# Supplementary material for: Genome-scale analysis of interactions between genetic perturbations and natural variation
Source: Nat Commun. 2024 May 18;15:4234. doi: 10.1038/s41467-024-48626-1 (PMC11102447; doi:10.1038/s41467-024-48626-1)
Supplement: Supplementary file 4 — Supplementary Data 1 [file 41467_2024_48626_MOESM4_ESM.txt]

seg_name	geno_bc	rev_geno_bc	genotype	genotype_data
BYa_1C_A2_#6	GTTACGGAGTACGGTATGTC	GACATACCGTACTCCGTAAC	BYa_1C_A2	TRUE
BYa_1C_B1_#6	ATGACATCCGGGGTGTTGCG	CGCAACACCCCGGATGTCAT	BYa_1C_B1	TRUE
BYa_1C_B2_#6	ATAAAGGGCAAGATGTCTAA	TTAGACATCTTGCCCTTTAT	BYa_1C_B2	TRUE
BYa_1C_C1_#6	TAAGAGTACTTGGGCTCAGC	GCTGAGCCCAAGTACTCTTA	BYa_1C_C1	TRUE
BYa_1C_C2_#6	AAAATGCCACCTCCTAAATC	GATTTAGGAGGTGGCATTTT	BYa_1C_C2	TRUE
BYa_1C_D1_#6	ACTGTTGTCAATGTTGGGTG	CACCCAACATTGACAACAGT	BYa_1C_D1	TRUE
BYa_1C_D2_#6	CTGTTTTTGTTAGGGACATT	AATGTCCCTAACAAAAACAG	BYa_1C_D2	TRUE
BYa_1C_E2_#6	TCCAAAATATATTTTATATA	TATATAAAATATATTTTGGA	BYa_1C_E2	TRUE
BYa_1C_F2_#6	GTTACAAAAGGCAACACCAA	TTGGTGTTGCCTTTTGTAAC	BYa_1C_F2	TRUE
BYa_1C_G1_#6	TAGGATGTGTCTCAGCTGAG	CTCAGCTGAGACACATCCTA	BYa_1C_G1	TRUE
BYa_1C_G2_#6	GCGAGAGCAGTGAAGTGTCC	GGACACTTCACTGCTCTCGC	BYa_1C_G2	TRUE
BYa_1C_H2_#6	GAACCTGGATAATGGTCAAG	CTTGACCATTATCCAGGTTC	BYa_1C_H2	FALSE
BYa_1C_A3_#6	TGTTAGCTATTATGCACAT	ATGTGCATAATAGCTAACA	BYa_1C_A3	TRUE
BYa_1C_B3_#6	CCGAACATGGTAAAATAGGA	TCCTATTTTACCATGTTCGG	BYa_1C_B3	TRUE
BYa_1C_C3_#6	TACGTACGTGAAAACCAGTC	GACTGGTTTTCACGTACGTA	BYa_1C_C3	TRUE
BYa_1C_D3_#6	AATATTTGATTGTTGACTAG	CTAGTCAACAATCAAATATT	BYa_1C_D3	TRUE
BYa_1C_F3_#6	TACAAGTTAAGTCGCGAAAA	TTTTCGCGACTTAACTTGTA	BYa_1C_F3	TRUE
BYa_1C_H3_#6	AAGTGCAGGTGAGTTGTACT	AGTACAACTCACCTGCACTT	BYa_1C_H3	TRUE
BYa_1C_A4_#6	TTCGTAGGGCCGGAATGGTG	CACCATTCCGGCCCTACGAA	BYa_1C_A4	TRUE
BYa_1C_B4_#6	GenoNameButNoBCInNova	GenoNameButNoBCInNova	BYa_1C_B4	TRUE
BYa_1C_H4_#6	CTCCTTGCTAGAAGATAGCT	AGCTATCTTCTAGCAAGGAG	BYa_1C_H4	TRUE
BYa_1C_A5_#6	GGCTGTACGACTCTGTTACA	TGTAACAGAGTCGTACAGCC	BYa_1C_A5	TRUE
BYa_1C_B5_#6	CGTTGAGCGATACAACAGTT	AACTGTTGTATCGCTCAACG	BYa_1C_B5	TRUE
BYa_1C_C5_#6	GACGATATACTGTTAATATG	CATATTAACAGTATATCGTC	BYa_1C_C5	TRUE
BYa_1C_D5_#6	TTGATATCGTAGTTTGCGT	ACGCAAACTACGATATCAA	BYa_1C_D5	TRUE
BYa_1C_E5_#6	GCGCGTTCAAGTCGAAGTTG	CAACTTCGACTTGAACGCGC	BYa_1C_E5	TRUE
BYa_1C_G5_#6	CAAGCGTAGTGTACGATTA	TAATCGTACACTACGCTTG	BYa_1C_G5	TRUE
BYa_1C_H5_#6	TACCGATGTGTGTGATTAAC	GTTAATCACACACATCGGTA	BYa_1C_H5	TRUE
BYa_1C_A6_#6	ATCATTAGATGGACGCAGT	ACTGCGTCCATCTAATGAT	BYa_1C_A6	TRUE
BYa_1C_B6_#6	TGGGTAATACTTATGTACCC	GGGTACATAAGTATTACCCA	BYa_1C_B6	TRUE
BYa_1C_D6_#6	GAACTTTGATTCTGGAGATA	TATCTCCAGAATCAAAGTTC	BYa_1C_D6	TRUE
BYa_1C_E6_#6	TAATGGGAGTGTTTGTGCGA	TCGCACAAACACTCCCATTA	BYa_1C_E6	TRUE
BYa_1C_F6_#6	TGCACCTGTTGAGAGTAAAT	ATTTACTCTCAACAGGTGCA	BYa_1C_F6	TRUE
BYa_1C_G6_#6	AGGGAAGAAGAGGTGGTCCG	CGGACCACCTCTTCTTCCCT	BYa_1C_G6	TRUE
BYa_1C_H6_#6	AAATCCATCAGTGGTAGAAA	TTTCTACCACTGATGGATTT	BYa_1C_H6	TRUE
BYa_1C_A7_#6	TCTTTAGGTTCTAGATTAGC	GCTAATCTAGAACCTAAAGA	BYa_1C_A7	TRUE
BYa_1C_B7_#6	TCATTGGGTGTATAGCCGT	ACGGCTATACACCCAATGA	BYa_1C_B7	TRUE
BYa_1C_B8_#6	ATGAGGATAAAGCCAGTACT	AGTACTGGCTTTATCCTCAT	BYa_1C_B8	TRUE
BYa_1C_D8_#6	GAGTGCAGGTAAGATCACCA	TGGTGATCTTACCTGCACTC	BYa_1C_D8	TRUE
BYa_1C_E8_#6	AAGGCCGTCTTGGACGCGGA	TCCGCGTCCAAGACGGCCTT	BYa_1C_E8	TRUE
BYa_1C_F8_#6	ATCCTAAATGAATGATGATG	CATCATCATTCATTTAGGAT	BYa_1C_F8	TRUE
BYa_1C_G8_#6	CCCAAGCGGTGGGGTGACGG	CCGTCACCCCACCGCTTGGG	BYa_1C_G8	FALSE
BYa_1C_H8_#6	TTTAACCCGGATATACTGTG	CACAGTATATCCGGGTTAAA	BYa_1C_H8	TRUE
BYa_1C_A9_#6	GGGGGCATGAGTTGTATACT	AGTATACAACTCATGCCCCC	BYa_1C_A9	TRUE
BYa_1C_B9_#6	GCACGAAAGCGTTGAGTAAG	CTTACTCAACGCTTTCGTGC	BYa_1C_B9	TRUE
BYa_1C_C9_#6	GTAGGACCTGAGAATAGCCC	GGGCTATTCTCAGGTCCTAC	BYa_1C_C9	TRUE
BYa_1C_D9_#6	TGGAAGTTAGGTGGCTTGTG	CACAAGCCACCTAACTTCCA	BYa_1C_D9	TRUE
BYa_1C_E9_#6	TGAACAGAAAAAGTCGACGA	TCGTCGACTTTTTCTGTTCA	BYa_1C_E9	TRUE
BYa_1C_F9_#6	TGGTCTATATTGCAACAGC	GCTGTTGCAATATAGACCA	BYa_1C_F9	TRUE
BYa_1C_A10_#6	TCCCAGCACTTGAGTAAACT	AGTTTACTCAAGTGCTGGGA	BYa_1C_A10	TRUE
BYa_1C_D10_#6	TGAGTAGGAGACAAGTTATA	TATAACTTGTCTCCTACTCA	BYa_1C_D10	TRUE
BYa_1C_E10_#6	TGGCCTATCTAAGAAACAGC	GCTGTTTCTTAGATAGGCCA	BYa_1C_E10	TRUE
BYa_1C_F10_#6	CCTGAACTTGGATTACATCG	CGATGTAATCCAAGTTCAGG	BYa_1C_F10	TRUE
BYa_1C_G10_#6	TAGCGCAATTCGATAATCGT	ACGATTATCGAATTGCGCTA	BYa_1C_G10	FALSE
BYa_1C_H10_#6	TCCAATAGAAAATATATAAA	TTTATATATTTTCTATTGGA	BYa_1C_H10	TRUE
BYa_1C_A11_#6	AGCGACCGTTCGCGGGTCTG	CAGACCCGCGAACGGTCGCT	BYa_1C_A11	TRUE
BYa_1C_B11_#6	GACCCCGCGGATTGAATGGA	TCCATTCAATCCGCGGGGTC	BYa_1C_B11	TRUE
BYa_1C_C11_#6	TGAGAAAGGAGTCGTGTTAG	CTAACACGACTCCTTTCTCA	BYa_1C_C11	TRUE
BYa_1C_D11_#6	GGTAATCTACGAGTTAGAAC	GTTCTAACTCGTAGATTACC	BYa_1C_D11	TRUE
BYa_1C_E11_#6	GAGTGTGTGAGAGAGATGCA	TGCATCTCTCTCACACACTC	BYa_1C_E11	TRUE
BYa_1C_G11_#6	GGATCTAAGTAGTAGTGATT	AATCACTACTACTTAGATCC	BYa_1C_G11	TRUE
BYa_1C_H11_#6	TTAGTGAGGCGGCGAAATAT	ATATTTCGCCGCCTCACTAA	BYa_1C_H11	TRUE
BYa_1C_A12_#6	ACCCCGGGGTAATCATAACT	AGTTATGATTACCCCGGGGT	BYa_1C_A12	TRUE
BYa_1C_B12_#6	GCATCTCATGATTGTTGCGC	GCGCAACAATCATGAGATGC	BYa_1C_B12	TRUE
BYa_1C_C12_#6	GTTGGATATGTGACCCGAGC	GCTCGGGTCACATATCCAAC	BYa_1C_C12	TRUE
BYa_1C_D12_#6	GAGATTAAGAGGCATACTAA	TTAGTATGCCTCTTAATCTC	BYa_1C_D12	TRUE
BYa_1C_E12_#6	CTCATGAATAAAGATGGAGG	CCTCCATCTTTATTCATGAG	BYa_1C_E12	TRUE
BYa_2C_A1_#1	CGGCACCGGACGTTGAACGG	CCGTTCAACGTCCGGTGCCG	BYa_2C_A1	TRUE
BYa_2C_B1_#1	GCTCAAGGAGGGAAAAACAT	ATGTTTTTCCCTCCTTGAGC	BYa_2C_B1	TRUE
BYa_2C_C1_#1	TAGCGATCCGTCATATGTGA	TCACATATGACGGATCGCTA	BYa_2C_C1	TRUE
BYa_2C_D1_#1	ACCGTAATGTGTATCGTAAT	ATTACGATACACATTACGGT	BYa_2C_D1	TRUE
BYa_2C_E1_#1	CTGTAGAAGAAATCATCATA	TATGATGATTTCTTCTACAG	BYa_2C_E1	TRUE
BYa_2C_F1_#1	TGATGACTCTCACCATGCCA	TGGCATGGTGAGAGTCATCA	BYa_2C_F1	TRUE
BYa_2C_G1_#1	GGGACCGGGAAAGGTGTTGC	GCAACACCTTTCCCGGTCCC	BYa_2C_G1	TRUE
BYa_2C_A3_#1	TCAGCACGTATGAGCAACTA	TAGTTGCTCATACGTGCTGA	BYa_2C_A3	TRUE
BYa_2C_B3_#1	TCGAGAACTTGCGCGAATGT	ACATTCGCGCAAGTTCTCGA	BYa_2C_B3	TRUE
BYa_2C_C3_#1	TTTAAGGGGTATCCTGCGG	CCGCAGGATACCCCTTAAA	BYa_2C_C3	TRUE
BYa_2C_D3_#1	ACATGTTTTACGATATAGTC	GACTATATCGTAAAACATGT	BYa_2C_D3	TRUE
BYa_2C_E3_#1	CGTTTGGTGATTGTATCTAC	GTAGATACAATCACCAAACG	BYa_2C_E3	TRUE
BYa_2C_F3_#1	GenoNameButNoBCInNova	GenoNameButNoBCInNova	BYa_2C_F3	TRUE
BYa_2C_G3_#1	GGAAAAGTTAGATACTAGTG	CACTAGTATCTAACTTTTCC	BYa_2C_G3	TRUE
BYa_2C_B4_#1	AGTTAGATAATTCGATCCAA	TTGGATCGAATTATCTAACT	BYa_2C_B4	TRUE
BYa_2C_C4_#1	GACGTAGTACTGAGTATGAC	GTCATACTCAGTACTACGTC	BYa_2C_C4	FALSE
BYa_2C_D4_#1	TTAAAAAAGATAAAGGTGCA	TGCACCTTTATCTTTTTTAA	BYa_2C_D4	FALSE
BYa_2C_E4_#1	GCAAAATCGTATGAAAGGTG	CACCTTTCATACGATTTTGC	BYa_2C_E4	FALSE
BYa_2C_A5_#1	GTTTGATCTTCTCGAGGAGG	CCTCCTCGAGAAGATCAAAC	BYa_2C_A5	TRUE
BYa_2C_B5_#1	TTGGGCCCTCAAAAGCGAGG	CCTCGCTTTTGAGGGCCCAA	BYa_2C_B5	TRUE
BYa_2C_C5_#1	AAAAAACAGATAGTGGAGAA	TTCTCCACTATCTGTTTTTT	BYa_2C_C5	TRUE
BYa_2C_D5_#1	TAGCAAAACAGCTCGGGGTA	TACCCCGAGCTGTTTTGCTA	BYa_2C_D5	TRUE
BYa_2C_E5_#1	ATGCCGCTAGGTACCTGCAG	CTGCAGGTACCTAGCGGCAT	BYa_2C_E5	TRUE
BYa_2C_F5_#1	CTGAGACGTTTTGGCACGCC	GGCGTGCCAAAACGTCTCAG	BYa_2C_F5	FALSE
BYa_2C_G5_#1	TGTGAGTCAAGGGTCCTGGT	ACCAGGACCCTTGACTCACA	BYa_2C_G5	FALSE
BYa_2C_H5_#1	TAGGAGCGTCGGTATTACA	TGTAATACCGACGCTCCTA	BYa_2C_H5	TRUE
BYa_2C_A6_#1	GGGGCGGGGTATATGTTCAA	TTGAACATATACCCCGCCCC	BYa_2C_A6	TRUE
BYa_2C_B6_#1	AAGGTTTCAGAAGACAACAT	ATGTTGTCTTCTGAAACCTT	BYa_2C_B6	TRUE
BYa_2C_C6_#1	CTTACCAGATGTGAACAAA	TTTGTTCACATCTGGTAAG	BYa_2C_C6	TRUE
BYa_2C_D6_#1	GACGGTTGAACGAAGCGTAT	ATACGCTTCGTTCAACCGTC	BYa_2C_D6	TRUE
BYa_2C_E6_#1	TGTGGATGGATATGAACAGT	ACTGTTCATATCCATCCACA	BYa_2C_E6	TRUE
BYa_2C_F6_#1	TCCAGGCGAAGATGTCCAGG	CCTGGACATCTTCGCCTGGA	BYa_2C_F6	TRUE
BYa_2C_H6_#1	GAGTAGCCGACGTGGTTAAG	CTTAACCACGTCGGCTACTC	BYa_2C_H6	TRUE
BYa_2C_A7_#1	GGCCGATGGAGAAATCGCGT	ACGCGATTTCTCCATCGGCC	BYa_2C_A7	TRUE
BYa_2C_B7_#1	GGGAAGAACGCGTGCTACAT	ATGTAGCACGCGTTCTTCCC	BYa_2C_B7	TRUE
BYa_2C_C7_#1	AGCTATGTGATTGATTGGTA	TACCAATCAATCACATAGCT	BYa_2C_C7	TRUE
BYa_2C_D7_#1	GCGCACCGATGAGAAATGTG	CACATTTCTCATCGGTGCGC	BYa_2C_D7	TRUE
BYa_2C_E7_#1	TGTAACTAACAATTTAAAGG	CCTTTAAATTGTTAGTTACA	BYa_2C_E7	FALSE
BYa_2C_G7_#1	GCGATGGATGTTGACAGA	TCTGTCAACATCCATCGC	BYa_2C_G7	TRUE
BYa_2C_H7_#1	CGTCGCATGGGTGTTGTTAA	TTAACAACACCCATGCGACG	BYa_2C_H7	TRUE
BYa_2C_A8_#1	GTACACGTGACAAGCCATAA	TTATGGCTTGTCACGTGTAC	BYa_2C_A8	TRUE
BYa_2C_B8_#1	AGCTTTGCATGCTGGCACAT	ATGTGCCAGCATGCAAAGCT	BYa_2C_B8	TRUE
BYa_2C_C8_#1	TAGCGTTTGACGGGCATATG	CATATGCCCGTCAAACGCTA	BYa_2C_C8	TRUE
BYa_2C_D8_#1	AATTTATTGGGATCCCATTG	CAATGGGATCCCAATAAATT	BYa_2C_D8	TRUE
BYa_2C_E8_#1	GCGAGAAGTTATACGCGGTG	CACCGCGTATAACTTCTCGC	BYa_2C_E8	TRUE
BYa_2C_F8_#1	AATCAGCCAAGGATAGGCTC	GAGCCTATCCTTGGCTGATT	BYa_2C_F8	TRUE
BYa_2C_G8_#1	CCGGTGTGGGTTCGAGTATA	TATACTCGAACCCACACCGG	BYa_2C_G8	TRUE
BYa_2C_A10_#1	CGTTTGACTTCGGGAGTGTT	AACACTCCCGAAGTCAAACG	BYa_2C_A10	FALSE
BYa_2C_B10_#1	TGAGATGACTAAGAATTTGT	ACAAATTCTTAGTCATCTCA	BYa_2C_B10	FALSE
BYa_2C_C10_#1	CTAACTGGAACAGGGGAAAT	ATTTCCCCTGTTCCAGTTAG	BYa_2C_C10	TRUE
BYa_2C_D10_#1	GTTGGTGTGAGTCAATGGCT	AGCCATTGACTCACACCAAC	BYa_2C_D10	TRUE
BYa_2C_F10_#1	CAGGGAAATAAGTGCTGGGT	ACCCAGCACTTATTTCCCTG	BYa_2C_F10	TRUE
BYa_2C_G10_#1	ACGGCTGGGTTATACGAGTT	AACTCGTATAACCCAGCCGT	BYa_2C_G10	TRUE
BYa_2C_H10_#1	GCGGCTAACATGGCATAAT	ATTATGCCATGTTAGCCGC	BYa_2C_H10	TRUE
BYa_2C_A11_#1	ATTATTGGAGTGCCCATGGT	ACCATGGGCACTCCAATAAT	BYa_2C_A11	TRUE
BYa_2C_B11_#1	GACGGTAAAAATGTTTAAAG	CTTTAAACATTTTTACCGTC	BYa_2C_B11	TRUE
BYa_2C_C11_#1	TTGAGACTCAATATACGACC	GGTCGTATATTGAGTCTCAA	BYa_2C_C11	TRUE
BYa_2C_E11_#1	GAAGGAAAATAAGCGGAGGC	GCCTCCGCTTATTTTCCTTC	BYa_2C_E11	TRUE
BYa_2C_F11_#1	GCACAACTCAGTCCGGTACT	AGTACCGGACTGAGTTGTGC	BYa_2C_F11	TRUE
BYa_2C_G11_#1	TTTGGTTGGTGACCTTTGAC	GTCAAAGGTCACCAACCAAA	BYa_2C_G11	TRUE
BYa_2C_H11_#1	CGGGGTCCATATACGTTATT	AATAACGTATATGGACCCCG	BYa_2C_H11	TRUE
BYa_2C_A12_#1	CGACAGATTTTTAAGCCTCC	GGAGGCTTAAAAATCTGTCG	BYa_2C_A12	TRUE
BYa_2C_B12_#1	AACGGCTTGGTTACAGCTAC	GTAGCTGTAACCAAGCCGTT	BYa_2C_B12	TRUE
BYa_2C_C12_#1	GAAGTAGTTTAGCCACTCTT	AAGAGTGGCTAAACTACTTC	BYa_2C_C12	TRUE
BYa_2C_D12_#1	AGATAAGGGATAGCATGTTC	GAACATGCTATCCCTTATCT	BYa_2C_D12	FALSE
BYa_2C_E12_#1	ATGCCTTAGGTGCAATAACC	GGTTATTGCACCTAAGGCAT	BYa_2C_E12	TRUE
BYa_2C_F12_#1	GTTGCTGGGAATAAGAAAAA	TTTTTCTTATTCCCAGCAAC	BYa_2C_F12	TRUE
BYa_3C_A1_#1	TTATCTGAAATATGATGCAT	ATGCATCATATTTCAGATAA	BYa_3C_A1	TRUE
BYa_3C_B1_#1	GAGTCAGACGGTGGTATAAT	ATTATACCACCGTCTGACTC	BYa_3C_B1	TRUE
BYa_3C_C1_#1	ATGGGGGACGAAGATGAAGC	GCTTCATCTTCGTCCCCCAT	BYa_3C_C1	FALSE
BYa_3C_D1_#1	CGATGATTTTAGCCAGAATG	CATTCTGGCTAAAATCATCG	BYa_3C_D1	TRUE
BYa_3C_E1_#1	GTGCGAAGGATAGGGCCAGA	TCTGGCCCTATCCTTCGCAC	BYa_3C_E1	TRUE
BYa_3C_F1_#1	CGATAATAGTGAGTGCAGAA	TTCTGCACTCACTATTATCG	BYa_3C_F1	TRUE
BYa_3C_G1_#1	TGGTGGGTTGGGGTAGAAGA	TCTTCTACCCCAACCCACCA	BYa_3C_G1	TRUE
BYa_3C_H1_#1	GTGAATGATCACGTAGGTGAA	TTCACCTACGTGATCATTCAC	BYa_3C_H1	TRUE
BYa_3C_C2_#1	GGTGGTACAAGTGGGGGGTT	AACCCCCCACTTGTACCACC	BYa_3C_C2	TRUE
BYa_3C_D2_#1	CACCTTTCGTGCGGTATGGC	GCCATACCGCACGAAAGGTG	BYa_3C_D2	TRUE
BYa_3C_E2_#1	AAACCGAGCGGACACAAAGG	CCTTTGTGTCCGCTCGGTTT	BYa_3C_E2	TRUE
BYa_3C_G2_#1	TGAGCAATGGGAGCTAAGAT	ATCTTAGCTCCCATTGCTCA	BYa_3C_G2	TRUE
BYa_3C_H2_#1	CGGAGATCTGGGCGTATTTA	TAAATACGCCCAGATCTCCG	BYa_3C_H2	TRUE
BYa_3C_A3_#1	TGGGATCTCTCTTTCTATAA	TTATAGAAAGAGAGATCCCA	BYa_3C_A3	TRUE
BYa_3C_B3_#1	CATTATATCTGGAACATCAG	CTGATGTTCCAGATATAATG	BYa_3C_B3	TRUE
BYa_3C_C3_#1	GTAGAAAATTAAACGCCGCC	GGCGGCGTTTAATTTTCTAC	BYa_3C_C3	TRUE
BYa_3C_D3_#1	CGTATACCAGAGATAGTACG	CGTACTATCTCTGGTATACG	BYa_3C_D3	TRUE
BYa_3C_E3_#1	TCACGAAGATACATTCAGTG	CACTGAATGTATCTTCGTGA	BYa_3C_E3	TRUE
BYa_3C_F3_#1	TCCTTCACAGTAAGGAATAT	ATATTCCTTACTGTGAAGGA	BYa_3C_F3	TRUE
BYa_3C_G3_#1	ATATGATTTGGCCACGTACT	AGTACGTGGCCAAATCATAT	BYa_3C_G3	TRUE
BYa_3C_H3_#1	CGGGAATTTGTTGGGCCCGA	TCGGGCCCAACAAATTCCCG	BYa_3C_H3	TRUE
BYa_3C_A4_#1	CAAGAAAAGACATATTGAC	GTCAATATGTCTTTTCTTG	BYa_3C_A4	TRUE
BYa_3C_B4_#1	CACCGAAGATCTCTGTTCAG	CTGAACAGAGATCTTCGGTG	BYa_3C_B4	TRUE
BYa_3C_C4_#1	AGGGCCTGGTAATGCTCGCG	CGCGAGCATTACCAGGCCCT	BYa_3C_C4	TRUE
BYa_3C_D4_#1	AATAAAATACTTAAGGTATA	TATACCTTAAGTATTTTATT	BYa_3C_D4	TRUE
BYa_3C_E4_#1	TAAAGATGACTGAGGCGGAA	TTCCGCCTCAGTCATCTTTA	BYa_3C_E4	TRUE
BYa_3C_F4_#1	GGTGTGATGTATGAGGTATA	TATACCTCATACATCACACC	BYa_3C_F4	TRUE
BYa_3C_G4_#1	GTAATCAAGAGACGTACCCG	CGGGTACGTCTCTTGATTAC	BYa_3C_G4	TRUE
BYa_3C_H4_#1	GCACAAACACGCGACGTAAT	ATTACGTCGCGTGTTTGTGC	BYa_3C_H4	TRUE
BYa_3C_A5_#1	TGATACTAGTACTAGTATCT	AGATACTAGTACTAGTATCA	BYa_3C_A5	TRUE
BYa_3C_C5_#1	TGTCTTCAATACGCCGTTGG	CCAACGGCGTATTGAAGACA	BYa_3C_C5	TRUE
BYa_3C_D5_#1	CTCAGCGCTAATTAAGCCAT	ATGGCTTAATTAGCGCTGAG	BYa_3C_D5	TRUE
BYa_3C_F5_#1	GACAAATCGGTTAGCACAGA	TCTGTGCTAACCGATTTGTC	BYa_3C_F5	TRUE
BYa_3C_G5_#1	TTCGGAGTGTGTGTGTTGAG	CTCAACACACACACTCCGAA	BYa_3C_G5	TRUE
BYa_3C_A6_#1	GATGAGTTTGGCTGGCAAGC	GCTTGCCAGCCAAACTCATC	BYa_3C_A6	TRUE
BYa_3C_B6_#1	TCGAAAGAACATCAATGTTG	CAACATTGATGTTCTTTCGA	BYa_3C_B6	TRUE
BYa_3C_C6_#1	CCTTAAAGCACGGGCATGGC	GCCATGCCCGTGCTTTAAGG	BYa_3C_C6	TRUE
BYa_3C_D6_#1	CTTGGAGAGGAGTTCAAGGA	TCCTTGAACTCCTCTCCAAG	BYa_3C_D6	TRUE
BYa_3C_E6_#1	GTGTTTGAAAAACTGGGTCT	AGACCCAGTTTTTCAAACAC	BYa_3C_E6	TRUE
BYa_3C_F6_#1	AGAGTGAGTGTCAAGTCCTT	AAGGACTTGACACTCACTCT	BYa_3C_F6	TRUE
BYa_3C_G6_#1	CGCAAACGACAGGTGTCCCC	GGGGACACCTGTCGTTTGCG	BYa_3C_G6	TRUE
BYa_3C_H6_#1	GGTCCGTCCGCATATTGCCG	CGGCAATATGCGGACGGACC	BYa_3C_H6	TRUE
BYa_3C_A7_#1	AATCGATATTTATCAACCGA	TCGGTTGATAAATATCGATT	BYa_3C_A7	TRUE
BYa_3C_B7_#1	GACTGATTTTGGTGAGTCAA	TTGACTCACCAAAATCAGTC	BYa_3C_B7	TRUE
BYa_3C_C7_#1	TCGTCGCTCGTGGGAGATTC	GAATCTCCCACGAGCGACGA	BYa_3C_C7	TRUE
BYa_3C_F7_#1	GGGGGATGGTCGTCTATGGA	TCCATAGACGACCATCCCCC	BYa_3C_F7	TRUE
x_BY_BYx_#2	TTATGGTGATAGAATTTCAA	TTGAAATTCTATCACCATAA	x_BY_BYx	TRUE
BYa_3C_B1_#2	GAAGGAAAAGACGTATCACT	AGTGATACGTCTTTTCCTTC	BYa_3C_B1	TRUE
BYa_3C_D1_#2	TGGTTAAGTTCTGATAACGG	CCGTTATCAGAACTTAACCA	BYa_3C_D1	TRUE
BYa_3C_E1_#2	GGAGGCAGAGCGCGCTGGCA	TGCCAGCGCGCTCTGCCTCC	BYa_3C_E1	TRUE
BYa_3C_F1_#2	GACGGTACCGTGGGAGGGT	ACCCTCCCACGGTACCGTC	BYa_3C_F1	TRUE
BYa_3C_H2_#2	GAAAAATTCGTTTAATGAAT	ATTCATTAAACGAATTTTTC	BYa_3C_H2	TRUE
BYa_3C_B3_#2	GTGGTTGGAGTATTTGCTTC	GAAGCAAATACTCCAACCAC	BYa_3C_B3	TRUE
BYa_3C_E3_#2	GTATGTGGATATGGCTGAGA	TCTCAGCCATATCCACATAC	BYa_3C_E3	TRUE
BYa_3C_H3_#2	AGTGCGGGGGACGTGAGAAG	CTTCTCACGTCCCCCGCACT	BYa_3C_H3	TRUE
BYa_3C_B4_#2	CTATGTGTTGATTAACTGTC	GACAGTTAATCAACACATAG	BYa_3C_B4	TRUE
BYa_3C_D4_#2	GTCGCAAACCACGATTTATA	TATAAATCGTGGTTTGCGAC	BYa_3C_D4	TRUE
BYa_3C_G4_#2	AGGGTCCCACTACGAAAAAT	ATTTTTCGTAGTGGGACCCT	BYa_3C_G4	TRUE
BYa_3C_G5_#2	TAGCTGCACGTAAGCCAATG	CATTGGCTTACGTGCAGCTA	BYa_3C_G5	TRUE
BYa_3C_A6_#2	TCGCAGCCTGATGACCACAT	ATGTGGTCATCAGGCTGCGA	BYa_3C_A6	TRUE
BYa_3C_B6_#2	AGATGCGAAACGGGGACAAA	TTTGTCCCCGTTTCGCATCT	BYa_3C_B6	TRUE
BYa_3C_C6_#2	ATTGTTCAGGGGGTAGCAGT	ACTGCTACCCCCTGAACAAT	BYa_3C_C6	TRUE
BYa_3C_D6_#3	AAGCCGACCTCCTAAAAGTG	CACTTTTAGGAGGTCGGCTT	BYa_3C_D6	TRUE
BYa_3C_F6_#2	AGAGTGAGTGTCAAGTCCTT	AAGGACTTGACACTCACTCT	BYa_3C_F6	TRUE
x_BY_BYx_#3	ACGGGCCTAGTGGGATGGCC	GGCCATCCCACTAGGCCCGT	x_BY_BYx	TRUE
x_BY_BYx_#4	CTCTCCTACAGACTCGTGTG	CACACGAGTCTGTAGGAGAG	x_BY_BYx	TRUE
BYa_2C_G1_#2	GGAGTTGTCGGGATAGAGGT	ACCTCTATCCCGACAACTCC	BYa_2C_G1	TRUE
BYa_2C_B3_#2	GGCTCTCTAAAAATACCGGG	CCCGGTATTTTTAGAGAGCC	BYa_2C_B3	TRUE
BYa_2C_C4_#2	TAATCGGGTACGTAAAGTGA	TCACTTTACGTACCCGATTA	BYa_2C_C4	FALSE
BYa_2C_E6_#2	TCTTGTCGGAGCGAAGGCTG	CAGCCTTCGCTCCGACAAGA	BYa_2C_E6	TRUE
BYa_2C_A7_#2	CAACTGGAGCAGAAATGCGA	TCGCATTTCTGCTCCAGTTG	BYa_2C_A7	TRUE
BYa_2C_F7_#2	TATTCTCGCGTATAGTCAAT	ATTGACTATACGCGAGAATA	BYa_2C_F7	TRUE
BYa_2C_H7_#2	GAGCAGGTTTATATGTGCGG	CCGCACATATAAACCTGCTC	BYa_2C_H7	TRUE
BYa_2C_B8_#2	CTGAAAATTGGTCCTCTGGT	ACCAGAGGACCAATTTTCAG	BYa_2C_B8	TRUE
BYa_2C_G8_#2	TGGTGGAGGGTAGTAGCAAT	ATTGCTACTACCCTCCACCA	BYa_2C_G8	TRUE
BYa_2C_D10_#2	AACACCATTTTAGGCCTGTT	AACAGGCCTAAAATGGTGTT	BYa_2C_D10	TRUE
BYa_2C_A11_#2	TGAAGACTCGCATGTGATAC	GTATCACATGCGAGTCTTCA	BYa_2C_A11	TRUE
BYa_2C_C11_#2	GTGGCGTCCTTGAGCATGCA	TGCATGCTCAAGGACGCCAC	BYa_2C_C11	TRUE
BYa_2C_A12_#2	TGGACGAATGACAGCGATGA	TCATCGCTGTCATTCGTCCA	BYa_2C_A12	TRUE
BYa_2C_B12_#2	TGTCGCTCATGATTACAGCC	GGCTGTAATCATGAGCGACA	BYa_2C_B12	TRUE
x_BY_BYx_#5	TGGAGTCCTCTGGGTGGACG	CGTCCACCCAGAGGACTCCA	x_BY_BYx	TRUE
x_BY_BYx_#6	CAAGCCGGGTAAAAAAGGAG	CTCCTTTTTTACCCGGCTTG	x_BY_BYx	TRUE
BYa_3C_D1_#3	TGCACATGAGAAAGACTA	TAGTCTTTCTCATGTGCA	BYa_3C_D1	TRUE
BYa_3C_E1_#3	GAATCGAGATAAAACGTGAG	CTCACGTTTTATCTCGATTC	BYa_3C_E1	TRUE
BYa_3C_F1_#3	AGCGAAAGAATTCGCTAGG	CCTAGCGAATTCTTTCGCT	BYa_3C_F1	TRUE
BYa_3C_H2_#3	AACCATGACGTGAAAAGATC	GATCTTTTCACGTCATGGTT	BYa_3C_H2	TRUE
BYa_3C_B3_#3	TAAGGTTTACATGTAGTTT	AAACTACATGTAAACCTTA	BYa_3C_B3	TRUE
BYa_3C_E3_#3	CACGCTTCCGGCGGATAAGA	TCTTATCCGCCGGAAGCGTG	BYa_3C_E3	TRUE
BYa_3C_H3_#3	AGTGCGGGGGACGTGAGAAG	CTTCTCACGTCCCCCGCACT	BYa_3C_H3	TRUE
BYa_3C_B4_#3	ATAGGAAGATGTTGAGCAAT	ATTGCTCAACATCTTCCTAT	BYa_3C_B4	TRUE
BYa_3C_D4_#3	CGAGGTACAAACAAACAGAA	TTCTGTTTGTTTGTACCTCG	BYa_3C_D4	TRUE
BYa_3C_G4_#3	GATGCAACCAGTGGAACTAT	ATAGTTCCACTGGTTGCATC	BYa_3C_G4	TRUE
BYa_3C_G5_#3	TCCGTCGATTAGTACAGTTG	CAACTGTACTAATCGACGGA	BYa_3C_G5	TRUE
BYa_3C_A6_#3	GATGGCATATTTTTATAGGT	ACCTATAAAAATATGCCATC	BYa_3C_A6	TRUE
BYa_3C_B6_#3	CACTCATGACTTTTGGCCGC	GCGGCCAAAAGTCATGAGTG	BYa_3C_B6	TRUE
BYa_3C_C6_#3	CTTGGCCTGTTGCGTACTAA	TTAGTACGCAACAGGCCAAG	BYa_3C_C6	TRUE
BYa_3C_F6_#3	AGAGTGAGTGTCAAGTCCTT	AAGGACTTGACACTCACTCT	BYa_3C_F6	TRUE
BYa_2C_G1_#3	TTGTCCAGATGGGGTATTGG	CCAATACCCCATCTGGACAA	BYa_2C_G1	TRUE
BYa_2C_B3_#3	TCGCTCATATGATCTCGCAT	ATGCGAGATCATATGAGCGA	BYa_2C_B3	TRUE
BYa_2C_C4_#3	GTTTCATGTGTAGACGGGTA	TACCCGTCTACACATGAAAC	BYa_2C_C4	FALSE
BYa_2C_E6_#3	AGTTCATGATCAATCGAATC	GATTCGATTGATCATGAACT	BYa_2C_E6	TRUE
BYa_2C_F7_#3	CCCTATTTTTAGCGGAAATG	CATTTCCGCTAAAAATAGGG	BYa_2C_F7	TRUE
BYa_2C_H7_#3	TTACTGCAGACGATATGGTT	AACCATATCGTCTGCAGTAA	BYa_2C_H7	TRUE
BYa_2C_G8_#3	TAAGACTCAGGTCGATCGT	ACGATCGACCTGAGTCTTA	BYa_2C_G8	TRUE
BYa_2C_D10_#3	AAGCAATTTGATCAATTGGA	TCCAATTGATCAAATTGCTT	BYa_2C_D10	TRUE
BYa_2C_A11_#3	GTTGAAATGGGTCAAGACA	TGTCTTGACCCATTTCAAC	BYa_2C_A11	TRUE
BYa_2C_C11_#3	GTAGCATTCTCAATAAAGCC	GGCTTTATTGAGAATGCTAC	BYa_2C_C11	TRUE
BYa_2C_A12_#3	CACAGGATGAGACACGATA	TATCGTGTCTCATCCTGTG	BYa_2C_A12	TRUE
BYa_2C_B12_#3	TAATCTACAAGTATATTTAA	TTAAATATACTTGTAGATTA	BYa_2C_B12	TRUE
BYa_3C_D6_#2	TGAAAAGCACATAATGACAT	ATGTCATTATGTGCTTTTCA	BYa_3C_D6	TRUE
BYa_2C_A8_#2	ATTTGCTCATGCTGATAGTT	AACTATCAGCATGAGCAAAT	BYa_2C_A8	TRUE
