# Supplementary material for: Genome-scale analysis of interactions between genetic perturbations and natural variation
Source: Nat Commun. 2024 May 18;15:4234. doi: 10.1038/s41467-024-48626-1 (PMC11102447; doi:10.1038/s41467-024-48626-1)
Supplement: Supplementary file 5 — Supplementary Data 2 [file 41467_2024_48626_MOESM5_ESM.txt]

c	p	gp	BYa_1C_A10	BYa_1C_A11	BYa_1C_A12	BYa_1C_A2	BYa_1C_A3	BYa_1C_A4	BYa_1C_A5	BYa_1C_A6	BYa_1C_A7	BYa_1C_A9	BYa_1C_B11	BYa_1C_B12	BYa_1C_B1	BYa_1C_B2	BYa_1C_B3	BYa_1C_B4	BYa_1C_B5	BYa_1C_B6	BYa_1C_B7	BYa_1C_B8	BYa_1C_B9	BYa_1C_C11	BYa_1C_C12	BYa_1C_C1	BYa_1C_C2	BYa_1C_C3	BYa_1C_C5	BYa_1C_C9	BYa_1C_D10	BYa_1C_D11	BYa_1C_D12	BYa_1C_D1	BYa_1C_D2	BYa_1C_D3	BYa_1C_D5	BYa_1C_D6	BYa_1C_D8	BYa_1C_D9	BYa_1C_E10	BYa_1C_E11	BYa_1C_E12	BYa_1C_E2	BYa_1C_E5	BYa_1C_E6	BYa_1C_E8	BYa_1C_E9	BYa_1C_F10
1	509	509	1	0	1	1	1	1	1	0	1	1	1	0	1	0	1	0	0	0	0	1	1	0	1	0	0	0	0	0	0	1	1	1	1	1	0	0	0	0	1	1	0	0	0	0	0	0	0
1	1774	1774	1	0	1	1	1	1	1	0	1	1	1	0	1	0	1	0	0	0	0	1	1	0	1	0	0	0	0	0	0	1	1	1	1	1	0	0	0	0	1	1	0	0	0	0	0	0	0
1	1846	1846	1	0	1	1	1	1	1	0	1	1	1	0	1	0	1	0	0	0	0	1	1	0	1	0	0	0	0	0	0	1	1	1	1	1	0	0	0	0	1	1	0	0	0	0	0	0	0
1	12361	12361	1	0	1	1	1	1	1	0	1	1	1	0	1	0	1	0	0	0	0	1	1	0	1	0	0	0	0	0	0	1	1	1	1	1	0	0	0	0	1	1	0	0	0	0	0	0	0
1	12566	12566	1	0	1	1	1	1	1	0	1	1	1	0	1	0	1	0	0	0	0	1	1	0	1	0	0	0	0	0	0	1	1	1	1	1	0	0	0	0	1	1	0	0	0	0	0	0	0
1	12714	12714	1	0	1	1	1	1	1	0	1	1	1	0	1	0	1	0	0	0	0	1	1	0	1	0	0	0	0	0	0	1	1	1	1	1	0	0	0	0	1	1	0	0	0	0	0	0	0
1	24431	24431	1	0	1	1	1	1	1	0	1	1	1	0	1	0	1	0	0	0	0	1	1	0	1	0	0	0	0	0	0	1	1	1	1	1	0	0	0	0	1	1	0	0	0	0	0	0	0
1	24659	24659	1	0	1	1	1	1	1	0	1	1	1	0	1	0	1	0	0	0	0	1	1	0	1	0	0	0	0	0	0	1	1	1	1	1	0	0	0	0	1	1	0	0	0	0	0	0	0
1	27035	27035	1	0	1	1	1	1	1	0	1	1	1	0	1	0	1	0	0	0	0	1	1	0	1	0	0	0	0	0	0	1	1	1	1	1	0	0	0	0	1	1	0	0	0	0	0	0	0
1	27126	27126	1	NA	1	1	1	1	1	0	1	1	1	0	1	0	1	0	0	0	0	1	1	0	1	0	0	0	0	0	0	1	1	1	1	1	0	0	0	0	1	1	0	0	0	0	0	0	0
1	27290	27290	1	NA	1	1	1	1	1	0	1	1	1	0	1	0	1	0	0	0	0	1	1	0	1	0	0	0	0	0	0	1	1	1	1	1	0	0	0	0	1	1	0	0	0	0	0	0	0
1	27370	27370	1	NA	1	1	1	1	1	0	1	1	1	0	1	0	1	0	0	0	0	1	1	0	1	0	0	0	0	0	0	1	1	1	1	1	0	0	0	0	1	1	0	0	0	0	0	0	0
1	27804	27804	1	1	1	1	1	1	1	0	1	1	1	0	1	0	1	0	0	0	0	1	1	0	1	0	0	0	0	0	0	1	1	1	1	1	0	0	0	0	1	1	0	0	0	0	0	0	0
1	32145	32145	1	1	1	1	1	1	1	0	1	1	1	0	1	0	1	0	0	0	0	1	1	0	1	0	0	0	0	0	0	1	1	1	1	1	0	0	0	0	1	1	0	0	0	0	0	0	0
1	32511	32511	1	1	1	1	1	1	1	0	1	1	1	0	1	0	1	0	0	0	0	1	1	0	1	0	0	0	0	0	0	1	1	1	1	1	0	0	0	0	1	1	0	0	0	0	0	0	0
1	32883	32883	1	1	1	1	1	1	0	0	1	1	1	0	1	0	1	0	0	0	0	1	1	0	1	0	0	0	0	0	0	1	1	1	1	1	0	0	0	0	1	1	0	0	0	0	0	0	0
1	33293	33293	1	1	1	1	1	1	0	0	1	1	1	0	1	0	1	0	0	0	0	1	1	0	1	0	0	0	0	0	0	1	1	1	1	1	0	0	0	0	1	1	0	0	0	0	0	0	0
1	34515	34515	1	1	1	1	1	1	0	0	1	1	1	0	1	0	1	0	0	0	0	1	1	0	1	0	0	0	0	0	0	1	1	1	1	1	0	0	0	0	1	1	0	0	0	0	0	0	0
1	34943	34943	1	1	1	1	1	1	0	0	1	1	1	0	1	0	1	0	0	0	0	1	1	0	1	0	0	0	0	0	0	1	1	1	1	1	0	0	0	0	1	1	0	0	0	0	0	0	0
1	35970	35970	1	1	1	1	1	1	0	0	1	1	1	0	0	0	1	0	0	0	0	1	1	0	1	0	0	0	0	0	0	1	1	1	1	1	0	0	0	0	1	1	0	0	0	0	0	0	0
1	36048	36048	1	1	1	1	1	1	0	0	1	1	1	0	0	0	1	0	0	0	0	1	1	0	1	0	0	0	0	0	0	1	1	1	1	1	0	0	0	0	1	1	0	0	0	0	0	0	0
1	36123	36123	1	1	1	1	1	1	0	0	1	1	1	0	0	0	1	0	0	0	0	1	1	0	1	0	0	0	0	0	0	1	1	1	1	1	0	0	0	0	1	1	0	0	0	0	0	0	0
1	36313	36313	1	1	1	1	1	1	0	0	1	1	1	0	0	0	1	0	0	0	0	1	1	0	1	0	0	0	0	0	0	1	1	1	1	1	0	0	0	0	1	1	0	0	0	0	0	0	0
1	36574	36574	1	1	1	1	1	1	0	0	1	1	1	0	0	0	1	0	0	0	0	1	1	0	1	0	0	0	0	0	0	1	1	1	1	1	0	0	0	0	1	1	0	0	0	0	0	0	0
1	37008	37008	1	1	1	1	1	1	0	0	1	1	1	0	0	0	1	0	0	0	0	1	1	0	1	0	0	0	0	0	0	1	1	1	1	1	0	0	0	0	1	1	0	0	0	0	0	0	0
1	37885	37885	1	1	1	1	1	1	0	0	1	1	1	0	0	0	1	0	0	0	0	1	1	0	1	0	0	0	0	0	0	1	1	1	1	1	0	0	0	0	1	1	0	0	0	0	0	0	0
1	39795	39795	1	1	1	0	1	1	0	0	1	1	1	0	0	0	1	0	0	0	0	1	1	0	1	0	0	0	0	0	0	1	1	1	1	1	0	0	0	0	1	1	0	0	0	0	0	0	0
1	40860	40860	1	1	1	0	1	1	0	0	1	1	1	0	0	0	1	0	0	0	0	1	1	0	1	0	0	0	0	0	0	1	1	1	1	1	0	0	0	0	1	1	0	0	0	0	0	0	0
1	42527	42527	1	1	1	0	1	1	0	0	1	1	1	0	0	0	1	0	0	0	0	1	1	0	1	0	0	0	0	0	0	1	1	1	1	1	0	0	0	0	1	1	0	0	0	0	0	0	0
1	45198	45198	1	1	1	0	1	1	0	0	1	1	1	0	0	0	1	0	0	0	0	1	1	0	1	0	0	0	0	0	0	1	1	1	1	1	0	0	0	0	1	1	0	0	0	0	0	0	0
1	45831	45831	1	1	1	0	1	1	0	0	1	1	1	0	0	0	1	0	0	0	0	1	1	0	1	0	0	0	0	0	0	1	1	1	1	1	0	0	0	0	1	1	0	0	0	0	0	0	0
1	46375	46375	1	1	1	0	1	1	0	0	1	1	1	0	0	0	1	0	0	0	0	1	1	0	0	0	0	0	0	0	0	1	1	1	1	1	0	0	0	0	1	1	0	0	0	0	0	0	0
1	49247	49247	1	1	1	0	1	1	0	0	1	1	1	0	0	0	1	0	0	0	0	1	1	0	0	0	0	0	0	0	0	1	1	1	1	1	0	0	0	0	1	1	0	0	0	0	0	0	0
1	49871	49871	1	1	1	0	1	1	0	0	1	1	1	0	0	0	1	0	0	0	0	1	1	0	0	0	0	0	0	0	0	1	1	1	1	1	0	0	0	0	1	1	0	0	0	0	0	0	0
1	50204	50204	1	1	1	0	1	1	0	0	1	1	1	0	0	0	1	0	0	0	0	1	1	0	0	0	0	0	0	0	0	1	1	1	1	1	0	0	0	0	1	1	0	0	0	0	0	0	0
1	51095	51095	1	1	1	0	1	1	0	0	1	1	1	0	0	0	1	0	0	0	0	1	1	0	0	0	0	0	0	0	0	1	1	1	1	1	0	0	0	0	1	1	0	0	0	0	0	0	0
1	52603	52603	1	1	1	0	1	0	0	0	1	1	1	0	0	0	1	0	0	0	0	1	1	0	0	0	0	0	0	0	0	1	1	1	1	1	0	0	0	0	1	1	0	0	0	0	0	0	0
1	54175	54175	1	1	1	0	1	0	0	0	1	1	1	0	0	0	1	0	0	0	0	1	1	0	0	0	0	0	0	0	0	1	1	1	1	1	0	0	0	0	1	1	0	0	0	0	0	0	0
1	55145	55145	1	1	1	0	1	0	0	0	1	1	1	0	0	0	1	0	0	0	0	1	1	0	0	0	0	0	0	0	0	1	1	1	1	1	0	0	0	0	1	1	0	0	0	0	0	0	0
1	60774	60774	1	1	1	0	1	0	0	0	1	1	1	0	0	0	1	0	0	0	0	1	1	0	0	0	0	0	0	0	0	1	1	1	1	0	0	0	0	0	1	0	0	0	0	0	0	0	0
1	62361	62361	1	1	1	0	1	0	0	0	1	1	1	0	0	0	1	0	0	0	0	1	1	0	0	0	0	0	1	0	0	1	1	1	1	0	0	1	0	0	1	0	0	0	1	0	0	0	0
1	62654	62654	1	1	1	0	1	0	0	0	1	1	1	0	0	0	1	0	0	0	0	1	1	0	0	0	0	0	1	0	0	1	1	1	1	0	0	1	0	0	1	0	0	0	1	0	0	0	0
1	63520	63520	1	1	1	0	1	0	0	0	1	1	1	0	0	0	1	0	0	0	0	1	1	0	0	0	0	0	1	0	0	1	1	1	1	0	0	1	0	0	1	0	0	0	1	0	0	0	0
1	65991	65991	1	1	1	0	1	0	0	0	1	1	1	0	0	0	1	0	0	0	0	1	1	0	0	0	0	0	1	0	0	1	1	1	1	0	0	1	0	0	1	0	0	0	1	0	0	0	0
1	66948	66948	1	1	1	0	1	0	0	0	1	1	1	0	0	0	1	0	0	0	0	1	1	0	0	0	0	0	1	0	0	1	1	1	1	0	0	1	0	0	1	0	1	0	1	0	0	0	0
1	67269	67269	1	1	1	0	1	0	0	0	1	1	1	0	0	0	1	0	0	0	0	1	1	0	0	0	0	0	1	0	0	1	1	1	1	0	0	1	0	0	1	0	1	0	1	0	0	0	0
1	67421	67421	1	1	1	0	1	0	0	0	1	1	1	0	0	0	NA	0	0	0	0	1	1	0	0	0	0	0	1	0	0	1	1	1	1	0	0	1	0	0	1	0	1	0	1	0	0	0	0
1	68785	68785	1	0	1	0	1	1	0	0	1	1	0	0	0	1	0	0	0	0	0	1	1	0	0	0	0	0	1	0	0	1	1	1	1	0	0	1	0	0	1	0	1	0	1	0	0	0	0
1	69603	69603	1	0	1	0	1	1	0	0	1	1	0	0	0	1	0	0	0	0	0	1	1	0	0	0	0	0	1	0	0	1	0	1	1	0	0	1	0	0	1	0	1	0	1	0	0	0	0
1	69759	69759	1	0	1	0	1	1	0	0	1	1	0	0	0	1	0	0	0	0	0	1	1	0	0	0	0	0	1	0	0	1	0	1	1	0	0	1	0	0	1	0	1	0	1	0	0	0	0
1	70280	70280	1	0	1	0	1	1	0	0	1	1	0	0	0	1	0	0	0	0	0	1	1	0	0	0	0	0	1	0	0	1	0	1	1	0	0	1	0	0	1	0	1	0	1	0	0	0	0
1	71601	71601	1	0	1	0	1	1	0	0	1	1	0	0	0	1	0	0	0	0	0	1	1	0	0	0	0	0	1	0	0	1	0	1	1	0	0	1	0	0	1	0	1	0	1	0	0	0	0
1	74327	74327	1	0	1	1	1	1	0	0	NA	1	0	0	0	1	0	0	0	0	0	1	1	0	0	0	0	0	1	0	0	1	0	1	1	0	0	0	1	0	1	0	1	0	1	0	0	0	0
1	74572	74572	1	0	1	1	1	1	0	0	0	1	0	0	0	1	0	0	0	0	0	1	1	0	0	0	0	0	1	0	0	1	0	1	1	0	0	0	1	0	1	0	1	0	1	0	0	0	0
1	76030	76030	1	0	1	1	1	1	0	0	0	1	0	0	0	1	0	0	0	0	0	1	1	0	0	0	0	0	1	1	0	1	0	1	1	0	1	0	1	0	1	0	1	0	1	0	0	0	0
1	76368	76368	1	0	1	1	1	1	0	0	0	1	0	0	0	1	0	0	0	0	0	1	1	0	0	0	0	0	1	1	0	1	0	1	1	0	1	0	1	0	1	0	1	0	1	0	0	0	0
1	76496	76496	1	0	1	1	1	1	NA	0	0	1	0	0	0	1	0	0	0	0	0	1	1	0	0	0	0	0	1	1	0	1	0	1	1	0	1	0	1	0	1	0	1	0	1	0	0	0	0
1	81262	81262	1	0	1	1	1	1	1	0	0	1	0	0	0	1	0	0	0	0	0	1	1	0	0	0	0	0	1	1	0	1	0	1	1	0	1	0	1	0	1	0	1	0	1	0	0	0	0
1	81442	81442	1	0	1	1	1	1	1	0	0	1	0	0	0	1	0	0	0	0	0	1	1	0	0	0	0	0	1	1	0	1	0	1	1	0	1	0	1	0	1	0	1	0	1	0	0	0	0
1	83284	83284	1	0	1	1	1	1	1	0	0	1	0	0	0	1	0	0	0	0	0	1	1	0	0	0	0	0	1	1	0	1	0	1	1	0	1	0	1	0	1	0	1	0	1	0	0	0	0
1	84112	84112	1	0	1	1	1	1	1	0	0	1	0	0	0	1	0	0	0	0	0	1	1	0	0	0	0	0	1	1	0	1	0	1	1	0	1	0	1	0	1	0	1	0	1	0	0	0	0
1	84858	84858	1	0	1	1	1	1	1	0	0	1	0	0	0	1	0	0	0	0	0	1	1	0	0	0	0	0	1	1	0	1	0	1	1	0	1	0	1	0	1	0	1	0	1	0	0	0	0
1	87445	87445	1	0	1	1	1	1	1	0	0	1	0	0	0	1	0	0	0	0	0	1	1	0	0	0	0	0	1	1	0	1	0	1	1	0	1	0	1	0	1	0	1	0	1	0	0	0	0
1	88173	88173	1	0	1	1	1	1	1	0	0	1	0	0	0	1	0	0	0	0	0	1	1	0	0	0	0	0	1	1	0	1	0	1	1	0	1	0	1	0	1	0	1	0	1	0	0	0	0
1	89266	89266	1	0	1	1	1	1	1	0	0	1	0	0	0	1	0	0	0	0	0	1	1	0	0	0	0	0	1	1	0	1	0	1	1	0	1	0	1	0	1	0	1	0	1	0	0	0	0
1	91472	91472	1	0	1	1	1	1	1	0	0	1	0	0	0	1	0	0	0	0	0	1	1	0	0	0	0	0	1	1	0	1	0	1	1	0	1	0	1	0	1	0	1	0	1	0	0	0	0
1	93789	93789	1	0	1	1	1	1	1	0	0	1	0	0	0	1	0	0	0	0	0	1	1	0	0	0	0	0	1	1	0	1	0	1	1	0	1	0	1	0	1	0	1	0	1	0	0	0	0
1	94351	94351	1	0	1	1	1	1	1	0	0	1	0	0	0	1	0	0	0	0	0	1	1	0	0	0	0	0	1	1	0	1	0	1	1	0	1	0	1	0	1	0	1	0	1	0	0	0	0
1	99471	99471	1	0	1	1	1	1	1	0	0	1	0	0	0	1	0	0	0	0	0	1	1	0	0	0	0	0	1	1	0	1	0	1	1	0	1	0	1	0	1	0	1	0	1	0	0	0	0
1	107538	107538	1	0	1	1	1	1	1	0	0	1	0	0	NA	1	0	0	0	0	0	1	1	0	0	1	0	0	1	1	0	1	0	1	1	0	1	0	1	0	1	0	1	1	1	1	0	0	0
1	109735	109735	1	1	1	1	1	1	1	0	0	1	0	0	1	1	0	0	0	0	0	1	1	0	0	1	0	0	1	1	0	1	0	1	1	0	1	0	1	0	1	0	1	1	1	1	0	0	0
1	112136	112136	1	1	1	1	1	1	1	0	0	1	0	0	1	1	0	0	0	0	0	1	NA	0	0	1	1	0	1	1	0	1	0	1	1	0	1	1	1	0	1	0	1	1	1	1	0	0	0
1	112237	112237	1	1	1	1	1	1	1	0	0	1	0	0	1	1	0	0	0	0	0	1	0	0	0	1	1	0	1	1	0	1	0	1	1	0	1	1	1	0	1	0	1	1	1	1	0	0	0
1	112742	112742	1	1	1	1	1	1	1	0	0	1	0	0	1	1	0	0	0	0	0	1	0	0	0	1	1	0	1	1	0	1	0	1	1	0	1	1	1	0	1	0	1	1	1	1	0	0	0
1	114628	114628	1	1	1	1	1	1	1	0	0	1	0	0	1	1	0	0	0	0	0	1	0	0	0	1	1	0	1	1	0	1	0	1	1	0	1	1	1	0	1	0	1	1	1	1	0	0	0
1	116327	116327	1	1	1	1	1	1	1	0	0	1	0	0	1	1	0	0	0	0	0	1	0	0	0	1	1	0	1	1	0	1	0	1	1	0	1	1	1	0	1	0	1	1	1	1	0	0	0
1	119344	119344	1	1	1	1	1	1	1	0	0	1	0	0	1	1	0	0	0	0	0	1	0	0	0	1	1	0	1	1	0	1	0	1	1	0	1	1	1	0	1	0	1	1	1	1	0	0	0
1	120347	120347	1	1	1	1	1	1	1	0	0	1	0	0	1	1	0	0	0	0	0	1	0	0	0	1	1	0	1	1	0	1	0	1	1	0	1	1	1	0	1	0	1	1	1	1	0	0	0
1	127853	127853	1	1	1	1	1	1	1	0	0	1	0	0	1	1	0	0	0	0	0	1	0	0	1	1	1	0	1	0	0	1	0	1	1	1	1	1	1	0	1	0	1	1	1	1	0	0	0
1	128302	128302	1	1	1	1	1	1	1	0	0	1	0	0	1	1	0	0	0	0	0	1	0	0	1	1	1	0	1	0	0	1	0	1	1	1	1	1	1	0	1	0	1	1	1	1	0	0	0
1	128704	128704	1	1	1	1	1	1	1	0	0	1	0	0	1	1	0	0	0	0	0	1	0	1	1	1	1	0	1	0	0	1	0	1	1	1	1	1	1	0	1	0	1	1	1	1	0	0	0
1	129476	129476	1	1	1	1	1	1	1	0	0	1	0	0	1	1	0	0	0	0	0	1	0	1	1	1	1	0	1	0	0	1	0	1	1	1	1	1	1	0	1	0	1	1	1	1	0	0	0
1	129517	129517	1	1	1	1	1	1	1	0	0	1	0	0	1	1	0	0	0	0	0	1	0	1	1	1	1	0	1	0	0	1	0	1	1	1	1	1	1	0	1	0	1	1	1	1	0	0	0
1	130254	130254	1	1	1	1	1	1	1	0	0	1	0	0	1	1	0	0	0	1	0	1	0	1	1	1	1	0	1	0	0	1	0	1	1	1	1	1	1	0	1	0	1	1	1	1	0	0	0
1	130271	130271	1	1	1	1	1	1	1	0	0	1	0	0	1	1	0	0	0	1	0	1	0	1	1	1	1	0	1	0	0	1	0	1	1	1	1	1	1	0	1	0	1	1	1	1	0	0	0
1	130776	130776	1	1	1	1	1	1	1	0	0	1	0	0	1	1	0	0	0	1	0	1	0	1	1	1	1	0	1	0	0	1	0	1	1	1	1	1	1	0	1	0	1	1	1	1	0	0	0
1	131539	131539	1	1	1	1	1	1	1	0	0	1	0	0	1	1	0	0	0	1	0	1	0	1	1	1	1	0	1	0	0	1	0	1	1	1	1	1	1	0	1	0	1	1	1	1	0	0	0
1	131980	131980	1	1	1	1	1	1	1	0	0	1	0	0	1	1	0	0	0	1	0	1	0	1	1	1	1	0	1	0	0	1	0	1	1	1	1	1	1	0	1	0	1	1	1	1	0	0	0
1	133749	133749	1	1	1	1	1	1	1	0	0	1	0	0	1	1	0	0	0	1	0	1	0	1	1	1	1	0	1	0	0	1	0	1	1	1	1	1	1	0	1	0	1	1	1	1	0	0	0
1	133857	133857	1	1	1	1	1	1	1	0	0	1	0	0	1	1	0	0	0	1	0	1	0	1	1	1	1	0	1	0	0	1	0	1	1	1	1	1	1	0	1	0	1	1	1	1	0	0	0
1	134475	134475	1	1	1	1	1	1	1	0	0	1	0	0	1	1	0	0	0	1	0	1	0	1	1	1	1	0	1	0	0	1	0	1	1	1	1	1	1	0	1	0	1	1	1	1	0	0	0
1	135181	135181	1	1	1	1	1	1	1	0	0	1	0	0	1	1	0	0	0	1	0	1	0	1	1	1	1	0	1	0	0	1	0	1	1	1	1	1	1	0	1	0	1	1	1	1	0	0	0
1	135325	135325	1	1	1	1	1	1	1	0	0	1	0	0	1	1	0	0	0	1	0	1	0	1	1	1	1	0	1	0	0	1	0	1	1	1	1	1	1	0	1	0	1	1	1	1	0	0	0
1	137264	137264	1	1	1	1	1	1	1	0	0	1	0	0	1	1	0	0	0	1	0	1	0	1	1	1	1	0	1	0	0	1	0	1	1	1	1	1	1	0	1	0	1	1	1	1	0	0	0
1	137336	137336	1	1	1	1	1	1	1	0	0	1	0	0	1	1	0	0	0	1	0	1	0	1	1	1	1	0	1	0	0	1	0	1	1	1	1	1	1	0	1	0	1	1	1	1	0	0	0
1	138591	138591	1	1	1	1	1	1	1	0	0	1	0	0	1	1	0	0	0	1	0	1	0	1	1	1	1	0	1	0	0	1	0	1	1	1	1	1	1	0	1	0	1	1	1	1	0	0	0
1	144826	144826	1	1	1	1	1	1	1	0	0	1	0	0	1	1	0	0	0	1	0	1	0	1	1	1	1	0	1	0	0	1	0	1	1	1	1	1	1	0	1	0	1	1	1	1	0	0	0
1	145634	145634	1	1	1	1	1	1	1	0	0	1	0	0	1	0	0	0	0	0	0	1	0	1	1	1	1	0	1	0	0	1	0	1	1	1	1	1	1	0	1	0	1	1	1	1	0	0	0
1	167326	167326	1	1	1	1	1	1	0	0	0	1	0	0	1	0	0	0	0	0	0	1	0	1	1	1	1	0	1	0	0	1	0	1	1	1	1	1	1	0	1	0	1	1	1	1	0	0	0
1	168686	168686	1	1	1	1	1	1	0	0	0	1	0	0	1	0	0	0	0	0	1	1	0	0	1	1	1	0	0	0	0	1	0	1	1	1	1	1	1	0	1	0	1	1	1	1	0	0	0
1	169205	169205	1	1	1	1	1	1	0	0	0	1	0	0	1	0	0	0	0	0	1	1	0	0	1	1	1	0	0	0	0	1	0	1	1	1	1	1	1	0	1	0	1	1	1	1	0	0	0
1	169830	169830	1	1	1	1	1	1	0	0	0	1	0	0	1	0	0	0	1	0	1	1	0	0	1	1	1	0	0	0	0	1	0	1	1	1	1	1	1	0	1	0	1	1	1	1	0	0	0
1	170564	170564	1	1	1	1	1	1	0	0	0	1	0	0	1	0	0	0	1	0	1	1	0	0	1	1	1	0	0	0	0	1	0	1	1	1	1	1	1	1	1	0	1	1	1	1	0	0	0
1	171389	171389	1	1	1	1	1	1	0	0	0	1	0	1	1	0	0	0	1	0	1	1	0	0	1	1	1	0	0	0	0	1	0	1	1	1	1	1	1	1	1	0	1	1	1	1	0	0	0
1	171431	171431	1	1	1	1	1	1	0	0	0	1	0	1	1	0	0	0	1	0	1	1	0	0	1	1	1	0	0	0	0	1	0	1	1	1	1	1	1	1	1	0	1	1	1	1	0	0	0
1	171975	171975	1	1	1	1	1	1	0	0	0	1	0	1	1	0	0	0	1	0	1	1	0	0	1	1	1	0	0	0	0	1	0	1	1	1	1	1	1	1	1	0	1	1	1	1	0	0	0
1	174118	174118	1	1	1	1	1	1	0	0	0	1	0	1	1	0	0	0	1	0	1	1	0	0	1	1	1	0	0	0	0	1	0	1	1	1	1	1	1	1	1	0	1	1	1	1	0	0	0
1	175523	175523	1	1	1	1	1	1	0	0	0	1	0	1	1	0	0	0	1	0	1	0	0	0	1	1	1	0	0	0	0	1	0	1	1	1	1	1	1	1	1	0	1	1	1	1	0	0	0
1	176847	176847	1	1	1	1	1	1	0	0	0	1	0	1	1	0	0	0	1	0	1	0	0	0	1	1	1	0	1	0	0	1	0	1	1	1	1	1	1	1	1	0	1	1	1	1	0	0	0
1	177285	177285	1	1	1	1	1	1	0	0	0	1	0	1	1	0	0	0	1	0	1	0	0	0	1	1	1	0	1	0	0	1	0	1	1	1	1	1	1	1	1	0	1	1	1	1	0	0	0
1	178191	178191	1	1	1	1	1	1	0	0	0	1	0	1	1	0	0	0	1	0	1	0	0	0	1	1	1	0	1	0	0	1	0	1	1	1	1	1	1	1	1	0	1	1	1	1	0	0	0
1	178602	178602	1	1	1	1	1	1	0	0	0	1	0	1	1	0	0	0	1	0	1	0	0	0	1	1	1	0	1	0	0	1	0	1	1	1	1	1	1	1	1	0	1	1	1	1	0	0	0
1	181589	181589	1	1	1	1	1	1	0	0	0	1	0	1	1	0	0	0	1	0	1	0	0	0	1	1	1	0	1	0	0	1	1	1	1	1	1	1	1	1	1	0	1	1	1	1	0	0	0
1	182141	182141	1	1	0	1	1	1	0	0	0	1	0	1	1	0	0	0	1	0	1	0	0	0	1	1	1	0	1	0	0	1	1	1	1	1	1	1	1	1	1	0	1	1	1	1	0	0	0
1	182447	182447	1	1	0	1	1	1	0	0	0	1	0	1	1	0	0	0	1	0	1	0	0	0	1	1	1	0	1	0	0	1	1	1	1	0	1	1	1	1	1	0	1	1	1	1	0	0	0
1	183100	183100	1	1	0	1	1	1	0	0	0	1	0	1	1	0	0	0	1	0	1	0	0	0	1	1	1	0	1	0	0	1	1	1	1	0	1	1	1	1	1	0	1	1	1	1	0	0	0
1	183802	183802	1	1	0	1	1	1	0	0	0	1	0	1	1	0	0	0	1	0	1	0	0	0	1	1	1	0	1	0	0	1	1	1	1	0	1	1	1	1	1	0	1	1	1	1	0	0	0
1	183881	183881	1	1	0	1	1	1	0	0	0	1	0	1	1	0	0	0	1	0	1	0	0	0	1	1	1	0	1	0	0	1	1	1	1	0	1	1	1	1	1	0	1	1	1	1	0	0	0
1	184857	184857	1	1	0	1	1	1	0	0	0	1	0	1	1	0	0	0	1	0	1	0	0	0	1	1	1	0	1	0	0	1	1	1	1	0	1	1	1	1	1	0	1	1	1	1	0	0	0
1	185303	185303	1	1	0	1	1	1	0	0	0	1	0	1	1	0	0	0	1	0	1	0	0	0	1	1	1	0	1	0	0	1	1	1	1	0	1	1	1	1	1	0	1	1	1	1	0	0	0
1	185749	185749	1	1	0	1	1	1	0	0	0	1	0	1	1	0	0	0	1	0	1	0	0	0	1	1	1	0	1	0	0	1	1	1	1	0	1	1	1	1	1	0	1	1	1	1	0	0	0
1	185916	185916	1	1	0	1	1	1	0	0	0	1	0	1	1	0	0	0	1	0	1	0	0	0	1	1	1	0	1	0	0	1	1	1	1	0	1	1	1	1	1	0	1	1	1	1	0	0	0
1	187280	187280	1	1	0	1	1	1	0	0	0	1	0	1	1	0	0	0	1	0	1	0	0	0	1	1	1	0	1	0	0	1	1	1	1	0	1	1	1	1	1	0	1	1	1	1	0	0	0
1	187411	187411	1	1	0	1	1	1	0	0	0	1	0	1	1	0	0	0	1	0	1	0	0	0	1	1	1	0	1	0	0	1	1	1	1	0	1	1	1	1	1	0	1	1	1	1	0	0	0
1	187795	187795	1	1	0	1	1	1	0	0	0	1	0	1	1	0	0	0	1	0	1	0	0	0	1	1	1	0	1	0	0	1	1	1	1	0	1	1	1	1	1	0	1	1	1	1	0	0	0
1	188057	188057	1	1	0	1	1	1	0	0	0	1	0	1	1	0	0	0	1	0	1	0	0	0	1	1	1	0	1	0	0	1	1	1	1	0	1	1	1	1	1	0	1	1	1	1	0	0	0
1	189066	189066	1	1	0	1	1	1	0	0	0	1	0	1	1	0	0	0	1	0	1	0	0	0	1	1	1	0	1	0	0	1	1	1	1	0	1	1	1	1	1	0	1	1	1	1	0	0	0
1	189876	189876	1	1	0	1	1	1	0	0	0	1	0	1	1	0	0	0	1	0	1	0	0	0	1	1	1	0	1	0	0	1	1	1	1	0	1	1	1	1	1	0	1	1	1	1	0	0	0
1	190025	190025	1	0	0	1	1	1	0	0	0	1	0	1	1	0	0	0	1	0	1	0	0	0	1	1	1	0	1	0	0	1	1	1	1	0	1	1	1	1	1	0	1	1	1	1	0	0	0
1	190933	190933	1	0	0	1	1	1	0	0	0	1	1	1	1	0	0	0	1	0	1	0	0	0	1	1	1	0	1	0	0	1	1	1	1	0	1	1	1	1	1	0	1	1	1	1	0	0	0
1	191617	191617	1	0	0	1	1	1	0	0	0	1	1	1	1	0	0	0	1	0	1	0	0	0	1	1	1	0	1	0	0	0	1	1	1	0	1	1	1	1	1	0	1	1	1	1	0	0	0
1	192073	192073	1	0	0	1	1	1	0	0	0	1	1	1	1	0	0	0	1	0	1	0	0	0	1	1	1	0	1	0	0	0	1	1	1	0	1	1	1	1	1	0	1	1	1	1	0	0	0
1	192618	192618	1	0	0	1	1	1	0	0	0	1	1	1	1	0	0	0	1	0	1	0	0	0	1	1	1	0	1	0	0	0	1	1	1	0	1	1	1	1	1	0	1	1	1	1	0	0	0
1	192954	192954	1	0	0	1	1	1	0	0	0	1	1	1	1	0	0	0	1	0	1	0	0	0	1	1	1	0	1	0	0	0	1	1	1	0	1	1	1	1	1	0	1	1	1	1	0	0	0
1	193260	193260	1	0	0	1	1	1	0	0	0	1	1	1	1	0	0	0	1	0	1	0	0	0	1	1	1	0	1	0	0	0	1	1	1	0	1	1	1	1	1	0	1	1	1	1	0	0	0
1	193452	193452	1	0	0	1	1	1	0	0	0	1	1	1	1	0	0	0	1	0	1	0	0	0	1	1	1	0	1	0	0	0	1	1	1	0	1	1	1	1	1	0	1	1	1	1	0	0	0
1	195459	195459	1	0	0	1	1	1	0	0	0	1	1	1	1	0	0	0	1	0	1	0	1	0	1	1	1	0	1	0	0	0	1	1	1	0	1	1	1	1	1	0	1	1	1	1	0	0	0
1	195677	195677	1	0	0	1	1	1	0	0	0	1	1	1	1	0	0	0	1	0	1	0	1	0	1	1	1	0	1	0	0	0	1	1	1	0	1	1	1	1	1	0	1	1	1	1	0	0	0
1	195872	195872	1	0	0	1	1	1	0	0	0	1	1	1	1	0	0	0	1	0	1	0	1	0	1	1	1	0	1	0	0	0	1	1	1	0	1	1	1	1	1	0	1	1	1	1	0	0	0
1	197459	197459	1	0	0	1	1	1	0	0	0	1	1	1	1	0	0	0	1	0	1	0	1	0	1	0	1	0	1	0	0	0	1	1	1	0	1	1	1	1	1	0	1	1	1	1	0	0	0
1	198398	198398	1	0	0	1	1	1	0	0	0	1	1	1	1	0	0	0	1	0	1	0	1	0	1	NA	1	0	1	0	0	0	1	1	1	0	1	1	1	1	1	0	1	1	1	1	0	0	0
1	198448	198448	1	0	0	1	1	1	0	0	0	1	1	1	1	0	0	0	1	0	1	0	1	0	1	1	1	0	1	0	0	0	1	1	1	0	1	1	1	1	1	0	1	1	1	1	0	0	0
2	1254	231472	0	1	1	0	0	1	1	0	0	1	0	0	1	1	1	0	0	1	0	0	0	0	1	0	1	1	1	0	1	0	0	1	0	0	1	0	1	0	1	1	1	0	1	1	0	0	1
2	7217	237435	0	1	1	0	0	1	1	0	0	1	0	0	1	1	1	0	0	1	0	0	0	0	1	0	1	1	1	0	1	0	0	1	0	0	1	0	1	0	1	1	1	0	1	1	0	0	1
2	9932	240150	0	1	1	0	0	1	1	0	0	1	0	0	1	1	1	0	0	1	0	0	0	0	1	0	1	1	1	0	1	0	0	1	0	0	1	0	1	0	1	1	1	0	1	1	0	0	1
2	22385	252603	0	1	1	0	0	1	1	0	0	1	0	0	1	1	1	0	0	1	0	0	0	0	1	0	1	1	1	0	1	0	0	1	0	0	1	0	1	0	1	1	1	0	1	1	0	0	1
2	26500	256718	0	1	1	0	0	1	1	0	0	1	0	0	1	1	1	0	0	1	0	0	0	1	1	0	1	1	1	0	1	0	0	1	0	0	1	0	1	0	1	1	1	0	1	1	0	1	1
2	29490	259708	0	1	1	0	0	0	1	0	0	1	0	0	1	1	1	0	0	1	0	0	0	1	1	0	1	1	1	0	1	0	0	1	0	0	1	0	1	0	1	1	1	0	1	1	0	1	1
2	40260	270478	0	1	1	0	0	0	1	0	0	1	0	0	1	1	1	0	0	1	0	0	0	1	1	0	1	1	1	0	0	0	0	1	0	0	1	0	1	0	1	1	1	0	1	1	0	1	1
2	41245	271463	0	1	1	0	0	0	1	0	0	1	0	0	1	1	1	0	0	1	0	0	0	1	1	0	1	1	1	0	0	0	0	1	0	0	1	0	1	0	1	1	1	0	1	1	0	1	1
2	47104	277322	0	1	1	0	0	0	1	0	0	0	0	0	1	1	1	0	0	1	0	0	0	1	1	0	1	0	1	0	0	0	0	1	0	0	1	0	1	0	1	1	1	0	1	1	0	1	1
2	49603	279821	0	1	1	0	0	0	1	0	0	0	0	0	1	1	1	0	0	1	0	0	0	1	1	0	1	0	1	0	0	0	0	1	1	0	1	0	1	0	1	1	1	0	1	1	0	1	1
2	50915	281133	0	1	1	0	0	0	1	0	0	0	0	0	1	1	1	0	0	1	0	0	0	1	1	0	1	0	1	0	0	0	0	1	1	0	1	0	1	0	1	1	1	0	1	1	0	1	1
2	51771	281989	0	1	1	0	0	0	1	0	0	0	0	0	1	1	1	0	0	1	0	0	0	1	1	0	1	0	1	0	0	0	0	1	1	0	1	0	1	0	1	1	1	0	1	1	0	1	1
2	56422	286640	0	1	1	0	0	0	1	0	0	0	0	0	1	1	1	0	0	1	0	0	0	1	1	0	1	0	1	0	0	0	0	1	1	0	1	0	1	0	1	1	1	0	1	1	0	1	1
2	59046	289264	0	1	1	0	0	0	1	0	0	0	0	0	NA	1	1	0	0	1	0	0	0	1	1	0	1	0	1	0	0	0	0	1	1	0	1	0	1	0	1	1	1	0	1	1	0	1	1
2	59755	289973	0	1	1	0	0	0	1	0	0	0	0	0	0	1	1	0	0	1	0	0	0	1	1	0	1	0	1	0	0	0	0	1	1	0	1	0	1	0	1	1	1	0	1	1	0	1	1
2	67976	298194	0	1	1	0	0	0	1	0	0	0	0	0	0	1	1	0	0	1	0	0	0	1	1	0	1	0	1	0	0	0	0	1	1	0	1	0	1	0	1	1	1	0	1	1	0	1	1
2	69772	299990	0	1	1	0	0	0	1	0	0	0	0	0	0	1	1	0	0	1	0	0	0	1	1	0	1	0	1	0	0	0	0	1	1	0	1	0	1	0	1	1	1	0	1	1	0	1	1
2	71431	301649	0	1	1	0	0	0	0	0	0	0	0	0	0	1	1	0	0	1	0	0	0	1	1	0	1	0	1	0	0	0	0	1	1	0	1	0	1	0	1	1	1	1	1	1	0	1	1
2	72663	302881	1	1	1	0	0	0	0	0	0	0	0	0	0	1	1	0	0	1	0	0	0	1	1	0	1	0	1	0	0	0	0	1	1	0	1	0	1	0	1	1	1	1	1	1	0	1	1
2	73337	303555	1	0	1	0	0	0	0	0	0	0	0	0	0	1	1	0	0	1	0	0	0	1	1	0	1	0	1	1	0	0	0	1	1	0	1	0	1	0	1	1	1	1	1	1	0	1	1
2	73646	303864	1	0	1	0	0	0	0	0	0	0	0	0	0	1	1	0	0	1	0	0	0	1	1	0	1	0	1	1	0	0	0	1	1	0	1	0	1	0	1	1	1	1	1	1	0	1	1
2	73758	303976	1	0	1	0	0	0	0	0	0	0	0	0	0	1	1	0	0	1	0	0	0	1	1	0	1	0	1	1	0	0	0	1	1	0	1	0	1	0	1	1	1	1	1	1	0	1	1
2	74688	304906	1	0	1	0	0	0	0	0	0	0	0	0	0	1	1	0	0	1	0	0	0	1	1	0	1	0	1	1	0	0	0	1	1	0	1	0	1	0	1	1	1	1	1	1	0	1	1
2	75564	305782	1	0	1	0	0	0	0	0	0	0	0	0	0	1	1	0	0	1	0	0	0	1	1	0	1	0	1	1	0	0	0	1	1	0	1	0	1	0	1	1	1	1	1	1	0	1	1
2	76187	306405	1	0	1	0	0	0	0	0	0	0	0	0	0	1	1	0	0	1	0	0	0	1	1	0	1	0	1	1	0	0	0	1	1	0	1	0	1	0	1	1	1	1	1	1	0	1	1
2	76824	307042	1	0	1	0	0	0	0	0	0	0	0	0	0	1	1	0	0	1	0	0	0	1	1	0	1	0	1	1	0	0	0	1	1	0	1	0	1	0	1	1	1	1	1	1	0	1	1
2	83698	313916	1	0	1	0	0	0	0	0	0	0	0	0	0	1	1	1	0	1	0	0	0	1	1	0	1	0	1	1	0	0	0	1	1	0	1	0	1	0	1	1	1	1	1	1	0	1	1
2	84412	314630	1	0	1	0	0	0	0	0	0	0	0	0	0	1	1	1	0	1	0	0	0	1	1	0	1	0	1	1	0	0	0	1	1	0	1	0	1	0	1	1	1	1	1	1	0	1	1
2	87391	317609	1	0	1	0	0	0	0	0	0	0	0	0	0	1	1	1	0	1	0	0	0	1	1	0	1	0	1	1	0	0	0	1	1	0	1	0	1	0	1	1	1	1	1	1	0	1	1
2	87849	318067	1	0	1	0	0	0	0	0	0	0	0	0	0	1	1	1	0	1	0	0	0	1	1	0	1	0	1	1	0	0	0	1	1	0	1	0	1	0	1	1	1	1	1	1	0	1	1
2	89547	319765	1	0	1	0	0	0	0	0	0	0	0	0	0	1	1	1	0	1	0	0	0	1	1	0	1	0	1	1	0	0	0	1	1	0	1	0	1	0	1	1	1	1	1	1	0	1	1
2	93811	324029	1	0	1	0	0	0	0	0	0	0	1	0	0	1	1	1	0	1	1	0	0	1	1	0	1	0	1	1	0	0	0	1	1	0	1	0	1	0	1	1	1	1	1	1	0	1	1
2	103188	333406	1	0	1	0	0	0	0	0	0	0	1	0	0	1	1	1	0	1	1	0	0	1	1	0	1	0	1	1	0	0	0	1	1	0	1	0	1	0	1	1	1	1	1	1	0	1	1
2	107123	337341	1	0	1	0	0	0	0	0	0	0	1	0	0	1	1	1	0	1	1	0	0	1	1	0	1	0	1	1	0	0	0	1	1	0	1	0	1	0	1	1	1	1	1	1	0	1	1
2	108452	338670	1	0	1	0	0	0	0	0	0	0	1	0	0	0	1	1	0	1	1	0	0	1	1	0	1	0	1	1	0	0	0	1	1	0	1	0	0	0	1	1	1	1	1	1	0	1	1
2	109094	339312	1	0	1	1	0	0	0	0	0	0	1	0	0	0	1	1	0	1	1	0	0	1	1	0	1	0	1	1	0	0	0	1	1	0	1	0	0	0	1	1	1	1	1	1	0	1	1
2	112335	342553	1	0	1	1	0	0	0	0	0	0	1	0	0	0	1	1	0	1	1	0	0	1	1	0	1	0	1	1	1	0	0	1	1	0	1	0	0	0	1	1	1	1	1	1	0	1	1
2	114766	344984	1	0	1	1	0	0	0	0	0	0	1	0	0	0	1	1	0	1	1	0	0	1	1	0	1	0	1	1	1	0	0	1	1	0	1	0	0	0	1	1	1	1	1	1	0	1	1
2	116518	346736	1	0	1	1	0	0	0	0	0	0	1	0	0	0	1	1	0	1	1	0	0	1	1	0	1	0	1	1	1	0	0	1	1	0	1	0	0	0	1	1	1	1	1	1	0	1	1
2	117595	347813	1	0	1	1	0	0	0	0	0	0	1	0	0	0	1	1	0	1	1	0	0	1	1	0	1	0	1	1	1	0	0	1	1	0	1	0	0	0	1	1	1	1	1	1	0	1	1
2	124174	354392	1	0	1	1	0	0	0	0	0	0	1	0	0	0	1	1	0	1	1	0	0	1	1	0	1	0	1	1	1	0	0	1	1	0	1	0	0	0	1	1	1	1	1	1	0	1	1
2	125552	355770	1	0	1	1	0	0	0	0	0	0	1	0	0	0	1	1	0	1	1	0	0	1	1	0	1	0	1	1	1	0	0	1	1	0	1	0	0	0	1	1	1	1	1	1	0	1	1
2	126130	356348	1	0	1	1	0	0	0	0	0	0	1	0	0	0	1	1	0	1	1	0	0	1	1	0	1	0	1	1	1	0	0	1	1	0	1	0	0	0	1	1	1	1	1	1	0	1	1
2	127964	358182	1	0	1	1	0	0	0	0	0	0	1	0	0	0	1	1	0	1	1	0	0	1	1	0	1	0	1	1	1	0	0	1	1	0	1	0	0	0	1	1	1	1	1	1	0	1	1
2	141553	371771	1	0	1	1	0	0	0	0	0	0	1	0	0	0	1	1	0	1	1	0	0	1	1	0	1	0	1	1	1	0	0	1	1	0	1	0	0	0	1	1	1	1	1	1	0	1	1
2	141987	372205	1	0	1	1	0	0	0	0	0	0	1	0	0	0	1	1	0	1	1	0	0	1	1	0	1	0	1	1	1	0	0	1	1	0	1	0	0	0	1	1	1	1	1	1	0	1	1
2	142804	373022	1	0	1	1	0	0	0	0	0	0	1	0	0	0	1	1	0	1	1	0	0	1	1	0	1	0	1	1	1	0	0	1	1	0	1	0	0	0	1	1	1	1	1	1	0	1	1
2	144820	375038	1	0	1	1	0	0	0	0	0	0	1	0	0	0	1	1	0	1	1	0	0	1	1	0	1	0	1	1	1	0	0	1	1	0	1	0	0	0	1	1	1	1	1	1	0	1	1
2	147197	377415	1	0	1	1	0	0	0	0	0	0	1	0	0	1	1	1	0	1	1	0	0	1	1	0	1	0	1	1	1	0	0	1	1	0	1	0	0	0	1	1	1	1	1	1	0	1	1
2	148429	378647	1	0	1	1	0	0	0	0	0	0	1	0	0	1	1	1	0	1	1	0	0	1	1	0	1	0	1	1	1	0	0	1	1	0	1	0	0	0	1	1	1	1	1	1	0	1	1
2	152204	382422	1	0	1	1	0	0	0	0	0	0	1	0	0	1	1	1	0	1	1	0	0	1	1	0	1	0	1	1	1	0	0	1	1	0	1	0	0	0	1	1	1	1	1	1	0	1	1
2	158114	388332	1	0	1	1	0	0	0	0	0	0	1	0	0	1	1	1	0	1	1	0	0	1	1	0	1	0	1	1	1	0	0	1	1	0	1	0	0	0	1	1	1	1	1	1	0	1	1
2	159797	390015	1	0	1	1	0	0	0	0	0	0	1	0	0	1	1	1	0	1	1	0	0	1	1	0	1	0	1	1	1	0	0	1	1	0	1	0	0	0	1	1	1	1	1	1	1	1	1
2	161065	391283	1	0	1	1	0	0	0	0	0	0	1	0	0	1	1	1	0	1	1	0	0	1	1	0	1	0	1	1	1	0	0	1	1	0	1	0	0	0	1	1	1	1	1	1	1	1	1
2	162696	392914	1	0	1	1	0	0	0	0	0	0	1	0	0	1	1	1	0	1	1	0	0	1	1	0	1	0	1	1	1	0	0	1	1	0	1	0	0	0	1	1	1	1	1	1	1	1	1
2	163497	393715	1	0	1	1	0	0	0	0	0	0	1	0	0	1	1	1	0	1	1	0	0	1	1	0	1	0	1	1	1	0	0	1	1	0	1	0	0	0	1	1	1	1	1	1	1	1	1
2	166019	396237	1	0	1	1	0	0	0	0	0	0	1	0	0	1	1	1	0	1	1	0	0	1	1	0	1	0	1	1	1	0	0	1	1	0	1	0	0	0	1	1	1	1	1	1	1	1	1
2	166544	396762	1	0	1	1	0	0	0	0	0	0	1	0	0	1	1	1	0	1	1	0	0	1	1	0	1	0	1	1	1	0	0	1	1	0	1	0	0	0	1	1	1	1	1	1	1	1	1
2	167426	397644	1	0	1	1	0	0	0	0	0	0	1	0	0	1	1	1	0	1	1	0	0	1	1	0	1	0	1	1	1	0	0	1	1	0	1	0	0	0	1	1	1	1	1	1	1	1	1
2	169483	399701	1	0	1	1	0	0	0	0	0	0	1	0	0	1	1	1	0	1	1	0	0	1	1	0	1	0	1	1	1	0	0	1	1	0	1	0	0	0	1	1	1	1	1	1	1	1	1
2	171183	401401	1	0	1	1	0	0	0	0	0	0	1	0	0	1	1	1	0	1	1	0	0	1	1	0	1	0	1	1	1	0	0	1	1	0	1	0	0	0	1	0	1	1	1	1	1	1	1
2	173028	403246	1	0	1	1	0	1	0	0	0	0	1	0	0	1	1	1	0	1	1	0	0	1	1	0	1	0	1	1	1	0	0	1	1	0	1	0	0	0	1	0	1	1	1	1	1	1	1
2	173973	404191	1	0	1	1	0	1	0	0	0	0	1	0	0	1	1	1	0	1	1	0	0	1	1	0	1	0	1	1	1	0	0	1	1	0	1	0	0	0	1	0	1	1	1	1	1	1	1
2	175409	405627	1	0	1	1	0	1	0	0	0	0	1	0	0	1	1	1	0	1	1	0	0	1	1	0	1	0	1	1	1	0	0	1	1	0	1	0	0	0	1	0	1	1	1	1	1	1	1
2	175784	406002	1	0	1	1	0	1	0	0	0	0	1	0	0	1	1	1	0	1	1	0	0	1	1	0	1	0	1	1	1	0	0	1	1	0	1	0	0	0	1	0	1	1	1	1	1	1	1
2	177622	407840	1	0	1	1	0	1	0	1	0	0	1	0	0	1	1	1	0	1	1	0	0	1	1	0	1	0	1	1	1	0	0	1	1	0	1	0	0	0	1	0	1	1	1	1	1	1	1
2	178351	408569	1	0	1	1	0	1	0	1	0	0	1	0	0	1	1	1	0	1	1	0	0	1	1	0	1	0	1	1	1	0	0	1	1	0	1	0	0	0	1	0	1	1	1	1	1	1	1
2	179872	410090	1	0	1	1	0	1	0	1	0	0	1	0	0	1	1	1	0	1	1	0	0	1	1	0	1	0	1	1	1	0	0	1	1	0	1	0	0	0	1	0	1	1	1	1	1	1	1
2	180255	410473	1	0	1	1	0	1	0	1	0	0	1	0	0	1	1	1	0	1	1	0	0	1	1	0	1	0	1	1	1	0	0	1	1	0	1	0	0	0	1	0	1	1	1	1	1	1	1
2	181033	411251	1	0	1	1	0	1	0	1	0	0	1	0	0	1	1	1	0	1	1	0	0	1	1	0	1	0	1	1	1	0	0	1	1	0	1	0	0	0	1	0	1	1	1	1	1	1	1
2	182758	412976	1	0	1	1	0	1	0	1	0	0	1	0	0	1	1	1	0	1	1	0	0	1	1	0	1	0	1	1	1	0	0	1	1	0	1	0	0	0	1	0	1	1	1	1	1	1	0
2	183084	413302	1	0	1	1	0	1	0	1	0	0	1	0	0	1	1	1	0	1	1	0	0	1	1	0	1	0	1	1	1	0	0	1	1	0	1	0	0	0	1	0	1	1	1	1	1	1	0
2	185376	415594	1	0	1	1	0	1	0	1	0	0	1	0	0	1	1	1	0	1	1	0	0	1	1	0	1	0	1	1	1	0	0	1	1	0	1	0	0	0	1	0	1	1	1	1	1	1	0
2	189163	419381	1	0	1	1	0	1	0	1	0	0	1	0	0	1	1	1	0	1	1	0	0	1	1	0	1	0	1	1	1	0	0	1	1	0	1	0	0	0	1	0	1	1	1	1	1	1	0
2	192085	422303	1	0	1	1	0	1	0	1	0	0	1	0	0	1	1	1	0	1	1	0	0	1	1	0	1	0	1	1	1	0	0	1	1	0	1	0	0	0	1	0	1	1	1	1	1	1	0
2	193380	423598	1	0	1	1	0	1	0	1	0	0	1	0	0	1	1	1	0	1	1	0	0	1	1	0	1	0	1	1	1	0	0	1	1	0	1	0	0	0	1	0	1	1	1	1	1	1	0
2	195168	425386	1	0	1	1	0	1	0	1	0	0	1	0	0	1	1	1	0	1	1	0	0	1	1	0	1	0	1	1	1	0	0	1	1	0	1	0	0	0	1	0	1	1	1	1	1	1	0
2	196581	426799	1	0	1	1	0	1	0	1	0	0	1	0	0	1	1	1	0	1	1	0	0	1	1	0	1	0	1	1	1	0	0	1	1	0	1	0	0	0	1	0	1	1	1	1	1	1	0
2	196681	426899	1	0	1	1	0	1	0	1	0	0	1	0	0	1	1	1	0	1	1	0	0	1	1	0	1	0	1	1	1	0	0	1	1	0	1	0	0	1	1	0	1	1	1	1	1	1	0
2	196912	427130	1	0	1	1	0	1	0	1	0	0	1	0	0	1	1	1	0	1	1	0	0	1	1	0	1	0	1	1	1	0	0	1	1	0	1	0	0	1	1	0	1	1	1	1	1	1	0
2	198029	428247	1	0	1	1	0	1	0	1	0	0	1	1	0	1	1	1	0	1	1	0	0	1	1	0	1	0	1	1	1	0	0	1	1	0	1	0	0	1	1	0	1	1	1	1	1	1	0
2	207171	437389	1	0	1	1	0	1	0	1	0	0	1	1	0	1	1	1	0	1	1	0	0	1	1	0	1	0	1	1	1	0	0	1	1	0	1	0	0	1	1	0	1	1	1	1	1	1	0
2	210006	440224	1	0	1	1	0	1	0	1	0	0	1	1	0	1	0	1	0	1	1	0	0	1	1	0	1	0	1	1	1	0	0	1	1	0	1	0	0	1	1	0	1	1	1	1	1	1	0
2	210990	441208	1	0	1	1	0	1	0	1	0	0	1	1	0	1	0	1	0	1	1	0	0	1	1	0	1	0	1	1	1	0	0	1	1	0	1	0	0	1	1	0	1	1	1	1	1	1	0
2	212810	443028	1	0	1	1	0	1	0	1	0	0	1	1	0	1	0	1	0	1	1	0	0	1	1	0	1	0	1	1	1	0	0	1	1	0	1	0	0	1	1	0	1	1	1	1	1	1	0
2	214439	444657	1	0	1	1	0	1	0	1	0	0	1	1	0	1	0	1	0	0	1	0	0	1	1	0	1	0	1	1	1	0	0	1	1	0	1	0	0	1	1	0	1	1	1	1	1	1	0
2	215181	445399	1	0	1	1	0	1	0	1	0	0	1	1	0	1	0	1	0	0	1	0	0	1	1	0	1	0	1	1	0	0	0	1	1	0	1	0	0	1	1	0	1	1	1	1	1	1	0
2	216520	446738	1	0	1	0	0	1	0	1	0	0	1	1	0	1	0	1	0	0	1	0	0	1	1	0	1	0	1	1	0	0	0	1	1	0	1	0	0	1	1	0	1	1	1	1	1	1	0
2	217360	447578	1	0	1	0	0	1	0	1	0	0	1	1	0	1	0	1	0	0	1	0	0	1	1	0	1	0	1	1	0	0	0	1	1	0	1	0	0	1	1	0	1	1	1	1	1	0	0
2	218039	448257	1	0	1	0	0	1	0	1	0	0	1	1	0	1	0	1	0	0	1	0	0	1	1	0	1	0	1	1	0	0	0	1	1	0	1	0	0	1	1	0	1	1	1	1	1	0	0
2	220055	450273	1	0	1	0	0	1	0	1	0	0	1	1	0	1	0	1	0	0	1	0	0	1	1	0	1	0	1	1	0	0	0	1	1	0	1	0	0	1	1	0	1	1	1	1	1	0	0
2	239528	469746	1	0	1	0	0	1	0	1	0	0	1	1	0	1	0	1	0	0	1	0	0	1	1	0	1	0	1	1	0	0	0	1	1	0	1	0	0	1	1	0	1	1	1	1	1	0	0
2	246816	477034	1	0	1	0	0	1	0	1	0	0	1	1	0	1	0	1	0	0	1	0	0	1	1	0	1	0	1	1	0	0	0	1	1	0	1	0	0	1	1	0	1	1	1	1	1	0	0
2	249400	479618	1	0	1	0	0	1	0	1	0	0	1	1	0	1	0	1	0	0	1	0	0	1	1	0	1	0	1	1	0	0	0	1	1	0	1	0	0	1	1	0	1	1	1	1	1	0	0
2	251882	482100	1	0	1	0	0	1	0	1	0	0	1	1	0	1	0	1	0	0	1	0	0	1	1	0	1	0	1	1	0	0	0	1	1	0	1	0	0	1	1	0	1	1	1	1	1	0	0
2	254349	484567	1	0	1	0	0	1	0	1	0	0	1	1	0	1	0	1	0	0	1	0	0	1	1	0	1	0	1	1	0	0	0	1	1	0	1	0	0	1	1	0	1	1	1	1	1	0	0
2	254834	485052	1	0	1	0	0	1	0	1	0	0	1	1	0	1	0	1	0	0	1	0	0	1	1	0	1	0	1	1	0	0	1	1	1	0	1	0	0	1	1	0	1	1	1	1	1	0	0
2	259235	489453	1	0	1	0	0	1	0	1	0	0	1	1	0	1	0	1	0	0	1	0	0	1	1	0	1	0	1	1	0	0	1	1	1	0	1	0	0	1	1	0	1	1	1	1	1	0	0
2	265382	495600	1	0	1	0	0	1	0	1	0	0	1	1	0	1	0	1	0	0	1	0	0	1	1	0	1	0	1	1	0	0	1	1	1	0	1	0	0	1	1	0	1	1	1	1	1	0	0
2	266107	496325	1	0	1	0	0	1	0	1	0	0	1	1	0	1	0	1	0	0	1	0	0	1	1	0	1	0	1	1	0	0	1	1	1	0	1	0	0	1	1	0	1	1	1	1	1	0	0
2	266952	497170	1	0	1	0	0	1	0	1	0	0	1	1	0	1	0	1	0	0	1	0	0	1	0	0	1	0	1	1	0	0	1	1	1	0	1	0	0	1	1	0	1	1	1	1	1	0	0
2	269396	499614	1	0	1	0	0	1	0	1	0	0	1	1	0	1	0	1	0	0	1	0	0	1	0	0	1	0	1	1	0	0	1	1	1	0	1	0	0	1	0	0	1	1	1	1	1	0	0
2	274614	504832	1	0	1	0	0	1	1	1	0	NA	1	1	0	1	0	1	0	0	1	0	0	1	0	0	1	0	1	1	0	0	1	1	1	0	1	0	0	0	0	0	1	1	1	1	1	0	0
2	274729	504947	1	0	1	0	0	1	1	1	0	1	1	1	0	1	0	1	0	0	1	0	0	1	0	0	1	0	1	1	0	0	1	1	1	0	1	0	0	0	0	0	1	1	1	1	1	0	0
2	277912	508130	1	0	1	0	0	1	1	1	0	1	1	1	0	1	0	1	0	0	1	0	0	1	0	0	1	0	1	1	0	0	1	1	1	0	1	1	0	0	0	0	1	1	1	1	1	0	0
2	283431	513649	1	0	1	0	0	1	1	1	0	1	1	1	1	1	0	1	0	0	1	0	0	1	0	0	1	0	1	1	0	0	1	1	1	0	1	1	0	0	0	0	1	1	1	1	1	0	0
2	283729	513947	1	0	1	0	0	1	1	1	0	1	1	1	1	1	0	1	0	0	1	0	0	1	0	0	1	0	1	1	0	0	1	1	1	0	1	1	0	0	0	0	1	1	1	1	1	0	0
2	286762	516980	1	0	1	0	0	1	1	1	0	1	1	1	1	1	0	1	0	0	1	0	0	1	0	0	1	0	1	1	0	0	1	1	1	0	1	1	0	0	0	0	1	1	1	1	1	0	0
2	287483	517701	1	0	1	0	0	1	1	1	0	1	1	1	1	1	0	1	0	0	1	0	0	1	0	0	1	0	1	1	0	0	1	1	1	0	1	1	0	0	0	0	1	1	1	1	1	0	0
2	290619	520837	1	1	1	0	0	1	1	1	0	1	1	1	1	0	0	1	0	0	1	0	0	1	0	0	1	0	1	1	0	0	1	1	1	0	1	1	0	0	0	0	1	1	1	1	1	0	0
2	295710	525928	1	1	1	0	0	1	1	1	0	1	1	1	1	0	0	1	0	0	1	0	0	1	0	0	1	0	1	1	0	0	1	1	1	0	1	1	0	0	0	0	1	1	1	1	1	0	0
2	297226	527444	1	1	1	0	0	1	1	1	0	1	1	1	1	0	0	1	0	0	1	0	0	1	0	0	1	0	1	1	0	0	1	1	1	0	1	1	0	0	0	0	1	1	1	1	1	1	0
2	298721	528939	1	1	1	0	0	1	1	1	1	1	1	1	1	0	0	1	0	0	1	0	0	1	0	0	1	0	1	1	0	0	1	1	1	0	1	1	0	0	0	0	1	1	1	1	1	1	0
2	304691	534909	1	1	1	0	0	1	1	1	1	1	1	1	1	0	0	1	0	0	1	0	0	1	0	0	1	0	1	1	0	0	1	1	1	0	1	1	0	0	0	0	1	1	1	1	1	1	0
2	308097	538315	1	1	1	1	0	0	1	1	1	1	1	1	1	0	0	1	0	0	1	0	0	1	0	0	1	0	1	1	0	0	1	1	0	0	0	1	0	0	0	0	1	1	1	1	1	1	0
2	309402	539620	1	1	1	1	0	0	1	1	1	1	1	1	1	0	1	1	0	0	1	0	0	1	0	0	1	0	1	1	0	0	1	1	0	0	0	1	0	0	0	0	1	1	1	1	1	1	0
2	310030	540248	1	1	1	1	0	0	1	1	1	1	1	1	1	0	1	1	0	0	1	0	0	1	0	0	1	0	1	1	0	1	1	1	0	0	0	1	0	0	0	0	1	1	1	1	1	1	0
2	312659	542877	1	1	1	1	0	0	1	1	1	1	1	1	1	0	1	1	0	0	1	0	0	1	0	0	1	0	1	1	0	1	1	1	0	0	0	1	0	0	0	0	1	1	1	1	1	1	0
2	314198	544416	1	1	1	1	0	0	1	1	1	1	1	1	1	0	1	1	0	0	1	0	0	1	0	0	1	0	1	1	0	1	1	1	0	0	0	1	0	0	0	0	1	1	1	1	1	1	0
2	315318	545536	1	1	1	1	0	0	1	1	1	1	1	1	1	0	1	1	0	0	1	0	0	1	0	0	1	0	1	1	0	1	1	1	0	0	0	1	0	0	0	0	1	1	1	1	1	1	0
2	318379	548597	1	1	1	1	0	0	1	1	1	1	1	1	1	0	1	1	0	0	1	0	0	1	0	0	1	0	1	1	0	1	1	1	0	0	0	1	0	0	0	0	1	1	1	1	1	1	0
2	319900	550118	1	1	1	1	0	0	1	1	1	1	1	1	1	0	1	1	0	0	1	0	0	1	0	0	1	0	1	0	0	1	1	1	0	0	0	1	0	0	0	0	1	1	1	1	1	1	0
2	320415	550633	1	1	1	1	0	0	1	1	1	0	1	1	1	0	1	1	0	0	1	0	0	1	0	0	1	0	1	0	0	1	1	1	0	0	0	1	0	0	0	0	1	1	1	1	1	1	0
2	320851	551069	1	1	1	1	0	0	1	1	1	0	1	1	1	0	1	1	0	0	1	0	0	1	0	0	1	0	1	0	0	1	1	1	0	0	0	1	0	0	0	0	1	1	1	1	1	1	0
2	321385	551603	1	1	1	1	0	0	1	1	1	0	1	1	1	0	1	1	0	0	1	0	0	1	0	0	1	0	1	0	0	1	1	1	0	0	0	1	0	0	0	0	1	1	1	1	1	1	0
2	322968	553186	1	1	1	1	0	0	1	1	1	0	1	1	1	0	1	1	0	0	1	0	0	1	0	0	1	0	1	0	0	1	1	1	0	0	0	1	0	0	0	0	NA	1	1	1	1	1	0
2	323106	553324	1	1	1	1	0	0	1	1	1	0	1	1	1	0	1	1	0	0	1	0	0	1	0	0	1	0	1	0	0	1	1	1	0	0	0	1	0	0	0	0	0	1	1	1	1	1	0
2	323577	553795	1	1	1	1	0	0	1	1	1	0	1	1	1	0	1	1	0	0	1	0	0	1	0	0	1	0	1	0	0	1	1	1	0	0	0	1	0	0	0	0	0	1	1	1	1	1	0
2	324106	554324	1	1	1	1	0	0	1	1	1	0	1	1	1	0	1	1	0	0	1	0	0	1	1	0	1	0	1	0	0	1	1	1	0	0	0	1	0	0	0	0	0	1	1	1	1	1	0
2	324887	555105	1	1	1	1	0	0	1	1	1	0	1	1	1	0	1	1	0	0	1	0	0	1	1	0	1	0	1	0	0	1	1	1	0	0	0	1	0	0	0	0	0	1	1	1	1	1	0
2	325533	555751	1	1	1	1	0	0	1	1	1	0	1	1	1	0	1	1	0	0	1	0	0	1	1	0	1	0	1	0	0	1	1	1	0	0	0	1	0	0	0	0	0	1	1	1	1	1	0
2	327083	557301	1	1	1	1	0	0	1	1	1	0	1	1	1	0	1	1	0	0	1	0	0	1	1	0	1	0	1	0	0	1	1	1	0	0	0	1	0	0	0	0	0	1	1	1	1	1	0
2	327972	558190	1	1	1	1	0	0	1	1	1	0	1	1	1	0	1	1	0	0	1	0	0	1	1	0	1	0	1	0	0	1	1	1	0	0	0	1	0	0	1	0	0	1	1	1	1	1	0
2	329976	560194	1	1	1	1	0	0	1	1	1	0	1	1	1	0	1	1	0	0	1	0	0	1	1	0	1	0	1	0	0	1	1	1	0	0	0	1	0	0	1	0	0	1	1	1	1	1	0
2	331253	561471	1	1	1	1	0	0	1	1	1	0	1	1	1	0	1	1	0	0	1	1	0	1	1	0	1	0	1	0	0	1	1	1	0	0	0	1	0	0	1	0	0	1	1	1	1	1	0
2	331350	561568	1	1	1	1	0	0	1	1	1	0	1	1	1	0	1	1	0	0	1	1	0	1	1	0	1	0	1	0	0	1	1	1	0	0	0	1	0	0	1	0	0	1	1	1	1	1	0
2	331446	561664	1	1	1	1	0	0	1	1	1	0	1	1	1	0	1	1	0	0	1	1	0	1	1	0	1	0	1	0	0	1	1	1	0	0	0	1	0	0	1	0	0	1	1	1	1	1	0
2	332399	562617	1	1	1	1	0	0	1	1	1	0	1	1	1	0	1	1	0	0	1	1	0	1	1	0	1	0	1	0	0	1	1	1	0	0	0	1	0	0	0	0	0	1	1	1	1	1	0
2	335046	565264	1	1	1	1	0	0	1	1	1	0	1	1	1	0	1	1	0	0	1	1	0	1	1	0	1	0	1	0	0	1	1	1	0	0	0	1	0	0	0	0	0	1	1	1	1	1	0
2	338656	568874	1	1	1	1	0	0	1	1	1	0	1	1	1	0	1	1	0	0	1	1	0	1	1	0	1	0	1	0	0	1	1	1	0	0	0	1	0	0	0	0	0	1	1	1	1	1	0
2	339083	569301	1	1	1	1	0	0	1	1	1	0	1	1	1	0	1	1	0	0	1	1	0	1	0	0	1	0	1	0	0	1	1	1	0	0	0	1	0	0	0	0	0	1	1	1	1	1	0
2	340305	570523	1	1	1	1	0	0	1	1	1	0	1	1	1	0	1	1	0	0	1	1	0	1	0	0	1	0	1	0	0	1	1	1	0	0	0	1	0	0	0	0	0	1	1	1	1	1	0
2	342383	572601	1	1	1	1	0	0	1	1	1	0	1	1	1	0	1	1	0	0	1	1	0	1	0	0	1	0	1	0	0	1	1	1	0	0	0	1	0	0	0	0	0	1	1	1	1	1	0
2	342642	572860	1	1	1	1	0	0	1	1	1	0	1	1	1	0	1	1	0	0	1	1	0	1	0	0	1	0	1	0	0	1	1	1	0	0	0	1	0	0	0	0	0	1	1	1	1	1	0
2	342723	572941	1	1	1	1	0	0	1	1	1	0	1	1	1	0	1	1	0	0	1	1	0	1	0	0	1	0	1	0	0	1	1	1	0	0	0	1	0	0	0	0	0	1	1	1	1	1	0
2	345172	575390	1	1	1	1	0	0	1	1	1	0	1	1	1	0	1	1	0	0	1	1	0	1	0	0	1	0	1	0	0	1	1	1	0	0	0	1	0	0	0	0	0	1	1	1	1	1	0
2	345288	575506	1	1	1	1	0	0	1	1	1	0	1	1	1	0	1	1	0	0	1	1	0	1	0	0	1	0	1	0	0	1	1	1	0	0	0	1	0	0	0	0	0	1	1	1	1	1	0
2	346082	576300	1	1	1	1	0	0	1	1	1	0	1	1	1	0	1	1	0	0	1	1	0	1	0	0	1	0	1	0	0	1	1	1	0	0	0	1	0	0	0	0	0	1	1	1	1	1	0
2	346270	576488	1	1	1	1	0	0	1	1	1	0	1	1	1	0	1	1	0	0	1	1	0	1	0	0	1	0	1	0	0	1	1	1	0	0	0	1	0	0	0	0	0	1	1	1	1	1	0
2	348820	579038	1	1	1	1	0	0	1	1	1	0	1	1	1	0	1	1	0	0	1	1	0	1	0	0	1	0	1	0	0	1	1	1	0	0	0	1	0	0	0	0	0	1	1	1	1	1	0
2	351335	581553	0	1	1	1	0	0	1	1	1	0	1	1	1	0	1	1	0	0	1	1	0	1	0	0	1	0	0	0	0	1	1	1	0	0	0	1	0	0	0	0	0	1	1	1	1	1	0
2	352302	582520	0	1	1	1	0	0	1	1	1	0	1	1	1	0	1	1	0	0	1	1	0	1	0	0	1	0	0	0	0	1	1	1	0	0	0	1	0	0	0	0	0	1	1	1	1	1	0
2	355349	585567	0	1	1	1	0	0	1	1	1	0	1	1	1	0	1	1	0	0	1	1	0	1	0	0	1	0	0	0	0	1	1	1	0	0	0	1	0	0	0	0	0	1	1	1	1	1	0
2	357199	587417	0	1	1	1	0	0	1	1	1	0	1	1	1	0	1	1	0	0	1	1	0	1	0	0	1	0	0	0	0	1	1	1	0	0	0	1	0	0	0	0	0	1	1	1	0	1	0
2	359471	589689	0	1	1	1	0	0	1	1	1	0	1	1	1	0	1	1	0	0	1	1	0	1	0	0	1	0	0	0	0	1	1	1	0	0	0	1	0	0	0	0	0	1	1	1	0	1	0
2	362082	592300	0	1	1	1	0	0	1	1	1	0	1	1	1	0	1	1	0	0	1	1	0	1	0	0	1	0	0	0	0	1	1	1	0	0	0	1	0	0	0	0	0	1	1	1	0	1	0
2	363721	593939	0	1	1	1	0	0	1	1	1	0	1	1	1	0	1	1	0	0	1	1	0	1	0	0	1	0	0	0	0	1	1	1	1	0	0	1	0	0	0	0	0	1	1	1	0	1	0
2	364895	595113	0	1	1	1	0	0	1	1	1	0	1	1	1	0	1	1	0	0	1	1	0	1	0	0	1	0	0	0	0	1	1	1	1	0	0	1	0	0	0	0	0	1	1	1	0	1	0
2	369040	599258	0	1	1	1	0	0	1	1	1	0	1	1	1	0	1	1	0	0	1	1	0	1	0	0	1	0	0	0	0	1	1	1	0	0	0	1	0	0	0	0	0	1	1	1	0	1	0
2	369657	599875	0	1	1	1	0	0	1	1	1	0	1	1	1	0	1	1	0	0	1	1	0	1	0	0	1	0	0	0	0	1	1	1	0	0	0	1	0	0	0	0	0	1	1	1	0	1	0
2	370707	600925	0	1	1	1	0	0	1	1	1	0	1	1	1	0	1	1	0	0	1	1	0	1	0	0	1	0	0	0	0	1	1	1	0	0	0	1	0	0	0	0	0	1	1	1	0	1	0
2	371941	602159	0	1	1	1	0	0	1	1	1	0	1	1	1	0	1	1	0	1	1	1	0	1	0	0	1	0	0	0	0	1	1	1	0	0	0	1	0	0	0	0	0	1	1	1	0	1	0
2	372481	602699	0	1	1	1	0	0	1	1	1	0	1	1	1	0	0	1	0	1	1	1	0	1	0	0	1	0	0	0	0	1	1	1	0	0	0	1	0	0	0	0	0	1	1	1	0	1	0
2	376703	606921	0	1	1	1	0	0	1	1	1	0	1	1	1	0	0	1	0	1	1	1	0	1	0	0	1	0	0	0	0	1	1	1	0	0	0	1	0	0	0	0	0	1	1	0	0	1	0
2	377588	607806	0	1	1	1	0	0	1	1	1	0	1	1	1	0	0	1	0	1	1	1	0	1	0	0	1	0	0	0	0	1	1	1	0	0	0	1	0	0	0	0	0	1	1	0	0	1	0
2	379311	609529	0	1	1	1	0	0	1	1	1	0	1	1	1	0	0	1	0	1	1	1	0	1	0	0	1	0	0	0	0	1	1	1	0	0	0	1	0	0	0	0	0	1	1	0	0	1	0
2	379969	610187	0	1	1	1	0	0	1	1	1	0	1	1	1	0	0	1	0	1	1	1	0	1	0	0	1	0	0	0	0	1	1	1	0	0	0	1	0	0	0	0	0	1	1	0	0	1	0
2	381922	612140	0	1	1	1	0	0	1	1	1	0	1	1	1	0	0	1	0	1	1	1	0	1	0	0	1	0	0	0	0	1	1	1	0	0	0	1	0	0	0	0	0	1	1	0	0	1	0
2	382146	612364	0	1	1	1	0	0	1	1	1	0	1	1	1	0	0	1	0	1	1	1	0	1	0	0	1	0	0	0	0	1	1	1	0	0	0	1	0	0	0	0	0	1	1	0	0	1	0
2	385403	615621	0	1	1	1	0	0	1	1	1	0	1	1	1	0	0	1	0	1	1	1	0	1	0	0	1	0	0	1	0	1	1	1	0	0	0	1	0	0	0	0	0	1	1	0	0	1	0
2	385559	615777	0	1	1	1	0	0	1	1	1	0	1	1	1	0	0	1	0	1	1	NA	0	1	0	0	1	0	0	1	0	1	1	1	0	0	0	1	0	0	0	0	0	1	1	0	0	1	0
2	385766	615984	0	1	1	1	0	0	1	1	1	0	1	1	1	0	0	1	0	1	1	0	0	1	0	0	1	0	0	1	0	1	1	1	0	0	0	1	0	0	0	0	0	1	1	0	0	1	0
2	386919	617137	0	1	1	1	0	0	1	1	1	0	1	1	1	0	0	1	0	1	1	0	0	1	0	0	1	0	0	1	0	1	1	1	0	0	0	1	0	0	0	0	0	1	1	0	0	1	0
2	390676	620894	0	1	1	1	0	0	1	1	1	0	1	1	1	0	0	1	0	1	1	0	0	1	0	0	1	0	0	1	0	1	1	1	0	0	0	1	0	0	0	0	0	1	1	0	0	1	0
2	391319	621537	0	1	1	1	0	0	1	1	1	0	1	1	1	0	0	1	0	1	1	0	0	1	0	0	1	0	0	1	0	1	1	1	0	0	0	1	0	0	0	0	0	1	1	0	1	1	0
2	393191	623409	0	1	1	1	0	0	1	1	1	0	1	1	1	0	0	1	0	1	1	0	0	1	0	1	0	0	0	1	0	1	1	1	0	0	0	1	0	0	0	0	0	1	1	0	1	1	0
2	394376	624594	0	1	1	1	0	0	1	1	1	0	1	1	1	0	0	1	0	1	1	0	0	1	0	1	0	0	0	1	0	1	1	1	0	0	0	1	0	0	0	0	0	1	1	0	1	1	0
2	396556	626774	0	1	1	1	0	0	1	1	1	0	1	1	1	0	0	1	0	1	1	0	0	1	0	1	0	0	0	1	0	1	1	1	0	0	0	1	0	1	0	0	0	1	1	0	1	1	0
2	401604	631822	0	1	1	1	0	0	1	1	1	0	1	1	1	0	0	1	0	1	1	0	0	1	0	1	0	0	0	1	0	1	1	1	0	0	0	1	0	1	0	0	0	1	1	0	1	1	0
2	401612	631830	0	1	1	1	0	0	1	1	1	0	1	1	1	0	0	1	0	1	1	0	0	1	0	1	0	0	0	1	0	1	1	1	0	0	0	1	0	1	0	0	0	1	1	0	1	1	0
2	401915	632133	0	1	1	1	0	0	1	1	1	0	1	1	1	0	0	1	0	1	1	0	0	1	0	1	0	0	0	1	0	1	1	1	0	0	0	1	0	1	0	0	0	1	1	0	1	1	0
2	405666	635884	0	1	1	1	0	0	1	1	1	0	1	1	1	0	0	1	0	1	1	0	0	1	0	1	0	0	0	1	0	1	1	1	0	0	0	1	0	1	0	0	0	1	1	0	1	1	0
2	408433	638651	0	1	1	1	0	0	1	1	1	0	1	1	1	0	0	1	0	1	1	0	0	1	0	1	0	0	0	1	0	1	1	1	0	0	0	1	0	1	0	0	0	1	1	0	1	1	0
2	409999	640217	0	1	1	1	0	0	1	1	1	0	1	1	1	0	0	1	0	1	1	0	0	1	0	1	0	0	0	1	0	1	1	1	0	0	0	1	0	1	0	0	0	1	1	0	1	1	0
2	416935	647153	0	1	1	1	0	0	1	1	1	0	1	1	1	0	0	1	0	1	1	0	0	1	0	1	0	0	0	1	0	1	1	1	0	0	0	1	0	1	0	0	0	1	1	0	1	1	0
2	426865	657083	0	1	1	1	0	0	1	1	1	0	1	1	1	0	0	1	0	1	1	0	0	1	0	1	0	0	0	1	0	1	1	1	0	0	0	0	0	1	0	0	0	1	1	0	1	1	0
2	427998	658216	0	1	1	1	0	0	1	1	1	0	1	1	1	0	0	1	0	1	1	0	0	1	0	1	0	0	0	1	0	1	1	1	0	0	0	0	0	1	0	0	0	1	1	0	1	1	0
2	428433	658651	0	1	1	1	0	0	1	1	1	0	1	1	1	0	0	1	0	1	1	0	0	1	0	1	0	0	0	1	0	1	1	1	0	0	0	0	0	1	0	0	0	1	1	0	1	1	0
2	429360	659578	0	1	1	1	0	0	1	1	1	0	1	1	1	0	0	1	0	1	1	0	0	1	0	1	0	0	0	1	0	1	1	1	0	0	0	0	0	1	0	0	0	1	1	0	1	1	0
2	429746	659964	0	1	1	1	0	0	1	1	1	0	1	1	1	0	0	1	0	1	1	0	0	1	0	1	0	0	0	1	0	0	1	1	0	0	0	0	0	1	0	0	0	1	1	0	1	1	0
2	430301	660519	0	1	1	1	0	0	1	1	1	0	1	1	1	0	0	1	0	1	1	0	0	1	0	1	0	0	0	1	0	0	1	1	0	0	0	0	0	1	0	0	0	1	1	0	1	1	0
2	430846	661064	0	1	1	1	0	0	1	1	1	0	1	1	1	0	0	1	0	1	1	0	0	1	0	1	0	0	0	1	0	0	1	1	0	0	0	0	0	1	0	0	0	1	1	0	1	1	0
2	431446	661664	0	1	1	1	0	0	1	1	1	0	1	1	1	0	0	1	0	1	1	0	0	1	0	1	0	0	0	1	0	0	1	1	0	0	0	0	0	1	0	0	0	1	1	0	1	1	0
2	431663	661881	0	1	1	1	0	0	1	1	1	0	1	1	1	0	0	1	0	1	1	0	0	1	0	1	0	0	0	1	0	0	1	1	0	0	0	0	0	1	0	0	0	1	1	0	1	1	0
2	431999	662217	0	1	1	1	0	0	1	1	1	0	1	1	1	0	0	1	0	1	1	0	0	1	0	1	0	0	0	1	0	0	1	1	0	0	0	0	0	1	0	0	0	1	1	0	1	1	0
2	432185	662403	0	1	1	1	0	0	1	1	1	0	1	1	1	0	0	1	0	1	1	0	0	1	0	1	0	0	0	1	0	0	1	1	0	0	0	0	0	1	0	0	0	1	1	0	1	1	0
2	432974	663192	0	1	1	1	0	0	1	1	1	0	1	1	1	0	0	1	0	1	0	0	0	1	0	1	0	0	0	1	0	0	1	1	0	0	0	0	0	1	0	0	0	1	1	0	1	1	0
2	434976	665194	0	1	1	0	0	0	1	1	1	0	1	1	1	0	0	1	0	1	0	0	0	1	0	1	0	0	0	1	0	0	1	1	0	0	0	0	0	1	0	0	0	1	1	0	1	1	0
2	437154	667372	0	1	1	0	0	0	1	1	1	0	1	1	1	0	0	1	0	1	0	0	0	1	0	1	0	0	0	1	0	0	1	1	0	0	0	0	0	1	0	0	0	1	1	0	1	1	0
2	441419	671637	0	1	1	0	0	0	1	1	1	0	1	1	1	0	0	1	0	1	0	0	0	1	0	1	0	0	0	1	0	0	1	1	0	0	0	1	0	1	0	0	0	1	1	0	1	1	0
2	447158	677376	0	1	1	0	0	0	1	1	1	0	1	1	1	0	0	1	0	1	0	0	0	1	0	1	0	0	0	1	0	0	1	1	0	0	0	1	0	0	0	0	0	1	1	0	1	1	0
2	448135	678353	0	1	1	0	0	0	1	1	1	0	1	1	1	0	0	1	0	1	0	0	0	1	0	1	0	0	0	1	0	0	1	1	0	0	0	1	0	0	0	0	0	1	1	0	1	1	0
2	448634	678852	0	1	1	0	0	0	1	1	1	0	1	1	1	0	0	1	0	1	0	0	0	1	0	1	0	0	0	1	0	0	1	1	0	0	0	1	0	0	0	0	0	1	1	0	1	1	0
2	450017	680235	0	1	1	0	0	0	1	1	1	0	1	1	1	0	0	1	0	1	0	0	0	0	0	1	0	0	0	1	0	0	1	1	0	0	0	1	0	0	0	0	0	1	1	0	1	1	0
2	451779	681997	0	1	1	0	0	0	1	1	1	0	1	1	1	0	0	1	0	1	0	0	0	0	0	1	0	0	0	1	0	0	1	1	0	0	0	1	0	0	0	0	0	1	1	0	1	1	0
2	452365	682583	0	1	1	0	0	0	1	1	1	0	1	1	1	0	0	1	0	1	0	0	0	0	0	1	0	0	0	1	0	0	1	1	0	0	0	1	0	0	0	0	0	1	1	0	1	1	0
2	454884	685102	0	1	1	0	0	0	1	1	1	0	1	1	1	0	0	1	0	1	0	0	0	0	0	1	0	0	0	1	0	0	1	1	0	0	0	1	0	0	0	0	0	1	1	0	1	1	0
2	457684	687902	0	1	1	0	0	0	1	1	1	0	1	1	1	0	0	1	0	1	0	0	0	0	0	1	0	0	0	1	0	0	1	1	0	0	0	1	0	0	0	0	0	1	1	0	1	1	0
2	460202	690420	0	1	1	0	0	0	1	1	1	0	1	1	1	0	0	1	0	1	0	0	0	0	0	1	0	0	0	1	0	0	1	1	0	0	0	1	0	0	0	0	0	1	1	0	1	1	0
2	461718	691936	0	1	1	0	0	0	1	1	1	0	1	1	1	0	0	1	0	1	0	0	0	0	0	1	0	0	0	1	0	0	1	1	0	0	0	1	0	0	0	0	0	1	1	0	1	1	0
2	464424	694642	0	1	1	0	0	0	1	1	1	0	1	1	1	0	0	1	0	1	0	1	0	0	0	1	0	0	0	1	0	0	1	1	0	0	0	1	0	0	0	0	0	1	1	0	1	1	0
2	464940	695158	0	1	1	0	0	0	1	1	1	0	1	1	1	0	0	1	0	1	0	1	0	0	0	1	0	0	0	1	0	0	1	1	0	0	0	1	0	0	0	0	0	1	1	0	1	1	0
2	467369	697587	0	1	1	0	0	0	1	1	1	0	1	1	1	0	0	1	0	1	0	1	0	0	0	1	0	0	0	1	0	0	1	1	0	0	0	1	0	0	0	0	0	1	1	0	1	1	0
2	468345	698563	0	1	1	0	0	0	1	1	1	0	1	1	1	0	0	1	0	1	0	1	0	0	0	1	0	0	0	1	0	0	1	1	0	0	0	1	0	0	0	0	0	0	1	0	1	1	0
2	473429	703647	0	1	1	0	0	0	1	1	1	0	1	1	1	0	0	1	0	1	0	1	0	0	0	1	0	0	0	1	0	0	1	1	0	0	0	1	0	0	0	0	0	0	1	0	1	1	0
2	473605	703823	0	1	1	0	0	0	1	1	1	0	1	1	1	0	0	1	0	1	0	1	0	0	0	1	0	0	0	1	0	0	1	1	0	0	0	1	0	0	0	0	0	0	1	0	1	1	0
2	476335	706553	0	1	1	0	0	0	1	1	1	0	1	1	1	0	0	1	0	1	0	1	0	0	0	1	0	0	1	1	0	0	1	1	0	0	0	1	0	0	0	0	0	0	1	0	1	1	0
2	476730	706948	0	1	1	0	0	0	1	1	1	0	1	1	1	0	0	1	0	1	0	1	0	0	0	1	0	0	1	1	0	0	1	1	0	0	0	1	0	0	0	0	0	0	1	0	1	1	0
2	479201	709419	0	1	1	0	0	0	1	1	1	0	1	1	1	0	0	1	0	1	0	1	0	0	0	1	0	0	1	1	0	0	1	1	0	0	0	1	0	0	0	0	0	0	1	0	1	1	0
2	479376	709594	0	1	1	0	0	0	1	1	1	0	1	1	1	0	0	1	0	1	0	1	0	0	0	1	0	0	1	1	0	0	1	1	0	0	0	1	0	0	0	0	0	0	1	0	1	1	0
2	479414	709632	0	1	1	0	0	0	1	1	1	0	1	1	1	0	0	1	0	1	0	1	0	0	0	1	0	0	1	1	0	0	1	1	0	0	0	1	0	0	0	0	0	0	1	0	1	1	0
2	479752	709970	0	1	1	0	0	0	1	1	1	0	1	1	1	0	0	1	0	1	0	1	0	0	0	1	0	0	1	1	0	0	1	1	0	0	0	1	0	0	0	0	0	0	1	0	1	1	0
2	483785	714003	0	1	1	0	0	0	1	1	1	0	1	1	1	0	0	1	0	1	0	1	0	0	0	1	0	0	1	1	0	0	1	1	0	0	0	1	0	0	0	0	0	0	1	0	1	1	0
2	485396	715614	0	1	1	0	0	0	1	1	1	0	1	1	1	0	0	1	0	1	0	1	0	0	0	1	0	0	1	1	0	0	1	1	0	0	0	1	0	0	0	0	0	0	1	0	1	1	0
2	490264	720482	0	1	1	0	0	0	1	1	1	0	1	1	1	0	0	1	0	1	0	1	0	0	0	1	0	0	1	1	0	0	1	1	0	0	0	1	0	0	0	0	0	0	1	0	1	1	0
2	490619	720837	0	1	1	0	0	0	1	1	1	0	1	1	1	0	NA	1	0	1	0	1	0	0	0	1	0	0	1	1	0	0	1	1	0	0	0	1	0	0	0	0	0	0	1	0	1	1	0
2	491265	721483	0	1	1	0	0	0	1	1	1	0	1	1	1	0	1	1	0	1	0	1	0	0	0	1	0	0	1	1	0	1	1	1	0	0	0	1	0	0	0	0	0	0	1	0	1	1	0
2	492025	722243	0	1	1	0	0	0	1	1	1	0	1	1	1	0	1	1	0	1	0	1	0	0	0	1	0	0	1	1	0	1	1	1	0	0	0	1	0	0	0	0	0	0	1	0	1	1	0
2	495558	725776	0	1	1	0	0	0	1	1	0	0	1	1	1	0	1	1	0	1	0	1	0	0	0	1	0	0	1	1	0	1	1	1	0	0	0	1	0	0	0	1	0	0	1	0	1	1	0
2	498348	728566	0	1	0	0	0	0	1	1	0	0	1	1	1	0	1	1	0	1	0	1	0	0	0	1	0	0	1	1	0	1	1	1	1	0	0	1	0	0	0	1	0	0	1	0	1	1	0
2	499194	729412	0	1	0	0	0	0	1	1	0	0	1	1	1	0	1	1	0	1	0	1	0	0	0	1	0	0	1	1	0	1	1	1	1	0	0	1	NA	0	0	1	0	0	1	0	1	1	0
2	499266	729484	0	1	0	0	0	0	1	1	0	0	1	1	1	0	1	1	0	1	0	1	0	0	0	1	0	0	1	1	0	1	1	1	1	0	0	1	1	0	0	1	0	0	1	0	1	1	0
2	499937	730155	0	1	0	0	0	0	1	1	0	0	1	1	1	0	1	1	0	1	0	1	0	0	0	1	0	0	1	1	0	1	1	1	1	0	0	1	1	0	0	1	0	0	1	0	1	1	0
2	500795	731013	0	1	0	0	0	0	1	1	0	0	1	1	1	0	1	1	0	1	0	1	0	0	0	1	0	0	1	1	0	1	1	1	1	0	0	1	1	0	0	1	0	0	1	0	1	1	0
2	501170	731388	0	1	0	0	0	0	1	1	0	0	1	1	1	0	1	1	0	1	0	1	0	0	0	1	0	0	1	1	0	1	1	1	1	0	0	1	1	0	0	1	0	0	1	0	1	1	0
2	501490	731708	0	1	0	0	0	0	1	1	0	0	1	1	1	0	1	1	0	1	0	1	0	0	0	1	0	0	1	1	0	1	1	1	1	0	0	1	1	0	0	1	0	0	1	0	1	1	0
2	503196	733414	0	1	0	0	0	0	1	1	0	0	1	1	1	0	1	1	0	1	0	1	0	0	0	1	0	0	1	1	0	1	1	1	1	0	0	1	1	0	0	1	0	0	1	0	1	1	0
2	503967	734185	0	1	0	0	0	0	1	1	0	0	1	1	1	0	1	0	0	1	0	1	0	0	0	1	0	0	1	1	0	1	1	1	1	0	0	1	1	0	0	1	0	0	1	0	1	1	0
2	512880	743098	0	1	0	0	0	0	1	1	0	0	1	1	1	0	1	0	0	1	0	1	0	0	0	1	0	0	1	1	0	1	1	1	1	0	0	1	1	0	0	1	0	0	1	0	1	1	0
2	514468	744686	0	1	0	0	0	0	1	1	0	0	1	1	1	0	1	0	0	1	0	1	0	0	0	1	0	0	1	1	0	1	1	1	1	0	0	1	1	0	0	1	0	0	1	0	1	1	0
2	514806	745024	0	1	0	0	0	0	1	1	0	0	1	1	1	0	1	0	0	1	0	1	0	0	0	1	0	0	1	1	0	1	1	1	1	0	0	1	1	0	0	1	0	0	1	0	1	1	0
2	515316	745534	0	1	0	0	0	0	1	1	0	0	1	1	1	0	1	0	0	1	0	1	0	0	0	1	0	0	1	1	1	1	1	1	1	0	0	1	1	0	0	1	0	0	1	0	1	1	0
2	515762	745980	0	1	0	0	0	0	1	1	0	0	1	1	1	0	1	0	0	1	0	1	0	0	0	1	0	0	1	1	1	1	1	1	1	0	0	1	1	0	0	1	0	0	1	0	1	1	0
2	515871	746089	0	1	0	0	0	0	1	1	0	0	1	1	1	0	1	0	0	1	0	1	0	0	0	1	0	0	1	1	1	1	1	1	1	0	0	1	1	0	0	1	0	0	1	0	1	1	0
2	516924	747142	0	1	0	0	0	0	1	1	0	0	1	1	1	0	1	0	0	1	0	1	0	0	0	1	0	0	1	1	1	1	1	1	1	0	0	1	1	0	0	1	0	0	1	0	1	1	0
2	517160	747378	0	1	0	0	0	0	1	1	0	0	1	1	1	0	1	0	0	1	0	1	0	0	0	1	0	0	1	1	1	1	1	1	1	0	0	1	1	0	0	1	0	0	1	0	1	1	0
2	534460	764678	1	1	0	0	0	0	1	1	0	0	1	1	1	0	1	0	0	1	0	1	0	0	0	1	0	0	1	1	1	1	1	1	1	0	0	1	1	0	0	1	0	0	1	0	1	1	0
2	534637	764855	1	1	0	0	0	0	1	1	0	0	1	1	1	0	1	0	0	1	0	1	0	0	0	1	0	0	1	1	1	1	1	1	1	0	0	1	1	0	0	1	0	0	1	0	1	1	1
2	534745	764963	1	1	0	0	0	0	1	1	0	0	1	1	1	0	1	0	0	1	0	1	0	0	0	1	0	0	1	1	1	1	1	1	1	0	0	1	1	0	0	1	0	0	1	0	1	1	1
2	536426	766644	1	1	0	0	0	0	1	1	0	0	1	1	1	0	1	0	0	1	0	1	0	0	0	1	0	0	1	1	1	1	1	1	1	0	0	1	1	0	0	1	0	0	1	0	1	1	1
2	539637	769855	1	1	0	0	0	0	1	1	0	0	1	1	1	0	1	0	0	1	0	1	0	0	0	1	0	0	1	1	1	1	1	1	1	0	0	1	1	0	0	1	1	0	1	0	1	1	1
2	542283	772501	1	1	0	0	0	0	1	1	0	0	1	1	1	0	1	0	0	1	0	1	0	0	0	1	0	0	1	1	1	1	1	1	1	0	0	1	1	0	0	1	1	0	1	0	1	1	1
2	546732	776950	1	1	0	0	0	0	1	1	0	0	1	1	1	0	1	0	0	1	0	1	0	0	0	1	0	0	1	1	1	1	1	1	1	0	0	1	1	0	0	1	1	0	1	0	1	1	1
2	549229	779447	1	1	0	0	0	0	1	1	0	0	1	1	1	0	1	0	0	1	0	1	0	0	0	1	0	0	1	1	1	1	1	1	1	0	0	1	1	0	0	1	1	0	1	0	1	1	1
2	549466	779684	1	1	0	0	0	0	1	1	0	0	1	1	1	0	1	0	0	1	0	1	0	0	0	1	0	0	1	1	1	1	1	1	1	0	0	1	1	0	0	1	1	0	1	0	1	1	1
2	550736	780954	1	1	0	0	0	0	1	1	0	0	1	1	1	0	1	0	0	1	0	1	0	0	0	1	0	0	1	1	1	1	1	1	1	0	0	1	1	0	0	1	1	0	1	0	1	1	1
2	554441	784659	1	1	0	0	0	0	1	1	0	0	1	1	1	0	1	0	0	1	0	1	0	0	0	1	0	0	1	1	1	1	1	1	1	0	0	1	1	0	0	1	1	0	1	0	1	1	1
2	558576	788794	1	1	0	0	0	0	1	1	0	0	1	1	1	0	1	0	0	1	0	1	0	0	0	1	0	0	1	1	1	1	1	1	1	0	0	1	1	0	0	1	1	0	1	0	1	1	1
2	562452	792670	1	1	0	0	0	0	1	1	0	0	1	1	1	0	1	0	0	1	0	1	0	0	0	1	0	0	1	1	1	1	1	1	1	0	0	1	1	0	0	1	1	0	1	0	1	1	1
2	563175	793393	1	0	0	0	0	0	1	1	0	0	1	1	1	0	1	0	0	1	0	1	0	0	0	1	0	0	1	1	1	1	1	1	1	0	0	1	1	0	0	1	1	0	1	0	1	1	1
2	565153	795371	1	0	0	0	0	0	1	1	0	0	1	1	1	0	1	0	0	1	0	1	0	0	0	1	0	0	1	1	1	1	1	1	1	0	0	1	1	0	0	1	1	0	1	0	1	1	1
2	565711	795929	1	0	0	0	0	0	1	1	0	0	1	1	1	0	1	0	0	1	0	1	0	0	0	1	0	0	1	1	1	1	1	1	1	0	0	1	1	0	0	1	1	0	1	0	1	1	1
2	566217	796435	1	0	0	0	0	0	1	1	0	0	1	1	1	0	1	0	0	1	0	1	0	0	0	1	0	0	1	1	1	1	1	1	1	0	0	1	1	0	0	1	1	0	1	0	1	1	1
2	567697	797915	1	0	0	0	0	0	1	1	0	0	1	1	1	0	1	0	0	1	0	1	0	0	0	1	0	0	1	1	1	1	1	1	1	0	0	1	1	0	0	1	1	0	1	0	1	NA	1
2	568357	798575	1	0	0	0	0	0	1	1	0	0	1	1	1	0	1	0	0	1	0	1	0	0	0	1	0	0	1	1	1	1	1	1	1	0	0	1	1	0	0	1	1	0	1	0	1	0	1
2	570929	801147	1	0	0	0	0	0	1	1	0	0	1	1	1	0	1	0	0	1	0	1	0	0	0	1	0	0	1	1	1	1	1	1	1	0	0	1	1	0	0	1	1	0	1	0	1	0	1
2	575685	805903	1	0	0	0	0	0	1	1	0	0	1	1	1	0	1	0	0	1	0	1	0	0	0	1	0	0	1	1	1	1	1	1	1	0	0	1	1	0	0	1	1	0	1	0	1	0	1
2	598753	828971	1	0	0	0	0	0	1	1	0	0	1	1	1	0	1	0	0	1	0	1	0	0	0	1	0	0	1	1	1	1	1	1	1	0	0	1	1	0	0	1	1	0	1	0	1	0	1
2	602682	832900	1	0	0	0	0	0	1	1	0	0	1	1	1	0	1	0	0	1	0	1	0	0	0	1	0	0	1	1	1	1	1	1	1	0	0	1	1	0	0	1	1	0	1	0	1	0	1
2	605930	836148	1	0	0	0	0	0	1	1	0	0	1	1	1	0	1	0	0	1	0	1	0	0	0	1	0	0	1	1	1	1	1	1	1	0	0	1	1	0	0	1	1	0	1	0	1	0	1
2	615970	846188	1	0	0	0	0	0	1	1	0	0	1	1	1	0	1	0	0	1	0	1	0	0	0	1	0	0	1	1	1	1	1	1	1	0	0	1	1	0	0	1	1	0	1	0	1	0	1
2	621057	851275	1	0	0	0	0	0	1	1	0	0	1	1	1	0	1	0	0	1	0	1	0	0	0	1	0	0	1	1	1	1	1	1	1	0	0	1	1	0	0	1	1	0	1	0	1	0	1
2	623413	853631	1	0	0	0	0	0	1	1	0	0	1	1	1	0	1	0	0	1	0	1	0	0	0	1	0	0	1	1	1	1	1	1	1	0	0	1	1	0	0	1	1	0	1	0	1	0	1
2	624215	854433	1	0	0	0	0	0	1	1	0	0	1	1	1	0	1	0	0	1	0	1	0	0	0	1	0	0	1	1	1	1	1	1	1	0	0	1	1	0	0	1	1	0	1	0	1	0	1
2	626278	856496	1	0	0	0	0	0	1	1	0	0	1	1	1	0	1	0	0	1	0	1	0	0	0	1	0	0	1	1	1	1	1	1	1	0	0	1	1	0	0	1	1	0	1	0	1	0	1
2	626470	856688	1	0	0	0	0	0	1	1	0	0	1	1	1	0	1	0	0	1	0	1	0	0	0	1	0	0	1	1	1	1	1	1	1	0	0	1	1	0	0	1	1	0	1	0	1	0	1
2	626608	856826	1	0	0	0	0	0	1	1	0	0	1	1	1	0	1	0	0	1	0	1	0	0	0	1	0	0	1	1	1	1	1	1	1	0	0	1	1	0	0	1	1	0	1	0	1	0	1
2	627001	857219	1	0	0	0	0	0	1	1	0	0	1	1	1	0	1	0	0	1	0	1	0	0	0	1	0	0	1	1	1	1	1	1	1	0	0	1	1	0	0	1	1	0	1	0	1	0	1
2	628267	858485	1	0	0	0	0	0	1	1	0	0	1	1	1	0	1	0	0	1	0	1	0	0	0	1	0	0	1	1	0	1	1	1	1	0	0	1	1	0	0	1	1	0	1	0	1	0	1
2	628674	858892	1	0	0	0	0	0	1	1	0	0	1	1	1	0	1	0	0	1	0	1	0	0	0	1	0	0	1	1	0	1	1	1	1	0	0	1	1	0	0	1	1	0	1	0	1	0	1
2	629133	859351	1	0	0	0	0	0	1	1	0	0	1	1	1	0	1	0	0	1	0	1	0	0	0	1	0	0	1	1	0	1	1	1	1	0	0	1	1	0	0	1	1	0	1	0	1	0	1
2	631321	861539	1	0	0	0	0	0	1	1	0	0	1	1	1	0	1	0	0	1	0	1	0	0	0	1	0	0	1	1	0	1	1	1	1	0	0	1	1	0	0	1	1	0	1	0	1	0	1
2	632747	862965	1	0	0	0	0	0	1	1	0	0	1	1	1	0	1	0	0	1	0	1	0	0	0	1	0	0	1	1	0	1	1	1	1	0	0	1	1	0	0	1	1	0	1	0	1	0	1
2	633957	864175	1	0	0	0	0	0	1	1	0	0	1	1	1	0	1	0	0	1	0	1	0	0	0	1	0	0	1	1	0	1	1	1	1	0	0	1	1	0	0	1	1	0	1	0	1	0	1
2	634599	864817	1	0	0	0	0	0	1	1	0	0	1	1	1	0	1	0	0	1	0	1	0	0	0	1	0	0	1	1	0	1	1	1	1	0	0	1	1	0	0	1	1	0	1	0	1	0	1
2	635928	866146	1	0	0	0	0	0	1	1	1	0	1	1	1	0	1	0	0	1	0	1	0	0	0	1	0	0	1	1	0	1	1	1	1	0	0	1	1	0	0	1	1	0	1	0	1	0	1
2	638716	868934	1	0	0	0	0	0	1	1	1	0	1	1	1	0	1	0	0	1	0	1	0	0	0	1	0	0	1	1	0	1	1	1	1	0	0	1	1	0	0	1	1	0	1	0	1	0	1
2	639700	869918	1	0	0	0	0	0	1	1	1	0	1	1	1	0	1	0	0	1	0	1	0	0	0	1	0	0	1	1	0	1	1	1	1	0	0	1	1	0	0	1	1	0	1	0	1	0	1
2	640834	871052	1	0	0	0	0	0	1	1	1	0	1	1	1	0	1	0	0	1	0	1	0	0	0	1	0	0	1	1	0	1	1	1	1	0	0	1	1	0	0	1	1	0	1	0	1	0	1
2	641302	871520	1	0	0	0	0	0	1	1	1	0	1	1	1	0	1	0	0	1	0	1	0	0	0	1	0	0	1	1	0	1	1	1	1	0	0	1	1	0	0	1	1	0	1	0	1	0	1
2	642483	872701	1	0	0	0	0	0	1	1	NA	0	1	1	1	0	1	0	0	1	0	1	0	0	0	1	0	0	1	1	0	0	1	1	1	0	0	1	1	0	0	1	1	0	1	0	1	0	1
2	642492	872710	1	0	0	0	0	0	1	1	NA	0	1	1	1	0	1	0	0	1	0	1	0	0	0	1	0	0	1	1	0	0	1	1	1	0	0	1	1	0	0	1	1	0	1	0	1	0	1
2	642773	872991	1	0	0	0	0	0	1	1	NA	NA	1	1	1	0	1	0	0	1	0	1	NA	0	0	1	0	NA	1	1	0	0	1	1	1	0	0	1	1	0	0	1	1	0	1	NA	1	0	1
2	642969	873187	1	0	0	0	0	0	1	1	0	NA	1	1	1	0	1	0	0	1	0	1	NA	0	0	1	0	1	1	1	0	0	1	1	1	0	0	1	1	0	0	1	1	0	1	1	1	0	1
2	643134	873352	1	0	0	0	0	0	1	1	0	1	1	1	1	0	1	0	0	1	0	1	1	0	0	1	0	1	1	1	0	0	1	1	1	0	0	1	1	0	0	1	1	0	1	1	1	0	1
2	643432	873650	1	0	0	0	0	0	1	1	0	1	1	1	1	0	1	0	0	1	0	1	1	0	0	1	0	1	1	1	0	0	1	1	1	0	0	1	0	0	0	1	1	0	1	1	1	0	1
2	643866	874084	1	0	0	0	0	0	1	1	0	1	1	1	1	0	1	0	0	1	0	1	1	0	0	1	0	1	1	1	0	0	1	1	1	0	0	1	0	0	0	1	1	0	1	1	1	0	1
2	646209	876427	1	0	0	0	0	0	1	1	0	1	1	1	1	0	1	0	0	1	0	1	1	0	0	1	0	1	1	1	0	0	1	1	1	0	0	1	0	0	0	1	1	0	1	1	1	0	1
2	646360	876578	1	0	0	0	0	0	1	1	0	1	1	1	1	0	1	0	0	1	0	1	1	0	0	1	0	1	1	1	0	0	1	1	1	0	0	1	0	0	0	1	1	0	1	1	1	0	1
2	648275	878493	1	0	0	0	0	0	1	1	0	1	1	1	1	0	1	0	0	1	0	1	1	0	0	1	0	1	1	1	0	0	1	1	1	0	0	1	0	0	0	1	1	0	1	1	1	0	1
2	649517	879735	1	0	0	0	0	0	1	1	0	1	1	1	1	0	1	0	0	1	0	1	1	0	0	1	0	1	1	1	0	0	1	1	1	0	0	1	0	0	0	1	1	0	1	1	1	0	1
2	650924	881142	1	0	0	0	0	0	1	1	0	1	1	1	1	0	1	0	0	1	0	1	1	0	0	1	0	1	1	1	0	0	1	1	1	0	0	1	0	0	0	1	1	0	1	1	1	0	1
2	651310	881528	1	0	0	0	0	0	1	1	0	1	1	1	1	0	1	0	0	1	0	1	1	0	0	1	0	1	1	1	0	0	1	1	1	0	0	1	0	0	0	1	1	0	1	1	1	0	1
2	651616	881834	1	0	0	0	0	0	1	1	0	1	1	1	1	0	1	0	0	1	0	1	1	0	0	1	0	1	1	1	0	0	1	1	1	0	0	1	0	0	0	1	1	0	1	1	1	0	1
2	651951	882169	1	0	0	0	0	0	1	1	0	1	1	1	1	0	1	0	0	1	0	1	1	0	0	1	0	1	1	1	0	0	1	1	0	0	0	1	0	0	0	1	1	0	1	1	1	0	1
2	652587	882805	1	0	0	0	0	0	1	1	0	1	1	1	1	0	1	0	0	1	0	1	1	0	0	1	0	1	1	1	0	0	1	1	0	0	0	1	0	0	0	1	1	0	1	1	1	1	1
2	655451	885669	1	0	0	0	0	0	1	1	0	1	1	1	1	0	1	0	0	1	0	1	1	0	0	1	0	1	1	1	0	0	1	1	0	0	0	1	0	0	0	1	1	0	1	1	1	1	1
2	656242	886460	1	0	0	0	0	0	1	1	0	1	1	1	1	0	1	0	0	1	0	1	1	0	0	1	0	1	1	1	0	0	1	1	0	0	0	1	0	0	0	1	1	0	1	1	1	1	1
2	657562	887780	1	0	0	0	0	0	1	1	0	1	1	1	1	0	1	0	0	1	0	1	1	0	0	1	0	1	1	1	0	0	1	1	0	0	0	1	0	0	0	1	1	0	1	1	1	1	1
2	659685	889903	1	0	0	0	0	0	1	1	0	1	1	1	1	0	1	0	0	1	0	0	1	0	0	1	0	1	1	1	0	0	1	1	0	0	0	1	0	0	0	1	1	0	1	1	1	1	1
2	660402	890620	1	0	0	0	0	0	1	1	0	1	1	1	1	0	1	0	0	1	0	0	1	0	0	1	0	1	1	1	0	0	1	1	0	0	0	1	0	0	0	1	1	0	1	1	1	1	1
2	660728	890946	1	0	0	0	0	0	1	1	0	1	0	1	1	0	1	0	0	1	0	0	1	0	0	1	0	1	1	1	0	0	1	1	0	0	0	1	0	0	0	1	1	0	1	1	1	1	1
2	661314	891532	1	0	0	0	0	0	1	1	0	1	0	1	1	0	1	0	0	1	0	0	1	0	0	1	0	1	1	1	0	0	1	1	0	0	0	1	0	0	0	1	1	0	1	1	1	1	1
2	661542	891760	1	0	0	0	0	0	1	1	0	1	0	1	1	0	1	0	0	1	0	0	1	0	0	1	0	1	1	1	0	0	1	1	0	0	0	1	0	0	0	1	1	0	1	1	1	1	1
2	662272	892490	1	0	0	0	0	0	0	1	0	1	0	1	1	0	1	0	0	1	0	0	1	0	0	1	0	1	1	1	0	0	1	1	0	0	0	1	0	0	0	1	1	0	1	1	1	1	1
2	665576	895794	1	0	0	0	0	0	0	1	0	1	0	1	1	0	1	0	0	1	0	0	1	0	0	1	0	1	1	1	0	0	1	1	0	0	0	1	0	0	0	1	1	0	1	1	1	1	1
2	665795	896013	1	0	0	0	0	0	0	1	0	1	0	1	1	0	1	0	0	1	0	0	1	0	0	1	0	1	1	1	0	0	1	1	0	0	0	1	0	0	0	1	1	0	1	1	1	1	1
2	668152	898370	1	0	0	0	0	0	0	1	0	1	0	1	1	0	1	0	0	1	0	0	1	0	0	1	0	1	1	1	0	0	1	1	0	0	0	1	0	0	0	1	1	0	1	1	1	1	1
2	670083	900301	1	0	0	0	0	0	0	1	0	1	0	1	1	0	1	0	0	1	0	0	0	0	0	1	0	0	1	1	0	0	1	1	0	0	0	1	0	0	0	1	1	0	1	1	1	1	1
2	673311	903529	1	0	0	0	0	0	0	1	0	1	0	1	1	0	1	0	0	1	1	0	0	0	0	1	0	0	1	1	0	0	1	1	0	0	0	1	0	0	0	1	1	0	1	1	1	1	1
2	676110	906328	1	0	0	0	0	0	0	1	0	1	0	1	1	0	1	0	0	1	1	0	0	0	0	1	0	0	1	1	0	0	1	1	0	0	0	1	0	0	0	1	1	0	1	1	1	1	1
2	677014	907232	1	0	0	0	0	0	0	1	0	1	0	1	1	0	1	0	0	1	1	0	0	0	0	1	0	0	1	1	0	0	1	1	0	0	0	1	0	0	0	1	1	0	1	1	1	1	1
2	678574	908792	1	0	0	0	0	0	0	1	0	1	0	1	1	0	1	0	0	1	1	0	0	0	0	1	0	0	1	1	0	0	1	1	0	0	0	1	0	0	0	1	1	0	1	1	1	1	1
2	679332	909550	1	0	0	0	0	0	0	1	0	1	0	1	1	0	1	0	0	1	1	0	0	0	0	1	0	0	1	1	0	0	1	1	0	0	0	1	0	0	0	1	1	0	1	1	1	1	1
2	680372	910590	1	0	0	0	0	0	0	1	0	1	0	1	1	0	1	0	0	1	1	0	0	0	0	1	0	0	1	1	0	0	1	1	0	0	0	1	0	0	0	1	1	0	1	1	1	1	1
2	681557	911775	1	0	0	0	0	0	0	1	0	1	0	1	1	0	1	0	0	1	1	0	0	0	0	1	0	0	1	1	0	0	1	1	0	0	0	1	0	0	0	1	1	0	1	1	1	1	1
2	682076	912294	1	0	0	0	0	0	0	1	0	1	0	1	1	0	1	0	0	1	1	0	0	0	0	1	0	0	1	1	0	0	1	1	0	0	0	1	0	0	0	1	1	0	1	1	1	1	1
2	684585	914803	1	0	0	0	0	0	0	1	0	1	0	1	1	0	1	0	0	1	1	0	0	0	0	1	0	0	1	1	0	0	1	1	0	0	0	1	0	1	0	1	1	0	1	1	1	1	1
2	685165	915383	1	0	0	0	0	0	0	1	0	1	0	1	1	0	1	0	0	1	1	0	0	0	0	1	0	0	1	1	0	0	1	1	0	0	1	1	0	1	0	1	1	0	1	1	1	1	1
2	692680	922898	1	0	0	0	0	0	0	1	0	1	0	1	1	0	1	0	1	1	1	0	0	0	0	1	0	0	1	1	0	0	1	1	0	0	1	1	0	1	0	1	1	0	1	1	1	1	1
2	699560	929778	1	0	0	0	0	0	0	1	0	1	0	1	1	0	1	0	1	1	1	0	0	0	0	1	0	0	1	1	0	0	1	1	0	0	1	1	0	1	0	1	1	0	1	1	1	1	1
2	705106	935324	1	0	0	0	0	0	1	1	0	1	0	1	1	0	1	0	1	1	1	0	0	0	0	0	0	0	0	1	0	0	1	1	0	0	1	1	1	1	0	1	1	0	1	1	1	0	0
2	707848	938066	1	0	0	0	0	0	1	1	0	1	0	1	1	0	1	0	1	1	1	0	0	0	0	0	0	0	0	1	0	0	1	1	0	0	1	1	1	1	0	1	1	0	1	1	1	0	0
2	710109	940327	1	0	0	0	0	0	1	1	0	1	0	1	1	0	1	0	1	1	1	0	0	0	0	0	0	0	0	1	0	0	1	1	0	1	1	1	1	1	0	1	1	0	1	1	1	0	0
2	712303	942521	1	0	0	0	0	0	1	1	0	1	0	1	1	0	1	0	1	1	1	0	0	0	0	0	0	0	0	1	0	0	1	1	0	1	1	1	1	1	0	1	1	0	1	1	1	0	0
2	716391	946609	1	0	0	0	0	0	1	1	0	1	0	1	1	0	NA	0	1	1	1	0	0	0	0	0	0	0	0	1	0	0	1	1	0	1	1	1	1	1	0	1	1	0	1	1	1	0	0
2	716927	947145	1	0	0	0	0	0	1	1	0	1	0	1	1	0	0	0	1	1	1	0	0	0	0	0	0	0	0	1	0	0	1	1	0	1	1	1	1	1	0	1	1	0	1	1	1	0	0
2	717833	948051	1	0	0	0	0	0	1	1	0	1	0	1	1	0	0	0	1	1	1	0	0	0	0	0	0	0	0	1	0	0	1	1	0	1	1	1	1	1	0	1	1	0	1	1	1	0	0
2	718018	948236	1	0	0	0	0	0	1	1	0	1	0	1	1	0	0	0	1	1	1	0	0	0	0	0	0	0	0	1	0	0	1	1	0	1	1	1	1	1	0	1	1	0	1	1	1	0	0
2	721088	951306	1	0	0	0	0	0	1	1	0	1	0	1	1	0	0	0	1	1	1	0	0	0	0	0	0	0	0	1	0	0	1	1	0	1	1	1	1	1	0	1	1	0	1	1	1	0	0
2	722169	952387	1	0	0	0	0	0	1	1	0	1	0	1	1	0	0	0	1	1	1	0	0	0	0	0	0	0	0	1	0	0	1	1	0	1	1	1	1	1	0	1	1	0	1	1	1	0	0
2	724613	954831	1	0	0	0	0	0	1	1	0	1	0	1	1	0	0	0	1	1	1	0	0	0	0	0	0	0	0	1	0	0	1	1	0	1	1	1	1	1	0	1	1	0	1	1	1	0	0
2	732123	962341	1	0	0	0	0	0	1	1	0	1	0	1	1	0	0	0	1	1	1	0	0	0	0	0	0	0	0	1	0	0	1	1	0	1	1	1	1	1	0	1	1	0	1	1	1	0	0
2	734445	964663	1	0	0	0	0	0	1	0	0	1	0	1	1	0	0	0	1	1	1	0	0	0	0	0	0	0	0	1	0	0	1	1	0	1	1	1	1	1	0	1	1	0	1	1	1	0	0
2	737571	967789	1	0	0	0	0	0	1	0	0	1	0	1	1	0	0	0	1	1	1	0	0	0	0	0	0	0	0	1	0	0	1	1	0	1	1	1	1	0	0	1	1	0	1	1	0	0	0
2	739892	970110	1	0	0	0	0	0	1	0	0	1	0	0	1	0	0	0	1	1	1	0	0	0	0	0	0	0	0	1	0	0	1	1	0	1	1	1	1	0	0	1	1	0	1	1	0	0	0
2	741554	971772	1	0	0	0	0	0	1	0	0	1	0	0	1	0	0	0	1	1	1	0	0	0	0	0	0	0	0	1	1	0	1	1	0	1	1	1	1	0	0	1	1	0	1	1	0	0	0
2	742620	972838	1	0	0	0	0	0	1	0	0	1	0	0	1	0	0	0	0	1	1	0	0	0	0	0	0	0	0	1	1	0	1	1	0	1	1	1	1	0	0	1	1	0	1	1	0	0	0
2	742721	972939	1	0	0	0	0	0	1	0	NA	1	0	0	1	0	0	0	0	1	1	0	0	0	0	0	0	0	0	1	1	0	1	1	0	1	1	1	1	0	0	1	1	0	1	1	0	0	0
2	744063	974281	1	0	0	0	0	0	1	0	1	1	1	0	1	0	0	0	0	1	1	0	0	1	0	0	0	0	0	1	1	0	1	1	0	1	1	1	1	0	0	1	1	0	1	1	0	0	0
2	746478	976696	1	0	0	0	0	0	1	0	1	1	1	0	1	0	0	0	0	1	1	0	0	1	0	0	0	0	0	1	1	0	1	1	0	1	1	1	1	0	0	1	1	0	1	1	0	0	0
2	747177	977395	1	0	0	0	0	0	1	0	1	1	1	0	1	0	0	0	0	1	1	0	0	1	0	0	0	0	0	1	1	0	1	1	0	1	1	1	1	0	0	1	1	0	1	1	0	1	0
2	750649	980867	1	0	0	0	0	0	1	0	1	1	1	0	1	0	0	0	0	1	1	0	0	1	0	0	0	0	0	1	1	0	1	1	0	1	1	1	1	0	0	1	1	0	1	1	0	1	0
2	758975	989193	1	0	0	0	0	0	1	0	1	1	1	0	1	0	0	0	0	1	1	0	0	1	0	0	0	0	0	1	1	0	1	1	0	1	1	1	1	0	0	1	1	0	1	1	0	1	0
2	760471	990689	1	0	0	0	0	0	1	0	1	1	1	0	1	0	0	0	0	1	1	0	0	1	0	0	0	0	0	1	1	0	1	1	0	1	1	1	1	0	1	1	0	0	1	1	0	1	0
2	762267	992485	1	0	0	0	0	0	1	0	1	1	1	0	1	0	0	0	0	1	1	0	0	1	0	0	0	0	0	0	1	0	1	1	0	1	1	1	1	0	1	1	0	0	1	1	0	1	0
2	764397	994615	1	0	0	0	0	0	1	0	1	1	1	0	1	0	0	0	0	1	1	0	0	1	0	0	0	0	0	0	1	0	1	1	0	1	1	1	1	0	1	1	0	0	1	1	0	1	0
2	767663	997881	1	0	0	0	0	0	1	0	1	1	1	0	1	0	0	0	0	1	1	0	0	1	0	0	0	0	0	0	1	0	1	1	0	1	1	1	1	0	1	1	0	0	1	1	0	1	0
2	769003	999221	1	0	0	0	0	0	1	0	1	1	1	0	1	0	0	0	0	1	1	0	0	1	0	0	0	0	0	0	1	0	1	1	0	1	1	1	1	0	1	1	0	0	1	1	0	1	0
2	777303	1007521	1	0	0	0	0	0	1	0	1	1	1	0	1	0	0	0	0	1	1	0	0	1	0	0	0	0	0	0	1	0	1	1	0	1	1	1	1	0	1	1	0	0	1	1	0	1	0
2	784600	1014818	1	0	0	0	0	0	1	0	1	1	1	0	1	0	0	0	0	0	1	0	0	1	0	0	0	0	0	0	1	0	1	1	0	1	1	1	1	0	1	1	0	0	1	1	0	1	0
2	785333	1015551	1	0	0	0	0	0	1	0	1	1	1	0	1	0	0	0	0	0	1	0	0	1	0	0	0	0	0	0	1	0	1	1	0	1	1	1	1	0	1	1	0	0	1	1	0	1	0
2	787277	1017495	1	0	0	0	0	0	1	0	1	1	1	0	1	0	0	0	0	0	1	0	0	1	0	0	0	0	0	0	1	0	1	1	0	1	1	1	1	0	1	1	0	0	1	1	0	1	0
2	788140	1018358	1	0	0	0	0	0	1	0	1	1	1	0	1	0	0	0	0	0	1	0	0	1	0	0	0	0	0	0	1	0	1	1	0	1	1	1	1	0	1	1	0	0	1	1	0	1	0
2	791790	1022008	1	0	0	0	0	0	1	0	1	1	1	0	1	0	0	0	0	0	1	0	0	1	0	0	0	0	0	0	1	0	1	1	0	1	1	1	1	0	1	1	0	0	1	1	0	1	0
2	795756	1025974	1	0	0	0	0	0	1	0	1	1	1	0	1	0	0	0	0	0	1	0	0	1	0	0	0	0	0	0	1	0	1	1	0	1	1	1	1	0	1	1	0	0	1	1	0	1	0
2	798782	1029000	1	0	0	0	0	0	1	0	1	1	1	0	1	0	0	0	0	0	1	0	0	1	0	0	0	0	0	0	1	0	1	1	0	1	1	1	1	0	1	1	0	0	1	1	0	1	0
2	800655	1030873	1	0	0	0	0	0	1	0	1	1	1	0	1	0	0	0	0	0	1	0	0	1	0	0	0	0	0	0	1	0	1	1	0	1	1	1	1	0	1	1	0	0	1	1	0	1	0
2	804707	1034925	1	0	0	0	0	0	1	0	1	1	1	0	1	0	0	0	0	0	1	0	0	1	0	0	0	0	0	0	1	0	1	1	0	1	1	1	1	0	1	1	0	0	1	1	0	1	0
2	807206	1037424	1	0	0	0	0	0	1	0	1	1	1	0	1	0	0	0	0	0	1	0	0	1	0	0	0	0	0	0	1	0	1	1	0	1	1	1	1	0	1	1	0	0	1	1	0	1	0
3	658	1044060	1	0	0	0	0	0	0	1	0	0	0	0	0	0	1	0	0	0	1	0	1	1	1	1	0	1	1	1	1	0	0	0	1	1	0	0	1	1	1	0	0	0	1	1	1	1	0
3	23149	1066551	1	0	0	0	0	0	0	1	0	0	0	0	0	0	1	0	0	0	1	0	1	1	1	1	0	1	1	1	1	0	0	0	1	1	0	0	1	1	1	0	0	0	1	1	1	1	0
3	25689	1069091	1	0	0	0	0	0	0	1	0	0	0	1	0	0	1	0	0	0	1	0	1	1	1	1	1	1	1	1	1	0	0	0	1	1	0	0	1	1	1	0	0	0	1	1	1	1	0
3	34309	1077711	1	0	0	0	0	0	0	1	0	0	0	1	0	0	1	0	0	0	1	0	1	1	1	1	1	1	1	1	1	0	0	0	1	1	0	0	1	1	1	0	0	0	1	1	1	1	0
3	37651	1081053	1	0	0	0	0	0	0	1	0	0	0	1	0	0	1	0	1	0	1	0	1	1	1	1	1	1	1	1	1	0	0	0	1	1	0	0	1	1	1	0	0	0	1	1	1	1	0
3	38664	1082066	1	0	0	0	0	0	0	1	0	0	0	1	0	0	1	0	1	0	1	0	1	1	1	1	1	1	1	1	1	0	0	1	1	1	0	0	1	1	1	0	0	0	1	1	1	1	0
3	39540	1082942	1	0	0	0	0	0	0	1	0	0	0	1	0	0	1	0	1	0	1	0	1	1	1	1	1	1	1	1	1	0	0	1	1	1	0	0	1	1	1	0	0	0	1	1	1	1	0
3	40089	1083491	1	0	0	0	0	0	0	1	0	0	1	1	0	0	1	0	1	0	1	0	1	1	1	1	1	1	1	1	1	0	0	1	1	1	0	0	1	1	1	0	0	0	1	1	1	1	0
3	41458	1084860	1	0	0	0	0	0	0	1	0	0	1	1	0	0	1	0	1	0	1	0	1	1	1	1	1	1	1	1	1	0	0	1	1	1	0	1	1	1	1	0	0	0	1	1	1	1	0
3	43107	1086509	1	0	0	1	0	0	0	1	0	0	1	1	0	0	1	0	1	0	1	0	1	1	1	1	1	1	1	1	1	0	0	1	1	1	0	1	1	1	1	0	0	0	1	1	1	1	0
3	46486	1089888	1	0	0	1	0	0	0	1	0	0	1	1	0	0	1	0	1	0	1	0	1	1	1	1	1	1	1	1	1	0	0	1	1	1	0	1	1	1	1	0	0	0	1	1	1	1	0
3	46562	1089964	1	0	0	1	0	0	0	1	0	0	1	1	0	0	1	0	1	0	1	0	1	1	1	1	1	1	1	1	1	0	0	1	1	1	0	1	1	1	1	0	0	0	1	1	1	1	0
3	48180	1091582	1	1	0	1	0	0	0	1	0	0	1	1	1	0	1	0	1	0	1	0	1	1	1	1	1	1	1	1	1	0	0	1	1	0	0	1	1	1	1	0	0	0	1	1	0	1	0
3	50099	1093501	1	1	0	1	0	0	0	1	0	0	1	1	1	0	0	0	1	0	1	0	1	1	1	1	1	1	1	1	1	0	0	1	1	0	0	1	1	1	1	0	0	0	1	1	0	1	0
3	50770	1094172	1	1	0	1	0	0	0	1	0	0	1	1	1	0	0	0	1	0	1	0	1	1	1	1	1	1	1	1	1	0	0	1	1	0	0	1	1	1	1	0	0	0	1	1	0	1	0
3	51650	1095052	1	1	0	1	0	0	0	1	0	0	1	1	1	0	0	0	1	0	1	0	1	1	1	1	1	1	1	1	1	0	0	1	1	0	0	1	1	1	1	0	0	0	1	1	0	1	0
3	53891	1097293	1	1	0	1	0	0	0	1	0	0	1	1	1	0	0	0	1	0	1	0	1	1	1	1	1	1	1	1	1	0	0	1	1	0	0	1	1	1	1	0	0	0	1	1	0	1	0
3	54426	1097828	1	1	0	1	0	0	0	1	0	0	1	1	1	0	0	0	1	0	1	0	1	1	1	1	1	1	1	1	1	0	0	1	1	0	0	1	1	1	1	0	1	0	1	1	0	1	0
3	54535	1097937	1	1	0	1	0	0	0	1	0	0	1	1	1	0	0	0	1	0	1	0	1	1	1	1	1	1	1	1	1	0	0	1	1	0	0	1	1	1	1	0	1	0	1	1	0	1	0
3	55716	1099118	1	1	0	1	0	0	0	1	0	0	1	1	1	0	0	0	1	0	1	0	1	1	1	1	1	1	1	1	1	0	0	1	1	0	0	1	1	1	1	0	1	0	1	1	0	1	0
3	56210	1099612	1	1	0	1	0	0	1	1	0	0	1	1	1	0	0	0	1	0	1	0	1	1	1	1	1	1	1	1	1	0	0	1	1	0	0	1	1	1	1	0	1	0	1	1	0	1	0
3	59775	1103177	1	1	0	1	0	0	1	1	0	0	1	1	1	0	0	0	1	0	0	0	1	1	1	1	1	1	1	1	1	1	0	1	0	0	0	1	1	1	1	0	1	0	1	1	0	1	0
3	59925	1103327	1	1	0	1	0	0	1	1	0	0	1	1	1	0	0	0	1	0	0	0	1	1	1	1	1	1	1	1	1	1	0	1	0	0	0	1	1	1	1	0	1	0	1	1	0	1	0
3	60024	1103426	1	1	0	1	0	0	1	1	0	0	1	1	1	0	0	0	1	0	0	0	1	1	1	1	1	1	1	1	1	1	0	1	0	0	0	1	1	1	1	0	1	0	1	1	0	1	0
3	61358	1104760	1	1	0	1	0	0	1	1	0	0	1	1	1	0	0	0	1	0	0	0	1	1	1	1	1	1	1	1	1	1	0	1	0	0	0	1	1	1	1	0	1	0	1	1	0	1	0
3	61630	1105032	1	1	0	1	0	0	1	1	0	0	1	1	1	0	0	0	1	0	0	0	1	1	1	1	1	1	1	1	1	1	0	1	0	0	0	1	1	1	1	0	1	NA	1	1	0	1	0
3	63611	1107013	1	1	0	1	0	0	1	1	1	0	1	1	1	0	0	0	1	0	0	1	1	1	1	1	1	0	1	1	1	1	0	1	0	0	0	1	1	1	1	1	1	1	1	1	0	1	0
3	63878	1107280	1	1	0	1	0	0	1	1	1	0	1	1	1	0	0	0	1	0	0	1	1	1	1	1	1	0	1	1	1	1	0	1	0	0	0	1	1	1	1	1	1	1	1	1	0	1	0
3	64304	1107706	1	1	0	1	0	0	1	1	1	0	1	1	1	0	0	0	1	0	0	1	1	1	1	1	1	0	1	1	1	1	0	1	0	0	0	1	1	1	1	1	1	1	1	1	0	1	0
3	67820	1111222	1	1	0	1	0	0	1	1	1	0	1	1	1	0	0	0	1	0	0	1	1	1	1	1	1	0	1	1	1	1	0	1	0	0	0	1	1	1	0	1	1	1	1	1	0	1	0
3	69265	1112667	1	1	1	1	0	0	1	1	1	0	1	1	1	0	0	0	1	0	0	1	1	1	1	1	1	0	1	1	1	1	0	1	0	0	0	1	1	1	0	1	1	1	1	1	0	1	0
3	70425	1113827	1	1	1	1	0	0	1	1	1	0	1	1	1	0	0	0	1	0	0	1	1	1	1	1	1	0	1	1	1	1	0	1	0	0	0	1	1	1	0	1	1	1	1	1	0	1	0
3	72786	1116188	1	1	1	1	0	0	1	1	1	0	1	1	1	0	0	0	1	0	0	1	1	1	1	1	1	0	1	1	1	1	0	1	0	0	0	1	1	1	0	1	1	1	1	1	0	1	0
3	73403	1116805	1	1	1	1	0	0	1	1	1	0	1	1	1	0	0	0	1	0	0	1	1	1	1	1	1	0	1	1	1	1	0	1	0	0	0	1	1	1	0	1	1	1	1	1	0	1	0
3	74692	1118094	1	1	1	1	0	0	1	1	1	0	1	1	1	0	0	0	1	0	0	1	1	1	1	1	1	0	1	1	1	1	0	1	0	0	0	1	1	1	0	1	1	1	1	1	0	1	0
3	75025	1118427	1	1	1	1	0	0	1	1	1	0	1	1	1	0	0	0	1	0	0	1	1	1	1	1	1	0	1	1	1	1	0	1	0	0	0	1	1	1	0	1	1	1	1	1	0	1	0
3	76131	1119533	1	1	1	1	0	0	1	1	1	0	1	1	1	0	0	0	1	0	0	1	1	1	1	1	1	0	1	1	1	1	0	1	0	0	0	1	1	1	1	1	1	1	1	1	0	1	0
3	76973	1120375	1	1	1	1	0	0	1	1	1	0	1	1	1	0	0	0	1	0	0	1	1	1	1	1	1	0	1	1	1	1	0	1	0	0	0	1	1	1	1	1	1	1	1	1	0	1	0
3	77505	1120907	1	1	1	1	0	0	1	1	1	0	1	1	1	0	0	0	1	0	0	1	1	1	1	1	1	0	1	1	1	1	0	1	0	0	0	1	1	1	1	1	1	1	1	1	0	1	0
3	79096	1122498	1	1	1	1	0	0	1	1	1	0	1	1	1	0	0	0	1	0	0	1	1	1	1	1	1	0	1	1	1	1	0	1	0	0	0	1	1	1	1	1	1	1	1	1	0	1	0
3	79867	1123269	1	1	1	1	0	0	1	1	1	0	1	1	1	1	0	0	1	0	0	1	1	1	1	1	1	0	1	1	1	1	0	1	0	0	0	1	1	1	1	1	1	1	1	1	0	1	0
3	82590	1125992	1	1	1	1	0	0	1	1	1	0	1	1	1	1	0	0	1	0	0	1	1	1	1	1	1	0	1	1	1	1	0	1	0	0	0	1	1	1	1	1	1	1	1	1	0	1	0
3	91321	1134723	1	1	1	1	0	0	1	1	1	0	1	1	1	1	0	0	1	0	0	1	1	1	1	1	1	0	1	1	1	1	0	1	0	0	0	1	1	1	1	1	1	1	1	1	0	1	0
3	91728	1135130	1	1	1	1	0	0	1	1	1	0	1	1	1	1	0	0	1	0	0	1	1	1	1	1	1	0	1	1	1	1	0	1	0	0	0	1	1	1	1	1	1	1	1	1	0	1	0
3	94248	1137650	1	1	1	1	0	0	1	1	1	0	1	1	1	1	0	0	1	0	0	1	1	1	1	1	1	0	1	1	1	1	0	1	0	0	0	1	1	1	1	1	1	1	1	1	0	1	0
3	94376	1137778	1	1	1	1	0	0	1	1	1	0	1	1	1	1	0	0	1	1	0	1	1	1	1	1	1	0	1	1	1	1	0	1	0	0	0	1	1	1	1	1	1	1	1	1	0	1	0
3	95029	1138431	1	1	1	1	0	0	1	1	1	0	1	1	1	1	0	0	1	1	0	1	1	1	1	1	1	0	1	1	1	1	0	1	0	0	0	1	1	1	1	1	1	1	1	1	0	1	0
3	96799	1140201	1	1	1	1	0	0	1	1	1	0	1	1	1	1	0	0	1	1	1	1	1	1	1	1	1	0	1	1	1	1	0	1	0	0	0	1	1	1	1	1	1	1	1	1	0	1	0
3	98535	1141937	1	1	1	1	0	0	1	1	1	0	1	1	1	1	0	0	1	1	1	1	1	1	1	1	1	0	1	1	1	1	1	1	0	0	0	1	1	1	1	1	1	1	1	1	0	1	0
3	99700	1143102	1	1	1	1	0	0	1	1	1	0	1	1	1	1	0	0	1	1	1	1	1	1	1	1	1	0	1	1	1	1	1	1	0	0	0	1	1	1	1	1	1	1	1	1	0	1	0
3	100869	1144271	1	1	1	1	0	0	1	1	1	0	1	1	1	1	0	0	1	1	1	1	1	1	1	1	1	0	1	1	0	1	1	1	0	0	0	1	1	1	1	1	1	1	1	1	0	1	0
3	101527	1144929	1	1	1	1	0	0	1	1	1	0	1	1	1	1	0	0	1	1	1	1	1	1	1	1	1	0	1	1	0	1	1	1	0	0	0	1	1	1	1	1	1	1	1	1	0	1	1
3	101813	1145215	1	1	1	1	0	0	1	1	1	0	1	1	1	1	0	0	1	1	1	1	1	1	1	1	1	0	1	1	0	1	1	1	0	0	0	1	1	1	1	1	1	1	1	1	0	1	1
3	105047	1148449	1	1	1	1	1	0	1	1	1	0	1	1	1	1	0	0	1	1	1	1	1	1	1	1	1	0	1	1	0	1	1	1	0	0	0	1	1	1	1	0	1	1	1	1	0	1	1
3	109046	1152448	1	1	1	1	1	0	1	1	1	1	1	1	1	1	0	0	1	1	1	1	1	1	1	1	1	0	1	1	0	1	1	1	0	0	0	1	1	1	1	0	1	1	1	1	0	1	1
3	111960	1155362	1	1	1	1	1	0	1	1	1	1	1	1	1	1	0	0	1	1	1	1	1	1	1	1	1	0	1	1	0	1	1	1	0	0	0	1	1	1	1	0	1	1	1	1	0	1	1
3	114885	1158287	1	1	1	1	1	0	1	1	1	1	1	1	1	1	0	0	1	1	1	1	1	1	1	1	1	0	1	1	0	1	1	1	0	0	1	1	1	1	1	0	1	1	1	1	0	1	1
3	119474	1162876	1	1	1	1	1	0	1	1	1	1	1	1	1	1	0	0	1	1	1	1	1	1	1	1	1	0	1	1	0	1	1	1	0	0	1	1	1	1	1	0	1	1	1	1	0	1	1
3	130462	1173864	1	1	1	1	1	0	1	1	1	1	1	1	1	1	0	0	1	1	1	1	1	1	1	1	1	0	1	1	0	1	1	1	NA	0	1	1	1	1	1	0	1	1	1	1	0	1	1
3	130940	1174342	1	1	1	1	1	0	1	1	1	1	1	1	1	1	0	0	1	1	1	1	1	1	1	1	1	0	1	1	0	1	1	1	1	0	1	1	1	1	1	0	1	1	1	1	0	1	1
3	133467	1176869	1	1	1	1	1	0	1	1	1	1	1	1	1	1	0	0	1	1	1	1	1	1	1	1	1	0	1	1	0	1	1	1	1	0	1	1	1	1	1	0	1	1	1	1	0	1	1
3	135728	1179130	1	1	1	1	1	0	1	1	1	1	1	1	1	1	0	0	1	1	1	1	1	1	1	1	1	0	1	1	0	1	1	1	1	0	1	1	1	1	1	0	1	1	1	1	0	1	1
3	139959	1183361	1	1	1	1	1	0	1	1	1	1	1	1	1	1	0	0	1	1	1	1	1	1	1	1	1	0	1	1	0	1	1	1	1	0	1	1	1	1	1	0	1	1	1	1	0	1	1
3	145017	1188419	1	1	1	1	1	0	1	1	1	1	1	1	1	1	0	0	1	1	1	1	1	1	1	1	1	0	1	1	0	1	1	1	1	0	1	1	1	1	1	0	1	1	1	1	0	1	1
3	148618	1192020	1	1	1	1	1	0	1	1	1	1	1	1	1	1	0	0	1	1	1	1	1	1	1	1	1	0	1	1	0	1	1	1	1	0	1	1	1	1	1	0	1	1	1	1	0	1	1
3	156868	1200270	1	1	1	1	1	0	1	1	1	1	1	1	1	1	0	0	1	1	1	1	1	1	1	1	1	0	1	1	0	1	1	1	1	0	1	1	1	1	1	0	1	1	1	1	0	1	1
3	158141	1201543	1	1	1	1	1	0	1	1	1	1	1	1	1	1	0	0	1	1	1	1	1	1	1	1	1	0	1	1	0	1	1	1	1	0	1	1	1	1	1	0	1	1	1	1	0	1	1
3	162694	1206096	1	1	1	1	1	0	1	1	1	1	1	1	1	1	0	0	1	1	1	1	1	1	1	1	1	0	1	1	0	1	1	1	1	0	1	1	1	1	1	0	1	1	1	1	0	1	1
3	163059	1206461	1	1	1	1	1	0	1	1	1	1	1	1	1	1	0	0	1	1	1	1	1	1	1	1	1	0	1	1	0	1	1	1	1	0	1	1	1	1	1	0	1	1	1	1	0	1	1
3	163757	1207159	1	1	1	1	1	0	1	1	1	1	1	1	1	1	0	0	1	1	1	1	1	1	1	1	1	0	1	1	0	1	1	1	1	0	1	1	1	1	1	0	1	1	1	1	1	1	1
3	163810	1207212	1	1	1	1	1	0	1	1	1	1	1	1	1	1	0	0	1	1	1	1	1	1	1	1	1	0	1	1	0	1	1	1	1	0	1	1	1	1	1	0	1	1	1	1	1	1	1
3	164249	1207651	1	1	1	1	1	0	1	1	1	1	1	1	1	1	0	1	1	1	1	1	1	1	1	1	1	0	1	1	0	1	1	1	1	0	1	1	1	1	1	0	1	1	1	1	1	1	1
3	167724	1211126	1	1	1	1	1	0	1	1	1	1	1	1	1	1	0	1	1	1	1	1	1	1	1	1	1	0	1	1	0	1	1	1	1	0	1	1	1	1	1	0	1	1	1	1	1	1	1
3	175328	1218730	1	1	1	1	1	1	1	1	1	1	1	1	1	1	0	1	1	1	1	1	1	1	1	1	1	1	1	1	0	1	1	1	1	0	1	1	1	1	1	0	1	1	1	1	1	1	1
3	177081	1220483	1	1	1	1	1	1	1	1	1	1	1	1	1	1	0	1	1	1	1	1	1	1	1	1	1	1	1	1	0	1	1	1	1	1	1	1	1	1	1	0	1	1	1	1	1	1	1
3	187346	1230748	1	1	1	1	1	1	1	1	1	1	1	1	1	1	0	1	1	1	1	1	1	1	1	1	1	1	1	1	1	1	1	1	1	1	1	1	1	1	1	0	1	1	1	1	1	1	1
3	188418	1231820	1	1	1	1	1	1	1	1	1	1	1	1	1	1	0	1	1	1	1	1	1	1	1	1	1	1	1	1	1	1	1	1	1	1	1	1	1	1	1	0	1	1	1	1	1	1	1
3	188758	1232160	1	1	1	1	1	1	1	1	1	1	1	1	1	1	0	1	1	1	1	1	1	1	1	1	1	1	1	1	1	1	1	1	1	1	1	1	1	1	1	0	1	1	1	1	1	1	1
3	188904	1232306	1	1	1	1	1	1	1	1	1	1	1	1	1	1	0	1	1	1	1	1	1	1	1	1	1	1	1	1	1	1	1	1	1	1	1	1	1	1	1	0	1	1	1	1	1	1	1
3	190765	1234167	1	1	1	1	1	1	1	1	1	1	1	1	1	1	0	1	1	1	1	1	1	1	1	1	1	1	1	1	1	1	1	1	1	1	1	1	1	1	1	0	1	1	1	1	1	1	1
3	191932	1235334	1	1	1	1	1	1	1	1	1	1	1	1	1	1	0	1	1	1	1	1	1	1	1	1	1	1	1	1	1	1	1	1	1	1	1	1	1	1	1	0	1	1	1	1	1	1	1
3	193066	1236468	1	1	1	1	1	1	1	1	1	1	1	1	1	1	0	1	1	1	1	1	1	1	1	1	1	1	1	1	1	1	1	1	1	1	1	1	1	1	1	0	1	1	1	1	1	1	1
3	193828	1237230	1	1	1	1	1	1	1	1	1	1	1	1	1	1	0	1	1	1	1	1	1	1	1	1	1	1	1	1	1	1	1	1	1	1	1	1	1	1	1	1	1	1	1	1	1	1	1
3	201978	1245380	1	1	1	1	1	1	1	1	1	1	1	1	NA	1	0	1	1	1	1	1	1	1	1	1	1	1	1	1	1	1	1	1	1	1	1	1	1	1	1	1	1	1	1	1	1	1	1
3	204750	1248152	1	1	1	1	1	1	1	1	1	1	1	1	NA	1	0	1	1	1	1	1	1	1	1	1	1	1	1	1	1	1	1	1	1	1	1	1	1	1	1	1	1	1	1	1	1	1	1
3	204897	1248299	1	1	1	1	1	1	1	1	1	1	1	1	0	1	0	1	1	1	1	1	1	1	1	1	1	1	1	1	1	1	1	1	1	1	1	1	1	1	1	1	1	1	1	1	1	1	1
3	207086	1250488	1	1	1	1	1	1	1	1	1	1	1	1	0	1	0	1	1	1	1	1	1	1	1	1	1	1	1	1	1	1	1	1	1	1	1	1	1	1	1	1	1	1	1	1	1	1	1
3	209941	1253343	1	1	1	1	1	1	0	1	1	1	1	1	0	1	0	1	1	1	1	1	1	1	1	1	1	1	1	1	1	1	1	1	1	1	1	1	1	1	1	1	1	0	1	1	1	1	1
3	210757	1254159	1	1	1	1	1	0	0	1	1	1	1	1	0	1	0	1	1	1	1	1	1	1	1	1	1	1	1	1	1	1	1	1	1	1	1	1	1	1	1	1	1	0	1	1	1	1	1
3	211772	1255174	1	1	1	1	1	0	0	1	1	1	1	1	0	1	0	1	1	1	1	1	1	1	1	1	1	1	1	1	1	1	1	1	1	1	1	1	1	1	1	1	1	0	1	1	1	1	1
3	211881	1255283	1	1	1	1	1	0	0	1	1	1	1	1	0	1	0	1	1	1	1	1	1	1	1	1	1	1	1	1	1	1	1	1	1	1	1	1	1	1	1	1	1	0	1	1	1	1	1
3	213859	1257261	1	1	1	1	1	0	0	1	1	0	1	1	0	1	0	1	1	1	1	1	1	1	1	NA	1	1	1	1	1	1	1	1	1	0	0	1	1	1	1	1	1	0	1	1	0	1	1
3	214135	1257537	1	1	1	1	1	0	0	1	1	0	1	1	0	1	0	1	1	1	1	1	1	1	1	0	1	1	1	1	1	1	1	1	1	0	0	1	1	1	1	1	1	0	1	1	0	1	1
3	214762	1258164	1	1	1	1	1	0	0	1	1	0	1	1	0	1	0	1	1	1	1	1	1	1	1	0	1	1	1	1	1	1	1	1	1	0	0	1	1	1	1	1	1	0	0	1	0	1	1
3	215487	1258889	1	1	1	1	1	0	0	1	1	0	1	1	0	1	0	1	1	1	1	1	1	1	1	0	1	1	1	1	1	1	1	1	1	0	0	1	1	1	1	1	1	0	0	1	0	1	1
3	215848	1259250	1	1	1	1	1	0	0	1	1	0	0	1	0	1	0	1	1	1	1	1	1	1	1	0	1	1	1	1	1	1	1	1	1	0	0	1	1	1	1	1	1	0	0	1	0	1	1
3	216257	1259659	1	1	1	1	1	0	0	1	1	0	0	1	0	1	0	1	1	1	0	1	1	1	1	0	1	1	1	1	1	1	1	1	1	0	0	1	1	1	1	1	1	0	0	1	0	1	1
3	218769	1262171	1	1	1	1	1	0	0	1	1	0	0	1	0	1	0	1	1	1	0	1	1	1	1	0	1	1	1	1	1	1	1	1	1	0	0	1	1	1	1	1	1	0	0	1	0	1	1
3	222524	1265926	1	1	1	1	1	0	0	1	1	0	0	1	0	1	0	1	1	1	0	1	1	1	1	0	1	1	1	1	1	1	1	1	1	0	0	1	1	1	1	1	1	0	0	1	0	0	1
3	222829	1266231	1	1	1	1	1	0	0	1	1	0	0	1	0	1	0	1	1	1	0	1	1	1	1	0	1	1	1	1	1	1	1	1	1	0	0	1	1	1	1	1	1	0	0	1	0	0	1
3	224310	1267712	1	1	1	1	1	0	0	1	1	0	0	1	0	1	0	1	1	1	0	1	1	1	1	0	1	1	1	1	1	1	1	1	1	0	0	1	1	1	1	1	1	0	0	1	0	0	1
3	227570	1270972	1	1	1	1	1	0	0	1	1	0	0	1	0	1	0	1	1	1	0	1	1	1	1	0	1	1	1	1	1	1	1	1	1	0	0	1	1	1	1	1	1	0	0	1	0	0	1
3	229226	1272628	1	1	1	1	1	0	0	1	1	0	0	1	0	0	0	1	1	1	0	1	1	1	1	0	1	1	1	1	1	1	1	1	1	0	0	1	1	1	1	1	1	0	0	1	0	0	1
3	231858	1275260	1	0	1	1	1	0	0	1	1	0	0	1	0	0	0	1	1	0	0	1	1	1	1	0	1	1	1	1	1	1	1	1	1	0	0	1	1	1	1	1	1	0	0	1	0	0	1
3	234551	1277953	1	0	1	1	1	0	0	1	1	0	0	1	0	0	0	1	1	0	0	1	1	1	1	0	1	1	0	1	1	1	1	1	1	0	0	1	1	1	0	1	1	0	0	1	0	0	1
3	235472	1278874	1	0	1	1	1	0	0	1	1	0	0	1	0	0	0	1	1	0	0	1	1	1	1	0	1	1	0	1	1	1	1	1	1	0	0	1	1	1	0	1	1	0	0	1	0	0	1
3	237960	1281362	1	0	1	1	1	0	0	1	1	0	0	1	0	0	0	1	1	0	0	1	1	1	1	0	1	1	0	1	1	1	1	1	1	0	0	1	1	1	0	0	1	0	0	1	0	0	1
3	238260	1281662	1	0	1	1	1	0	0	1	1	0	0	1	0	0	0	1	1	0	0	1	1	1	1	0	1	1	0	1	1	1	1	1	1	0	0	1	1	1	0	0	1	0	0	1	0	0	1
3	239515	1282917	1	0	1	1	1	0	0	1	1	0	0	1	0	0	0	1	1	0	0	1	1	1	1	0	1	1	0	1	1	1	1	1	1	0	0	1	1	1	0	0	1	0	0	1	0	0	1
3	239957	1283359	1	0	1	1	1	0	0	1	1	0	0	1	0	0	0	1	1	0	0	1	1	1	1	0	1	1	0	1	1	1	1	1	1	0	0	1	1	1	0	0	1	0	0	1	0	0	1
3	240607	1284009	1	0	1	1	1	0	0	1	1	0	0	1	0	0	0	1	1	0	0	1	1	1	1	0	1	1	0	1	1	1	1	1	1	0	0	1	1	1	0	0	1	0	0	1	0	0	1
3	241995	1285397	1	0	1	1	1	0	0	1	1	0	0	1	0	0	0	1	1	0	0	1	1	1	1	0	1	1	0	1	1	1	1	1	1	0	0	1	1	1	0	0	1	0	0	1	0	0	1
3	243218	1286620	1	0	1	1	1	0	0	1	1	1	0	1	0	0	0	1	1	0	0	1	1	1	1	0	1	1	0	1	1	1	1	1	1	0	0	1	1	1	0	0	1	0	0	1	0	0	1
3	243734	1287136	1	0	1	1	1	0	0	1	1	1	0	1	0	0	0	1	1	0	0	1	1	1	1	0	1	1	0	1	1	1	1	1	1	0	0	1	1	1	0	0	1	0	0	1	0	0	1
3	244604	1288006	1	0	1	1	1	0	0	1	1	1	0	1	0	0	0	1	1	0	0	1	1	1	1	0	1	1	0	1	1	1	1	1	1	0	0	1	1	1	0	0	1	0	0	1	0	0	1
3	244888	1288290	1	0	1	1	1	0	0	1	1	1	0	1	0	0	0	1	1	0	0	1	1	1	1	0	1	1	0	1	1	1	1	1	1	0	0	1	1	1	0	0	1	0	0	1	0	0	1
3	246171	1289573	1	0	1	1	1	0	0	1	1	1	0	1	0	0	0	1	1	0	0	1	1	1	1	0	1	1	0	1	1	1	1	1	1	0	0	1	1	1	0	0	1	0	0	1	0	0	1
3	248057	1291459	1	0	1	1	1	0	0	1	1	1	0	1	0	0	0	1	1	0	0	1	1	1	1	0	1	1	0	1	1	1	1	1	0	0	0	1	1	1	0	0	1	0	0	1	0	0	1
3	248454	1291856	1	0	1	1	1	0	0	1	1	1	0	1	0	0	0	1	1	0	0	1	1	1	1	0	1	1	0	1	1	1	1	1	0	0	0	1	1	1	0	0	1	0	0	1	0	0	1
3	249499	1292901	1	0	1	1	1	0	0	1	1	1	0	1	0	0	0	1	1	0	0	1	1	1	1	0	1	1	0	1	1	1	1	1	0	0	0	1	1	1	0	0	1	0	0	1	0	0	1
3	251323	1294725	1	0	1	1	1	0	0	1	1	1	0	1	0	0	0	1	1	0	0	1	1	1	1	0	1	1	0	1	1	1	1	1	0	0	0	1	1	1	0	0	1	0	0	1	0	0	1
3	251657	1295059	1	0	1	1	1	0	0	1	1	1	0	1	0	0	0	1	1	0	0	1	1	1	1	0	1	1	0	1	1	1	1	1	0	0	0	1	1	1	0	0	1	0	0	1	0	0	1
3	255699	1299101	1	0	1	1	1	0	0	1	1	1	0	1	0	0	0	1	1	0	0	1	1	1	1	0	1	1	0	1	1	1	1	1	0	0	0	1	1	1	0	0	1	0	0	1	0	0	1
3	257960	1301362	1	0	1	1	1	0	0	1	NA	1	0	1	0	0	0	1	1	0	0	1	1	1	1	0	1	1	0	1	1	1	1	1	0	0	0	1	1	1	0	0	1	0	0	1	0	0	1
3	258066	1301468	1	0	1	1	1	0	0	1	0	1	0	1	0	0	0	1	1	0	0	1	1	1	1	0	1	1	0	1	1	1	1	1	0	0	0	1	1	1	0	0	1	0	0	1	0	0	1
3	259489	1302891	1	0	1	1	1	0	0	1	0	1	0	1	0	0	0	1	1	0	0	1	1	1	1	0	1	1	0	1	1	1	1	1	0	0	0	1	1	1	0	0	1	0	0	1	0	0	1
3	260698	1304100	1	0	1	1	1	0	0	1	0	1	0	1	0	0	0	1	1	0	0	1	1	1	1	0	1	1	0	1	1	1	1	1	0	0	0	1	1	1	0	0	1	0	0	1	0	0	1
3	261281	1304683	1	0	1	1	1	0	0	1	0	1	0	1	0	0	0	1	1	0	0	1	1	1	1	0	1	1	0	1	1	1	1	1	0	0	0	1	1	1	0	0	1	0	0	1	0	0	1
3	261331	1304733	1	0	1	1	1	0	0	1	0	1	0	1	0	0	0	1	1	0	0	1	1	1	1	0	1	1	0	1	1	1	1	1	0	0	0	1	1	1	0	0	1	0	0	1	0	0	1
3	262105	1305507	1	0	1	1	1	0	0	1	0	1	0	1	0	0	0	1	1	0	0	1	1	1	1	0	1	1	0	1	1	1	1	1	0	0	0	1	1	1	0	0	1	0	0	1	0	0	1
3	263282	1306684	1	0	1	1	1	0	0	1	0	1	0	1	0	0	0	1	1	0	0	1	1	1	1	0	1	1	1	1	1	1	1	1	0	0	0	1	1	1	0	0	1	0	0	1	0	0	1
3	264135	1307537	1	0	1	1	1	0	0	1	0	1	0	1	0	0	0	0	1	0	0	1	1	1	1	0	1	1	1	1	1	1	1	1	0	0	0	1	1	1	0	0	1	0	0	1	0	0	1
3	264441	1307843	1	0	1	1	1	0	0	1	0	1	0	1	0	0	0	0	1	0	0	1	1	1	1	0	1	1	1	1	1	1	1	1	0	0	0	1	1	1	0	0	1	0	0	1	0	0	1
3	266271	1309673	1	0	1	1	1	0	0	1	0	1	0	1	0	0	0	0	1	0	0	1	1	1	1	0	1	1	1	1	1	1	1	1	0	0	0	1	1	1	0	0	1	0	0	1	0	0	1
3	266283	1309685	1	0	1	1	1	0	0	1	0	1	0	1	0	0	0	0	1	0	0	1	1	1	1	0	1	1	1	1	1	1	1	1	0	0	0	1	1	1	0	0	1	0	0	1	0	0	1
3	266399	1309801	1	0	1	1	1	0	0	1	0	1	0	1	0	0	0	0	1	0	0	1	1	1	1	0	1	1	1	1	1	1	1	1	0	0	0	1	1	1	0	0	1	0	0	1	0	0	1
3	271337	1314739	1	0	1	1	1	0	1	1	0	1	0	1	0	0	0	0	0	0	0	1	1	1	1	0	1	1	1	0	1	1	1	1	0	0	0	1	1	1	0	0	1	0	0	1	0	0	1
3	273446	1316848	1	0	1	1	1	0	1	1	0	1	0	1	0	0	0	0	0	0	0	1	1	1	1	0	1	1	1	0	1	1	1	1	0	0	0	1	1	1	0	0	1	0	0	1	0	0	1
3	273631	1317033	1	0	1	1	1	0	1	1	0	1	0	1	0	0	0	0	0	0	0	1	1	1	1	0	1	1	1	0	1	1	1	1	0	0	0	1	1	1	0	0	1	0	0	1	0	0	1
3	274530	1317932	1	1	1	1	1	0	1	1	0	1	0	1	0	0	0	0	0	0	0	1	1	1	1	0	1	1	1	0	1	1	1	1	0	0	0	1	1	1	0	0	1	0	0	1	0	0	1
3	278675	1322077	1	1	1	1	1	0	1	1	0	1	0	1	0	0	1	0	0	0	0	1	1	1	1	0	1	1	1	0	1	1	1	1	0	0	0	1	1	1	0	0	1	0	0	1	0	0	1
3	280449	1323851	1	1	1	1	1	0	1	1	0	1	0	1	0	0	1	0	0	0	0	1	1	1	1	0	1	1	1	0	1	1	1	1	0	0	0	1	1	1	0	0	1	0	0	1	0	0	1
3	282537	1325939	1	1	1	1	1	0	1	1	0	1	0	1	0	0	1	0	0	0	0	1	1	1	1	0	1	1	1	0	1	1	1	1	0	0	0	1	1	1	0	0	1	0	0	1	0	0	1
3	284743	1328145	1	1	1	1	1	0	1	1	0	1	0	1	0	1	1	0	0	0	0	1	1	1	1	0	1	1	1	0	1	1	1	1	0	0	0	1	1	1	0	0	1	0	0	1	0	0	1
3	291075	1334477	1	1	1	1	1	0	1	0	0	1	0	1	0	1	1	0	0	0	0	1	1	1	1	0	1	1	1	0	1	1	1	1	0	0	0	1	1	1	0	0	1	0	0	1	0	0	1
3	292662	1336064	1	1	1	1	1	0	1	0	0	1	0	1	0	1	1	0	0	0	0	1	1	1	1	0	1	1	1	0	1	1	1	1	0	0	0	1	1	1	0	0	1	0	0	1	0	0	1
3	292937	1336339	1	1	1	1	1	0	1	0	0	1	0	1	0	1	1	0	0	0	0	1	1	1	1	0	1	1	1	0	1	1	1	1	0	0	0	1	1	1	0	0	1	0	0	1	0	0	1
3	297919	1341321	1	1	1	1	1	0	1	0	0	1	0	1	0	1	1	0	0	0	0	1	1	1	1	0	1	1	1	0	1	1	1	1	0	0	0	1	1	1	0	0	1	0	1	1	1	0	1
3	302979	1346381	1	1	1	1	1	0	1	0	0	1	0	1	0	1	1	0	0	0	1	1	1	1	1	0	1	1	1	0	1	1	1	1	0	0	0	1	1	1	0	0	1	0	1	1	1	0	1
3	304102	1347504	1	1	1	1	1	1	1	0	0	1	0	1	0	1	1	0	0	0	1	1	1	1	1	0	1	1	1	0	1	1	1	1	0	0	0	1	1	1	0	0	1	0	1	1	1	0	1
4	1633	1361655	1	1	1	1	0	0	1	1	0	0	0	1	1	1	1	1	0	0	1	0	0	1	0	0	1	1	0	0	0	0	1	0	1	0	0	1	1	1	1	1	1	1	0	0	0	0	1
4	18200	1378222	1	1	1	1	0	0	1	1	0	0	0	1	1	1	1	1	0	0	1	0	0	1	0	0	1	1	0	0	0	0	1	0	1	0	0	1	1	1	1	1	1	0	0	0	0	0	1
4	19638	1379660	1	1	1	1	0	0	1	1	0	0	0	1	1	1	1	1	0	0	1	0	0	1	0	0	1	1	0	0	0	0	1	0	1	0	0	1	1	1	1	1	1	0	0	0	0	0	1
4	20302	1380324	1	1	1	1	0	0	1	1	0	0	0	1	1	1	1	1	0	0	1	0	0	1	0	0	1	0	0	0	1	0	1	0	1	0	0	1	1	1	1	1	1	0	0	0	0	0	1
4	21510	1381532	1	1	1	1	0	0	1	1	0	0	0	1	1	1	0	1	0	0	1	0	0	1	0	0	1	0	0	0	1	0	1	0	1	0	0	1	1	1	1	1	1	0	0	0	0	0	1
4	23647	1383669	1	1	1	1	0	0	1	1	0	0	0	1	1	1	0	1	0	0	1	0	0	1	0	1	1	0	0	0	1	0	1	0	1	0	0	1	1	1	1	1	1	0	0	0	0	0	1
4	31224	1391246	1	1	1	1	0	0	1	1	0	0	0	1	1	1	0	1	0	0	1	0	0	1	0	1	1	0	0	0	1	0	1	0	1	0	0	1	1	1	1	1	1	0	0	0	0	0	1
4	33211	1393233	1	1	1	1	0	0	1	1	0	0	0	1	1	1	0	1	0	0	1	0	0	1	0	1	1	0	0	0	1	0	1	0	1	0	0	1	1	1	1	1	1	0	0	0	0	0	1
4	33904	1393926	1	1	1	1	0	0	1	1	0	0	0	1	1	1	0	1	0	0	1	0	0	1	0	1	1	0	0	0	1	0	1	0	1	0	0	1	0	1	1	1	1	0	0	0	0	0	1
4	37106	1397128	1	1	1	1	0	0	1	1	0	0	0	1	1	1	0	1	0	0	1	0	0	1	0	1	1	0	0	0	1	0	1	0	1	0	0	1	0	1	1	1	1	0	0	0	1	0	1
4	37123	1397145	1	1	1	1	0	0	1	1	0	0	0	1	1	1	0	1	0	0	1	0	0	1	0	1	1	0	0	0	1	0	1	0	1	0	0	1	0	1	1	1	1	0	0	0	1	0	1
4	40439	1400461	1	1	1	1	0	0	1	1	0	0	0	1	1	1	0	1	0	0	1	0	0	1	0	1	NA	0	0	0	1	0	1	0	1	0	0	1	0	1	1	1	1	0	0	0	1	0	1
4	40965	1400987	1	1	1	1	0	0	1	1	0	0	0	1	1	1	0	1	0	0	1	0	0	1	0	1	0	0	0	0	1	0	1	0	1	0	0	1	0	1	1	1	1	0	0	0	1	0	1
4	41772	1401794	1	1	1	1	0	0	1	1	0	0	0	1	1	1	0	1	0	0	1	0	0	1	0	1	0	0	0	0	1	0	1	0	1	0	0	1	0	1	1	1	1	0	0	0	1	1	1
4	42970	1402992	1	1	1	1	0	0	1	1	0	0	0	1	1	1	0	1	0	0	1	0	0	1	0	1	0	0	0	0	1	0	1	0	1	0	0	1	0	1	1	1	1	0	0	0	1	1	1
4	45363	1405385	1	1	1	1	0	0	1	1	0	0	0	1	1	1	0	1	0	0	1	0	0	1	0	1	0	0	0	0	1	0	1	0	1	0	0	1	0	1	1	1	1	0	0	1	1	1	1
4	48349	1408371	1	1	1	1	0	0	1	1	0	0	0	1	1	1	0	1	0	0	1	0	0	1	0	1	0	0	0	0	1	0	1	0	1	0	0	1	0	1	1	1	1	0	0	1	1	1	1
4	49229	1409251	1	1	1	1	0	0	1	1	0	0	0	1	1	1	0	1	0	0	1	0	0	1	0	1	0	0	0	0	1	0	1	0	1	0	0	1	0	1	1	1	1	0	0	1	1	1	1
4	50365	1410387	1	1	1	1	0	0	1	1	0	0	0	1	1	1	0	1	0	0	1	0	0	1	0	1	0	0	0	0	1	0	1	0	1	0	0	1	0	1	1	1	1	0	0	1	1	1	1
4	50502	1410524	1	1	1	1	0	0	1	1	0	0	0	1	1	1	0	1	0	0	1	0	0	1	0	1	0	0	0	0	1	0	1	0	1	0	0	1	0	1	1	1	1	0	0	1	1	1	1
4	51735	1411757	1	1	1	1	0	0	1	1	0	0	0	1	1	1	0	1	0	0	1	0	0	1	0	1	0	0	0	0	1	0	1	0	1	0	0	1	0	1	1	1	1	0	0	1	1	1	1
4	52556	1412578	1	1	1	1	0	0	1	1	0	0	0	1	1	1	0	1	0	0	1	0	0	1	0	1	0	0	0	0	1	0	1	0	1	0	0	1	0	1	1	1	1	0	0	1	1	1	1
4	54223	1414245	1	1	1	1	0	0	1	1	0	0	0	1	1	1	0	1	0	0	1	0	0	1	0	1	0	0	0	0	1	0	1	0	1	0	0	1	0	1	1	1	1	0	0	1	1	1	1
4	54379	1414401	1	1	1	1	0	0	1	1	0	0	0	1	1	1	0	1	0	0	1	0	0	1	0	1	0	0	0	0	1	0	1	0	1	0	0	1	0	1	1	1	1	0	0	1	1	1	1
4	60460	1420482	1	1	1	1	0	0	1	1	0	0	0	1	1	1	0	1	0	0	1	0	0	1	0	1	0	0	0	0	1	0	1	0	1	0	0	1	0	1	1	1	1	0	0	1	1	1	1
4	62021	1422043	1	1	1	1	0	0	1	1	0	0	0	1	1	1	0	1	0	0	1	0	0	1	0	1	0	0	0	0	1	0	1	0	1	0	0	0	0	1	1	1	1	0	0	1	1	1	1
4	64209	1424231	1	1	1	1	0	0	1	1	0	0	0	1	1	1	0	1	0	0	1	0	0	1	0	1	0	0	0	0	1	0	1	0	1	0	0	0	0	1	1	1	1	0	0	1	1	1	1
4	64510	1424532	1	1	1	1	0	0	1	1	0	0	0	1	1	1	0	1	0	0	1	0	0	1	0	1	0	0	0	0	1	0	1	0	1	0	0	0	0	1	1	1	1	0	0	1	1	1	1
4	65891	1425913	1	1	1	1	0	0	1	1	0	0	0	1	1	1	0	1	0	0	1	0	0	1	0	1	0	0	0	0	1	0	1	0	1	0	0	0	0	1	1	1	1	0	0	1	1	1	1
4	67529	1427551	1	1	1	1	0	0	1	1	0	0	0	1	1	1	0	1	0	0	1	0	0	1	0	1	0	0	0	0	1	0	1	0	1	1	0	0	0	1	1	1	1	0	0	1	1	1	1
4	70254	1430276	1	1	1	1	0	0	1	1	0	0	0	1	1	1	0	1	0	0	1	0	0	1	0	1	0	0	0	0	1	0	1	0	1	1	0	0	0	1	1	1	1	0	0	1	1	1	1
4	72290	1432312	1	1	1	1	0	0	1	1	0	0	0	1	1	1	0	1	0	0	1	0	0	1	0	1	0	0	0	0	1	0	1	0	1	1	0	0	0	1	1	1	1	0	0	1	1	1	1
4	73760	1433782	1	1	1	1	0	0	1	1	0	0	0	1	1	1	0	1	0	0	1	0	0	1	0	1	0	0	0	0	1	0	1	0	1	1	0	0	0	1	1	1	1	0	0	1	1	1	1
4	74634	1434656	1	1	1	1	0	0	1	1	0	0	0	1	1	1	0	1	0	0	1	0	0	1	0	1	0	0	0	0	1	0	1	0	1	1	0	0	0	1	1	1	1	0	0	1	1	1	1
4	75655	1435677	1	1	1	1	0	0	1	1	0	0	0	1	1	1	0	1	0	0	1	0	0	1	0	1	0	0	0	0	1	0	1	0	1	1	0	0	0	1	1	1	1	0	0	1	1	1	0
4	75728	1435750	1	1	1	1	0	0	1	1	0	0	0	1	1	1	0	1	0	0	1	0	0	1	0	1	0	0	0	0	1	0	1	0	1	1	0	0	0	1	1	1	1	0	0	1	1	1	0
4	76025	1436047	1	1	1	1	0	0	1	1	0	0	0	1	1	1	0	1	0	0	1	0	0	1	0	1	0	0	0	0	1	0	1	0	1	1	0	0	0	1	1	1	1	0	0	1	1	1	0
4	78181	1438203	1	1	1	1	0	0	1	1	0	0	0	1	1	1	0	1	0	0	1	0	0	1	0	1	0	0	0	0	1	0	1	0	1	1	0	0	0	1	1	1	1	0	0	1	1	1	0
4	79387	1439409	1	1	1	1	0	0	1	1	0	0	0	1	1	1	0	1	0	0	1	0	0	1	0	1	0	0	0	0	1	0	1	0	1	1	0	0	0	1	1	1	1	0	0	1	1	1	0
4	81585	1441607	1	1	1	1	0	0	1	1	0	0	0	1	1	1	0	1	0	0	1	0	0	1	0	1	0	0	0	0	1	0	NA	0	1	1	0	0	0	1	1	1	1	0	0	1	1	1	0
4	81776	1441798	1	1	1	1	0	0	1	1	0	0	0	1	1	1	0	1	0	0	1	0	0	1	0	1	0	0	0	0	1	0	0	0	1	1	0	0	0	1	1	1	1	0	0	1	1	1	0
4	85895	1445917	1	1	1	1	0	0	1	1	0	0	0	1	1	1	0	1	0	0	1	0	0	1	0	1	0	0	0	0	1	0	0	0	1	1	0	0	0	1	1	1	1	0	0	1	1	1	0
4	86774	1446796	1	1	1	1	0	0	1	1	0	0	0	1	1	1	0	1	0	0	1	0	0	1	0	1	0	0	0	0	1	0	0	0	1	1	0	0	0	1	1	1	1	0	0	0	1	1	0
4	87312	1447334	1	1	1	1	0	0	1	1	0	0	0	1	1	1	0	1	0	0	1	0	0	1	0	1	0	0	1	0	1	0	0	0	1	1	0	0	0	1	1	1	1	0	0	0	1	1	0
4	88301	1448323	1	1	1	1	0	0	1	1	0	0	0	1	1	1	0	1	0	0	1	0	0	1	0	1	0	0	1	0	1	0	0	0	1	1	0	0	0	1	1	1	1	0	0	0	1	1	0
4	92364	1452386	1	1	1	1	0	0	1	1	0	0	0	1	1	1	0	1	0	0	1	0	0	1	0	1	0	0	1	0	1	0	0	0	1	1	0	0	0	1	1	1	1	0	0	0	1	1	0
4	94008	1454030	1	1	1	1	0	0	1	1	0	0	0	1	1	1	0	1	0	0	1	0	0	1	0	1	0	0	1	0	1	0	0	0	1	1	0	0	0	1	1	1	1	0	0	0	1	1	0
4	95033	1455055	1	1	1	1	0	0	1	1	0	0	0	1	1	1	0	1	0	0	0	0	0	1	0	1	0	0	1	0	1	0	0	0	1	1	0	0	0	1	1	1	1	0	0	0	1	1	0
4	95862	1455884	1	1	1	1	0	0	1	1	0	0	0	1	NA	1	0	1	0	0	0	0	0	1	0	1	0	0	1	0	1	0	0	0	1	1	0	0	0	1	1	1	1	0	0	0	1	1	0
4	96121	1456143	1	1	1	1	0	0	1	1	0	0	0	1	NA	1	0	1	0	0	0	0	0	1	0	1	0	0	1	0	1	0	0	0	1	1	0	0	0	1	1	1	1	0	0	0	1	1	0
4	96776	1456798	1	1	1	1	0	0	1	1	0	0	0	1	NA	1	0	1	0	0	0	0	0	1	0	1	0	0	1	0	1	0	0	0	1	1	0	0	0	1	1	1	1	0	0	0	1	1	0
4	97292	1457314	1	1	1	1	0	0	1	1	0	0	0	1	0	1	0	1	0	0	0	0	0	1	0	1	0	0	1	0	1	0	0	0	1	1	0	0	0	1	1	1	1	0	0	0	1	1	0
4	99929	1459951	1	1	1	1	0	0	1	1	0	0	0	1	0	1	0	1	0	0	0	0	0	1	0	1	0	0	1	0	1	0	0	0	1	1	0	0	0	1	1	1	1	0	0	0	1	NA	0
4	100715	1460737	1	1	1	1	0	0	1	1	0	0	0	1	0	1	0	1	0	0	0	0	0	1	0	1	0	0	1	0	1	0	0	0	1	1	0	0	0	1	1	1	1	0	0	0	1	0	0
4	104093	1464115	1	1	1	1	0	0	1	1	0	0	0	1	0	1	0	1	0	0	0	0	0	1	0	1	0	0	1	0	1	0	0	0	1	1	0	0	0	1	1	1	1	0	0	0	1	0	0
4	106057	1466079	1	1	1	1	0	0	1	1	0	0	0	1	0	1	0	1	0	0	0	0	0	1	0	1	0	0	1	0	1	0	0	0	1	1	0	0	0	1	1	1	1	0	0	0	1	0	0
4	106297	1466319	1	1	1	1	0	0	1	1	0	0	0	1	0	1	0	1	0	0	0	0	0	1	0	1	0	0	1	0	1	0	0	0	1	1	0	0	0	1	1	1	1	0	0	0	1	0	0
4	120465	1480487	1	1	1	1	0	0	1	1	0	0	0	1	0	1	0	1	0	0	0	0	0	1	1	1	0	0	1	0	1	0	0	0	1	1	0	0	0	1	1	1	1	0	0	0	1	0	0
4	123113	1483135	1	1	1	1	0	0	1	1	0	0	0	1	0	1	0	1	0	0	0	0	0	1	1	0	0	0	1	0	1	0	0	0	1	1	0	0	0	1	1	1	1	0	0	0	1	0	0
4	123739	1483761	1	1	1	1	0	0	1	1	0	0	0	1	0	1	0	1	0	0	0	0	0	1	1	0	0	0	1	0	1	0	0	0	1	1	0	0	0	1	1	1	1	0	0	0	1	0	0
4	124321	1484343	1	1	1	1	0	0	1	1	0	0	0	1	0	1	0	1	0	0	0	0	0	1	1	0	0	0	1	0	1	0	0	0	1	1	0	0	0	1	1	1	1	0	0	0	1	0	0
4	125130	1485152	1	1	1	1	0	0	1	1	0	0	0	1	0	1	0	1	0	0	0	0	0	1	1	0	0	0	1	0	1	0	0	0	1	1	0	0	0	1	1	1	1	0	0	0	1	0	0
4	125401	1485423	1	1	1	1	0	0	1	1	0	0	0	1	0	1	0	1	0	0	0	0	0	1	1	0	0	0	1	0	1	0	0	0	1	1	0	0	0	1	1	1	1	0	0	0	1	0	0
4	125547	1485569	1	1	1	1	0	0	1	1	0	0	0	1	0	1	0	1	0	0	0	0	0	1	1	0	0	0	1	0	1	0	0	0	1	1	0	0	0	1	1	1	1	0	0	0	1	0	0
4	127308	1487330	0	1	0	0	0	0	1	1	0	0	0	1	0	1	0	1	0	0	0	0	0	1	1	0	0	0	1	0	1	0	0	0	1	1	0	0	0	1	1	1	1	0	0	0	1	0	0
4	127323	1487345	0	1	0	0	0	0	1	1	0	0	0	1	0	1	0	1	0	0	0	0	0	1	1	0	0	0	1	0	1	0	0	0	1	0	0	0	0	1	1	1	1	0	0	0	1	0	0
4	129117	1489139	0	1	0	0	0	0	1	1	0	1	0	1	0	1	0	0	0	0	0	0	0	1	1	0	0	0	1	0	1	0	0	0	1	0	0	0	0	0	1	1	0	0	0	0	1	0	0
4	129270	1489292	0	1	0	0	0	0	1	1	0	1	0	1	NA	1	0	0	0	0	0	0	0	1	1	0	0	0	1	0	1	0	0	0	1	0	0	0	0	0	1	1	0	0	0	0	1	0	0
4	129666	1489688	0	1	0	0	0	0	1	1	0	1	0	1	NA	1	1	0	0	0	0	0	0	1	1	0	0	0	1	0	1	0	0	0	1	0	0	0	0	0	1	1	0	0	0	0	1	0	0
4	130517	1490539	0	1	0	0	0	1	1	1	0	1	0	1	1	1	1	0	0	0	0	0	0	1	1	0	0	0	1	0	0	0	0	0	1	0	0	0	0	0	1	1	0	0	0	0	1	0	0
4	130640	1490662	0	1	0	0	0	1	1	1	0	1	0	1	1	1	1	0	0	0	0	0	0	1	1	0	0	1	1	0	0	0	0	0	1	0	0	0	0	0	1	1	0	0	0	0	1	0	0
4	130711	1490733	0	1	0	0	0	1	1	1	0	1	0	1	1	1	1	0	0	0	0	0	0	1	1	0	0	1	1	0	0	0	0	0	1	0	0	0	0	0	1	1	0	0	0	0	1	0	0
4	131075	1491097	0	1	0	0	1	1	1	1	0	1	0	1	1	1	1	0	0	0	0	0	0	1	1	0	0	1	1	0	0	0	0	0	1	0	0	0	0	0	1	1	0	0	0	0	1	0	0
4	131141	1491163	0	1	0	0	1	1	1	1	0	1	0	1	1	1	1	0	0	0	0	0	0	1	1	0	0	1	1	0	0	0	0	0	1	0	0	0	0	0	1	1	0	0	0	0	1	0	0
4	131453	1491475	0	1	0	0	1	1	1	1	0	1	0	1	1	1	1	0	0	0	0	0	0	1	1	0	0	1	1	0	0	0	0	0	1	0	0	0	0	0	1	1	0	1	0	0	1	0	0
4	131600	1491622	0	1	0	0	1	1	1	1	0	1	0	1	1	1	1	0	0	0	0	0	0	1	1	0	0	1	1	0	0	0	0	0	1	0	0	0	0	0	1	1	0	1	0	0	1	0	0
4	131989	1492011	0	1	0	0	1	1	1	1	0	1	0	1	1	1	1	0	0	0	0	0	0	1	1	0	0	1	1	0	0	0	0	0	1	0	0	0	0	0	1	1	0	1	0	0	1	NA	0
4	132120	1492142	0	1	0	0	1	1	1	1	0	1	0	1	1	1	1	0	0	0	0	0	0	1	1	0	0	1	1	0	0	0	0	0	1	0	0	0	0	0	1	1	0	1	0	0	1	1	0
4	132560	1492582	0	1	0	0	1	1	1	1	0	1	0	1	1	1	1	0	0	0	0	0	0	1	1	0	0	1	1	0	0	0	0	0	1	0	0	0	0	0	1	1	0	1	0	0	1	1	0
4	135298	1495320	0	1	0	0	1	1	1	1	0	1	0	1	1	1	1	0	0	0	0	0	0	1	1	0	0	1	1	0	0	0	0	0	1	0	0	0	0	0	1	1	0	1	0	0	1	1	0
4	135409	1495431	0	1	0	0	1	1	1	1	0	1	0	1	1	1	1	0	0	0	0	0	0	1	1	0	0	1	1	0	0	0	1	0	1	0	0	0	0	0	1	1	0	1	0	0	1	1	0
4	137766	1497788	0	1	0	0	1	1	1	1	0	1	0	1	1	1	1	0	0	0	0	0	0	1	1	0	0	1	1	0	0	0	1	0	1	0	0	0	0	0	1	1	0	1	0	0	1	1	0
4	138088	1498110	0	1	0	0	1	1	1	1	0	1	0	1	1	1	1	0	0	0	0	0	0	1	1	0	0	1	1	0	0	0	1	0	1	0	0	0	0	0	1	1	0	1	0	0	1	1	0
4	138846	1498868	0	1	0	0	1	1	1	1	0	1	0	1	1	1	1	0	0	0	0	0	0	1	1	0	0	1	1	0	0	0	1	0	1	0	0	0	0	0	1	1	0	1	0	0	1	1	0
4	143626	1503648	0	1	0	0	1	1	1	0	0	1	0	1	1	1	1	0	0	0	0	0	0	1	1	0	0	1	1	0	0	0	1	0	1	0	0	0	0	0	1	1	0	1	0	0	1	1	0
4	148638	1508660	0	1	0	0	1	1	1	0	0	1	0	1	1	1	1	0	0	0	0	0	0	1	1	0	0	1	1	0	0	0	1	0	1	0	0	0	0	0	1	1	0	1	0	0	1	1	0
4	150223	1510245	0	1	0	0	1	1	1	0	0	1	0	1	1	1	1	0	0	0	0	0	0	1	1	0	0	1	0	0	0	0	1	0	1	0	0	0	0	0	1	1	0	1	0	0	1	1	0
4	150567	1510589	0	1	0	0	1	1	1	0	0	1	0	1	1	1	1	0	0	0	0	0	0	1	1	0	0	1	0	0	0	0	1	0	1	0	0	0	0	0	1	1	0	1	0	0	1	1	0
4	154696	1514718	0	1	0	0	1	1	1	0	0	1	0	1	1	1	1	0	0	0	0	0	0	1	1	0	0	1	0	0	0	0	1	0	1	0	0	0	0	0	1	1	0	1	0	0	1	1	0
4	156943	1516965	0	1	0	0	1	1	1	0	0	1	0	1	1	1	1	0	0	0	0	0	0	1	1	0	0	1	0	0	0	0	1	0	1	0	0	0	0	0	1	1	0	1	0	0	1	1	0
4	157424	1517446	0	1	0	0	1	1	1	0	0	1	0	1	1	1	1	0	0	0	0	0	0	1	1	0	0	1	0	0	0	0	1	0	1	0	0	0	0	0	1	1	0	1	0	0	1	1	0
4	157918	1517940	0	1	0	0	1	1	1	0	0	1	0	1	1	1	1	0	0	0	0	0	0	1	1	0	0	1	0	0	0	0	1	0	1	0	0	0	0	0	1	1	0	1	0	0	1	1	0
4	157969	1517991	0	1	0	0	1	1	1	0	0	1	0	1	1	1	1	0	0	0	0	0	0	1	1	0	0	1	0	0	0	0	1	0	1	0	0	0	0	0	1	1	0	1	0	0	1	1	0
4	159133	1519155	0	1	0	0	1	1	1	0	0	1	0	1	1	1	1	0	0	0	0	0	0	1	1	0	0	1	0	0	0	0	1	0	1	0	0	0	0	0	1	1	0	1	0	0	1	1	0
4	160520	1520542	0	1	0	0	1	1	1	0	0	1	0	1	1	1	1	0	0	0	0	0	0	1	1	0	0	1	0	0	0	0	1	0	1	0	0	0	0	0	1	1	0	1	0	0	1	1	0
4	160731	1520753	0	1	0	0	1	1	1	0	0	1	0	1	1	1	1	0	0	0	0	0	0	1	1	0	0	1	0	0	0	0	1	0	1	0	0	0	0	0	1	1	0	1	0	0	1	1	0
4	161006	1521028	0	1	0	0	1	1	1	0	0	1	0	1	1	1	1	0	0	0	0	0	0	1	1	0	0	1	0	0	0	0	1	0	1	0	0	0	0	0	1	1	0	1	0	0	1	1	0
4	161421	1521443	0	1	0	0	1	1	1	0	0	1	0	1	1	1	1	0	0	0	0	0	0	1	1	0	0	1	0	0	0	0	1	0	1	0	0	0	0	0	1	1	0	1	0	0	1	1	0
4	162498	1522520	0	1	0	0	1	1	1	0	0	1	0	1	1	1	1	0	0	0	0	0	0	1	1	0	0	1	0	0	0	0	1	0	1	0	0	0	0	0	0	1	0	1	0	0	1	1	0
4	163737	1523759	0	1	0	0	1	1	1	0	0	1	0	1	1	1	1	0	0	0	0	0	0	1	1	0	0	1	0	0	0	0	1	0	0	0	0	0	0	0	0	1	0	1	0	0	1	1	0
4	164013	1524035	0	1	0	0	1	1	1	0	0	1	1	1	1	1	1	0	0	0	0	0	0	1	1	0	0	1	0	0	0	0	1	0	0	0	0	0	0	0	0	1	0	1	0	0	1	1	0
4	165265	1525287	0	1	0	0	1	1	1	0	0	1	1	1	1	1	1	0	0	0	0	0	0	1	1	0	0	1	0	0	0	0	1	0	0	0	0	0	0	0	0	1	0	1	0	0	1	1	0
4	166100	1526122	0	1	0	0	1	1	1	0	0	1	1	1	1	1	1	1	0	0	0	0	0	1	1	0	0	1	0	0	0	0	1	0	0	0	0	0	0	0	0	1	0	1	0	0	1	1	0
4	166418	1526440	0	1	0	0	1	1	1	0	0	1	1	1	1	1	1	1	0	0	0	0	0	1	1	0	0	1	0	0	0	0	1	0	0	0	0	0	0	0	0	1	0	1	0	0	1	1	0
4	166604	1526626	0	1	1	0	1	1	1	0	0	1	1	1	1	1	1	1	0	0	0	0	0	1	1	0	0	1	0	0	0	0	1	0	0	0	0	0	0	0	0	1	0	1	0	0	1	1	0
4	170327	1530349	0	1	1	0	1	1	1	0	0	1	1	1	1	1	1	1	0	0	0	0	0	1	1	0	0	1	0	0	0	0	1	1	0	0	0	0	0	0	0	1	0	1	0	0	1	1	0
4	170722	1530744	0	1	1	0	1	1	1	0	0	1	1	1	1	1	1	1	0	0	0	0	0	1	1	0	0	1	0	0	0	0	1	1	0	0	0	0	0	0	0	1	0	1	0	0	1	1	0
4	171294	1531316	0	1	1	0	1	1	1	0	0	1	1	1	1	1	1	1	0	0	0	0	0	1	1	0	0	1	0	0	0	0	1	1	0	0	0	0	0	0	0	1	0	1	0	0	1	1	0
4	172805	1532827	0	1	1	0	1	1	1	0	0	1	1	1	1	1	1	1	0	0	0	0	0	1	1	0	0	1	0	0	0	0	1	1	0	0	0	0	0	0	0	1	0	1	0	0	1	1	0
4	174089	1534111	0	1	1	0	1	1	1	0	0	1	1	1	1	1	1	1	0	0	0	0	0	1	1	0	0	1	0	0	0	0	1	1	0	0	0	0	0	0	0	1	0	1	0	0	1	1	0
4	176628	1536650	0	1	1	0	1	1	1	0	0	1	1	1	1	1	1	1	0	0	0	0	0	1	1	0	0	1	0	0	0	0	1	1	0	0	0	0	0	0	0	1	0	1	0	0	1	1	0
4	183645	1543667	0	1	1	0	1	1	1	0	0	1	1	1	1	0	1	1	0	0	0	0	0	1	1	0	0	1	0	0	0	0	1	1	0	0	0	0	0	0	0	1	0	1	0	0	1	1	0
4	185449	1545471	0	1	1	0	1	1	1	0	0	1	1	1	1	0	1	1	0	0	0	0	0	1	1	0	0	1	0	0	0	0	1	1	0	0	0	0	0	0	0	1	0	1	0	0	1	1	0
4	197574	1557596	0	1	1	0	1	1	1	0	0	1	1	1	1	0	1	1	0	0	0	0	0	1	1	0	0	1	0	0	0	0	1	1	0	0	0	0	0	0	0	1	0	1	0	0	1	1	0
4	197883	1557905	0	1	1	0	1	1	1	0	0	1	1	1	1	0	1	1	0	0	0	0	0	1	1	0	0	1	0	0	0	0	1	1	0	0	0	0	0	0	0	1	0	1	0	0	1	1	0
4	199642	1559664	0	1	1	0	1	1	1	0	0	1	1	1	1	0	1	1	0	0	0	0	0	1	1	0	0	1	0	0	0	0	1	1	0	0	0	0	0	1	0	1	0	1	0	0	0	1	0
4	200994	1561016	0	1	1	0	1	1	1	0	0	1	1	1	1	0	1	1	0	0	0	0	0	1	1	0	0	1	0	0	0	0	1	1	0	0	0	0	0	1	0	1	0	1	0	0	0	1	0
4	201393	1561415	0	1	1	0	1	1	1	0	0	1	1	1	1	0	1	1	0	0	0	0	0	1	1	0	0	1	0	0	0	0	1	1	0	0	0	0	0	1	0	1	0	1	0	0	0	1	0
4	202117	1562139	0	1	1	0	1	1	1	0	0	1	1	1	1	0	1	1	0	0	0	0	0	1	1	0	0	1	0	0	0	0	1	1	0	0	0	0	0	1	0	1	0	1	0	0	0	1	0
4	202448	1562470	0	1	1	0	1	1	1	0	0	1	1	1	1	0	1	1	0	0	0	1	0	1	1	0	0	1	0	0	0	0	1	1	0	0	0	0	0	1	0	1	0	1	0	0	0	1	0
4	204271	1564293	0	1	1	0	1	1	1	0	0	1	1	1	1	0	1	1	0	0	1	1	0	1	1	0	0	1	0	0	0	0	1	1	0	0	0	0	0	1	0	1	0	1	0	0	0	1	0
4	215967	1575989	0	1	1	0	1	1	1	0	0	1	1	1	1	0	1	1	0	0	1	1	0	1	1	0	0	1	0	0	0	0	1	1	0	0	0	0	0	1	0	1	0	1	0	0	0	1	0
4	217351	1577373	0	1	1	0	1	1	1	0	0	1	1	1	1	0	1	1	0	0	1	1	0	1	1	0	0	1	0	0	0	0	1	1	0	0	0	0	0	1	0	1	0	1	0	0	0	1	0
4	217405	1577427	0	1	1	0	1	1	1	0	0	1	1	1	1	0	1	1	0	0	1	1	0	1	1	0	0	1	0	0	0	0	1	1	0	0	0	0	0	1	0	1	0	1	0	0	0	1	0
4	221090	1581112	0	1	1	0	1	1	1	0	0	1	1	1	1	0	1	1	0	0	1	1	0	1	1	0	0	1	0	0	0	0	1	1	0	0	0	0	0	1	0	1	0	1	0	0	0	1	0
4	222257	1582279	0	1	1	0	1	1	1	0	0	1	1	1	1	0	1	1	0	0	1	1	0	1	1	0	0	1	0	0	0	0	1	1	0	0	0	0	0	1	0	1	0	1	0	0	0	1	0
4	222741	1582763	0	1	1	0	1	1	1	0	0	1	1	1	1	0	1	1	0	0	1	1	0	1	1	0	0	1	0	0	0	0	1	1	0	0	0	0	0	1	0	1	0	1	0	0	0	1	0
4	225248	1585270	0	1	1	0	1	1	1	0	0	1	1	1	1	1	1	1	0	0	1	1	0	1	1	0	0	1	0	0	0	0	1	1	0	0	0	0	0	1	0	1	0	1	0	0	0	1	0
4	226059	1586081	0	1	1	0	1	1	1	0	0	1	1	1	1	1	1	1	0	0	1	1	0	1	1	0	0	1	0	0	0	0	1	1	0	0	0	0	0	1	0	1	0	1	0	0	0	1	0
4	226148	1586170	0	1	1	0	1	1	1	0	0	1	1	1	1	1	1	1	0	0	1	1	0	1	1	0	0	1	0	0	0	0	1	1	0	0	0	0	0	1	0	1	0	1	0	0	0	1	0
4	226314	1586336	0	0	1	0	1	1	1	0	0	1	1	1	1	1	1	1	0	0	1	1	0	1	1	0	0	1	0	0	0	0	1	1	0	0	0	0	0	1	0	1	0	1	0	0	0	1	0
4	228430	1588452	0	0	1	0	1	1	1	0	0	1	1	1	1	1	1	1	0	0	1	1	0	1	1	0	0	1	0	0	0	0	1	1	0	0	0	0	0	1	0	1	0	1	0	0	0	1	0
4	229033	1589055	0	0	1	0	1	1	1	0	0	1	1	1	1	1	1	1	0	0	1	1	0	1	1	0	0	1	0	0	0	0	1	1	0	0	0	0	0	1	0	1	0	1	0	0	0	1	0
4	231525	1591547	0	0	1	0	1	1	1	0	0	1	1	1	1	1	1	1	0	0	1	1	0	1	1	0	0	1	0	0	0	0	1	1	0	0	0	0	0	1	0	1	0	1	0	1	0	1	0
4	232107	1592129	0	0	1	0	1	1	1	0	0	1	1	1	1	1	1	1	0	0	1	1	0	1	1	0	0	1	0	0	0	0	1	1	0	0	0	0	0	1	0	1	0	1	0	1	0	1	0
4	235466	1595488	0	0	1	0	1	1	1	0	0	1	1	1	1	1	1	1	0	0	1	1	0	1	1	0	0	1	0	0	0	0	1	1	0	0	0	0	0	1	0	1	0	1	0	1	0	1	0
4	235902	1595924	0	0	1	0	1	1	1	0	0	1	1	1	1	1	1	1	0	0	1	1	0	1	1	0	0	1	0	0	0	0	1	1	0	0	0	0	0	1	0	1	0	1	0	1	0	1	0
4	238826	1598848	0	0	1	0	1	1	1	0	0	1	1	1	1	1	1	1	0	0	1	1	0	1	1	0	0	1	0	0	0	0	1	1	0	0	0	0	0	1	0	1	0	1	0	1	0	1	0
4	240868	1600890	0	0	1	0	1	1	1	0	0	1	1	1	1	1	1	1	0	0	1	1	0	1	1	0	0	1	0	0	0	0	1	1	0	0	0	0	0	1	0	1	0	1	0	1	0	1	0
4	242001	1602023	0	0	1	0	1	1	1	0	0	0	1	1	1	1	1	1	0	0	1	1	0	1	1	0	0	1	0	0	0	0	1	1	0	0	0	0	0	1	0	1	0	1	0	1	0	1	0
4	242997	1603019	0	0	1	0	1	1	1	0	0	0	1	1	1	1	1	1	0	0	1	1	0	1	1	0	0	1	0	0	0	0	1	1	0	0	0	0	0	1	0	1	0	1	0	1	0	1	0
4	246448	1606470	0	0	1	0	1	1	1	0	0	0	1	1	1	1	1	1	0	0	1	1	0	1	1	0	0	1	0	0	0	0	1	1	0	0	0	0	0	1	0	1	0	1	0	1	0	1	0
4	248088	1608110	0	0	1	0	1	1	1	0	0	0	1	1	1	1	1	1	0	0	1	1	0	1	1	0	0	1	0	0	0	0	1	1	0	0	0	0	0	1	0	1	0	1	0	1	0	1	0
4	253388	1613410	0	0	1	0	1	1	1	0	0	0	1	1	1	1	1	1	0	0	1	1	0	1	1	0	0	1	0	0	0	0	1	1	0	0	0	0	0	1	0	1	0	1	0	1	0	1	0
4	257223	1617245	0	0	1	0	1	1	1	0	0	0	1	1	1	1	1	1	0	0	1	1	0	1	1	0	0	1	0	0	0	0	1	1	0	0	0	0	0	1	0	1	0	1	0	1	0	1	0
4	257586	1617608	0	0	1	0	1	1	1	0	0	0	1	1	1	1	1	1	0	0	1	1	0	1	1	0	0	1	0	0	0	0	1	1	0	0	0	0	1	1	0	1	0	1	0	1	0	1	0
4	257984	1618006	0	0	1	0	1	1	1	0	0	0	1	1	1	1	1	1	0	0	1	1	0	1	1	0	0	1	0	1	0	0	1	1	0	0	0	0	1	1	0	1	0	1	0	1	0	1	0
4	258190	1618212	0	0	1	0	1	1	1	0	0	0	1	1	1	1	1	1	0	0	1	1	0	1	1	0	0	1	0	1	0	0	1	1	0	0	0	0	1	1	0	1	0	1	0	1	0	1	0
4	258728	1618750	0	0	1	0	1	1	1	0	0	0	1	1	1	1	1	1	0	0	1	1	0	1	1	0	0	1	0	1	0	0	1	1	0	0	0	0	1	1	0	1	0	1	0	1	0	1	0
4	262117	1622139	0	0	1	0	1	1	1	0	0	0	1	1	1	1	1	1	0	0	1	1	0	1	1	0	0	1	0	1	0	0	1	1	0	0	0	0	1	1	0	1	0	1	0	1	0	1	0
4	262660	1622682	0	0	1	0	1	1	1	0	0	0	1	1	1	1	1	1	0	0	1	1	0	1	1	0	0	1	0	1	0	0	1	1	0	0	0	0	1	1	0	1	0	1	0	1	0	1	0
4	262975	1622997	0	0	1	0	1	1	1	0	0	0	1	1	1	1	1	1	0	0	1	1	0	1	1	0	0	1	0	1	0	0	1	1	0	0	0	0	1	1	0	1	0	1	0	1	0	1	0
4	263044	1623066	0	0	1	0	1	1	1	0	0	0	1	1	1	1	1	1	0	1	1	1	0	1	1	0	0	1	0	1	0	0	1	1	0	0	0	0	1	1	0	1	0	1	0	1	0	1	0
4	263532	1623554	0	0	1	0	1	1	1	0	0	0	1	1	1	1	1	1	0	1	1	1	0	1	1	0	0	1	0	1	0	0	1	1	0	0	0	0	1	1	0	1	0	1	0	1	0	1	0
4	263773	1623795	1	0	1	0	1	1	1	0	0	0	1	1	1	1	1	1	0	1	1	1	0	1	1	0	0	1	0	1	0	0	1	1	0	0	0	0	1	1	0	1	0	1	0	1	0	1	0
4	264134	1624156	1	0	1	0	1	1	1	0	0	0	1	1	1	1	1	1	0	1	1	1	0	1	1	0	0	1	0	1	0	0	1	1	0	0	0	0	1	1	0	1	0	1	0	1	0	1	0
4	265445	1625467	1	0	1	0	1	1	1	0	0	0	1	1	1	1	1	1	0	1	1	1	0	1	1	0	0	1	0	1	0	0	1	1	0	0	0	0	1	1	0	0	0	1	0	1	0	1	0
4	269089	1629111	1	0	1	0	1	1	1	0	0	0	1	1	1	1	1	1	0	1	1	0	0	1	1	0	0	1	0	1	0	0	1	1	0	0	0	0	1	1	0	0	0	1	0	1	0	1	0
4	277603	1637625	1	0	1	0	1	1	1	0	0	0	1	1	1	1	1	1	0	1	1	0	0	1	1	0	0	1	0	1	0	0	1	1	0	0	0	0	1	1	0	0	0	1	0	1	0	1	0
4	277971	1637993	1	0	1	0	1	1	1	0	0	0	1	1	1	1	1	1	0	1	1	0	0	1	1	0	0	1	0	1	0	0	1	1	0	0	0	0	1	1	0	0	0	1	0	1	0	1	0
4	280697	1640719	1	0	1	0	1	1	1	0	0	0	1	1	1	1	1	1	0	1	1	0	0	1	1	0	0	1	0	1	0	0	1	1	0	0	0	0	1	1	0	0	0	1	0	1	0	1	0
4	280934	1640956	1	0	1	0	1	1	1	0	0	0	1	1	1	1	1	1	0	1	1	0	0	1	1	0	0	1	0	1	0	0	1	1	0	0	0	0	1	1	0	0	0	1	0	1	0	1	0
4	283024	1643046	1	0	1	0	1	1	1	0	0	0	1	1	1	1	1	1	0	1	1	0	0	1	1	0	0	1	0	1	0	0	1	1	0	0	0	0	1	1	0	0	0	1	0	1	0	1	0
4	283570	1643592	1	0	1	0	1	1	1	0	0	0	1	1	1	1	1	1	0	1	1	0	0	1	1	0	0	1	0	1	0	0	1	1	0	0	0	0	1	1	0	0	0	1	0	1	0	1	0
4	284746	1644768	1	0	1	0	1	1	1	0	0	0	1	1	1	1	1	1	0	1	1	0	0	1	1	0	0	1	0	1	0	0	1	1	0	0	0	0	1	1	0	0	0	1	0	1	0	1	0
4	285234	1645256	1	0	1	0	1	1	1	0	0	0	1	1	1	1	1	1	0	1	1	0	0	1	1	0	0	1	0	1	0	0	1	1	0	0	0	0	1	1	0	0	1	1	0	1	0	1	0
4	285994	1646016	1	0	1	0	1	1	1	0	0	0	1	1	1	1	1	1	0	1	1	0	0	1	1	0	0	1	0	1	0	0	1	1	0	0	0	0	1	1	0	0	1	1	0	1	0	1	0
4	286258	1646280	1	0	1	0	1	1	1	0	0	0	1	1	1	1	1	1	0	1	1	0	0	1	1	0	0	1	0	1	0	0	1	1	0	0	0	0	1	1	0	0	1	1	0	1	0	1	0
4	288063	1648085	1	0	1	0	1	1	1	0	0	0	1	1	1	1	1	1	0	1	1	0	0	1	1	0	0	1	0	1	0	0	1	1	0	0	0	0	1	1	0	0	1	0	0	1	0	1	0
4	288549	1648571	1	0	1	0	1	1	1	0	0	0	1	1	1	1	1	1	0	1	1	0	0	1	1	0	0	1	0	1	0	0	1	1	0	0	0	0	1	1	0	0	1	0	0	1	0	1	0
4	292017	1652039	1	0	1	0	1	1	1	0	0	0	1	1	1	1	1	1	0	1	1	0	0	1	1	0	0	1	0	1	0	0	1	1	0	0	0	0	1	1	0	0	1	0	0	1	0	1	0
4	295338	1655360	1	0	1	0	1	1	1	0	0	0	1	1	1	1	1	1	0	1	1	0	0	1	1	0	1	1	0	1	0	0	1	1	0	0	0	0	1	1	0	0	1	0	0	1	0	1	0
4	295928	1655950	1	0	1	0	1	1	1	0	0	0	0	1	1	1	1	1	0	1	1	0	0	1	1	0	1	1	0	1	0	0	1	1	0	0	0	0	1	1	0	0	1	0	0	1	0	1	0
4	298579	1658601	1	0	1	0	1	1	1	0	0	0	0	1	1	1	1	1	0	1	1	0	0	1	1	0	1	1	0	1	0	0	1	1	0	0	0	0	1	1	0	0	1	0	0	1	0	1	0
4	300148	1660170	1	0	1	0	1	1	1	0	0	0	0	1	1	1	1	1	0	1	1	0	0	1	1	0	1	1	0	1	0	0	1	1	0	0	0	0	1	1	0	0	1	0	0	1	0	1	0
4	300880	1660902	1	0	1	0	1	1	1	0	0	0	0	1	1	1	1	1	0	1	1	0	0	1	1	0	1	1	0	1	0	0	1	1	0	0	0	0	1	1	0	0	1	0	0	1	0	1	0
4	301751	1661773	1	0	1	0	1	1	1	0	0	0	0	1	1	1	1	1	0	1	1	0	0	1	1	0	1	1	0	1	0	0	1	1	0	0	0	0	1	1	0	0	1	0	0	1	0	1	0
4	304248	1664270	1	0	1	0	1	1	1	0	0	0	0	1	1	1	1	1	0	1	1	0	0	1	1	0	1	1	0	1	0	0	1	1	0	0	0	0	1	1	0	0	1	0	0	1	0	1	0
4	305375	1665397	1	0	1	0	1	1	1	0	0	0	0	1	1	1	1	1	0	1	1	0	0	1	1	0	1	1	0	1	0	0	1	1	0	0	0	0	1	1	0	0	1	0	0	1	0	1	0
4	307387	1667409	1	0	1	0	1	1	1	1	0	0	0	1	1	1	1	1	0	1	1	0	0	0	1	0	1	1	0	1	0	0	1	1	0	0	0	0	1	1	0	0	1	0	0	1	0	1	0
4	310132	1670154	1	0	1	0	1	1	1	1	0	0	0	1	1	1	1	1	0	1	1	0	0	0	1	0	1	1	0	1	0	0	1	1	0	0	0	0	1	1	0	0	1	0	0	1	0	1	0
4	311442	1671464	1	0	1	0	1	1	1	1	0	0	0	1	1	1	1	1	0	1	1	0	0	0	1	0	1	1	0	1	0	0	1	1	0	0	0	0	1	1	0	0	1	0	0	1	0	1	0
4	312250	1672272	1	0	1	0	1	1	1	1	0	0	0	1	1	1	1	1	0	1	1	0	0	0	1	0	1	1	0	1	0	0	1	1	0	0	0	0	1	1	0	0	1	0	0	1	0	1	0
4	313108	1673130	1	0	1	0	1	1	1	1	0	0	0	1	1	1	1	1	0	1	1	0	0	0	1	0	1	1	0	1	0	0	1	1	0	0	0	0	1	1	0	0	1	0	1	1	0	1	0
4	314015	1674037	1	0	1	0	1	1	1	1	0	0	0	1	1	1	1	1	0	1	1	0	0	0	1	0	1	1	0	1	0	0	1	1	0	0	0	0	1	1	0	0	1	0	1	1	0	1	0
4	318487	1678509	1	0	1	0	1	1	1	1	0	0	0	1	1	1	1	1	0	1	1	0	0	0	1	0	1	1	0	1	0	0	1	1	1	0	0	0	1	1	0	0	1	0	1	1	0	1	0
4	321142	1681164	1	0	1	0	0	1	1	1	0	0	0	1	1	1	1	1	0	1	1	0	0	0	1	0	1	1	0	1	0	0	1	1	1	0	0	0	1	1	0	0	1	0	1	1	0	1	0
4	324892	1684914	1	0	1	0	0	1	1	1	0	0	0	1	1	1	1	1	0	1	1	0	0	0	1	0	1	1	0	1	0	0	1	1	1	0	0	0	1	1	0	0	1	0	1	1	0	1	0
4	326189	1686211	1	0	1	0	0	1	1	1	0	0	0	1	1	1	1	1	0	1	1	0	0	0	1	0	1	1	0	1	0	0	1	1	1	0	0	0	1	1	0	0	1	0	1	1	0	1	0
4	334393	1694415	1	1	1	0	0	1	1	1	0	0	0	1	1	1	1	1	0	1	1	0	0	0	1	0	1	1	0	1	0	0	1	1	1	0	0	0	1	1	0	0	1	0	1	1	0	1	0
4	336884	1696906	1	1	1	0	0	0	1	1	0	0	0	1	1	1	1	1	0	1	1	0	0	0	1	0	1	1	0	1	0	0	1	1	1	0	0	0	1	1	0	0	1	0	1	1	0	1	1
4	341953	1701975	1	1	1	0	0	0	1	1	0	0	0	1	1	1	1	1	0	1	1	0	0	0	1	0	1	1	0	1	0	0	1	0	1	0	0	0	1	1	0	0	1	0	1	1	0	1	1
4	346745	1706767	1	1	1	0	0	0	1	1	0	0	0	1	1	1	1	1	0	1	1	0	0	0	1	0	1	1	1	1	0	0	1	0	1	0	0	0	1	1	0	0	1	0	1	1	0	1	1
4	353020	1713042	1	1	1	0	0	0	1	1	0	0	0	1	1	1	0	1	0	1	1	0	0	0	1	0	1	1	1	1	0	0	1	0	1	0	0	1	1	1	0	0	1	0	1	1	0	0	1
4	357632	1717654	1	1	1	0	0	0	1	1	0	0	0	1	1	1	0	0	0	0	1	0	0	0	1	0	1	1	1	1	0	0	1	0	1	0	0	1	1	1	0	0	1	0	1	1	0	0	1
4	358299	1718321	1	1	1	0	0	0	1	1	0	0	0	0	1	1	0	0	0	0	1	0	0	0	1	0	1	1	1	1	0	0	1	0	1	0	0	1	1	1	0	0	1	0	1	1	0	0	1
4	361672	1721694	0	1	1	0	0	0	1	1	0	0	0	0	1	1	0	0	0	0	1	0	0	0	1	0	1	1	1	1	0	0	1	0	1	0	0	1	1	1	0	0	1	0	1	1	0	0	1
4	362266	1722288	0	1	1	0	0	0	1	1	0	0	0	0	1	1	0	0	0	0	1	0	0	0	1	0	1	1	1	1	0	0	1	0	1	0	0	1	1	1	0	0	1	0	1	1	0	0	1
4	364690	1724712	0	1	1	0	0	0	1	1	0	0	0	0	1	1	0	0	0	0	1	0	0	0	1	0	1	1	1	1	0	0	1	0	1	0	0	1	1	1	0	0	1	0	1	1	0	0	1
4	364908	1724930	0	1	1	0	0	0	1	1	0	0	0	0	1	1	0	0	0	0	1	0	0	0	1	0	1	1	1	1	0	0	1	0	1	0	0	1	1	1	0	0	1	0	1	1	0	0	1
4	366354	1726376	0	1	1	0	0	0	1	1	0	0	0	0	1	1	0	0	0	0	1	0	0	0	1	0	1	1	1	1	0	0	1	0	1	0	0	1	1	1	0	0	1	0	1	1	0	0	1
4	370634	1730656	0	1	1	0	0	0	1	1	0	0	0	0	1	1	0	0	0	0	1	0	0	0	1	0	1	1	1	1	0	0	1	0	1	0	0	1	1	1	0	0	1	0	1	1	0	0	1
4	373723	1733745	0	1	1	0	0	0	1	1	0	0	0	0	1	1	0	0	0	0	1	0	0	0	1	0	1	1	1	0	0	0	1	0	1	0	0	1	1	1	0	0	1	0	1	1	0	0	1
4	380252	1740274	0	1	1	0	0	0	1	1	0	0	0	0	1	1	0	0	0	0	1	0	0	0	1	0	1	1	1	0	0	0	1	0	1	0	0	1	1	0	0	0	1	0	1	1	0	0	1
4	383065	1743087	0	1	1	0	0	0	1	1	0	0	0	0	1	1	0	0	0	0	1	0	0	0	1	0	1	1	1	0	0	0	1	0	1	0	0	1	1	0	0	0	1	0	1	1	0	0	1
4	384191	1744213	0	1	1	0	0	0	1	1	0	0	0	0	1	1	0	0	0	0	1	0	0	0	1	0	1	1	1	0	0	0	1	0	1	0	0	1	1	0	0	0	1	0	1	1	0	0	1
4	388147	1748169	0	1	1	0	0	0	1	1	0	0	0	0	1	1	0	0	0	0	1	0	0	0	1	0	1	1	1	0	0	0	1	0	0	0	0	1	0	0	0	0	1	0	1	1	0	0	1
4	389086	1749108	0	1	1	0	0	0	1	1	0	0	0	0	1	1	0	0	0	0	1	0	0	0	1	0	1	1	1	0	0	0	1	0	0	0	0	1	0	0	0	0	1	0	1	1	0	0	1
4	390389	1750411	0	1	1	0	0	0	1	1	0	0	0	0	1	1	0	0	0	0	1	0	0	0	1	0	1	1	1	0	0	0	1	0	0	0	0	1	0	0	0	0	1	0	1	1	0	0	1
4	395767	1755789	0	1	1	0	0	0	1	1	0	0	0	0	1	1	0	0	0	0	1	0	0	0	1	0	1	1	1	0	0	0	1	0	0	0	0	1	0	0	0	0	1	0	1	1	0	0	1
4	395873	1755895	0	1	1	0	0	0	1	1	0	0	0	0	1	1	0	0	0	0	1	0	0	0	1	0	1	1	1	0	0	0	1	0	0	0	0	1	0	0	0	0	1	0	1	1	0	0	1
4	397927	1757949	0	1	1	0	0	0	1	1	0	0	0	0	1	1	0	0	0	0	1	0	0	0	1	0	1	1	1	0	0	0	1	0	0	0	0	1	0	0	0	0	1	0	1	1	0	0	1
4	400709	1760731	0	1	1	0	0	0	1	1	0	0	0	0	1	1	0	0	0	0	1	0	0	0	1	0	1	1	1	0	1	0	1	0	0	0	0	1	0	0	0	1	1	0	1	1	0	0	1
4	402371	1762393	0	1	1	0	0	0	1	1	0	0	0	0	1	1	0	0	0	0	1	0	0	0	1	0	1	1	1	0	1	0	1	0	0	0	0	1	0	0	0	1	1	0	1	1	0	0	1
4	404459	1764481	0	1	1	0	0	0	1	1	0	0	0	0	1	1	0	0	0	0	1	0	0	0	1	0	1	1	1	0	1	0	1	0	0	0	0	1	0	0	0	1	1	0	1	1	0	0	1
4	405368	1765390	0	1	1	0	0	0	1	1	0	0	0	0	1	1	0	0	0	0	1	0	0	0	1	0	1	1	1	0	1	0	1	0	0	0	0	1	0	0	0	1	1	0	1	1	0	0	1
4	406099	1766121	0	1	1	0	0	0	1	1	0	0	0	0	1	1	0	0	0	0	1	0	0	0	1	0	1	1	1	0	1	0	1	0	0	0	0	1	0	0	0	1	1	0	1	1	0	0	1
4	407064	1767086	0	1	1	0	0	0	1	1	0	0	0	0	1	1	0	0	0	0	1	0	0	0	1	0	1	1	1	0	1	0	1	0	0	0	0	1	0	0	0	1	1	0	1	1	1	0	1
4	408981	1769003	0	1	1	0	0	0	1	1	0	0	0	0	1	1	0	0	0	0	1	0	0	0	1	0	1	1	1	0	1	0	1	0	0	0	0	1	0	0	0	1	1	0	NA	1	1	0	1
4	413029	1773051	0	1	0	0	0	0	1	1	0	0	0	0	1	1	0	0	1	0	1	0	0	0	1	0	1	1	1	0	1	0	1	0	1	0	0	1	0	0	0	1	1	0	0	1	1	0	0
4	414243	1774265	0	1	0	0	0	0	1	1	0	0	0	0	1	1	0	0	1	0	1	0	0	0	1	0	1	1	1	0	1	0	1	0	1	0	0	1	0	0	0	1	1	0	0	1	1	0	0
4	414546	1774568	0	1	0	0	0	0	1	1	0	0	0	0	1	1	0	0	1	0	1	0	0	0	1	0	1	1	1	0	1	0	1	0	1	0	0	1	0	0	0	1	1	0	0	1	1	0	0
4	415049	1775071	0	1	0	0	0	0	1	1	0	0	0	0	1	1	0	0	1	0	1	0	0	0	1	0	1	1	1	0	1	0	1	0	1	0	0	1	0	0	0	1	1	0	0	1	1	0	0
4	421542	1781564	0	1	0	0	0	0	1	1	0	0	0	0	NA	1	0	0	1	0	1	0	0	0	1	0	1	1	1	0	1	0	1	0	1	0	0	1	0	0	0	1	1	0	0	1	1	0	0
4	422070	1782092	0	1	0	0	0	0	1	1	0	0	0	0	0	1	0	0	1	0	1	0	0	0	1	0	1	1	1	0	1	0	1	0	1	0	0	1	0	0	0	1	1	0	0	1	1	0	0
4	424905	1784927	0	1	0	0	0	0	1	1	0	0	0	0	0	1	0	0	1	0	1	0	0	0	1	0	1	1	1	0	1	0	1	0	1	0	0	1	0	0	0	1	1	0	0	1	1	0	0
4	425689	1785711	0	1	0	0	0	0	1	1	0	0	0	0	0	1	0	0	1	0	1	0	0	0	1	0	1	1	1	0	1	0	1	0	1	0	0	1	0	0	0	1	1	0	0	1	1	0	0
4	426326	1786348	0	1	0	0	0	0	1	1	0	0	0	0	0	1	0	0	1	0	1	0	0	0	1	0	1	1	1	0	1	0	1	0	1	0	0	1	0	0	0	1	1	0	0	1	1	0	0
4	431267	1791289	0	1	0	0	0	0	1	1	0	0	0	0	0	1	0	0	1	0	1	0	0	0	1	0	1	1	1	0	1	0	1	0	1	0	0	1	0	0	0	1	1	0	0	1	1	0	0
4	433099	1793121	0	1	0	0	0	0	1	1	0	0	0	0	0	1	0	0	1	0	1	0	0	0	1	0	1	1	1	0	1	0	1	0	1	0	0	1	0	0	0	1	1	0	0	1	1	0	0
4	434351	1794373	0	1	0	0	0	0	1	1	0	0	0	0	0	1	0	0	1	0	1	0	0	0	1	0	1	1	1	0	1	0	1	0	1	0	0	1	0	0	0	1	1	0	0	1	1	0	0
4	440838	1800860	0	1	0	0	0	0	1	1	0	0	0	0	0	1	0	0	1	0	1	0	0	0	1	0	1	1	1	0	1	0	1	0	1	0	0	1	0	0	0	1	1	0	0	1	1	0	0
4	441629	1801651	0	1	0	0	0	0	1	1	0	0	0	0	0	1	0	0	1	0	1	0	0	0	1	0	1	1	1	0	1	0	1	0	1	0	0	1	0	0	0	1	1	0	0	1	1	0	0
4	442843	1802865	0	1	0	0	0	0	1	1	0	0	0	0	0	1	0	0	1	0	1	0	0	0	1	0	1	1	1	0	1	0	1	0	1	0	0	1	0	0	0	1	1	0	0	1	1	0	0
4	452803	1812825	0	1	0	0	0	0	1	1	0	0	0	0	0	1	0	0	1	0	1	0	0	0	1	0	1	1	1	0	1	0	1	0	1	0	0	1	0	0	0	1	1	0	0	1	1	0	0
4	453755	1813777	0	1	0	0	0	0	1	1	0	0	0	0	0	1	0	0	1	0	1	0	0	0	1	0	1	1	1	0	1	0	1	0	1	0	0	1	0	0	0	1	1	0	0	1	1	0	0
4	458042	1818064	0	1	0	0	0	0	1	1	0	0	0	0	0	1	0	0	1	0	1	0	0	0	1	0	1	1	1	0	1	0	1	0	1	0	0	1	0	0	0	1	1	0	0	1	1	0	0
4	464571	1824593	0	1	0	0	0	0	1	1	0	0	0	0	0	1	0	0	1	0	1	0	0	0	1	0	1	1	1	0	1	0	1	0	1	0	0	1	0	0	0	1	1	0	0	1	1	0	0
4	465051	1825073	0	1	0	0	0	0	1	1	0	0	0	0	0	1	0	0	1	0	1	0	0	0	1	0	1	1	1	0	1	0	1	0	1	0	0	1	0	0	0	1	1	0	0	1	1	0	0
4	465882	1825904	0	1	0	0	0	0	1	1	NA	0	0	0	0	1	0	0	1	0	1	0	0	0	1	0	1	1	1	0	1	0	1	0	1	0	0	1	0	0	0	1	1	0	0	1	1	0	0
4	466062	1826084	0	1	0	0	0	0	1	1	1	0	0	0	0	1	0	0	1	0	1	0	0	0	1	0	1	1	1	0	1	0	1	0	1	0	0	1	0	0	0	1	1	0	0	1	1	0	0
4	470731	1830753	0	1	0	0	0	0	1	1	1	0	0	0	0	1	0	0	1	0	1	0	0	0	1	1	1	1	1	0	1	0	1	0	1	0	0	1	0	0	0	1	1	0	0	1	1	0	0
4	474265	1834287	0	1	0	0	0	0	1	1	1	0	0	0	0	1	0	0	1	0	1	0	0	0	1	1	1	1	1	0	1	0	1	0	1	0	0	1	0	0	0	1	1	0	0	1	1	0	0
4	480076	1840098	0	1	0	0	0	0	1	1	1	0	0	0	0	1	0	0	1	0	1	0	0	0	1	1	1	1	1	0	1	0	1	0	1	0	0	1	0	0	0	1	1	0	0	1	1	0	0
4	482955	1842977	0	1	0	0	0	0	1	1	1	0	0	0	0	1	0	0	1	0	1	0	0	0	1	1	1	1	1	0	1	0	1	0	1	0	0	1	0	0	0	1	1	0	0	1	1	0	0
4	483341	1843363	0	1	0	0	0	0	1	1	1	0	0	0	0	1	0	0	1	0	1	0	0	0	1	1	1	1	1	0	1	0	1	0	1	0	0	1	0	0	0	1	1	0	0	1	1	0	0
4	484028	1844050	0	1	0	0	0	0	1	1	1	0	0	0	0	0	0	0	1	0	1	0	0	0	1	1	1	1	1	0	1	0	1	0	1	0	0	1	0	0	0	1	1	0	1	1	1	0	0
4	485454	1845476	0	1	0	0	0	0	1	1	1	0	0	0	0	0	0	0	1	0	1	1	0	0	1	1	1	1	1	0	1	0	1	0	1	0	0	1	0	0	0	1	1	0	1	1	1	0	0
4	487279	1847301	0	1	0	0	0	0	1	1	1	0	0	0	0	0	0	0	1	0	1	1	0	0	1	1	1	1	1	0	1	0	1	0	1	0	0	1	0	0	0	1	1	0	1	1	1	0	0
4	487957	1847979	0	1	0	0	0	0	1	1	1	0	0	0	0	0	0	0	1	0	1	1	0	0	1	1	1	1	1	0	1	0	1	0	1	0	0	1	0	0	1	1	1	0	1	1	1	0	0
4	504047	1864069	0	1	0	0	0	0	1	1	1	0	0	0	0	0	0	0	1	0	1	1	0	0	1	1	1	1	1	0	1	0	1	0	1	0	0	1	0	0	1	1	1	0	1	1	1	0	0
4	505548	1865570	0	1	0	0	0	0	1	1	1	0	0	0	0	0	0	0	1	0	1	1	0	0	1	1	1	1	1	0	1	0	1	0	1	0	0	1	0	0	1	1	1	0	1	1	1	0	0
4	506998	1867020	0	1	0	0	0	0	1	1	1	0	0	0	0	0	0	0	1	0	1	1	0	0	1	1	1	1	1	0	1	0	1	0	1	0	0	1	0	0	1	1	1	0	1	1	1	0	0
4	509186	1869208	0	1	0	0	0	0	1	1	1	0	0	1	0	0	0	0	1	0	1	1	0	0	1	1	1	1	1	0	1	0	1	0	1	0	0	1	0	0	1	1	1	0	1	1	1	0	0
4	511129	1871151	0	1	0	0	0	0	1	1	1	0	0	1	0	0	0	0	1	0	1	0	0	0	1	1	1	1	1	0	1	0	1	0	1	0	0	1	0	0	1	1	1	0	1	1	1	0	0
4	513586	1873608	0	1	0	0	0	0	1	1	1	0	0	1	0	0	0	0	1	0	1	0	0	0	1	1	1	1	1	0	1	0	1	0	1	0	0	1	0	0	1	1	1	0	1	1	1	0	0
4	515435	1875457	0	1	0	0	0	0	1	1	1	0	0	1	0	0	0	0	1	0	1	0	0	0	1	1	1	1	1	0	1	0	1	0	1	0	0	1	0	0	1	1	1	0	1	1	1	0	0
4	518030	1878052	0	1	0	0	0	0	1	1	1	0	0	1	0	0	0	0	1	0	1	0	0	0	1	1	1	1	1	0	1	0	1	0	1	0	0	1	0	0	1	1	1	0	1	1	1	0	0
4	521406	1881428	0	1	0	0	0	0	1	1	1	0	0	1	0	0	0	0	1	0	1	0	0	0	1	1	1	1	1	0	1	0	1	0	1	0	0	1	0	0	1	1	1	0	1	1	1	0	0
4	521753	1881775	0	1	0	0	0	0	1	1	1	0	0	1	0	0	0	0	1	0	1	0	0	0	1	1	1	1	1	0	1	0	1	0	1	0	0	1	0	0	1	1	1	0	1	1	1	0	0
4	523964	1883986	0	1	0	0	0	0	1	1	1	0	0	1	0	0	0	0	1	0	1	0	0	0	1	1	1	1	1	0	1	0	1	0	1	0	1	1	0	0	1	1	1	1	1	1	1	0	0
4	524808	1884830	0	1	0	0	0	0	1	1	1	0	0	1	0	0	0	0	1	0	1	0	0	0	1	1	1	1	1	0	1	0	1	0	1	0	1	1	0	0	1	1	1	1	1	1	1	0	0
4	525250	1885272	0	1	0	0	0	0	1	1	1	0	0	1	0	0	0	0	1	0	1	0	0	0	1	1	1	1	1	0	1	0	1	0	1	0	1	1	0	0	1	1	1	1	1	1	1	NA	0
4	525412	1885434	0	1	0	0	0	0	1	1	1	0	0	1	0	0	0	0	1	0	1	0	0	0	1	1	1	1	1	0	1	0	1	0	1	0	1	1	0	0	1	1	1	1	1	1	1	NA	0
4	525682	1885704	0	1	0	0	0	0	1	1	1	0	0	1	0	0	0	0	1	0	1	0	0	0	1	1	1	1	1	0	1	0	1	0	1	0	1	1	0	0	1	1	1	1	1	1	1	NA	0
4	527319	1887341	0	1	0	0	0	0	1	1	1	0	0	1	0	0	0	0	1	0	1	0	0	0	1	1	1	1	1	0	1	0	1	0	1	0	1	1	0	0	1	0	1	1	1	1	1	NA	0
4	528774	1888796	0	1	0	0	0	0	1	1	1	0	0	1	0	0	0	0	1	0	1	0	0	0	1	1	1	1	1	0	1	0	1	0	1	0	1	1	0	0	1	0	1	1	1	1	1	1	0
4	537743	1897765	0	1	0	0	0	0	1	1	1	0	0	1	0	0	0	0	1	0	1	0	0	0	1	1	1	1	1	0	1	0	1	0	1	0	1	1	0	0	1	0	1	1	1	1	1	1	0
4	538866	1898888	0	1	0	0	0	0	1	1	1	0	0	1	0	0	0	0	1	0	1	0	0	0	1	1	1	1	1	0	1	0	1	0	1	0	1	1	0	0	1	0	1	1	1	1	1	1	0
4	541985	1902007	0	1	0	0	0	0	1	1	1	0	0	1	0	0	0	0	1	0	1	0	0	0	1	1	1	1	1	0	1	0	1	0	1	0	1	1	0	0	1	0	1	1	1	1	1	1	0
4	542062	1902084	0	1	0	0	0	0	1	1	1	0	0	1	0	0	0	0	1	0	1	0	0	0	1	1	1	1	1	0	1	0	1	0	1	NA	1	1	0	0	1	0	1	1	1	1	1	1	0
4	543883	1903905	0	1	0	0	0	0	1	1	1	0	0	1	0	0	0	0	1	0	1	0	0	0	1	1	1	1	1	0	1	0	1	0	1	1	1	1	0	0	1	0	1	1	1	1	1	1	0
4	544280	1904302	0	1	0	0	0	0	1	1	1	0	0	1	0	0	0	0	1	0	1	0	0	0	1	1	1	1	1	0	1	0	1	0	1	1	1	1	0	0	1	0	1	1	1	1	1	1	0
4	551387	1911409	0	1	0	0	0	0	1	1	1	0	0	1	0	0	0	0	1	0	1	0	0	0	1	1	1	1	1	0	1	0	1	0	1	1	1	1	0	1	1	0	1	1	1	1	1	1	0
4	551764	1911786	0	1	0	0	0	0	1	1	1	0	0	1	0	0	0	0	1	0	1	0	0	0	1	1	1	1	1	0	1	0	1	0	1	1	1	1	0	1	1	0	0	1	1	1	1	1	0
4	551843	1911865	0	1	0	0	0	0	1	1	1	0	0	1	0	0	0	0	1	0	1	0	0	0	1	1	1	1	1	0	1	0	1	0	1	1	1	1	0	1	1	0	0	1	1	1	1	1	0
4	553651	1913673	0	0	0	0	0	0	1	1	1	0	0	1	0	0	0	0	1	0	1	0	0	0	0	1	1	1	1	0	1	0	1	0	1	1	1	1	0	1	0	0	0	1	1	1	1	1	0
4	554971	1914993	0	0	0	0	0	0	1	1	1	0	0	1	0	0	0	0	1	0	1	0	0	0	0	NA	1	1	1	0	1	0	1	0	1	1	1	1	0	1	0	0	0	1	1	1	1	1	0
4	555051	1915073	0	0	0	0	0	0	1	1	1	0	0	1	0	0	0	0	1	0	1	0	0	0	0	0	1	1	1	0	1	0	1	0	1	1	1	1	0	1	0	0	0	1	1	1	1	1	0
4	556934	1916956	0	0	0	0	0	0	1	1	1	0	0	1	0	0	0	0	1	0	1	0	0	0	0	0	1	1	1	0	1	0	1	0	1	1	1	1	0	1	0	0	0	1	1	1	1	1	0
4	557242	1917264	0	0	0	0	0	0	1	1	1	0	0	1	0	0	0	0	1	0	1	0	0	0	0	0	1	1	1	0	1	0	1	0	1	1	1	1	0	1	0	0	0	1	1	1	1	1	1
4	559258	1919280	0	0	0	0	0	0	1	1	1	0	0	1	0	0	0	0	1	0	1	0	0	0	0	0	1	1	1	0	1	0	1	0	1	1	1	1	0	1	0	0	0	1	1	1	1	1	1
4	562103	1922125	0	0	0	0	0	0	1	1	1	0	0	1	0	0	0	0	1	0	1	0	0	0	0	0	1	1	1	0	1	0	1	0	1	1	1	1	0	1	0	0	0	1	1	1	1	1	1
4	562709	1922731	0	0	0	0	0	0	1	1	1	0	0	1	0	0	0	0	1	0	1	0	0	0	0	0	1	1	0	0	1	0	1	0	1	1	1	1	0	1	0	0	0	1	1	1	1	1	1
4	564066	1924088	0	0	0	0	0	0	1	1	1	0	0	1	0	0	0	0	1	0	1	0	0	0	0	0	1	1	0	0	1	0	1	0	1	1	1	1	0	1	0	0	0	1	1	1	1	1	1
4	565313	1925335	0	0	0	0	0	0	1	1	1	0	0	1	0	0	0	0	0	0	1	0	0	0	0	0	1	1	0	0	1	0	1	0	1	1	1	1	0	1	0	0	0	1	1	1	1	1	1
4	567144	1927166	0	0	0	0	0	0	1	1	1	0	0	1	0	0	0	0	0	0	1	0	0	0	0	0	1	1	0	0	1	0	1	0	1	1	1	1	0	1	0	0	0	1	1	1	1	1	1
4	574093	1934115	0	0	0	0	0	0	1	1	1	0	0	1	0	0	0	0	0	0	1	0	0	0	0	0	1	1	0	0	1	0	1	0	1	1	1	1	0	1	0	0	0	1	1	1	1	1	1
4	574753	1934775	0	0	0	0	0	0	1	1	1	0	0	1	0	0	0	0	0	0	1	0	0	0	0	0	1	1	0	0	1	0	1	0	1	1	1	1	0	1	0	0	0	1	1	1	1	1	1
4	576258	1936280	0	0	0	0	0	0	1	1	1	0	0	1	0	0	0	0	0	0	1	0	0	1	0	0	1	1	0	0	1	0	1	0	1	1	1	1	0	1	0	0	0	1	1	1	1	1	1
4	587932	1947954	0	0	0	0	0	0	1	1	1	0	0	1	0	0	0	0	0	0	1	0	0	1	0	0	1	1	0	0	1	0	1	0	1	1	1	1	0	1	0	0	0	1	1	1	1	1	1
4	588381	1948403	0	0	0	0	0	0	1	1	1	0	0	1	0	0	0	0	0	0	1	0	0	1	0	0	1	1	0	0	1	0	1	0	1	1	1	1	0	1	0	0	0	1	1	1	1	1	1
4	589440	1949462	0	0	0	0	0	0	1	1	1	0	0	1	0	0	0	0	0	0	1	0	0	1	0	0	1	1	0	0	1	0	1	0	1	1	1	1	0	1	0	0	0	1	1	1	1	1	1
4	592352	1952374	0	0	0	0	0	0	1	1	1	0	0	1	0	0	0	0	0	0	1	0	0	1	0	1	1	1	0	0	1	0	1	0	1	1	1	1	0	1	0	0	0	1	1	1	1	1	1
4	595029	1955051	0	0	0	1	0	0	1	1	1	0	0	1	0	0	0	0	0	0	1	0	0	1	0	1	1	1	0	0	1	0	1	0	1	1	1	1	0	1	0	0	0	1	1	1	1	1	1
4	596055	1956077	0	0	0	1	0	0	1	1	1	0	0	1	0	0	0	0	0	0	1	0	0	1	0	1	1	1	0	0	1	0	1	0	1	1	1	1	0	1	0	0	0	1	1	1	1	1	1
4	596731	1956753	0	0	0	1	0	0	1	1	1	0	0	1	0	0	0	0	0	0	1	0	0	1	0	1	1	1	0	0	1	0	1	0	1	1	1	1	0	1	0	0	0	1	1	1	1	1	1
4	598184	1958206	0	0	0	1	0	0	1	1	1	0	0	1	0	0	0	0	0	1	1	0	0	1	0	1	1	1	0	0	1	0	1	0	1	1	1	1	0	1	0	0	0	1	1	1	1	1	1
4	599238	1959260	0	0	0	1	0	0	1	1	1	0	0	1	0	0	0	0	0	1	1	0	0	1	0	1	1	1	0	0	1	0	1	0	1	1	1	1	0	1	0	0	0	1	1	1	1	1	1
4	600707	1960729	0	0	0	1	0	0	1	1	1	0	0	1	0	0	0	0	0	1	1	0	0	1	0	1	1	1	0	0	1	0	1	0	1	1	1	1	0	1	0	0	0	1	1	1	1	1	1
4	601251	1961273	0	0	0	1	0	0	1	1	1	0	0	0	0	0	0	0	0	1	1	0	0	1	0	1	1	1	0	0	1	0	1	0	1	1	1	1	0	1	0	0	0	1	1	1	1	1	1
4	608921	1968943	0	0	0	1	0	0	1	1	1	0	0	0	0	0	0	0	0	1	1	0	0	1	0	1	1	1	1	0	1	0	1	0	1	1	1	1	0	1	0	0	0	1	1	1	1	1	1
4	609905	1969927	0	0	0	1	0	0	1	1	1	0	0	0	0	0	0	0	0	1	1	0	0	1	0	1	1	1	1	0	1	0	1	0	1	1	1	1	0	1	0	0	0	1	1	1	1	1	1
4	610797	1970819	0	0	0	1	0	0	1	1	1	0	0	0	0	0	0	0	0	1	1	0	0	1	0	1	1	1	1	0	1	0	1	0	1	1	1	1	0	1	0	0	0	1	1	1	1	1	1
4	613791	1973813	0	0	0	1	0	0	1	1	1	0	0	0	0	0	0	0	0	1	1	0	0	1	0	1	1	1	1	0	1	0	1	0	1	1	1	1	0	1	0	0	0	1	1	1	1	1	1
4	614738	1974760	0	0	0	1	0	0	1	1	1	0	0	0	0	0	0	0	0	1	1	0	0	1	0	0	1	1	1	0	1	0	1	0	1	1	1	1	0	1	0	0	0	1	1	1	1	1	1
4	617842	1977864	0	0	0	1	0	0	1	1	1	0	0	0	0	0	0	0	0	1	1	0	0	1	0	0	1	1	1	0	1	0	1	0	1	1	1	1	0	1	0	0	0	1	1	1	1	1	1
4	619185	1979207	0	0	0	1	0	0	1	1	1	0	0	0	0	0	0	0	0	1	1	0	0	1	0	0	1	1	1	0	1	0	1	0	1	1	1	1	0	1	0	0	0	1	1	1	1	1	1
4	621613	1981635	0	0	0	1	0	0	1	1	1	0	0	0	0	0	0	0	0	1	1	0	0	1	0	0	1	1	1	0	1	0	1	0	1	1	1	1	0	1	0	0	0	1	1	1	0	1	1
4	623642	1983664	0	0	0	1	0	0	1	1	1	0	0	0	0	0	0	1	0	1	1	0	0	1	0	0	1	1	1	0	1	0	1	0	1	1	1	1	0	1	0	0	0	1	1	1	0	1	1
4	624733	1984755	0	0	0	1	0	0	1	1	1	0	0	0	0	0	0	1	0	1	1	0	0	1	0	0	1	1	1	0	1	0	1	0	1	1	1	1	0	1	0	0	0	1	1	1	0	1	1
4	628582	1988604	0	0	0	1	0	0	1	1	1	0	0	0	0	0	0	1	0	1	1	0	0	1	0	0	1	1	1	0	1	0	1	0	0	1	1	1	0	1	0	1	0	1	1	1	0	1	1
4	636879	1996901	0	0	0	1	0	0	1	1	1	0	0	0	NA	0	0	1	0	1	1	0	0	1	0	0	1	0	1	0	1	0	1	0	0	1	1	1	0	1	0	1	0	1	1	1	0	1	1
4	637663	1997685	0	0	0	1	0	0	1	1	1	0	0	0	1	0	0	1	0	1	1	0	0	1	0	0	1	0	1	0	1	0	1	0	0	1	1	1	0	1	0	1	0	1	1	1	0	1	1
4	641150	2001172	0	0	0	1	0	0	1	1	1	0	0	0	1	0	0	1	0	1	1	0	0	1	0	0	1	0	1	0	1	0	1	0	0	1	1	1	0	1	0	1	0	1	1	1	0	1	1
4	643151	2003173	0	0	0	1	0	0	1	1	1	0	0	0	1	0	0	1	0	1	1	0	0	1	0	0	1	0	1	0	1	0	1	0	0	1	1	1	0	1	0	1	0	1	1	1	0	1	1
4	644629	2004651	0	0	0	1	0	0	1	1	1	0	0	0	1	0	0	1	0	1	1	0	0	1	0	0	1	0	1	0	1	0	1	0	0	1	1	1	0	1	0	1	0	1	1	1	0	1	1
4	653246	2013268	0	0	0	1	0	0	1	1	1	0	0	0	1	0	0	1	0	1	1	0	0	1	0	0	1	0	1	0	1	0	1	0	0	1	1	1	0	1	0	1	0	1	1	1	0	1	1
4	657366	2017388	0	0	0	1	0	0	1	1	1	0	0	0	1	0	0	1	0	1	1	0	0	1	0	0	1	0	1	0	1	0	1	0	0	1	1	1	0	1	0	1	0	1	1	1	0	0	1
4	662835	2022857	0	0	0	1	0	0	1	1	1	0	0	0	1	0	0	1	0	1	1	0	0	1	0	0	1	0	1	0	1	0	1	0	0	1	1	1	0	1	0	1	0	1	1	1	0	0	1
4	671424	2031446	0	0	0	1	0	0	1	1	1	0	0	0	1	0	0	1	0	1	1	0	0	1	1	0	1	0	1	0	1	0	1	0	0	1	1	1	0	1	0	1	0	1	1	1	0	0	1
4	673119	2033141	0	0	0	1	0	0	1	1	1	0	0	0	1	0	0	1	0	1	1	0	0	1	1	0	1	0	1	0	1	0	1	0	0	0	1	1	0	1	0	1	0	1	1	1	0	0	1
4	674432	2034454	0	0	0	1	0	0	1	1	1	0	0	0	1	0	0	1	0	1	1	0	0	1	1	0	1	0	1	0	1	0	1	0	0	0	1	1	0	1	0	1	0	1	1	1	0	0	1
4	678135	2038157	0	0	0	1	0	0	1	1	1	0	0	0	1	0	0	1	0	1	1	0	0	1	1	0	1	0	1	0	1	0	1	0	0	0	1	1	0	1	0	1	0	1	1	1	0	0	1
4	678773	2038795	0	0	0	1	0	0	1	1	1	0	0	0	1	0	0	1	0	1	1	0	0	1	1	0	1	0	1	0	1	0	1	0	0	0	1	1	0	1	0	1	0	1	1	1	0	0	1
4	683918	2043940	0	0	0	1	0	0	0	1	1	0	0	0	1	0	0	1	0	1	1	0	0	1	1	0	1	0	1	0	1	0	1	0	0	0	1	1	0	1	0	1	0	1	1	1	0	0	1
4	685659	2045681	0	0	0	1	0	0	0	1	1	0	0	0	1	0	0	1	0	1	1	0	0	1	1	0	1	0	1	0	1	0	1	0	0	0	1	1	0	1	0	1	0	1	1	1	0	0	1
4	687632	2047654	0	0	0	1	0	0	0	1	1	0	0	0	1	0	0	1	0	1	1	0	0	1	1	0	1	0	1	0	1	0	1	0	0	0	1	1	0	1	0	1	0	1	1	1	0	0	1
4	690684	2050706	0	0	0	1	0	0	0	1	1	0	0	0	1	0	0	1	0	1	1	0	0	1	1	0	1	0	1	0	1	0	1	0	0	0	1	1	0	1	0	1	0	1	1	0	0	0	1
4	695576	2055598	0	0	0	1	0	0	0	1	1	0	0	0	1	0	0	1	0	1	1	0	0	1	1	0	1	0	1	0	1	0	1	0	0	0	1	1	0	1	0	1	0	1	1	0	0	0	1
4	695620	2055642	0	0	0	1	0	0	0	1	1	0	0	0	1	0	0	1	0	1	1	0	0	1	1	0	1	0	1	0	1	0	1	0	0	0	1	1	0	1	0	1	0	1	1	0	0	0	1
4	700621	2060643	0	0	0	1	0	0	0	1	1	1	0	0	1	0	0	1	1	0	1	0	0	1	1	0	1	0	1	0	1	0	1	0	NA	0	1	1	0	0	0	1	0	1	1	0	0	0	1
4	703386	2063408	0	0	0	1	0	0	0	1	1	1	0	0	1	0	0	1	1	0	1	0	0	1	1	0	1	0	1	0	1	0	1	0	1	0	1	1	0	0	0	1	0	1	0	0	0	0	1
4	705139	2065161	0	0	0	1	0	0	0	1	1	1	0	0	1	0	0	1	1	0	1	0	0	1	1	0	1	0	1	0	1	0	1	0	1	0	1	1	0	0	0	1	0	1	0	0	0	0	1
4	706032	2066054	0	0	0	1	0	0	0	1	1	1	1	0	1	0	0	1	1	0	1	0	0	1	1	0	1	0	1	0	1	0	1	0	1	0	1	1	0	0	0	1	0	1	0	0	0	0	1
4	710109	2070131	0	0	0	1	0	0	0	1	1	1	1	0	1	0	0	1	1	0	1	0	0	1	1	0	1	0	1	0	1	0	1	0	1	0	1	1	0	0	0	1	0	1	0	0	0	0	1
4	710371	2070393	0	0	0	1	0	0	0	1	1	1	1	0	1	0	0	1	1	0	1	0	0	1	1	0	1	0	1	0	1	0	1	0	1	0	1	1	0	0	0	1	0	1	0	0	0	0	1
4	714933	2074955	0	0	0	1	0	0	0	1	1	1	1	0	1	0	0	1	1	0	1	0	0	1	1	0	1	0	1	0	1	0	1	0	1	0	1	1	0	0	0	1	0	1	0	0	0	0	1
4	717377	2077399	0	0	0	1	0	0	0	1	1	1	1	0	1	0	0	1	1	0	1	0	0	1	1	0	1	0	1	0	1	0	1	0	1	0	1	1	0	0	0	1	0	1	0	0	0	0	1
4	719380	2079402	0	0	0	1	0	0	0	1	1	1	1	0	1	0	0	1	1	0	1	0	0	1	1	0	1	0	1	0	1	0	1	0	1	0	1	1	0	0	0	1	0	1	0	0	0	0	1
4	729030	2089052	0	0	0	1	0	0	0	1	1	1	1	0	1	0	0	1	1	0	1	0	0	1	1	0	1	0	1	0	1	0	1	0	1	0	1	1	0	0	0	1	0	1	0	0	0	0	1
4	729398	2089420	0	0	0	1	0	0	0	1	1	1	1	0	1	0	0	1	1	0	1	0	0	1	1	0	1	0	1	0	1	0	1	0	1	0	1	1	0	0	0	1	0	1	0	0	0	0	1
4	731928	2091950	0	0	0	1	0	0	0	1	1	1	1	0	1	0	0	1	1	0	1	0	0	1	1	0	1	0	1	0	1	0	1	0	1	0	1	1	0	0	0	1	0	1	0	0	0	0	1
4	742728	2102750	0	0	0	1	0	0	0	1	1	1	1	0	1	0	0	1	1	0	1	0	0	1	1	0	1	0	1	0	1	0	1	0	1	0	1	1	0	0	0	1	0	1	0	0	0	0	1
4	746550	2106572	0	0	0	1	0	0	0	1	1	1	1	0	1	0	0	1	1	0	1	0	0	1	1	0	1	0	1	0	1	0	1	0	1	0	1	1	0	0	0	1	0	1	0	0	0	0	1
4	748297	2108319	0	0	0	1	0	0	0	1	1	1	1	0	1	0	0	1	1	0	1	0	0	1	1	0	1	0	1	0	1	0	1	0	1	0	1	1	0	0	0	1	0	1	0	0	0	0	1
4	748461	2108483	0	0	0	1	0	0	0	1	1	1	1	0	1	0	0	1	1	0	1	0	0	1	1	0	1	0	1	0	1	0	1	0	1	0	1	1	0	0	0	1	0	1	0	0	0	0	1
4	750684	2110706	0	0	0	1	0	0	0	1	1	1	1	0	1	0	0	1	1	0	1	0	0	1	1	0	1	0	1	0	1	0	1	0	1	0	1	1	0	0	0	1	0	1	0	0	0	0	1
4	751490	2111512	0	0	0	1	0	0	0	1	1	1	1	0	1	0	0	1	1	0	1	0	0	1	1	0	1	0	1	0	1	0	1	0	1	0	1	1	0	0	0	1	0	1	0	0	0	0	1
4	753137	2113159	0	0	0	1	0	0	0	0	1	1	1	0	1	0	0	1	1	0	1	0	0	1	1	0	1	0	1	0	1	0	1	0	1	0	1	1	0	0	0	1	0	1	0	0	0	0	1
4	755101	2115123	0	0	0	1	0	0	0	0	1	1	1	0	1	0	0	1	1	0	1	0	0	1	1	0	1	0	1	0	1	0	1	0	1	0	1	1	0	0	0	1	0	1	0	0	0	0	1
4	762727	2122749	0	0	0	1	0	0	0	0	1	1	1	0	1	0	0	1	1	0	1	0	0	1	1	0	1	0	1	0	1	0	1	0	1	0	1	1	0	0	0	1	0	1	0	0	0	0	1
4	765852	2125874	0	0	0	1	0	0	0	0	1	1	1	0	1	0	0	1	1	0	1	0	0	1	1	0	1	0	1	0	1	0	1	0	1	0	1	1	0	0	0	1	0	1	0	0	0	0	1
4	766886	2126908	0	0	0	1	0	0	0	0	1	1	1	1	1	0	0	1	1	0	1	0	0	1	1	0	1	0	1	0	1	0	1	0	1	0	1	1	0	0	0	1	0	1	0	0	0	0	1
4	767443	2127465	0	0	0	1	0	0	0	0	1	1	1	1	1	0	0	1	1	0	1	0	0	1	1	0	1	0	1	0	1	0	1	0	1	0	1	1	0	0	0	1	0	1	0	0	0	0	1
4	768037	2128059	0	0	0	1	0	0	0	0	1	1	1	1	1	0	0	1	1	0	1	0	0	1	1	0	1	0	0	0	1	0	1	0	1	0	1	1	0	0	0	1	0	1	0	0	0	0	1
4	769848	2129870	0	0	0	1	0	0	0	0	1	1	1	1	1	0	0	1	1	0	1	0	0	1	1	0	1	0	0	0	1	0	1	0	1	0	1	1	0	0	0	1	0	1	0	0	0	0	1
4	774849	2134871	0	0	0	1	0	0	0	0	1	1	1	1	1	0	0	1	1	0	1	0	0	1	1	0	1	0	0	0	1	0	1	0	1	0	1	1	0	0	0	1	0	1	0	0	0	0	1
4	784282	2144304	0	0	0	1	0	0	0	0	1	1	1	1	1	0	0	1	1	0	1	0	0	1	1	0	1	0	0	0	1	0	1	0	1	0	1	1	0	0	0	1	0	1	0	0	0	0	1
4	785712	2145734	0	0	0	1	0	0	0	0	1	1	1	1	1	0	0	1	1	0	1	0	0	1	1	0	1	0	0	0	1	0	1	0	1	0	1	1	0	0	0	1	0	1	0	0	0	0	1
4	794376	2154398	0	0	0	1	0	0	0	0	1	1	1	1	1	0	0	1	1	0	1	0	0	1	1	0	1	0	0	0	1	0	1	0	1	0	1	1	0	1	0	1	0	1	0	0	0	0	1
4	795537	2155559	0	0	0	1	0	0	0	0	1	1	1	1	1	0	0	1	1	0	1	0	0	1	1	0	1	0	0	0	1	0	1	0	1	0	1	1	0	1	0	1	0	1	1	0	0	0	1
4	806584	2166606	0	0	0	1	0	0	0	0	1	1	1	1	1	0	0	1	1	0	1	0	0	1	1	0	1	0	0	0	1	0	1	0	1	0	1	1	0	1	0	1	0	1	1	0	0	0	1
4	808808	2168830	0	0	0	1	0	0	0	0	1	1	1	1	1	0	0	1	1	0	1	0	0	1	1	0	1	0	0	0	1	0	1	0	1	0	1	1	0	1	0	1	0	1	1	0	0	0	1
4	811697	2171719	0	0	0	1	0	0	0	0	1	1	1	1	1	0	0	1	1	0	1	0	0	1	1	0	1	0	0	0	1	0	1	0	1	0	1	1	0	1	0	1	0	1	1	0	0	0	1
4	812947	2172969	0	0	0	1	0	0	0	0	1	1	1	1	1	0	0	1	1	0	1	0	0	1	1	0	1	0	0	0	1	0	1	0	1	0	1	1	0	1	0	0	0	1	1	0	0	0	1
4	815495	2175517	0	0	0	1	0	0	0	0	1	1	1	1	1	0	0	1	1	0	1	0	0	1	1	0	1	0	0	0	1	0	1	0	1	0	1	1	0	1	0	0	0	1	1	0	0	0	1
4	817489	2177511	0	0	0	1	0	0	0	0	1	1	1	1	1	0	0	1	1	0	1	0	0	1	1	0	1	0	0	0	1	0	1	0	1	0	1	1	0	1	0	0	0	1	1	0	0	0	1
4	828748	2188770	0	0	0	1	0	0	0	0	1	1	1	1	1	0	0	1	1	0	1	0	0	1	1	0	1	0	0	0	1	0	1	0	1	0	1	1	0	1	0	0	0	1	1	0	0	0	1
4	829122	2189144	0	0	0	1	0	0	0	0	1	1	1	1	1	0	0	1	1	0	1	0	0	1	1	0	1	0	0	0	1	0	1	0	1	0	1	1	0	1	0	0	0	1	1	0	0	0	1
4	831797	2191819	0	0	0	1	0	0	0	0	1	1	1	1	1	0	0	1	1	0	1	0	0	1	1	0	1	0	0	NA	1	0	1	0	1	0	0	1	0	1	0	0	0	1	1	0	0	0	1
4	831973	2191995	0	0	0	1	0	0	0	0	1	1	1	1	1	0	0	1	1	0	1	0	0	1	1	0	1	0	0	1	1	0	1	0	1	0	0	1	0	1	0	0	0	1	1	0	0	0	1
4	833173	2193195	0	0	0	1	0	0	0	0	1	1	1	1	1	0	0	1	1	0	1	0	0	1	1	0	1	0	0	1	0	0	1	0	1	0	0	1	0	1	0	0	0	1	1	0	0	0	1
4	836028	2196050	0	0	0	1	0	0	0	0	1	1	1	1	1	0	0	1	1	0	1	0	0	1	1	0	1	0	0	1	0	0	1	1	1	0	0	1	0	1	0	0	0	1	1	0	0	0	1
4	836148	2196170	0	0	0	1	0	0	0	0	1	1	1	1	1	0	0	1	1	0	1	0	0	1	1	0	1	0	0	1	0	0	1	1	1	0	0	1	0	1	0	0	0	1	1	0	0	0	1
4	838720	2198742	0	0	0	1	0	1	0	0	1	1	1	1	1	0	1	0	1	1	1	0	0	1	1	0	1	0	0	1	0	0	1	1	1	0	0	1	0	1	0	0	0	1	1	0	0	0	1
4	843125	2203147	0	0	0	1	0	1	1	0	1	1	1	1	1	0	1	0	1	1	1	0	0	1	1	0	1	0	0	1	0	0	1	1	1	0	0	1	0	1	0	0	0	1	1	0	0	0	1
4	843659	2203681	0	0	0	1	0	1	1	0	1	1	1	1	1	0	1	0	1	1	1	0	0	1	1	0	1	0	0	1	0	0	1	1	1	0	0	1	0	1	0	0	0	1	1	0	0	1	1
4	844958	2204980	0	0	0	1	0	1	1	0	1	1	1	1	1	0	1	0	1	1	1	0	0	1	1	0	1	0	0	1	0	0	1	1	1	0	0	1	0	0	0	0	0	1	1	0	0	1	1
4	845329	2205351	0	0	0	1	0	1	1	0	1	1	1	1	1	0	1	0	1	1	1	0	0	1	1	0	1	0	0	1	0	0	1	1	1	0	0	1	0	0	0	0	0	1	1	0	0	1	1
4	847796	2207818	0	0	0	1	0	1	1	0	1	1	1	1	1	0	1	0	1	1	1	0	0	1	1	0	1	0	0	1	0	0	1	1	1	0	0	1	0	0	0	0	0	1	1	0	0	1	1
4	851282	2211304	0	0	0	1	0	1	1	0	1	1	1	1	1	0	1	0	1	1	1	0	0	1	1	0	1	0	0	1	0	0	1	1	1	0	0	1	0	0	0	0	0	1	1	0	0	1	1
4	855191	2215213	0	0	0	1	0	1	1	0	1	1	1	1	1	0	1	0	1	1	1	0	0	1	1	0	1	0	0	1	0	0	1	1	1	0	0	1	0	0	0	0	0	1	1	0	0	1	1
4	856366	2216388	0	0	0	1	0	1	1	0	1	1	1	1	1	0	1	0	1	1	1	0	0	0	1	0	1	0	0	1	0	0	1	1	1	0	0	1	0	0	0	0	0	1	1	0	0	1	1
4	857627	2217649	0	0	0	1	0	1	1	0	1	1	1	1	1	0	1	0	1	1	1	0	0	0	1	0	1	0	0	1	0	0	1	1	1	0	0	1	0	0	0	0	0	1	1	0	0	1	1
4	859170	2219192	0	0	0	1	0	1	1	0	1	1	1	1	1	0	1	0	1	1	1	0	0	0	1	0	1	0	0	1	0	0	1	1	1	0	0	1	0	0	0	0	0	1	1	0	0	1	1
4	862580	2222602	0	0	0	1	0	1	1	0	1	1	1	1	1	0	1	0	1	1	1	0	0	0	1	0	1	0	0	1	0	0	1	1	1	0	0	0	0	0	0	0	0	1	1	0	0	1	1
4	864219	2224241	0	0	0	1	0	1	1	0	1	1	1	1	1	0	1	0	1	1	1	0	0	0	1	0	1	0	0	1	0	0	1	1	1	0	0	0	0	0	0	1	0	1	1	0	0	1	0
4	866146	2226168	0	0	0	1	0	1	1	0	1	1	1	1	1	0	1	0	1	1	1	0	0	0	1	0	1	0	0	1	0	0	1	1	1	0	0	0	0	0	0	1	0	1	1	0	0	1	0
4	867546	2227568	0	0	1	1	0	1	1	0	1	1	1	1	1	0	1	0	1	1	1	0	0	0	1	0	1	0	0	1	0	0	1	1	1	0	0	0	0	0	0	1	0	1	1	0	0	1	0
4	868817	2228839	0	0	1	1	0	1	1	0	1	1	1	1	1	0	1	0	1	1	1	0	0	0	1	0	1	0	0	1	0	0	1	1	1	0	0	0	0	0	0	1	0	1	1	0	0	1	0
4	886952	2246974	0	0	1	1	0	1	1	0	1	1	1	1	1	0	1	0	1	1	1	0	0	0	1	0	1	0	0	1	0	0	1	1	1	0	0	0	0	0	0	1	0	1	1	0	0	1	0
4	889122	2249144	0	0	1	1	0	1	1	0	1	1	1	1	1	0	1	0	1	1	1	0	0	0	1	0	1	0	0	1	0	0	1	1	1	0	0	0	0	0	0	1	0	1	1	0	0	1	0
4	893485	2253507	0	1	1	1	0	1	1	0	1	1	1	1	1	0	1	0	1	1	1	0	0	0	1	0	1	0	0	1	0	0	1	1	1	0	0	0	0	0	0	1	0	1	1	0	0	1	0
4	894785	2254807	0	1	1	1	0	1	1	0	1	1	1	1	1	0	1	0	1	1	1	0	0	0	1	0	1	0	0	1	0	0	1	1	1	0	0	0	0	0	0	1	0	1	1	0	0	1	0
4	898087	2258109	0	1	1	1	0	1	1	0	1	1	1	1	1	0	1	0	1	1	1	0	0	0	1	0	1	0	0	1	0	0	1	1	1	0	0	0	0	0	0	1	0	1	1	0	0	1	0
4	906490	2266512	0	1	1	1	0	1	1	0	1	1	1	1	1	0	1	0	1	1	1	0	0	0	1	0	1	0	0	1	0	0	1	1	1	0	0	0	0	0	0	1	0	1	1	0	0	1	0
4	909447	2269469	0	1	1	1	0	1	1	0	1	1	1	1	1	0	1	0	1	1	1	0	0	0	1	0	1	0	0	1	0	0	1	1	1	0	0	0	0	0	0	1	0	1	1	0	0	1	0
4	910688	2270710	0	1	1	1	0	1	1	0	1	1	1	1	1	0	1	0	1	1	1	0	0	0	1	0	1	0	0	1	0	0	1	1	1	1	0	0	0	0	0	1	0	1	1	0	0	1	0
4	911925	2271947	0	1	1	1	0	1	1	0	1	1	1	1	1	0	1	0	1	1	1	0	0	0	1	0	1	0	0	1	0	0	1	1	1	1	0	0	0	0	0	1	0	1	1	0	0	1	0
4	922174	2282196	0	1	1	1	0	1	1	0	1	1	1	1	1	0	1	0	1	1	1	0	0	0	1	0	1	0	0	1	0	0	1	1	1	1	0	0	0	0	0	1	0	1	1	0	0	1	0
4	926405	2286427	0	1	1	1	0	1	1	0	1	1	1	1	1	0	1	0	1	1	1	0	0	0	1	0	1	0	0	1	0	0	1	1	1	1	0	0	0	0	0	1	0	1	1	0	0	1	0
4	926855	2286877	0	1	1	1	0	1	1	0	0	1	1	1	1	0	1	0	1	1	1	0	0	0	1	0	1	0	0	1	0	0	1	1	1	1	0	0	0	0	0	1	0	1	1	0	0	1	0
4	928114	2288136	0	1	1	1	0	1	1	0	0	1	1	1	1	0	1	0	1	1	1	0	0	0	1	0	1	0	0	1	0	0	1	1	0	1	0	0	0	0	0	1	0	1	1	0	0	1	0
4	928575	2288597	0	1	1	1	0	1	1	0	0	1	1	1	1	0	1	0	1	1	1	0	0	0	1	0	1	0	0	1	0	0	1	1	0	1	0	0	0	0	0	1	0	1	1	0	0	1	0
4	929658	2289680	0	1	1	1	0	1	1	0	0	0	1	1	1	0	1	0	1	1	1	0	0	0	1	0	1	0	0	1	0	0	1	1	0	1	0	0	0	0	0	1	0	1	1	0	0	1	0
4	930803	2290825	0	1	1	1	0	1	1	0	0	0	1	1	1	0	1	0	1	1	1	0	0	0	1	0	0	0	0	1	0	0	1	1	0	1	0	0	0	0	0	1	0	1	1	0	0	1	0
4	931376	2291398	0	1	1	1	0	1	1	0	0	0	1	1	1	0	1	0	1	1	1	0	0	0	1	0	0	1	0	1	0	0	1	1	0	1	0	0	0	0	0	1	0	1	1	0	0	1	0
4	934187	2294209	0	1	1	1	0	1	1	0	0	0	1	1	1	0	1	0	1	1	1	0	0	0	1	0	0	1	0	1	0	0	1	1	0	1	0	0	0	0	0	1	0	1	1	0	0	1	0
4	934903	2294925	0	1	1	1	0	1	1	0	0	0	1	1	1	0	1	0	1	1	1	0	0	0	1	0	0	1	0	1	0	0	1	1	0	1	0	0	0	0	0	1	0	1	1	0	0	1	0
4	942067	2302089	0	1	1	1	0	1	1	0	0	0	1	1	1	0	1	0	1	1	1	0	0	0	1	0	0	1	0	1	0	0	1	1	0	1	0	0	0	0	0	1	0	1	1	0	0	1	0
4	944445	2304467	0	1	1	1	0	1	1	0	0	0	1	1	1	0	1	0	1	1	1	0	0	0	1	0	0	1	0	1	0	1	1	1	0	1	0	0	0	0	0	1	0	1	1	0	0	0	0
4	949789	2309811	0	1	1	1	0	1	1	0	0	0	1	1	1	0	1	0	1	1	1	0	0	0	1	0	0	1	0	1	0	1	1	1	0	1	0	0	0	0	0	1	0	1	1	0	0	0	0
4	955222	2315244	0	1	1	1	0	1	1	0	0	0	1	1	1	0	1	0	1	1	1	0	0	0	1	0	0	1	0	1	0	1	1	1	0	1	0	0	1	0	0	1	0	1	1	0	0	0	0
4	955620	2315642	0	1	1	1	0	1	1	0	0	0	1	1	1	0	1	0	1	0	1	0	0	0	1	0	0	1	0	1	0	1	1	1	0	1	0	0	1	0	0	1	0	1	1	0	0	0	0
4	956734	2316756	0	1	1	1	0	1	1	0	0	0	1	1	1	0	1	0	1	0	1	0	0	0	1	0	0	1	0	1	0	1	1	1	0	1	0	0	1	0	0	1	0	1	1	0	0	0	0
4	959283	2319305	0	1	1	1	0	1	1	1	0	0	1	1	1	0	1	0	1	0	1	0	0	0	1	0	0	1	0	1	0	1	1	1	0	1	0	1	1	0	0	1	0	1	1	0	0	0	0
4	960835	2320857	0	1	1	1	0	1	1	1	0	0	1	1	1	0	1	0	1	0	1	0	0	0	1	0	0	1	0	1	0	1	1	1	0	1	0	1	1	0	0	1	0	1	1	0	0	0	0
4	962280	2322302	0	1	1	1	0	1	1	1	0	0	1	1	1	0	1	0	1	0	1	0	0	0	1	0	0	1	0	1	0	1	1	1	0	1	0	1	1	0	0	1	0	1	1	0	0	0	0
4	965565	2325587	0	1	1	1	0	1	1	1	0	0	1	1	1	0	1	0	1	0	1	0	0	0	1	0	0	1	0	1	0	1	1	1	0	1	0	1	1	0	0	1	0	1	1	0	0	0	0
4	969630	2329652	0	1	1	1	0	1	1	1	0	0	1	1	1	0	1	0	1	0	1	0	0	0	1	0	0	1	0	1	0	1	1	1	0	1	0	1	1	0	0	1	0	1	1	0	0	0	0
4	974630	2334652	0	1	1	1	0	1	1	1	0	0	1	1	1	0	1	0	1	0	1	0	0	0	1	0	0	1	0	1	0	1	1	1	0	1	0	1	1	0	0	1	0	1	1	0	0	0	0
4	975573	2335595	0	1	1	1	0	1	1	1	0	0	1	1	1	0	1	0	1	0	1	0	0	0	1	0	0	1	0	1	0	1	1	1	0	1	0	1	1	0	0	1	0	1	1	0	0	0	0
4	979983	2340005	0	1	1	1	0	1	1	1	0	0	1	1	1	0	1	0	1	0	1	0	0	0	1	0	0	1	0	1	0	1	1	1	0	1	0	1	1	0	0	1	0	1	1	0	0	0	0
4	998484	2358506	0	1	1	1	1	1	1	1	0	0	1	1	1	0	1	0	1	0	1	0	0	0	1	0	0	1	0	1	0	1	1	1	0	1	0	1	1	0	0	1	0	1	1	0	0	0	0
4	1003824	2363846	0	1	1	1	1	1	1	1	0	0	1	1	0	0	1	0	1	0	1	0	0	0	1	0	0	1	0	1	0	1	1	1	0	1	0	1	1	0	0	1	0	1	1	0	0	0	0
4	1006085	2366107	0	1	1	1	1	1	1	1	0	0	1	1	0	0	1	0	1	0	1	0	0	0	1	0	0	1	0	1	0	1	1	1	0	1	0	1	1	0	0	1	0	1	1	0	0	0	0
4	1008496	2368518	0	0	1	1	1	1	1	1	0	0	1	1	0	0	1	0	1	0	1	0	0	0	1	0	0	1	0	1	0	1	1	1	0	1	0	1	1	0	0	1	0	1	1	0	0	0	0
4	1008697	2368719	0	0	NA	1	1	1	1	1	0	0	1	1	0	0	1	0	1	0	1	0	0	0	1	0	0	1	0	1	0	1	1	1	0	1	0	1	1	0	0	1	0	1	1	0	0	0	0
4	1011936	2371958	0	0	0	1	1	1	1	1	0	0	1	1	0	0	1	0	1	0	1	0	0	0	1	0	0	1	0	1	0	1	1	1	0	1	0	1	1	0	0	1	0	1	1	0	0	0	0
4	1013385	2373407	0	0	0	1	1	1	1	1	0	0	1	1	0	0	1	0	1	0	1	0	0	0	1	0	0	1	0	1	0	1	1	1	0	1	0	1	1	0	0	1	0	1	1	0	0	0	0
4	1013882	2373904	0	0	0	1	1	1	1	1	0	0	1	1	0	0	1	0	1	0	1	0	0	0	1	0	0	1	0	1	0	1	1	1	0	1	0	1	1	0	0	1	0	1	1	0	0	0	0
4	1013924	2373946	0	0	0	1	1	1	1	1	0	0	1	1	0	0	1	0	1	0	1	0	0	0	1	0	0	1	0	1	0	1	1	1	0	1	0	1	1	0	0	1	0	1	1	0	0	0	0
4	1015754	2375776	0	0	0	1	1	1	1	1	0	0	1	1	0	0	1	0	1	0	1	0	0	0	1	0	0	1	0	1	0	1	1	1	0	1	0	1	1	0	0	1	0	1	1	0	0	0	0
4	1018955	2378977	0	0	0	1	1	1	1	1	0	0	1	1	0	0	1	0	1	0	1	0	0	0	1	0	0	1	0	1	0	1	1	1	0	1	0	1	1	0	0	1	0	1	1	0	0	0	0
4	1022417	2382439	0	0	0	1	1	1	1	1	0	0	1	1	0	0	0	0	1	0	1	0	0	0	1	0	0	1	0	1	0	1	1	1	0	1	0	1	1	0	0	1	0	1	1	0	0	0	0
4	1026744	2386766	0	0	0	1	1	0	1	1	0	0	1	1	0	0	0	0	1	0	1	0	0	0	1	0	0	1	0	1	0	1	1	1	0	1	0	1	1	0	0	1	0	1	1	0	0	0	0
4	1036179	2396201	0	0	0	1	1	0	1	1	0	0	1	1	0	0	0	0	1	0	1	0	0	0	1	0	0	1	0	1	0	1	1	1	0	1	0	1	1	0	0	1	0	1	1	0	0	0	0
4	1036857	2396879	0	0	0	1	1	0	1	1	0	0	1	1	0	0	0	0	1	0	1	0	0	0	1	0	0	1	0	1	0	1	1	1	0	1	0	1	1	0	0	1	0	1	1	0	0	0	0
4	1039385	2399407	0	0	0	1	1	0	1	1	0	0	1	1	0	0	0	0	0	0	1	0	0	0	1	0	0	1	0	1	0	1	1	1	0	1	0	1	1	0	0	1	0	1	1	0	0	0	0
4	1040939	2400961	0	0	0	1	1	0	1	1	0	0	1	1	0	0	0	0	0	0	1	0	0	0	1	0	0	1	0	1	0	1	1	1	0	1	0	1	1	0	0	1	0	1	1	0	0	0	0
4	1045331	2405353	0	0	0	1	1	0	1	1	0	0	1	1	0	0	0	0	0	0	1	0	0	0	1	0	0	1	0	1	0	1	1	1	0	1	0	1	1	0	0	1	0	1	1	0	0	0	0
4	1047046	2407068	0	0	0	1	1	0	1	1	0	0	1	1	0	0	0	0	0	0	1	0	0	0	1	0	0	1	0	1	0	1	1	1	0	1	0	1	1	0	0	1	0	1	1	0	0	0	0
4	1051307	2411329	0	0	0	1	1	0	1	1	0	0	1	1	0	0	0	0	0	0	1	0	0	0	1	0	0	1	0	1	0	1	1	1	0	1	0	1	1	0	0	1	0	1	1	0	0	0	0
4	1054003	2414025	0	0	0	1	1	0	1	1	0	0	1	1	0	0	0	0	0	0	1	0	0	0	1	0	0	1	0	1	0	1	1	1	0	1	0	1	1	0	0	1	0	1	1	0	0	0	0
4	1055660	2415682	0	0	0	1	1	0	1	1	0	0	1	1	0	0	0	0	0	0	1	0	0	0	1	0	0	1	0	1	0	1	1	1	0	1	0	1	1	0	0	1	0	1	1	0	0	0	0
4	1055999	2416021	0	0	0	1	1	0	1	1	0	0	1	1	0	0	0	0	0	0	1	1	0	0	1	0	0	1	0	1	0	1	1	1	0	1	0	1	1	0	0	1	0	1	1	0	0	0	0
4	1056097	2416119	0	0	0	1	1	0	1	1	0	0	1	1	0	0	0	0	0	0	1	1	0	0	1	0	0	1	0	1	0	1	1	1	0	1	0	1	1	0	0	1	0	1	1	0	0	0	0
4	1056271	2416293	0	0	0	1	1	0	1	1	0	1	1	1	0	0	0	0	0	0	1	1	0	0	1	0	0	1	0	1	0	1	1	1	0	1	0	1	1	0	0	1	0	1	1	0	0	0	0
4	1057123	2417145	0	0	0	1	1	0	1	1	0	1	1	1	0	0	0	0	0	0	1	1	0	0	1	0	0	1	0	1	0	1	1	1	0	1	0	1	1	0	0	1	0	1	1	0	0	0	0
4	1057526	2417548	0	0	0	1	1	0	1	1	0	1	1	1	0	0	0	0	0	0	1	1	0	0	1	0	0	1	0	1	0	1	1	1	0	1	0	1	1	0	0	1	0	1	1	0	0	0	0
4	1057573	2417595	0	0	0	1	1	0	1	1	0	1	1	1	0	0	0	0	0	0	1	1	0	0	1	0	0	1	0	1	0	1	1	1	0	1	0	1	1	0	0	1	0	1	1	0	0	0	0
4	1058545	2418567	0	0	0	1	1	0	1	1	0	1	1	1	0	0	0	0	0	0	1	1	1	0	1	0	0	1	0	1	0	1	1	1	0	1	0	1	1	0	0	1	0	1	1	0	0	0	0
4	1059459	2419481	0	0	0	1	1	0	1	1	0	1	1	1	0	0	0	0	0	0	1	1	1	0	1	0	0	1	0	1	0	1	1	1	0	1	0	1	1	0	0	1	0	1	1	0	0	0	0
4	1062037	2422059	0	0	0	1	1	0	1	1	0	1	1	1	0	0	0	0	0	0	1	1	1	0	1	0	0	1	0	1	0	1	1	1	0	1	0	1	1	0	0	1	0	1	1	0	0	0	0
4	1064285	2424307	0	0	0	1	1	0	1	1	0	1	1	1	0	0	0	0	0	0	1	1	1	0	1	0	0	1	0	1	0	1	1	1	0	1	0	1	1	0	0	1	0	1	1	0	0	0	0
4	1066228	2426250	0	0	0	1	1	0	1	1	0	1	1	1	0	0	0	0	0	0	1	1	1	0	1	0	0	1	0	1	0	1	1	1	0	1	0	1	1	0	0	1	0	1	1	0	0	0	0
4	1071689	2431711	0	0	0	1	1	0	1	1	0	1	1	1	0	0	0	0	0	0	1	1	1	0	1	0	0	1	0	1	0	0	1	1	0	1	0	1	1	0	0	1	1	1	1	0	0	0	0
4	1077718	2437740	0	0	0	1	1	0	1	1	0	1	1	1	0	0	0	0	0	0	1	1	1	0	1	0	0	1	0	1	0	0	1	1	0	1	0	1	1	0	0	1	1	1	1	0	0	0	0
4	1091234	2451256	0	1	0	1	1	0	1	1	0	1	0	1	0	0	0	0	0	0	1	1	0	0	0	0	0	1	0	0	1	0	1	1	1	1	0	1	1	0	0	1	1	1	1	0	0	0	0
4	1091966	2451988	0	1	0	1	1	0	1	1	0	1	0	1	0	0	0	0	0	0	1	1	0	0	0	0	0	1	0	0	1	0	1	1	1	1	0	1	1	0	0	1	1	1	1	0	0	0	0
4	1095215	2455237	0	1	0	1	1	0	1	1	0	1	0	1	0	0	0	0	0	0	1	1	0	0	0	0	0	1	0	0	1	0	1	1	1	1	0	1	1	0	0	1	1	1	1	0	0	0	0
4	1107083	2467105	0	1	0	1	1	0	1	1	0	1	0	1	0	0	0	0	0	0	1	1	0	0	0	0	0	1	0	0	1	0	1	1	1	1	0	1	1	0	0	1	1	1	1	0	0	0	0
4	1107444	2467466	0	1	0	1	1	0	1	1	0	1	0	1	0	0	0	0	0	0	1	1	0	0	0	0	0	1	0	0	1	0	1	1	1	1	0	1	1	0	0	1	1	1	1	0	0	0	0
4	1108114	2468136	0	1	0	1	1	0	1	1	0	1	0	1	0	0	0	0	0	0	1	1	0	0	0	0	0	1	0	0	1	0	1	1	1	1	0	1	1	0	0	1	1	1	1	0	0	0	0
4	1112991	2473013	0	1	0	1	1	0	1	1	0	1	0	1	0	0	0	0	0	0	1	1	0	0	0	0	0	1	0	0	1	0	1	1	1	1	0	1	1	0	0	1	1	1	1	0	0	0	0
4	1116044	2476066	0	1	0	1	1	0	1	1	0	1	0	1	0	0	0	0	0	0	1	1	0	0	0	0	0	1	0	0	1	0	1	1	1	1	0	1	1	0	0	1	1	1	1	0	0	0	0
4	1116586	2476608	0	1	0	1	1	0	1	1	0	1	0	1	0	0	0	0	0	0	1	1	0	0	0	0	0	1	0	0	1	0	1	1	1	1	0	1	1	0	0	1	1	1	1	0	0	0	0
4	1123442	2483464	0	1	1	1	1	0	1	1	0	1	0	1	0	0	0	0	0	0	1	1	0	0	0	0	0	1	0	0	1	0	1	1	1	1	0	1	1	0	0	1	1	1	1	0	0	0	0
4	1127544	2487566	0	0	1	1	0	1	1	1	0	1	0	1	0	0	0	0	0	0	1	1	0	0	0	0	0	1	0	0	1	0	1	1	1	1	0	1	1	0	0	0	1	1	1	0	0	0	0
4	1128837	2488859	0	0	1	1	0	1	1	1	0	1	0	1	0	0	0	0	0	0	1	1	0	0	0	0	0	1	0	0	1	0	1	1	1	1	0	1	1	0	0	0	1	1	1	0	0	0	0
4	1130624	2490646	0	0	1	1	0	1	1	0	0	1	0	1	0	0	0	0	0	0	1	1	0	0	0	0	0	1	0	0	1	0	1	1	1	1	0	1	1	0	0	0	1	1	1	0	0	0	0
4	1135023	2495045	0	0	1	1	0	1	1	0	0	1	0	1	0	0	0	0	1	0	1	1	0	0	0	0	0	1	1	0	1	0	1	1	1	1	0	1	1	0	0	0	1	1	1	0	0	0	0
4	1135584	2495606	0	0	1	1	0	1	1	0	0	1	0	1	0	0	0	0	1	0	1	1	0	0	0	0	0	1	1	0	1	0	1	1	1	1	0	1	1	0	0	0	1	1	1	0	0	0	0
4	1139004	2499026	0	0	1	1	0	1	0	0	0	1	0	1	0	0	0	0	1	0	1	1	0	0	0	0	1	1	1	0	1	0	1	1	1	1	0	1	1	0	0	0	1	1	1	0	0	0	0
4	1140684	2500706	0	0	1	1	0	1	0	0	0	1	0	1	0	0	0	0	1	0	1	1	0	0	0	0	1	1	1	0	1	0	1	1	1	1	0	1	1	0	0	0	1	1	1	0	0	0	0
4	1144484	2504506	0	0	1	1	0	1	0	0	0	1	0	1	0	0	0	0	1	0	1	1	0	0	0	0	1	1	1	0	1	0	1	1	1	1	0	1	1	0	0	0	1	1	1	0	0	0	0
4	1149030	2509052	0	0	1	1	0	1	0	0	0	1	0	1	0	0	0	0	1	0	1	1	0	0	0	0	1	0	1	0	1	0	1	1	1	1	0	1	1	0	0	0	1	1	1	0	0	0	0
4	1150593	2510615	0	0	1	1	0	1	0	0	0	1	0	1	1	0	0	0	1	0	1	1	0	0	0	0	1	0	1	0	1	0	1	1	1	1	0	1	1	0	0	0	1	1	1	0	0	0	0
4	1152100	2512122	0	0	1	1	0	1	0	0	0	1	0	1	1	0	0	0	1	0	1	1	0	0	0	0	1	0	1	0	1	0	1	1	1	1	0	1	1	0	0	0	1	1	0	0	0	0	0
4	1154960	2514982	0	0	1	1	0	1	0	0	1	1	0	1	1	0	0	0	1	0	1	1	0	0	0	0	1	0	1	0	1	0	1	1	1	1	0	1	1	0	0	0	1	1	0	0	0	0	0
4	1160352	2520374	0	0	1	1	0	1	0	0	1	1	0	1	1	0	0	0	1	0	1	1	0	0	1	0	1	0	1	0	1	0	1	1	1	1	0	1	1	0	0	0	1	1	0	0	0	0	0
4	1171430	2531452	0	0	1	1	0	1	0	0	1	0	0	1	1	0	0	0	1	0	1	1	0	0	1	0	1	0	1	0	1	0	1	1	1	1	0	1	1	0	0	0	1	1	0	0	0	0	0
4	1172908	2532930	0	0	1	1	0	1	0	0	1	0	0	1	1	0	0	0	1	0	1	1	0	0	1	0	1	0	1	0	1	0	1	1	1	1	0	1	1	0	0	0	1	1	0	0	0	0	0
4	1175302	2535324	0	0	1	1	0	1	0	0	1	0	0	1	1	0	0	0	1	0	1	1	0	0	1	0	1	0	1	0	1	0	1	1	1	1	0	1	1	0	0	0	1	1	0	0	0	0	0
4	1181165	2541187	0	0	1	1	0	1	0	0	1	0	0	1	1	0	0	0	1	0	1	1	0	0	1	0	1	0	1	0	1	0	1	1	1	1	0	1	1	0	0	0	1	1	0	0	0	0	0
4	1183454	2543476	0	0	1	1	0	1	0	0	1	0	0	1	1	0	0	0	1	0	1	1	0	0	1	0	1	0	1	0	1	0	1	1	1	1	0	1	1	0	0	0	1	1	0	0	0	0	0
4	1184604	2544626	0	0	1	1	0	1	0	0	1	0	0	1	1	0	0	0	1	0	1	1	0	0	1	0	1	0	1	0	1	0	1	1	1	1	0	1	1	0	0	0	1	1	0	0	0	0	0
4	1185640	2545662	0	0	1	1	0	1	0	0	1	0	0	1	1	0	0	0	1	0	1	1	0	0	1	0	1	0	1	0	1	0	1	1	1	1	0	1	1	0	0	0	1	1	0	0	0	0	0
4	1187416	2547438	0	0	1	1	0	1	0	0	1	0	0	1	1	0	0	0	1	0	1	1	0	0	1	0	1	0	1	0	1	0	1	1	1	1	0	NA	1	0	0	0	1	1	0	0	0	0	0
4	1188416	2548438	0	0	1	1	0	1	0	0	1	0	0	1	1	0	0	0	1	0	1	1	0	0	1	0	1	0	1	0	1	0	1	1	1	1	0	0	1	0	0	0	1	1	0	0	0	0	0
4	1197837	2557859	0	0	1	1	0	1	0	0	1	0	0	1	1	0	0	0	1	0	1	1	0	0	1	0	1	0	1	0	1	0	1	1	1	1	0	0	1	0	0	0	1	1	0	0	0	0	0
4	1213560	2573582	0	0	1	1	0	1	0	0	1	0	0	1	1	0	0	0	1	0	1	1	0	0	1	0	1	1	1	0	1	0	1	1	1	1	0	0	1	0	0	0	1	1	0	0	0	0	0
4	1215342	2575364	0	0	1	1	0	1	0	0	1	0	0	1	1	0	1	0	1	0	1	1	0	0	1	0	1	1	1	0	1	0	1	1	1	1	0	0	1	0	0	0	1	1	0	0	0	0	0
4	1217031	2577053	0	0	1	1	0	1	0	0	1	0	0	1	1	0	1	0	1	0	1	1	0	0	1	0	1	1	1	0	1	0	1	1	1	1	0	0	1	0	0	0	1	1	0	0	0	0	0
4	1219509	2579531	0	0	1	1	0	1	1	0	1	0	0	1	1	0	1	0	1	0	1	1	0	0	1	0	1	1	1	0	1	0	1	1	1	1	0	0	1	0	0	0	1	1	0	0	0	0	0
4	1220178	2580200	0	0	1	1	0	1	1	0	1	0	0	1	1	0	1	0	1	0	1	1	0	0	1	0	1	1	1	0	1	0	1	1	1	1	0	0	1	0	0	0	1	1	0	0	0	0	0
4	1222379	2582401	0	0	1	1	0	1	1	0	1	0	0	1	1	0	1	0	1	0	1	1	0	0	1	0	1	1	1	0	1	0	1	1	1	1	0	0	1	0	0	0	1	1	0	0	0	0	0
4	1223971	2583993	0	0	1	1	0	1	1	0	1	0	0	1	1	0	1	0	1	0	1	1	0	0	1	0	1	1	1	0	1	0	1	1	1	1	0	0	1	0	0	0	1	1	0	0	0	0	0
4	1225163	2585185	0	0	1	1	0	1	1	0	1	0	0	1	1	0	1	0	1	0	1	1	0	0	1	0	1	1	1	0	1	0	1	1	1	1	0	0	1	0	0	0	1	1	0	0	0	0	0
4	1235338	2595360	0	0	1	1	0	1	1	0	1	0	0	1	1	0	1	0	1	0	1	1	0	1	1	0	1	1	1	0	1	0	1	1	1	1	0	0	1	0	0	0	1	1	0	0	0	0	0
4	1239990	2600012	0	0	1	1	0	1	1	0	1	0	0	1	1	0	1	0	1	0	1	1	0	1	1	0	1	1	1	0	1	0	1	1	1	1	0	0	1	0	0	0	1	1	0	0	0	0	0
4	1240134	2600156	0	0	1	1	0	1	1	0	1	0	0	1	1	0	1	0	1	0	1	1	0	1	1	0	1	1	1	0	1	0	1	1	1	1	0	0	1	0	0	0	1	1	0	0	0	0	0
4	1241303	2601325	0	0	1	1	0	1	1	0	1	0	0	1	1	0	1	0	1	0	1	1	0	1	1	0	1	1	1	0	1	0	1	1	1	1	0	0	1	0	0	0	1	1	0	0	0	0	0
4	1248530	2608552	0	0	1	1	0	1	1	0	1	0	0	1	1	0	1	0	1	0	1	1	0	1	1	0	1	1	1	0	1	0	1	1	1	1	0	0	1	0	0	1	1	1	0	1	0	0	0
4	1250650	2610672	0	0	1	1	0	1	1	0	1	0	0	1	1	0	1	0	1	0	1	1	0	1	1	0	1	1	1	0	1	0	1	1	1	1	0	0	1	0	0	1	1	1	0	1	0	0	0
4	1251938	2611960	0	0	1	1	0	1	1	0	1	0	0	1	1	0	1	0	1	1	1	1	0	1	1	0	1	1	0	0	1	0	1	1	1	1	0	0	1	0	0	1	1	1	0	1	0	0	0
4	1253397	2613419	0	0	1	1	0	1	1	0	1	0	0	1	1	0	1	0	1	1	1	1	0	1	1	0	1	1	0	0	1	0	1	1	1	1	0	0	1	0	0	1	1	1	0	1	0	0	0
4	1256208	2616230	0	0	1	1	0	1	1	0	1	0	0	1	1	0	1	0	1	1	1	1	0	1	1	0	1	1	0	0	1	0	1	1	1	1	0	0	1	0	0	1	1	1	0	1	0	0	0
4	1259337	2619359	0	0	1	1	0	1	1	0	1	0	0	1	1	0	1	0	1	1	1	1	0	1	1	0	1	1	0	0	1	0	1	1	1	1	0	0	1	0	0	1	1	1	0	1	0	0	0
4	1261102	2621124	0	0	1	1	0	1	1	0	1	0	0	1	1	0	1	0	1	1	1	1	0	1	1	0	1	1	0	0	1	0	1	1	1	1	0	0	1	0	0	1	1	1	0	1	0	0	0
4	1261236	2621258	0	0	1	1	0	1	1	0	1	0	0	1	1	0	1	0	1	1	1	1	0	1	1	0	1	1	0	0	1	0	1	1	1	1	0	0	1	0	0	1	1	1	0	1	0	0	0
4	1261386	2621408	0	0	1	1	0	1	1	0	1	0	0	1	1	0	1	0	1	1	1	1	0	1	1	0	1	1	0	0	1	0	0	1	1	1	0	0	1	0	0	1	1	1	0	1	0	0	0
4	1263265	2623287	0	0	1	0	0	1	1	0	1	0	0	1	1	0	1	1	1	1	1	1	0	1	1	0	1	1	0	0	1	0	0	0	1	1	0	0	1	0	0	1	1	1	0	1	0	0	0
4	1264269	2624291	0	0	1	0	0	1	1	0	1	0	0	1	1	0	1	1	1	1	1	1	0	1	1	0	1	1	0	0	1	0	0	0	1	1	0	0	1	0	0	1	1	1	0	1	0	0	0
4	1266919	2626941	0	0	1	0	0	1	1	0	1	0	0	1	1	0	1	1	1	1	1	1	0	1	1	0	1	1	0	0	1	0	0	0	1	1	0	0	1	0	0	1	1	1	0	1	0	1	0
4	1270033	2630055	0	0	1	0	0	1	1	0	1	0	0	1	1	0	1	1	1	1	1	1	0	1	1	0	1	1	0	0	1	0	0	0	1	1	0	0	1	0	0	1	1	1	0	1	0	1	0
4	1271005	2631027	0	0	0	0	0	1	1	0	1	0	0	1	1	0	1	1	1	1	1	1	0	1	1	0	1	1	0	0	1	0	0	0	1	1	0	0	1	0	0	1	1	1	0	1	0	1	0
4	1271701	2631723	0	0	0	0	0	1	1	0	1	0	1	1	1	0	1	1	1	1	1	1	0	1	1	0	1	1	0	0	1	0	0	0	1	1	0	0	1	0	0	1	1	1	0	1	0	1	0
4	1272164	2632186	0	0	0	0	0	1	1	0	1	0	1	1	1	0	1	1	1	1	1	1	0	1	1	0	1	1	0	0	1	1	0	0	1	1	0	0	1	0	0	1	1	1	0	1	0	1	0
4	1273940	2633962	0	0	0	0	0	1	1	0	1	0	1	1	1	0	1	1	1	1	1	1	0	1	1	0	1	1	0	0	1	1	0	0	1	1	0	0	0	0	0	1	1	1	0	1	0	1	0
4	1274423	2634445	0	0	0	0	0	1	1	0	1	0	1	1	1	0	1	1	1	1	1	1	0	1	1	0	1	1	0	0	1	1	0	0	1	1	0	0	0	0	0	1	1	1	0	1	0	1	0
4	1279912	2639934	0	0	0	0	0	1	1	0	1	0	1	1	1	0	1	1	1	1	1	1	0	1	1	0	1	1	0	0	1	1	0	0	1	1	0	0	0	0	0	1	1	1	0	1	0	1	0
4	1280606	2640628	0	0	0	0	0	1	1	0	1	0	1	1	1	0	1	1	1	1	1	1	0	1	1	0	1	1	0	0	1	1	0	0	1	1	0	0	0	0	0	1	1	1	0	1	0	1	0
4	1286166	2646188	0	0	0	0	0	1	1	0	1	0	1	1	1	0	1	1	1	1	1	1	0	1	1	0	1	1	0	0	1	1	0	0	1	1	0	0	0	0	0	1	1	1	0	1	0	1	0
4	1290073	2650095	0	0	0	0	0	1	1	0	1	0	1	1	1	1	1	1	1	1	1	1	0	1	1	0	1	1	0	0	1	1	0	0	1	0	0	0	0	0	1	1	1	0	0	1	0	1	0
4	1291435	2651457	0	0	0	0	0	0	1	0	1	0	1	1	1	1	1	1	1	1	1	1	0	1	1	0	1	1	0	0	1	1	0	0	1	0	0	0	0	0	1	1	1	0	0	1	0	1	0
4	1292515	2652537	0	0	0	0	0	0	1	0	1	0	1	1	1	1	1	1	1	1	1	1	0	1	1	0	1	1	0	0	1	1	0	0	1	0	0	0	0	0	1	1	1	0	0	1	0	1	0
4	1296240	2656262	0	0	0	0	0	0	1	0	1	0	1	1	1	1	1	1	1	0	0	1	0	1	1	0	1	1	0	0	0	1	0	0	1	0	0	0	0	1	1	1	0	0	1	1	0	1	0
4	1298073	2658095	0	0	0	0	0	0	0	0	1	0	1	1	1	1	1	1	1	0	0	1	0	1	1	0	1	1	0	0	0	1	0	0	1	0	0	0	0	1	1	1	0	0	1	1	0	1	0
4	1302530	2662552	0	0	0	0	0	0	0	0	1	0	1	1	1	1	1	1	1	0	0	1	0	1	1	0	1	1	0	0	0	1	0	0	1	0	0	0	0	1	1	1	0	0	1	1	0	1	0
4	1305496	2665518	0	0	0	0	0	0	0	0	1	0	1	1	1	1	1	1	1	0	0	1	0	1	1	0	1	1	0	0	0	1	0	0	1	0	0	0	0	1	1	1	0	0	1	1	0	1	0
4	1309620	2669642	0	0	0	0	0	0	0	0	1	0	1	1	1	1	1	1	1	0	0	1	0	1	1	0	1	1	0	0	0	1	0	0	1	0	0	0	0	1	1	1	0	0	1	1	0	1	0
4	1318845	2678867	0	0	0	0	0	0	0	0	1	0	1	1	1	1	1	1	1	0	0	1	0	1	1	0	1	1	0	0	0	1	0	0	1	0	0	0	0	1	1	1	0	0	1	1	0	1	0
4	1320900	2680922	0	0	0	0	0	0	0	0	1	0	1	1	1	1	1	1	1	0	0	1	0	1	1	NA	1	1	0	0	0	1	0	0	1	0	0	0	0	1	1	1	0	0	1	1	0	1	0
4	1321563	2681585	0	0	0	0	0	0	0	0	1	0	1	1	1	1	1	1	1	0	0	1	0	1	1	1	1	1	0	0	0	1	0	0	1	0	0	0	0	1	1	1	0	0	1	1	0	1	0
4	1331502	2691524	0	0	0	0	0	0	0	0	1	0	1	1	1	1	1	1	1	0	0	1	0	1	1	1	1	1	0	0	0	1	NA	0	1	0	0	1	0	1	1	1	0	0	1	1	0	1	0
4	1332967	2692989	0	0	0	0	0	0	0	0	1	0	1	1	1	1	1	1	1	0	0	1	0	1	1	1	1	1	0	0	0	1	1	0	1	0	0	1	0	1	1	1	0	0	1	1	0	1	0
4	1335398	2695420	0	0	1	0	0	0	0	0	1	0	1	1	NA	1	1	1	1	0	0	1	0	1	1	1	1	1	0	0	0	1	1	0	1	0	0	1	0	1	1	1	0	0	1	1	0	1	0
4	1337043	2697065	0	0	1	0	0	0	0	0	1	0	1	1	NA	1	1	1	1	0	0	1	0	1	1	1	1	0	0	0	0	1	1	0	1	0	0	1	0	1	1	1	0	0	1	1	0	1	0
4	1337684	2697706	0	0	1	0	0	0	0	0	1	0	1	1	0	1	1	1	1	0	0	1	0	1	1	1	1	0	0	0	0	1	1	0	1	0	0	1	0	1	1	1	0	0	1	1	0	1	0
4	1338262	2698284	0	0	1	0	0	0	0	0	1	0	1	1	0	1	1	1	1	0	0	1	0	1	1	1	1	0	0	0	0	1	1	0	1	0	0	1	0	1	1	1	0	0	1	1	0	1	0
4	1341693	2701715	0	0	1	0	0	0	0	0	1	0	1	1	0	1	1	1	1	0	0	1	0	1	1	1	1	0	0	0	0	1	1	0	1	0	0	1	0	1	1	1	0	0	1	1	0	1	0
4	1342306	2702328	0	0	1	0	0	0	0	0	1	0	1	1	0	1	1	1	1	0	0	1	0	1	1	1	1	0	0	0	0	1	1	0	1	0	0	1	0	1	1	1	0	0	1	1	0	1	0
4	1342986	2703008	0	0	1	0	0	0	0	0	1	0	1	1	0	1	1	1	1	0	0	1	0	0	1	1	1	0	0	0	0	1	1	0	1	0	0	1	0	1	1	1	0	0	1	1	0	1	0
4	1343249	2703271	0	0	1	0	0	0	0	0	1	0	1	1	0	1	1	1	1	0	0	1	0	0	1	1	1	0	0	0	0	1	1	0	1	0	0	1	0	1	1	1	0	0	1	1	0	1	0
4	1344556	2704578	0	0	1	0	0	0	0	0	1	0	1	1	0	1	1	1	1	0	0	1	0	0	1	1	1	0	0	0	0	1	1	0	1	0	0	1	0	1	1	1	0	0	1	1	0	1	0
4	1352371	2712393	0	0	1	0	0	0	0	0	1	0	1	1	0	1	1	1	1	0	0	1	0	0	1	1	1	0	0	0	0	1	1	0	1	0	0	1	0	1	1	1	0	0	1	1	0	1	0
4	1357207	2717229	0	0	1	0	0	0	0	0	1	0	1	1	0	1	1	1	1	0	0	1	0	0	1	1	1	0	0	0	0	1	1	0	1	0	0	1	0	1	1	1	0	0	1	1	0	1	0
4	1359163	2719185	0	0	1	0	0	0	0	0	1	0	1	1	0	1	1	1	1	0	0	1	0	0	1	1	1	0	0	0	0	1	1	0	1	0	0	1	0	1	1	1	0	0	1	1	0	1	0
4	1361031	2721053	0	0	1	0	0	0	0	0	1	0	1	1	0	1	1	1	1	0	0	1	0	0	1	1	1	0	0	0	0	1	1	0	1	0	0	1	0	1	1	1	0	0	1	1	0	1	0
4	1364563	2724585	0	0	1	0	0	0	0	0	1	0	1	1	0	1	1	1	1	0	0	1	0	0	1	1	1	0	0	0	0	1	1	0	1	0	0	1	0	1	1	1	0	0	1	1	0	1	0
4	1366750	2726772	0	0	1	0	0	0	0	0	1	0	1	1	0	1	1	1	0	0	0	1	0	0	1	1	1	0	0	0	0	1	1	0	1	0	0	1	0	1	1	1	0	0	1	1	0	1	0
4	1371004	2731026	0	0	1	1	0	0	0	0	1	0	1	1	0	1	1	1	0	0	0	1	0	0	1	1	1	0	0	0	0	1	1	0	1	0	0	1	0	1	1	1	0	0	1	1	0	1	0
4	1385256	2745278	0	0	0	1	0	0	0	0	1	0	1	0	0	1	1	1	0	0	0	1	0	0	1	1	1	0	0	0	0	1	1	0	1	0	0	1	0	1	1	1	0	0	1	1	0	1	0
4	1385712	2745734	0	0	0	1	0	0	0	0	1	0	1	0	0	1	1	1	0	0	0	1	0	0	1	1	1	0	0	0	0	1	1	0	1	0	0	1	0	1	1	1	0	0	1	1	0	1	0
4	1386851	2746873	0	0	0	1	0	0	0	0	1	0	1	0	0	1	1	1	0	0	0	1	0	0	1	1	1	0	0	0	0	1	1	0	1	0	0	1	0	1	1	1	0	0	1	1	0	1	0
4	1389010	2749032	0	0	0	1	0	0	0	0	1	0	1	0	0	1	1	1	0	0	0	1	0	0	1	1	1	0	0	0	0	1	1	0	1	0	0	1	0	1	1	0	0	0	1	1	0	1	0
4	1390794	2750816	0	0	0	1	0	0	0	0	1	0	1	0	0	1	1	1	0	0	0	1	0	0	1	1	1	0	0	0	0	1	1	0	1	0	0	1	0	1	1	0	0	0	1	1	0	1	0
4	1391355	2751377	0	0	0	1	0	0	0	0	1	0	1	0	0	1	1	1	0	0	0	1	0	0	1	1	1	0	0	0	0	1	1	0	1	0	0	1	0	1	1	0	0	0	1	1	0	1	0
4	1394087	2754109	0	0	0	1	0	0	0	0	1	0	1	0	0	1	1	1	0	0	0	1	0	0	1	1	1	0	0	0	0	1	1	0	1	0	0	1	0	0	1	0	0	0	1	1	0	1	0
4	1398006	2758028	1	0	0	1	0	0	0	0	1	0	1	0	0	1	1	1	0	0	0	1	0	0	1	1	1	0	0	0	0	1	1	0	1	0	0	0	0	0	1	0	0	0	1	1	0	1	0
4	1398909	2758931	1	0	0	1	0	0	0	0	1	0	1	0	0	1	1	1	0	0	0	1	0	0	1	1	1	0	0	0	0	1	1	0	1	0	0	0	1	0	1	0	0	0	1	1	0	1	0
4	1400971	2760993	1	0	0	1	0	0	0	0	1	0	1	0	0	1	1	1	0	0	0	1	0	0	1	1	1	0	0	0	0	1	1	0	1	0	0	0	1	0	1	0	0	0	1	1	0	1	0
4	1404745	2764767	1	0	0	1	0	0	0	0	1	0	1	0	0	1	1	1	0	0	0	1	0	0	1	1	1	0	0	0	0	1	1	0	1	0	0	0	1	0	1	0	0	0	1	1	0	1	0
4	1405366	2765388	1	0	0	1	0	0	0	0	1	0	1	0	0	1	1	1	0	0	0	1	0	0	1	1	1	0	0	0	0	1	1	0	1	0	0	0	1	0	1	0	0	0	1	1	0	1	0
4	1406350	2766372	1	0	0	1	0	0	0	0	1	0	1	0	0	1	1	1	0	0	0	1	0	0	1	1	1	0	0	0	0	1	1	0	1	0	0	0	1	0	1	0	0	0	1	1	0	1	0
4	1409468	2769490	1	0	0	1	0	0	0	0	1	0	1	0	0	1	1	1	0	0	0	1	0	0	1	1	1	0	0	0	0	1	1	0	1	0	0	0	1	0	1	0	0	0	1	1	0	1	0
4	1410128	2770150	1	0	0	1	0	0	0	0	1	0	1	0	0	1	1	1	0	0	0	1	0	0	1	1	1	0	0	0	0	1	1	0	1	0	0	0	1	0	1	0	0	0	1	1	0	1	0
4	1410837	2770859	1	0	0	1	0	0	0	0	1	0	1	0	0	1	1	1	0	0	0	1	0	0	1	1	0	0	0	0	0	1	1	0	1	0	0	0	1	0	1	0	0	0	1	1	0	1	0
4	1413914	2773936	1	0	0	1	0	0	0	0	1	0	1	0	0	1	1	1	0	0	0	1	0	0	1	1	0	0	0	0	0	1	1	0	1	0	0	0	1	0	1	0	0	0	1	1	0	1	0
4	1415193	2775215	1	0	0	1	0	0	0	0	1	0	1	0	0	1	1	1	0	0	0	1	0	0	1	1	0	0	0	0	0	1	1	0	1	0	0	0	1	0	1	0	0	0	1	1	0	1	0
4	1418662	2778684	1	0	0	1	0	0	0	0	1	0	1	0	0	1	1	1	0	0	0	1	0	0	1	1	0	0	0	0	0	1	1	0	1	0	0	0	1	0	1	0	0	0	1	1	0	1	0
4	1420155	2780177	1	0	0	1	0	0	0	0	1	0	1	0	0	1	1	1	0	0	0	1	0	0	1	1	0	0	1	0	0	1	1	0	1	0	0	0	1	0	1	0	0	0	1	1	1	1	0
4	1425361	2785383	0	0	0	1	0	0	0	0	0	0	1	1	0	1	0	1	1	0	0	1	0	0	1	1	0	0	1	0	0	1	1	0	1	0	0	0	1	0	1	1	0	0	0	1	1	1	1
4	1429122	2789144	0	0	0	1	0	0	0	0	0	0	1	1	0	1	0	1	1	0	0	1	0	0	1	1	0	0	1	0	0	1	1	0	1	0	1	0	1	0	1	1	0	0	0	1	1	1	1
4	1430469	2790491	0	0	0	1	0	0	0	1	0	0	1	1	0	1	0	1	1	0	0	1	0	1	1	1	0	0	1	0	0	1	1	0	1	0	1	0	1	0	1	1	0	0	0	1	1	1	1
4	1431080	2791102	0	0	0	1	0	0	0	1	0	0	1	1	0	1	0	1	1	0	0	1	0	1	1	1	0	0	1	0	0	1	1	0	1	0	1	0	1	0	1	1	0	0	0	1	1	1	1
4	1433710	2793732	0	0	0	1	0	0	0	1	0	0	1	1	0	1	0	1	1	0	0	1	0	1	1	1	0	0	1	0	0	1	1	0	1	0	1	0	1	0	1	1	0	0	0	1	1	1	1
4	1434754	2794776	0	0	0	1	0	0	0	1	0	0	1	1	0	1	0	1	1	0	0	1	0	1	1	1	0	0	1	0	0	1	1	0	1	0	1	0	1	0	1	1	0	0	0	1	1	1	1
4	1435743	2795765	0	0	0	1	0	0	0	1	0	0	1	1	0	1	0	1	1	0	0	1	0	1	1	1	0	0	1	0	0	1	1	0	1	0	1	0	1	0	1	1	0	0	0	1	1	1	1
4	1440118	2800140	0	0	0	1	0	0	0	1	0	1	1	1	0	1	0	1	1	0	0	1	0	1	1	1	0	0	1	0	0	1	1	0	1	0	1	0	1	0	1	1	1	0	0	1	1	1	1
4	1448237	2808259	0	0	0	1	0	0	0	1	0	1	1	1	0	1	0	1	1	0	0	1	0	1	1	1	0	0	1	0	0	1	1	0	1	0	1	0	1	0	1	1	1	0	0	1	1	1	1
4	1448600	2808622	0	0	0	1	0	0	0	1	0	1	1	1	0	1	0	1	1	0	0	1	0	1	1	1	0	0	1	0	0	1	1	0	1	0	1	0	1	0	1	1	1	0	0	1	1	1	1
4	1456284	2816306	0	0	0	1	0	0	0	1	0	1	1	1	0	1	0	1	1	0	0	1	0	1	1	1	0	0	1	0	0	1	1	0	1	0	1	0	1	0	1	1	1	0	0	1	1	1	1
4	1462655	2822677	0	0	0	1	0	0	0	1	0	1	1	1	0	1	0	1	1	0	0	1	0	1	1	1	0	0	1	0	0	1	1	0	1	0	1	0	1	0	0	1	1	0	0	1	1	1	1
4	1469751	2829773	0	0	0	1	0	0	0	1	0	1	1	1	0	1	0	1	1	0	0	1	0	1	1	1	0	0	1	0	0	1	1	0	1	0	1	0	1	0	0	1	1	0	0	1	1	1	1
4	1475249	2835271	0	0	0	1	0	0	0	1	0	1	1	1	0	1	0	1	1	0	0	1	0	1	1	1	0	0	1	0	0	1	1	0	1	0	1	0	1	0	0	1	1	0	0	1	1	1	1
4	1475397	2835419	0	0	0	1	0	0	0	1	0	1	1	1	0	1	0	1	1	0	0	1	0	1	1	1	0	0	1	0	0	1	1	1	1	0	1	0	1	0	0	1	1	0	0	1	1	1	1
4	1476051	2836073	0	0	0	1	0	0	0	1	0	1	1	1	0	1	0	1	1	0	0	1	0	1	1	1	0	0	1	0	0	1	1	1	1	0	1	0	1	0	0	1	1	0	0	1	1	1	1
4	1476401	2836423	0	0	0	1	0	0	0	1	0	1	1	1	0	1	0	1	1	0	0	1	0	1	1	1	0	0	1	0	0	1	1	1	1	0	1	0	1	0	0	1	1	0	0	1	1	1	1
4	1477505	2837527	0	0	0	1	0	1	0	1	0	1	1	1	0	1	0	1	1	0	0	1	0	1	1	1	0	0	1	0	0	1	1	1	1	0	1	0	1	0	0	1	1	0	0	1	1	1	1
4	1479403	2839425	0	0	0	1	0	1	0	1	0	1	1	1	0	1	0	1	1	0	0	1	0	1	1	1	0	0	1	0	0	0	1	1	1	0	1	0	1	0	0	1	1	0	0	1	1	1	1
4	1480271	2840293	0	0	0	1	0	1	0	1	0	1	1	1	0	1	0	1	1	0	0	1	0	1	1	1	0	0	1	0	0	0	1	1	1	0	1	0	1	0	0	1	1	0	0	1	1	1	1
4	1483478	2843500	0	0	0	1	0	1	0	1	0	1	1	1	0	1	0	1	1	0	0	1	0	1	1	1	0	0	1	0	0	0	1	1	1	0	1	0	1	0	0	1	1	0	0	1	1	1	1
4	1487490	2847512	0	0	0	1	0	1	0	1	0	1	1	1	0	1	1	1	1	0	0	1	0	1	1	1	0	0	1	0	0	0	1	1	1	0	1	0	1	0	0	1	1	0	0	1	1	1	1
4	1487875	2847897	0	0	0	1	0	1	0	1	0	1	1	1	0	1	1	1	1	0	0	1	0	1	1	1	0	0	1	0	0	0	1	1	1	0	1	0	1	0	0	1	1	0	0	1	1	1	1
4	1489545	2849567	0	0	0	1	0	1	0	1	0	1	1	1	0	1	1	1	1	0	0	1	0	1	1	1	0	0	1	0	0	0	1	1	1	0	1	0	1	0	0	1	1	0	0	1	1	1	1
4	1490594	2850616	0	0	0	1	0	1	0	1	0	1	1	1	0	1	1	1	1	0	0	1	0	1	1	1	0	0	1	0	0	0	1	1	1	0	1	0	1	0	0	1	1	0	0	1	1	1	1
4	1491321	2851343	0	0	0	1	0	1	0	1	0	1	1	1	0	1	1	1	1	0	0	1	0	1	1	1	0	0	1	0	0	0	1	1	1	0	1	0	0	0	0	1	1	0	0	1	1	1	1
4	1493251	2853273	0	0	0	1	0	1	0	1	0	1	1	1	0	1	1	1	1	0	0	1	0	1	1	1	0	0	1	0	0	0	1	1	1	0	1	0	0	0	0	1	1	0	0	1	1	1	1
4	1495218	2855240	0	0	0	1	0	1	0	1	0	1	1	1	0	1	1	1	1	0	0	1	0	1	1	1	0	0	1	0	0	0	1	1	1	0	1	0	0	0	0	1	1	0	0	1	1	1	1
4	1495512	2855534	0	0	0	1	0	1	0	1	0	1	1	1	0	1	1	1	1	0	0	1	0	1	1	1	0	1	1	0	0	0	1	1	1	0	1	0	0	0	0	1	1	0	0	1	1	1	1
4	1496788	2856810	0	0	0	1	0	1	0	1	0	1	1	1	0	1	1	1	1	0	0	1	0	1	1	1	0	1	1	0	0	0	1	1	1	1	1	0	0	0	0	1	1	0	0	1	1	1	1
4	1497679	2857701	0	0	0	1	0	1	0	1	0	1	1	1	0	1	1	1	1	0	0	1	0	1	1	1	0	1	1	0	0	0	1	1	1	1	1	0	0	0	0	1	1	0	0	1	1	1	1
4	1498527	2858549	0	0	0	1	0	1	0	1	0	1	1	1	0	1	1	1	1	0	0	1	0	1	1	1	0	1	1	0	0	0	1	1	1	1	1	0	0	0	0	1	1	0	0	1	1	1	1
4	1500134	2860156	0	0	0	1	0	1	0	1	0	1	1	1	0	1	1	1	1	0	0	1	0	1	1	1	0	1	1	0	0	0	1	1	1	1	1	0	0	0	0	1	1	0	0	1	1	1	1
4	1504938	2864960	0	0	0	1	0	1	0	1	0	1	1	1	0	1	1	1	1	0	0	1	0	1	1	1	0	1	1	0	0	0	1	1	1	1	1	0	0	0	0	1	1	0	0	1	1	1	1
4	1505138	2865160	0	0	0	1	0	1	0	1	0	1	1	1	0	1	1	1	1	0	0	1	0	1	1	1	0	1	1	0	0	0	1	1	1	1	1	0	0	0	0	1	1	1	0	1	1	1	1
4	1506371	2866393	0	0	0	1	0	1	0	1	0	1	1	1	0	1	1	1	1	0	0	1	0	1	1	1	1	1	1	0	0	0	1	1	1	1	1	0	0	0	0	1	1	1	0	1	1	1	1
4	1507540	2867562	0	0	0	1	0	1	0	1	0	1	1	1	0	1	1	1	1	0	0	1	0	1	1	1	1	1	1	0	0	0	1	1	1	1	1	0	0	0	0	1	1	1	0	1	1	1	1
4	1510214	2870236	0	0	0	1	0	1	0	1	0	1	1	1	0	1	1	1	1	0	0	1	0	1	1	1	1	1	1	0	0	0	1	1	1	1	1	0	0	0	0	1	1	1	0	1	1	1	1
4	1511013	2871035	0	0	0	1	0	1	0	1	0	1	1	1	0	1	1	1	1	0	0	1	0	1	1	1	1	1	1	0	0	0	1	1	1	1	1	0	0	0	0	1	1	1	0	1	1	1	1
4	1516038	2876060	0	0	0	1	0	1	0	1	0	1	1	1	0	1	1	1	1	0	0	1	0	1	1	1	1	1	1	0	0	0	1	1	1	1	1	0	0	0	0	1	1	1	0	1	1	1	1
4	1523744	2883766	0	0	0	1	0	1	0	1	0	1	1	1	0	1	1	1	1	0	0	1	0	1	1	1	1	1	1	0	0	0	1	1	1	1	1	0	0	0	0	1	1	1	0	1	1	1	1
4	1524260	2884282	0	0	0	1	0	1	0	1	0	1	1	1	0	1	1	1	1	0	0	1	0	1	1	1	1	1	1	0	0	0	1	1	1	1	1	0	0	0	0	1	1	1	0	1	1	1	1
4	1524506	2884528	0	0	0	1	0	1	0	1	0	1	1	1	0	1	1	1	1	0	0	1	0	1	1	1	1	1	1	0	0	0	1	1	1	1	1	0	0	0	0	1	1	1	0	1	1	1	1
4	1524696	2884718	0	0	0	1	0	1	0	1	0	1	1	1	0	1	1	1	1	0	0	1	0	1	1	1	1	1	1	0	0	0	1	1	1	1	1	0	0	0	0	1	1	1	0	1	1	1	1
4	1524751	2884773	0	0	0	1	0	1	0	1	0	1	1	1	0	1	1	1	1	0	0	1	0	1	1	1	1	1	1	0	0	0	1	1	1	1	1	0	0	0	0	1	1	1	0	1	1	1	1
5	1587	2893542	0	1	1	0	1	1	0	0	1	0	0	1	0	1	0	1	1	1	0	0	0	1	0	0	0	0	0	0	1	0	0	1	0	0	0	1	1	1	0	0	1	1	1	0	0	1	0
5	8932	2900887	0	1	1	0	1	1	0	0	1	0	0	1	0	1	0	1	1	1	0	0	0	1	0	0	0	0	0	0	1	0	0	1	0	0	0	1	1	1	0	0	1	1	1	0	0	1	0
5	9859	2901814	0	1	1	0	1	1	0	0	1	0	0	1	0	1	0	1	1	1	0	0	0	1	0	0	0	0	0	0	1	0	0	1	0	0	0	1	1	1	0	0	1	1	1	0	0	1	0
5	15966	2907921	0	1	1	0	1	1	0	0	1	0	0	1	0	1	0	1	1	1	0	0	0	1	0	0	0	0	0	0	1	0	0	1	0	0	0	1	1	1	0	0	1	1	1	0	0	1	1
5	17311	2909266	0	1	1	0	1	1	0	0	1	0	0	1	0	1	0	1	1	1	0	0	0	1	0	0	0	0	0	0	1	0	0	1	0	0	0	1	1	1	0	0	1	1	1	0	0	1	1
5	17824	2909779	0	1	1	0	1	1	0	0	1	0	0	1	0	1	0	1	1	1	0	0	0	1	0	0	0	0	0	0	1	0	0	1	0	0	0	1	1	1	0	0	1	1	1	0	0	1	1
5	19144	2911099	0	1	1	0	1	1	0	0	1	0	0	1	0	1	0	1	1	1	0	0	0	1	0	0	0	0	0	0	1	0	0	1	0	0	0	1	1	1	0	0	1	1	1	0	0	1	1
5	19431	2911386	0	1	1	0	1	1	0	0	1	0	0	1	0	1	0	1	1	1	0	0	0	1	0	0	0	0	0	0	1	0	0	1	0	0	0	1	1	1	0	0	1	1	1	0	0	1	1
5	24575	2916530	0	1	1	0	1	1	0	0	1	0	0	1	0	1	0	1	1	1	0	0	0	1	0	0	0	0	0	0	1	0	0	1	0	0	0	1	1	1	0	0	1	1	1	0	0	1	1
5	25095	2917050	0	1	1	0	1	1	0	0	1	0	0	1	0	1	0	1	1	1	0	0	0	1	0	0	0	0	0	0	1	0	0	1	0	0	0	1	1	1	0	0	1	1	1	0	0	1	1
5	25914	2917869	0	1	1	0	1	1	0	0	1	0	0	1	0	1	0	1	1	1	0	0	0	0	0	0	0	0	0	0	1	0	0	1	0	0	0	1	1	1	0	0	1	1	1	0	0	1	1
5	26197	2918152	0	1	1	0	1	1	0	0	1	0	0	1	0	1	0	1	1	1	0	0	0	0	0	0	0	0	0	0	1	0	0	1	0	0	0	1	1	1	1	0	1	1	1	0	0	1	1
5	26413	2918368	0	1	1	0	1	1	0	0	1	0	0	1	0	1	0	1	1	1	0	0	0	0	0	0	0	0	0	0	1	0	0	1	0	0	0	1	1	1	1	0	1	1	1	0	0	1	1
5	27119	2919074	0	1	1	0	1	1	0	0	1	0	0	1	0	1	0	1	1	1	0	0	0	0	0	0	0	0	0	0	1	0	0	1	0	0	0	1	1	1	1	0	1	1	1	0	0	1	1
5	27260	2919215	0	1	1	0	1	1	0	0	1	0	0	1	0	1	0	1	1	1	0	0	0	0	0	0	0	0	0	0	1	0	0	1	0	0	0	1	1	1	1	0	1	1	1	0	0	1	1
5	27428	2919383	0	1	1	0	1	1	0	0	1	0	0	1	0	1	0	1	1	1	0	0	0	0	0	0	0	0	0	0	1	0	0	1	0	0	0	1	1	1	1	0	1	1	1	0	0	1	1
5	27604	2919559	0	1	1	0	1	1	0	0	1	0	0	1	0	1	0	1	1	1	0	0	0	0	0	0	0	0	0	0	1	0	0	1	0	0	0	1	1	1	1	0	1	1	1	0	0	1	1
5	27912	2919867	0	1	1	0	1	1	0	0	1	0	0	1	0	1	0	1	1	1	0	0	0	0	0	0	0	0	0	0	1	0	0	1	0	0	0	1	1	1	1	0	1	1	1	0	0	1	1
5	28167	2920122	0	1	1	0	1	1	0	1	1	0	0	1	0	1	0	1	1	1	0	0	0	0	0	0	0	0	0	0	1	0	0	1	0	0	0	1	1	1	1	0	1	1	1	0	0	1	1
5	28427	2920382	0	1	1	0	1	1	0	1	1	0	0	1	0	1	0	1	1	1	0	0	0	0	0	0	0	0	0	0	1	0	0	1	0	0	0	1	1	1	1	0	1	1	1	0	0	1	1
5	28622	2920577	0	1	1	0	1	1	0	1	1	0	0	1	0	1	0	1	1	1	0	0	0	0	0	0	0	0	0	0	1	0	0	1	0	0	0	1	1	1	1	0	1	1	1	0	0	1	1
5	28988	2920943	0	1	1	0	1	1	0	1	1	0	0	1	0	1	0	1	1	1	0	0	0	0	0	0	1	0	0	0	1	0	0	1	0	0	0	1	1	1	1	0	1	1	1	0	0	1	1
5	29909	2921864	0	1	1	0	1	1	0	1	1	0	0	1	0	1	0	1	1	1	0	0	0	0	0	0	1	0	0	0	0	0	0	1	0	0	0	1	1	1	1	0	1	1	1	0	0	1	1
5	30505	2922460	0	1	1	0	1	1	0	1	1	0	0	1	0	1	0	1	1	1	0	0	0	0	0	0	1	0	0	0	0	0	0	1	0	0	0	1	1	1	1	0	1	1	1	0	0	1	1
5	31263	2923218	0	1	1	0	1	1	0	1	1	0	0	1	0	1	0	1	1	1	0	0	0	0	0	0	1	0	0	0	0	0	0	1	0	0	0	1	1	1	1	0	1	1	1	0	0	1	1
5	36053	2928008	0	1	1	0	1	1	0	1	1	0	0	1	0	1	0	1	1	1	0	0	0	0	0	0	1	0	0	0	0	0	0	1	0	0	0	1	1	1	1	0	1	1	1	0	0	1	1
5	37407	2929362	0	1	1	0	1	1	0	1	1	0	0	1	0	1	0	1	1	1	0	0	0	0	0	0	1	0	0	0	0	0	0	1	0	0	0	1	1	1	1	0	1	1	1	0	0	1	1
5	39238	2931193	0	1	1	0	1	1	0	1	1	0	0	1	0	1	0	1	1	1	0	0	0	0	0	0	1	0	0	0	0	0	0	1	0	0	0	1	1	1	1	0	1	1	1	0	0	1	1
5	40520	2932475	0	1	1	0	1	1	0	1	1	0	0	1	0	1	0	1	1	1	0	0	0	0	0	0	1	0	0	0	0	0	0	1	0	0	0	1	1	1	1	0	1	1	1	0	0	1	1
5	40835	2932790	0	1	1	0	1	1	0	1	1	0	0	1	0	1	0	1	1	1	0	0	0	0	0	0	1	0	0	0	0	0	0	1	0	0	0	1	1	1	1	0	1	1	1	0	0	1	1
5	40988	2932943	0	1	1	0	1	1	0	1	1	0	0	1	0	1	0	1	1	1	0	0	0	0	0	1	1	0	0	0	0	0	0	1	0	0	0	1	1	1	1	0	1	1	1	0	0	1	1
5	41687	2933642	0	1	1	0	1	1	0	1	1	0	0	1	0	1	0	1	1	1	0	0	0	0	0	1	1	0	0	0	0	0	0	1	0	0	0	1	1	1	1	0	1	1	1	0	0	1	1
5	42051	2934006	0	1	1	0	1	1	0	1	1	0	0	1	0	1	0	1	1	1	0	0	0	0	0	1	1	0	0	0	0	0	0	1	0	0	0	1	1	1	1	0	1	1	1	0	0	1	1
5	42238	2934193	0	1	1	0	1	1	0	1	1	0	0	1	0	1	0	1	1	1	0	0	0	0	0	1	1	0	0	0	0	0	0	1	0	0	0	1	1	1	1	0	1	1	1	0	0	1	1
5	42780	2934735	0	1	1	0	1	1	0	1	1	0	0	1	0	1	0	1	1	1	0	0	0	0	0	1	1	0	0	0	0	0	0	1	0	0	0	1	1	1	1	0	1	1	1	0	0	1	1
5	43817	2935772	0	1	1	0	1	1	0	1	1	0	0	1	0	1	0	1	1	1	0	0	0	0	0	1	1	0	0	0	0	0	0	1	0	0	0	1	1	1	1	0	1	1	1	0	0	1	1
5	44529	2936484	0	1	1	0	1	1	0	1	1	0	0	1	0	1	0	1	1	1	0	0	0	0	0	1	1	0	0	0	0	0	0	1	0	0	0	0	1	1	1	0	1	1	1	0	0	1	1
5	45606	2937561	0	1	1	0	1	1	0	1	1	0	0	1	0	1	0	1	1	1	0	0	0	0	0	1	1	0	0	0	0	0	0	1	0	0	0	0	1	1	1	0	1	1	1	0	0	1	1
5	46749	2938704	0	1	1	0	1	1	0	1	1	0	0	1	0	1	0	1	1	1	0	0	0	0	0	1	1	0	0	0	0	0	0	1	0	0	0	0	1	1	1	0	1	1	1	0	0	1	1
5	46866	2938821	0	1	1	0	1	1	0	1	1	0	0	1	0	1	0	1	1	1	0	0	0	0	0	1	1	0	0	0	0	0	0	1	0	0	0	0	1	1	1	0	1	1	1	0	0	1	1
5	49397	2941352	0	1	1	0	1	1	0	1	1	0	0	1	0	1	0	1	1	1	0	0	0	0	0	1	1	0	0	0	0	0	0	1	0	0	0	0	1	1	1	0	1	1	1	0	0	1	1
5	49751	2941706	0	1	1	0	1	1	0	1	1	0	0	1	0	1	0	1	1	1	0	0	0	0	0	1	1	0	0	0	0	0	0	1	0	0	0	0	1	1	1	0	1	1	1	0	0	1	1
5	53456	2945411	0	1	1	0	1	1	0	1	1	0	0	1	0	1	0	1	1	1	0	0	0	0	0	1	1	0	0	0	0	0	0	1	0	0	0	0	1	1	1	0	1	1	1	0	0	1	1
5	53884	2945839	0	1	1	0	1	1	0	1	1	0	0	1	0	1	0	1	1	1	0	0	0	0	0	1	1	0	0	0	0	0	0	1	0	0	0	0	1	1	1	0	1	1	1	0	0	1	1
5	57203	2949158	0	1	1	0	1	1	0	1	1	0	0	1	0	1	0	1	1	1	0	0	0	0	0	1	1	0	0	0	0	0	0	1	0	0	0	0	1	1	1	0	1	1	1	0	0	1	1
5	60057	2952012	0	1	1	0	1	1	0	1	1	0	0	1	0	1	0	1	1	1	0	0	0	0	0	1	1	0	0	0	0	0	0	1	0	0	0	0	1	1	1	0	1	1	1	0	0	1	1
5	62154	2954109	0	1	1	0	1	1	0	1	1	0	0	1	0	1	0	1	1	1	0	0	0	0	0	1	1	0	0	0	0	0	0	1	0	0	0	0	1	1	1	0	1	1	1	0	0	1	1
5	63695	2955650	0	1	1	0	1	1	0	1	1	0	0	1	0	1	1	1	1	1	0	0	0	0	0	1	1	0	0	0	0	0	0	1	0	0	0	0	1	1	1	0	1	1	1	0	0	1	1
5	64504	2956459	0	1	1	0	1	1	0	1	1	0	0	1	0	1	1	1	1	1	0	0	0	0	0	1	1	0	0	0	0	0	0	1	0	0	0	0	1	1	1	0	1	1	1	0	0	1	1
5	68702	2960657	0	1	1	0	1	1	0	1	1	0	0	1	0	1	1	1	1	1	0	0	1	1	1	1	1	0	0	0	0	0	0	1	0	0	0	0	1	1	1	0	1	1	1	0	0	1	1
5	69813	2961768	0	1	1	0	1	1	0	1	1	1	0	0	0	1	1	1	1	1	0	0	1	1	1	1	1	0	0	0	0	0	1	1	0	0	0	0	1	1	1	0	1	1	1	0	0	1	1
5	72069	2964024	0	1	1	0	1	1	0	1	1	1	0	0	0	1	1	1	1	1	0	0	1	1	1	1	1	0	0	0	0	0	1	1	0	0	0	0	1	1	1	0	1	1	1	0	0	1	1
5	73422	2965377	0	1	1	0	1	1	0	1	1	1	0	0	0	1	1	1	1	1	0	1	1	1	1	1	1	0	0	0	0	0	1	1	0	0	0	0	1	1	1	0	1	1	1	0	0	1	1
5	74271	2966226	0	1	1	0	1	1	0	1	1	1	0	0	0	1	1	1	1	1	0	1	1	1	1	1	1	0	0	0	0	0	1	1	0	0	0	0	1	1	1	0	1	1	1	0	1	1	1
5	75225	2967180	0	1	1	0	1	1	0	1	1	1	0	0	0	1	1	1	1	1	0	1	1	1	1	1	1	0	0	0	0	0	1	1	0	0	0	0	1	1	1	0	1	1	1	0	1	1	1
5	78310	2970265	0	1	1	0	1	1	0	1	1	1	0	0	0	1	1	1	1	1	0	1	1	1	1	1	1	0	0	0	0	0	1	1	0	0	0	0	1	1	1	0	1	1	1	0	1	1	1
5	81049	2973004	0	1	1	0	1	1	0	1	1	1	0	0	0	1	1	1	1	1	0	1	1	1	1	1	1	0	0	0	0	0	1	1	0	0	0	0	1	1	1	0	1	1	1	0	1	1	1
5	82641	2974596	0	1	1	0	1	1	0	1	1	1	0	0	0	1	1	1	1	1	0	1	1	1	1	1	1	0	0	0	0	0	1	1	0	0	0	0	1	1	1	0	1	1	1	0	1	1	1
5	83692	2975647	0	1	1	0	1	1	0	1	1	1	0	0	0	1	1	1	1	1	0	1	1	1	1	1	1	0	0	0	0	0	1	1	0	0	0	0	1	1	1	0	1	1	1	0	1	1	1
5	85693	2977648	0	1	1	0	1	1	0	1	1	1	0	0	0	1	1	1	1	1	0	1	1	1	1	1	1	0	0	0	0	0	1	1	0	0	0	0	0	1	1	0	1	1	1	0	1	1	1
5	90719	2982674	0	1	1	0	1	1	0	1	1	1	0	0	0	1	1	1	1	1	0	1	1	1	1	1	1	0	0	0	0	0	1	1	0	0	0	0	0	1	1	0	1	1	1	0	1	0	1
5	91322	2983277	0	1	1	0	1	1	0	1	1	1	0	0	0	1	1	1	1	1	0	1	1	1	1	1	1	0	0	0	0	0	1	1	0	0	0	0	0	1	1	0	1	1	1	0	1	0	1
5	91751	2983706	0	1	1	0	1	1	0	1	1	1	0	0	0	1	1	1	1	1	0	1	1	1	1	1	1	0	0	0	0	0	1	1	0	0	0	0	0	1	1	0	1	1	1	0	1	0	1
5	96109	2988064	NA	1	1	0	1	1	0	1	1	1	0	0	0	1	1	1	1	1	0	1	1	1	1	1	1	0	0	0	0	0	1	1	0	0	0	0	0	1	1	0	1	1	1	0	1	0	1
5	97416	2989371	1	1	1	0	1	1	0	1	1	1	0	0	0	1	1	1	1	1	0	1	1	1	1	1	1	0	0	0	0	0	1	1	0	0	0	0	0	1	1	0	1	1	1	0	1	0	1
5	101381	2993336	1	1	1	0	1	1	1	1	1	1	0	0	0	1	1	1	1	1	0	1	1	1	1	1	1	0	0	0	0	0	1	1	0	0	0	0	0	1	1	0	1	1	0	0	1	0	1
5	103136	2995091	1	1	1	0	1	1	1	1	1	1	0	0	0	1	1	1	1	1	0	1	1	1	1	1	1	0	0	0	0	0	1	1	0	0	0	0	0	1	1	0	1	1	0	0	1	0	1
5	104404	2996359	1	1	1	0	1	1	1	1	1	1	0	0	0	1	1	1	1	1	0	1	1	1	1	1	1	0	0	0	0	0	1	1	0	0	0	0	0	1	1	0	1	1	0	0	1	0	1
5	105743	2997698	1	1	1	0	1	1	1	1	1	1	0	0	0	1	1	1	1	1	0	1	1	1	1	1	1	0	0	0	0	0	1	1	0	0	0	0	0	1	1	0	1	1	0	0	1	0	1
5	106481	2998436	1	1	1	0	1	1	1	1	1	1	0	0	0	1	1	1	1	1	0	1	1	1	1	1	1	0	0	0	0	0	1	1	0	0	0	0	0	1	1	0	1	1	0	0	1	0	1
5	109308	3001263	1	1	1	0	1	1	1	1	1	0	0	0	0	1	1	1	1	1	0	1	1	1	1	1	1	0	0	0	0	0	1	1	0	0	0	0	0	1	1	0	1	1	0	0	1	0	1
5	114643	3006598	1	1	1	0	1	1	1	1	1	0	0	0	0	1	1	1	1	1	0	1	1	1	1	1	1	0	0	0	0	0	1	1	0	0	0	0	0	1	1	0	1	1	0	0	1	0	1
5	115692	3007647	1	1	1	0	1	1	1	1	1	0	0	0	0	1	1	1	1	1	0	1	1	1	1	1	1	0	0	0	0	0	1	1	0	0	0	0	0	1	1	0	1	1	0	0	1	0	1
5	118304	3010259	1	1	1	0	1	1	1	1	1	0	0	0	0	1	1	1	1	1	0	1	1	1	1	1	1	0	0	0	0	0	1	1	0	0	0	0	0	1	1	0	1	1	0	0	1	0	1
5	119169	3011124	1	1	1	0	1	1	1	1	1	0	0	0	0	1	1	1	1	1	0	1	1	1	1	1	1	0	0	0	0	0	1	1	0	0	0	0	0	1	1	0	1	1	0	0	1	0	1
5	124644	3016599	1	1	1	0	0	1	1	1	1	0	0	1	0	1	1	1	1	1	0	1	1	1	1	1	1	0	0	0	0	0	1	1	0	0	0	0	0	1	1	0	1	1	0	1	1	0	1
5	130174	3022129	1	1	1	0	0	1	1	1	1	0	0	1	0	1	1	0	1	1	0	1	1	1	1	1	1	0	0	0	0	0	1	1	0	0	0	0	0	1	1	0	1	1	0	1	1	0	1
5	131540	3023495	1	1	1	0	0	1	1	1	1	0	0	1	0	1	1	0	1	1	0	1	1	1	1	1	1	0	0	0	0	0	1	1	0	0	0	0	0	1	1	0	1	1	0	1	1	0	1
5	132767	3024722	1	1	1	0	0	1	1	1	1	0	0	1	0	1	1	0	1	1	0	1	1	1	1	1	1	0	0	0	0	0	1	1	0	0	0	0	0	1	1	0	1	1	0	1	1	0	1
5	134626	3026581	1	0	1	0	0	1	1	1	1	0	0	1	0	1	1	0	1	1	0	1	1	1	1	1	1	0	0	0	0	1	1	1	0	0	0	0	0	1	1	0	1	1	0	1	1	0	1
5	137820	3029775	1	0	1	0	0	1	1	1	1	0	0	1	0	1	1	0	1	1	0	1	1	1	1	1	1	0	0	0	0	1	1	1	0	0	0	0	0	1	1	0	1	1	0	1	1	0	1
5	140700	3032655	1	0	1	0	0	1	1	1	1	0	0	1	0	1	1	0	1	1	0	1	1	1	1	1	1	0	0	0	0	1	1	1	0	0	0	0	0	1	1	0	1	1	0	1	1	0	1
5	141061	3033016	1	0	1	0	0	1	1	1	1	0	0	1	0	1	1	0	1	1	0	1	1	1	1	1	1	0	0	0	0	1	1	1	0	0	0	0	0	1	1	0	1	1	0	1	1	0	1
5	157149	3049104	1	0	1	1	0	1	1	1	1	0	0	1	0	1	1	0	1	1	0	1	1	1	1	1	1	0	0	0	0	1	1	1	0	0	0	0	0	1	1	0	1	1	0	1	1	0	1
5	159624	3051579	1	0	1	1	0	1	1	1	1	0	0	1	0	1	1	0	1	1	0	1	1	1	1	1	1	0	0	0	0	1	1	1	0	0	0	0	0	1	1	0	1	1	0	1	1	0	1
5	160010	3051965	1	0	1	1	0	1	1	1	1	0	0	1	0	1	1	0	1	1	0	1	1	1	1	1	1	0	0	0	0	1	1	1	0	0	0	0	0	1	1	0	1	1	0	1	1	0	1
5	162464	3054419	1	0	0	1	0	1	1	1	1	0	0	1	0	1	1	0	1	1	0	1	1	1	1	1	1	0	0	0	0	1	1	1	0	1	0	0	0	1	1	0	1	1	0	1	1	0	1
5	163290	3055245	1	0	0	1	0	1	1	1	1	0	0	1	0	1	1	0	1	1	0	1	1	1	1	1	1	0	0	0	0	1	1	1	0	1	0	0	0	1	1	0	1	1	0	1	1	0	1
5	170319	3062274	1	0	0	1	0	1	1	1	1	0	0	1	0	1	1	0	1	1	0	1	1	1	1	1	1	0	0	0	0	1	1	1	0	1	0	0	0	1	1	0	0	1	0	1	1	0	1
5	174122	3066077	1	0	0	1	0	1	1	1	1	1	0	1	0	1	1	0	1	1	0	1	1	1	1	1	1	0	0	0	0	1	1	1	0	1	0	0	0	1	1	0	0	1	0	1	1	0	1
5	175674	3067629	1	0	0	1	0	1	1	0	1	1	0	1	0	1	1	0	1	1	0	1	1	1	1	1	1	0	0	0	0	1	1	1	0	1	0	0	0	1	1	0	0	1	0	1	1	0	1
5	175840	3067795	1	0	0	1	0	1	1	0	1	1	0	1	0	1	1	0	1	1	0	1	1	1	1	1	1	0	0	0	0	1	1	1	0	1	0	0	0	1	1	0	0	1	0	1	1	0	1
5	177250	3069205	1	0	0	1	0	1	1	0	1	1	0	1	0	1	1	0	1	1	0	1	1	1	1	1	1	0	0	0	0	1	1	1	0	1	0	0	0	1	1	0	0	1	0	1	0	0	1
5	186149	3078104	1	0	0	1	0	1	1	0	1	1	0	1	0	1	1	0	1	1	0	1	1	1	1	1	1	0	0	0	0	1	1	1	0	1	0	0	0	1	1	0	0	1	1	1	0	0	1
5	187642	3079597	1	0	0	1	0	1	1	0	1	1	0	1	0	1	1	0	1	1	0	1	1	1	1	1	1	0	0	0	0	1	1	1	0	1	0	0	0	1	1	0	0	1	1	1	0	0	1
5	189599	3081554	1	0	0	1	0	1	1	0	1	1	0	1	0	1	1	0	1	1	0	1	1	1	1	1	1	0	0	0	0	1	1	1	0	1	1	0	0	1	1	0	0	1	1	1	0	0	0
5	191306	3083261	1	0	0	1	0	1	1	0	1	1	0	1	0	1	1	0	1	1	0	1	1	1	1	1	1	0	0	0	0	1	1	1	0	1	1	0	0	1	1	0	0	1	1	1	0	0	0
5	191818	3083773	1	0	0	1	0	1	1	0	1	1	0	1	0	1	1	0	1	1	0	1	1	1	1	1	1	0	0	0	0	1	1	1	0	1	1	0	0	1	1	0	0	1	1	1	0	0	0
5	192065	3084020	1	0	0	1	0	1	1	0	1	1	0	1	0	1	1	0	1	1	0	1	1	1	1	1	1	0	0	0	0	1	1	1	0	1	1	0	0	1	0	0	0	1	1	1	0	0	0
5	193525	3085480	1	0	0	1	0	1	1	0	1	1	0	1	0	1	1	0	1	1	0	1	1	1	1	1	1	0	0	0	0	1	1	1	0	1	1	0	0	1	0	0	0	1	1	1	0	0	0
5	193678	3085633	1	0	0	1	0	1	1	0	1	1	0	1	0	1	1	0	1	1	0	1	1	1	1	1	1	0	0	0	0	1	1	1	0	1	1	0	0	1	0	0	0	1	1	1	0	0	0
5	193876	3085831	1	0	0	1	0	1	1	0	1	1	0	1	0	1	1	0	1	1	0	1	1	1	1	1	1	0	0	0	0	1	1	1	0	1	1	0	0	1	0	0	0	1	1	1	0	1	0
5	195975	3087930	1	0	0	1	0	1	1	0	1	1	0	1	0	1	1	0	1	1	0	1	1	1	1	1	1	0	0	0	0	1	1	1	0	1	1	0	0	1	0	0	0	1	1	1	0	1	0
5	196794	3088749	1	0	0	1	0	1	1	0	1	1	0	1	0	1	1	0	1	1	0	1	1	1	1	1	1	0	0	0	0	1	1	1	0	1	1	0	0	1	0	0	0	1	1	1	0	1	0
5	197751	3089706	1	0	0	1	0	1	1	0	1	1	0	1	0	1	1	0	1	1	0	1	1	1	1	1	1	0	0	0	0	1	1	1	0	1	1	0	0	1	0	0	0	1	1	1	0	1	0
5	198538	3090493	1	0	0	1	0	1	0	0	1	1	0	1	0	1	1	0	1	1	0	1	1	1	1	1	1	0	0	0	0	1	1	1	0	1	1	0	0	1	0	0	0	1	1	1	0	1	0
5	200053	3092008	1	0	0	1	0	1	0	0	1	1	0	1	0	1	1	0	1	1	0	1	1	1	1	1	1	0	0	0	0	1	1	1	0	1	1	0	0	1	0	0	0	1	1	1	0	1	0
5	200737	3092692	1	0	0	1	0	1	0	0	1	1	0	1	0	1	1	0	1	1	0	1	1	1	1	1	1	0	0	0	0	1	1	1	0	1	1	0	0	1	0	0	0	1	1	1	1	1	0
5	201468	3093423	1	0	0	1	0	1	0	0	1	1	0	1	0	1	1	0	1	1	0	1	1	1	1	1	1	0	0	0	0	1	1	1	0	1	1	0	0	1	0	0	0	1	1	1	1	1	0
5	202835	3094790	1	0	0	1	0	1	0	0	1	1	0	1	0	1	1	0	1	1	0	1	1	1	1	1	1	0	0	0	0	1	1	1	0	1	1	0	0	1	0	0	0	1	1	1	1	1	0
5	203211	3095166	1	0	0	1	0	1	0	0	1	1	0	1	0	1	1	0	1	1	0	1	1	1	1	1	1	0	0	0	0	1	1	1	0	1	1	0	0	1	0	0	0	1	1	1	1	1	0
5	206666	3098621	1	0	0	1	0	1	0	0	1	1	0	1	0	1	1	0	1	1	0	1	1	1	1	1	1	0	0	0	0	1	1	1	0	1	1	0	0	1	0	0	0	1	1	1	1	1	0
5	206836	3098791	1	0	0	1	0	1	0	0	1	1	0	1	0	1	1	0	1	1	0	1	1	1	1	1	1	0	0	0	0	1	1	1	0	1	1	0	0	1	0	0	0	1	1	1	1	1	0
5	211741	3103696	1	0	0	1	0	1	0	0	1	1	0	1	0	1	1	0	1	1	0	1	1	1	1	1	1	0	0	0	0	1	1	1	0	1	1	0	0	1	0	0	0	1	1	1	1	1	0
5	212901	3104856	1	0	0	1	0	1	0	0	1	1	0	1	0	1	1	0	1	1	0	1	1	0	1	1	1	0	0	0	0	1	1	1	0	1	1	0	0	1	0	0	0	1	1	1	1	1	0
5	213822	3105777	1	0	0	1	0	1	0	0	1	1	0	1	0	1	1	0	1	1	0	1	1	0	1	1	1	0	0	0	0	1	1	1	0	1	1	0	0	1	0	0	1	1	1	1	1	1	0
5	214406	3106361	1	0	0	1	0	1	0	0	1	1	0	1	0	1	1	0	1	1	0	1	1	0	1	1	1	0	0	0	0	1	1	1	0	1	1	0	0	1	0	0	1	1	1	1	1	1	0
5	216589	3108544	1	0	0	1	0	1	0	0	1	1	0	1	0	1	1	0	1	1	0	1	1	0	1	1	1	0	0	0	0	1	1	1	0	1	1	0	0	1	0	0	1	1	1	1	1	1	0
5	220108	3112063	1	0	0	1	0	1	0	0	1	1	0	1	0	1	1	0	1	1	0	1	1	0	1	1	1	0	0	0	0	1	1	1	0	1	1	0	0	1	0	0	1	1	1	1	1	1	0
5	221810	3113765	1	0	1	1	0	1	0	0	1	1	0	1	0	1	1	0	1	1	0	1	1	0	0	1	1	0	0	0	0	1	1	1	0	1	1	0	0	1	0	0	1	1	1	1	1	1	0
5	223004	3114959	1	0	1	1	0	1	0	NA	1	1	0	1	0	1	1	0	1	1	0	1	1	0	0	1	1	0	0	0	0	1	1	1	0	1	1	0	0	1	0	0	1	1	1	1	1	1	0
5	223618	3115573	1	0	1	1	0	1	0	1	1	1	0	1	0	1	1	0	1	1	0	1	1	0	0	1	1	0	0	0	0	1	1	1	0	1	1	0	0	1	0	0	1	1	1	1	1	1	0
5	223768	3115723	1	0	1	1	0	1	0	1	1	1	0	1	0	1	1	0	1	1	0	1	1	0	0	1	1	0	0	0	0	1	1	1	0	1	1	0	0	1	0	0	1	1	1	1	1	1	0
5	225494	3117449	1	0	1	1	0	1	0	1	1	1	0	1	0	1	1	0	1	1	0	1	1	0	0	1	1	0	0	0	0	1	1	1	0	1	1	0	0	1	0	0	1	1	1	1	NA	1	0
5	225668	3117623	1	0	1	1	0	1	0	1	1	1	0	1	0	1	1	0	1	1	0	1	1	0	0	1	1	0	0	0	0	1	1	1	0	1	1	0	0	1	0	0	1	1	1	1	0	1	0
5	228104	3120059	1	0	1	1	0	1	0	1	1	1	0	1	0	1	1	0	1	1	0	1	1	0	0	1	1	0	0	0	0	1	1	1	0	1	1	0	0	1	0	0	1	1	1	1	0	1	0
5	229119	3121074	1	0	0	1	0	1	0	1	1	1	0	1	0	1	1	0	1	1	0	1	1	0	0	1	1	0	0	0	0	1	1	1	0	1	1	0	0	1	0	0	1	1	1	1	0	1	0
5	229833	3121788	1	0	0	1	0	1	0	1	1	1	0	1	0	1	1	0	1	1	0	1	1	0	0	1	1	0	0	0	0	1	1	1	0	1	1	0	0	1	0	0	1	1	1	1	0	1	0
5	230375	3122330	1	0	0	1	0	1	0	1	1	1	0	1	0	1	1	0	1	1	0	1	1	0	0	1	1	0	0	0	0	1	1	1	0	1	1	0	0	1	0	0	1	1	1	1	0	1	0
5	232364	3124319	1	0	0	1	0	NA	0	1	1	1	0	1	0	1	1	0	1	1	0	1	1	0	0	1	1	0	0	0	0	1	1	1	0	1	1	0	0	1	0	0	1	1	1	1	0	1	0
5	234239	3126194	1	0	0	1	0	0	0	1	1	1	0	1	0	1	1	0	1	1	0	1	1	0	0	1	1	0	0	0	0	1	1	1	0	1	1	0	0	1	0	0	1	1	1	1	0	1	0
5	237047	3129002	1	0	0	1	0	0	0	1	1	1	0	1	0	1	1	0	1	1	0	1	1	0	0	1	1	0	0	0	0	1	1	1	0	1	1	0	0	NA	0	0	1	1	1	1	0	1	0
5	237481	3129436	1	0	0	1	0	0	0	1	1	1	0	1	0	1	1	0	1	1	0	1	1	0	0	1	1	0	0	0	0	1	1	1	0	1	1	0	0	0	0	0	1	1	1	1	0	1	0
5	238313	3130268	1	0	0	1	0	0	0	1	1	1	0	1	0	1	1	0	1	1	0	1	1	0	0	1	1	0	0	0	0	1	0	1	0	1	1	0	0	0	0	0	1	1	1	1	0	1	0
5	239875	3131830	1	0	0	1	0	0	0	1	1	1	0	1	0	1	1	0	1	1	0	1	1	0	0	1	1	0	0	0	0	1	0	1	0	1	0	0	0	0	0	0	1	1	1	1	0	1	0
5	241047	3133002	1	0	0	1	0	0	0	1	1	1	0	1	0	1	1	0	1	1	0	1	1	0	0	1	1	0	0	0	0	1	0	1	0	1	0	0	0	0	0	0	1	1	1	1	0	1	0
5	244404	3136359	1	0	0	1	0	0	0	1	1	1	0	1	0	1	1	0	1	1	0	1	1	0	0	1	1	0	0	0	0	1	0	1	0	1	0	0	0	0	0	0	1	1	1	1	0	1	0
5	245593	3137548	1	0	0	1	0	0	0	1	1	1	0	1	0	1	1	0	1	1	0	1	1	0	0	1	1	0	0	0	0	1	0	1	0	1	0	0	0	0	0	0	1	1	1	1	0	1	0
5	248286	3140241	1	0	1	1	0	0	0	1	1	1	0	1	0	1	1	0	1	1	0	1	1	0	0	1	1	0	0	0	0	1	0	1	0	1	0	0	0	0	0	0	1	1	1	1	0	1	0
5	250455	3142410	1	0	1	1	0	0	0	1	1	1	0	1	0	1	1	0	1	1	0	1	1	0	0	1	1	0	0	0	0	1	0	1	0	1	0	1	0	0	0	0	1	1	1	1	0	1	0
5	255332	3147287	1	0	1	1	0	0	0	1	1	1	0	1	0	1	1	0	1	1	0	1	1	0	0	1	1	0	0	0	0	1	0	1	0	1	0	1	0	0	0	0	1	1	1	1	0	1	0
5	266991	3158946	1	0	1	1	0	0	0	1	1	1	0	1	0	1	1	0	1	1	0	1	1	0	0	1	1	0	0	0	0	1	0	1	0	1	0	1	0	0	0	0	1	1	1	1	0	1	0
5	267318	3159273	0	0	1	1	0	0	0	1	1	1	0	1	0	1	1	0	1	1	0	1	1	0	0	1	1	0	0	0	0	1	0	1	0	1	0	1	0	0	0	0	1	1	1	1	0	1	0
5	268009	3159964	0	0	1	1	0	0	0	1	1	1	0	1	0	1	1	0	1	1	0	1	1	0	0	1	1	0	0	0	0	1	0	1	0	1	0	1	0	0	0	0	1	1	1	1	0	1	0
5	268231	3160186	0	0	1	1	0	0	0	1	1	1	0	1	0	1	1	0	1	1	0	1	1	0	0	1	1	0	0	0	0	1	0	1	0	1	0	1	0	0	0	0	1	1	1	1	0	1	0
5	268451	3160406	0	0	1	1	0	0	0	1	1	1	0	1	0	1	0	0	1	1	0	1	1	0	0	1	1	0	0	0	0	1	0	1	0	1	0	1	0	0	0	0	1	1	1	1	0	1	0
5	269894	3161849	0	0	1	1	0	0	0	1	1	1	0	1	0	1	0	0	1	1	0	1	1	0	0	1	1	0	0	0	0	1	0	1	0	1	0	1	0	0	0	0	1	1	1	1	0	1	0
5	283424	3175379	0	0	1	1	0	0	0	1	1	1	0	1	0	1	0	0	1	1	0	1	1	0	0	1	1	0	0	0	0	1	0	1	0	1	0	1	0	0	0	0	1	1	1	1	0	1	0
5	285154	3177109	0	0	1	1	0	0	0	1	1	1	0	1	0	1	0	0	1	1	0	1	1	0	0	1	1	0	0	0	0	1	0	1	0	1	0	1	1	0	0	0	1	1	1	1	0	1	0
5	286762	3178717	0	0	1	1	0	0	0	1	1	1	0	1	0	1	0	0	1	1	0	1	1	0	0	1	1	0	0	0	0	1	0	1	0	1	0	1	1	0	0	0	1	1	1	1	0	1	0
5	287674	3179629	0	0	1	1	0	0	0	1	1	1	0	1	0	1	0	0	1	1	0	1	1	0	0	1	1	0	0	0	0	1	0	1	0	1	0	1	1	0	0	0	1	1	1	1	0	1	0
5	294112	3186067	0	0	1	1	0	0	0	1	1	1	0	1	0	1	0	0	1	1	0	1	1	0	0	1	1	0	0	0	0	1	0	1	0	1	0	1	1	0	0	0	1	1	1	1	0	1	0
5	298190	3190145	0	0	1	1	0	0	0	1	1	1	0	1	0	1	0	0	1	1	0	1	1	0	0	1	1	0	0	0	0	1	0	1	0	1	0	1	1	0	0	0	1	1	1	1	0	1	0
5	301990	3193945	0	0	1	1	0	0	0	1	1	1	0	1	0	1	0	0	1	1	0	1	1	0	0	1	1	0	0	0	0	1	0	1	0	1	0	1	1	0	0	0	1	1	1	1	0	1	0
5	302655	3194610	0	0	1	1	0	0	0	1	1	1	0	1	0	1	0	1	1	1	0	1	1	0	0	1	1	0	0	0	0	1	0	1	0	1	0	1	1	0	0	0	1	1	1	1	0	1	0
5	308135	3200090	0	0	1	1	0	0	0	1	1	1	0	1	0	1	0	1	0	1	0	1	1	0	0	1	1	0	0	0	0	1	0	1	0	1	0	1	1	0	0	0	1	1	0	1	0	1	0
5	312465	3204420	0	0	1	1	0	0	0	1	1	1	0	1	0	1	0	1	0	1	0	1	1	0	0	1	1	0	0	0	0	1	0	1	0	1	0	1	1	0	0	0	1	1	0	1	0	1	0
5	312677	3204632	0	0	1	1	0	0	0	1	1	1	0	1	0	1	0	1	0	1	0	1	1	0	0	1	1	0	0	0	0	1	0	1	0	1	0	1	1	0	0	0	1	1	0	1	0	1	0
5	320971	3212926	1	0	1	1	0	0	0	1	1	1	0	1	0	1	0	1	0	1	0	1	1	0	0	1	1	0	0	0	0	1	0	0	0	1	0	1	1	0	0	0	1	1	0	1	0	1	0
5	321624	3213579	1	0	1	1	0	0	0	1	1	1	0	1	0	1	0	1	0	1	0	1	1	0	0	1	1	0	0	0	0	1	1	0	0	1	0	1	1	0	0	0	1	1	0	1	0	1	0
5	321717	3213672	1	0	1	1	0	0	0	1	1	1	0	1	0	1	0	1	0	1	0	1	1	0	0	1	1	0	0	0	0	1	1	0	0	1	0	1	1	0	0	0	1	1	0	1	0	1	0
5	322554	3214509	1	0	1	1	0	0	0	1	1	1	0	1	0	1	0	1	0	1	0	1	1	0	0	1	1	0	0	NA	0	1	1	0	0	1	0	1	1	0	0	0	1	1	0	1	0	1	0
5	327363	3219318	1	0	1	1	0	0	0	1	1	1	0	1	0	1	0	1	0	1	0	1	1	0	0	1	1	0	0	1	0	1	1	0	0	1	0	1	1	0	0	0	1	1	0	1	0	1	0
5	327970	3219925	1	0	1	1	0	0	0	1	1	1	0	1	0	1	0	1	0	1	0	1	1	0	0	1	1	0	0	1	0	1	1	0	0	1	0	1	1	0	0	0	1	1	0	1	0	1	0
5	328271	3220226	1	0	1	1	0	0	0	1	1	1	0	1	0	1	0	1	0	1	0	1	1	0	0	1	1	0	0	1	0	1	1	0	0	1	0	1	1	0	0	0	1	1	0	1	0	1	0
5	331977	3223932	1	0	1	1	0	0	0	1	1	1	0	1	0	1	0	1	0	1	0	1	1	0	0	1	1	0	0	1	0	1	1	0	0	1	0	1	1	0	0	0	1	1	0	1	0	1	0
5	333114	3225069	1	0	1	1	0	0	0	1	1	1	0	1	0	1	0	1	0	1	0	1	1	0	0	1	1	0	0	1	0	1	1	0	0	1	0	1	1	0	0	0	1	1	0	1	0	1	0
5	333251	3225206	1	0	1	1	0	0	0	1	1	1	0	1	0	1	0	1	0	1	0	1	1	0	0	1	1	0	0	1	0	1	1	0	0	1	0	1	1	0	0	0	1	1	0	1	0	1	0
5	333273	3225228	1	0	1	1	0	0	0	1	1	1	0	0	0	1	0	1	0	1	0	1	1	0	0	1	1	0	0	1	0	1	1	0	0	1	0	1	1	0	0	0	1	1	0	1	0	1	0
5	334274	3226229	1	0	1	1	0	0	0	1	1	1	0	0	0	1	0	1	0	1	0	1	1	0	0	1	1	0	0	1	0	1	1	0	0	1	0	1	1	0	0	0	1	1	0	1	0	1	0
5	334750	3226705	1	0	1	1	0	0	0	1	1	1	0	0	0	1	0	1	0	1	0	1	1	0	0	1	1	0	0	1	0	1	1	0	0	1	0	1	1	0	0	0	1	1	0	1	0	1	0
5	335304	3227259	1	0	1	1	0	0	0	1	1	1	0	0	0	1	0	1	0	1	0	1	1	0	0	1	1	0	0	1	0	1	1	0	0	1	0	1	1	0	0	0	1	1	0	1	0	1	0
5	335604	3227559	1	0	1	1	0	0	0	1	1	1	0	0	0	1	0	1	0	1	0	1	1	0	0	1	1	0	0	1	0	1	1	0	0	1	0	1	1	0	0	0	1	1	0	1	0	1	0
5	335812	3227767	1	0	1	1	0	0	0	1	1	1	0	0	0	1	0	1	0	1	0	1	1	0	0	1	1	0	0	1	0	1	1	0	0	1	0	1	1	1	0	0	1	1	0	1	0	1	0
5	337672	3229627	1	0	NA	1	0	0	0	1	1	1	0	0	0	1	0	1	0	1	0	1	1	1	0	1	0	0	0	1	0	1	1	1	0	1	0	1	1	1	0	0	1	1	0	1	0	1	0
5	341045	3233000	1	0	0	1	0	0	0	1	1	1	0	0	0	1	0	1	0	1	0	0	1	1	0	1	0	0	0	1	0	1	1	1	0	1	0	1	1	1	1	0	1	1	0	1	0	1	0
5	342707	3234662	1	0	0	1	0	0	0	1	1	1	0	0	0	1	0	1	0	1	0	0	1	1	0	1	0	0	0	1	0	1	1	1	0	1	0	1	1	1	1	0	1	1	0	1	0	1	0
5	343502	3235457	1	0	0	1	0	0	0	1	1	1	0	0	0	1	0	1	0	1	0	0	1	1	1	1	0	0	0	1	0	1	1	1	0	1	0	1	1	1	1	0	1	1	0	1	0	1	0
5	346707	3238662	1	0	0	1	0	0	0	1	1	1	0	0	0	1	0	1	0	1	0	0	1	1	1	1	0	0	0	1	0	1	1	1	0	1	0	1	1	1	1	0	1	1	0	1	0	1	0
5	350741	3242696	1	0	0	1	0	0	0	1	1	1	0	0	0	1	0	1	0	1	0	0	1	1	1	1	0	0	0	1	0	1	1	1	0	1	0	1	1	1	1	0	1	1	0	1	0	1	0
5	352394	3244349	1	0	0	1	0	0	0	1	1	1	0	0	0	1	0	1	0	1	0	0	1	1	1	1	0	0	0	1	0	1	1	1	0	1	0	1	0	1	1	0	1	1	0	1	0	1	0
5	352574	3244529	1	0	0	1	0	0	0	1	1	1	0	0	0	1	0	1	0	1	0	0	1	1	1	1	0	0	0	1	0	1	1	1	0	1	0	1	0	1	1	0	1	1	0	1	0	1	0
5	356079	3248034	1	0	0	1	0	0	0	1	1	1	0	0	0	1	0	1	0	1	0	0	1	1	1	1	0	0	0	1	0	1	1	1	0	1	0	1	0	1	1	0	1	1	0	1	0	1	0
5	356220	3248175	1	0	0	1	0	0	0	1	1	1	0	0	0	1	0	1	0	1	0	0	1	1	1	1	0	0	0	1	0	1	1	1	0	1	0	1	0	1	1	0	1	1	0	1	0	1	0
5	356837	3248792	1	0	0	1	0	0	0	1	1	1	0	0	0	1	0	1	0	1	0	0	1	1	1	1	0	0	0	1	0	1	1	1	0	1	0	1	0	1	1	0	1	1	0	1	0	1	0
5	357876	3249831	1	0	0	1	NA	0	0	1	1	1	0	0	0	1	0	1	0	1	0	0	1	1	1	1	0	0	0	1	0	1	1	1	0	1	0	1	0	1	1	0	1	1	0	1	0	1	0
5	359292	3251247	1	0	0	1	1	0	0	1	1	1	0	0	0	1	0	1	0	1	0	0	1	1	1	1	0	0	0	1	0	1	1	1	0	1	0	1	0	1	1	0	1	1	0	1	0	1	0
5	360247	3252202	1	0	0	1	1	0	0	1	1	1	0	0	0	1	0	1	0	1	0	0	1	1	1	1	0	0	0	1	0	1	1	1	0	1	0	1	0	1	1	0	1	1	0	1	0	1	0
5	361243	3253198	1	0	0	1	1	0	0	1	1	1	0	0	0	1	0	1	0	1	0	0	1	1	1	1	0	0	0	1	0	1	1	1	0	1	0	1	0	1	1	0	1	1	0	1	0	1	0
5	362559	3254514	1	0	0	1	1	0	0	1	1	1	0	0	0	1	0	1	0	1	0	0	1	1	1	1	0	0	0	1	0	1	1	1	0	1	0	1	0	1	1	0	1	1	0	1	0	1	0
5	363833	3255788	1	0	0	1	1	0	0	1	0	1	0	0	0	1	0	1	0	1	0	0	1	1	1	1	0	0	0	1	0	1	1	1	0	1	0	1	0	1	1	0	1	1	0	1	0	1	0
5	366285	3258240	1	0	0	1	1	0	0	1	0	1	0	0	0	1	0	1	0	1	0	0	1	1	1	1	0	0	0	1	1	1	1	1	0	1	0	1	0	1	1	0	1	1	0	1	0	1	0
5	367786	3259741	1	0	0	1	1	0	0	1	0	1	0	0	0	1	0	1	0	1	0	0	1	1	1	1	0	0	0	1	1	1	1	1	0	1	0	1	0	1	1	0	1	1	0	1	0	1	0
5	370893	3262848	1	0	0	1	1	0	0	1	0	1	0	0	0	1	0	1	0	1	0	0	1	1	1	1	0	0	0	1	1	1	1	1	0	1	0	1	0	1	1	0	1	1	0	1	0	1	0
5	373736	3265691	1	0	0	1	1	0	0	1	0	1	0	0	0	1	0	1	0	1	0	0	1	1	1	1	0	0	0	1	1	1	1	1	0	1	0	1	0	1	1	0	1	1	0	1	0	1	0
5	375017	3266972	1	0	0	1	1	0	0	1	0	1	0	0	0	1	0	1	0	1	0	0	1	1	1	1	0	0	0	1	1	1	1	1	0	1	0	1	0	1	1	NA	1	1	0	1	0	1	0
5	376468	3268423	1	0	0	1	1	0	0	1	0	1	0	0	0	1	0	1	0	1	0	0	1	1	1	1	0	0	0	1	1	1	1	1	0	1	0	1	0	1	1	NA	1	1	0	1	0	1	0
5	378140	3270095	1	0	0	1	1	0	0	1	0	1	0	0	0	1	0	1	0	1	0	0	1	1	1	1	0	0	0	1	1	1	1	1	0	1	0	1	0	1	1	1	1	1	0	1	0	1	0
5	379332	3271287	1	0	0	1	1	0	0	1	0	1	0	0	0	1	0	1	0	1	0	0	1	1	1	1	0	0	0	1	1	1	1	1	0	1	0	1	0	1	1	1	1	1	0	1	0	1	0
5	380460	3272415	1	0	0	1	1	0	0	1	0	1	0	0	0	1	0	1	0	1	0	0	1	1	1	1	0	0	0	1	1	1	1	1	0	1	0	1	0	1	1	1	1	1	0	1	0	1	0
5	382808	3274763	1	0	0	1	1	0	0	1	0	1	0	0	0	1	1	1	0	1	0	0	1	1	1	1	0	0	0	1	1	1	1	1	0	1	0	1	0	1	1	1	1	1	0	1	0	1	0
5	387695	3279650	1	0	0	1	1	0	0	1	0	1	0	0	0	1	1	1	0	1	0	0	1	1	1	1	0	0	0	1	1	1	1	1	0	1	0	1	0	1	1	1	1	1	0	1	0	1	0
5	389531	3281486	1	0	0	1	1	0	0	1	0	1	0	0	0	1	1	1	0	1	0	0	1	1	1	1	0	0	0	1	1	1	1	1	0	1	0	1	0	1	1	1	1	1	0	1	0	1	0
5	393290	3285245	1	0	0	1	1	0	0	1	0	1	0	0	0	1	1	1	0	1	0	0	1	1	1	1	0	0	0	1	1	1	1	1	0	1	0	1	0	1	1	1	1	1	0	1	0	1	0
5	397753	3289708	1	0	0	1	1	0	0	1	0	1	0	0	0	1	1	1	0	1	0	0	1	1	1	1	0	0	0	1	1	1	1	1	0	1	0	1	0	1	1	1	1	1	0	1	0	1	0
5	398644	3290599	1	0	0	1	1	0	0	1	0	1	0	0	0	1	1	1	0	1	0	0	1	1	1	1	0	0	0	1	1	1	1	1	0	1	0	1	0	1	1	1	1	1	0	1	0	1	0
5	400481	3292436	1	0	0	1	1	0	0	1	0	1	0	0	0	1	1	1	0	1	0	0	1	1	1	1	0	0	0	1	1	1	1	1	0	1	0	1	0	1	1	1	1	1	0	1	0	1	0
5	402468	3294423	1	0	0	1	1	0	0	1	0	1	0	0	0	1	1	1	0	1	0	0	1	1	1	1	0	0	0	1	1	1	1	1	0	1	0	1	0	1	1	1	1	1	0	1	0	1	0
5	408422	3300377	1	0	0	1	1	0	0	1	0	1	0	0	0	1	1	1	0	1	0	0	1	1	1	1	0	0	0	1	1	1	1	1	0	1	0	1	0	1	1	1	1	1	0	1	0	1	0
5	409170	3301125	1	0	0	1	1	0	0	1	0	1	0	0	0	1	1	1	0	1	0	0	1	1	1	1	0	0	0	1	1	1	1	1	0	1	0	1	0	1	1	1	1	1	0	1	0	1	0
5	409900	3301855	1	0	0	1	1	0	0	1	0	1	0	0	0	1	1	1	1	1	0	0	1	1	1	1	0	0	0	1	1	1	1	1	0	1	0	1	0	1	1	1	1	1	0	1	0	1	0
5	413281	3305236	1	0	0	1	1	0	0	1	0	1	0	0	0	1	1	1	1	1	0	0	1	1	1	1	0	0	0	1	1	1	1	1	0	1	0	1	0	1	1	1	1	1	0	1	0	1	0
5	415310	3307265	1	0	0	1	1	0	0	1	0	1	0	0	0	1	1	1	1	1	0	0	1	1	1	1	0	0	0	1	1	1	1	1	0	1	0	1	0	1	1	1	1	1	0	1	1	1	0
5	419378	3311333	1	0	0	1	1	0	0	1	0	1	0	0	0	1	1	1	1	1	0	0	1	1	1	1	0	0	0	1	1	1	1	1	0	1	0	1	0	1	1	1	1	1	0	1	1	1	0
5	422560	3314515	1	0	1	1	1	0	0	1	0	1	0	0	0	1	1	1	1	1	0	0	1	1	1	1	0	0	0	1	1	1	1	1	0	1	0	1	0	1	1	1	1	1	0	1	1	1	0
5	434623	3326578	1	0	1	1	1	0	0	1	0	1	0	0	0	1	1	1	1	1	0	0	0	1	1	1	0	0	0	1	1	1	1	1	0	1	0	1	0	1	1	1	1	1	0	1	1	1	0
5	435863	3327818	1	0	1	1	1	0	0	1	0	1	0	0	0	1	1	1	1	1	0	0	0	1	1	1	0	0	0	1	1	1	1	1	0	1	0	1	0	1	1	1	1	1	0	1	1	1	0
5	438230	3330185	1	0	1	1	1	0	0	1	0	1	0	0	0	1	1	1	1	1	0	0	0	1	1	1	0	0	0	1	1	1	1	1	0	1	0	1	0	1	1	1	1	1	0	1	1	1	0
5	442211	3334166	1	0	1	1	1	0	0	1	0	0	0	0	0	1	1	1	1	1	0	0	0	1	1	1	0	0	0	1	1	1	1	1	0	1	0	1	0	1	1	1	1	1	0	1	1	1	0
5	455676	3347631	1	0	0	1	1	0	0	1	0	0	0	0	0	1	1	1	1	1	0	0	0	1	1	1	0	0	0	1	1	1	1	1	0	1	0	1	0	1	1	1	1	1	0	1	1	1	0
5	460028	3351983	1	0	0	1	1	0	0	1	0	0	0	0	0	1	1	1	1	1	0	0	0	1	1	1	0	0	0	1	1	1	1	1	0	0	0	1	0	1	1	1	1	1	0	1	1	1	0
5	460661	3352616	1	0	0	1	1	0	0	1	0	0	0	0	0	1	1	1	1	1	0	0	0	1	1	1	0	0	0	1	1	1	1	1	0	0	0	0	0	1	1	1	1	1	0	1	1	1	0
5	460898	3352853	1	0	0	1	1	0	0	1	0	0	0	0	0	1	1	1	1	1	0	0	0	1	1	1	0	0	0	1	1	1	1	1	0	0	0	0	0	1	1	1	1	1	0	1	1	1	0
5	461234	3353189	1	0	0	1	1	0	0	1	0	0	0	0	0	1	1	1	1	1	0	0	0	1	1	1	0	0	0	1	1	1	1	1	0	0	0	0	0	1	1	1	1	1	0	1	1	1	0
5	462226	3354181	1	0	0	1	1	0	0	1	0	0	0	0	0	1	1	1	1	1	0	0	0	1	1	1	0	0	0	1	1	1	1	1	0	0	0	0	0	1	1	1	1	1	0	1	1	1	0
5	462446	3354401	1	0	0	1	1	0	0	1	0	0	0	0	0	1	1	1	1	1	0	0	0	1	1	1	0	0	0	1	1	1	1	1	0	0	0	0	0	1	1	1	1	1	0	1	1	1	0
5	464494	3356449	1	0	0	1	1	0	0	1	0	0	0	0	0	1	1	1	1	1	0	0	0	1	1	1	0	0	0	1	1	1	1	1	0	0	0	0	0	1	1	1	1	1	0	1	1	1	0
5	467553	3359508	1	0	0	1	1	0	0	1	0	0	0	0	0	1	1	1	1	1	0	0	0	1	1	1	0	0	0	1	1	1	1	1	0	0	0	0	1	1	1	1	1	1	0	1	1	1	0
5	468076	3360031	1	0	0	1	1	0	0	1	0	0	0	0	0	1	1	1	1	1	0	0	0	1	1	1	0	0	0	1	1	1	1	1	0	0	0	0	1	1	1	1	1	1	0	1	1	1	0
5	468307	3360262	1	0	0	1	1	0	0	1	0	0	0	0	0	1	1	1	1	1	0	0	0	1	1	1	0	0	0	1	1	1	1	1	0	0	0	0	1	1	1	1	1	1	0	1	1	1	0
5	468390	3360345	1	0	0	1	1	0	0	1	0	0	0	0	0	1	1	1	1	1	0	0	0	1	1	1	1	0	0	1	1	1	1	1	0	0	0	0	1	1	1	1	1	1	0	1	1	1	0
5	470796	3362751	1	0	0	1	1	0	0	1	0	0	0	0	0	1	1	1	1	1	0	0	0	1	1	1	1	0	0	1	1	1	1	1	0	0	0	0	1	1	1	1	1	1	0	1	1	1	0
5	475322	3367277	1	0	0	1	1	0	0	1	0	0	0	0	0	1	1	1	1	1	0	0	0	1	1	1	1	0	1	1	1	1	1	1	1	0	0	0	1	1	1	1	1	1	0	1	1	1	0
5	476809	3368764	1	0	0	1	1	0	0	1	0	0	0	0	0	1	1	1	1	1	0	0	0	1	1	1	1	0	1	1	1	1	1	1	1	0	0	0	1	1	1	1	1	1	0	1	1	1	0
5	481570	3373525	1	0	0	1	1	0	0	1	0	0	0	0	0	1	1	1	1	1	0	0	0	1	1	1	1	0	1	1	1	1	1	1	1	0	0	0	1	1	1	1	1	1	0	1	1	1	0
5	482268	3374223	1	0	0	1	1	0	0	1	0	0	0	0	0	1	1	1	1	1	0	0	0	1	1	1	1	0	1	1	1	1	1	1	1	0	0	0	1	1	1	1	1	1	0	1	1	1	0
5	483316	3375271	1	0	0	1	1	0	0	1	0	0	0	0	0	1	1	1	1	1	0	0	0	1	1	1	1	0	1	1	1	1	1	1	1	0	0	0	1	1	1	1	1	1	0	1	1	1	0
5	484002	3375957	1	0	0	1	1	0	0	1	0	0	0	0	0	1	1	1	1	1	0	0	0	1	1	1	1	0	1	1	1	1	1	1	1	0	0	0	1	1	1	1	1	1	0	1	1	1	0
5	484537	3376492	1	0	0	1	1	0	0	1	0	0	0	0	0	1	1	1	1	1	0	0	0	1	1	0	1	0	1	1	1	1	1	1	1	0	0	0	1	1	1	1	1	1	0	1	1	1	0
5	488899	3380854	1	0	0	1	1	0	0	1	0	0	0	0	0	1	1	1	1	1	0	0	0	1	1	0	1	0	1	1	1	1	1	1	1	0	0	0	1	1	1	1	1	1	0	1	1	1	0
5	488982	3380937	1	0	0	1	1	0	0	1	0	0	0	0	0	1	1	1	1	1	0	0	0	1	1	0	1	0	1	1	1	1	1	1	1	0	0	0	1	1	1	1	1	1	0	1	1	1	0
5	490549	3382504	1	0	0	1	1	0	0	1	0	0	0	0	0	1	1	1	1	1	0	0	0	1	1	0	1	0	1	1	1	1	1	1	1	0	0	0	1	1	1	1	1	1	0	1	1	1	0
5	491806	3383761	1	0	0	1	1	0	0	1	0	0	0	0	0	1	1	1	1	1	0	0	0	1	1	0	1	0	1	1	1	1	1	1	1	0	0	0	1	1	1	1	1	1	0	1	1	1	0
5	492129	3384084	1	0	0	1	1	0	0	1	0	0	0	0	0	1	1	1	1	1	0	0	0	1	1	0	1	0	1	1	1	1	1	1	1	0	0	0	1	1	1	1	1	1	0	1	1	1	0
5	498534	3390489	1	0	0	1	1	0	0	1	0	0	0	0	0	1	1	1	1	1	0	0	0	1	1	0	1	0	1	1	1	1	1	1	1	0	0	0	1	1	1	1	1	1	0	1	1	1	0
5	500524	3392479	1	0	0	1	1	0	0	1	0	0	0	0	0	1	1	1	1	1	0	0	0	1	1	0	1	0	1	1	1	1	1	1	1	0	0	0	1	1	1	1	1	1	0	1	1	1	0
5	500783	3392738	1	0	0	1	1	0	0	1	0	0	0	0	0	1	1	1	1	1	0	0	0	1	1	0	1	0	1	1	1	1	1	1	1	0	0	0	1	1	1	1	1	1	0	1	1	1	0
5	501764	3393719	1	0	0	1	1	0	0	1	0	0	0	0	0	1	1	1	1	1	0	0	0	1	1	0	1	0	1	1	1	1	1	1	1	0	0	0	1	1	1	1	1	1	0	1	1	1	0
5	504211	3396166	1	0	0	1	1	0	0	1	0	0	0	0	0	1	1	1	1	1	0	0	0	1	1	0	1	0	1	1	1	1	1	1	1	0	0	0	1	1	1	1	1	1	0	1	1	1	0
5	514323	3406278	1	0	0	1	1	0	0	1	0	0	0	0	0	1	1	1	1	1	0	0	0	1	1	0	1	0	1	1	1	1	1	1	1	0	0	0	1	1	1	1	1	1	0	1	1	1	0
5	514855	3406810	1	0	0	1	1	0	0	1	0	0	0	0	0	1	1	1	1	1	0	0	0	1	1	0	1	0	1	1	1	1	1	1	1	0	0	0	1	1	1	1	1	1	0	1	1	1	0
5	520666	3412621	1	0	0	1	1	0	0	1	0	0	0	0	0	1	1	1	1	1	0	0	0	1	1	0	1	0	1	1	1	1	1	1	1	0	0	0	1	1	1	1	1	1	0	1	1	1	0
5	521308	3413263	1	0	0	1	1	0	0	1	0	0	0	0	0	1	1	1	1	1	0	0	0	1	1	0	1	0	1	1	1	1	1	1	1	0	0	0	1	1	1	1	1	1	0	1	1	1	0
5	522010	3413965	1	0	0	1	1	0	0	1	0	0	0	0	0	1	1	1	1	1	0	0	0	1	1	0	1	0	1	1	1	1	1	1	1	0	0	0	1	1	1	1	1	1	0	1	1	1	0
5	522683	3414638	1	0	0	1	1	0	0	1	0	0	0	0	0	1	1	1	1	1	0	0	0	1	1	0	1	0	1	1	1	1	1	1	1	0	0	0	1	1	1	1	1	1	0	1	1	1	0
5	523845	3415800	1	0	0	1	1	0	0	1	0	0	0	0	0	1	1	1	1	1	0	0	0	1	1	0	1	0	1	1	1	1	1	1	1	0	0	0	1	1	1	1	1	1	0	1	1	1	0
5	524394	3416349	1	0	0	1	1	0	0	1	0	0	0	0	0	1	1	1	1	1	0	0	0	1	1	0	1	0	1	1	1	1	1	1	0	0	0	0	1	1	1	1	1	1	0	1	1	1	0
5	524625	3416580	1	0	0	1	1	0	0	1	0	0	0	0	0	1	1	1	1	1	0	0	0	1	1	1	1	0	1	1	1	1	1	1	0	0	0	0	1	1	1	1	1	1	0	1	1	1	0
5	524888	3416843	1	0	1	1	1	0	0	1	0	0	0	0	0	1	1	1	1	1	0	0	0	1	1	1	1	0	1	1	1	1	1	1	0	0	0	0	1	1	1	1	1	1	0	1	1	1	0
5	526634	3418589	1	0	1	1	1	0	0	1	0	0	0	0	0	1	1	1	1	1	0	0	0	1	1	1	1	0	1	1	1	1	1	1	0	0	0	0	1	1	1	1	1	1	0	0	1	1	0
5	529484	3421439	1	0	1	1	1	0	0	1	0	0	0	0	0	1	1	1	1	1	0	0	0	1	1	1	1	0	1	1	1	1	1	1	0	0	0	0	1	1	1	1	1	1	0	0	1	1	0
5	537745	3429700	1	0	1	1	1	0	0	1	0	0	0	0	0	1	1	1	1	1	0	0	0	1	1	1	1	0	1	1	1	1	1	1	0	0	1	0	1	1	1	1	1	1	0	0	1	1	0
5	538885	3430840	1	0	1	1	1	0	0	1	0	0	0	0	0	1	1	1	1	1	0	0	0	1	1	1	1	0	1	1	1	1	1	1	0	0	1	0	1	1	1	1	1	1	0	0	1	1	0
5	540169	3432124	1	0	1	1	1	0	0	1	1	0	0	0	0	1	1	1	1	1	0	0	0	1	1	1	1	0	1	1	1	1	1	1	0	0	1	0	1	1	1	1	1	1	0	0	1	1	0
5	542361	3434316	1	0	1	1	1	0	0	1	1	0	0	0	0	1	1	1	1	1	0	0	0	1	1	1	1	0	1	1	1	1	1	1	0	0	1	0	1	1	1	1	1	1	0	0	1	1	0
5	543103	3435058	1	0	1	1	1	0	NA	1	1	0	0	0	0	1	1	1	1	1	0	0	0	1	1	1	1	0	1	1	1	1	1	1	0	0	0	0	1	1	1	1	1	1	0	0	1	1	0
5	545025	3436980	1	0	1	1	1	0	1	1	1	0	0	0	0	1	1	1	1	1	0	0	0	1	1	1	1	0	1	1	1	1	1	1	0	0	0	0	1	1	1	1	1	1	0	0	1	1	0
5	546667	3438622	1	0	1	1	1	0	1	1	1	0	0	0	0	1	1	1	1	1	0	0	0	1	1	1	1	0	1	1	1	1	1	1	0	0	0	0	1	1	1	1	1	1	0	0	1	1	0
5	547317	3439272	1	0	1	1	1	0	1	1	1	0	0	0	0	1	1	1	1	1	0	0	0	1	1	1	1	0	1	1	1	1	1	1	0	0	0	0	1	1	1	1	1	1	0	0	1	1	0
5	548298	3440253	1	0	1	1	1	0	1	1	1	0	0	0	0	1	1	1	1	1	0	0	0	1	1	1	1	0	1	1	1	1	1	1	0	0	0	0	1	1	1	1	1	1	0	0	1	1	0
5	548869	3440824	1	0	1	1	1	0	1	1	1	0	0	0	0	1	1	1	1	1	0	0	0	1	1	1	1	0	1	1	1	1	1	1	0	0	0	0	1	1	1	1	1	1	0	0	1	1	0
5	549802	3441757	1	0	1	1	1	0	1	0	1	0	0	0	0	1	1	1	1	1	0	0	0	1	1	1	1	0	1	1	1	1	1	1	0	0	0	0	1	1	1	1	1	1	0	0	1	1	0
5	553849	3445804	1	0	1	1	1	0	1	0	1	0	0	0	0	1	1	1	1	1	0	0	0	1	1	1	1	0	1	1	1	1	1	1	0	0	0	0	1	1	1	1	1	1	0	0	1	1	0
5	554819	3446774	1	0	1	1	1	0	1	0	1	0	0	0	0	1	1	1	1	1	0	0	0	1	1	1	1	0	1	1	1	1	1	1	0	0	0	0	1	1	1	1	1	1	0	0	1	1	0
5	557616	3449571	1	0	1	1	1	0	1	0	1	0	0	0	0	1	1	1	1	1	0	0	0	1	1	1	1	0	1	1	1	1	1	1	0	0	0	0	1	1	1	1	1	1	0	0	1	1	0
5	558228	3450183	1	0	1	1	1	0	1	0	1	0	0	0	0	1	1	1	1	1	0	0	0	1	1	1	1	0	1	1	1	1	1	1	0	0	0	0	1	1	1	1	1	1	0	0	1	1	0
5	558993	3450948	1	0	1	1	1	0	1	0	1	0	0	0	0	1	1	1	1	1	0	0	0	1	1	1	1	0	1	1	1	1	1	1	0	0	0	0	1	1	1	1	1	1	0	0	1	1	0
5	560680	3452635	1	0	1	1	1	0	1	0	1	0	0	0	0	1	1	1	1	1	0	0	0	1	1	1	1	0	1	1	1	1	1	1	0	0	0	0	1	1	1	1	1	1	0	0	1	1	0
5	565938	3457893	1	0	1	1	1	0	1	0	1	0	0	0	0	1	1	1	1	1	0	0	0	1	1	1	1	0	1	1	1	1	1	1	0	0	0	0	1	1	1	1	1	0	0	0	1	1	0
6	4976	3473805	1	1	0	1	1	1	1	0	0	1	0	0	1	0	0	1	0	1	1	1	1	1	1	1	0	0	0	0	0	0	1	0	0	1	0	0	1	0	0	1	0	1	0	1	0	1	0
6	12663	3481492	1	1	0	1	1	1	1	0	0	1	0	0	1	0	0	1	0	1	1	1	1	1	1	1	0	0	0	0	0	0	1	0	0	1	0	0	1	0	0	1	0	1	0	1	0	1	0
6	12742	3481571	1	1	0	1	1	1	1	0	0	1	0	0	1	0	0	1	0	1	1	1	1	1	1	1	0	0	0	0	0	0	1	0	0	1	0	0	1	0	0	1	0	1	0	1	0	1	0
6	12795	3481624	1	1	0	1	1	1	1	0	0	1	0	0	1	0	0	1	0	1	1	1	1	1	1	1	0	0	0	0	0	0	1	0	0	1	0	0	1	0	0	1	0	1	0	1	0	1	0
6	14488	3483317	1	1	0	1	1	1	1	0	0	1	0	0	1	0	0	1	0	1	1	1	1	1	1	1	NA	0	0	0	0	0	1	0	0	1	0	0	1	0	0	1	0	1	0	1	0	1	0
6	14518	3483347	1	1	0	1	1	1	1	0	0	1	0	0	1	0	0	1	0	1	1	1	1	1	1	1	NA	0	0	0	0	0	1	0	0	1	0	0	1	0	0	1	0	1	0	1	0	1	0
6	16759	3485588	1	1	0	1	1	1	1	0	0	1	0	0	1	0	0	1	0	1	1	1	1	1	1	1	NA	0	0	0	0	0	1	0	0	1	0	0	1	0	0	1	0	1	0	1	0	1	0
6	16803	3485632	1	1	0	1	1	1	1	0	0	1	0	0	1	0	0	1	0	1	1	1	1	1	1	1	NA	0	0	0	0	0	1	0	0	1	0	0	1	0	0	1	0	1	0	1	0	1	0
6	16824	3485653	1	1	0	1	1	1	1	0	0	1	0	0	1	0	0	1	0	1	1	1	1	1	1	1	NA	0	0	0	0	0	1	0	0	1	0	0	1	0	0	1	0	1	0	1	0	1	0
6	17399	3486228	1	1	0	1	1	1	1	0	0	1	0	0	1	0	0	1	0	1	1	1	1	1	1	1	NA	0	0	0	0	0	1	0	0	1	0	0	1	0	0	1	0	1	0	1	0	1	0
6	17723	3486552	1	1	0	1	1	1	1	0	0	1	0	0	1	0	0	1	0	1	1	1	1	1	1	1	NA	0	0	0	0	0	1	0	0	1	0	0	1	0	0	1	0	1	0	1	0	1	0
6	19129	3487958	1	1	0	1	1	1	1	0	0	1	0	0	1	0	0	1	0	1	1	1	1	1	1	1	NA	0	0	0	0	0	1	0	0	1	0	0	1	0	0	1	0	1	1	1	0	1	0
6	19604	3488433	1	1	0	1	1	1	1	0	0	1	0	0	1	0	0	1	0	1	1	1	1	1	1	1	NA	0	0	0	0	1	1	0	0	1	0	0	1	0	0	1	0	1	1	1	0	1	0
6	19827	3488656	1	1	0	1	1	1	1	0	0	1	0	0	1	0	0	1	0	1	1	1	1	1	1	1	NA	0	0	0	0	1	1	0	1	1	0	0	1	0	0	1	0	1	1	1	0	1	0
6	19876	3488705	1	1	0	1	1	1	1	0	0	1	0	0	1	0	0	1	0	1	1	1	1	1	1	1	NA	0	0	0	0	1	1	0	1	1	0	0	1	0	0	1	0	1	1	1	0	1	0
6	19914	3488743	1	1	0	1	1	1	1	0	1	1	0	0	1	0	0	1	0	1	1	1	1	1	1	1	NA	0	0	0	0	1	1	0	1	1	0	0	1	0	0	1	0	1	1	1	0	1	0
6	19969	3488798	1	1	0	1	1	1	1	0	1	1	0	0	1	0	0	1	0	1	1	1	1	1	1	1	NA	0	0	0	0	1	1	0	1	1	0	0	1	0	0	1	0	1	1	1	0	1	0
6	20043	3488872	1	1	0	1	1	1	1	0	1	1	0	0	1	0	0	1	0	1	1	1	1	1	1	1	NA	0	0	0	0	1	1	0	1	1	0	0	1	0	0	1	0	1	1	1	0	1	0
6	20103	3488932	1	1	0	1	1	1	1	0	1	1	0	0	1	0	0	1	0	1	1	1	1	1	1	1	NA	0	0	0	0	1	1	0	1	1	0	0	1	0	0	1	0	1	1	1	0	1	0
6	20226	3489055	1	1	0	1	1	1	1	0	1	1	0	0	1	0	0	1	0	1	1	1	1	1	1	1	NA	0	0	0	0	1	1	0	1	1	0	0	1	0	0	1	0	1	1	1	0	1	0
6	20296	3489125	1	1	0	1	1	1	1	0	1	1	0	0	1	0	0	1	0	1	1	1	1	1	1	1	NA	0	0	0	0	1	1	0	1	1	0	0	1	0	0	1	0	1	0	1	0	1	0
6	20451	3489280	1	1	0	1	1	1	1	0	1	1	0	0	1	0	0	1	0	1	1	1	1	1	1	1	NA	0	0	0	0	1	1	0	1	1	0	0	1	0	0	1	0	1	0	1	0	1	0
6	20567	3489396	1	1	0	1	1	1	1	0	1	1	0	0	1	0	0	1	0	1	1	1	1	1	1	1	NA	0	0	0	0	1	1	0	1	1	0	0	1	0	0	1	0	1	0	1	NA	1	0
6	20748	3489577	1	1	0	1	1	1	1	0	1	1	0	0	1	0	0	1	0	1	1	1	1	1	1	1	NA	0	0	0	0	1	1	0	1	1	0	0	1	0	0	1	0	1	0	1	NA	1	0
6	21267	3490096	1	1	0	1	1	1	1	0	1	1	0	0	1	0	0	1	0	1	1	1	1	1	1	1	NA	0	0	0	0	1	1	0	1	1	0	0	1	0	0	1	0	1	0	1	NA	1	0
6	23564	3492393	1	1	0	1	1	1	1	0	1	1	0	0	1	0	0	1	0	1	1	1	1	1	1	1	NA	0	0	0	0	1	1	0	1	1	0	0	1	0	0	1	0	1	0	1	NA	1	0
6	23620	3492449	1	1	0	1	1	1	1	0	1	1	0	0	1	0	0	1	0	1	1	1	1	1	1	1	NA	0	0	0	0	1	1	0	1	1	0	0	1	0	0	1	0	1	0	1	NA	1	0
6	27436	3496265	1	1	0	1	1	1	1	0	1	1	0	0	1	0	0	1	0	1	1	1	1	1	1	1	NA	0	0	0	0	1	1	0	1	1	0	0	1	0	0	1	0	1	0	1	1	1	0
6	28146	3496975	1	1	0	1	1	1	1	0	0	1	0	0	1	0	0	1	0	1	1	1	1	1	1	1	NA	0	0	0	0	1	1	0	1	1	0	0	1	0	0	1	0	1	0	1	1	1	0
6	29907	3498736	1	1	0	1	1	1	1	0	0	1	0	0	NA	0	0	1	0	1	1	1	1	1	1	1	NA	0	0	0	0	1	1	0	1	1	0	0	1	0	0	1	0	1	0	1	1	1	0
6	30187	3499016	1	1	0	1	1	1	1	0	0	1	0	0	0	0	0	1	0	1	1	1	1	1	1	1	1	0	0	0	0	0	1	0	0	1	0	0	1	0	0	1	0	1	0	1	1	1	0
6	32438	3501267	1	1	0	1	1	1	1	0	0	1	0	0	0	0	0	1	0	1	1	1	1	1	1	1	1	0	0	0	0	0	1	1	0	1	0	0	1	0	0	1	0	1	0	1	1	1	0
6	32800	3501629	1	1	0	1	1	1	1	0	0	1	0	0	0	0	0	1	0	1	1	1	1	1	1	1	1	0	0	0	0	0	1	1	0	1	0	0	1	0	0	1	0	1	0	1	1	1	0
6	34508	3503337	1	1	0	1	1	1	1	0	0	1	0	0	0	0	0	1	0	1	1	1	1	1	1	1	1	0	0	0	0	0	1	1	0	1	0	0	1	0	0	1	0	1	0	1	1	1	0
6	35368	3504197	1	1	0	1	1	1	1	0	0	1	0	0	0	0	0	1	0	1	1	1	1	1	1	1	1	0	0	0	0	0	1	1	0	1	0	0	1	0	0	1	0	1	1	1	1	1	0
6	37852	3506681	1	1	0	1	1	1	1	0	0	1	0	0	0	0	0	1	0	1	1	1	1	1	1	1	1	0	0	0	0	0	1	1	0	1	0	0	1	0	0	1	0	1	0	1	1	1	0
6	39269	3508098	1	1	0	1	1	1	1	0	0	1	0	0	0	0	0	1	0	1	1	1	1	1	1	1	1	0	0	0	0	0	1	1	0	1	0	0	1	0	0	1	0	1	0	1	1	1	0
6	39808	3508637	1	1	0	1	1	1	1	0	0	1	0	0	0	0	0	1	0	1	1	1	1	1	1	1	1	0	0	0	0	0	1	1	0	1	0	0	1	0	0	1	0	1	0	1	1	1	0
6	40189	3509018	1	1	0	1	1	1	1	0	0	1	0	0	0	0	0	0	0	1	1	1	1	1	1	1	1	0	0	0	0	0	1	1	0	1	0	0	1	0	0	1	0	1	0	1	1	1	0
6	41221	3510050	1	1	0	1	1	1	1	0	0	1	0	0	0	0	0	0	0	1	1	1	1	1	1	1	1	0	0	0	0	0	1	1	0	1	0	0	1	0	0	1	0	1	0	1	1	1	0
6	44192	3513021	1	1	0	1	1	1	1	0	0	1	0	0	0	0	0	0	0	1	1	1	1	1	1	1	1	0	0	0	0	0	1	1	0	1	0	0	1	0	0	1	0	1	0	1	1	1	0
6	46185	3515014	1	1	0	1	1	1	1	0	0	1	0	0	0	0	0	0	0	1	1	1	1	1	1	1	1	0	0	0	0	0	1	1	0	1	0	0	1	0	0	1	0	1	0	1	1	1	0
6	50137	3518966	1	1	0	1	1	1	1	0	0	1	0	0	0	0	0	0	0	1	1	1	1	1	1	1	1	0	0	0	0	0	1	1	0	1	0	0	1	0	0	1	0	1	0	1	1	1	0
6	52738	3521567	1	1	0	1	1	1	1	0	0	1	0	0	0	0	0	0	0	1	1	1	1	1	1	1	1	0	0	0	0	0	1	1	0	1	0	0	1	0	0	1	0	1	0	1	1	1	0
6	53989	3522818	1	1	0	1	1	1	1	0	0	1	0	0	0	0	0	0	0	1	1	1	1	1	1	1	1	0	0	0	0	0	1	1	0	1	0	0	1	0	0	1	0	1	0	1	1	1	0
6	54487	3523316	1	1	0	1	1	1	1	0	0	1	0	0	0	0	0	0	0	1	1	1	1	1	1	1	1	0	0	0	0	0	1	1	0	1	0	0	1	0	0	1	0	1	0	1	1	1	0
6	55127	3523956	1	1	0	1	1	1	1	0	0	1	0	0	0	0	0	0	0	1	1	1	1	1	1	1	1	0	0	1	0	0	1	1	0	1	0	0	1	0	0	1	0	1	0	1	1	1	0
6	55864	3524693	1	1	0	1	1	1	1	0	0	1	0	0	0	0	0	0	0	1	1	1	1	1	1	1	1	0	0	1	0	0	1	1	0	1	0	0	1	0	0	1	0	1	0	1	1	1	0
6	57870	3526699	1	1	0	1	1	1	1	0	0	1	0	0	0	0	0	0	0	1	1	1	1	1	1	1	1	0	0	1	0	0	1	1	0	1	0	0	1	0	0	1	0	1	0	1	1	1	0
6	58653	3527482	1	1	0	1	1	1	1	0	0	1	0	0	0	0	0	0	0	0	1	1	1	1	1	1	1	0	0	1	0	0	1	1	0	1	0	0	1	0	0	1	0	1	0	1	1	1	0
6	63394	3532223	1	1	0	1	1	1	1	0	0	1	0	0	0	0	0	0	0	0	1	1	1	1	1	1	1	0	0	1	0	0	1	1	0	1	0	0	1	0	0	1	0	1	0	1	1	1	0
6	64052	3532881	1	1	0	1	1	1	1	0	0	1	0	0	0	0	0	0	0	0	1	1	1	1	1	1	1	0	0	1	0	0	1	1	0	1	0	0	1	0	0	1	0	1	0	1	1	1	0
6	65504	3534333	1	1	0	1	1	1	1	0	0	1	0	0	0	0	0	0	0	0	1	1	1	1	1	0	1	0	0	1	0	0	1	1	0	1	0	0	1	0	0	1	0	1	0	1	1	1	0
6	66782	3535611	1	1	0	1	1	1	1	0	0	1	0	0	0	0	0	0	0	0	1	1	1	1	1	0	1	0	0	1	0	0	1	1	0	1	0	0	1	0	0	1	0	1	0	1	1	1	0
6	69778	3538607	1	1	0	1	1	1	1	0	0	1	0	0	0	0	0	0	0	0	1	1	1	1	1	0	1	0	0	1	0	0	1	1	0	1	0	0	1	0	0	1	0	1	0	1	1	1	0
6	70408	3539237	1	1	0	1	1	1	1	0	0	1	0	0	0	0	0	0	0	0	1	1	1	1	1	0	1	0	0	1	0	0	1	1	0	1	0	0	1	0	0	1	0	1	0	1	1	1	0
6	71932	3540761	1	1	0	1	1	1	1	0	0	1	0	0	0	0	0	0	0	0	1	1	1	1	1	0	1	0	0	1	0	0	1	1	0	1	0	0	1	0	0	1	0	1	0	1	1	1	0
6	72514	3541343	1	1	0	1	1	1	1	0	0	1	0	0	0	0	0	0	0	0	1	1	1	1	1	0	1	0	0	1	0	0	1	1	0	1	0	0	1	0	0	1	0	1	0	1	1	1	0
6	74817	3543646	1	1	0	1	1	1	1	0	0	1	0	0	0	0	1	0	0	0	1	1	1	1	1	0	1	0	0	1	0	0	1	1	0	1	0	0	1	0	0	1	0	1	0	1	1	1	0
6	75322	3544151	1	1	0	1	1	1	1	0	0	1	0	0	0	0	1	0	0	0	1	1	1	1	1	0	1	0	0	1	0	0	1	1	0	1	0	0	1	0	0	1	0	1	0	1	1	1	0
6	75397	3544226	1	1	0	1	1	1	1	0	0	1	0	0	0	0	1	0	0	0	1	1	1	1	1	0	1	0	0	1	0	0	1	1	0	1	0	0	1	0	0	1	0	1	0	1	1	1	0
6	76126	3544955	1	1	0	1	1	1	1	0	0	1	0	0	0	0	1	0	0	0	1	1	1	1	1	0	1	0	0	1	0	0	1	1	0	1	0	0	1	0	0	1	0	1	0	1	1	1	0
6	76682	3545511	1	1	0	1	1	1	1	0	0	1	0	0	0	0	1	0	0	0	1	1	0	1	1	0	1	0	0	1	0	0	1	1	0	1	0	0	1	0	0	1	0	1	0	1	1	1	0
6	77340	3546169	1	1	0	1	1	1	1	0	0	1	0	0	0	0	1	0	0	0	1	1	0	1	1	0	1	0	0	1	0	0	1	1	0	1	0	0	1	0	0	1	0	1	0	1	1	1	0
6	77928	3546757	1	1	0	1	1	1	1	0	0	1	0	0	0	0	1	0	0	0	1	1	0	1	1	0	1	0	0	1	0	0	0	1	0	1	0	0	1	0	0	1	0	1	0	1	1	0	0
6	83687	3552516	1	1	0	1	1	1	1	0	0	1	0	0	0	0	1	0	0	0	1	1	0	1	1	0	1	0	0	1	0	0	0	1	0	1	0	0	1	0	0	1	0	1	0	1	1	0	0
6	85912	3554741	1	1	0	1	1	1	1	0	0	1	0	0	0	0	1	0	0	0	1	1	0	1	1	0	1	0	0	1	0	0	0	1	0	1	0	0	0	0	0	1	0	1	0	1	1	0	0
6	88398	3557227	1	1	0	1	1	1	1	0	0	1	0	0	0	0	1	0	0	0	1	1	0	1	1	1	1	0	0	1	0	0	0	1	0	1	0	0	0	0	0	1	0	1	0	1	1	0	0
6	88828	3557657	1	1	0	1	1	1	1	0	0	1	0	0	0	0	1	0	0	0	1	1	0	1	1	1	1	0	0	1	0	0	0	1	0	1	0	0	0	0	0	1	0	1	0	1	1	0	0
6	92092	3560921	1	1	0	1	1	1	1	0	0	1	0	0	0	0	1	0	0	0	1	1	0	1	1	1	1	0	0	1	0	0	0	1	0	1	0	0	0	0	0	1	0	1	0	1	1	0	0
6	94726	3563555	1	1	0	1	1	1	1	0	0	1	0	0	0	0	1	0	0	0	1	1	0	1	1	1	1	0	0	1	0	0	0	1	0	1	0	0	0	0	0	1	0	1	0	1	1	0	0
6	94981	3563810	1	1	0	1	1	1	1	0	0	1	0	0	0	0	1	0	0	0	1	1	0	1	1	1	1	0	0	1	0	0	0	1	0	1	0	0	0	0	0	1	0	1	0	1	1	0	0
6	95387	3564216	1	1	0	1	1	1	1	0	0	1	0	0	0	0	1	0	0	0	1	1	0	1	1	1	1	0	0	1	0	0	0	1	0	1	1	0	0	0	0	1	0	1	0	1	1	0	0
6	95849	3564678	1	1	0	1	1	1	1	0	0	1	0	0	0	0	1	0	0	0	1	1	0	1	1	1	1	0	0	1	0	0	0	1	0	1	1	0	0	0	0	1	0	1	0	1	1	0	1
6	96502	3565331	1	1	0	1	1	1	1	0	0	1	0	0	0	0	1	0	0	0	1	1	0	1	1	1	1	0	0	1	0	0	0	1	0	1	1	0	0	0	0	1	0	1	0	1	1	0	1
6	96678	3565507	1	1	0	1	1	1	1	0	0	1	0	0	0	0	1	0	0	0	1	1	0	1	1	1	1	0	0	1	0	0	0	1	0	1	1	0	0	0	0	1	0	1	0	1	1	0	1
6	96991	3565820	1	1	1	1	1	1	1	0	0	1	0	0	0	0	1	0	0	0	1	1	0	1	1	1	1	0	0	1	0	0	0	1	0	1	1	0	0	0	0	1	0	1	0	1	1	0	1
6	97944	3566773	1	1	1	1	1	1	1	0	0	1	0	0	0	0	1	0	0	0	1	1	0	1	1	1	1	0	0	1	0	0	0	1	0	1	1	0	0	0	0	1	0	1	0	1	1	0	1
6	98071	3566900	1	1	1	1	1	1	1	0	0	1	0	0	0	0	1	0	0	0	1	1	0	1	1	1	1	0	0	1	0	0	0	1	0	1	1	0	0	0	0	1	0	1	0	1	1	0	1
6	98138	3566967	1	1	1	1	1	1	1	0	0	1	0	0	0	0	1	0	0	0	1	1	0	1	1	1	1	0	0	1	0	0	0	1	0	1	1	0	0	0	0	1	0	1	0	1	1	0	1
6	98578	3567407	1	1	1	1	1	1	1	0	0	1	0	0	0	0	1	0	0	0	1	1	0	1	1	1	1	0	0	1	0	0	0	1	0	1	0	0	0	0	0	0	0	1	0	1	1	0	1
6	98867	3567696	1	1	1	1	1	1	1	0	0	1	0	0	0	0	1	0	0	0	1	1	0	1	1	1	1	0	0	1	0	0	0	1	0	1	0	0	0	0	0	0	0	1	0	1	1	0	1
6	99734	3568563	1	1	1	1	1	1	1	0	0	1	0	0	0	0	1	0	0	0	1	1	0	1	1	1	1	0	0	1	0	0	0	1	0	1	0	0	0	0	0	0	0	1	0	1	1	0	1
6	100276	3569105	1	1	1	1	1	1	1	0	0	1	0	0	0	0	1	0	0	0	1	1	0	1	1	1	1	0	0	1	0	0	0	1	0	1	0	0	0	0	0	0	0	1	0	1	1	0	1
6	103369	3572198	1	1	1	1	1	1	1	0	0	1	0	0	0	0	1	0	0	0	1	1	0	1	1	1	1	0	0	1	0	0	0	1	0	1	0	0	0	0	0	0	0	1	0	1	1	0	1
6	103493	3572322	1	1	1	1	1	1	1	0	0	1	0	0	0	0	1	0	0	0	1	1	0	1	1	1	1	0	0	1	0	1	0	1	0	1	0	0	0	0	0	0	0	1	0	1	1	0	1
6	105370	3574199	1	1	1	1	1	1	1	0	0	1	0	0	0	0	1	0	0	0	1	1	0	1	1	1	0	0	0	1	0	1	0	1	0	1	0	0	0	0	0	0	0	1	0	1	1	0	1
6	107738	3576567	1	1	1	1	1	1	1	0	0	1	0	0	NA	0	1	0	0	0	1	1	0	1	1	1	0	0	0	1	0	1	0	1	0	1	0	0	0	0	0	0	0	1	0	1	1	0	1
6	111439	3580268	1	1	0	1	1	1	1	0	0	1	0	0	NA	0	1	0	0	0	1	1	0	1	1	1	0	0	0	1	0	1	0	1	0	1	0	0	0	0	0	0	0	1	0	1	1	0	1
6	111687	3580516	1	1	0	1	1	1	1	0	0	1	0	0	NA	0	1	0	0	0	1	1	0	1	1	1	0	0	0	1	0	1	0	1	0	1	0	0	0	0	0	0	0	1	0	1	1	0	1
6	114692	3583521	1	1	0	1	1	1	1	0	0	1	0	0	1	0	1	0	0	0	1	1	0	1	1	1	0	0	0	1	0	1	0	1	0	1	0	0	0	0	0	0	0	1	0	1	1	0	1
6	114714	3583543	1	1	0	1	1	1	1	0	0	1	0	0	1	0	1	0	0	0	1	1	0	1	1	1	0	0	0	1	0	1	0	1	0	1	0	0	0	0	0	0	0	1	0	1	1	0	1
6	115494	3584323	1	1	0	1	1	1	1	0	0	1	0	0	1	0	1	0	0	0	1	1	0	1	1	1	0	1	0	1	0	1	0	1	0	1	0	0	0	0	0	0	0	1	0	1	1	0	1
6	116573	3585402	1	1	0	1	1	1	1	0	0	1	0	0	1	0	1	0	0	0	1	1	0	1	1	0	0	1	0	1	0	1	0	1	0	0	0	0	0	0	0	0	0	1	0	1	1	0	1
6	116839	3585668	1	1	0	1	1	1	1	0	0	1	0	0	1	0	1	0	0	0	1	1	0	1	1	0	0	1	0	1	0	1	0	1	0	0	0	0	0	0	0	0	0	1	0	1	1	0	1
6	118097	3586926	1	1	0	1	1	1	1	0	0	1	0	0	1	0	1	0	0	0	1	1	0	1	1	0	0	1	0	1	0	1	0	1	0	0	0	0	0	0	0	0	0	1	0	1	1	0	1
6	118563	3587392	1	1	0	1	1	1	1	0	0	1	0	0	1	0	1	0	0	0	1	1	0	1	1	0	0	1	0	1	0	1	0	1	0	0	0	0	0	0	0	0	0	1	0	1	NA	0	1
6	119266	3588095	1	1	0	1	1	1	1	0	0	1	0	0	1	0	1	0	0	0	1	1	0	1	1	0	0	1	0	1	0	1	0	1	0	0	0	0	0	0	0	0	0	1	0	1	0	0	1
6	122716	3591545	1	1	0	1	1	1	1	0	0	1	0	1	1	0	1	0	0	0	1	1	0	1	1	0	0	1	0	1	0	1	0	1	0	0	0	0	0	0	0	0	0	1	0	1	0	0	1
6	123067	3591896	1	1	0	1	1	1	1	0	0	1	0	1	1	0	1	0	0	0	1	1	0	1	1	0	0	1	0	1	0	1	0	1	0	0	0	0	0	0	0	0	0	1	0	1	0	0	1
6	124253	3593082	1	1	0	1	1	1	1	0	0	1	0	1	1	0	1	0	0	0	1	1	0	1	1	0	0	1	0	1	0	1	0	1	0	0	0	0	0	0	0	0	0	1	0	1	0	0	1
6	130967	3599796	1	1	0	1	1	1	1	0	0	1	0	1	1	0	1	0	0	0	1	1	0	0	1	0	0	1	0	1	0	1	0	1	0	0	0	0	0	0	0	0	0	1	0	1	0	0	1
6	130995	3599824	1	1	0	1	1	1	1	0	0	1	0	1	1	0	1	0	0	0	0	1	0	0	1	0	0	1	0	1	0	1	0	1	0	0	0	0	0	0	0	0	0	1	0	1	0	0	1
6	137019	3605848	1	1	0	1	1	0	1	0	0	1	0	1	1	0	1	0	0	0	0	1	0	0	1	0	0	1	0	1	0	1	0	1	0	0	0	0	0	0	0	0	0	1	0	1	0	0	1
6	154845	3623674	1	1	0	1	1	0	1	0	0	1	0	1	1	0	1	0	0	0	0	1	0	0	1	0	0	1	0	1	0	1	0	1	0	0	0	0	0	0	0	0	0	1	0	1	0	0	1
6	155681	3624510	1	1	0	1	1	0	1	0	0	1	0	1	1	0	1	0	0	0	0	1	0	0	1	0	0	1	0	1	0	0	0	1	0	0	0	0	0	0	0	0	0	1	0	1	0	0	1
6	158024	3626853	1	1	0	1	1	0	1	0	0	1	0	1	1	0	1	0	0	0	0	1	0	0	1	0	0	1	0	1	0	0	0	1	0	0	0	0	0	0	0	0	0	1	0	1	0	0	1
6	158086	3626915	1	1	0	1	1	0	1	0	0	1	0	1	1	0	1	0	0	0	0	1	0	0	1	0	0	1	0	1	0	0	0	1	0	0	0	0	0	0	0	0	0	1	0	1	0	0	1
6	162111	3630940	1	1	0	1	1	0	1	0	0	1	0	1	1	0	1	0	0	0	0	1	0	0	1	0	0	1	0	1	0	0	0	1	0	0	0	0	0	0	0	0	0	1	0	1	0	0	1
6	167198	3636027	1	1	0	1	1	0	1	0	0	1	0	1	1	0	1	0	0	0	0	1	0	0	1	0	0	1	0	1	0	0	0	1	0	0	0	0	0	0	0	0	0	1	0	1	0	0	1
6	167598	3636427	1	1	0	1	1	0	1	0	0	1	0	1	1	0	1	0	0	0	0	1	0	0	1	0	0	1	0	1	0	0	0	1	0	0	0	0	0	0	0	0	0	1	0	1	0	0	1
6	168102	3636931	1	1	0	1	1	0	1	0	0	1	0	1	1	0	1	0	0	0	0	1	0	0	1	0	0	1	0	1	0	0	0	1	0	0	0	0	0	0	0	0	0	1	0	1	0	0	1
6	170423	3639252	1	1	0	1	1	0	1	0	0	1	0	1	1	0	1	0	0	0	1	1	0	0	1	0	0	1	0	1	0	0	0	1	0	0	0	0	0	0	0	0	0	1	0	1	0	0	1
6	172334	3641163	1	1	0	1	1	0	1	0	0	1	0	1	1	0	1	0	0	0	1	1	0	0	1	0	0	1	0	1	0	0	0	1	0	0	0	0	0	0	0	0	0	1	0	1	0	0	1
6	174484	3643313	1	1	0	1	1	0	1	0	0	1	0	1	1	0	1	0	0	0	1	1	0	0	0	0	0	1	0	1	0	0	0	1	1	0	0	0	0	0	0	0	0	1	0	1	0	0	1
6	176010	3644839	1	1	0	1	1	0	1	0	0	1	0	1	1	0	1	0	0	0	1	1	0	0	0	0	0	1	0	1	0	0	0	1	1	0	0	0	0	0	0	0	0	1	0	1	0	0	1
6	177249	3646078	1	1	0	1	1	0	1	0	0	1	0	1	1	0	1	0	0	0	1	1	0	0	0	0	0	1	0	1	0	0	0	1	1	0	0	0	0	0	0	0	0	1	0	1	0	0	1
6	181692	3650521	1	1	0	1	1	0	1	0	0	1	0	1	1	0	1	0	0	0	1	1	0	0	0	0	0	1	0	1	0	0	0	1	1	0	0	0	0	0	0	0	0	1	0	1	0	0	1
6	182652	3651481	0	1	0	1	1	0	1	0	0	1	0	1	1	0	1	0	0	0	1	1	0	0	0	0	0	1	0	1	0	0	0	1	1	0	0	0	0	0	0	0	0	1	0	1	0	0	1
6	185806	3654635	0	1	0	1	1	0	1	0	0	1	0	1	1	0	1	0	0	0	1	1	0	0	0	0	0	1	0	1	0	0	0	1	1	0	0	0	0	0	0	0	0	1	0	1	0	0	1
6	186097	3654926	0	1	0	1	1	0	1	0	0	1	0	1	1	0	1	0	0	0	1	1	0	0	0	0	0	1	0	1	0	0	0	1	1	0	0	0	0	0	0	0	0	1	0	1	0	0	1
6	186433	3655262	0	1	0	1	1	0	1	0	0	1	0	1	1	0	1	0	0	0	1	1	0	0	0	0	0	1	0	1	0	0	0	1	1	0	0	0	0	0	0	0	0	1	0	1	0	0	1
6	187771	3656600	0	1	0	1	1	0	1	0	0	1	0	1	1	0	1	0	0	0	1	1	0	0	0	0	0	1	0	1	0	0	0	1	1	0	0	0	0	0	0	0	0	1	0	1	0	0	1
6	196316	3665145	0	1	0	1	1	0	1	0	0	1	0	1	1	0	1	0	0	0	1	1	0	0	0	0	0	1	0	1	0	0	0	1	1	0	0	0	0	0	0	0	0	0	0	1	0	0	1
6	197402	3666231	0	1	0	1	1	0	1	0	0	1	1	1	1	0	1	0	0	0	1	1	0	0	0	1	0	1	0	1	0	0	0	1	1	0	0	0	0	0	0	0	0	0	0	1	0	0	1
6	197758	3666587	0	1	0	1	1	0	1	0	0	1	1	1	1	0	1	0	0	0	1	1	0	0	0	1	0	1	0	1	0	0	0	1	1	0	0	0	0	0	0	0	0	0	0	1	0	0	1
6	199828	3668657	0	1	0	1	1	0	1	0	0	1	1	1	1	0	1	0	0	0	1	1	0	0	0	1	0	1	0	1	0	0	0	1	1	0	0	0	0	0	0	0	0	0	0	1	0	0	1
6	201624	3670453	0	1	0	1	1	0	1	0	0	1	1	1	1	0	1	0	0	0	1	1	0	0	0	1	0	1	0	1	0	0	0	1	1	0	0	0	0	0	0	0	0	0	0	1	0	0	1
6	205988	3674817	1	0	0	1	1	0	0	0	0	1	1	1	0	1	1	0	0	1	1	1	0	0	0	1	0	1	0	1	0	0	0	1	1	0	0	0	1	0	0	0	0	0	0	1	0	0	1
6	206552	3675381	1	0	0	1	1	0	0	0	0	1	1	0	0	1	1	0	0	1	1	1	0	0	0	1	0	1	0	1	0	0	0	1	1	0	0	0	1	0	0	0	0	0	0	1	0	0	1
6	208668	3677497	1	0	0	1	1	0	0	0	0	1	1	0	0	1	1	0	0	1	1	1	0	0	0	1	0	1	0	1	0	0	0	1	1	0	0	0	1	0	0	0	0	0	0	1	0	0	1
6	210967	3679796	1	0	0	1	1	0	0	0	0	1	1	0	0	1	1	0	0	1	1	1	0	0	0	1	0	1	0	1	0	0	0	1	1	0	0	0	1	0	0	1	0	0	0	1	0	0	1
6	211652	3680481	1	0	0	1	1	0	0	0	0	1	1	0	0	1	1	0	0	1	1	1	0	0	0	1	0	1	0	1	0	0	0	1	1	0	0	0	1	0	0	1	0	0	0	1	0	0	1
6	213465	3682294	1	0	0	1	1	0	0	0	0	1	1	0	0	1	1	0	0	1	1	1	0	0	0	1	0	1	0	1	0	0	0	1	1	0	0	0	1	0	0	1	0	0	0	1	0	0	1
6	219079	3687908	1	0	0	1	1	0	0	0	0	1	1	0	0	1	1	0	0	1	1	1	0	0	0	1	0	1	0	1	0	0	0	1	1	0	0	0	1	0	0	1	0	0	0	1	0	0	1
6	221528	3690357	1	0	0	1	1	0	0	0	0	1	1	0	0	1	1	0	0	1	1	1	0	0	0	1	0	1	0	1	0	0	0	1	1	0	0	0	1	0	0	1	0	0	0	1	0	0	1
6	225352	3694181	1	0	0	1	1	0	0	0	1	1	1	0	0	1	1	0	0	1	1	1	0	0	0	1	0	1	0	1	0	0	0	1	1	1	0	0	1	0	0	1	0	0	0	1	0	0	1
6	227025	3695854	1	0	0	1	1	0	0	0	1	1	1	0	0	0	1	0	0	1	1	1	0	0	0	1	0	1	0	1	0	0	0	1	1	1	0	0	1	0	0	1	0	0	0	1	0	0	1
6	228332	3697161	1	0	0	1	1	0	0	0	1	1	1	1	0	0	1	0	0	1	1	1	0	0	0	1	0	1	0	1	0	0	0	1	1	1	0	0	1	0	0	1	0	0	0	1	0	0	1
6	228509	3697338	1	0	0	1	1	0	0	0	1	1	1	1	0	0	1	0	0	1	1	1	0	0	0	1	0	1	0	1	0	0	0	1	1	1	0	0	1	0	0	1	0	0	0	1	0	0	1
6	229320	3698149	1	0	0	1	1	0	0	0	1	1	1	1	0	0	1	0	0	1	1	1	0	0	0	1	0	1	0	1	0	0	0	1	1	1	0	0	1	0	0	1	0	0	0	1	0	0	1
6	229520	3698349	1	0	0	1	1	0	0	0	1	1	1	1	0	0	1	0	0	1	1	1	0	0	0	1	0	1	0	1	0	0	0	1	1	1	0	0	1	0	0	1	0	0	0	1	0	0	1
6	229757	3698586	1	0	0	1	1	0	0	0	1	1	1	1	0	0	1	0	0	1	1	1	0	0	0	1	0	1	0	1	0	0	0	1	1	1	0	0	1	0	0	1	0	0	0	1	0	0	1
6	230891	3699720	1	0	0	1	1	0	0	0	1	1	1	1	0	0	1	0	0	1	1	1	0	0	0	1	0	1	0	1	0	0	0	1	1	1	0	0	1	0	0	1	0	0	0	1	0	0	1
6	230918	3699747	1	0	0	1	1	0	0	0	1	1	1	1	0	0	1	0	0	1	1	1	0	0	0	1	0	1	0	1	0	0	0	1	1	1	0	0	1	0	0	1	0	0	0	1	0	0	1
6	231638	3700467	1	0	0	1	1	0	0	0	1	1	1	1	0	0	1	0	0	1	1	1	0	0	0	1	0	1	0	1	0	0	0	1	1	1	0	0	1	0	0	1	0	0	0	1	0	0	1
6	232279	3701108	1	0	0	1	1	0	0	0	1	1	1	1	0	0	1	0	0	1	1	1	0	0	0	1	0	1	0	1	0	0	0	1	1	1	0	0	1	0	0	1	0	0	0	1	0	0	1
6	237962	3706791	1	0	0	1	1	0	0	0	1	1	1	1	0	0	1	0	0	1	1	1	0	0	0	1	0	1	0	1	0	0	0	1	1	1	0	0	1	0	0	1	0	0	0	1	0	0	1
6	239066	3707895	1	0	0	1	1	0	0	0	1	1	1	1	0	0	1	0	0	1	1	1	0	0	0	1	0	1	0	1	0	0	0	1	1	1	0	0	1	0	0	1	0	0	0	1	0	0	1
6	239478	3708307	1	0	0	1	1	0	0	0	1	1	1	1	0	0	1	0	0	1	1	1	0	0	0	0	0	1	0	1	0	0	0	1	1	1	0	0	1	0	0	1	0	0	0	1	0	0	1
6	240289	3709118	1	0	0	1	1	0	0	0	1	1	1	1	0	0	1	0	0	1	1	1	0	0	0	0	0	1	0	1	0	0	0	1	1	1	0	0	1	0	1	1	0	0	0	1	0	0	1
6	240610	3709439	1	0	0	1	1	0	0	0	1	1	1	1	0	0	1	0	0	1	1	1	0	0	0	0	0	1	0	1	0	0	0	1	1	1	0	0	1	0	1	1	0	0	0	1	0	0	1
6	244301	3713130	1	0	0	1	1	0	0	0	1	1	1	1	0	0	1	0	0	1	1	1	0	0	0	0	0	1	0	1	0	0	0	1	1	1	0	0	1	0	1	1	0	0	0	1	0	1	1
6	244932	3713761	1	0	0	1	1	0	0	0	1	1	1	1	0	0	1	0	0	1	1	1	0	0	0	0	0	1	0	1	0	0	0	1	1	1	0	0	1	0	1	1	0	0	0	1	0	1	1
6	245661	3714490	1	0	0	1	1	0	0	0	1	1	1	1	0	0	1	0	0	1	1	1	0	0	0	0	0	1	0	1	0	0	0	1	1	1	0	0	1	0	1	1	0	0	0	1	0	1	1
6	246705	3715534	1	0	1	1	0	0	0	0	1	1	1	1	0	0	1	0	0	1	1	1	0	0	0	0	0	1	0	1	0	1	0	1	1	1	0	0	1	0	1	1	0	0	0	1	0	1	1
6	248124	3716953	1	0	1	1	0	0	0	0	0	1	1	1	0	0	1	0	0	1	1	1	0	0	0	0	0	1	0	1	0	1	0	1	1	1	0	0	1	0	1	1	0	0	0	1	0	1	1
6	251165	3719994	1	0	1	1	0	0	0	0	0	1	1	1	0	0	1	0	0	1	1	1	0	0	0	0	0	1	0	1	1	1	0	1	1	1	0	0	1	0	1	1	0	0	0	1	0	1	1
6	252271	3721100	1	0	1	1	0	0	0	0	0	1	1	1	0	0	1	0	0	1	1	1	0	0	0	0	0	1	0	1	1	1	0	1	1	1	0	0	1	0	1	1	0	0	0	1	0	1	1
6	253673	3722502	1	0	1	1	0	0	0	0	0	1	1	1	0	0	1	0	0	1	1	1	0	0	0	0	0	1	0	1	1	1	0	1	1	1	0	0	1	0	1	1	0	0	0	1	0	1	1
6	255233	3724062	1	0	1	1	0	0	0	0	0	1	1	1	0	0	1	0	0	1	1	1	0	0	0	0	0	1	0	1	1	1	0	1	1	1	0	0	1	0	1	1	0	0	0	1	0	1	1
6	256493	3725322	1	0	1	1	0	0	0	0	0	1	1	1	0	0	1	0	0	1	1	1	0	0	0	0	0	1	0	1	1	1	0	1	1	1	0	0	1	0	1	1	0	0	0	1	0	1	1
6	264000	3732829	1	0	1	1	0	1	0	0	0	1	1	1	0	0	1	0	0	1	1	1	0	0	0	0	0	1	0	1	1	1	0	1	1	1	0	0	1	0	1	1	0	0	0	1	0	1	1
7	1581	3740571	0	1	0	0	0	0	0	0	1	0	1	1	0	0	1	1	1	0	1	1	0	1	0	0	0	1	1	0	0	1	0	0	1	1	1	0	0	1	0	0	0	0	1	0	0	1	0
7	12339	3751329	0	1	0	0	0	0	0	0	1	0	1	1	0	0	1	1	1	0	1	1	0	1	0	0	0	1	1	0	0	1	0	0	1	1	1	0	0	0	0	0	0	0	1	0	0	1	0
7	14737	3753727	0	1	0	0	0	0	0	0	1	0	1	1	0	0	1	1	1	0	1	1	0	1	0	0	0	1	1	0	0	1	0	0	1	1	1	0	0	1	0	0	0	0	1	0	0	1	0
7	14981	3753971	0	1	0	0	0	0	0	0	1	0	1	1	0	0	1	1	1	0	1	1	0	1	0	0	0	1	1	0	0	1	0	0	1	1	1	0	0	1	0	0	0	0	1	0	0	1	0
7	19173	3758163	0	1	0	0	0	0	0	0	1	0	1	1	0	0	1	1	1	0	1	1	0	1	0	0	0	1	1	0	0	1	0	0	1	1	1	0	0	1	0	0	0	0	1	0	0	1	0
7	21020	3760010	0	1	0	0	0	0	0	0	1	0	1	1	0	0	1	1	1	0	1	1	0	1	0	0	0	1	1	0	0	1	0	0	1	1	1	0	0	1	0	0	1	0	1	0	0	1	0
7	21919	3760909	1	1	0	0	0	0	0	0	1	0	1	1	0	0	1	1	1	0	1	1	0	1	0	0	0	1	1	0	0	1	0	0	1	1	1	0	0	1	0	0	1	0	1	0	0	1	0
7	22661	3761651	1	1	0	0	0	0	0	0	1	0	1	1	0	0	1	1	1	0	1	1	0	1	0	0	0	1	1	0	0	1	0	0	1	1	1	0	0	1	0	0	1	0	1	0	0	1	0
7	23602	3762592	1	1	0	0	0	0	0	0	1	1	1	1	0	0	1	1	1	0	1	1	0	1	0	0	0	1	1	0	0	1	0	0	1	1	1	0	0	1	0	0	1	0	1	0	0	1	0
7	24525	3763515	1	1	0	0	0	0	0	0	1	1	1	1	0	0	1	1	1	0	1	1	0	1	0	0	0	1	1	1	0	1	0	0	1	1	1	0	0	1	0	0	1	0	1	0	0	1	0
7	26364	3765354	1	1	0	0	0	0	0	0	1	1	1	1	0	0	1	1	1	0	1	1	0	1	0	0	0	1	1	1	0	1	0	0	1	1	1	0	0	1	0	0	1	0	1	0	0	1	0
7	26801	3765791	1	1	0	0	0	0	0	0	1	1	1	1	0	0	1	1	1	0	1	1	0	1	0	0	0	1	1	1	0	1	0	0	1	1	1	0	0	1	0	0	1	0	1	0	0	1	0
7	29361	3768351	1	1	0	0	0	0	0	0	1	1	1	1	0	1	1	1	1	0	1	1	0	1	0	0	0	1	1	1	0	1	0	0	1	1	1	0	0	1	0	0	1	0	1	0	0	1	0
7	34702	3773692	1	1	0	0	0	0	0	0	1	1	1	1	0	1	1	1	1	0	1	1	0	1	0	0	0	1	1	1	0	1	0	0	1	1	1	0	0	0	0	0	1	0	1	0	0	1	0
7	35543	3774533	1	1	0	0	0	0	0	0	1	1	1	1	0	1	1	1	1	0	1	1	0	1	0	0	0	1	1	1	0	1	0	0	1	1	1	0	0	0	0	0	1	0	1	0	0	1	0
7	36448	3775438	1	1	0	0	0	0	0	0	1	1	1	1	0	1	1	1	1	0	1	1	0	1	0	0	0	1	1	1	0	1	0	0	1	1	1	0	0	0	0	0	1	0	1	0	0	1	0
7	37288	3776278	1	1	0	0	0	0	0	0	1	1	1	1	0	1	1	1	1	0	1	1	1	1	0	0	0	1	1	1	0	1	0	0	1	1	1	0	0	0	0	0	1	0	1	0	0	1	0
7	43308	3782298	1	1	0	0	1	0	0	0	1	1	1	1	0	1	1	1	1	0	1	1	1	1	0	0	0	1	1	1	1	1	0	0	1	0	1	0	0	0	0	0	1	0	1	0	0	1	0
7	43400	3782390	1	1	0	0	1	0	0	0	1	1	1	1	0	1	1	1	1	0	1	1	1	1	0	0	0	1	1	1	1	1	0	0	1	0	1	0	0	0	0	0	1	0	1	0	0	1	0
7	44308	3783298	1	1	0	0	1	0	0	0	1	1	1	1	0	1	1	1	1	0	1	1	1	1	0	0	0	1	1	1	1	1	0	0	1	0	1	0	0	0	0	0	1	0	1	0	0	1	0
7	45345	3784335	1	1	0	0	1	0	0	0	1	1	1	1	0	1	1	1	1	0	1	1	1	1	0	0	0	1	1	1	1	1	0	0	1	0	1	0	0	0	0	0	1	0	1	0	0	1	0
7	46524	3785514	1	1	0	0	1	0	0	0	1	1	1	1	0	1	1	1	1	0	1	1	1	1	0	0	0	1	1	1	1	1	0	0	1	0	1	0	0	0	0	0	1	0	1	0	0	1	0
7	47565	3786555	1	1	0	0	1	0	0	0	1	1	1	1	0	1	1	1	1	0	1	1	1	1	0	0	0	1	1	1	1	1	0	0	1	0	1	0	0	0	0	0	1	0	1	0	0	1	0
7	50874	3789864	1	1	0	0	1	0	0	0	1	1	1	1	0	1	1	1	1	0	1	1	1	1	0	0	0	1	1	1	1	1	0	0	1	0	1	0	0	0	0	0	1	0	1	0	0	1	0
7	51531	3790521	1	1	0	0	1	0	0	0	1	1	1	1	0	1	1	1	1	0	1	1	1	1	0	0	0	1	1	1	1	1	0	0	1	0	1	0	0	0	0	NA	1	0	1	0	0	1	0
7	52732	3791722	1	1	0	0	1	0	0	0	1	1	1	1	0	1	1	1	1	0	1	1	1	1	0	0	0	0	1	1	1	1	0	0	1	0	1	0	0	0	0	1	1	0	1	0	0	1	1
7	53700	3792690	1	1	0	0	1	0	0	0	1	1	1	1	0	1	1	1	1	0	1	1	1	1	0	0	0	0	1	1	1	1	0	0	1	0	1	0	0	0	0	1	1	0	1	0	1	1	1
7	55015	3794005	1	1	0	0	1	0	0	0	1	1	1	1	0	1	1	1	1	0	1	1	1	1	0	0	0	0	1	1	1	1	0	0	1	0	1	0	0	0	0	1	1	0	1	0	1	1	1
7	55850	3794840	1	1	0	0	1	0	0	0	0	1	1	1	0	1	1	1	1	0	1	1	1	1	0	0	0	0	1	1	1	0	0	0	1	0	1	0	0	0	0	1	1	0	1	0	1	1	1
7	56041	3795031	1	1	0	0	1	0	0	0	0	1	1	1	0	1	1	1	1	0	1	1	1	1	0	0	0	0	1	1	1	0	0	0	1	0	1	0	0	0	0	1	1	0	1	0	1	1	1
7	60729	3799719	1	1	0	NA	1	0	0	0	0	1	1	1	0	1	0	1	0	0	1	1	1	1	0	0	0	0	1	1	1	0	0	0	1	0	1	0	0	0	0	1	1	0	1	0	1	1	1
7	61936	3800926	1	1	0	1	1	0	0	0	0	1	1	1	0	1	0	1	0	0	1	1	1	1	0	0	0	0	1	1	1	0	0	0	1	0	1	0	0	0	0	1	1	0	1	0	1	1	1
7	65725	3804715	1	1	0	1	1	0	0	0	0	1	1	1	0	1	0	1	0	0	1	1	1	1	0	0	0	0	1	1	1	0	0	0	1	0	1	0	0	0	0	1	1	0	1	0	1	1	1
7	70474	3809464	1	1	0	1	1	0	0	0	0	1	1	1	0	1	0	1	0	0	1	1	1	1	0	0	0	0	1	1	1	0	0	0	1	0	1	0	0	0	0	1	1	0	1	0	1	1	1
7	73286	3812276	1	1	0	1	1	0	0	0	0	1	1	1	0	1	0	1	0	0	1	1	1	1	0	0	0	0	1	1	1	0	0	0	1	0	1	0	0	0	0	1	1	0	1	0	1	1	1
7	74942	3813932	1	1	0	1	1	0	0	0	0	1	1	1	0	1	0	1	0	0	1	1	1	1	0	0	0	0	1	1	1	0	0	0	1	0	1	0	0	0	0	1	1	0	1	0	1	1	1
7	76021	3815011	1	1	0	1	1	0	0	0	0	1	1	1	0	1	0	1	0	0	1	1	1	1	0	0	0	0	1	1	1	0	0	0	1	0	1	0	0	0	0	1	1	0	1	0	1	1	1
7	76490	3815480	1	1	0	1	1	0	0	0	0	1	1	1	0	1	0	1	0	0	1	1	1	1	0	0	0	0	1	1	1	0	0	0	1	0	1	0	0	0	0	1	1	0	1	0	1	1	1
7	77983	3816973	1	1	0	1	1	0	0	0	0	1	1	1	0	1	0	1	0	0	1	1	1	1	1	0	0	0	1	1	1	0	0	0	1	0	1	0	0	0	0	1	1	0	1	0	1	1	1
7	78859	3817849	1	1	0	1	1	0	0	0	0	1	1	1	0	1	0	1	0	0	1	1	1	1	1	0	0	0	1	1	1	0	0	0	1	0	1	0	0	0	0	1	1	0	1	0	1	1	1
7	79268	3818258	1	1	0	1	1	0	0	0	0	1	1	1	0	1	0	1	0	0	1	1	1	1	1	0	0	0	1	1	1	0	0	0	1	0	1	0	0	0	0	1	1	0	1	0	1	1	1
7	79586	3818576	1	1	0	1	1	0	0	0	0	1	1	1	0	1	0	1	0	0	1	1	1	1	1	0	0	0	1	1	1	0	0	0	1	0	1	0	0	0	0	1	1	0	1	0	1	1	1
7	80305	3819295	1	1	0	1	1	1	0	0	0	1	1	1	0	1	0	1	0	0	1	1	1	1	1	0	0	0	1	1	1	0	0	0	1	0	1	0	0	0	0	1	1	0	1	0	1	1	1
7	81268	3820258	1	1	0	1	1	1	0	0	0	1	1	1	0	1	0	1	0	0	1	1	1	1	1	0	0	0	1	1	1	0	0	0	1	0	1	0	0	0	0	1	1	0	1	0	1	1	1
7	82858	3821848	1	1	0	1	1	1	0	0	0	1	1	1	0	1	0	1	0	0	1	1	1	1	1	0	1	0	1	1	1	0	0	0	1	0	1	0	0	0	0	1	1	0	1	0	1	1	1
7	83968	3822958	1	1	0	1	1	1	0	0	0	1	1	1	0	1	0	1	0	0	1	1	1	1	1	0	1	0	1	1	1	0	0	0	1	0	1	0	0	0	0	1	1	0	1	0	1	1	1
7	84203	3823193	1	0	0	1	1	1	0	0	0	1	1	1	0	1	0	1	0	0	1	1	1	1	1	0	1	0	1	1	1	0	0	0	1	0	1	0	0	0	0	1	1	0	1	0	1	1	1
7	87769	3826759	1	0	0	1	1	1	0	0	0	1	1	1	0	1	0	1	0	0	1	1	1	1	1	0	1	0	1	1	1	0	0	0	1	0	1	0	0	0	0	1	1	0	1	0	1	1	1
7	88664	3827654	1	0	0	1	1	1	0	1	0	1	1	1	0	1	0	1	0	0	1	1	1	1	1	0	1	0	1	1	1	0	0	0	1	0	1	0	0	0	0	1	1	0	1	0	1	1	1
7	90444	3829434	1	0	0	1	1	1	0	1	0	1	1	1	0	1	1	1	0	0	1	1	1	1	1	0	1	0	1	1	1	0	0	0	1	0	1	0	0	0	0	1	1	0	1	0	1	1	1
7	91652	3830642	1	0	0	1	1	1	0	1	0	1	1	1	0	1	1	1	0	0	1	1	1	1	1	0	1	0	1	1	1	0	0	0	1	0	1	0	0	0	0	1	1	0	1	0	1	1	1
7	91958	3830948	1	0	0	1	1	1	0	1	0	1	1	1	0	1	1	1	0	0	1	1	1	1	1	0	1	0	1	1	1	0	0	0	1	0	1	0	0	0	0	1	1	0	1	0	1	1	1
7	92820	3831810	1	0	0	1	1	1	0	1	0	1	1	1	0	1	1	1	0	0	1	1	1	1	1	0	1	0	1	1	1	0	0	0	1	0	1	0	0	0	0	1	1	0	1	0	1	1	1
7	93397	3832387	1	0	0	1	1	1	0	1	0	1	1	1	0	1	1	1	0	0	1	1	1	1	1	0	1	0	1	1	1	0	0	0	1	0	1	0	0	0	0	1	1	0	1	0	1	1	1
7	95130	3834120	1	0	0	1	1	1	0	1	0	1	1	1	0	1	1	1	0	0	0	1	1	1	1	0	1	0	1	1	0	0	0	0	1	0	1	0	0	1	0	1	1	0	1	0	1	1	1
7	95396	3834386	1	0	0	1	1	1	0	1	0	1	1	1	0	1	1	1	0	1	0	1	1	1	1	0	1	0	1	1	0	0	0	0	1	0	1	0	0	1	0	1	1	0	1	0	1	1	1
7	95510	3834500	1	0	0	1	1	1	0	1	0	1	1	1	0	1	1	1	0	1	0	1	1	1	1	0	1	0	1	1	0	0	0	0	1	0	1	0	0	1	0	1	1	0	1	0	1	1	1
7	96337	3835327	1	0	0	1	1	1	0	1	0	1	1	1	0	1	1	1	0	1	0	1	1	1	1	0	1	0	1	1	0	0	0	0	1	0	1	0	0	1	0	1	1	0	1	0	1	1	1
7	96869	3835859	1	0	0	1	1	1	0	1	0	1	1	1	0	1	1	1	0	1	0	1	1	1	1	0	1	0	1	1	0	0	0	0	1	0	1	0	0	1	0	1	1	0	1	0	1	1	1
7	100285	3839275	1	0	0	1	1	1	0	1	0	1	1	1	0	1	1	1	0	1	0	1	1	1	1	0	1	0	1	1	0	0	0	0	1	0	1	0	0	1	0	1	1	0	1	0	1	1	1
7	111632	3850622	1	0	0	1	1	1	0	1	0	1	1	1	0	1	1	1	0	1	0	1	1	1	1	0	1	0	1	1	0	0	0	0	1	0	1	0	0	1	0	1	1	0	1	0	1	1	1
7	115759	3854749	1	0	0	1	1	1	0	1	0	1	1	1	0	1	1	1	0	1	0	1	1	1	1	0	1	0	1	1	0	0	0	0	1	0	1	0	0	1	0	1	1	0	1	0	1	1	1
7	117810	3856800	1	0	0	1	1	1	0	1	0	1	1	1	0	1	1	1	0	1	0	1	1	1	1	0	1	0	1	1	0	0	0	0	1	0	1	0	0	1	0	1	1	0	1	0	1	1	1
7	119852	3858842	1	0	0	1	1	1	0	1	0	1	1	1	0	1	1	1	0	1	0	1	1	1	1	0	1	0	1	1	0	0	0	0	1	0	1	0	0	1	0	1	1	0	1	0	1	1	1
7	120910	3859900	1	0	0	1	1	1	0	1	0	1	1	1	0	1	1	1	0	1	0	1	1	1	1	0	1	0	1	1	0	0	0	0	1	0	1	0	0	1	0	1	1	0	1	0	1	1	1
7	121902	3860892	1	0	0	1	1	1	0	1	0	1	1	1	0	1	1	1	0	1	0	1	1	1	1	0	1	0	1	1	0	0	0	0	1	0	1	0	0	1	0	1	1	0	1	0	1	1	1
7	125177	3864167	1	0	0	1	1	1	0	1	0	1	1	1	0	1	1	1	0	1	0	1	1	1	1	0	1	0	1	1	0	0	0	0	1	0	1	0	0	1	0	1	1	0	1	0	1	1	1
7	126093	3865083	1	0	0	1	1	1	0	1	0	1	1	1	0	1	1	1	0	1	0	1	1	1	1	0	1	0	1	1	0	0	0	0	1	0	1	0	0	1	0	1	1	0	1	0	1	1	1
7	126965	3865955	1	0	0	1	1	1	0	1	0	1	1	1	0	1	1	1	0	1	0	1	1	1	1	0	1	0	1	1	0	0	0	0	1	0	1	0	0	1	0	1	1	0	1	0	1	1	1
7	132427	3871417	1	0	0	1	1	1	0	1	0	1	1	1	0	1	1	1	0	1	0	1	1	1	1	0	1	0	1	1	0	NA	0	0	1	0	1	0	0	1	0	1	1	0	1	0	1	1	1
7	132451	3871441	1	0	0	1	1	1	0	1	0	1	1	1	0	1	1	1	0	1	0	1	1	1	1	0	1	0	1	1	0	1	0	0	1	0	1	0	0	1	0	1	1	0	1	0	1	1	1
7	139538	3878528	1	0	0	1	1	1	0	1	0	1	1	1	0	1	1	1	0	1	0	1	1	1	1	0	1	0	1	1	0	1	0	0	1	0	1	0	0	1	0	1	1	0	1	0	1	1	1
7	141723	3880713	1	0	0	1	1	1	0	1	0	1	1	1	0	1	1	1	0	1	0	1	1	1	1	0	1	1	1	1	0	1	0	0	1	0	1	0	0	1	0	1	1	0	1	0	1	1	1
7	143359	3882349	1	0	0	1	1	1	0	1	0	1	1	1	0	1	1	1	0	1	0	1	1	1	1	0	1	1	1	1	0	1	0	0	1	0	1	0	0	1	0	1	1	0	1	0	1	1	1
7	143748	3882738	1	0	0	1	1	1	0	1	0	1	1	1	0	1	1	1	0	1	0	1	1	1	1	0	1	1	1	1	0	1	0	0	1	0	1	0	0	1	0	1	1	0	1	0	1	1	1
7	144371	3883361	1	0	0	1	1	1	0	1	0	1	1	1	0	1	1	1	0	1	0	1	1	1	1	0	1	1	1	1	0	1	0	0	1	0	1	0	0	1	0	1	1	0	1	0	1	1	1
7	144562	3883552	1	0	0	1	1	1	0	1	0	1	1	1	0	1	1	1	0	1	0	1	1	1	1	0	1	1	1	1	0	1	0	0	1	0	1	0	0	1	0	1	1	0	1	0	1	1	1
7	144867	3883857	1	0	0	1	1	1	0	1	0	1	1	1	0	1	1	1	0	1	0	1	1	1	1	0	1	1	1	1	0	1	0	0	1	0	1	0	0	1	0	1	1	0	1	0	1	1	1
7	145098	3884088	1	0	0	1	1	1	0	1	0	1	1	1	0	1	1	1	0	1	0	1	1	1	1	0	1	1	1	1	0	1	0	0	1	0	1	0	0	1	0	1	1	0	1	0	1	1	1
7	145450	3884440	1	0	0	1	1	1	0	1	0	1	1	1	0	1	1	1	0	1	0	1	1	1	1	0	1	1	1	1	0	1	0	0	1	0	1	0	0	1	0	1	1	0	1	0	1	1	1
7	145485	3884475	1	0	0	1	1	1	0	1	0	1	1	1	0	1	1	1	0	1	0	1	1	1	1	0	1	1	1	1	0	1	0	0	1	0	1	0	0	1	0	1	1	0	1	0	1	1	1
7	146193	3885183	1	0	0	1	1	1	0	1	0	1	1	1	0	1	1	1	0	1	0	1	1	1	1	0	1	1	1	1	0	1	0	0	1	0	1	0	0	1	0	1	1	0	1	0	1	1	1
7	146595	3885585	1	0	0	1	1	1	0	1	0	1	1	1	0	1	1	1	0	1	0	1	1	1	1	0	1	1	1	1	0	1	0	0	1	0	1	0	0	1	0	1	1	0	1	0	1	1	1
7	148993	3887983	1	0	0	1	1	1	0	1	0	1	1	1	0	1	1	1	0	1	0	1	1	1	1	1	1	1	1	1	0	1	0	0	1	0	1	0	0	1	0	1	1	0	1	0	1	1	1
7	154206	3893196	1	0	0	1	1	1	0	1	0	1	1	1	0	1	1	1	0	1	0	1	1	1	1	1	1	1	1	0	0	1	0	0	1	0	1	0	0	1	0	1	1	0	1	0	1	1	1
7	156057	3895047	1	0	0	1	1	1	0	1	0	1	1	1	0	1	1	1	0	1	0	1	1	1	1	1	1	1	1	0	0	1	0	0	1	0	1	0	0	1	0	1	1	0	1	0	1	1	1
7	157782	3896772	1	0	0	1	1	1	0	1	0	1	1	1	0	1	1	1	0	1	0	1	1	1	1	1	1	1	1	0	0	1	0	0	1	0	1	0	0	1	0	1	1	0	1	0	1	1	1
7	157962	3896952	1	0	0	1	1	1	0	1	0	1	1	1	0	1	1	1	0	1	0	1	1	0	1	1	1	1	1	0	0	1	0	0	1	0	1	0	0	1	0	1	1	0	1	0	1	1	1
7	159246	3898236	1	0	0	1	1	1	0	1	0	1	1	1	0	1	1	1	0	1	0	1	1	0	1	1	1	1	1	0	0	1	0	0	1	0	1	0	0	1	0	1	1	0	1	0	1	1	1
7	162943	3901933	1	0	0	1	1	1	0	1	0	1	1	1	0	1	1	1	0	1	0	1	1	0	1	1	1	1	1	0	0	1	0	0	1	0	1	0	0	1	0	1	1	0	1	0	1	1	1
7	163315	3902305	1	0	0	1	1	1	0	1	0	1	1	1	0	1	1	1	0	1	0	1	1	0	1	1	1	1	1	0	0	1	0	0	1	0	1	0	0	1	0	1	1	0	1	0	1	1	1
7	164774	3903764	1	0	0	1	1	1	0	1	0	1	1	1	0	1	0	1	0	1	0	1	1	0	1	1	1	1	1	0	0	1	0	0	1	0	1	0	0	1	0	1	1	0	1	0	1	1	1
7	165349	3904339	1	0	0	1	1	1	0	1	0	1	1	1	0	1	0	1	0	1	0	1	1	0	1	1	1	1	1	0	0	1	0	0	1	0	1	0	0	1	0	1	1	0	1	0	1	1	1
7	165780	3904770	1	0	0	1	1	1	0	1	0	1	1	1	0	1	0	1	0	1	0	1	1	0	1	1	1	1	1	0	0	1	0	0	1	0	1	0	0	1	0	1	1	0	1	0	1	1	1
7	167076	3906066	1	0	0	1	1	1	0	1	0	1	1	1	0	1	0	1	0	1	0	1	1	0	1	1	1	1	1	0	0	1	1	0	1	0	1	0	0	1	0	1	1	0	1	0	1	1	1
7	168156	3907146	1	0	0	1	1	1	0	1	0	1	1	1	0	1	0	1	0	1	0	1	1	0	1	1	1	1	1	0	0	1	1	0	1	0	1	0	0	1	0	1	1	0	1	0	1	1	1
7	170880	3909870	1	0	0	1	1	1	0	1	0	1	1	1	0	1	0	1	0	1	0	1	1	0	1	1	1	1	1	0	0	1	1	0	1	0	1	0	0	1	0	1	1	0	1	0	1	1	1
7	173276	3912266	1	0	0	1	0	1	0	1	0	1	1	1	0	1	0	1	0	1	0	1	1	0	1	1	1	1	1	0	0	1	1	0	1	0	1	0	0	1	0	1	1	0	1	0	1	1	1
7	175590	3914580	1	0	0	1	0	1	0	1	0	1	1	1	0	1	0	1	0	1	0	1	1	0	1	1	1	1	1	0	0	1	1	0	1	0	1	0	0	1	0	1	1	0	1	0	1	1	1
7	176107	3915097	1	0	0	1	0	1	0	1	0	1	1	1	0	1	0	1	0	1	0	1	1	0	1	1	1	1	1	0	0	1	1	0	1	0	1	0	0	1	0	1	1	0	1	0	1	1	1
7	179910	3918900	1	0	0	1	0	1	0	1	0	1	1	1	0	1	0	1	0	1	0	1	1	0	1	1	1	1	1	0	0	1	1	0	1	0	1	0	0	1	0	1	1	0	1	0	1	1	1
7	184145	3923135	1	0	0	1	0	1	0	1	0	1	1	1	0	1	0	1	0	1	0	1	1	0	1	1	1	1	1	0	0	1	1	0	1	0	1	0	0	1	0	1	1	0	1	0	1	1	1
7	192700	3931690	1	0	0	1	0	1	0	1	0	1	1	0	0	1	0	1	0	1	0	1	1	0	1	1	1	1	1	0	0	1	1	0	1	0	1	0	0	1	0	1	1	0	1	0	1	NA	1
7	193477	3932467	1	0	0	1	0	1	0	1	0	1	1	0	0	1	0	1	0	1	0	1	1	0	1	1	1	1	1	0	0	1	1	0	1	0	1	0	0	1	0	1	1	0	1	0	1	0	1
7	195492	3934482	1	0	0	1	0	1	0	1	0	0	1	0	0	1	0	1	0	1	0	1	1	0	1	1	1	1	1	0	0	1	1	0	1	0	1	0	0	1	0	1	1	0	1	0	1	0	1
7	197465	3936455	1	0	0	1	0	1	0	1	1	0	1	0	0	1	0	1	0	1	0	1	1	0	1	1	1	1	1	0	0	1	1	0	1	0	1	0	0	1	0	1	1	0	1	0	1	0	1
7	197942	3936932	1	0	0	1	0	1	0	1	1	0	1	0	0	1	0	1	0	1	0	1	1	0	1	1	1	1	1	0	0	1	1	0	1	0	1	0	0	1	0	1	1	0	1	0	1	0	1
7	199690	3938680	1	0	0	1	0	1	0	1	1	1	1	0	0	1	0	1	0	1	0	1	1	0	1	1	1	1	1	0	0	1	1	0	1	0	1	0	0	1	0	1	1	0	1	0	1	0	1
7	200351	3939341	1	0	0	1	0	1	0	1	1	1	1	0	0	1	0	1	0	1	0	1	1	0	1	1	1	1	1	0	0	1	1	0	1	0	1	0	0	1	0	1	1	0	1	0	1	0	1
7	201093	3940083	1	0	0	1	0	1	0	1	1	1	1	0	0	1	0	1	0	1	0	1	1	0	1	1	1	1	1	0	0	1	1	0	1	0	1	0	0	1	0	1	1	0	1	0	1	0	1
7	208555	3947545	1	0	0	1	0	1	0	1	1	1	1	0	0	1	0	1	0	1	0	1	1	0	1	1	1	1	1	0	0	1	1	0	1	0	1	0	0	1	0	1	1	0	1	0	1	0	1
7	213175	3952165	1	0	0	1	0	1	0	1	1	1	1	0	0	1	0	1	0	1	0	1	1	0	1	1	1	1	1	0	0	1	1	0	1	0	1	0	0	1	0	1	1	0	1	0	1	0	1
7	216869	3955859	1	0	0	1	0	1	0	1	1	1	1	0	0	1	0	1	0	1	0	1	1	0	1	1	1	1	1	0	0	1	1	0	1	0	1	0	0	1	0	1	1	0	1	0	1	0	1
7	217016	3956006	1	0	0	1	0	1	0	1	1	1	1	0	0	1	0	1	0	1	0	1	1	0	1	1	1	1	1	0	0	1	1	0	1	0	1	0	0	1	0	1	1	0	1	0	1	0	1
7	221007	3959997	1	0	0	1	0	1	0	1	1	1	1	0	0	1	0	1	0	1	0	1	1	0	1	1	1	1	1	0	0	1	1	0	1	0	1	0	0	1	0	1	1	0	1	0	1	0	1
7	226152	3965142	1	0	0	1	0	0	0	1	1	1	1	0	0	1	0	1	0	1	0	1	0	0	1	1	1	1	1	0	0	1	1	0	1	0	1	0	0	0	0	1	1	0	1	0	1	0	0
7	227872	3966862	1	0	0	1	0	0	0	1	1	1	1	0	0	1	0	1	0	1	0	1	0	0	1	1	1	1	1	0	0	1	1	0	1	0	1	0	0	0	0	0	1	0	1	0	1	0	0
7	228148	3967138	1	0	0	1	0	0	0	1	1	1	1	0	0	1	0	1	0	1	0	1	0	0	1	1	1	1	1	1	0	1	1	0	1	0	1	0	0	0	0	0	1	0	1	0	1	0	0
7	234702	3973692	1	0	0	1	0	0	0	1	1	1	1	0	0	1	0	1	0	1	0	1	0	0	1	1	1	1	1	1	0	1	1	0	1	0	1	0	0	0	0	0	1	0	1	0	1	0	0
7	235464	3974454	1	0	0	1	0	0	0	1	1	1	1	0	0	1	0	1	0	1	0	1	0	0	1	1	1	1	1	1	0	1	1	0	1	0	1	0	0	0	0	0	1	0	1	0	1	0	0
7	237753	3976743	1	0	0	1	0	0	0	1	1	1	1	0	0	1	0	1	0	1	0	1	0	0	1	1	1	1	1	1	0	1	1	0	1	0	1	0	0	0	0	0	1	0	1	0	1	0	0
7	241508	3980498	1	0	0	1	0	0	0	1	1	1	1	0	0	1	0	1	0	1	0	1	0	0	1	1	1	1	1	1	0	1	1	0	1	0	1	0	0	0	0	0	1	0	1	0	1	0	0
7	247666	3986656	1	0	0	1	0	0	0	1	1	1	1	0	0	1	0	1	0	1	0	1	0	0	1	1	1	1	1	1	0	1	1	0	1	0	1	1	0	0	0	0	1	0	1	0	1	0	0
7	248225	3987215	1	0	0	1	0	0	0	1	1	1	1	0	0	1	0	1	0	1	0	1	0	0	1	1	1	1	1	1	0	1	1	0	0	0	1	1	0	0	0	0	1	0	1	0	1	0	0
7	252804	3991794	1	0	0	1	0	0	0	1	1	1	1	0	0	1	0	1	0	1	0	1	0	0	1	1	1	1	1	1	0	1	1	0	0	0	1	1	0	0	0	0	1	0	1	0	1	0	0
7	254177	3993167	1	0	0	1	0	0	0	1	1	1	1	0	0	1	0	1	0	1	0	1	0	0	1	1	1	1	1	1	0	1	1	0	0	0	1	1	0	0	0	0	1	0	1	0	1	0	0
7	256487	3995477	1	0	0	0	0	0	0	1	1	1	1	0	0	1	0	1	0	1	0	1	0	0	1	1	1	1	1	1	0	1	1	0	0	0	0	1	0	0	0	0	1	0	1	0	1	0	0
7	257334	3996324	1	0	0	0	0	0	0	1	1	1	1	0	0	1	0	1	0	1	0	1	0	0	1	1	1	1	1	1	0	1	1	0	0	0	0	1	0	0	0	0	1	0	1	0	1	0	0
7	257571	3996561	1	0	0	0	0	0	0	1	1	1	1	0	0	1	0	1	0	1	0	1	0	0	1	1	1	1	1	1	0	1	1	0	0	0	0	1	0	0	0	0	1	0	1	0	1	0	0
7	271816	4010806	NA	0	0	0	0	0	0	1	1	1	1	1	0	1	0	1	0	0	0	1	0	0	1	1	1	1	1	1	0	0	1	0	0	0	0	1	0	0	0	0	1	0	1	0	1	0	0
7	272144	4011134	NA	0	0	0	0	0	0	1	1	1	1	1	0	1	0	1	0	0	0	1	0	0	1	1	1	1	1	1	0	0	1	0	0	0	0	1	0	0	0	0	1	0	1	0	1	0	0
7	272225	4011215	NA	0	0	0	0	0	0	1	1	1	1	1	0	1	0	1	0	0	0	1	0	0	1	1	1	1	1	1	0	0	1	0	0	0	0	1	0	0	0	0	1	0	1	0	1	0	0
7	273424	4012414	0	0	0	0	0	0	0	1	1	1	1	1	0	1	0	1	0	0	0	1	0	0	1	1	1	1	1	1	0	0	1	0	0	0	0	1	0	1	0	0	1	1	1	0	1	0	0
7	274142	4013132	0	0	0	0	0	0	0	1	1	1	1	1	0	1	0	1	0	0	0	1	0	0	1	1	1	1	1	1	0	0	1	0	0	0	0	1	0	1	0	0	1	1	1	0	0	0	0
7	274448	4013438	0	0	0	0	0	0	0	1	1	1	1	1	0	1	0	1	0	0	0	1	0	0	1	1	1	1	1	1	0	0	1	0	0	0	0	1	0	1	0	0	1	1	1	0	0	0	0
7	275701	4014691	0	0	0	0	0	0	0	1	1	1	1	1	0	1	0	1	0	0	0	1	0	0	1	1	1	1	1	1	0	0	1	0	0	0	0	1	0	1	0	0	1	1	1	0	0	0	0
7	283774	4022764	0	0	0	0	0	0	0	1	1	1	1	1	0	1	0	1	0	0	0	1	0	0	1	1	1	1	1	1	0	0	1	0	0	0	0	1	0	1	0	0	1	1	1	0	0	0	0
7	284212	4023202	0	0	0	0	0	0	0	1	1	1	1	1	0	1	0	1	0	0	0	1	0	0	1	1	1	1	1	1	0	0	1	0	0	0	0	1	0	1	0	0	1	1	1	0	0	0	0
7	289212	4028202	0	0	0	0	0	0	0	1	1	1	1	1	0	1	0	1	0	0	0	1	0	0	1	1	1	1	1	1	0	0	1	0	0	0	0	1	0	1	0	0	1	1	1	0	0	0	0
7	290162	4029152	0	0	0	0	0	0	0	1	1	1	1	1	0	1	0	1	0	0	1	1	0	0	1	1	1	1	1	1	0	0	1	0	0	0	0	1	0	1	0	0	1	1	1	0	0	0	0
7	293254	4032244	0	0	0	0	0	0	0	1	1	1	1	1	0	1	0	1	0	0	1	1	0	0	1	1	1	1	1	1	0	0	1	0	0	0	0	1	0	1	0	0	1	1	1	0	0	0	0
7	293925	4032915	0	0	0	0	0	0	0	1	1	1	1	1	0	1	0	1	0	0	1	1	0	0	1	1	1	1	1	1	0	0	1	0	0	0	0	1	0	1	0	0	1	1	1	0	0	0	0
7	298874	4037864	0	0	0	0	0	0	0	1	1	1	1	1	0	1	0	1	0	0	1	1	0	0	1	1	1	1	1	1	0	0	1	0	0	0	0	1	0	1	0	0	1	1	1	0	0	0	0
7	300952	4039942	0	0	0	0	0	0	0	1	1	1	1	1	0	1	0	1	0	0	1	1	0	0	1	1	1	1	1	1	0	0	1	0	0	0	0	1	0	1	0	0	1	1	1	0	0	0	0
7	302788	4041778	0	0	0	0	0	0	0	1	1	1	1	1	0	1	0	1	0	0	1	1	0	0	1	1	1	1	1	1	0	0	1	0	0	0	0	1	0	1	0	0	1	1	1	0	0	0	0
7	305019	4044009	0	0	0	0	0	0	0	1	1	1	1	1	0	1	0	1	0	0	1	1	0	0	1	1	1	1	1	1	0	0	1	0	0	0	0	1	0	1	0	0	1	1	1	0	0	0	0
7	305928	4044918	0	0	0	0	0	0	0	1	1	1	1	1	0	1	0	1	0	0	1	1	0	0	1	1	1	1	1	1	0	0	1	0	0	0	0	1	0	1	0	0	1	1	1	0	0	0	0
7	306050	4045040	0	0	0	0	0	0	0	1	1	1	1	1	0	1	0	1	0	0	1	1	0	0	1	1	1	1	1	1	0	0	1	0	0	0	0	1	0	1	0	0	1	1	1	0	0	0	0
7	307064	4046054	0	0	0	0	0	0	0	1	1	1	1	1	0	1	0	1	0	0	1	1	0	0	1	1	1	1	0	1	0	0	1	0	0	0	0	1	0	1	0	0	1	1	1	0	0	0	0
7	307361	4046351	0	0	0	0	0	0	0	1	1	1	1	1	0	1	0	1	0	1	1	1	0	0	1	1	1	1	0	1	0	0	1	0	0	0	0	1	0	1	0	0	1	1	1	0	0	0	0
7	307742	4046732	0	0	0	0	0	0	0	1	1	1	1	1	NA	1	0	1	0	1	1	1	0	0	1	1	1	1	0	1	0	0	1	0	0	0	0	1	0	1	0	0	1	1	1	0	0	0	0
7	309574	4048564	0	0	0	1	0	0	0	1	1	1	1	1	1	1	0	1	0	1	1	1	0	0	1	1	1	1	0	1	0	0	1	0	0	0	0	1	0	1	0	0	1	1	1	0	0	0	0
7	310446	4049436	0	0	0	1	0	0	0	1	1	1	1	1	1	1	0	1	0	1	1	1	0	0	1	1	1	1	0	1	0	0	1	0	0	0	0	1	0	1	0	0	1	1	1	0	0	0	0
7	310899	4049889	0	0	0	1	0	0	0	1	1	1	1	1	1	1	0	1	0	1	1	1	0	0	1	1	1	1	0	1	0	0	1	0	0	0	0	1	0	1	0	0	1	1	1	0	0	0	0
7	311272	4050262	0	0	0	1	0	0	0	1	1	1	1	1	1	1	0	1	0	1	1	1	0	0	1	1	1	1	0	1	0	0	1	0	0	0	0	1	0	1	0	0	1	1	1	0	0	0	0
7	312315	4051305	0	0	0	1	0	0	0	1	1	1	1	1	1	1	0	1	0	1	1	1	0	0	1	1	1	1	0	1	0	0	1	0	0	0	0	1	0	1	0	0	1	1	1	0	0	0	0
7	314398	4053388	0	0	0	1	0	0	0	1	1	1	1	1	1	1	0	1	0	1	1	1	0	0	1	1	1	1	0	1	0	0	1	0	0	0	0	1	0	1	0	0	1	1	1	0	0	0	0
7	316588	4055578	0	0	0	1	0	0	0	1	1	1	1	1	1	1	0	1	0	1	1	1	0	0	1	1	1	1	0	1	0	0	1	0	0	0	0	1	0	1	0	0	1	1	1	0	0	0	0
7	329109	4068099	0	0	0	1	0	0	0	1	1	1	1	1	1	1	0	1	0	1	1	1	0	0	1	1	0	1	0	1	0	0	1	0	0	0	0	1	0	1	0	0	1	1	1	0	0	0	0
7	329449	4068439	0	0	0	1	0	0	0	1	1	1	1	1	1	1	0	1	0	1	1	1	0	0	1	1	0	1	0	1	0	0	1	0	0	0	0	1	0	1	0	0	1	1	1	0	0	0	0
7	330839	4069829	0	0	0	1	0	0	0	1	1	1	1	1	1	1	0	1	0	1	1	1	0	0	1	1	0	1	0	1	0	0	1	0	0	0	0	1	0	1	0	0	1	1	1	0	0	0	0
7	334704	4073694	1	0	0	1	0	0	0	1	1	1	1	1	1	1	0	1	0	1	1	1	0	0	1	1	0	1	0	1	0	0	1	0	0	0	0	1	0	1	0	0	1	1	1	0	0	0	0
7	338951	4077941	1	0	0	1	0	0	0	1	1	1	1	1	1	1	0	1	0	1	1	1	0	0	1	1	0	1	0	1	0	0	1	0	0	0	0	1	0	1	0	0	1	1	1	0	0	0	0
7	341488	4080478	1	0	0	1	0	0	0	1	1	1	1	1	1	1	0	1	0	1	1	1	0	0	1	1	0	1	0	1	0	0	1	0	0	0	0	1	0	1	0	0	1	1	1	0	0	0	0
7	344309	4083299	1	0	0	1	0	0	0	1	1	1	1	1	1	1	0	1	0	1	1	1	0	0	1	1	0	0	0	1	0	0	1	0	0	0	0	1	0	1	0	0	1	1	1	0	0	0	0
7	347577	4086567	1	0	0	1	0	0	0	1	1	1	1	1	1	1	0	1	0	1	1	1	0	0	1	1	0	0	0	1	0	0	1	0	0	0	0	1	0	1	0	0	1	1	1	0	0	0	0
7	348923	4087913	1	0	0	1	0	0	0	1	1	1	1	1	1	1	0	1	0	1	1	1	0	0	1	1	0	0	0	1	0	0	1	0	0	0	0	1	0	1	0	0	1	1	1	0	0	0	0
7	350521	4089511	1	0	0	1	0	0	0	1	1	1	0	1	1	1	0	1	0	1	1	1	0	0	1	1	0	0	0	1	0	0	1	0	0	0	0	1	0	1	0	0	1	1	1	0	0	0	0
7	351063	4090053	1	0	0	1	1	0	0	1	1	0	0	1	1	1	0	1	0	1	1	1	0	0	1	1	0	0	0	1	0	0	1	0	0	0	0	1	0	1	0	0	1	1	1	0	0	0	0
7	352951	4091941	1	0	0	1	1	0	0	1	1	0	0	1	1	1	0	1	0	1	1	1	0	0	1	1	0	0	0	1	0	0	1	0	0	0	0	1	0	1	0	0	1	1	1	0	1	0	0
7	353297	4092287	1	0	0	1	1	0	0	1	1	0	0	1	1	1	0	1	0	1	1	1	0	0	1	1	0	0	0	1	0	0	1	0	0	0	0	1	0	1	0	0	1	1	1	0	1	0	0
7	353777	4092767	1	0	0	1	1	0	0	1	1	0	0	1	1	1	0	1	0	1	1	1	0	0	1	1	0	0	0	1	0	0	1	0	0	1	0	1	0	1	0	0	1	1	1	0	1	0	0
7	354128	4093118	1	0	0	1	1	0	0	1	1	0	0	1	1	1	0	1	0	1	1	1	0	0	1	1	0	0	0	1	0	0	1	0	0	1	0	1	0	1	0	0	1	1	1	0	1	0	0
7	355928	4094918	1	0	0	1	1	0	0	1	1	0	0	1	1	1	0	1	0	1	1	1	0	0	1	1	0	0	0	1	0	0	1	0	0	1	0	1	0	1	0	0	1	1	1	0	1	0	0
7	357841	4096831	1	0	0	1	1	0	0	1	1	0	0	1	1	1	0	1	0	1	1	1	0	0	1	1	0	0	0	1	0	0	1	0	0	1	0	1	0	1	0	0	1	1	1	0	1	0	0
7	359316	4098306	1	0	0	1	1	0	0	1	1	0	0	1	1	1	0	1	0	1	1	1	0	0	1	1	0	0	0	1	0	0	1	0	0	1	0	1	0	1	0	0	1	1	1	0	1	0	0
7	362066	4101056	1	0	0	1	1	0	0	1	1	0	0	1	1	1	0	1	0	1	1	1	0	0	1	1	0	0	0	1	0	0	1	0	0	1	0	1	0	1	0	0	1	1	1	0	1	0	0
7	366762	4105752	1	NA	0	1	1	0	0	1	1	0	0	1	1	1	0	1	0	1	1	1	0	0	1	1	0	0	0	1	0	0	1	0	0	1	0	1	0	1	0	0	1	1	1	0	1	0	0
7	367665	4106655	1	1	0	1	1	0	0	1	1	0	0	1	1	1	0	1	0	1	1	1	0	0	1	1	0	0	0	1	0	0	1	0	0	1	0	1	0	1	0	0	1	1	1	0	1	0	0
7	369167	4108157	1	1	0	1	1	0	0	1	1	0	0	1	1	1	0	1	0	1	1	1	0	0	1	1	0	0	0	1	0	0	1	0	0	1	0	1	0	1	0	0	1	1	1	0	1	0	0
7	373624	4112614	1	1	0	1	1	0	0	1	1	0	0	1	1	1	0	1	0	1	1	1	0	0	1	1	0	0	0	1	0	0	1	0	0	1	0	1	0	1	0	0	1	1	1	0	1	0	0
7	375494	4114484	1	1	0	1	1	0	0	1	1	0	0	1	1	1	0	1	0	1	1	1	0	0	1	1	0	0	0	1	0	0	1	0	0	1	0	1	0	1	0	0	1	1	1	0	1	0	0
7	376112	4115102	1	1	0	1	1	0	0	1	1	0	0	1	1	1	0	1	0	1	0	1	0	0	1	1	0	0	0	1	0	0	1	0	0	1	0	1	0	1	0	0	1	1	1	0	1	0	0
7	377199	4116189	1	1	0	1	1	0	0	1	1	0	0	1	1	1	0	1	0	1	0	1	0	0	1	1	0	0	0	1	0	0	1	0	0	1	0	1	0	1	0	0	1	1	1	0	1	0	0
7	377576	4116566	1	1	0	1	1	0	0	1	1	0	0	1	1	1	0	1	0	1	0	1	0	0	1	1	0	0	0	1	0	0	1	0	0	1	0	1	0	1	0	0	1	1	1	0	1	0	0
7	378078	4117068	1	1	0	1	1	0	0	1	1	0	0	1	1	1	0	1	0	1	0	1	0	0	1	1	0	0	0	1	0	0	1	0	0	1	0	1	0	1	0	0	1	1	1	0	1	0	0
7	378667	4117657	1	1	0	1	1	0	0	1	1	0	0	1	1	1	0	1	0	1	0	1	0	0	1	1	0	0	0	1	0	0	1	0	0	1	0	1	0	1	0	0	1	1	1	0	1	0	0
7	379743	4118733	1	1	0	1	1	0	0	1	1	0	0	1	1	NA	0	1	0	1	0	1	0	0	1	1	0	0	0	1	0	0	1	0	0	1	0	1	0	1	0	0	1	1	1	0	1	0	0
7	380368	4119358	1	1	0	1	1	0	0	1	1	0	0	1	1	0	0	1	0	1	0	1	0	0	1	1	0	0	0	1	0	0	1	0	0	1	0	1	0	1	0	0	1	1	1	0	1	0	0
7	380670	4119660	1	1	0	1	1	0	0	1	1	0	0	1	1	0	0	1	0	1	0	1	0	0	1	1	0	0	0	1	0	0	1	0	0	1	0	1	0	1	0	0	1	1	1	0	1	0	0
7	381517	4120507	1	1	0	1	1	0	0	1	1	0	0	1	1	0	0	1	0	1	0	1	0	0	1	1	0	0	0	1	0	0	1	0	0	1	0	1	0	1	0	0	1	1	1	0	1	0	0
7	385041	4124031	1	1	0	1	1	0	0	1	1	0	0	1	1	0	0	1	0	1	0	1	0	0	1	1	0	0	0	1	0	0	1	0	0	1	0	1	0	1	0	0	1	1	1	0	1	0	0
7	392315	4131305	1	1	0	1	1	0	0	1	1	0	0	1	1	0	0	1	0	1	0	1	0	0	1	1	0	0	0	1	0	0	1	0	0	1	0	1	0	1	1	0	NA	1	1	0	1	0	0
7	394511	4133501	1	1	0	1	1	0	0	1	1	0	0	1	1	0	0	1	0	1	0	1	0	0	1	1	0	0	0	1	0	0	1	0	0	1	0	1	0	1	1	0	0	1	1	0	1	0	0
7	395359	4134349	1	1	0	1	1	0	0	1	1	0	0	1	1	0	0	1	0	1	0	1	0	0	1	1	0	0	0	1	0	0	1	0	0	1	0	1	0	1	1	0	0	1	1	0	1	0	0
7	395734	4134724	1	1	0	1	1	0	0	1	1	0	0	1	1	0	0	1	0	1	0	1	0	0	1	1	0	0	0	1	0	0	1	0	0	1	0	1	0	1	1	0	0	1	1	0	1	0	0
7	396018	4135008	1	1	0	1	1	0	0	1	1	0	0	1	1	0	0	1	0	1	0	1	0	0	1	1	0	0	0	1	0	0	1	0	0	1	0	1	0	1	1	0	0	1	1	0	1	0	0
7	396575	4135565	1	1	0	1	1	0	0	1	1	0	0	1	1	0	0	1	0	1	0	1	0	0	1	1	0	0	0	1	0	0	1	0	0	1	0	1	0	1	1	0	0	1	1	0	1	0	0
7	398081	4137071	1	1	0	1	1	0	0	1	1	0	0	1	1	0	0	1	0	1	0	1	0	0	1	1	0	0	0	1	0	0	1	0	0	1	0	1	0	1	1	0	0	1	1	0	1	0	0
7	398572	4137562	1	1	0	1	1	0	0	1	1	0	0	1	1	0	0	1	0	1	0	1	0	0	1	1	0	0	0	1	0	0	1	0	0	1	0	1	0	1	1	0	0	1	1	0	1	0	0
7	399014	4138004	1	1	0	1	1	0	0	1	1	0	0	1	1	0	0	1	0	1	0	1	0	0	1	1	0	0	0	1	0	0	1	0	0	1	0	1	0	1	1	0	0	1	1	0	1	0	0
7	400387	4139377	1	1	0	1	1	0	0	1	1	0	0	1	1	0	0	1	0	1	0	1	0	1	1	1	0	0	0	1	0	0	1	0	0	1	0	1	0	1	1	0	0	1	1	0	1	0	0
7	401117	4140107	1	1	0	1	1	0	0	1	1	0	0	1	1	0	0	1	0	1	0	1	0	1	1	1	0	0	0	1	0	0	1	0	0	1	0	1	0	1	1	0	0	1	1	0	1	0	0
7	410531	4149521	1	1	0	1	1	0	0	1	1	0	0	1	1	0	0	1	0	1	0	1	0	1	1	1	0	0	0	1	0	0	1	0	0	1	0	1	0	1	1	0	0	1	1	0	1	1	0
7	411573	4150563	1	1	0	1	1	0	0	1	1	0	0	1	1	0	0	1	0	1	0	1	0	1	1	1	0	0	0	1	0	0	1	0	0	0	0	1	0	1	1	0	0	1	1	0	1	1	0
7	412277	4151267	1	1	0	1	1	0	0	1	1	0	0	1	1	0	0	1	0	1	0	1	0	1	1	1	0	0	0	1	0	0	1	0	0	0	0	1	0	1	1	0	0	1	1	0	1	1	0
7	414479	4153469	1	1	0	1	1	0	0	1	1	0	0	1	1	0	0	0	0	1	0	1	0	1	1	1	0	0	0	1	0	0	1	0	0	0	0	1	0	1	1	0	0	1	1	0	1	1	0
7	415307	4154297	1	1	0	1	1	0	0	1	1	0	0	1	1	0	0	0	0	1	0	1	0	1	1	1	0	0	0	1	0	0	1	0	0	0	0	1	0	1	1	0	0	1	1	0	1	1	0
7	415592	4154582	1	1	0	1	1	0	0	1	1	0	0	1	1	0	0	0	0	1	0	1	0	1	1	1	0	0	0	1	0	0	1	0	0	0	0	1	0	1	1	0	0	1	1	0	1	1	0
7	418232	4157222	1	1	0	1	1	0	0	1	1	0	0	1	1	0	0	0	0	1	0	1	0	1	1	1	0	0	0	1	0	0	1	0	0	0	0	1	0	1	1	0	0	1	1	0	1	1	0
7	425446	4164436	1	1	0	1	1	0	0	1	1	0	0	1	1	0	0	0	0	1	0	1	0	1	1	1	0	0	0	1	0	0	1	0	0	0	0	0	0	1	1	0	0	1	1	0	1	1	0
7	427479	4166469	1	1	0	1	1	0	0	1	1	0	1	1	1	0	0	0	0	1	0	1	0	1	1	1	0	0	0	1	0	0	1	0	0	0	0	0	0	1	1	0	1	1	1	0	1	1	0
7	428698	4167688	1	1	0	1	1	0	0	1	1	0	1	1	1	0	0	0	0	1	0	1	0	1	1	1	0	0	0	1	0	0	1	0	0	0	0	0	0	1	1	0	1	1	1	0	1	1	0
7	430559	4169549	1	1	0	1	1	0	0	1	1	0	1	1	1	0	0	0	0	1	0	1	0	1	1	1	0	0	0	1	0	0	1	0	0	0	0	0	0	1	0	0	1	1	1	0	1	1	0
7	431116	4170106	1	1	0	1	1	0	0	1	1	0	1	1	1	0	0	0	0	1	0	1	0	1	1	1	1	0	0	1	0	0	1	0	0	0	0	0	0	1	0	0	1	1	1	0	1	1	0
7	431867	4170857	1	1	0	1	1	0	0	1	1	0	1	1	1	0	0	0	0	1	0	1	0	1	1	1	1	0	0	1	0	0	1	0	0	0	0	0	0	1	0	0	1	1	1	0	1	1	0
7	432414	4171404	1	1	0	1	1	0	0	1	1	0	1	1	1	0	0	0	0	1	0	1	0	1	1	1	1	0	0	1	0	0	1	0	0	0	0	0	0	1	0	0	1	1	1	0	1	1	0
7	434513	4173503	1	1	0	1	1	0	0	1	1	0	1	1	1	0	0	0	0	1	0	1	0	1	1	1	1	0	0	1	0	0	1	0	0	0	0	0	0	1	0	0	1	1	0	0	1	1	0
7	435054	4174044	1	1	0	1	1	0	0	1	1	0	1	1	1	0	0	0	0	1	0	1	0	1	1	1	1	0	0	1	0	0	1	0	0	0	0	0	0	1	0	0	1	1	0	0	1	1	0
7	435937	4174927	1	1	0	1	1	0	0	1	1	0	1	1	1	0	0	0	0	1	0	1	0	1	1	1	1	0	0	1	0	0	0	0	0	0	0	0	0	1	0	0	1	1	0	0	1	1	0
7	437491	4176481	1	1	0	1	1	0	0	1	1	1	1	1	1	0	0	0	0	1	0	1	0	1	1	1	1	0	0	1	0	0	0	0	0	0	0	0	0	1	0	0	1	1	0	0	1	1	0
7	438728	4177718	1	1	0	1	1	0	0	1	1	1	1	1	1	0	0	0	0	1	0	1	0	1	1	1	1	0	0	1	0	0	0	0	0	0	0	0	0	1	0	0	1	1	0	0	1	1	0
7	440693	4179683	1	1	0	1	1	0	0	1	1	1	1	1	1	0	0	0	0	0	0	1	0	1	1	1	1	0	0	1	0	0	0	0	0	0	0	0	0	1	0	0	1	1	0	0	1	1	0
7	442184	4181174	1	0	0	1	1	0	0	1	1	1	1	1	1	0	0	0	0	0	0	1	0	1	1	1	1	0	0	1	0	0	0	0	0	0	0	0	0	1	0	0	1	1	0	0	1	1	0
7	442503	4181493	1	0	0	1	1	0	0	1	1	1	1	1	1	0	0	0	0	0	0	1	0	1	1	1	1	0	0	0	0	0	0	0	0	0	0	0	0	1	0	0	1	1	0	0	1	1	0
7	442935	4181925	0	0	0	1	1	0	0	1	1	1	1	1	1	0	0	0	0	0	0	1	0	1	1	1	1	0	0	0	0	0	0	0	0	0	0	0	0	1	0	0	1	1	0	0	1	1	0
7	443972	4182962	0	0	0	1	0	0	0	1	1	1	1	1	1	0	0	0	0	0	0	1	0	1	1	1	1	0	0	0	0	0	0	0	0	0	0	0	0	1	0	0	1	1	0	0	1	1	0
7	446205	4185195	0	0	0	1	0	0	0	1	1	1	1	1	1	0	0	0	0	0	0	1	0	1	1	1	1	0	0	0	0	0	0	0	0	0	0	0	0	1	0	0	1	1	0	0	1	1	1
7	448106	4187096	0	0	0	1	0	0	0	1	1	1	1	1	1	0	0	0	0	0	0	1	0	1	1	1	1	0	0	0	0	0	0	0	0	0	0	0	0	1	0	0	1	1	0	0	1	1	1
7	448929	4187919	0	0	0	1	0	0	0	1	1	1	1	1	1	0	0	0	0	0	0	1	0	1	1	1	1	0	0	0	0	0	0	0	0	0	0	0	0	1	0	0	1	1	0	0	1	1	1
7	449549	4188539	0	0	0	1	0	0	0	1	1	1	1	1	0	0	0	0	0	0	0	1	0	1	1	1	1	0	0	0	0	0	0	0	0	0	0	0	0	1	0	0	1	1	0	0	1	1	1
7	450372	4189362	0	0	0	1	0	0	0	1	1	1	1	1	0	0	0	0	0	0	0	1	0	1	1	1	1	0	0	0	0	0	0	0	0	0	0	0	0	1	0	0	1	1	0	0	1	1	1
7	452571	4191561	0	0	0	1	0	0	0	1	1	1	1	1	0	0	0	0	0	0	0	1	0	1	1	1	1	0	0	0	0	0	0	0	0	0	0	0	0	1	0	0	1	1	0	0	1	1	1
7	452796	4191786	0	0	0	1	0	0	0	1	1	1	1	1	0	0	0	0	0	0	0	1	0	1	1	1	1	0	0	0	0	0	0	0	0	0	0	0	1	1	0	0	1	1	0	0	1	1	1
7	453554	4192544	0	0	0	0	0	0	0	1	1	1	1	1	0	0	0	0	0	0	0	1	0	1	1	1	1	0	0	0	0	0	0	0	0	0	1	0	1	1	0	0	1	1	0	0	1	1	1
7	454664	4193654	0	0	0	0	0	0	0	1	1	1	1	1	0	0	0	0	0	0	0	1	0	1	1	1	1	0	0	0	0	0	0	0	0	0	1	0	1	1	0	0	1	1	0	0	1	1	1
7	455625	4194615	0	0	0	0	0	0	0	1	1	1	1	1	0	0	0	0	0	0	0	1	0	1	1	1	1	0	0	0	0	0	0	0	0	0	1	0	1	1	0	0	1	1	0	0	1	1	1
7	455699	4194689	0	0	0	0	0	0	0	1	1	1	1	1	0	0	0	0	0	0	0	1	0	1	1	1	1	0	0	0	0	0	0	0	0	0	1	0	1	1	0	0	1	1	0	0	1	1	1
7	456426	4195416	0	0	0	0	0	0	0	1	1	1	1	1	0	0	0	0	0	0	0	1	0	1	1	1	1	0	0	0	0	0	0	0	0	0	1	0	1	1	0	0	1	1	0	0	1	1	1
7	458281	4197271	0	0	0	0	0	0	0	1	1	1	1	1	0	0	0	0	0	0	0	1	0	1	1	1	1	0	0	0	0	0	0	0	0	0	1	0	1	1	0	0	1	1	0	0	1	1	1
7	461612	4200602	0	0	0	0	0	0	0	1	1	1	1	1	0	0	0	0	0	0	0	1	0	1	1	1	1	0	0	0	0	0	0	0	0	0	1	0	1	1	0	0	1	1	0	0	1	1	1
7	462915	4201905	0	0	NA	0	0	0	0	1	1	1	1	1	0	0	0	0	0	0	0	1	0	1	1	1	1	0	0	0	0	0	0	0	0	0	1	0	1	1	0	0	1	1	0	0	1	1	1
7	463027	4202017	0	0	1	0	0	0	0	1	1	1	1	1	0	0	0	0	0	0	0	1	0	1	1	1	1	0	0	0	0	0	0	0	0	0	1	0	1	1	0	0	1	1	0	0	1	1	1
7	464215	4203205	0	0	1	0	0	0	0	1	1	1	1	1	0	0	0	0	0	0	0	1	0	1	1	1	1	0	0	0	0	0	0	0	0	0	1	0	1	1	0	0	1	1	0	0	1	1	1
7	465091	4204081	0	0	1	0	0	0	0	1	1	1	1	1	0	0	0	0	0	0	0	1	0	1	1	1	1	0	0	0	0	0	0	0	0	0	1	0	1	1	0	0	1	1	0	0	1	1	1
7	466974	4205964	0	0	1	0	0	0	0	1	1	1	1	1	0	0	0	0	0	0	0	0	0	1	1	1	1	0	0	0	0	0	0	0	0	0	1	0	1	1	0	0	1	1	0	0	1	1	1
7	467277	4206267	0	0	1	0	0	0	0	1	1	1	1	1	0	0	0	0	0	0	0	0	0	1	1	1	1	0	0	0	0	0	0	0	0	0	1	0	1	1	0	0	1	1	0	0	1	1	1
7	471171	4210161	0	0	1	0	0	0	0	1	1	1	1	1	0	0	0	0	0	0	0	0	0	1	1	1	1	0	0	0	0	0	0	0	0	0	1	0	1	1	0	0	1	1	0	0	1	1	1
7	473079	4212069	0	0	1	0	0	0	0	1	1	1	1	1	0	0	0	0	0	0	0	0	0	1	1	1	1	0	0	0	0	0	0	0	0	0	1	0	1	1	0	0	1	1	0	0	1	1	1
7	473502	4212492	0	0	1	0	0	0	0	1	1	1	1	1	0	0	0	0	0	0	0	0	0	1	1	1	1	0	0	0	0	0	0	0	0	0	1	0	1	1	0	0	1	1	0	0	1	1	1
7	475388	4214378	0	0	1	0	0	0	0	1	1	1	1	1	0	0	0	0	0	0	0	0	0	1	1	1	1	0	0	0	0	0	0	0	0	0	1	0	1	1	0	0	1	1	0	0	1	1	1
7	476814	4215804	0	0	1	0	0	0	0	1	1	1	1	1	0	0	0	0	0	0	0	0	0	1	1	1	1	0	0	0	0	0	0	0	0	0	1	0	1	1	0	0	1	1	0	0	1	1	1
7	484725	4223715	0	0	1	0	0	0	0	1	1	1	1	1	0	0	0	0	0	0	0	0	0	1	1	1	1	0	0	0	0	0	0	0	0	0	1	0	1	1	0	0	1	1	0	0	1	1	1
7	505867	4244857	0	0	1	0	0	0	0	1	1	1	1	1	0	0	0	0	0	0	0	0	0	1	1	1	1	0	0	0	0	0	0	0	0	0	1	0	1	1	0	0	1	1	0	0	1	1	1
7	510416	4249406	0	0	1	0	0	0	0	1	1	1	1	1	0	0	0	0	0	0	0	0	0	1	1	1	1	0	0	0	0	0	0	0	0	0	1	0	1	1	0	0	1	1	0	0	1	1	1
7	511938	4250928	0	0	1	0	0	0	0	1	1	1	1	1	0	0	0	0	0	0	0	0	0	1	1	1	1	0	0	0	0	0	0	0	0	0	1	1	1	1	0	0	1	0	0	0	1	1	1
7	522131	4261121	0	0	1	0	0	0	0	1	0	1	1	1	0	0	0	0	0	0	0	0	0	1	1	1	1	0	0	0	0	0	0	0	0	0	1	1	1	1	0	0	1	0	0	0	1	1	1
7	524176	4263166	0	0	1	0	0	0	0	1	0	1	1	1	0	0	1	0	0	0	0	0	0	1	1	1	1	0	0	0	0	0	0	0	0	0	1	1	1	1	0	0	1	0	0	0	1	1	1
7	524944	4263934	0	0	1	0	0	0	0	1	0	1	1	1	0	0	1	0	0	0	0	0	0	1	1	1	1	0	0	0	0	0	0	0	0	0	1	1	1	1	0	0	1	0	0	0	1	1	1
7	525947	4264937	0	0	1	0	0	0	0	1	0	1	1	1	0	0	1	0	0	0	0	0	0	1	1	1	1	0	0	0	0	0	0	0	0	0	1	1	1	1	0	0	1	0	0	0	1	1	1
7	529282	4268272	0	0	1	0	0	0	0	1	0	1	1	1	0	0	1	0	0	0	0	0	0	1	1	1	1	0	0	0	0	1	1	0	0	0	1	1	1	1	0	0	1	0	0	0	1	1	1
7	548923	4287913	0	0	1	0	0	0	0	1	0	1	1	1	0	0	1	0	0	0	0	0	0	1	1	1	1	0	0	0	0	1	1	0	0	0	0	1	1	1	0	0	1	0	0	0	1	1	1
7	554608	4293598	0	0	1	0	0	0	0	1	0	1	1	1	0	0	1	0	0	0	0	0	0	1	1	1	1	0	0	0	0	1	1	0	0	0	0	1	1	1	0	0	1	0	0	0	1	1	1
7	554830	4293820	0	0	1	0	0	0	0	1	0	1	1	1	0	0	1	0	0	0	0	0	0	1	1	1	1	0	0	0	0	1	1	0	0	0	0	1	1	1	0	0	1	0	0	0	1	1	1
7	556096	4295086	0	0	1	0	0	0	0	1	0	1	1	1	0	0	1	0	0	0	0	0	0	1	1	1	1	0	1	0	0	1	1	0	0	0	0	1	1	1	0	0	1	0	0	0	1	1	1
7	558497	4297487	0	0	1	0	0	0	0	1	0	1	1	1	0	0	1	0	0	0	0	0	0	1	1	1	1	0	1	0	0	1	1	0	0	0	0	1	1	1	0	0	1	0	0	0	1	1	1
7	560083	4299073	0	0	1	0	0	1	0	1	0	1	1	1	0	0	1	0	0	0	0	0	0	1	1	1	1	0	1	0	0	1	1	0	0	0	0	1	1	1	0	0	1	0	0	0	1	1	1
7	575122	4314112	0	0	1	0	0	1	0	1	0	1	1	1	0	0	1	0	0	0	0	1	0	1	1	1	1	0	1	0	0	1	1	0	0	0	0	1	1	1	0	0	1	0	0	0	1	1	1
7	577840	4316830	0	0	1	0	0	1	0	1	0	1	1	1	0	0	0	0	0	0	0	1	0	1	1	1	1	0	1	0	0	1	1	0	0	0	0	1	1	1	0	0	1	0	0	0	1	1	1
7	579120	4318110	0	0	1	0	0	1	0	1	0	1	1	1	0	0	0	0	0	0	0	1	0	1	1	1	1	0	1	0	0	1	1	0	0	0	0	1	1	1	0	0	1	0	0	0	1	1	1
7	582800	4321790	0	0	1	0	0	1	0	1	0	1	1	1	0	0	0	0	0	0	0	1	0	1	1	1	1	0	1	0	0	1	1	0	0	0	0	1	1	1	0	0	1	0	0	0	1	1	1
7	583615	4322605	0	0	1	0	0	1	0	1	0	1	1	1	0	0	0	0	0	0	0	1	0	1	1	1	1	0	1	0	0	1	1	0	0	0	0	1	1	1	0	0	1	0	0	0	1	1	1
7	584635	4323625	0	0	1	0	0	1	0	1	0	1	1	1	0	0	0	0	0	0	0	1	0	1	1	1	1	0	1	0	0	1	1	0	0	0	0	1	1	1	0	0	1	0	0	0	1	1	1
7	585498	4324488	0	0	1	0	0	1	0	1	0	1	1	1	0	0	0	0	0	0	0	1	0	1	1	1	1	0	1	0	0	1	1	0	0	0	0	1	1	1	0	0	1	0	0	0	1	1	1
7	586087	4325077	0	0	1	0	0	1	0	1	0	1	1	1	0	0	0	0	0	0	0	1	0	1	1	1	1	0	1	0	0	1	1	0	0	0	0	1	1	1	0	0	1	0	0	0	1	1	1
7	589637	4328627	0	0	1	0	0	1	0	1	0	1	1	1	0	0	0	0	0	0	0	1	0	1	1	1	1	0	1	0	0	1	1	0	0	0	0	1	1	1	0	0	1	0	0	0	1	1	1
[truncated: 3,718 more rows]
[truncated: 135 more columns]
