# Supplementary material for: Genome-scale analysis of interactions between genetic perturbations and natural variation
Source: Nat Commun. 2024 May 18;15:4234. doi: 10.1038/s41467-024-48626-1 (PMC11102447; doi:10.1038/s41467-024-48626-1)
Supplement: Supplementary file 6 — Supplementary Data 3 [file 41467_2024_48626_MOESM6_ESM.csv]

guide	category	chrom	strand	coord	PAM	azimuth_score	T_score	T_homopolymer	A_homopolymer	C_homopolymer	G_homopolymer	TTT_3_prime_end	TTT_non_3_prime_end	TTTT_3_prime_end	TTTT_non_3_prime_end	TGG_PAM	AGG_PAM	GGG_PAM	CGG_PAM	m0	m1	m2	m3	m4	m5	Chrm	PAM_mid	Length	ORF	Gene_name	Midpoint_TSS_dist	Nucleosome	Chromatin	score	start_p	end_p	chr_int	start_gp	end_gp	pam.mid.gp
ACCAACAAACAAGTATCTAA	essential_collection	chrI	-	58502	TGG	0.426128688995	1.5	1	3	2	1	0	0	0	0	1	0	0	0	0	0	0	0	0	1	chr1	58500	20	YAL044C	GCV3	-37	0.19	0.77	2	58503	58522	1	58503	58522	58500
TTCCGTAAGGAGTCATTCAG	essential_collection	chrI	-	58564	CGG	0.693149034941	2	2	2	2	2	0	0	0	0	0	0	0	1	0	0	0	0	0	0	chr1	58562	20	YAL044C	GCV3	-99	0	0.54	2	58565	58584	1	58565	58584	58562
GCAATTTTGACACTTCCGTA	essential_collection	chrI	-	58577	AGG	0.601356274046	4	4	2	2	1	0	0	1	0	0	1	0	0	0	0	0	0	0	0	chr1	58575	20	YAL044C	GCV3	-112	0	0.94	2	58578	58597	1	58578	58597	58575
CGCCGCTGAATGACTCCTTA	essential_collection	chrI	+	58579	CGG	0.416081932198	2.5	2	2	2	1	0	0	0	0	0	0	0	1	0	0	0	0	0	0	chr1	58582	20	YAL044C	GCV3	-93	0	0.58	2	58560	58579	1	58560	58579	58582
ATCTATCATTCTGTGCTATA	essential_collection	chrI	-	58605	GGG	0.318135509333	2.5	2	1	1	1	0	0	0	0	0	0	1	0	0	0	0	0	0	0	chr1	58603	20	YAL044C	GCV3	-140	0.3	0.62	1	58606	58625	1	58606	58625	58603
AACATTGATTTGCAAGTTGA	essential_collection	chrI	+	58647	AGG	0.402442147925	3	3	2	1	1	1	0	0	0	0	1	0	0	0	0	0	0	0	0	chr1	58650	20	YAL044C	GCV3	-161	0.61	0.26	1	58628	58647	1	58628	58647	58650
TTTGTTCAGTCAAGTACTAA	essential_collection	chrI	+	61118	CGG	0.541988908209	4.5	3	2	1	1	1	0	0	0	0	0	0	1	0	0	0	0	0	0	chr1	61121	20	YAL043C	PTA1	-25	0.16	0.7	2	61099	61118	1	61099	61118	61121
TATGTAGTAGTATGTAGAAA	essential_collection	chrI	-	62591	GGG	0.453609265246	1.5	1	3	0	1	0	0	0	0	0	0	1	0	0	0	0	0	0	0	chr1	62589	20	YAL041W	CDC24	-174	0.11	0.39	2	62592	62611	1	62592	62611	62589
TTATGTAGTAGTATGTAGAA	essential_collection	chrI	-	62592	AGG	0.450553916706	2.5	2	2	0	1	0	0	0	0	0	1	0	0	0	0	0	0	0	0	chr1	62590	20	YAL041W	CDC24	-173	0.11	0.46	2	62593	62612	1	62593	62612	62590
GCGAAGAACGACGCACTGGT	essential_collection	chrI	+	62697	GGG	0.65979860444	3.5	1	2	1	2	0	0	0	0	0	0	1	0	0	0	0	0	0	0	chr1	62700	20	YAL041W	CDC24	-89	0	0.88	2	62678	62697	1	62678	62697	62700
GACGCACTGGTGGGAAGAAG	essential_collection	chrI	+	62706	TGG	0.44913826947	1	1	2	1	3	0	0	0	0	1	0	0	0	0	0	0	0	0	0	chr1	62709	20	YAL041W	CDC24	-80	0	0.83	2	62687	62706	1	62687	62706	62709
GTAGAAACAGAACAAGAATG	essential_collection	chrI	+	62746	TGG	0.667254096086	1.5	1	3	1	1	0	0	0	0	1	0	0	0	0	0	0	0	0	2	chr1	62749	20	YAL041W	CDC24	-40	0.02	0.71	2	62727	62746	1	62727	62746	62749
ACAGAACAAGAATGTGGCTA	essential_collection	chrI	+	62752	TGG	0.494882736501	1.5	1	2	1	2	0	0	0	0	1	0	0	0	0	0	0	0	0	0	chr1	62755	20	YAL041W	CDC24	-34	0.08	0.72	2	62733	62752	1	62733	62752	62755
AACAAGAATGTGGCTATGGT	essential_collection	chrI	+	62756	AGG	0.59520078504	3.5	1	2	1	2	0	0	0	0	0	1	0	0	0	0	0	0	0	0	chr1	62759	20	YAL041W	CDC24	-30	0.12	0.75	2	62737	62756	1	62737	62756	62759
GAAAAAATAGAAAATTTGGG	essential_collection	chrI	+	69733	TGG	0.550870955397	3	3	6	0	3	1	0	0	0	1	0	0	0	0	0	0	1	1	0	chr1	69736	20	YAL039C	CYC3	-142	0	0.47	2	69714	69733	1	69714	69733	69736
AAAGGGGACCATGATATAAC	essential_collection	chrI	-	71635	TGG	0.354311891675	1.5	1	3	2	4	0	0	0	0	1	0	0	0	0	0	0	0	0	0	chr1	71633	20	YAL038W	CDC19	-113	0.05	0.28	2	71636	71655	1	71636	71655	71633
GTAGAGAATAACTTTGAAAG	essential_collection	chrI	-	71651	GGG	0.61748253273	3	3	3	1	1	1	0	0	0	0	0	1	0	0	0	0	0	0	0	chr1	71649	20	YAL038W	CDC19	-97	0	0.29	2	71652	71671	1	71652	71671	71649
ACCTTGCTGTCTTTCAACCT	essential_collection	chrI	+	79595	TGG	0.462852888441	3.5	3	2	2	1	1	0	0	0	1	0	0	0	0	0	0	0	0	0	chr1	79598	20	YAL034W-A	MTW1	104	0	0.74	1	79576	79595	1	79576	79595	79598
CAAAAGTGGAGTTGCTAAGT	essential_collection	chrI	+	79919	TGG	0.359966960188	3.5	2	4	1	2	0	0	0	0	1	0	0	0	0	0	0	0	0	0	chr1	79922	20	YAL034C-B	NA	-36	0.2	0.57	2	79900	79919	1	79900	79919	79922
TGCTAAGTTGGAATCACTTT	essential_collection	chrI	+	79931	TGG	0.238064640285	5.5	3	2	1	2	0	1	0	0	1	0	0	0	0	0	0	0	0	0	chr1	79934	20	YAL034C-B	NA	-48	0.2	0.37	2	79912	79931	1	79912	79931	79934
AATACTCTTCAGGGATTCGA	essential_collection	chrI	-	79992	AGG	0.606924997242	2.5	2	2	1	3	0	0	0	0	0	1	0	0	0	0	0	0	0	0	chr1	79990	20	YAL034C-B	NA	-130	0.11	0.49	2	79993	80012	1	79993	80012	79990
TTGGCGTCCAAATACTCTTC	essential_collection	chrI	-	80002	AGG	0.337679126736	2.5	2	3	2	2	0	0	0	0	0	1	0	0	0	0	0	0	0	0	chr1	80000	20	YAL034C-B	NA	-140	0.09	0.42	2	80003	80022	1	80003	80022	80000
CTACAATGACCAGATCCTTT	essential_collection	chrI	-	80043	TGG	0.283586085332	5.5	3	2	2	1	0	1	0	0	1	0	0	0	0	0	0	0	0	0	chr1	80041	20	YAL034C-B	NA	-181	0.16	0.38	2	80044	80063	1	80044	80063	80041
ATTGGAGAACCAAAAGGATC	essential_collection	chrI	+	80051	TGG	0.484496759913	2	2	4	2	2	0	0	0	0	1	0	0	0	0	0	0	0	0	0	chr1	80054	20	YAL034C-B	NA	-168	0.12	0.39	2	80032	80051	1	80032	80051	80054
TTGCTGTGGTAGTACGTTGG	essential_collection	chrI	-	82535	GGG	0.664127236995	2	2	1	1	2	0	0	0	0	0	0	1	0	0	0	0	0	0	0	chr1	82533	20	YAL034C	FUN19	30	0.56	0.24	0	82536	82555	1	82536	82555	82533
GTTGCTGTGGTAGTACGTTG	essential_collection	chrI	-	82536	GGG	0.561087209715	2.5	2	1	1	2	0	0	0	0	0	0	1	0	0	0	0	0	0	0	chr1	82534	20	YAL034C	FUN19	29	0.56	0.25	0	82537	82556	1	82537	82556	82534
GGTTGCTGTGGTAGTACGTT	essential_collection	chrI	-	82537	GGG	0.353604840657	4.5	2	1	1	2	0	0	0	0	0	0	1	0	0	0	0	0	0	0	chr1	82535	20	YAL034C	FUN19	28	0.56	0.25	0	82538	82557	1	82538	82557	82535
TGGTTGCTGTGGTAGTACGT	essential_collection	chrI	-	82538	TGG	0.539224354808	3.5	2	1	1	2	0	0	0	0	1	0	0	0	0	0	0	0	0	0	chr1	82536	20	YAL034C	FUN19	27	0.56	0.24	0	82539	82558	1	82539	82558	82536
TACTACCACAGCAACCACTC	essential_collection	chrI	+	82561	TGG	0.597574632145	1.5	1	2	2	1	0	0	0	0	1	0	0	0	0	0	0	0	0	0	chr1	82564	20	YAL034C	FUN19	25	0.56	0.25	0	82542	82561	1	82542	82561	82564
ATTATGGGGTTATTGACACA	essential_collection	chrI	-	84519	TGG	0.661468362722	3.5	2	1	1	4	0	0	0	0	1	0	0	0	0	0	0	0	0	0	chr1	84517	20	YAL032C	PRP45	-36	0.04	0.89	2	84520	84539	1	84520	84539	84517
TGAAAGAAGTTCAAATTATG	essential_collection	chrI	-	84533	GGG	0.50337265008	2.5	2	3	1	1	0	0	0	0	0	0	1	0	0	0	0	0	0	0	chr1	84531	20	YAL032C	PRP45	-50	0	0.79	2	84534	84553	1	84534	84553	84531
ATGAAAGAAGTTCAAATTAT	essential_collection	chrI	-	84534	GGG	0.25509316863	3.5	2	3	1	1	0	0	0	0	0	0	1	0	0	0	0	0	0	0	chr1	84532	20	YAL032C	PRP45	-51	0	0.72	2	84535	84554	1	84535	84554	84532
GATGAAAGAAGTTCAAATTA	essential_collection	chrI	-	84535	TGG	0.324143815644	2.5	2	3	1	1	0	0	0	0	1	0	0	0	0	0	0	0	0	0	chr1	84533	20	YAL032C	PRP45	-52	0	0.72	2	84536	84555	1	84536	84555	84533
AGAATTACAATAATACGTTA	essential_collection	chrI	+	84608	AGG	0.559797046309	2.5	2	2	1	1	0	0	0	0	0	1	0	0	0	0	0	0	1	0	chr1	84611	20	YAL032C	PRP45	-104	0	0.48	2	84589	84608	1	84589	84608	84611
AACATATAATCAACAATTGT	essential_collection	chrI	-	99802	TGG	0.455130541704	3.5	2	2	1	1	0	0	0	0	1	0	0	0	0	0	0	0	0	0	chr1	99800	20	YAL026C	DRS2	-30	0.1	0.46	2	99803	99822	1	99803	99822	99800
TATATGTTTCTTCAACTTAG	essential_collection	chrI	+	99834	TGG	0.383225690387	4.5	3	2	1	1	1	0	0	0	1	0	0	0	0	0	0	0	1	0	chr1	99837	20	YAL026C	DRS2	-41	0	0.81	2	99815	99834	1	99815	99834	99837
TTAGTGGCATTAAACAGATT	essential_collection	chrI	+	99850	TGG	0.355917293608	4.5	2	3	1	2	0	0	0	0	1	0	0	0	0	0	0	0	0	0	chr1	99853	20	YAL026C	DRS2	-57	0	0.98	2	99831	99850	1	99831	99850	99853
AAAAAGCCAATCACGTGATC	essential_collection	chrI	+	99885	AGG	0.405638190262	1.5	1	5	2	1	0	0	0	0	0	1	0	0	0	0	0	0	0	0	chr1	99888	20	YAL026C	DRS2	-92	0	0.41	2	99866	99885	1	99866	99885	99888
TGAAAAAGTGATTGGTATAG	essential_collection	chrI	-	101229	AGG	0.449388457545	2	2	5	0	2	0	0	0	0	0	1	0	0	0	0	0	0	0	1	chr1	101227	20	YAL025C	MAK16	-72	0	0.91	2	101230	101249	1	101230	101249	101227
TCAGATTATCAAAATGCAGT	essential_collection	chrI	-	101318	AGG	0.525904586513	3.5	2	4	1	1	0	0	0	0	0	1	0	0	0	0	0	0	1	0	chr1	101316	20	YAL025C	MAK16	-161	0	0.59	2	101319	101338	1	101319	101338	101316
AAAAAGTGTGGCGCCACAAC	essential_collection	chrI	-	130598	TGG	0.407459480608	1.5	1	5	2	2	0	0	0	0	1	0	0	0	0	0	0	0	0	0	chr1	130596	20	YAL012W	CYS3	-126	0	0.72	2	130599	130618	1	130599	130618	130596
CACGTGATCTCAGCCAGTTG	essential_collection	chrI	+	130602	TGG	0.590216774361	2.5	2	1	2	1	0	0	0	0	1	0	0	0	0	0	0	0	0	0	chr1	130605	20	YAL012W	CYS3	-143	0	0.9	2	130583	130602	1	130583	130602	130605
CGGCACAAGTTCCATCTACC	essential_collection	chrI	-	130686	TGG	0.586328456194	2	2	2	2	2	0	0	0	0	1	0	0	0	0	0	0	0	0	1	chr1	130684	20	YAL012W	CYS3	-38	0	0.69	2	130687	130706	1	130687	130706	130684
AGCATAAGATGCCAGGTAGA	essential_collection	chrI	+	130692	TGG	0.406633888919	1	1	2	2	2	0	0	0	0	1	0	0	0	0	0	0	0	0	0	chr1	130695	20	YAL012W	CYS3	-53	0.03	0.73	2	130673	130692	1	130673	130692	130695
AAACAAAGCAAATATACGTT	essential_collection	chrI	-	135699	AGG	0.491564595736	4.5	2	3	1	1	0	0	0	0	0	1	0	0	0	0	0	0	0	0	chr1	135697	20	YAL010C	MDM10	-22	0.05	0.4	2	135700	135719	1	135700	135719	135697
AAATACTAATTATTCTTAAA	essential_collection	chrI	+	135770	AGG	0.146175739251	3.5	2	3	1	0	0	0	0	0	0	1	0	0	0	0	0	0	0	5	chr1	135773	20	YAL010C	MDM10	-72	0.02	0.38	2	135751	135770	1	135751	135770	135773
ACACAAAGGAAGAAAGGTAG	essential_collection	chrI	+	135830	TGG	0.573226961873	1	1	3	1	2	0	0	0	0	1	0	0	0	0	0	0	0	0	0	chr1	135833	20	YAL009W	SPO7	-34	0.29	0.62	1	135811	135830	1	135811	135830	135833
AGTGGAAAGCTAAATAAAGG	essential_collection	chrI	+	135848	AGG	0.687364959874	1	1	3	1	2	0	0	0	0	0	1	0	0	0	0	0	0	0	0	chr1	135851	20	YAL009W	SPO7	-16	0.38	0.46	1	135829	135848	1	135829	135848	135851
AAGCTAAATAAAGGAGGTCA	essential_collection	chrI	+	135854	TGG	0.533613899207	1	1	3	1	2	0	0	0	0	1	0	0	0	0	0	0	0	0	0	chr1	135857	20	YAL009W	SPO7	-10	0.4	0.44	1	135835	135854	1	135835	135854	135857
CCCACATCGCCTATGCTCTC	essential_collection	chrI	-	135862	TGG	0.430052783432	1.5	1	1	3	1	0	0	0	0	1	0	0	0	0	0	0	0	0	0	chr1	135860	20	YAL009W	SPO7	19	0.43	0.43	0	135863	135882	1	135863	135882	135860
GTCATGGAGCCAGAGAGCAT	essential_collection	chrI	+	135870	AGG	0.580873298558	3.5	1	1	2	2	0	0	0	0	0	1	0	0	0	0	0	0	0	0	chr1	135873	20	YAL009W	SPO7	6	0.43	0.37	0	135851	135870	1	135851	135870	135873
ACCTTAAACTATTTATTTAG	essential_collection	chrI	-	142038	AGG	0.28248591662	5.5	3	3	2	1	1	0	0	0	0	1	0	0	0	0	0	0	0	0	chr1	142036	20	YAL003W	EFB1	-104	0.1	0.34	2	142039	142058	1	142039	142058	142036
AAGAACCAACTAAATATAGT	essential_collection	chrI	-	142067	GGG	0.579795219204	3.5	1	3	2	1	0	0	0	0	0	0	1	0	0	0	0	0	0	2	chr1	142065	20	YAL003W	EFB1	-75	0.13	0.27	2	142068	142087	1	142068	142087	142065
ATCTACCCACTATATTTAGT	essential_collection	chrI	+	142079	TGG	0.437217179905	3.5	3	1	3	1	1	0	0	0	1	0	0	0	0	0	0	0	0	0	chr1	142082	20	YAL003W	EFB1	-84	0.16	0.28	2	142060	142079	1	142060	142079	142082
GTAAAAAGATAAAGAGTAGA	essential_collection	chrI	-	142098	AGG	0.409139772333	1	1	5	0	1	0	0	0	0	0	1	0	0	0	0	0	0	0	0	chr1	142096	20	YAL003W	EFB1	-44	0	0.15	2	142099	142118	1	142099	142118	142096
GCTGAAAGGTAGAAAGCATG	essential_collection	chrI	-	142120	AGG	0.658005485866	1.5	1	3	1	2	0	0	0	0	0	1	0	0	0	0	0	0	0	0	chr1	142118	20	YAL003W	EFB1	-22	0.01	0.29	2	142121	142140	1	142121	142140	142118
ATAAGAGAGAAGAGGACGTT	essential_collection	chrI	-	151194	TGG	0.491011614866	4.5	2	2	1	2	0	0	0	0	1	0	0	0	0	0	0	0	0	0	chr1	151192	20	YAL001C	TFC3	-16	0.2	0.71	2	151195	151214	1	151195	151214	151192
TTCTTGCCATAAGAGAGAAG	essential_collection	chrI	-	151202	AGG	0.570065288401	3.5	2	2	2	1	0	0	0	0	0	1	0	0	0	0	0	0	0	0	chr1	151200	20	YAL001C	TFC3	-24	0.1	0.87	2	151203	151222	1	151203	151222	151200
AAACGTCCTCTTCTCTCTTA	essential_collection	chrI	+	151213	TGG	0.295661938675	2.5	2	3	2	1	0	0	0	0	1	0	0	0	0	0	0	0	0	0	chr1	151216	20	YAL001C	TFC3	-14	0.22	0.65	1	151194	151213	1	151194	151213	151216
AAGAAAGTTATATGTGTGAC	essential_collection	chrI	+	151240	TGG	0.463436761924	2.5	2	3	1	1	0	0	0	0	1	0	0	0	0	0	0	0	0	2	chr1	151243	20	YAL001C	TFC3	-41	0	0.94	2	151221	151240	1	151221	151240	151243
CTGCATTTTCAAATACCGCT	essential_collection	chrI	-	151298	TGG	0.527983557404	4	4	3	2	1	0	0	1	0	1	0	0	0	0	0	0	0	0	0	chr1	151296	20	YAL001C	TFC3	-120	0.11	0.32	2	151299	151318	1	151299	151318	151296
GCAAATCGAGTTATTGAAGC	essential_collection	chrI	-	151366	TGG	0.422863351658	3.5	2	3	1	1	0	0	0	0	1	0	0	0	0	0	0	0	0	0	chr1	151364	20	YAL001C	TFC3	-188	0.3	0.11	1	151367	151386	1	151367	151386	151364
GTATAATCTGGTCTTCTTGC	essential_collection	chrI	+	158648	TGG	0.301225389796	3.5	2	2	1	2	0	0	0	0	1	0	0	0	0	0	0	0	0	0	chr1	158651	20	YAR007C	RFA1	44	0.88	0.09	0	158629	158648	1	158629	158648	158651
TCACGCGTAAAAATTAGACG	essential_collection	chrI	-	158766	AGG	0.687004727592	2	2	5	1	1	0	0	0	0	0	1	0	0	0	0	0	0	0	0	chr1	158764	20	YAR008W	SEN34	-87	0	0.74	2	158767	158786	1	158767	158786	158764
AAGGATCTATGCTAATTGGG	essential_collection	chrI	-	158864	TGG	0.620796840218	2	2	2	1	3	0	0	0	0	1	0	0	0	0	0	0	0	0	0	chr1	158862	20	YAR008W	SEN34	11	0.69	0.15	0	158865	158884	1	158865	158884	158862
CGAAAGGATCTATGCTAATT	essential_collection	chrI	-	158867	GGG	0.231783620291	4.5	2	3	1	2	0	0	0	0	0	0	1	0	0	0	0	0	0	0	chr1	158865	20	YAR008W	SEN34	14	0.71	0.15	0	158868	158887	1	158868	158887	158865
ACGAAAGGATCTATGCTAAT	essential_collection	chrI	-	158868	TGG	0.259139795774	3.5	1	3	1	2	0	0	0	0	1	0	0	0	0	0	0	0	0	0	chr1	158866	20	YAR008W	SEN34	15	0.72	0.14	0	158869	158888	1	158869	158888	158866
CTTCTTCAGCCATATACGAA	essential_collection	chrI	-	158883	AGG	0.633926876395	3.5	2	2	2	1	0	0	0	0	0	1	0	0	0	0	0	0	0	0	chr1	158881	20	YAR008W	SEN34	30	0.79	0.12	0	158884	158903	1	158884	158903	158881
AGCATAGATCCTTTCGTATA	essential_collection	chrI	+	158891	TGG	0.30618326043	3	3	1	2	1	1	0	0	0	1	0	0	0	0	0	0	0	0	0	chr1	158894	20	YAR008W	SEN34	17	0.73	0.12	0	158872	158891	1	158872	158891	158894
TATGCAAAAAGAACGGCAAA	essential_collection	chrI	+	158949	AGG	0.531037695637	1.5	1	5	1	2	0	0	0	0	0	1	0	0	0	0	0	0	0	0	chr1	158952	20	YAR008W	SEN34	75	0.74	0.1	0	158930	158949	1	158930	158949	158952
AAAAAGAACGGCAAAAGGCG	essential_collection	chrI	+	158954	AGG	0.574682039284	0	0	5	1	2	0	0	0	0	0	1	0	0	0	0	0	0	0	0	chr1	158957	20	YAR008W	SEN34	80	0.72	0.09	0	158935	158954	1	158935	158954	158957
AAGAACGGCAAAAGGCGAGG	essential_collection	chrI	+	158957	AGG	0.648568279788	0	0	4	1	2	0	0	0	0	0	1	0	0	0	0	0	0	0	0	chr1	158960	20	YAR008W	SEN34	83	0.7	0.09	0	158938	158957	1	158938	158957	158960
ATCTTCTACTTGGAGGCTCG	essential_collection	chrI	-	175188	AGG	0.629881101768	2.5	2	1	1	2	0	0	0	0	0	1	0	0	0	0	0	0	0	0	chr1	175186	20	YAR019C	CDC15	-31	0.14	0.73	2	175189	175208	1	175189	175208	175186
TAGAAGATATACCTTTTGTG	essential_collection	chrI	+	175220	AGG	0.623089309217	4.5	4	2	2	1	0	0	1	0	0	1	0	0	0	0	0	0	0	0	chr1	175223	20	YAR019C	CDC15	-42	0.04	0.97	2	175201	175220	1	175201	175220	175223
TAATCCTTTCCACCTTGCGA	essential_collection	chrI	-	175270	TGG	0.531865976966	3	3	2	2	1	1	0	0	0	1	0	0	0	0	0	0	0	0	0	chr1	175268	20	YAR019C	CDC15	-113	0.12	0.67	2	175271	175290	1	175271	175290	175268
AAGACCATCGCAAGGTGGAA	essential_collection	chrI	+	175283	AGG	0.587149256811	1	1	2	2	2	0	0	0	0	0	1	0	0	0	0	0	0	0	0	chr1	175286	20	YAR019C	CDC15	-105	0.04	0.67	2	175264	175283	1	175264	175283	175286
CTATACTGTAGTGCTCTGTG	essential_collection	chrI	-	175310	CGG	0.697817625535	1.5	1	1	1	1	0	0	0	0	0	0	0	1	0	0	0	0	0	0	chr1	175308	20	YAR019C	CDC15	-153	0.67	0.33	1	175311	175330	1	175311	175330	175308
CGCTTGTTAACTCTTTTCGT	essential_collection	chrII	+	18023	CGG	0.554239976552	4.5	4	2	1	1	0	0	1	0	0	0	0	1	0	0	0	0	0	2	chr2	18026	20	YBL105C	PKC1	-51	0	0.6	2	18004	18023	2	248222	248241	248244
CCTTTAAAACTAGGCGGGCT	essential_collection	chrII	+	18055	GGG	0.413885372487	3.5	3	4	2	3	1	0	0	0	0	0	1	0	0	0	0	0	0	0	chr2	18058	20	YBL105C	PKC1	-83	0	0.75	2	18036	18055	2	248254	248273	248276
CGGCCGCAACTGCATCACCC	essential_collection	chrII	-	36555	GGG	0.656706893802	1	1	2	3	2	0	0	0	0	0	0	1	0	0	0	0	0	0	1	chr2	36553	20	YBL099W	ATP1	-167	0	1	2	36556	36575	2	266774	266793	266771
TCCGCGCTGATTGGTCGCCC	essential_collection	chrII	+	36555	GGG	0.491484904387	2	2	1	3	2	0	0	0	0	0	0	1	0	0	0	0	0	0	0	chr2	36558	20	YBL099W	ATP1	-188	0.11	0.93	2	36536	36555	2	266754	266773	266776
TCGCCCGGGTGATGCAGTTG	essential_collection	chrII	+	36569	CGG	0.594178171683	2.5	2	1	3	3	0	0	0	0	0	0	0	1	0	0	0	0	0	0	chr2	36572	20	YBL099W	ATP1	-174	0.01	0.98	2	36550	36569	2	266768	266787	266790
CCGGGTGATGCAGTTGCGGC	essential_collection	chrII	+	36573	CGG	0.468452126192	2	2	1	2	3	0	0	0	0	0	0	0	1	0	0	0	0	0	1	chr2	36576	20	YBL099W	ATP1	-170	0	0.97	2	36554	36573	2	266772	266791	266794
TAAAGGGATCTGATTGGCCA	essential_collection	chrII	-	36579	GGG	0.544578729051	2	2	3	2	3	0	0	0	0	0	0	1	0	0	0	0	0	0	3	chr2	36577	20	YBL099W	ATP1	-143	0	0.72	2	36580	36599	2	266798	266817	266795
TTAAAGGGATCTGATTGGCC	essential_collection	chrII	-	36580	AGG	0.485280649239	2	2	3	2	3	0	0	0	0	0	1	0	0	0	0	0	0	0	0	chr2	36578	20	YBL099W	ATP1	-142	0	0.72	2	36581	36600	2	266799	266818	266796
TGAAGGGGTAGAAGCGCACC	essential_collection	chrII	-	36610	GGG	0.579599397939	1	1	2	2	4	0	0	0	0	0	0	1	0	0	0	0	0	0	0	chr2	36608	20	YBL099W	ATP1	-112	0	0.63	2	36611	36630	2	266829	266848	266826
GTGAAGGGGTAGAAGCGCAC	essential_collection	chrII	-	36611	CGG	0.530689560984	1	1	2	1	4	0	0	0	0	0	0	0	1	0	0	0	0	0	0	chr2	36609	20	YBL099W	ATP1	-111	0	0.63	2	36612	36631	2	266830	266849	266827
AAAGGCGTAAAAGGCGTGAA	essential_collection	chrII	-	36626	GGG	0.56999005128	1	1	4	1	2	0	0	0	0	0	0	1	0	0	0	0	0	0	0	chr2	36624	20	YBL099W	ATP1	-96	0	0.57	2	36627	36646	2	266845	266864	266842
AAAAGGCGTAAAAGGCGTGA	essential_collection	chrII	-	36627	AGG	0.582871430355	1	1	4	1	2	0	0	0	0	0	1	0	0	0	0	0	0	0	0	chr2	36625	20	YBL099W	ATP1	-95	0	0.56	2	36628	36647	2	266846	266865	266843
CCTCTCCTAGCGTACACGGA	essential_collection	chrII	-	40546	TGG	0.598196650909	1.5	1	1	2	2	0	0	0	0	1	0	0	0	0	0	0	0	0	0	chr2	40544	20	YBL097W	BRN1	-216	0.11	0.11	1	40547	40566	2	270765	270784	270762
TAATCCTCTCCTAGCGTACA	essential_collection	chrII	-	40550	CGG	0.638251153647	1.5	1	2	2	1	0	0	0	0	0	0	0	1	0	0	0	0	0	0	chr2	40548	20	YBL097W	BRN1	-212	0.12	0.11	1	40551	40570	2	270769	270788	270766
TCTTGCCATCCGTGTACGCT	essential_collection	chrII	+	40558	AGG	0.500292235871	3.5	2	1	2	1	0	0	0	0	0	1	0	0	0	0	0	0	0	0	chr2	40561	20	YBL097W	BRN1	-225	0.08	0.12	1	40539	40558	2	270757	270776	270779
CCATCCGTGTACGCTAGGAG	essential_collection	chrII	+	40563	AGG	0.639702285222	1.5	1	1	2	2	0	0	0	0	0	1	0	0	0	0	0	0	0	0	chr2	40566	20	YBL097W	BRN1	-220	0.1	0.11	1	40544	40563	2	270762	270781	270784
TGATCACGCGAAACGGTAAA	essential_collection	chrII	+	40662	CGG	0.472305284675	1	1	3	1	2	0	0	0	0	0	0	0	1	0	0	0	0	0	0	chr2	40665	20	YBL097W	BRN1	-121	0	0.96	2	40643	40662	2	270861	270880	270883
TTGTCAAGATAATATCCATA	essential_collection	chrII	+	40724	TGG	0.497751606434	2.5	2	2	2	1	0	0	0	0	1	0	0	0	0	0	0	0	0	0	chr2	40727	20	YBL097W	BRN1	-59	0	0.74	2	40705	40724	2	270923	270942	270945
GCACCAAAAAATCATCTTAG	essential_collection	chrII	+	40787	TGG	0.474536173649	2.5	2	6	2	1	0	0	0	0	1	0	0	0	0	0	0	0	0	1	chr2	40790	20	YBL097W	BRN1	4	0.74	0.13	0	40768	40787	2	270986	271005	271008
AGATCAGGAAAGGAATGAAG	essential_collection	chrII	+	45021	AGG	0.660865404304	1	1	3	1	2	0	0	0	0	0	1	0	0	0	0	0	0	0	0	chr2	45024	20	YBL093C	ROX3	-13	0.35	0.29	1	45002	45021	2	275220	275239	275242
GAGAAACGAAGAGGTGTATT	essential_collection	chrII	-	45038	TGG	0.342563495085	4.5	2	3	1	2	0	0	0	0	1	0	0	0	0	0	0	0	0	0	chr2	45036	20	YBL093C	ROX3	-51	0.02	0.27	2	45039	45058	2	275257	275276	275254
TCTTCGTTTCTCAATATTGT	essential_collection	chrII	+	45066	TGG	0.340017312501	3.5	3	2	1	1	1	0	0	0	1	0	0	0	0	0	0	0	0	0	chr2	45069	20	YBL093C	ROX3	-58	0	0.21	2	45047	45066	2	275265	275284	275287
CTTCGTTTCTCAATATTGTT	essential_collection	chrII	+	45067	GGG	0.342993256798	4.5	3	2	1	1	1	0	0	0	0	0	1	0	0	0	0	0	0	0	chr2	45070	20	YBL093C	ROX3	-59	0	0.21	2	45048	45067	2	275266	275285	275288
ATGATTGTCTCAGCCTCGTT	essential_collection	chrII	-	45149	TGG	0.38606063794	4.5	2	1	2	1	0	0	0	0	1	0	0	0	0	0	0	0	0	0	chr2	45147	20	YBL093C	ROX3	-162	0.27	0.36	1	45150	45169	2	275368	275387	275365
CCGTACATTCTATGTATGTT	essential_collection	chrII	+	45193	TGG	0.316652362154	4.5	2	1	2	1	0	0	0	0	1	0	0	0	0	0	0	0	0	4	chr2	45196	20	YBL093C	ROX3	-185	0.45	0.2	1	45174	45193	2	275392	275411	275414
CGTACATTCTATGTATGTTT	essential_collection	chrII	+	45194	GGG	0.337505350471	5.5	3	1	1	1	0	1	0	0	0	0	1	0	0	0	0	0	0	4	chr2	45197	20	YBL093C	ROX3	-186	0.45	0.19	1	45175	45194	2	275393	275412	275415
GTCTGGAGAGTGGGCTTAGC	essential_collection	chrII	+	45432	CGG	0.482981003303	2	2	1	1	3	0	0	0	0	0	0	0	1	0	0	0	0	0	0	chr2	45435	20	YBL092W	RPL32	-191	0.12	0.67	2	45413	45432	2	275631	275650	275653
CTGCTTAGAGAAGGAGTGCC	essential_collection	chrII	-	45438	AGG	0.43191127798	2	2	2	2	2	0	0	0	0	0	1	0	0	0	0	0	0	0	0	chr2	45436	20	YBL092W	RPL32	-164	0.03	0.58	2	45439	45458	2	275657	275676	275654
AGGTGCGTATTACCTTCTGC	essential_collection	chrII	-	45502	TGG	0.510060212627	2.5	2	1	2	2	0	0	0	0	1	0	0	0	0	0	0	0	2	1	chr2	45500	20	YBL092W	RPL32	-100	0	0.37	2	45503	45522	2	275721	275740	275718
ATAGCAAGAAGCTAATAAGT	essential_collection	chrII	-	48675	GGG	0.581737166563	3.5	1	2	1	1	0	0	0	0	0	0	1	0	0	0	0	0	0	0	chr2	48673	20	YBL091C	MAP2	-36	0	0.75	2	48676	48695	2	278894	278913	278891
TCAAGGGACCTTTAATGACC	essential_collection	chrII	-	48759	TGG	0.498318339639	3	3	2	2	3	1	0	0	0	1	0	0	0	0	0	0	0	0	0	chr2	48757	20	YBL090W	MRP21	-24	0.07	0.93	2	48760	48779	2	278978	278997	278975
CGATTAGTATCCTTTCCTCT	essential_collection	chrII	-	49341	TGG	0.457906330109	3.5	3	1	2	1	1	0	0	0	1	0	0	0	0	0	0	0	0	0	chr2	49339	20	YBL089W	AVT5	-158	0.48	0.18	1	49342	49361	2	279560	279579	279557
AAATTGTTAAAGATGCCAAG	essential_collection	chrII	+	49343	AGG	0.68442157086	3.5	2	3	2	1	0	0	0	0	0	1	0	0	0	0	0	0	0	0	chr2	49346	20	YBL089W	AVT5	-177	0.46	0.24	1	49324	49343	2	279542	279561	279564
GTTAAAGATGCCAAGAGGAA	essential_collection	chrII	+	49348	AGG	0.502783814603	2	2	3	2	2	0	0	0	0	0	1	0	0	0	0	0	0	0	0	chr2	49351	20	YBL089W	AVT5	-172	0.48	0.14	1	49329	49348	2	279547	279566	279569
TCACAATATTCAAGAGTTGA	essential_collection	chrII	-	49366	TGG	0.412856017319	2.5	2	2	1	1	0	0	0	0	1	0	0	0	0	0	0	0	0	0	chr2	49364	20	YBL089W	AVT5	-133	0.39	0.15	1	49367	49386	2	279585	279604	279582
TTTACAAAGACGGAAATCAA	essential_collection	chrII	-	49397	TGG	0.550651648966	3	3	3	1	2	1	0	0	0	1	0	0	0	0	0	0	0	0	0	chr2	49395	20	YBL089W	AVT5	-102	0.26	0.23	1	49398	49417	2	279616	279635	279613
GCATTACCTATTTACAAAGA	essential_collection	chrII	-	49407	CGG	0.475539110351	3.5	3	3	2	1	1	0	0	0	0	0	0	1	0	0	0	0	0	0	chr2	49405	20	YBL089W	AVT5	-92	0.23	0.25	1	49408	49427	2	279626	279645	279623
TGATTTCCGTCTTTGTAAAT	essential_collection	chrII	+	49418	AGG	0.215429207245	3.5	3	3	2	1	1	0	0	0	0	1	0	0	0	0	0	0	0	0	chr2	49421	20	YBL089W	AVT5	-102	0.26	0.23	1	49399	49418	2	279617	279636	279639
TTATTTCCATCGTCAAAAAA	essential_collection	chrII	+	49502	AGG	0.383734628627	4.5	3	6	2	1	1	0	0	0	0	1	0	0	0	0	0	0	0	0	chr2	49505	20	YBL089W	AVT5	-18	0	0.93	2	49483	49502	2	279701	279720	279723
TCGACACGAACTTTTCGTGC	essential_collection	chrII	-	69466	AGG	0.503394932192	4	4	2	1	1	0	0	1	0	0	1	0	0	0	0	0	0	0	0	chr2	69464	20	YBL083C	NA	664	0.66	0.14	0	69467	69486	2	299685	299704	299682
TGCTTGCACTTTGATCCTTT	essential_collection	chrII	+	69594	TGG	0.166227217823	5.5	3	1	2	1	0	1	0	0	1	0	0	0	0	0	0	0	0	0	chr2	69597	20	YBL083C	NA	557	0	0.7	1	69575	69594	2	299793	299812	299815
AAAAAAGGAAAATCAAGCGC	essential_collection	chrII	+	69653	GGG	0.570785855271	1	1	6	1	2	0	0	0	0	0	0	1	0	0	0	0	1	1	1	chr2	69656	20	YBL083C	NA	498	0	0.43	1	69634	69653	2	299852	299871	299874
CTAACAATAACACTATTACT	essential_collection	chrII	+	74751	AGG	0.493449513706	3.5	2	2	1	0	0	0	0	0	0	1	0	0	0	0	0	0	0	0	chr2	74754	20	YBL080C	PET112	-30	0.83	0.16	1	74732	74751	2	304950	304969	304972
ACTACTATTATCATAACAAA	essential_collection	chrII	+	74816	AGG	0.367708635653	2.5	2	3	1	0	0	0	0	0	0	1	0	0	0	0	0	0	0	3	chr2	74819	20	YBL080C	PET112	-95	0	0.48	2	74797	74816	2	305015	305034	305037
CTACTATTATCATAACAAAA	essential_collection	chrII	+	74817	GGG	0.479913852649	2.5	2	4	1	0	0	0	0	0	0	0	1	0	0	0	0	0	0	5	chr2	74820	20	YBL080C	PET112	-96	0	0.49	2	74798	74817	2	305016	305035	305038
AAATAACCCTTGTTTAGATA	essential_collection	chrII	-	74832	GGG	0.529306584021	4.5	3	3	3	1	1	0	0	0	0	0	1	0	0	0	0	0	0	0	chr2	74830	20	YBL080C	PET112	-132	0	0.25	2	74833	74852	2	305051	305070	305048
TAAATAACCCTTGTTTAGAT	essential_collection	chrII	-	74833	AGG	0.351913416241	4.5	3	3	3	1	1	0	0	0	0	1	0	0	0	0	0	0	0	0	chr2	74831	20	YBL080C	PET112	-133	0	0.28	2	74834	74853	2	305052	305071	305049
ACTAAACCCTATCTAAACAA	essential_collection	chrII	+	74843	GGG	0.652563967165	1.5	1	3	3	0	0	0	0	0	0	0	1	0	0	0	0	0	0	0	chr2	74846	20	YBL080C	PET112	-122	0	0.27	2	74824	74843	2	305042	305061	305064
TTGCTGACAGGTTCAAGAAT	essential_collection	chrII	-	80650	AGG	0.423017773332	3.5	2	2	1	2	0	0	0	0	0	1	0	0	0	0	0	0	0	0	chr2	80648	20	YBL078C	ATG8	114	0	0.19	1	80651	80670	2	310869	310888	310866
AAAGGAAGGCGGAGTCGGAG	essential_collection	chrII	-	80674	AGG	0.575369215488	1	1	3	1	2	0	0	0	0	0	1	0	0	0	0	0	0	0	0	chr2	80672	20	YBL078C	ATG8	90	0	0.09	1	80675	80694	2	310893	310912	310890
AGGGGAACCATTAAAGGTTG	essential_collection	chrII	-	80802	AGG	0.535545837555	2.5	2	3	2	4	0	0	0	0	0	1	0	0	0	0	0	0	1	1	chr2	80800	20	YBL078C	ATG8	-38	0	0.46	2	80803	80822	2	311021	311040	311018
AGGCCGGTTATTTTCGGCGG	essential_collection	chrII	-	80859	CGG	0.452120174028	5.5	4	1	2	2	0	0	1	0	0	0	0	1	0	0	0	0	0	0	chr2	80857	20	YBL078C	ATG8	-95	0	0.7	2	80860	80879	2	311078	311097	311075
CGGAGGCCGGTTATTTTCGG	essential_collection	chrII	-	80862	CGG	0.594931034918	5.5	4	1	2	2	0	0	1	0	0	0	0	1	0	0	0	0	0	0	chr2	80860	20	YBL078C	ATG8	-98	0	0.76	2	80863	80882	2	311081	311100	311078
ATATATCATCACCCGGAGGC	essential_collection	chrII	-	80875	CGG	0.534714012494	1.5	1	1	3	2	0	0	0	0	0	0	0	1	0	0	0	0	0	0	chr2	80873	20	YBL078C	ATG8	-111	0	0.85	2	80876	80895	2	311094	311113	311091
CGCCGAAAATAACCGGCCTC	essential_collection	chrII	+	80880	CGG	0.435377054903	1.5	1	4	2	2	0	0	0	0	0	0	0	1	0	0	0	0	0	0	chr2	80883	20	YBL078C	ATG8	-95	0	0.7	2	80861	80880	2	311079	311098	311101
AGCTTTTGGCTAAAGGTTGT	essential_collection	chrII	+	84299	AGG	0.413074408245	4	4	3	1	2	0	0	1	0	0	1	0	0	0	0	0	0	0	0	chr2	84302	20	YBL076C	ILS1	-12	0.38	0.24	1	84280	84299	2	314498	314517	314520
TCGAGATTTCTTGCGTGCTG	essential_collection	chrII	+	84391	CGG	0.585046110432	4.5	3	1	1	1	1	0	0	0	0	0	0	1	0	0	0	0	0	0	chr2	84394	20	YBL076C	ILS1	-104	0	0.64	2	84372	84391	2	314590	314609	314612
TTAACCTTTTATACGATGGC	essential_collection	chrII	-	84439	GGG	0.524256752776	4.5	4	2	2	2	0	0	1	0	0	0	1	0	0	0	0	0	0	0	chr2	84437	20	YBL076C	ILS1	-173	0	1	2	84440	84459	2	314658	314677	314655
ATGTTTAACCTTTTATACGA	essential_collection	chrII	-	84443	TGG	0.514636232846	4.5	4	2	2	1	0	0	1	0	1	0	0	0	0	0	0	0	0	0	chr2	84441	20	YBL076C	ILS1	-177	0	0.94	2	84444	84463	2	314662	314681	314659
ATTACCCGCCATCGTATAAA	essential_collection	chrII	+	84452	AGG	0.333436587509	2	2	3	3	1	0	0	0	0	0	1	0	0	0	0	0	0	0	0	chr2	84455	20	YBL076C	ILS1	-165	0	0.93	2	84433	84452	2	314651	314670	314673
CATCTTTCCTTACTATCTTT	essential_collection	chrII	+	87409	CGG	0.299611054927	5.5	3	1	2	0	0	1	0	0	0	0	0	1	0	0	0	0	0	0	chr2	87412	20	YBL074C	AAR2	401	0.26	0.14	0	87390	87409	2	317608	317627	317630
TTTATCCATCTGCACAAACT	essential_collection	chrII	+	87434	CGG	0.549817375461	3.5	3	3	2	1	1	0	0	0	0	0	0	1	0	0	0	0	0	0	chr2	87437	20	YBL074C	AAR2	376	0.37	0.14	0	87415	87434	2	317633	317652	317655
TTGTTCACAACTTCAAGGAA	essential_collection	chrII	-	87495	CGG	0.564266306697	3.5	2	2	1	2	0	0	0	0	0	0	0	1	0	0	0	0	0	0	chr2	87493	20	YBL074C	AAR2	294	0.26	0.22	0	87496	87515	2	317714	317733	317711
TTTCTTCCATCATTTTGTAA	essential_collection	chrII	+	87559	AGG	0.470785132053	4.5	4	2	2	1	0	0	1	0	0	1	0	0	0	0	0	0	0	0	chr2	87562	20	YBL074C	AAR2	251	0.48	0.23	0	87540	87559	2	317758	317777	317780
ATTCAGTATGATCCTAAAGA	essential_collection	chrII	-	87565	TGG	0.536705580697	2	2	3	2	1	0	0	0	0	1	0	0	0	0	0	0	0	0	0	chr2	87563	20	YBL074C	AAR2	224	0.54	0.18	0	87566	87585	2	317784	317803	317781
GATAATTCCAGCATGAGGTA	essential_collection	chrII	-	87622	TGG	0.518479199751	2	2	2	2	2	0	0	0	0	1	0	0	0	0	0	0	0	0	0	chr2	87620	20	YBL074C	AAR2	167	0.2	0.2	1	87623	87642	2	317841	317860	317838
CCAGTAGCCATACCTCATGC	essential_collection	chrII	+	87632	TGG	0.552943787121	1	1	1	2	1	0	0	0	0	1	0	0	0	0	0	0	0	0	0	chr2	87635	20	YBL074C	AAR2	178	0.26	0.2	0	87613	87632	2	317831	317850	317853
TCCTCCTTATCGCTGGGACA	essential_collection	chrII	-	87822	TGG	0.469477753703	2.5	2	1	2	3	0	0	0	0	1	0	0	0	0	0	0	0	0	0	chr2	87820	20	YBL074C	AAR2	-33	0.24	0.54	1	87823	87842	2	318041	318060	318038
CCAGCGATAAGGAGGATCTT	essential_collection	chrII	+	87846	TGG	0.413336720236	4.5	2	2	2	2	0	0	0	0	1	0	0	0	0	0	0	0	0	0	chr2	87849	20	YBL074C	AAR2	-36	0.22	0.56	1	87827	87846	2	318045	318064	318067
CACGAACACGAATATTTCAA	essential_collection	chrII	-	87879	TGG	0.479479114358	3.5	3	2	1	1	1	0	0	0	1	0	0	0	0	0	0	0	0	0	chr2	87877	20	YBL074C	AAR2	-90	0	0.55	2	87880	87899	2	318098	318117	318095
TGTGTCCTTTCTTCATCTCT	essential_collection	chrII	+	87945	TGG	0.314571304049	4.5	3	1	2	1	1	0	0	0	1	0	0	0	0	0	0	0	0	0	chr2	87948	20	YBL074C	AAR2	-135	0.05	0.93	2	87926	87945	2	318144	318163	318166
AAAAGGAAAAAGTAATTAGG	essential_collection	chrII	-	87976	AGG	0.552668397987	2	2	5	0	2	0	0	0	0	0	1	0	0	0	0	0	0	0	5	chr2	87974	20	YBL074C	AAR2	-187	0.03	0.62	2	87977	87996	2	318195	318214	318192
GTGAAAAGGAAAAAGTAATT	essential_collection	chrII	-	87979	AGG	0.294713165292	4.5	2	5	0	2	0	0	0	0	0	1	0	0	0	0	0	1	0	3	chr2	87977	20	YBL074C	AAR2	-190	0.03	0.62	2	87980	87999	2	318198	318217	318195
TTTCAGCTGAGATTACCAGC	essential_collection	chrII	-	124852	AGG	0.602164867542	3	3	1	2	1	1	0	0	0	0	1	0	0	0	0	0	0	0	0	chr2	124850	20	YBL051C	PIN4	-41	0.04	0.67	2	124853	124872	2	355071	355090	355068
TGCTGGTAATCTCAGCTGAA	essential_collection	chrII	+	124871	AGG	0.617576966007	1.5	1	2	1	2	0	0	0	0	0	1	0	0	0	0	0	0	0	0	chr2	124874	20	YBL051C	PIN4	-39	0.06	0.64	2	124852	124871	2	355070	355089	355092
TGGAAAAGAATAACAATTAA	essential_collection	chrII	-	124880	AGG	0.326476338533	2	2	4	1	2	0	0	0	0	0	1	0	0	0	0	0	0	2	0	chr2	124878	20	YBL051C	PIN4	-69	0	0.45	2	124881	124900	2	355099	355118	355096
GTGTTTCGTGACATCATTGA	essential_collection	chrII	+	124947	AGG	0.384708829226	3.5	3	1	1	1	1	0	0	0	0	1	0	0	0	0	0	0	0	2	chr2	124950	20	YBL050W	SEC17	-111	0	0.95	2	124928	124947	2	355146	355165	355168
TTAATCCGAGGTAATAGATT	essential_collection	chrII	-	124957	AGG	0.380430193805	4.5	2	2	2	2	0	0	0	0	0	1	0	0	0	0	0	0	0	0	chr2	124955	20	YBL050W	SEC17	-80	0	0.75	2	124958	124977	2	355176	355195	355173
GTTACCCTAATCTATTACCT	essential_collection	chrII	+	124969	CGG	0.548228563821	3.5	2	2	3	1	0	0	0	0	0	0	0	1	0	0	0	0	0	0	chr2	124972	20	YBL050W	SEC17	-89	0	0.75	2	124950	124969	2	355168	355187	355190
TTGAATTAATAAGGACACAC	essential_collection	chrII	+	124998	AGG	0.604851372877	2	2	2	1	2	0	0	0	0	0	1	0	0	0	0	0	0	0	0	chr2	125001	20	YBL050W	SEC17	-60	0	0.79	2	124979	124998	2	355197	355216	355219
AATAAGGACACACAGGTATA	essential_collection	chrII	+	125005	GGG	0.568228550738	1.5	1	2	1	2	0	0	0	0	0	0	1	0	0	0	0	0	0	0	chr2	125008	20	YBL050W	SEC17	-53	0	0.77	2	124986	125005	2	355204	355223	355226
AGGACACACAGGTATAGGGA	essential_collection	chrII	+	125009	AGG	0.680418459745	1.5	1	1	1	3	0	0	0	0	0	1	0	0	0	0	0	0	0	1	chr2	125012	20	YBL050W	SEC17	-49	0	0.76	2	124990	125009	2	355208	355227	355230
AAGACGGGGAAAGAGAGTAG	essential_collection	chrII	+	135735	GGG	0.650668566539	1	1	3	1	4	0	0	0	0	0	0	1	0	0	0	0	0	0	2	chr2	135738	20	YBL045C	COR1	-23	0	0.3	2	135716	135735	2	365934	365953	365956
AGAGTAGGGGAATATCGGTT	essential_collection	chrII	+	135748	AGG	0.438621848522	4.5	2	2	1	4	0	0	0	0	0	1	0	0	0	0	0	0	0	0	chr2	135751	20	YBL045C	COR1	-36	0	0.47	2	135729	135748	2	365947	365966	365969
AGGCCTTTAATTTTCTTGTT	essential_collection	chrII	+	135780	TGG	0.226630374009	5.5	4	2	2	2	0	0	1	0	1	0	0	0	0	0	0	0	0	2	chr2	135783	20	YBL045C	COR1	-68	0	0.4	2	135761	135780	2	365979	365998	366001
TTTGGTGCAGCTGACAGCGC	essential_collection	chrII	+	135809	GGG	0.490896658982	3	3	1	1	2	1	0	0	0	0	0	1	0	0	0	0	0	0	0	chr2	135812	20	YBL045C	COR1	-97	0.01	0.51	2	135790	135809	2	366008	366027	366030
TTTTGTCCTCCAGAAGTTCA	essential_collection	chrII	-	135816	AGG	0.462137978322	4.5	4	2	2	1	0	0	1	0	0	1	0	0	0	0	0	0	0	0	chr2	135814	20	YBL045C	COR1	-125	0.04	0.51	2	135817	135836	2	366035	366054	366032
AGCGCGGGCCCTTGAACTTC	essential_collection	chrII	+	135824	TGG	0.242493366994	2.5	2	2	3	3	0	0	0	0	1	0	0	0	0	0	0	0	0	0	chr2	135827	20	YBL045C	COR1	-112	0.03	0.56	2	135805	135824	2	366023	366042	366045
GGTGCAGAAAGCGTGCTGTC	essential_collection	chrII	+	135884	CGG	0.455009801022	1.5	1	3	1	2	0	0	0	0	0	0	0	1	0	0	0	0	0	0	chr2	135887	20	YBL045C	COR1	-172	0	0.8	2	135865	135884	2	366083	366102	366105
GTGCAGAAAGCGTGCTGTCC	essential_collection	chrII	+	135885	GGG	0.501075542313	1.5	1	3	2	1	0	0	0	0	0	0	1	0	0	0	0	0	0	0	chr2	135888	20	YBL045C	COR1	-173	0	0.8	2	135866	135885	2	366084	366103	366106
GCCTATGCTTCACTAGTCAC	essential_collection	chrII	-	141018	AGG	0.511797679707	2	2	1	2	1	0	0	0	0	0	1	0	0	0	0	0	0	0	0	chr2	141016	20	YBL041W	PRE7	-183	0.04	0.46	2	141019	141038	2	371237	371256	371234
GCCTGTGACTAGTGAAGCAT	essential_collection	chrII	+	141034	AGG	0.590736295174	3.5	1	2	2	1	0	0	0	0	0	1	0	0	0	0	0	0	0	0	chr2	141037	20	YBL041W	PRE7	-188	0.06	0.46	2	141015	141034	2	371233	371252	371255
TTTTCCAACTTAAAGGATCG	essential_collection	chrII	+	141146	AGG	0.567779552114	4	4	3	2	2	0	0	1	0	0	1	0	0	0	0	0	0	0	0	chr2	141149	20	YBL041W	PRE7	-76	0	0.69	2	141127	141146	2	371345	371364	371367
GATCGAGGAAACTCAAAGGG	essential_collection	chrII	+	141161	TGG	0.679795384495	1	1	3	1	3	0	0	0	0	1	0	0	0	0	0	0	0	0	0	chr2	141164	20	YBL041W	PRE7	-61	0	0.74	2	141142	141161	2	371360	371379	371382
AAAACAAGCGGTATAATACA	essential_collection	chrII	+	141186	AGG	0.620738453238	1.5	1	4	1	2	0	0	0	0	0	1	0	0	0	0	0	0	0	0	chr2	141189	20	YBL041W	PRE7	-36	0	0.84	2	141167	141186	2	371385	371404	371407
CGAGGCAGATGAATTTGCTG	essential_collection	chrII	-	142924	AGG	0.582665970643	3	3	2	1	2	1	0	0	0	0	1	0	0	0	0	0	0	0	0	chr2	142922	20	YBL040C	ERD2	-24	0.04	0.39	2	142925	142944	2	373143	373162	373140
TTTCCTTTAAAGATCCGGGA	essential_collection	chrII	-	143020	TGG	0.510978051441	3.5	3	3	2	3	1	0	0	0	1	0	0	0	0	0	0	0	0	0	chr2	143018	20	YBL039W-B	NA	55	0	0.66	1	143021	143040	2	373239	373258	373236
TCGTTTTCCTTTAAAGATCC	essential_collection	chrII	-	143024	GGG	0.490355563111	4.5	4	3	2	1	0	0	1	0	0	0	1	0	0	0	0	0	0	0	chr2	143022	20	YBL039W-B	NA	51	0	0.72	1	143025	143044	2	373243	373262	373240
AAGGAAAACGAGGAATTCAG	essential_collection	chrII	+	143053	TGG	0.661406043816	2	2	4	1	2	0	0	0	0	1	0	0	0	0	0	0	0	0	0	chr2	143056	20	YBL039W-B	NA	43	0.02	0.55	1	143034	143053	2	373252	373271	373274
TGACCCTAAGTTTTAGAGTT	essential_collection	chrII	-	145957	AGG	0.379985337184	4.5	4	2	3	1	0	0	1	0	0	1	0	0	0	0	0	0	0	0	chr2	145955	20	YBL038W	MRPL16	-156	0	0.68	2	145958	145977	2	376176	376195	376173
TCAACTGGATACAAAGCCTA	essential_collection	chrII	-	145990	GGG	0.642811798253	1.5	1	3	2	2	0	0	0	0	0	0	1	0	0	0	0	0	0	0	chr2	145988	20	YBL038W	MRPL16	-123	0	0.77	2	145991	146010	2	376209	376228	376206
TTCAACTGGATACAAAGCCT	essential_collection	chrII	-	145991	AGG	0.605545234078	3.5	2	3	2	2	0	0	0	0	0	1	0	0	0	0	0	0	0	0	chr2	145989	20	YBL038W	MRPL16	-122	0	0.79	2	145992	146011	2	376210	376229	376207
TAATTACGAAAGAATGCTGG	essential_collection	chrII	+	146035	TGG	0.591660387797	2	2	3	1	2	0	0	0	0	1	0	0	0	0	0	0	0	0	0	chr2	146038	20	YBL038W	MRPL16	-99	0	0.85	2	146016	146035	2	376234	376253	376256
CAAAGCTTGAAGGTAAATTT	essential_collection	chrII	-	153641	AGG	0.387172909414	5.5	3	3	1	2	0	1	0	0	0	1	0	0	0	0	0	0	0	0	chr2	153639	20	YBL035C	POL12	39	0.51	0.04	0	153642	153661	2	383860	383879	383857
ATTGGTTCAACAAAGCTTGA	essential_collection	chrII	-	153651	AGG	0.490506229247	2	2	3	1	2	0	0	0	0	0	1	0	0	0	0	0	0	0	3	chr2	153649	20	YBL035C	POL12	29	0.64	0.03	0	153652	153671	2	383870	383889	383867
CAAGATAATTGATTGTCAAT	essential_collection	chrII	-	153669	TGG	0.303678863038	3.5	2	2	1	1	0	0	0	0	1	0	0	0	0	0	0	0	0	0	chr2	153667	20	YBL035C	POL12	11	0.75	0.01	0	153670	153689	2	383888	383907	383885
AACTCTGGTGAGACGCGTCA	essential_collection	chrII	+	153811	CGG	0.695219576315	1.5	1	2	1	2	0	0	0	0	0	0	0	1	0	0	0	0	0	0	chr2	153814	20	YBL035C	POL12	-110	0	0.52	2	153792	153811	2	384010	384029	384032
CAAACGAATAGAGAATAGCG	essential_collection	chrII	-	153838	TGG	0.726483729094	1	1	3	1	1	0	0	0	0	1	0	0	0	0	0	0	0	0	0	chr2	153836	20	YBL035C	POL12	-158	0	0.95	2	153839	153858	2	384057	384076	384054
CGCTATTCTCTATTCGTTTG	essential_collection	chrII	+	153858	AGG	0.254583767733	3.5	3	1	1	1	1	0	0	0	0	1	0	0	0	0	0	0	0	0	chr2	153861	20	YBL035C	POL12	-157	0	0.95	2	153839	153858	2	384057	384076	384079
ATCATTTTAAAGACATTCTT	essential_collection	chrII	+	153892	AGG	0.356790319959	4.5	4	3	1	1	0	0	1	0	0	1	0	0	0	0	0	0	0	0	chr2	153895	20	YBL035C	POL12	-191	0.03	0.37	2	153873	153892	2	384091	384110	384113
GCGGTAATTATTAGGGTTTT	essential_collection	chrII	-	158417	TGG	0.260929886134	6.5	4	2	1	3	0	0	0	1	1	0	0	0	0	0	0	0	0	0	chr2	158415	20	YBL033C	RIB1	1293	0.64	0.07	0	158418	158437	2	388636	388655	388633
ATATTTAGCGGTAATTATTA	essential_collection	chrII	-	158424	GGG	0.338590198776	3.5	3	2	1	2	1	0	0	0	0	0	1	0	0	0	0	0	0	1	chr2	158422	20	YBL033C	RIB1	1286	0.66	0.06	0	158425	158444	2	388643	388662	388640
TATGCCTGTCAATCGGATGA	essential_collection	chrII	+	158461	AGG	0.495129033843	1.5	1	2	2	2	0	0	0	0	0	1	0	0	0	0	0	0	0	0	chr2	158464	20	YBL033C	RIB1	1270	0.67	0.06	0	158442	158461	2	388660	388679	388682
CATCTATTTATTTACATTTG	essential_collection	chrII	-	158477	AGG	0.306917269975	5.5	3	1	1	1	1	0	0	0	0	1	0	0	0	0	0	0	0	2	chr2	158475	20	YBL033C	RIB1	1233	0.46	0.1	0	158478	158497	2	388696	388715	388693
GTTACCCCGTCGGCGCGTAT	essential_collection	chrII	-	158558	TGG	0.48439672168	3.5	2	1	4	2	0	0	0	0	1	0	0	0	0	0	0	0	0	0	chr2	158556	20	YBL033C	RIB1	1152	0	0.89	1	158559	158578	2	388777	388796	388774
ATTTTAATGCGTTACCCCGT	essential_collection	chrII	-	158568	CGG	0.514912503728	4	4	2	4	1	0	0	1	0	0	0	0	1	0	0	0	0	0	0	chr2	158566	20	YBL033C	RIB1	1142	0	0.78	1	158569	158588	2	388787	388806	388784
ATGCGCCAATACGCGCCGAC	essential_collection	chrII	+	158570	GGG	0.512434731574	1	1	2	2	1	0	0	0	0	0	0	1	0	0	0	0	0	0	0	chr2	158573	20	YBL033C	RIB1	1161	0	0.93	1	158551	158570	2	388769	388788	388791
ATATAAAGAAGTTGCTGTGC	essential_collection	chrII	-	159758	TGG	0.473183951423	2	2	3	1	1	0	0	0	0	1	0	0	0	0	0	0	0	0	0	chr2	159756	20	YBL033C	RIB1	-48	0	0.6	2	159759	159778	2	389977	389996	389974
ATTAGTCGGACGCTCTTGTG	essential_collection	chrII	-	159805	GGG	0.667295362763	2.5	2	1	1	2	0	0	0	0	0	0	1	0	0	0	0	0	0	0	chr2	159803	20	YBL033C	RIB1	-95	0	0.75	2	159806	159825	2	390024	390043	390021
AATTAGTCGGACGCTCTTGT	essential_collection	chrII	-	159806	GGG	0.493725098951	3.5	2	2	1	2	0	0	0	0	0	0	1	0	0	0	0	0	0	0	chr2	159804	20	YBL033C	RIB1	-96	0	0.74	2	159807	159826	2	390025	390044	390022
ACGATTTGTCAGAAATTAGT	essential_collection	chrII	-	159819	CGG	0.526593973272	3.5	3	3	1	1	1	0	0	0	0	0	0	1	0	0	0	0	0	0	chr2	159817	20	YBL033C	RIB1	-109	0	0.57	2	159820	159839	2	390038	390057	390035
GGGACATGTCTCCGTCGATC	essential_collection	chrII	-	164223	GGG	0.516728432938	1.5	1	1	2	3	0	0	0	0	0	0	1	0	0	0	0	0	0	0	chr2	164221	20	YBL030C	PET9	-116	0	0.53	2	164224	164243	2	394442	394461	394439
GAGGGTGAGGTGCGATTATC	essential_collection	chrII	-	164244	GGG	0.3173319482	2.5	2	1	1	3	0	0	0	0	0	0	1	0	0	0	0	0	0	0	chr2	164242	20	YBL030C	PET9	-137	0	0.74	2	164245	164264	2	394463	394482	394460
AGAGGGTGAGGTGCGATTAT	essential_collection	chrII	-	164245	CGG	0.339924178268	3.5	2	1	1	3	0	0	0	0	0	0	0	1	0	0	0	0	0	0	chr2	164243	20	YBL030C	PET9	-138	0	0.73	2	164246	164265	2	394464	394483	394461
GGCCCCACTCTCAGAGGGTG	essential_collection	chrII	-	164257	AGG	0.468270471753	1.5	1	1	4	3	0	0	0	0	0	1	0	0	0	0	0	0	0	0	chr2	164255	20	YBL030C	PET9	-150	0	0.7	2	164258	164277	2	394476	394495	394473
TAGAGCGCGGGCCAATGAGA	essential_collection	chrII	-	164278	AGG	0.510234567148	1	1	2	2	3	0	0	0	0	0	1	0	0	0	0	0	0	0	0	chr2	164276	20	YBL030C	PET9	-171	0	0.94	2	164279	164298	2	394497	394516	394494
TGAGAGTGGGGCCTTCTCAT	essential_collection	chrII	+	164284	TGG	0.381535404617	3.5	2	1	2	4	0	0	0	0	1	0	0	0	0	0	0	0	0	0	chr2	164287	20	YBL030C	PET9	-156	0	0.88	2	164265	164284	2	394483	394502	394505
TGCTGATTGGTGTAGAGCGC	essential_collection	chrII	-	164290	GGG	0.494391546437	2	2	1	1	2	0	0	0	0	0	0	1	0	0	0	0	0	0	0	chr2	164288	20	YBL030C	PET9	-183	0	0.83	2	164291	164310	2	394509	394528	394506
GTAGTTTCTTCCAACTAGTT	essential_collection	chrII	-	170374	AGG	0.383681294644	4.5	3	2	2	1	1	0	0	0	0	1	0	0	0	0	0	0	0	0	chr2	170372	20	YBL026W	LSM2	-167	0.42	0.36	1	170375	170394	2	400593	400612	400590
GAGGCTGAGGCCTAACTAGT	essential_collection	chrII	+	170381	TGG	0.462780426397	3.5	1	2	2	2	0	0	0	0	1	0	0	0	0	0	0	0	0	0	chr2	170384	20	YBL026W	LSM2	-181	0.54	0.34	1	170362	170381	2	400580	400599	400602
CTAGTTGGAAGAAACTACTT	essential_collection	chrII	+	170396	AGG	0.479334042925	4.5	2	3	1	2	0	0	0	0	0	1	0	0	0	0	0	0	0	0	chr2	170399	20	YBL026W	LSM2	-166	0.41	0.34	1	170377	170396	2	400595	400614	400617
TAGTTGGAAGAAACTACTTA	essential_collection	chrII	+	170397	GGG	0.55065380507	2.5	2	3	1	2	0	0	0	0	0	0	1	0	0	0	0	0	0	0	chr2	170400	20	YBL026W	LSM2	-165	0.41	0.33	1	170378	170397	2	400596	400615	400618
GAAAAAAGTTTCCCGTACAA	essential_collection	chrII	-	170405	AGG	0.507122510082	3	3	6	3	1	1	0	0	0	0	1	0	0	0	0	0	0	0	0	chr2	170403	20	YBL026W	LSM2	-136	0.16	0.63	2	170406	170425	2	400624	400643	400621
TACTTAGGGATCCTTTGTAC	essential_collection	chrII	+	170411	GGG	0.541299449103	3.5	3	1	2	3	1	0	0	0	0	0	1	0	0	0	0	0	0	0	chr2	170414	20	YBL026W	LSM2	-151	0.28	0.23	1	170392	170411	2	400610	400629	400632
TTCAAAACTTCCTCATTGCC	essential_collection	chrII	-	170470	TGG	0.412216232158	2	2	4	2	1	0	0	0	0	1	0	0	0	0	0	0	0	0	0	chr2	170468	20	YBL026W	LSM2	-71	0	0.44	2	170471	170490	2	400689	400708	400686
AATTAAAGTTGCTCTGTTTT	essential_collection	chrII	-	170508	CGG	0.171932648513	6.5	4	3	1	1	0	0	0	1	0	0	0	1	0	0	0	0	0	0	chr2	170506	20	YBL026W	LSM2	-33	0	0.76	2	170509	170528	2	400727	400746	400724
TAATTATAGTACGGCATATA	essential_collection	chrII	+	170543	AGG	0.306134165704	2.5	2	2	1	2	0	0	0	0	0	1	0	0	0	0	0	1	0	0	chr2	170546	20	YBL026W	LSM2	-19	0.03	0.78	2	170524	170543	2	400742	400761	400764
TACCAAAATGTGTAGATTAT	essential_collection	chrII	+	177620	AGG	0.373104982175	3.5	2	4	2	1	0	0	0	0	0	1	0	0	0	0	0	0	0	0	chr2	177623	20	YBL023C	MCM2	-31	0.4	0.5	1	177601	177620	2	407819	407838	407841
GATATTCACCATTTACTTTC	essential_collection	chrII	+	177642	TGG	0.19156269694	3.5	3	1	2	1	1	0	0	0	1	0	0	0	0	0	0	0	0	0	chr2	177645	20	YBL023C	MCM2	-53	0.1	0.43	2	177623	177642	2	407841	407860	407863
AATTACTTACCGAAGAAAAT	essential_collection	chrII	-	177674	AGG	0.41011861989	3.5	2	4	2	1	0	0	0	0	0	1	0	0	0	0	0	0	0	0	chr2	177672	20	YBL023C	MCM2	-106	0	0.64	2	177675	177694	2	407893	407912	407890
TTTCGTTGTCCTATTTTCTT	essential_collection	chrII	+	177682	CGG	0.382516964925	6.5	4	1	2	1	0	0	1	0	0	0	0	1	0	0	0	0	0	0	chr2	177685	20	YBL023C	MCM2	-93	0	0.6	2	177663	177682	2	407881	407900	407903
ATGTGGGAAACCCAAGATGG	essential_collection	chrII	-	177742	CGG	0.688369738352	1.5	1	3	3	3	0	0	0	0	0	0	0	1	0	0	0	0	0	0	chr2	177740	20	YBL023C	MCM2	-174	0	0.78	2	177743	177762	2	407961	407980	407958
TACACGCGATTCCGCCATCT	essential_collection	chrII	+	177748	TGG	0.364125462124	3.5	2	1	2	1	0	0	0	0	1	0	0	0	0	0	0	0	0	0	chr2	177751	20	YBL023C	MCM2	-159	0	0.97	2	177729	177748	2	407947	407966	407969
ACACGCGATTCCGCCATCTT	essential_collection	chrII	+	177749	GGG	0.462292637925	4.5	2	1	2	1	0	0	0	0	0	0	1	0	0	0	0	0	0	0	chr2	177752	20	YBL023C	MCM2	-160	0	0.96	2	177730	177749	2	407948	407967	407970
TCTTCGTGAAGTATGTATGT	essential_collection	chrII	-	177758	GGG	0.468954913687	3.5	2	2	1	1	0	0	0	0	0	0	1	0	0	0	0	0	0	0	chr2	177756	20	YBL023C	MCM2	-190	0	0.68	2	177759	177778	2	407977	407996	407974
TTCTTCGTGAAGTATGTATG	essential_collection	chrII	-	177759	TGG	0.490614769236	3.5	2	2	1	1	0	0	0	0	1	0	0	0	0	0	0	0	0	0	chr2	177757	20	YBL023C	MCM2	-191	0	0.67	2	177760	177779	2	407978	407997	407975
GTCCTGCTCTTGAGTTTGAT	essential_collection	chrII	+	182156	TGG	0.404616723689	3.5	3	1	2	1	1	0	0	0	1	0	0	0	0	0	0	0	0	0	chr2	182159	20	YBL021C	HAP3	-28	0.22	0.64	1	182137	182156	2	412355	412374	412377
CTGCTCTTGAGTTTGATTGG	essential_collection	chrII	+	182159	CGG	0.521143738317	3	3	1	1	2	1	0	0	0	0	0	0	1	0	0	0	0	0	0	chr2	182162	20	YBL021C	HAP3	-31	0.18	0.67	2	182140	182159	2	412358	412377	412380
TTTTACTTAGTCTGAAAGAG	essential_collection	chrII	+	182205	CGG	0.611490792987	4	4	3	1	1	0	0	1	0	0	0	0	1	0	0	0	0	0	0	chr2	182208	20	YBL021C	HAP3	-77	0	0.74	2	182186	182205	2	412404	412423	412426
CACGTAGCGCGATATTGTCG	essential_collection	chrII	+	182239	TGG	0.641778766096	2.5	2	1	1	1	0	0	0	0	1	0	0	0	0	0	0	0	0	0	chr2	182242	20	YBL020W	RFT1	-90	0	0.81	2	182220	182239	2	412438	412457	412460
TCGTGGCATCGAACGTAATA	essential_collection	chrII	+	182256	TGG	0.312442186483	1.5	1	2	1	2	0	0	0	0	1	0	0	0	0	0	0	0	0	0	chr2	182259	20	YBL020W	RFT1	-73	0	0.98	2	182237	182256	2	412455	412474	412477
ACTTCTATTGTGCTATATTT	essential_collection	chrII	+	182280	TGG	0.190653931778	5.5	3	1	1	1	0	1	0	0	1	0	0	0	0	0	0	0	0	0	chr2	182283	20	YBL020W	RFT1	-49	0	0.62	2	182261	182280	2	412479	412498	412501
TTGTGCTATATTTTGGCAGA	essential_collection	chrII	+	182287	AGG	0.465089686125	4.5	4	1	1	2	0	0	1	0	0	1	0	0	0	0	0	0	0	0	chr2	182290	20	YBL020W	RFT1	-42	0.02	0.54	2	182268	182287	2	412486	412505	412508
TAATAAAAGATTGTATGGTT	essential_collection	chrII	-	184070	TGG	0.401565692734	4.5	2	4	0	2	0	0	0	0	1	0	0	0	0	0	0	0	0	0	chr2	184068	20	YBL019W	APN2	-220	0.05	0.2	1	184071	184090	2	414289	414308	414286
CTTGTTAATAAAAGATTGTA	essential_collection	chrII	-	184075	TGG	0.366621532396	3.5	2	4	1	1	0	0	0	0	1	0	0	0	0	0	0	0	0	4	chr2	184073	20	YBL019W	APN2	-215	0.06	0.19	1	184076	184095	2	414294	414313	414291
ACAATCTTTTATTAACAAGA	essential_collection	chrII	+	184096	GGG	0.57146008553	5.5	4	2	1	1	0	0	1	0	0	0	1	0	0	0	0	0	0	4	chr2	184099	20	YBL019W	APN2	-215	0.06	0.19	1	184077	184096	2	414295	414314	414317
ATCTTTTATTAACAAGAGGG	essential_collection	chrII	+	184099	CGG	0.616727792771	5.5	4	2	1	3	0	0	1	0	0	0	0	1	0	0	0	0	0	4	chr2	184102	20	YBL019W	APN2	-212	0.07	0.21	1	184080	184099	2	414298	414317	414320
TGTTTATACATCTTTAGAAT	essential_collection	chrII	-	184108	TGG	0.326626643845	3.5	3	2	1	1	1	0	0	0	1	0	0	0	0	0	0	0	0	0	chr2	184106	20	YBL019W	APN2	-182	0.33	0.09	1	184109	184128	2	414327	414346	414324
CTTGGTTGCCTATCTTTTAT	essential_collection	chrII	-	184283	TGG	0.107140449106	5.5	4	1	2	2	0	0	1	0	1	0	0	0	0	0	0	0	0	0	chr2	184281	20	YBL019W	APN2	-7	0	0.67	2	184284	184303	2	414502	414521	414499
AAAATTACCCAATAAAAGAT	essential_collection	chrII	+	184292	AGG	0.542802139614	3.5	2	4	3	1	0	0	0	0	0	1	0	0	0	0	0	0	0	0	chr2	184295	20	YBL019W	APN2	-19	0	0.65	2	184273	184292	2	414491	414510	414513
CGGTGAAATAGCTTCTCTCT	essential_collection	chrII	-	184301	TGG	0.401526800122	3.5	2	3	1	2	0	0	0	0	1	0	0	0	0	0	0	0	0	0	chr2	184299	20	YBL019W	APN2	11	0.14	0.66	1	184302	184321	2	414520	414539	414517
GCTTTACTGTTCAGCTTTAT	essential_collection	chrII	-	186529	AGG	0.0801862694044	4.5	3	1	1	1	1	0	0	0	0	1	0	0	0	0	0	0	0	0	chr2	186527	20	YBL018C	POP8	-25	0	0.32	2	186530	186549	2	416748	416767	416745
TATCATATGTTACGGGAAAG	essential_collection	chrII	-	186618	TGG	0.560297673765	2.5	2	3	1	3	0	0	0	0	1	0	0	0	0	0	0	0	0	0	chr2	186616	20	YBL018C	POP8	-114	0	0.81	2	186619	186638	2	416837	416856	416834
TGGGATATATCATATGTTAC	essential_collection	chrII	-	186625	GGG	0.423922818975	2.5	2	1	1	3	0	0	0	0	0	0	1	0	0	0	0	0	1	0	chr2	186623	20	YBL018C	POP8	-121	0	0.87	2	186626	186645	2	416844	416863	416841
ATGCGTACAAGGAAGCGGGT	essential_collection	chrII	-	186644	GGG	0.659626492151	3.5	1	2	1	3	0	0	0	0	0	0	1	0	0	0	0	0	0	0	chr2	186642	20	YBL018C	POP8	-140	0	1	2	186645	186664	2	416863	416882	416860
AATGCGTACAAGGAAGCGGG	essential_collection	chrII	-	186645	TGG	0.590836678111	1	1	2	1	3	0	0	0	0	1	0	0	0	0	0	0	0	0	0	chr2	186643	20	YBL018C	POP8	-141	0	0.99	2	186646	186665	2	416864	416883	416861
AATAATGCGTACAAGGAAGC	essential_collection	chrII	-	186648	GGG	0.56096583803	1	1	2	1	2	0	0	0	0	0	0	1	0	0	0	0	0	0	0	chr2	186646	20	YBL018C	POP8	-144	0	0.85	2	186649	186668	2	416867	416886	416864
GAACCGTAATAATGCGTACA	essential_collection	chrII	-	186655	AGG	0.64774611155	1	1	2	2	1	0	0	0	0	0	1	0	0	0	0	0	0	0	1	chr2	186653	20	YBL018C	POP8	-151	0	0.62	2	186656	186675	2	416874	416893	416871
TTACGGTTCTGCTTTGAAGA	essential_collection	chrII	+	186686	TGG	0.458776480317	3	3	2	1	2	1	0	0	0	1	0	0	0	0	0	0	0	0	0	chr2	186689	20	YBL018C	POP8	-161	0	0.55	2	186667	186686	2	416885	416904	416907
TATAAATATGGGTTACCCTG	essential_collection	chrII	-	201869	TGG	0.61469399625	2	2	3	3	3	0	0	0	0	1	0	0	0	0	0	0	0	0	0	chr2	201867	20	YBL014C	RRN6	-103	0	0.81	2	201870	201889	2	432088	432107	432085
AAAAATTATCGTATGCCCAC	essential_collection	chrII	+	201870	AGG	0.481188281092	2.5	2	5	3	1	0	0	0	0	0	1	0	0	0	0	0	0	0	0	chr2	201873	20	YBL014C	RRN6	-83	0	0.65	2	201851	201870	2	432069	432088	432091
CTGTACCTGCTATTATGGAG	essential_collection	chrII	+	201950	AGG	0.638780328228	2.5	2	1	2	2	0	0	0	0	0	1	0	0	0	0	0	0	0	0	chr2	201953	20	YBL013W	FMT1	-50	0	0.85	2	201931	201950	2	432149	432168	432171
ACCTTAGAAAATGAAGCGAG	essential_collection	chrII	-	227356	AGG	0.651777516953	2	2	4	2	1	0	0	0	0	0	1	0	0	0	0	0	0	0	0	chr2	227354	20	NA	NA	2000	0	0.6	1	227357	227376	2	457575	457594	457572
ACCTCTCGCTTCATTTTCTA	essential_collection	chrII	+	227372	AGG	0.382318377871	4.5	4	1	2	1	0	0	1	0	0	1	0	0	0	0	0	0	0	0	chr2	227375	20	NA	NA	2000	0	0.54	1	227353	227372	2	457571	457590	457593
TTTCTAAGGTAGTGTTTTGA	essential_collection	chrII	+	227386	AGG	0.354034087344	4.5	4	2	1	2	0	0	1	0	0	1	0	0	0	0	0	0	0	0	chr2	227389	20	NA	NA	2000	0	0.82	1	227367	227386	2	457585	457604	457607
CGTATGTATGTAATGTCACC	essential_collection	chrII	+	227409	CGG	0.614943559461	1.5	1	2	2	1	0	0	0	0	0	0	0	1	0	0	0	0	0	0	chr2	227412	20	NA	NA	2000	0	0.72	1	227390	227409	2	457608	457627	457630
TGCTCATCGGTAAAAATTTT	essential_collection	chrII	-	227451	CGG	0.207020247199	6.5	4	5	1	2	0	0	0	1	0	0	0	1	0	0	0	0	0	0	chr2	227449	20	NA	NA	2000	0	0.23	1	227452	227471	2	457670	457689	457667
TGCAACTTTTCAATGCTCAT	essential_collection	chrII	-	227464	CGG	0.489237592132	4	4	2	1	1	0	0	1	0	0	0	0	1	0	0	0	0	0	0	chr2	227462	20	NA	NA	2000	0	0.22	1	227465	227484	2	457683	457702	457680
TACACTACCTGTTTAATCGG	essential_collection	chrII	-	227511	TGG	0.589213919582	3.5	3	2	2	2	1	0	0	0	1	0	0	0	0	0	0	0	0	0	chr2	227509	20	NA	NA	2000	0.15	0.16	1	227512	227531	2	457730	457749	457727
ACCTACACTACCTGTTTAAT	essential_collection	chrII	-	227514	CGG	0.266727641421	3.5	3	2	2	1	1	0	0	0	0	0	0	1	0	0	0	0	0	0	chr2	227512	20	NA	NA	2000	0.18	0.17	1	227515	227534	2	457733	457752	457730
GTAAAAACCACCGATTAAAC	essential_collection	chrII	+	227521	AGG	0.41024971958	2	2	5	2	1	0	0	0	0	0	1	0	0	0	0	0	0	0	0	chr2	227524	20	NA	NA	2000	0.08	0.21	1	227502	227521	2	457720	457739	457742
ACCGATTAAACAGGTAGTGT	essential_collection	chrII	+	227530	AGG	0.656302412068	3.5	2	3	2	2	0	0	0	0	0	1	0	0	0	0	0	0	0	0	chr2	227533	20	NA	NA	2000	0.13	0.17	1	227511	227530	2	457729	457748	457751
ACGTAAAACTGGATGTAAAC	essential_collection	chrII	-	227561	AGG	0.372939663264	1.5	1	4	1	2	0	0	0	0	0	1	0	0	0	0	0	0	0	0	chr2	227559	20	NA	NA	2000	0.61	0.03	0	227562	227581	2	457780	457799	457777
TACATCCAGTTTTACGTTGT	essential_collection	chrII	+	227584	TGG	0.292005702164	4	4	1	2	1	0	0	1	0	1	0	0	0	0	0	0	0	0	0	chr2	227587	20	NA	NA	2000	0.62	0.04	0	227565	227584	2	457783	457802	457805
ATACTAGAAATATACCAATA	essential_collection	chrII	-	227590	CGG	0.513083377883	1.5	1	3	2	1	0	0	0	0	0	0	0	1	0	0	0	0	0	0	chr2	227588	20	NA	NA	2000	0.67	0.04	0	227591	227610	2	457809	457828	457806
TTTCATTCTAAGCATTTTGT	essential_collection	chrII	+	242669	TGG	0.257444822119	5.5	4	2	1	1	0	0	1	0	1	0	0	0	0	0	0	0	0	0	chr2	242672	20	YBR002C	RER2	-75	0	0.45	2	242650	242669	2	472868	472887	472890
AAGCATTTTGTTGGCATCTT	essential_collection	chrII	+	242678	CGG	0.364346086107	5.5	4	2	1	2	0	0	1	0	0	0	0	1	0	0	0	0	0	0	chr2	242681	20	YBR002C	RER2	-84	0	0.49	2	242659	242678	2	472877	472896	472899
TAACCCTGTTACCCTCGCTC	essential_collection	chrII	-	242690	GGG	0.499758601486	2.5	2	2	3	1	0	0	0	0	0	0	1	0	0	0	0	0	0	0	chr2	242688	20	YBR003W	COQ1	-79	0	0.96	2	242691	242710	2	472909	472928	472906
CTAACCCTGTTACCCTCGCT	essential_collection	chrII	-	242691	CGG	0.450251218242	3.5	2	2	3	1	0	0	0	0	0	0	0	1	0	0	0	0	0	0	chr2	242689	20	YBR003W	COQ1	-78	0	0.96	2	242692	242711	2	472910	472929	472907
CTTCGGAAAAAGCCCGAGCG	essential_collection	chrII	+	242695	AGG	0.611186616826	2	2	5	3	2	0	0	0	0	0	1	0	0	0	0	0	0	0	0	chr2	242698	20	YBR003W	COQ1	-95	0	1	2	242676	242695	2	472894	472913	472916
TTCGGAAAAAGCCCGAGCGA	essential_collection	chrII	+	242696	GGG	0.657845801639	2	2	5	3	2	0	0	0	0	0	0	1	0	0	0	0	0	0	0	chr2	242699	20	YBR003W	COQ1	-94	0	1	2	242677	242696	2	472895	472914	472917
AAAGCCCGAGCGAGGGTAAC	essential_collection	chrII	+	242703	AGG	0.302156679175	1	1	3	3	3	0	0	0	0	0	1	0	0	0	0	0	0	0	0	chr2	242706	20	YBR003W	COQ1	-87	0	0.98	2	242684	242703	2	472902	472921	472924
CGAGCGAGGGTAACAGGGTT	essential_collection	chrII	+	242709	AGG	0.367395283633	4.5	2	2	1	3	0	0	0	0	0	1	0	0	0	0	0	0	0	0	chr2	242712	20	YBR003W	COQ1	-81	0	0.93	2	242690	242709	2	472908	472927	472930
GAGCGAGGGTAACAGGGTTA	essential_collection	chrII	+	242710	GGG	0.439999031251	2.5	2	2	1	3	0	0	0	0	0	0	1	0	0	0	0	0	0	0	chr2	242713	20	YBR003W	COQ1	-80	0	0.96	2	242691	242710	2	472909	472928	472931
AGCGAGGGTAACAGGGTTAG	essential_collection	chrII	+	242711	GGG	0.613919419342	2	2	2	1	3	0	0	0	0	0	0	1	0	0	0	0	0	0	0	chr2	242714	20	YBR003W	COQ1	-79	0	0.96	2	242692	242711	2	472910	472929	472932
TAAAAGAGAGGCTTCGAGAG	essential_collection	chrII	-	245695	AGG	0.631878555825	2	2	4	1	2	0	0	0	0	0	1	0	0	0	0	0	0	0	0	chr2	245693	20	YBR004C	GPI18	-23	0	0.87	2	245696	245715	2	475914	475933	475911
TTTCTGCATGAGCTTCCTGT	essential_collection	chrII	-	245817	CGG	0.596814156615	3.5	3	1	2	1	1	0	0	0	0	0	0	1	0	0	0	0	0	0	chr2	245815	20	YBR005W	RCR1	11	0	0.94	1	245818	245837	2	476036	476055	476033
TAAGTATTTAAATGACCGAC	essential_collection	chrII	+	245819	AGG	0.513172183091	3.5	3	3	2	1	1	0	0	0	0	1	0	0	0	0	0	0	0	0	chr2	245822	20	YBR005W	RCR1	-8	0.01	0.7	2	245800	245819	2	476018	476037	476040
ACAGGAAGCTCATGCAGAAA	essential_collection	chrII	+	245837	AGG	0.394470002928	1	1	3	1	2	0	0	0	0	0	1	0	0	0	0	0	0	0	0	chr2	245840	20	YBR005W	RCR1	10	0	0.94	1	245818	245837	2	476036	476055	476058
TATTGATCATTCCAATAAAT	essential_collection	chrII	+	245874	AGG	0.263898953535	3.5	2	3	2	1	0	0	0	0	0	1	0	0	0	0	0	0	0	0	chr2	245877	20	YBR005W	RCR1	47	0.08	0.65	1	245855	245874	2	476073	476092	476095
ATTTTGATTTGTTGTCCCTT	essential_collection	chrII	-	258014	AGG	0.382446180076	4.5	4	1	3	1	0	0	1	0	0	1	0	0	0	0	0	0	0	3	chr2	258012	20	YBR011C	IPP1	-19	0.35	0.22	1	258015	258034	2	488233	488252	488230
AGGTCGCGTCGAAGTTAGGA	essential_collection	chrII	-	258085	AGG	0.493803243501	2	2	2	1	2	0	0	0	0	0	1	0	0	0	0	0	0	0	0	chr2	258083	20	YBR011C	IPP1	-90	0	0.64	2	258086	258105	2	488304	488323	488301
TTTAAGGTCGCGTCGAAGTT	essential_collection	chrII	-	258089	AGG	0.393043844104	4.5	3	2	1	2	1	0	0	0	0	1	0	0	0	0	0	0	0	0	chr2	258087	20	YBR011C	IPP1	-94	0	0.61	2	258090	258109	2	488308	488327	488305
ACTATCGTATCTAATGACTG	essential_collection	chrII	+	258163	TGG	0.707347145838	1.5	1	2	1	1	0	0	0	0	1	0	0	0	0	0	0	0	0	0	chr2	258166	20	YBR011C	IPP1	-147	0	0.83	2	258144	258163	2	488362	488381	488384
TCGCAGACGCTAAGGTTGTT	essential_collection	chrII	-	258174	GGG	0.434123427179	4.5	2	2	1	2	0	0	0	0	0	0	1	0	0	0	0	0	0	0	chr2	258172	20	YBR011C	IPP1	-179	0	0.62	2	258175	258194	2	488393	488412	488390
ATCGCAGACGCTAAGGTTGT	essential_collection	chrII	-	258175	TGG	0.488575539548	3.5	2	2	1	2	0	0	0	0	1	0	0	0	0	0	0	0	0	0	chr2	258173	20	YBR011C	IPP1	-180	0	0.62	2	258176	258195	2	488394	488413	488391
TATCGTCATCGCAGACGCTA	essential_collection	chrII	-	258182	AGG	0.541010644563	1.5	1	1	1	1	0	0	0	0	0	1	0	0	0	0	0	0	0	0	chr2	258180	20	YBR011C	IPP1	-187	0	0.58	2	258183	258202	2	488401	488420	488398
AAAGAGTGGTTCTCCTCCAA	essential_collection	chrII	-	294137	GGG	0.637356553196	2.5	2	3	2	2	0	0	0	0	0	0	1	0	0	0	0	0	0	0	chr2	294135	20	YBR026C	ETR1	-126	0	0.62	2	294138	294157	2	524356	524375	524353
TACACCACTCGTGCGTCCCT	essential_collection	chrII	+	294138	TGG	0.458679426545	3.5	1	1	3	1	0	0	0	0	1	0	0	0	0	0	0	0	0	0	chr2	294141	20	YBR026C	ETR1	-106	0	0.94	2	294119	294138	2	524337	524356	524359
AAAAGAGTGGTTCTCCTCCA	essential_collection	chrII	-	294138	AGG	0.5596946663	2.5	2	4	2	2	0	0	0	0	0	1	0	0	0	0	0	0	0	0	chr2	294136	20	YBR026C	ETR1	-127	0	0.62	2	294139	294158	2	524357	524376	524354
ACCACTCGTGCGTCCCTTGG	essential_collection	chrII	+	294141	AGG	0.502141539108	2	2	1	3	2	0	0	0	0	0	1	0	0	0	0	0	0	0	0	chr2	294144	20	YBR026C	ETR1	-109	0	0.94	2	294122	294141	2	524340	524359	524362
TTATCATTATTGGACCCCGC	essential_collection	chrII	-	294179	CGG	0.582789816573	3.5	2	1	4	2	0	0	0	0	0	0	0	1	0	0	0	0	0	0	chr2	294177	20	YBR026C	ETR1	-168	0	0.3	2	294180	294199	2	524398	524417	524395
CATCTGAAAAATTTTCAAGA	essential_collection	chrII	+	297930	AGG	0.577863941734	4	4	5	1	1	0	0	1	0	0	1	0	0	0	0	0	0	2	6	chr2	297933	20	YBR029C	CDS1	-88	0	0.61	2	297911	297930	2	528129	528148	528151
CGTTTTCAGGCACTGTATAT	essential_collection	chrII	-	297978	TGG	0.496214808859	4	4	1	1	2	0	0	1	0	1	0	0	0	0	0	0	0	0	0	chr2	297976	20	YBR029C	CDS1	-157	0.12	0.59	2	297979	297998	2	528197	528216	528194
ATACAGTGCCTGAAAACGCC	essential_collection	chrII	+	298000	TGG	0.477404017749	1	1	4	2	1	0	0	0	0	1	0	0	0	0	0	0	0	0	0	chr2	298003	20	YBR029C	CDS1	-158	0.13	0.59	2	297981	298000	2	528199	528218	528221
TGATCGCTTTGGCTTATTCC	essential_collection	chrII	-	298001	AGG	0.273085240828	3.5	3	1	2	2	1	0	0	0	0	1	0	0	0	0	0	0	0	0	chr2	297999	20	YBR029C	CDS1	-180	0.4	0.21	1	298002	298021	2	528220	528239	528217
GAGCTCCACCTTGATCGCTT	essential_collection	chrII	-	298012	TGG	0.352981867922	4.5	2	1	2	1	0	0	0	0	1	0	0	0	0	0	0	0	0	0	chr2	298010	20	YBR029C	CDS1	-191	0.56	0.18	1	298013	298032	2	528231	528250	528228
TTCTTCTTTCTTATAAGTTG	essential_collection	chrII	+	307053	CGG	0.472484874199	4.5	3	2	1	1	1	0	0	0	0	0	0	1	0	0	0	0	0	0	chr2	307056	20	YBR035C	PDX3	-58	0	0.55	2	307034	307053	2	537252	537271	537274
GTAAATTGTAAATACTAGAA	essential_collection	chrII	-	307060	GGG	0.480969163657	2.5	2	3	1	1	0	0	0	0	0	0	1	0	0	0	0	0	0	0	chr2	307058	20	YBR035C	PDX3	-86	0	0.76	2	307061	307080	2	537279	537298	537276
TCTAGTATTTACAATTTACC	essential_collection	chrII	+	307081	CGG	0.543072984062	3.5	3	2	2	1	1	0	0	0	0	0	0	1	0	0	0	0	0	1	chr2	307084	20	YBR035C	PDX3	-86	0	0.76	2	307062	307081	2	537280	537299	537302
GATGCCACCAGAACCAGCGC	essential_collection	chrII	-	307083	CGG	0.626648218483	1	1	2	2	1	0	0	0	0	0	0	0	1	0	0	0	0	0	0	chr2	307081	20	YBR035C	PDX3	-109	0	0.86	2	307084	307103	2	537302	537321	537299
GCATCTATAAGAGCTCTATC	essential_collection	chrII	+	307118	TGG	0.470123143071	1.5	1	2	1	1	0	0	0	0	1	0	0	0	0	0	0	0	0	0	chr2	307121	20	YBR035C	PDX3	-123	0	0.86	2	307099	307118	2	537317	537336	537339
TATGTGCTGTTTATCAAGAT	essential_collection	chrII	+	307167	TGG	0.375147356346	3.5	3	2	1	1	1	0	0	0	1	0	0	0	0	0	0	0	0	0	chr2	307170	20	YBR035C	PDX3	-172	0.14	0.38	2	307148	307167	2	537366	537385	537388
TGTGCTGTTTATCAAGATTG	essential_collection	chrII	+	307169	GGG	0.651935261151	3.5	3	2	1	1	1	0	0	0	0	0	1	0	0	0	0	0	0	0	chr2	307172	20	YBR035C	PDX3	-174	0.16	0.39	2	307150	307169	2	537368	537387	537390
TATTTTCTCACTTTTCTCTT	essential_collection	chrII	+	311564	CGG	0.292265490392	4.5	4	1	1	0	0	0	1	0	0	0	0	1	0	0	0	0	1	0	chr2	311567	20	YBR037C	SCO1	-53	0	0.88	2	311545	311564	2	541763	541782	541785
CCGTTTATTTCCTTCAATTT	essential_collection	chrII	+	311610	AGG	0.159054050939	5.5	3	2	2	1	0	1	0	0	0	1	0	0	0	0	0	0	1	3	chr2	311613	20	YBR037C	SCO1	-99	0	0.71	2	311591	311610	2	541809	541828	541831
GGGTCTGAAAAGAAGATAGT	essential_collection	chrII	+	311631	AGG	0.430923273037	3.5	1	4	1	3	0	0	0	0	0	1	0	0	0	0	0	0	0	3	chr2	311634	20	YBR037C	SCO1	-120	0	0.37	2	311612	311631	2	541830	541849	541852
TAGTATAGGGGTTTATACTA	essential_collection	chrII	-	311659	GGG	0.449434613044	3.5	3	1	1	4	1	0	0	0	0	0	1	0	0	0	0	0	0	0	chr2	311657	20	YBR037C	SCO1	-169	0.02	0.77	2	311660	311679	2	541878	541897	541875
ATAGTATAGGGGTTTATACT	essential_collection	chrII	-	311660	AGG	0.457370598074	3.5	3	1	1	4	1	0	0	0	0	1	0	0	0	0	0	0	0	0	chr2	311658	20	YBR037C	SCO1	-170	0.03	0.77	2	311661	311680	2	541879	541898	541876
AACTTCAATTTAGTTTCAAT	essential_collection	chrII	+	311753	TGG	0.246979917419	3.5	3	2	1	1	1	0	0	0	1	0	0	0	0	0	0	0	0	0	chr2	311756	20	YBR038W	CHS2	-118	0	0.24	2	311734	311753	2	541952	541971	541974
ACTTCAATTTAGTTTCAATT	essential_collection	chrII	+	311754	GGG	0.376873704686	4.5	3	2	1	1	1	0	0	0	0	0	1	0	0	0	0	0	0	1	chr2	311757	20	YBR038W	CHS2	-117	0	0.25	2	311735	311754	2	541953	541972	541975
TAGTTTCAATTGGGAATTCG	essential_collection	chrII	+	311763	AGG	0.480498345948	3	3	2	1	3	1	0	0	0	0	1	0	0	0	0	0	0	0	0	chr2	311766	20	YBR038W	CHS2	-108	0	0.42	2	311744	311763	2	541962	541981	541984
ATAGACTGGGGCCATCCCAA	essential_collection	chrII	-	311774	GGG	0.637595781265	1	1	2	3	4	0	0	0	0	0	0	1	0	0	0	0	0	0	0	chr2	311772	20	YBR038W	CHS2	-76	0.31	0.48	1	311775	311794	2	541993	542012	541990
GAATTCGAGGACTCTCCCTT	essential_collection	chrII	+	311776	GGG	0.503529638682	4.5	2	2	3	2	0	0	0	0	0	0	1	0	0	0	0	0	0	0	chr2	311779	20	YBR038W	CHS2	-95	0.08	0.45	2	311757	311776	2	541975	541994	541997
TCGAGGACTCTCCCTTGGGA	essential_collection	chrII	+	311780	TGG	0.551695646274	2	2	1	3	3	0	0	0	0	1	0	0	0	0	0	0	0	0	0	chr2	311783	20	YBR038W	CHS2	-91	0.13	0.46	2	311761	311780	2	541979	541998	542001
TGGAAGATAGTTAAATAGAC	essential_collection	chrII	-	311788	TGG	0.33881132399	2	2	3	1	2	0	0	0	0	1	0	0	0	0	0	0	0	0	0	chr2	311786	20	YBR038W	CHS2	-62	0.45	0.39	1	311789	311808	2	542007	542026	542004
TGACTCAGAAGAGAAAACAG	essential_collection	chrII	+	311848	AGG	0.739250340482	1	1	4	1	1	0	0	0	0	0	1	0	0	0	0	0	0	0	0	chr2	311851	20	YBR038W	CHS2	-23	0.62	0.19	1	311829	311848	2	542047	542066	542069
AAGAAATGTTTATCACGTGA	essential_collection	chrII	+	315372	TGG	0.541657879152	3.5	3	3	1	1	1	0	0	0	1	0	0	0	0	0	0	0	0	0	chr2	315375	20	YBR039W	ATP3	-177	0	0.45	2	315353	315372	2	545571	545590	545593
GCCTTCTTTAATCGTTATTG	essential_collection	chrII	-	315418	CGG	0.568900280969	4.5	3	2	2	1	1	0	0	0	0	0	0	1	0	0	0	0	0	0	chr2	315416	20	YBR039W	ATP3	-110	0	0.79	2	315419	315438	2	545637	545656	545634
CATTTAAGCATCTCCCTTCC	essential_collection	chrII	-	315440	GGG	0.298200992689	3	3	2	3	1	1	0	0	0	0	0	1	0	0	0	0	0	0	0	chr2	315438	20	YBR039W	ATP3	-88	0	0.7	2	315441	315460	2	545659	545678	545656
TCATTTAAGCATCTCCCTTC	essential_collection	chrII	-	315441	CGG	0.266943128182	3	3	2	3	1	1	0	0	0	0	0	0	1	0	0	0	0	0	0	chr2	315439	20	YBR039W	ATP3	-87	0	0.7	2	315442	315461	2	545660	545679	545657
CGATTAAAGAAGGCCCGGAA	essential_collection	chrII	+	315444	GGG	0.627107841152	2	2	3	3	2	0	0	0	0	0	0	1	0	0	0	0	0	0	0	chr2	315447	20	YBR039W	ATP3	-105	0	0.84	2	315425	315444	2	545643	545662	545665
CTATTGAGACTGAACCGTTT	essential_collection	chrII	+	315513	TGG	0.299334961124	5.5	3	2	2	1	0	1	0	0	1	0	0	0	0	0	0	0	0	0	chr2	315516	20	YBR039W	ATP3	-36	0.59	0.14	1	315494	315513	2	545712	545731	545734
GTGTGGGAGAAAATAACGCC	essential_collection	chrII	+	326116	AGG	0.568487703425	1.5	1	4	2	3	0	0	0	0	0	1	0	0	0	0	0	0	0	4	chr2	326119	20	YBR044C	TCM62	-14	0.25	0.58	1	326097	326116	2	556315	556334	556337
ACCTTTTACGAGCTTTAACC	essential_collection	chrII	-	326117	TGG	0.428570885101	4	4	2	2	1	0	0	1	0	1	0	0	0	0	0	0	0	0	0	chr2	326115	20	YBR044C	TCM62	-36	0.07	0.51	2	326118	326137	2	556336	556355	556333
ATCGAAACTTTTGTTTCACA	essential_collection	chrII	+	326170	GGG	0.619066254062	6.5	4	3	1	1	0	0	1	0	0	0	1	0	0	0	0	0	0	1	chr2	326173	20	YBR044C	TCM62	-68	0.04	1	2	326151	326170	2	556369	556388	556391
TTTCACAGGGAATGGAAGAA	essential_collection	chrII	+	326183	AGG	0.519243061599	3	3	2	1	3	1	0	0	0	0	1	0	0	0	0	0	0	0	0	chr2	326186	20	YBR044C	TCM62	-81	0.05	0.87	2	326164	326183	2	556382	556401	556404
TTCACAGGGAATGGAAGAAA	essential_collection	chrII	+	326184	GGG	0.455854230191	2	2	3	1	3	0	0	0	0	0	0	1	0	0	0	0	0	0	0	chr2	326187	20	YBR044C	TCM62	-82	0.04	0.87	2	326165	326184	2	556383	556402	556405
TCGGTAACTAAAATCCGTTA	essential_collection	chrII	-	326215	TGG	0.468464771652	2.5	2	4	2	2	0	0	0	0	1	0	0	0	0	0	0	0	0	0	chr2	326213	20	YBR044C	TCM62	-134	0	0.65	2	326216	326235	2	556434	556453	556431
TCTTATAGGATTGAAAATCT	essential_collection	chrII	-	326234	CGG	0.583330465526	3.5	2	4	1	2	0	0	0	0	0	0	0	1	0	0	0	0	0	1	chr2	326232	20	YBR044C	TCM62	-153	0	0.83	2	326235	326254	2	556453	556472	556450
ATAGTTTAGGTAATTCTTAT	essential_collection	chrII	-	326248	AGG	0.284035718621	3.5	3	2	1	2	1	0	0	0	0	1	0	0	0	0	0	0	0	0	chr2	326246	20	YBR044C	TCM62	-167	0.03	0.81	2	326249	326268	2	556467	556486	556464
CTTTGTGAGGGTAGGTCCCT	essential_collection	chrII	+	337034	TGG	0.445550160576	3.5	3	1	3	3	1	0	0	0	1	0	0	0	0	0	0	0	0	0	chr2	337037	20	YBR049C	REB1	-57	0	0.8	2	337015	337034	2	567233	567252	567255
TGGCAAACCAAAGGCGGCCA	essential_collection	chrII	-	337034	AGG	0.457722260433	1	1	3	2	2	0	0	0	0	0	1	0	0	0	0	0	0	0	0	chr2	337032	20	YBR049C	REB1	-78	0	0.9	2	337035	337054	2	567253	567272	567250
CATGCCGGGTGGCAAACCAA	essential_collection	chrII	-	337043	AGG	0.604473172572	1	1	3	2	3	0	0	0	0	0	1	0	0	0	0	0	0	0	0	chr2	337041	20	YBR049C	REB1	-87	0	0.75	2	337044	337063	2	567262	567281	567259
GCCGCCTTTGGTTTGCCACC	essential_collection	chrII	+	337056	CGG	0.432288099153	3.5	3	1	2	2	1	0	0	0	0	0	0	1	0	0	0	0	0	0	chr2	337059	20	YBR049C	REB1	-79	0	0.88	2	337037	337056	2	567255	567274	567277
TTTGGTTTGCCACCCGGCAT	essential_collection	chrII	+	337062	GGG	0.419983295376	3.5	3	1	3	2	1	0	0	0	0	0	1	0	0	0	0	0	0	0	chr2	337065	20	YBR049C	REB1	-85	0	0.79	2	337043	337062	2	567261	567280	567283
TGTTACCCGTCTTTCAAATT	essential_collection	chrII	-	337068	GGG	0.360538418911	4.5	3	3	3	1	1	0	0	0	0	0	1	0	0	0	0	0	3	0	chr2	337066	20	YBR049C	REB1	-112	0	0.61	2	337069	337088	2	567287	567306	567284
ATGGGCCCAATTTGAAAGAC	essential_collection	chrII	+	337080	GGG	0.513632109494	3	3	3	3	3	1	0	0	0	0	0	1	0	0	0	0	0	0	1	chr2	337083	20	YBR049C	REB1	-103	0	0.58	2	337061	337080	2	567279	567298	567301
CTGACACACTATAAATGTAC	essential_collection	chrII	+	347414	TGG	0.510577507499	1.5	1	3	1	1	0	0	0	0	1	0	0	0	0	0	0	0	0	0	chr2	347417	20	YBR055C	PRP6	-96	0.29	0.26	1	347395	347414	2	577613	577632	577635
TTTACCGTTGATAGAACCTT	essential_collection	chrII	-	347429	GGG	0.473601045045	4.5	3	2	2	1	1	0	0	0	0	0	1	0	0	0	0	0	0	0	chr2	347427	20	YBR055C	PRP6	-132	0.6	0.04	1	347430	347449	2	577648	577667	577645
GTACTGGTTAAATTAGCCCA	essential_collection	chrII	+	347430	AGG	0.635856772526	2	2	3	3	2	0	0	0	0	0	1	0	0	0	0	0	0	0	0	chr2	347433	20	YBR055C	PRP6	-112	0.54	0.19	1	347411	347430	2	577629	577648	577651
CTTTACCGTTGATAGAACCT	essential_collection	chrII	-	347430	TGG	0.456769232441	3.5	3	2	2	1	1	0	0	0	1	0	0	0	0	0	0	0	0	0	chr2	347428	20	YBR055C	PRP6	-133	0.59	0.04	1	347431	347450	2	577649	577668	577646
TTAGCCCAAGGTTCTATCAA	essential_collection	chrII	+	347442	CGG	0.541388555725	2.5	2	2	3	2	0	0	0	0	0	0	0	1	0	0	0	0	0	0	chr2	347445	20	YBR055C	PRP6	-124	0.6	0.06	1	347423	347442	2	577641	577660	577663
TCTACTTTGTCTTAATTTAA	essential_collection	chrII	+	362628	AGG	0.0981197431504	3.5	3	2	1	1	1	0	0	0	0	1	0	0	0	0	0	0	0	0	chr2	362631	20	YBR060C	ORC2	-17	0.65	0.06	1	362609	362628	2	592827	592846	592849
ACTTTGTCTTAATTTAAAGG	essential_collection	chrII	+	362631	TGG	0.588048225512	3.5	3	3	1	2	1	0	0	0	1	0	0	0	0	0	0	0	0	0	chr2	362634	20	YBR060C	ORC2	-20	0.59	0.06	1	362612	362631	2	592830	592849	592852
CACTCACCGCATCATTGAGG	essential_collection	chrII	-	362701	TGG	0.623558090772	2	2	1	2	2	0	0	0	0	1	0	0	0	0	0	0	0	0	0	chr2	362699	20	YBR060C	ORC2	-111	0	0.67	2	362702	362721	2	592920	592939	592917
ACCCACTCACCGCATCATTG	essential_collection	chrII	-	362704	AGG	0.677253753141	2.5	2	1	3	1	0	0	0	0	0	1	0	0	0	0	0	0	0	0	chr2	362702	20	YBR060C	ORC2	-114	0	0.64	2	362705	362724	2	592923	592942	592920
TCATTTCCACCTCAATGATG	essential_collection	chrII	+	362712	CGG	0.641994952414	3	3	2	2	1	1	0	0	0	0	0	0	1	0	0	0	0	0	3	chr2	362715	20	YBR060C	ORC2	-101	0	0.79	2	362693	362712	2	592911	592930	592933
ACCTCAATGATGCGGTGAGT	essential_collection	chrII	+	362720	GGG	0.592889527745	3.5	1	2	2	2	0	0	0	0	0	0	1	0	0	0	0	0	0	0	chr2	362723	20	YBR060C	ORC2	-109	0	0.73	2	362701	362720	2	592919	592938	592941
AATTTCTAGTCTAGCAAAAT	essential_collection	chrII	-	362743	CGG	0.333970675002	3.5	3	4	1	1	1	0	0	0	0	0	0	1	0	0	0	0	0	0	chr2	362741	20	YBR060C	ORC2	-153	0	0.83	2	362744	362763	2	592962	592981	592959
TTATTCGCGTAAATGTGATA	essential_collection	chrII	-	362779	TGG	0.422408126175	3.5	2	3	1	1	0	0	0	0	1	0	0	0	0	0	0	0	0	0	chr2	362777	20	YBR060C	ORC2	-189	0.04	0.78	2	362780	362799	2	592998	593017	592995
CGGCGGTTTATTATTGTATC	essential_collection	chrII	-	379964	AGG	0.301866233591	4.5	3	1	1	2	1	0	0	0	0	1	0	0	0	0	0	0	0	0	chr2	379962	20	YBR070C	ALG14	-20	0.53	0.36	1	379965	379984	2	610183	610202	610180
GGGCCCGCAATAACTGTAAT	essential_collection	chrII	-	379984	CGG	0.399089003698	3.5	1	2	3	3	0	0	0	0	0	0	0	1	0	0	0	0	0	0	chr2	379982	20	YBR070C	ALG14	-40	0.32	0.65	1	379985	380004	2	610203	610222	610200
ACCGCCGATTACAGTTATTG	essential_collection	chrII	+	379997	CGG	0.521968129696	3.5	2	1	2	1	0	0	0	0	0	0	0	1	0	0	0	0	0	0	chr2	380000	20	YBR070C	ALG14	-32	0.41	0.55	1	379978	379997	2	610196	610215	610218
TTGTACATGAAATATTAGGA	essential_collection	chrII	+	380024	TGG	0.501867508856	2.5	2	3	1	2	0	0	0	0	1	0	0	0	0	0	0	0	0	0	chr2	380027	20	YBR070C	ALG14	-59	0.12	0.67	2	380005	380024	2	610223	610242	610245
TACGACTAACTTTCGCGTAG	essential_collection	chrII	+	380108	GGG	0.604802574976	3	3	2	1	1	1	0	0	0	0	0	1	0	0	0	0	0	0	0	chr2	380111	20	YBR070C	ALG14	-143	0	0.77	2	380089	380108	2	610307	610326	610329
TTTGCCCGAGAAGCTTTGCC	essential_collection	chrII	-	398379	AGG	0.449708491727	3	3	2	3	1	1	0	0	0	0	1	0	0	0	0	0	0	0	0	chr2	398377	20	YBR079C	RPG1	-88	0	0.68	2	398380	398399	2	628598	628617	628595
TTTCACCTGGCAAAGCTTCT	essential_collection	chrII	+	398391	CGG	0.333073371892	3.5	3	3	2	2	1	0	0	0	0	0	0	1	0	0	0	0	0	0	chr2	398394	20	YBR079C	RPG1	-79	0	0.65	2	398372	398391	2	628590	628609	628612
TGTCATAATTATCACCCACC	essential_collection	chrII	-	398426	GGG	0.604777925262	2.5	2	2	3	1	0	0	0	0	0	0	1	0	0	0	0	0	0	0	chr2	398424	20	YBR079C	RPG1	-135	0	0.92	2	398427	398446	2	628645	628664	628642
CTGTCATAATTATCACCCAC	essential_collection	chrII	-	398427	CGG	0.612957150514	2.5	2	2	3	1	0	0	0	0	0	0	0	1	0	0	0	0	0	0	chr2	398425	20	YBR079C	RPG1	-136	0	0.92	2	398428	398447	2	628646	628665	628643
AATTATCATCTTTACCCGGT	essential_collection	chrII	+	398429	GGG	0.500593040404	3.5	3	2	3	2	1	0	0	0	0	0	1	0	0	0	0	0	0	1	chr2	398432	20	YBR079C	RPG1	-117	0	0.92	2	398410	398429	2	628628	628647	628650
CGGTGGGTGATAATTATGAC	essential_collection	chrII	+	398445	AGG	0.578857983009	2.5	2	2	1	3	0	0	0	0	0	1	0	0	0	0	0	0	0	0	chr2	398448	20	YBR079C	RPG1	-133	0	0.91	2	398426	398445	2	628644	628663	628666
CTTATCTTTGAGAGAAACAA	essential_collection	chrII	+	400949	CGG	0.577433772129	3.5	3	3	1	1	1	0	0	0	0	0	0	1	0	0	0	0	0	0	chr2	400952	20	YBR080C	SEC18	-23	0.29	0.47	1	400930	400949	2	631148	631167	631170
GAAACAACGGTAGTACTTAA	essential_collection	chrII	+	400962	AGG	0.376511056936	2	2	3	1	2	0	0	0	0	0	1	0	0	0	0	0	0	0	0	chr2	400965	20	YBR080C	SEC18	-36	0.06	0.54	2	400943	400962	2	631161	631180	631183
TCGGTATCACACTATACGTT	essential_collection	chrII	-	401009	AGG	0.545733214035	4.5	2	1	1	2	0	0	0	0	0	1	0	0	0	0	0	0	0	1	chr2	401007	20	YBR080C	SEC18	-104	0	0.99	2	401010	401029	2	631228	631247	631225
TACTAGGTGACATTTTAGAG	essential_collection	chrII	+	401108	AGG	0.581448744527	4	4	1	1	2	0	0	1	0	0	1	0	0	0	0	0	0	0	3	chr2	401111	20	YBR080C	SEC18	-182	0	0.39	2	401089	401108	2	631307	631326	631329
ACTAGGTGACATTTTAGAGA	essential_collection	chrII	+	401109	GGG	0.547193203406	4	4	1	1	2	0	0	1	0	0	0	1	0	0	0	0	0	0	3	chr2	401112	20	YBR080C	SEC18	-183	0	0.39	2	401090	401109	2	631308	631327	631330
CCGCTGCAACATTATTTCGG	essential_collection	chrII	-	410917	AGG	0.610188519614	4.5	3	2	2	2	1	0	0	0	0	1	0	0	0	0	0	0	0	2	chr2	410915	20	YBR084W	MIS1	-112	0	0.78	2	410918	410937	2	641136	641155	641133
GAACCGCTGCAACATTATTT	essential_collection	chrII	-	410920	CGG	0.427135782316	5.5	3	2	2	1	0	1	0	0	0	0	0	1	0	0	0	0	0	2	chr2	410918	20	YBR084W	MIS1	-109	0	0.8	2	410921	410940	2	641139	641158	641136
CCTCCGAAATAATGTTGCAG	essential_collection	chrII	+	410934	CGG	0.595340537469	2.5	2	3	2	1	0	0	0	0	0	0	0	1	0	0	0	0	0	1	chr2	410937	20	YBR084W	MIS1	-116	0	0.69	2	410915	410934	2	641133	641152	641155
TGCATATGTACACCGTGTTG	essential_collection	chrII	+	423631	AGG	0.572588433812	2.5	2	1	2	1	0	0	0	0	0	1	0	0	0	0	0	0	0	0	chr2	423634	20	YBR087W	RFC5	-133	0.06	0.74	2	423612	423631	2	653830	653849	653852
ATCGCGTTAAAATATTCAAG	essential_collection	chrII	-	423665	AGG	0.654046152221	2.5	2	4	1	1	0	0	0	0	0	1	0	0	0	0	0	0	0	0	chr2	423663	20	YBR087W	RFC5	-78	0	0.61	2	423666	423685	2	653884	653903	653881
AAAGTCTATTTTATGTTCCA	essential_collection	chrII	-	423696	AGG	0.54502192757	4.5	4	3	2	1	0	0	1	0	0	1	0	0	0	0	0	0	0	0	chr2	423694	20	YBR087W	RFC5	-47	0	0.55	2	423697	423716	2	653915	653934	653912
TAGACTTTTCATTTGTATGA	essential_collection	chrII	+	423728	TGG	0.360881638983	4.5	4	1	1	1	0	0	1	0	1	0	0	0	0	0	0	0	0	0	chr2	423731	20	YBR087W	RFC5	-36	0.13	0.49	2	423709	423728	2	653927	653946	653949
TTCATTTGTATGATGGTTCA	essential_collection	chrII	+	423735	TGG	0.386599393716	3.5	3	1	1	2	1	0	0	0	1	0	0	0	0	0	0	0	0	2	chr2	423738	20	YBR087W	RFC5	-29	0.25	0.48	1	423716	423735	2	653934	653953	653956
TATTCTTCGTCATTAAATTT	essential_collection	chrII	+	425010	AGG	0.323210005887	5.5	3	3	1	1	0	1	0	0	0	1	0	0	0	0	0	0	0	3	chr2	425013	20	YBR089W	NA	-18	0.08	0.24	2	424991	425010	2	655209	655228	655231
TAGGAGCCAAGAAAAACTGT	essential_collection	chrII	+	425029	AGG	0.638682727738	3.5	1	5	2	2	0	0	0	0	0	1	0	0	0	0	0	0	0	0	chr2	425032	20	YBR089W	NA	1	0.01	0.39	1	425010	425029	2	655228	655247	655250
TCCAATTTGATTTGAAGAGT	essential_collection	chrII	-	425037	GGG	0.382953107836	3.5	3	2	2	1	1	0	0	0	0	0	1	0	0	0	0	0	1	2	chr2	425035	20	YBR089W	NA	30	0.15	0.51	1	425038	425057	2	655256	655275	655253
ACCCACTCTTCAAATCAAAT	essential_collection	chrII	+	425053	TGG	0.379973741739	3.5	2	3	3	0	0	0	0	0	1	0	0	0	0	0	0	0	0	1	chr2	425056	20	YBR089W	NA	25	0.11	0.51	1	425034	425053	2	655252	655271	655274
TTTCTGATAGAGTTGGTATC	essential_collection	chrII	-	425085	AGG	0.41920752811	3.5	3	1	1	2	1	0	0	0	0	1	0	0	0	0	0	0	0	0	chr2	425083	20	YBR089W	NA	78	0.47	0.69	0	425086	425105	2	655304	655323	655301
TGATACCAACTCTATCAGAA	essential_collection	chrII	+	425104	AGG	0.615246551912	1.5	1	2	2	1	0	0	0	0	0	1	0	0	0	0	0	0	0	0	chr2	425107	20	YBR089W	NA	76	0.46	0.73	0	425085	425104	2	655303	655322	655325
TATTTATTGGACATCATTAA	essential_collection	chrII	-	425116	GGG	0.214268715879	4.5	3	2	1	2	1	0	0	0	0	0	1	0	0	0	0	0	0	0	chr2	425114	20	YBR089W	NA	109	0.51	0.42	0	425117	425136	2	655335	655354	655332
GCTCCGAACGTCAAGTCGAC	essential_collection	chrII	+	425160	AGG	0.539587319785	1	1	2	2	1	0	0	0	0	0	1	0	0	0	0	0	0	0	0	chr2	425163	20	YBR089W	NA	132	0.44	0.32	0	425141	425160	2	655359	655378	655381
TTGCTGTGAGTGAAAAAGGA	essential_collection	chrII	+	425827	CGG	0.689889931902	2	2	5	1	2	0	0	0	0	0	0	0	1	0	0	0	0	0	0	chr2	425830	20	YBR088C	POL30	-11	0.07	0.25	2	425808	425827	2	656026	656045	656048
AAAGGTGCAAGTGGAAAGAA	essential_collection	chrII	+	425858	AGG	0.462871736801	1	1	3	1	2	0	0	0	0	0	1	0	0	0	0	0	0	0	0	chr2	425861	20	YBR088C	POL30	-42	0.06	0.19	2	425839	425858	2	656057	656076	656079
TTTTCGTACTTTGCTTCCTC	essential_collection	chrII	-	425905	TGG	0.384628920016	4	4	1	2	1	0	0	1	0	1	0	0	0	0	0	0	0	0	2	chr2	425903	20	YBR088C	POL30	-110	0	0.81	2	425906	425925	2	656124	656143	656121
AAGTTACGCGTTTCGCGTTT	essential_collection	chrII	+	425970	TGG	0.264135885654	5.5	3	2	1	1	0	1	0	0	1	0	0	0	0	0	0	0	0	0	chr2	425973	20	YBR088C	POL30	-154	0	0.67	2	425951	425970	2	656169	656188	656191
CGTTTCGCGTTTTGGTGCGT	essential_collection	chrII	+	425978	CGG	0.493684994317	4	4	0	1	2	0	0	1	0	0	0	0	1	0	0	0	0	0	3	chr2	425981	20	YBR088C	POL30	-162	0	0.71	2	425959	425978	2	656177	656196	656199
GTAACGAGTTTGTAGATTAG	essential_collection	chrII	-	427603	CGG	0.504621175166	3.5	3	2	1	1	1	0	0	0	0	0	0	1	0	0	0	0	0	0	chr2	427601	20	YBR091C	TIM12	-89	0	0.9	2	427604	427623	2	657822	657841	657819
TCTTCTTTTATGTACTAGTA	essential_collection	chrII	-	427625	GGG	0.437566566779	5.5	4	1	1	1	0	0	1	0	0	0	1	0	0	0	0	0	0	0	chr2	427623	20	YBR091C	TIM12	-111	0	0.94	2	427626	427645	2	657844	657863	657841
ATCTTCTTTTATGTACTAGT	essential_collection	chrII	-	427626	AGG	0.447819843768	5.5	4	1	1	1	0	0	1	0	0	1	0	0	0	0	0	0	0	0	chr2	427624	20	YBR091C	TIM12	-112	0	1	2	427627	427646	2	657845	657864	657842
TAAAAGAAGATCAGAATCGA	essential_collection	chrII	+	427655	TGG	0.562459499311	1	1	4	1	1	0	0	0	0	1	0	0	0	0	0	0	0	0	0	chr2	427658	20	YBR091C	TIM12	-120	0	0.9	2	427636	427655	2	657854	657873	657876
AAAAGAAGATCAGAATCGAT	essential_collection	chrII	+	427656	GGG	0.627031633708	3.5	1	4	1	1	0	0	0	0	0	0	1	0	0	0	0	0	0	0	chr2	427659	20	YBR091C	TIM12	-121	0	0.89	2	427637	427656	2	657855	657874	657877
ATACAATTTATTGTTTTAAT	essential_collection	chrII	+	427710	AGG	0.154660638636	6.5	4	2	1	1	0	0	1	0	0	1	0	0	0	0	0	1	1	2	chr2	427713	20	YBR091C	TIM12	-175	0.46	0.14	1	427691	427710	2	657909	657928	657931
GCTCCATGAAAATAGATGAC	essential_collection	chrII	-	447450	TGG	0.505135124315	1	1	4	2	1	0	0	0	0	1	0	0	0	0	0	0	0	0	0	chr2	447448	20	YBR102C	EXO84	-74	0	0.9	2	447451	447470	2	677669	677688	677666
TTTCCAGTCATCTATTTTCA	essential_collection	chrII	+	447464	TGG	0.286739372827	4.5	4	1	2	1	0	0	1	0	1	0	0	0	0	0	0	0	0	1	chr2	447467	20	YBR102C	EXO84	-67	0	0.99	2	447445	447464	2	677663	677682	677685
AGTCATCTATTTTCATGGAG	essential_collection	chrII	+	447469	CGG	0.572413750759	4.5	4	1	1	2	0	0	1	0	0	0	0	1	0	0	0	0	0	0	chr2	447472	20	YBR102C	EXO84	-72	0	0.93	2	447450	447469	2	677668	677687	677690
AGAAATAAACAAAAATGATT	essential_collection	chrII	+	447505	AGG	0.402665230037	4.5	2	5	1	1	0	0	0	0	0	1	0	0	0	0	0	0	1	0	chr2	447508	20	YBR103W	SIF2	-48	0.08	0.65	2	447486	447505	2	677704	677723	677726
TAATTGCAAATCAAAACGAA	essential_collection	chrII	-	447549	TGG	0.597789034383	2	2	4	1	1	0	0	0	0	1	0	0	0	0	0	0	0	0	2	chr2	447547	20	YBR103W	SIF2	17	0.7	0.22	0	447550	447569	2	677768	677787	677765
ATAGAAATCTTATTCTTGAC	essential_collection	chrII	-	458417	CGG	0.508574704805	3.5	2	3	1	1	0	0	0	0	0	0	0	1	0	0	0	0	0	0	chr2	458415	20	YBR109C	CMD1	-27	0.06	0.41	2	458418	458437	2	688636	688655	688633
ACTCACAAGGGTACTCTGAC	essential_collection	chrII	-	458440	TGG	0.468363726832	1.5	1	2	1	3	0	0	0	0	1	0	0	0	0	0	0	0	0	0	chr2	458438	20	YBR109C	CMD1	-50	0	0.7	2	458441	458460	2	688659	688678	688656
GAGATCTTGTTAACTCACAA	essential_collection	chrII	-	458452	GGG	0.678193039834	3.5	2	2	1	1	0	0	0	0	0	0	1	0	0	0	0	0	0	2	chr2	458450	20	YBR109C	CMD1	-62	0	0.87	2	458453	458472	2	688671	688690	688668
AGAGATCTTGTTAACTCACA	essential_collection	chrII	-	458453	AGG	0.637779460022	3.5	2	2	1	1	0	0	0	0	0	1	0	0	0	0	0	0	0	2	chr2	458451	20	YBR109C	CMD1	-63	0	0.85	2	458454	458473	2	688672	688691	688669
TTGTTAAACACCTTCTTACG	essential_collection	chrII	+	458492	CGG	0.589588696918	3.5	2	3	2	1	0	0	0	0	0	0	0	1	0	0	0	0	0	0	chr2	458495	20	YBR109C	CMD1	-81	0	0.56	2	458473	458492	2	688691	688710	688713
TGTTAAACACCTTCTTACGC	essential_collection	chrII	+	458493	GGG	0.585582962912	3.5	2	3	2	1	0	0	0	0	0	0	1	0	0	0	0	0	0	0	chr2	458496	20	YBR109C	CMD1	-82	0	0.56	2	458474	458493	2	688692	688711	688714
ATCTTGAAAATGTCTCAAAT	essential_collection	chrII	+	458570	TGG	0.309729479915	3.5	2	4	1	1	0	0	0	0	1	0	0	0	0	0	0	0	0	1	chr2	458573	20	YBR109W-A	NA	46	0.19	0.42	1	458551	458570	2	688769	688788	688791
TCTTGAAAATGTCTCAAATT	essential_collection	chrII	+	458571	GGG	0.388070128616	4.5	2	4	1	1	0	0	0	0	0	0	1	0	0	0	0	0	0	1	chr2	458574	20	YBR109W-A	NA	45	0.2	0.42	1	458552	458571	2	688770	688789	688792
TGAAAATGTCTCAAATTGGG	essential_collection	chrII	+	458574	TGG	0.580584724518	2	2	4	1	3	0	0	0	0	1	0	0	0	0	0	0	0	0	1	chr2	458577	20	YBR109W-A	NA	42	0.25	0.42	0	458555	458574	2	688773	688792	688795
CTCAAATTGGGTGGAAAAGA	essential_collection	chrII	+	458583	GGG	0.484018754919	2	2	4	1	3	0	0	0	0	0	0	1	0	0	0	0	1	0	3	chr2	458586	20	YBR109W-A	NA	33	0.38	0.39	0	458564	458583	2	688782	688801	688804
AGAGGGTGCTTGAATTCATT	essential_collection	chrII	+	458600	AGG	0.355948620277	4.5	2	2	1	3	0	0	0	0	0	1	0	0	0	0	0	0	0	0	chr2	458603	20	YBR109W-A	NA	16	0.61	0.42	0	458581	458600	2	688799	688818	688821
CTTGAATTCATTAGGACATA	essential_collection	chrII	+	458608	TGG	0.362707382351	2	2	2	1	2	0	0	0	0	1	0	0	0	0	0	0	0	0	2	chr2	458611	20	YBR109W-A	NA	8	0.69	0.39	0	458589	458608	2	688807	688826	688829
GACATATGGTTGATGTTCTC	essential_collection	chrII	+	458622	AGG	0.382683589478	2.5	2	1	1	2	0	0	0	0	0	1	0	0	0	0	0	0	0	0	chr2	458625	20	YBR109W-A	NA	-6	0.77	0.26	1	458603	458622	2	688821	688840	688843
AAATCAACACGAATGCAAAA	essential_collection	chrII	+	483466	AGG	0.414473726445	1	1	4	1	1	0	0	0	0	0	1	0	0	0	0	0	0	0	0	chr2	483469	20	YBR121C-A	NA	-433	0.58	0.04	0	483447	483466	2	713665	713684	713687
AATCAACACGAATGCAAAAA	essential_collection	chrII	+	483467	GGG	0.431318539201	1	1	5	1	1	0	0	0	0	0	0	1	0	0	0	0	0	0	0	chr2	483470	20	YBR121C-A	NA	-434	0.58	0.04	0	483448	483467	2	713666	713685	713688
AATCTGTTCAATTACTTTTG	essential_collection	chrII	-	483492	AGG	0.29844761579	4.5	4	2	1	1	0	0	1	0	0	1	0	0	0	0	0	0	0	3	chr2	483490	20	YBR121C-A	NA	-480	0.24	0.11	0	483493	483512	2	713711	713730	713708
CTCGTAATATTTCAGCGCAG	essential_collection	chrII	-	483615	TGG	0.661969503962	3.5	3	2	1	1	1	0	0	0	1	0	0	0	0	0	0	0	0	0	chr2	483613	20	YBR121C-A	NA	-603	0	0.55	1	483616	483635	2	713834	713853	713831
CACTGCGCTGAAATATTACG	essential_collection	chrII	+	483633	AGG	0.685056039949	2.5	2	3	1	1	0	0	0	0	0	1	0	0	0	0	0	0	0	0	chr2	483636	20	YBR121C-A	NA	-600	0	0.48	1	483614	483633	2	713832	713851	713854
TTTTATAGTGTTATCTACTA	essential_collection	chrII	+	486234	TGG	0.296520269563	4.5	4	1	1	1	0	0	1	0	1	0	0	0	0	0	0	0	0	0	chr2	486237	20	YBR123C	TFC1	530	0.21	0.1	0	486215	486234	2	716433	716452	716455
CAATTTATTCGAATCTTTTA	essential_collection	chrII	+	486273	AGG	-0.00986446423584	4.5	4	2	1	1	0	0	1	0	0	1	0	0	0	0	0	0	0	0	chr2	486276	20	YBR123C	TFC1	491	0.22	0.09	0	486254	486273	2	716472	716491	716494
ATTAAAGGTTACAATGCCTA	essential_collection	chrII	-	486324	AGG	0.520917911972	2	2	3	2	2	0	0	0	0	0	1	0	0	0	0	0	0	0	0	chr2	486322	20	YBR123C	TFC1	419	0.56	0.17	0	486325	486344	2	716543	716562	716540
AGATGAGTCGGTCATATTAA	essential_collection	chrII	-	486339	AGG	0.334606609752	2.5	2	2	1	2	0	0	0	0	0	1	0	0	0	0	0	0	0	0	chr2	486337	20	YBR123C	TFC1	404	0.47	0.12	0	486340	486359	2	716558	716577	716555
ATGACCGACTCATCTCTGAA	essential_collection	chrII	+	486364	GGG	0.645767938701	1.5	1	2	2	1	0	0	0	0	0	0	1	0	0	0	0	0	0	0	chr2	486367	20	YBR123C	TFC1	400	0.45	0.11	0	486345	486364	2	716563	716582	716585
TTTAATGAGCATCCTGTAAT	essential_collection	chrII	-	486380	TGG	0.263111391502	3.5	3	2	2	1	1	0	0	0	1	0	0	0	0	0	0	0	0	0	chr2	486378	20	YBR123C	TFC1	363	0.33	0.11	0	486381	486400	2	716599	716618	716596
ATGCTCATTAAAATAGCTCT	essential_collection	chrII	+	486408	TGG	0.526150479451	3.5	2	4	1	1	0	0	0	0	1	0	0	0	0	0	0	0	0	0	chr2	486411	20	YBR123C	TFC1	356	0.36	0.14	0	486389	486408	2	716607	716626	716629
AACGATGATACTGATAGCGA	essential_collection	chrII	-	486416	CGG	0.576918121989	1	1	2	1	1	0	0	0	0	0	0	0	1	0	0	0	0	0	0	chr2	486414	20	YBR123C	TFC1	327	0.5	0.28	0	486417	486436	2	716635	716654	716632
AATCCGTGCTGAGATTCGAT	essential_collection	chrII	+	486469	AGG	0.670005358734	3.5	2	2	2	1	0	0	0	0	0	1	0	0	0	0	0	0	0	0	chr2	486472	20	YBR123C	TFC1	295	0.48	0.33	0	486450	486469	2	716668	716687	716690
GTCTTTCAGTTCCTGTCTTT	essential_collection	chrII	+	486793	AGG	0.266521385621	5.5	3	1	2	1	0	1	0	0	0	1	0	0	0	0	0	0	0	0	chr2	486796	20	YBR123C	TFC1	-29	0.04	0.89	2	486774	486793	2	716992	717011	717014
CTTCTTCGCTTCTTCGCTTT	essential_collection	chrII	-	486828	TGG	0.240503622602	5.5	3	0	1	1	0	1	0	0	1	0	0	0	0	0	0	0	0	0	chr2	486826	20	YBR123C	TFC1	-85	0	0.98	2	486829	486848	2	717047	717066	717044
AGTTTTCCTTTTACATAATT	essential_collection	chrII	-	486871	TGG	0.189902889476	5.5	4	2	2	1	0	0	1	0	1	0	0	0	0	0	0	0	0	0	chr2	486869	20	YBR123C	TFC1	-128	0	0.67	2	486872	486891	2	717090	717109	717087
CTTTAAGCTCTGCTGTGTTT	essential_collection	chrII	-	486918	TGG	0.237346628615	5.5	3	2	1	1	0	1	0	0	1	0	0	0	0	0	0	0	0	2	chr2	486916	20	YBR123C	TFC1	-175	0	0.24	2	486919	486938	2	717137	717156	717134
AACACAGCAGAGCTTAAAGA	essential_collection	chrII	+	486939	TGG	0.47964248795	2	2	3	1	1	0	0	0	0	1	0	0	0	0	0	0	0	0	2	chr2	486942	20	YBR123C	TFC1	-175	0	0.24	2	486920	486939	2	717138	717157	717160
CACAGCAGAGCTTAAAGATG	essential_collection	chrII	+	486941	GGG	0.569960258966	2	2	3	1	1	0	0	0	0	0	0	1	0	0	0	0	0	0	1	chr2	486944	20	YBR123C	TFC1	-177	0	0.24	2	486922	486941	2	717140	717159	717162
TCTTATCCTTTTCTTTCAAC	essential_collection	chrII	+	492944	GGG	0.337747570172	6.5	4	2	2	0	0	0	1	0	0	0	1	0	0	0	0	0	0	5	chr2	492947	20	YBR127C	VMA2	-48	0	0.25	2	492925	492944	2	723143	723162	723165
CAGCCAGTGTAATAAGCATT	essential_collection	chrII	-	492999	CGG	0.415575061862	4.5	2	2	2	1	0	0	0	0	0	0	0	1	0	0	0	0	0	0	chr2	492997	20	YBR127C	VMA2	-124	0	0.87	2	493000	493019	2	723218	723237	723215
TGCAACTTTATACACACGGC	essential_collection	chrII	+	493061	AGG	0.590704389183	3.5	3	2	1	2	1	0	0	0	0	1	0	0	0	0	0	0	0	1	chr2	493064	20	YBR127C	VMA2	-165	0	0.62	2	493042	493061	2	723260	723279	723282
GTTTAGCTCAGTGCAAAACG	essential_collection	chrII	+	504582	AGG	0.669330260085	3	3	4	1	1	1	0	0	0	0	1	0	0	0	0	0	0	0	0	chr2	504585	20	YBR133C	HSL7	-126	0.09	0.63	2	504563	504582	2	734781	734800	734803
TTTAGCTCAGTGCAAAACGA	essential_collection	chrII	+	504583	GGG	0.690718979452	3	3	4	1	1	1	0	0	0	0	0	1	0	0	0	0	0	0	0	chr2	504586	20	YBR133C	HSL7	-127	0.1	0.63	2	504564	504583	2	734782	734801	734804
TAGACCCTAAAACAGATCTC	essential_collection	chrII	-	504623	AGG	0.400458148336	1.5	1	4	3	1	0	0	0	0	0	1	0	0	0	0	0	0	0	0	chr2	504621	20	YBR135W	CKS1	-126	0.25	0.56	1	504624	504643	2	734842	734861	734839
TGTTTTAGGGTCTAAAAGGC	essential_collection	chrII	+	504649	GGG	0.527507939481	4.5	4	4	1	3	0	0	1	0	0	0	1	0	0	0	0	0	0	0	chr2	504652	20	YBR135W	CKS1	-121	0.24	0.61	1	504630	504649	2	734848	734867	734870
GCGGGTTATAAAAATATGTC	essential_collection	chrII	+	504667	AGG	0.522146207958	2.5	2	5	1	3	0	0	0	0	0	1	0	0	0	0	0	0	0	2	chr2	504670	20	YBR135W	CKS1	-103	0.18	0.47	2	504648	504667	2	734866	734885	734888
ATTTGTATTCTAATGCTTGT	essential_collection	chrII	-	505448	TGG	0.369318519467	3.5	3	2	1	1	1	0	0	0	1	0	0	0	0	0	0	0	0	0	chr2	505446	20	YBR135W	CKS1	699	0.89	0.05	0	505449	505468	2	735667	735686	735664
TCCCTTATAAATCAAATAGA	essential_collection	chrII	+	505529	TGG	0.413213717171	2.5	2	3	3	1	0	0	0	0	1	0	0	0	0	0	0	0	0	1	chr2	505532	20	YBR135W	CKS1	759	0	0.74	1	505510	505529	2	735728	735747	735750
TCTTCAAAATTGTCCGTCGG	essential_collection	chrII	-	505573	CGG	0.592608378128	2.5	2	4	2	2	0	0	0	0	0	0	0	1	0	0	0	0	1	1	chr2	505571	20	YBR135W	CKS1	824	0	0.69	1	505574	505593	2	735792	735811	735789
TAATGAAGACAAAGTGAGGC	essential_collection	chrII	+	505621	TGG	0.459359673926	1	1	3	1	2	0	0	0	0	1	0	0	0	0	0	0	0	1	0	chr2	505624	20	YBR135W	CKS1	851	0	0.84	1	505602	505621	2	735820	735839	735842
TATAACATACAACAAGATTA	essential_collection	chrII	-	526642	AGG	0.444178073004	2.5	2	2	1	1	0	0	0	0	0	1	0	0	0	0	0	0	0	0	chr2	526640	20	YBR141W-A	NA	484	0.62	0.29	0	526643	526662	2	756861	756880	756858
AAGTTTGAAGCTCTATTTGC	essential_collection	chrII	+	526699	AGG	0.309497530126	3.5	3	2	1	1	1	0	0	0	0	1	0	0	0	0	0	0	0	0	chr2	526702	20	YBR141W-A	NA	448	0.61	0.11	0	526680	526699	2	756898	756917	756920
AGTTTGAAGCTCTATTTGCA	essential_collection	chrII	+	526700	GGG	0.576103440331	3.5	3	2	1	1	1	0	0	0	0	0	1	0	0	0	0	0	0	0	chr2	526703	20	YBR141W-A	NA	447	0.6	0.11	0	526681	526700	2	756899	756918	756921
TCATAGTAGTTTTCAGCGCG	essential_collection	chrII	-	526752	TGG	0.491492187358	4	4	1	1	1	0	0	1	0	1	0	0	0	0	0	0	0	0	0	chr2	526750	20	YBR141W-A	NA	374	0	0.11	1	526753	526772	2	756971	756990	756968
TTTGATCATTTTATTGGCAT	essential_collection	chrII	-	526777	TGG	0.282032908992	5.5	4	1	1	2	0	0	1	0	1	0	0	0	0	0	0	0	0	0	chr2	526775	20	YBR141W-A	NA	349	0	0.1	1	526778	526797	2	756996	757015	756993
TACGCCTTTGATCATTTTAT	essential_collection	chrII	-	526783	TGG	0.133446878627	5.5	4	1	2	1	0	0	1	0	1	0	0	0	0	0	0	0	0	0	chr2	526781	20	YBR141W-A	NA	343	0	0.1	1	526784	526803	2	757002	757021	756999
ATCAAAGGCGTAAATGAAAC	essential_collection	chrII	+	526811	CGG	0.504195111593	1	1	3	1	2	0	0	0	0	0	0	0	1	0	0	0	0	0	0	chr2	526814	20	YBR141W-A	NA	336	0	0.12	1	526792	526811	2	757010	757029	757032
TTCCGCTTATTACACAGTAC	essential_collection	chrII	-	526813	CGG	0.483607003126	3.5	2	1	2	1	0	0	0	0	0	0	0	1	0	0	0	0	0	0	chr2	526811	20	YBR141W-A	NA	313	0.04	0.09	1	526814	526833	2	757032	757051	757029
AACCGGTACTGTGTAATAAG	essential_collection	chrII	+	526828	CGG	0.54140959258	1.5	1	2	2	2	0	0	0	0	0	0	0	1	0	0	0	0	0	0	chr2	526831	20	YBR141W-A	NA	319	0	0.09	1	526809	526828	2	757027	757046	757049
ATATAAAACTAATATACTAA	essential_collection	chrII	-	526881	AGG	0.524483921093	1.5	1	4	1	0	0	0	0	0	0	1	0	0	0	0	0	0	0	0	chr2	526879	20	YBR141W-A	NA	245	0.82	0.02	0	526882	526901	2	757100	757119	757097
CGGACTAACTAACCTTGAGG	essential_collection	chrII	-	528144	CGG	0.66616185201	2	2	2	2	2	0	0	0	0	0	0	0	1	0	0	0	0	0	0	chr2	528142	20	YBR141C	BMT2	-86	0	0.96	2	528145	528164	2	758363	758382	758360
TTCAGAGAAAAAGAAAAGTA	essential_collection	chrII	-	528164	CGG	0.476212861901	2	2	5	1	1	0	0	0	0	0	0	0	1	0	0	0	0	0	11	chr2	528162	20	YBR142W	MAK5	-95	0	0.7	2	528165	528184	2	758383	758402	758380
GATGATAATGATGGGCAGGT	essential_collection	chrII	-	528241	TGG	0.576180955207	3.5	1	2	1	3	0	0	0	0	1	0	0	0	0	0	0	0	0	0	chr2	528239	20	YBR142W	MAK5	-18	0.51	0.25	1	528242	528261	2	758460	758479	758457
TTATGATGATAATGATGGGC	essential_collection	chrII	-	528245	AGG	0.520736413531	2.5	2	2	1	3	0	0	0	0	0	1	0	0	0	0	0	0	0	5	chr2	528243	20	YBR142W	MAK5	-14	0.56	0.24	1	528246	528265	2	758464	758483	758461
GAGGTTATGATGATAATGAT	essential_collection	chrII	-	528249	GGG	0.616044940946	3.5	2	2	0	2	0	0	0	0	0	0	1	0	0	0	0	0	0	0	chr2	528247	20	YBR142W	MAK5	-10	0.6	0.22	1	528250	528269	2	758468	758487	758465
TAACTGATATACTGTTGGTG	essential_collection	chrII	-	532270	TGG	0.56536043862	2.5	2	2	1	2	0	0	0	0	1	0	0	0	0	0	0	0	0	0	chr2	532268	20	YBR143C	SUP45	-71	0	0.64	2	532271	532290	2	762489	762508	762486
ATTGATTTGACGCTTAGCAC	essential_collection	chrII	+	532330	TGG	0.49933210025	3	3	1	1	1	1	0	0	0	1	0	0	0	0	0	0	0	0	0	chr2	532333	20	YBR143C	SUP45	-110	0	0.74	2	532311	532330	2	762529	762548	762551
ATAGCGCCGTCTTTATTACC	essential_collection	chrII	-	532376	CGG	0.46177597167	4.5	3	1	2	1	1	0	0	0	0	0	0	1	0	0	0	0	0	0	chr2	532374	20	YBR143C	SUP45	-177	0	0.47	2	532377	532396	2	762595	762614	762592
TGTATGGAAAGTTGAAATAC	essential_collection	chrII	-	546120	AGG	0.451228888591	2	2	3	1	2	0	0	0	0	0	1	0	0	0	0	0	0	0	4	chr2	546118	20	YBR152W	SPP381	-177	0.66	0.12	1	546121	546140	2	776339	776358	776336
GCCAAAGAATCTTTCATGTA	essential_collection	chrII	-	546136	TGG	0.440633018107	3.5	3	3	2	1	1	0	0	0	1	0	0	0	0	0	0	0	0	0	chr2	546134	20	YBR152W	SPP381	-161	0.58	0.13	1	546137	546156	2	776355	776374	776352
TCCATACATGAAAGATTCTT	essential_collection	chrII	+	546152	TGG	0.297490132351	4.5	2	3	2	1	0	0	0	0	1	0	0	0	0	0	0	0	0	1	chr2	546155	20	YBR152W	SPP381	-166	0.61	0.14	1	546133	546152	2	776351	776370	776373
GAATTGCTTTTCTCAATATA	essential_collection	chrII	-	546261	TGG	0.300040400496	4.5	4	2	1	1	0	0	1	0	1	0	0	0	0	0	0	0	0	0	chr2	546259	20	YBR152W	SPP381	-36	0	0.96	2	546262	546281	2	776480	776499	776477
AATCTCTACTATTCTTGCCT	essential_collection	chrII	-	547202	AGG	0.534885200805	3.5	2	2	2	1	0	0	0	0	0	1	0	0	0	0	0	0	0	0	chr2	547200	20	YBR153W	RIB7	-183	0.24	0.22	1	547203	547222	2	777421	777440	777418
CAACTAACTGAAAGGCATGT	essential_collection	chrII	-	547274	GGG	0.635451051165	3.5	1	3	1	2	0	0	0	0	0	0	1	0	0	0	0	0	0	0	chr2	547272	20	YBR153W	RIB7	-111	0	0.81	2	547275	547294	2	777493	777512	777490
TCAACTAACTGAAAGGCATG	essential_collection	chrII	-	547275	TGG	0.567859646976	1.5	1	3	1	2	0	0	0	0	1	0	0	0	0	0	0	0	0	0	chr2	547273	20	YBR153W	RIB7	-110	0	0.8	2	547276	547295	2	777494	777513	777491
CCCGACATCAACTAACTGAA	essential_collection	chrII	-	547282	AGG	0.598734233916	1	1	2	3	1	0	0	0	0	0	1	0	0	0	0	0	0	0	1	chr2	547280	20	YBR153W	RIB7	-103	0	0.68	2	547283	547302	2	777501	777520	777498
CCTTTCAGTTAGTTGATGTC	essential_collection	chrII	+	547299	GGG	0.470398543212	3	3	1	2	1	1	0	0	0	0	0	1	0	0	0	0	0	0	1	chr2	547302	20	YBR153W	RIB7	-107	0	0.74	2	547280	547299	2	777498	777517	777520
GATTACAAACGTTGCTAACA	essential_collection	chrII	-	549106	AGG	0.491059827362	2	2	3	1	1	0	0	0	0	0	1	0	0	0	0	0	0	0	0	chr2	549104	20	YBR154C	RPB5	-17	0	0.87	2	549107	549126	2	779325	779344	779322
TTATTCAAAACGACGCAATT	essential_collection	chrII	-	549136	CGG	0.370613549236	4.5	2	4	1	1	0	0	0	0	0	0	0	1	0	0	0	0	0	0	chr2	549134	20	YBR154C	RPB5	-47	0	0.84	2	549137	549156	2	779355	779374	779352
TAGCAATGGCTGACCGCGGA	essential_collection	chrII	-	549201	AGG	0.468152771395	1	1	2	2	2	0	0	0	0	0	1	0	0	0	0	0	0	0	0	chr2	549199	20	YBR154C	RPB5	-112	0	0.83	2	549202	549221	2	779420	779439	779417
GGTCAGCCATTGCTAAAAAA	essential_collection	chrII	+	549226	AGG	0.454733820311	2	2	6	2	2	0	0	0	0	0	1	0	0	0	0	0	0	0	0	chr2	549229	20	YBR154C	RPB5	-116	0	0.84	2	549207	549226	2	779425	779444	779447
CTCTATTCGACTCCTAACGG	essential_collection	chrII	-	549232	AGG	0.657056499609	2.5	2	2	2	2	0	0	0	0	0	1	0	0	0	0	0	0	0	0	chr2	549230	20	YBR154C	RPB5	-143	0	0.64	2	549233	549252	2	779451	779470	779448
GTCCTCTATTCGACTCCTAA	essential_collection	chrII	-	549235	CGG	0.521761098318	2.5	2	2	2	1	0	0	0	0	0	0	0	1	0	0	0	0	0	0	chr2	549233	20	YBR154C	RPB5	-146	0	0.66	2	549236	549255	2	779454	779473	779451
GCAAGCATTTAAAATTAAAG	essential_collection	chrII	-	549273	TGG	0.491240924354	3	3	4	1	1	1	0	0	0	1	0	0	0	0	0	0	0	0	2	chr2	549271	20	YBR154C	RPB5	-184	0.01	0.57	2	549274	549293	2	779492	779511	779489
ACTGCGTTAAGAAAGAGATG	essential_collection	chrII	-	549584	AGG	0.707138913396	2	2	3	1	1	0	0	0	0	0	1	0	0	0	0	0	0	0	0	chr2	549582	20	YBR155W	CNS1	-156	0	0.85	2	549585	549604	2	779803	779822	779800
AAAAGAATATGTGTAATTTC	essential_collection	chrII	+	549654	CGG	0.360204562138	3.5	3	4	1	1	1	0	0	0	0	0	0	1	0	0	0	0	0	0	chr2	549657	20	YBR155W	CNS1	-107	0	0.59	2	549635	549654	2	779853	779872	779875
AAGGCCATATATGTATATAT	essential_collection	chrII	-	559831	TGG	0.339292151077	3.5	1	2	2	2	0	0	0	0	1	0	0	0	0	0	0	0	2	5	chr2	559829	20	YBR160W	CDC28	-158	0	0.96	2	559832	559851	2	790050	790069	790047
TGTACCAATATATACATATA	essential_collection	chrII	+	559844	TGG	0.367076916178	1.5	1	2	2	1	0	0	0	0	1	0	0	0	0	0	0	0	0	1	chr2	559847	20	YBR160W	CDC28	-166	0	0.99	2	559825	559844	2	790043	790062	790065
TGGCGTTTGTTGCCCTAATA	essential_collection	chrII	-	559850	AGG	0.320744758797	4.5	3	2	3	2	1	0	0	0	0	1	0	0	0	0	0	0	0	0	chr2	559848	20	YBR160W	CDC28	-139	0	0.82	2	559851	559870	2	790069	790088	790066
AATTTTCTTTCAAGAGGACT	essential_collection	chrII	-	559956	TGG	0.491468057846	6.5	4	2	1	2	0	0	1	0	1	0	0	0	0	0	0	0	0	1	chr2	559954	20	YBR160W	CDC28	-33	0.22	0.65	1	559957	559976	2	790175	790194	790172
GCAATTTGCCACTGCTTCAT	essential_collection	chrII	-	565424	AGG	0.35110704706	3.5	3	2	2	1	1	0	0	0	0	1	0	0	0	0	0	0	0	0	chr2	565422	20	YBR163W	EXO5	-186	0.41	0.25	1	565425	565444	2	795643	795662	795640
TTGCATATATAAGTGTACAG	essential_collection	chrII	+	565460	TGG	0.615215181596	2	2	2	1	1	0	0	0	0	1	0	0	0	0	0	0	0	0	0	chr2	565463	20	YBR163W	EXO5	-171	0.33	0.32	1	565441	565460	2	795659	795678	795681
TAATAATAACAACAAGCATA	essential_collection	chrII	+	565516	AGG	0.55937717356	1.5	1	2	1	1	0	0	0	0	0	1	0	0	0	0	0	0	0	3	chr2	565519	20	YBR163W	EXO5	-115	0.04	0.82	2	565497	565516	2	795715	795734	795737
GCATCCATAAATGACAACGC	essential_collection	chrII	-	565530	GGG	0.694929393588	1	1	3	2	1	0	0	0	0	0	0	1	0	0	0	0	0	0	0	chr2	565528	20	YBR163W	EXO5	-80	0	0.74	2	565531	565550	2	795749	795768	795746
ATTACCCGCGTTGTCATTTA	essential_collection	chrII	+	565543	TGG	0.101865648019	3.5	3	1	3	1	1	0	0	0	1	0	0	0	0	0	0	0	0	0	chr2	565546	20	YBR163W	EXO5	-88	0	0.9	2	565524	565543	2	795742	795761	795764
TGTTGCACGTTTGATTGGCA	essential_collection	chrII	-	565591	TGG	0.525641552122	3	3	1	1	2	1	0	0	0	1	0	0	0	0	0	0	0	0	0	chr2	565589	20	YBR163W	EXO5	-19	0.15	0.66	2	565592	565611	2	795810	795829	795807
ATCTTTGTTGCACGTTTGAT	essential_collection	chrII	-	565596	TGG	0.432407793475	4.5	3	1	1	1	1	0	0	0	1	0	0	0	0	0	0	0	0	0	chr2	565594	20	YBR163W	EXO5	-14	0.21	0.56	1	565597	565616	2	795815	795834	795812
CTAAAATTCCCAAATCAATT	essential_collection	chrII	-	572106	TGG	0.342526635177	4.5	2	4	3	0	0	0	0	0	1	0	0	0	0	0	0	0	1	1	chr2	572104	20	YBR167C	POP7	-27	0.52	0.14	1	572107	572126	2	802325	802344	802322
TGTTGAATTGAATATGAAAA	essential_collection	chrII	-	572146	TGG	0.475316370871	2.5	2	4	0	1	0	0	0	0	1	0	0	0	0	0	0	0	0	1	chr2	572144	20	YBR167C	POP7	-67	0.13	0.43	2	572147	572166	2	802365	802384	802362
AATTTCTTTACTTCCCCACC	essential_collection	chrII	-	572170	AGG	0.512830894776	5.5	3	2	4	0	1	0	0	0	0	1	0	0	0	0	0	0	0	0	chr2	572168	20	YBR168W	PEX32	-63	0	0.41	2	572171	572190	2	802389	802408	802386
ATTCAATTCAACAGCCTGGT	essential_collection	chrII	+	572173	GGG	0.513649104687	3.5	2	2	2	2	0	0	0	0	0	0	1	0	0	0	0	0	0	0	chr2	572176	20	YBR167C	POP7	-73	0.09	0.43	2	572154	572173	2	802372	802391	802394
TTCAATTCAACAGCCTGGTG	essential_collection	chrII	+	572174	GGG	0.580346587399	2	2	2	2	2	0	0	0	0	0	0	1	0	0	0	0	0	0	0	chr2	572177	20	YBR167C	POP7	-74	0.08	0.43	2	572155	572174	2	802373	802392	802395
CATAAAAGGGTATTTGTTTC	essential_collection	chrII	-	572196	GGG	0.17725605629	5.5	3	4	1	3	1	0	0	0	0	0	1	0	0	0	0	0	0	0	chr2	572194	20	YBR168W	PEX32	-37	0.07	0.24	2	572197	572216	2	802415	802434	802412
TCTTGGAAATAAGCATAAAA	essential_collection	chrII	-	572209	GGG	0.349493638626	2.5	2	4	1	2	0	0	0	0	0	0	1	0	0	0	0	0	0	0	chr2	572207	20	YBR168W	PEX32	-24	0.23	0.21	1	572210	572229	2	802428	802447	802425
GTTGGTGTTCCAGTAATTCT	essential_collection	chrII	-	572226	TGG	0.380983564225	3.5	2	2	2	2	0	0	0	0	1	0	0	0	0	0	0	0	0	0	chr2	572224	20	YBR168W	PEX32	-7	0.47	0.27	1	572227	572246	2	802445	802464	802442
TTACTGGAACACCAACTGCA	essential_collection	chrII	+	572250	AGG	0.613132000628	2	2	2	2	2	0	0	0	0	0	1	0	0	0	0	0	0	0	0	chr2	572253	20	YBR168W	PEX32	-4	0.51	0.27	1	572231	572250	2	802449	802468	802471
TACTGGAACACCAACTGCAA	essential_collection	chrII	+	572251	GGG	0.618753759142	1	1	2	2	2	0	0	0	0	0	0	1	0	0	0	0	0	0	0	chr2	572254	20	YBR168W	PEX32	-3	0.52	0.28	1	572232	572251	2	802450	802469	802472
TTCATGCTGAAGAATATGGC	essential_collection	chrII	-	589264	CGG	0.531928065927	2	2	2	1	2	0	0	0	0	0	0	0	1	0	0	0	0	0	2	chr2	589262	20	YBR179C	FZO1	-96	0	0.91	2	589265	589284	2	819483	819502	819480
CATGAAAAGCTGTATTTACC	essential_collection	chrII	+	589298	CGG	0.518051312276	3.5	3	4	2	1	1	0	0	0	0	0	0	1	0	0	0	0	0	0	chr2	589301	20	YBR179C	FZO1	-109	0	0.87	2	589279	589298	2	819497	819516	819519
TAAAAGTTGGTGCGCAGTCC	essential_collection	chrII	-	589299	GGG	0.43867558791	2	2	4	2	2	0	0	0	0	0	0	1	0	0	0	0	0	0	1	chr2	589297	20	YBR179C	FZO1	-131	0	0.9	2	589300	589319	2	819518	819537	819515
TTAAAAGTTGGTGCGCAGTC	essential_collection	chrII	-	589300	CGG	0.383231580662	2	2	4	1	2	0	0	0	0	0	0	0	1	0	0	0	0	0	1	chr2	589298	20	YBR179C	FZO1	-132	0	0.92	2	589301	589320	2	819519	819538	819516
TAACTCGCGCAAAGACCGAA	essential_collection	chrII	-	589333	CGG	0.62813919912	1	1	3	2	1	0	0	0	0	0	0	0	1	0	0	0	0	0	0	chr2	589331	20	YBR179C	FZO1	-165	0	0.81	2	589334	589353	2	819552	819571	819549
TTTAAATATTAATCTCCGTT	essential_collection	chrII	+	589335	CGG	0.446237940372	4.5	3	3	2	1	1	0	0	0	0	0	0	1	0	0	0	0	0	0	chr2	589338	20	YBR179C	FZO1	-146	0	0.75	2	589316	589335	2	819534	819553	819556
TTCCAACTATTCCATTACTC	essential_collection	chrII	+	600035	AGG	0.403045931213	2.5	2	2	2	0	0	0	0	0	0	1	0	0	0	0	0	0	0	0	chr2	600038	20	YBR185C	MBA1	-47	0.04	0.22	2	600016	600035	2	830234	830253	830256
TTGTAATATGGGGAGAAGGC	essential_collection	chrII	+	600073	CGG	0.564670222113	2.5	2	2	1	4	0	0	0	0	0	0	0	1	0	0	0	0	0	0	chr2	600076	20	YBR185C	MBA1	-85	0	0.7	2	600054	600073	2	830272	830291	830294
TTTGTCCGTAAATATTCTGC	essential_collection	chrII	-	600075	CGG	0.536286012262	3.5	3	3	2	1	1	0	0	0	0	0	0	1	0	0	0	0	0	0	chr2	600073	20	YBR185C	MBA1	-108	0	0.68	2	600076	600095	2	830294	830313	830291
GAAGGCCGGCAGAATATTTA	essential_collection	chrII	+	600087	CGG	0.344496668378	3.5	3	2	2	2	1	0	0	0	0	0	0	1	0	0	0	0	0	0	chr2	600090	20	YBR185C	MBA1	-99	0	0.76	2	600068	600087	2	830286	830305	830308
CAATCTTTCGGTGATTGGTA	essential_collection	chrII	-	600149	CGG	0.455500021822	3.5	3	2	1	2	1	0	0	0	0	0	0	1	0	0	0	0	0	0	chr2	600147	20	YBR185C	MBA1	-182	0.45	0.35	1	600150	600169	2	830368	830387	830365
ACGGGCAATCTTTCGGTGAT	essential_collection	chrII	-	600154	TGG	0.410833812212	3.5	3	2	1	3	1	0	0	0	1	0	0	0	0	0	0	0	0	0	chr2	600152	20	YBR185C	MBA1	-187	0.53	0.35	1	600155	600174	2	830373	830392	830370
TGGCATTAGCTATGTCAGCG	essential_collection	chrII	+	602333	CGG	0.742139894085	2	2	1	1	2	0	0	0	0	0	0	0	1	0	0	0	0	0	0	chr2	602336	20	YBR187W	GDT1	-182	0.02	0.86	2	602314	602333	2	832532	832551	832554
AACAACAAAACGTTGGAATA	essential_collection	chrII	-	602431	GGG	0.467538000221	2	2	4	1	2	0	0	0	0	0	0	1	0	0	0	0	0	0	0	chr2	602429	20	YBR187W	GDT1	-63	0	0.45	2	602432	602451	2	832650	832669	832647
CAACAACAAAACGTTGGAAT	essential_collection	chrII	-	602432	AGG	0.371902986756	3.5	2	4	1	2	0	0	0	0	0	1	0	0	0	0	0	0	0	0	chr2	602430	20	YBR187W	GDT1	-62	0	0.41	2	602433	602452	2	832651	832670	832648
AGCGAGCAACAACAAAACGT	essential_collection	chrII	-	602438	TGG	0.669178585981	3.5	1	4	1	1	0	0	0	0	1	0	0	0	0	0	0	0	0	0	chr2	602436	20	YBR187W	GDT1	-56	0	0.37	2	602439	602458	2	832657	832676	832654
TATTATGTATTTTACGATCA	essential_collection	chrII	+	602495	AGG	0.42557049728	4.5	4	1	1	1	0	0	1	0	0	1	0	0	0	0	0	0	0	3	chr2	602498	20	YBR187W	GDT1	-20	0.08	0.2	2	602476	602495	2	832694	832713	832716
ATCTTCTAGCTATTTACGTT	essential_collection	chrII	-	605682	GGG	0.387098818017	4.5	3	1	1	1	1	0	0	0	0	0	1	0	0	0	0	0	0	0	chr2	605680	20	YBR191W	RPL21A	-555	0.05	0.14	1	605683	605702	2	835901	835920	835898
TAGGATTTTACACCTTGGCT	essential_collection	chrII	+	605763	TGG	0.544306934864	4	4	1	2	2	0	0	1	0	1	0	0	0	0	0	0	0	0	0	chr2	605766	20	YBR191W	RPL21A	-495	0.73	0.08	0	605744	605763	2	835962	835981	835984
TTGAAGCCGTTAATATTTAA	essential_collection	chrII	+	605807	AGG	0.19401381402	3.5	3	2	2	1	1	0	0	0	0	1	0	0	0	0	0	0	0	0	chr2	605810	20	YBR191W	RPL21A	-451	0.61	0.04	0	605788	605807	2	836006	836025	836028
AAAGTGAATGCAAGATGGCA	essential_collection	chrII	-	605821	TGG	0.550897266642	1	1	3	1	2	0	0	0	0	1	0	0	0	0	0	0	0	0	0	chr2	605819	20	YBR191W	RPL21A	-416	0.45	0.14	0	605822	605841	2	836040	836059	836037
TACATTTAGATTATTTCTTT	essential_collection	chrII	+	607277	TGG	0.18228572643	6.5	3	1	1	1	0	1	0	0	1	0	0	0	0	0	0	0	1	1	chr2	607280	20	YBR192W	RIM2	-177	0.12	0.11	2	607258	607277	2	837476	837495	837498
CTGTGTTGAGTAGTCTATAT	essential_collection	chrII	-	607296	AGG	0.384983530297	3.5	2	1	1	1	0	0	0	0	0	1	0	0	0	0	0	0	0	0	chr2	607294	20	YBR192W	RIM2	-137	0	0.77	2	607297	607316	2	837515	837534	837512
TGCTCAACGCAAGTAATATC	essential_collection	chrII	-	607333	TGG	0.379959987418	1.5	1	2	1	1	0	0	0	0	1	0	0	0	0	0	0	0	0	0	chr2	607331	20	YBR192W	RIM2	-100	0	0.75	2	607334	607353	2	837552	837571	837549
TCTCTTTTGAATCCTCGCTT	essential_collection	chrII	+	607373	CGG	0.388386733763	4.5	4	2	2	1	0	0	1	0	0	0	0	1	0	0	0	0	0	0	chr2	607376	20	YBR192W	RIM2	-81	0	0.94	2	607354	607373	2	837572	837591	837594
ACTTCTTGGATTTTGGCGTA	essential_collection	chrII	-	607402	AGG	0.430388427601	4	4	1	1	2	0	0	1	0	0	1	0	0	0	0	0	0	0	1	chr2	607400	20	YBR192W	RIM2	-31	0.02	0.31	2	607403	607422	2	837621	837640	837618
TAATTTTACTTCTTGGATTT	essential_collection	chrII	-	607409	TGG	0.232607974204	5.5	4	2	1	2	0	0	1	0	1	0	0	0	0	0	0	0	0	0	chr2	607407	20	YBR192W	RIM2	-24	0.06	0.34	2	607410	607429	2	837628	837647	837625
ACGTTCTGTTCAAAAAAGTA	essential_collection	chrII	-	609878	AGG	0.511385513143	2.5	2	6	1	1	0	0	0	0	0	1	0	0	0	0	0	0	0	0	chr2	609876	20	YBR194W	AIM4	-80	0	0.5	2	609879	609898	2	840097	840116	840094
TACTTTTAGACACTTTGCAA	essential_collection	chrII	+	609917	AGG	0.590052634669	4	4	2	1	1	0	0	1	0	0	1	0	0	0	0	0	0	0	0	chr2	609920	20	YBR194W	AIM4	-62	0.07	0.46	2	609898	609917	2	840116	840135	840138
TTGATTATTTTCAAATATCA	essential_collection	chrII	+	609956	AGG	0.398381076698	5.5	4	3	1	1	0	0	1	0	0	1	0	0	0	0	0	0	0	3	chr2	609959	20	YBR194W	AIM4	-23	0.15	0.14	2	609937	609956	2	840155	840174	840177
AAAGGATTGGATGACTTTGA	essential_collection	chrII	-	609972	AGG	0.353376338323	3	3	3	1	2	1	0	0	0	0	1	0	0	0	0	0	0	0	0	chr2	609970	20	YBR194W	AIM4	14	0.11	0.24	1	609973	609992	2	840191	840210	840188
GATATGAGAACAATGAGAAA	essential_collection	chrII	+	614047	AGG	0.427836649083	1.5	1	3	1	1	0	0	0	0	0	1	0	0	0	0	0	0	0	0	chr2	614050	20	YBR196C	PGI1	-95	0.05	0.19	2	614028	614047	2	844246	844265	844268
AAAAATGGGACGAAACAAAT	essential_collection	chrII	+	614070	AGG	0.406905805513	3.5	1	5	1	3	0	0	0	0	0	1	0	0	0	0	0	0	0	0	chr2	614073	20	YBR196C	PGI1	-118	0.1	0.17	2	614051	614070	2	844269	844288	844291
AAAATGGGACGAAACAAATA	essential_collection	chrII	+	614071	GGG	0.417157049939	1.5	1	4	1	3	0	0	0	0	0	0	1	0	0	0	0	0	0	0	chr2	614074	20	YBR196C	PGI1	-119	0.1	0.16	2	614052	614071	2	844270	844289	844292
CTGTAAATATCATCTTTTAC	essential_collection	chrII	-	618683	GGG	0.25076645731	4.5	4	3	1	1	0	0	1	0	0	0	1	0	0	0	0	0	1	1	chr2	618681	20	YBR198C	TAF5	-93	0	0.59	2	618684	618703	2	848902	848921	848899
TATTTACAGCTACTTTTACC	essential_collection	chrII	+	618714	CGG	0.558860967849	4	4	1	2	1	0	0	1	0	0	0	0	1	0	0	0	0	0	0	chr2	618717	20	YBR198C	TAF5	-103	0	0.66	2	618695	618714	2	848913	848932	848935
ATGGAATTCTCCCCTTAGCC	essential_collection	chrII	-	618715	GGG	0.546064978483	2.5	2	2	4	2	0	0	0	0	0	0	1	0	0	0	0	0	0	0	chr2	618713	20	YBR199W	KTR4	-84	0	0.78	2	618716	618735	2	848934	848953	848931
AATGGAATTCTCCCCTTAGC	essential_collection	chrII	-	618716	CGG	0.487846047157	2.5	2	2	4	2	0	0	0	0	0	0	0	1	0	0	0	0	0	0	chr2	618714	20	YBR199W	KTR4	-83	0	0.8	2	618717	618736	2	848935	848954	848932
AGCTACTTTTACCCGGCTAA	essential_collection	chrII	+	618721	GGG	0.538983628047	4	4	2	3	2	0	0	1	0	0	0	1	0	0	0	0	0	0	0	chr2	618724	20	YBR199W	KTR4	-99	0	0.73	2	618702	618721	2	848920	848939	848942
ATAGAGCTCGTTCCGTTGAA	essential_collection	chrII	-	618734	TGG	0.406241831898	2	2	2	2	1	0	0	0	0	1	0	0	0	0	0	0	0	0	0	chr2	618732	20	YBR199W	KTR4	-65	0	0.97	2	618735	618754	2	848953	848972	848950
TTGCATTTATTTTCCTTATA	essential_collection	chrII	-	625564	AGG	0.209193425657	6.5	4	1	2	1	0	0	1	0	0	1	0	0	0	0	0	0	0	0	chr2	625562	20	YBR202W	MCM7	-132	0.31	0.35	1	625565	625584	2	855783	855802	855780
AGAAAGGAAATTTCCTTATA	essential_collection	chrII	+	625568	AGG	0.228479939566	3	3	3	2	2	1	0	0	0	0	1	0	0	0	0	0	0	0	0	chr2	625571	20	YBR202W	MCM7	-149	0.32	0.22	1	625549	625568	2	855767	855786	855789
ATAAATGCAATTCATTAAGT	essential_collection	chrII	+	625594	CGG	0.440148175983	3.5	2	3	1	1	0	0	0	0	0	0	0	1	0	0	0	0	0	2	chr2	625597	20	YBR202W	MCM7	-123	0.24	0.34	1	625575	625594	2	855793	855812	855815
TACTGTAGTACATCTCGCTC	essential_collection	chrII	-	625640	TGG	0.507894075821	1.5	1	1	1	1	0	0	0	0	1	0	0	0	0	0	0	0	0	0	chr2	625638	20	YBR202W	MCM7	-56	0.05	0.56	2	625641	625660	2	855859	855878	855856
GCGAGATGTACTACAGTAGC	essential_collection	chrII	+	625662	AGG	0.520837810891	1.5	1	1	1	1	0	0	0	0	0	1	0	0	0	0	0	0	0	0	chr2	625665	20	YBR202W	MCM7	-55	0.06	0.52	2	625643	625662	2	855861	855880	855883
CCTTTCTAAATGTAAGTTAT	essential_collection	chrII	-	625685	TGG	0.218122613343	3.5	3	3	2	1	1	0	0	0	1	0	0	0	0	0	0	0	0	0	chr2	625683	20	YBR202W	MCM7	-11	0.62	0.07	1	625686	625705	2	855904	855923	855901
TTCATTAGCTATTATGGCAA	essential_collection	chrII	-	647243	GGG	0.49673098015	2.5	2	2	1	2	0	0	0	0	0	0	1	0	0	0	0	0	0	2	chr2	647241	20	YBR212W	NGR1	-184	0.39	0.31	1	647244	647263	2	877462	877481	877459
CCTTCACAGCCGTTTGAAGC	essential_collection	chrII	-	647353	TGG	0.482555082184	3	3	2	2	1	1	0	0	0	1	0	0	0	0	0	0	0	0	0	chr2	647351	20	YBR212W	NGR1	-74	0	0.89	2	647354	647373	2	877572	877591	877569
CAGCTTCAAACGGCTGTGAA	essential_collection	chrII	+	647371	GGG	0.56047749182	2	2	3	1	2	0	0	0	0	0	0	1	0	0	0	0	0	0	0	chr2	647374	20	YBR212W	NGR1	-77	0	0.86	2	647352	647371	2	877570	877589	877592
AGCTTCAAACGGCTGTGAAG	essential_collection	chrII	+	647372	GGG	0.579782544847	2	2	3	1	2	0	0	0	0	0	0	1	0	0	0	0	0	0	0	chr2	647375	20	YBR212W	NGR1	-76	0	0.86	2	647353	647372	2	877571	877590	877593
CAAGTTTGGGGAACGCTTTT	essential_collection	chrII	-	647391	TGG	0.221403790198	6.5	4	2	1	4	0	0	0	1	1	0	0	0	0	0	0	0	0	0	chr2	647389	20	YBR212W	NGR1	-36	0	0.67	2	647392	647411	2	877610	877629	877607
TGGTCTTGAATACAAGTTTG	essential_collection	chrII	-	647403	GGG	0.583854377488	3.5	3	2	1	2	1	0	0	0	0	0	1	0	0	0	0	0	0	2	chr2	647401	20	YBR212W	NGR1	-24	0	0.53	2	647404	647423	2	877622	877641	877619
TTTGGTCTTGAATACAAGTT	essential_collection	chrII	-	647405	TGG	0.259663391582	4.5	3	2	1	2	1	0	0	0	1	0	0	0	0	0	0	0	0	1	chr2	647403	20	YBR212W	NGR1	-22	0	0.49	2	647406	647425	2	877624	877643	877621
GTTCTCCCACTTCGAAGTCT	essential_collection	chrII	+	666559	CGG	0.502377460903	3.5	2	2	3	1	0	0	0	0	0	0	0	1	0	0	0	0	0	0	chr2	666562	20	YBR221C	PDB1	-93	0	0.96	2	666540	666559	2	896758	896777	896780
TTTTCGTCGCGGCTGTTTCC	essential_collection	chrII	-	666574	GGG	0.298893711652	4	4	0	2	2	0	0	1	0	0	0	1	0	0	0	0	0	0	0	chr2	666572	20	YBR221C	PDB1	-129	0	0.75	2	666575	666594	2	896793	896812	896790
CGACGAAAAAGAATCAGCTT	essential_collection	chrII	+	666605	AGG	0.549682693482	4.5	2	5	1	1	0	0	0	0	0	1	0	0	0	0	0	0	0	0	chr2	666608	20	YBR221C	PDB1	-139	0	0.82	2	666586	666605	2	896804	896823	896826
TATCAATAGAAATACGTACG	essential_collection	chrII	+	684797	CGG	0.779622595337	1.5	1	3	1	1	0	0	0	0	0	0	0	1	0	0	0	0	0	0	chr2	684800	20	YBR233W-A	DAD3	151	0.35	0.19	0	684778	684797	2	914996	915015	915018
AGCTCTTCTTTTGTATTCTT	essential_collection	chrII	-	684903	TGG	0.195772360482	5.5	4	1	1	1	0	0	1	0	1	0	0	0	0	0	0	0	0	1	chr2	684901	20	YBR233W-A	DAD3	24	0	0.75	1	684904	684923	2	915122	915141	915119
TGTTTCACAGCGACTTTGAC	essential_collection	chrII	-	684934	TGG	0.45524301715	3.5	3	1	1	1	1	0	0	0	1	0	0	0	0	0	0	0	0	0	chr2	684932	20	YBR233W-A	DAD3	-7	0.22	0.62	1	684935	684954	2	915153	915172	915150
CATTATAGGCAAGGCGCGGG	essential_collection	chrII	+	686721	CGG	0.474184323207	2.5	2	2	1	3	0	0	0	0	0	0	0	1	0	0	0	0	0	0	chr2	686724	20	YBR234C	ARC40	-73	0	0.84	2	686702	686721	2	916920	916939	916942
GTAGTAGTTGTCACATTAAT	essential_collection	chrII	+	691751	CGG	0.234956132321	3.5	2	2	1	1	0	0	0	0	0	0	0	1	0	0	0	0	0	0	chr2	691754	20	YBR236C	ABD1	-10	0.23	0.46	1	691732	691751	2	921950	921969	921972
GAAAAGTGTCTCACATGTAA	essential_collection	chrII	+	691773	AGG	0.446647147997	1.5	1	4	1	1	0	0	0	0	0	1	0	0	0	0	0	0	0	0	chr2	691776	20	YBR236C	ABD1	-32	0.12	0.71	2	691754	691773	2	921972	921991	921994
TATCTTGATTTACCATTACC	essential_collection	chrII	+	691830	CGG	0.515052265324	3	3	1	2	1	1	0	0	0	0	0	0	1	0	0	0	0	0	0	chr2	691833	20	YBR236C	ABD1	-89	0	0.42	2	691811	691830	2	922029	922048	922051
TAATTAGTTTCATCTAATCC	essential_collection	chrII	-	691831	GGG	0.490758819413	3	3	2	2	1	1	0	0	0	0	0	1	0	0	0	0	0	0	0	chr2	691829	20	YBR237W	PRP5	-83	0	0.61	2	691832	691851	2	922050	922069	922047
ATTAAAGTCATTTAGAGCAA	essential_collection	chrII	+	691867	TGG	0.502978678811	3	3	3	1	1	1	0	0	0	1	0	0	0	0	0	0	0	0	0	chr2	691870	20	YBR237W	PRP5	-68	0	0.84	2	691848	691867	2	922066	922085	922088
GAACTCTAATACCTTTAGTT	essential_collection	chrII	-	691874	TGG	0.301005596324	4.5	3	2	2	1	1	0	0	0	1	0	0	0	0	0	0	0	0	0	chr2	691872	20	YBR237W	PRP5	-40	0	0.86	2	691875	691894	2	922093	922112	922090
CGAGATTGAGGCAATATAAA	essential_collection	chrII	+	706936	AGG	0.226666004533	2	2	3	1	2	0	0	0	0	0	1	0	0	0	0	0	0	0	0	chr2	706939	20	YBR243C	ALG7	-89	0	0.84	2	706917	706936	2	937135	937154	937157
TGAGGCAATATAAAAGGAAA	essential_collection	chrII	+	706942	GGG	0.552501070003	1.5	1	4	1	2	0	0	0	0	0	0	1	0	0	0	0	0	0	0	chr2	706945	20	YBR243C	ALG7	-95	0	0.71	2	706923	706942	2	937141	937160	937163
AAAAGGAAAGGGCCATATAC	essential_collection	chrII	+	706953	AGG	0.405439603497	1.5	1	4	2	3	0	0	0	0	0	1	0	0	0	0	0	0	0	2	chr2	706956	20	YBR243C	ALG7	-106	0	0.74	2	706934	706953	2	937152	937171	937174
GTTTAATACAATAATAGTAC	essential_collection	chrII	-	706971	AGG	0.482300491547	3	3	2	1	1	1	0	0	0	0	1	0	0	0	0	0	0	0	1	chr2	706969	20	YBR243C	ALG7	-145	0.21	0.26	1	706972	706991	2	937190	937209	937187
TCTTAAAACGAGACAAATCT	essential_collection	chrII	+	714513	TGG	0.477921007314	3.5	2	4	1	1	0	0	0	0	1	0	0	0	0	0	0	0	0	0	chr2	714516	20	YBR247C	ENP1	-27	0.29	0.13	1	714494	714513	2	944712	944731	944734
ACTTCTTCAACATTGACGAA	essential_collection	chrII	-	714544	AGG	0.620560720693	3.5	2	2	1	1	0	0	0	0	0	1	0	0	0	0	0	0	0	0	chr2	714542	20	YBR247C	ENP1	-79	0	0.69	2	714545	714564	2	944763	944782	944760
TTTCGTCAATGTTGAAGAAG	essential_collection	chrII	+	714563	TGG	0.540153501089	3	3	2	1	1	1	0	0	0	1	0	0	0	0	0	0	0	0	0	chr2	714566	20	YBR247C	ENP1	-77	0	0.69	2	714544	714563	2	944762	944781	944784
TTCGTCAATGTTGAAGAAGT	essential_collection	chrII	+	714564	GGG	0.559858743751	3.5	2	2	1	1	0	0	0	0	0	0	1	0	0	0	0	0	0	0	chr2	714567	20	YBR247C	ENP1	-78	0	0.69	2	714545	714564	2	944763	944782	944785
ATTATTGGTGGTGTCAGTAG	essential_collection	chrII	-	714655	GGG	0.502006170938	3.5	2	1	1	2	0	0	0	0	0	0	1	0	0	0	0	0	0	0	chr2	714653	20	YBR247C	ENP1	-190	0.07	0.95	2	714656	714675	2	944874	944893	944871
TATGGGATACATAAATGTAT	essential_collection	chrII	-	721189	GGG	0.458102451482	3.5	1	3	1	3	0	0	0	0	0	0	1	0	0	0	0	0	0	0	chr2	721187	20	YBR251W	MRPS5	-154	0.07	0.82	2	721190	721209	2	951408	951427	951405
ATATGGGATACATAAATGTA	essential_collection	chrII	-	721190	TGG	0.46289722763	1.5	1	3	1	3	0	0	0	0	1	0	0	0	0	0	0	0	0	0	chr2	721188	20	YBR251W	MRPS5	-153	0.06	0.82	2	721191	721210	2	951409	951428	951406
TCACCATGTAATGAAATATA	essential_collection	chrII	-	721207	TGG	0.330258591413	1.5	1	3	2	1	0	0	0	0	1	0	0	0	0	0	0	0	0	2	chr2	721205	20	YBR251W	MRPS5	-136	0	0.81	2	721208	721227	2	951426	951445	951423
GTGATGCTTTCTTTTATTCG	essential_collection	chrII	+	721243	CGG	0.473483047574	6.5	4	1	1	1	0	0	1	0	0	0	0	1	0	0	0	0	0	0	chr2	721246	20	YBR251W	MRPS5	-121	0	1	2	721224	721243	2	951442	951461	951464
ACTTTGACAACAATAACGAT	essential_collection	chrII	-	721321	AGG	0.628730786191	3.5	3	2	1	1	1	0	0	0	0	1	0	0	0	0	0	0	0	0	chr2	721319	20	YBR251W	MRPS5	-22	0.58	0.41	1	721322	721341	2	951540	951559	951537
TGGTAGTAAATCAGAAATTA	essential_collection	chrII	-	722481	TGG	0.253603257851	2.5	2	3	1	2	0	0	0	0	1	0	0	0	0	0	0	0	0	0	chr2	722479	20	YBR252W	DUT1	-101	0	0.15	2	722482	722501	2	952700	952719	952697
AGTTGTTTCTACTTATTAAA	essential_collection	chrII	-	722538	TGG	0.268148287149	4.5	3	3	1	1	1	0	0	0	1	0	0	0	0	0	0	0	1	1	chr2	722536	20	YBR252W	DUT1	-44	0	0.51	2	722539	722558	2	952757	952776	952754
ACCAGTGCTACCAAAGCCAC	essential_collection	chrII	-	723028	CGG	0.564130378905	1	1	3	2	1	0	0	0	0	0	0	0	1	0	0	0	0	0	0	chr2	723026	20	YBR253W	SRB6	-170	0.27	0.44	1	723029	723048	2	953247	953266	953244
GTATAATGTATAATAAAATC	essential_collection	chrII	+	723100	AGG	0.460851696791	1.5	1	4	1	1	0	0	0	0	0	1	0	0	0	0	0	0	0	0	chr2	723103	20	YBR253W	SRB6	-119	0	0.88	2	723081	723100	2	953299	953318	953321
TAATTCAGTCCGGGTCACAC	essential_collection	chrII	-	723112	TGG	0.543867019523	2	2	2	2	3	0	0	0	0	1	0	0	0	0	0	0	0	0	0	chr2	723110	20	YBR253W	SRB6	-86	0	0.67	2	723113	723132	2	953331	953350	953328
AGGATAAATCCAGTGTGACC	essential_collection	chrII	+	723120	CGG	0.629004071598	1.5	1	3	2	2	0	0	0	0	0	0	0	1	0	0	0	0	0	0	chr2	723123	20	YBR253W	SRB6	-99	0	0.7	2	723101	723120	2	953319	953338	953341
TATGCATGCTACTAAGTGAT	essential_collection	chrII	-	723184	AGG	0.550461740696	3.5	1	2	1	1	0	0	0	0	0	1	0	0	0	0	0	0	0	0	chr2	723182	20	YBR253W	SRB6	-14	0.36	0.7	1	723185	723204	2	953403	953422	953400
TGATGAGTAAGGCTTTGAAG	essential_collection	chrII	+	724382	AGG	0.652625501904	3	3	2	1	2	1	0	0	0	0	1	0	0	0	0	0	0	0	0	chr2	724385	20	YBR255W	MTC4	-48	0	0.84	2	724363	724382	2	954581	954600	954603
GTAAGGCTTTGAAGAGGTAA	essential_collection	chrII	+	724388	AGG	0.466791147933	3	3	2	1	2	1	0	0	0	0	1	0	0	0	0	0	0	0	0	chr2	724391	20	YBR255W	MTC4	-42	0	0.81	2	724369	724388	2	954587	954606	954609
AATATACACTTCAGCAGAGG	essential_collection	chrII	+	724427	AGG	0.525472213603	2	2	2	1	2	0	0	0	0	0	1	0	0	0	0	0	0	0	0	chr2	724430	20	YBR255W	MTC4	-3	0.42	0.39	1	724408	724427	2	954626	954645	954648
ATATACACTTCAGCAGAGGA	essential_collection	chrII	+	724428	GGG	0.626981231006	2	2	1	1	2	0	0	0	0	0	0	1	0	0	0	0	0	0	0	chr2	724431	20	YBR255W	MTC4	-2	0.43	0.38	1	724409	724428	2	954627	954646	954649
ATACACTTCAGCAGAGGAGG	essential_collection	chrII	+	724430	GGG	0.565861818712	2	2	1	1	2	0	0	0	0	0	0	1	0	0	0	0	0	0	0	chr2	724433	20	YBR255W	MTC4	0	0.45	0.35	0	724411	724430	2	954629	954648	954651
CACTTCAGCAGAGGAGGGGG	essential_collection	chrII	+	724433	AGG	0.550991884078	2	2	1	1	5	0	0	0	0	0	1	0	0	0	0	0	0	0	0	chr2	724436	20	YBR255W	MTC4	3	0.47	0.33	0	724414	724433	2	954632	954651	954654
GGAGGGGGAGGTACTTTAAA	essential_collection	chrII	+	724445	CGG	0.288319837834	3	3	3	1	5	1	0	0	0	0	0	0	1	0	0	0	0	0	0	chr2	724448	20	YBR255W	MTC4	15	0.55	0.33	0	724426	724445	2	954644	954663	954666
ATTGGTTTGACATGTACGTT	essential_collection	chrII	+	728146	AGG	0.526286705133	4.5	3	1	1	2	1	0	0	0	0	1	0	0	0	0	0	0	0	0	chr2	728149	20	YBR256C	RIB5	-26	0.6	0.18	1	728127	728146	2	958345	958364	958367
TTATATCATTTGGATGGATC	essential_collection	chrII	+	728182	TGG	0.358879436902	3	3	1	1	2	1	0	0	0	1	0	0	0	0	0	0	0	0	0	chr2	728185	20	YBR256C	RIB5	-62	0.23	0.58	1	728163	728182	2	958381	958400	958403
AGTTCAATAACCTTCCTCCA	essential_collection	chrII	+	728221	TGG	0.567465730907	2	2	2	2	1	0	0	0	0	1	0	0	0	0	0	0	0	0	2	chr2	728224	20	YBR256C	RIB5	-101	0	0.79	2	728202	728221	2	958420	958439	958442
AAAAGGACGGAATTGGTACC	essential_collection	chrII	+	728262	CGG	0.524569648108	2	2	4	2	2	0	0	0	0	0	0	0	1	0	0	0	0	0	0	chr2	728265	20	YBR256C	RIB5	-142	0	0.7	2	728243	728262	2	958461	958480	958483
GTAGCCGCCCAAGTACTCTC	essential_collection	chrII	-	728264	CGG	0.486520077884	1.5	1	2	3	1	0	0	0	0	0	0	0	1	0	0	0	0	0	0	chr2	728262	20	YBR256C	RIB5	-165	0	0.83	2	728265	728284	2	958483	958502	958480
ATTGGTACCCGGAGAGTACT	essential_collection	chrII	+	728273	TGG	0.415282284342	3.5	2	1	3	2	0	0	0	0	1	0	0	0	0	0	0	0	0	0	chr2	728276	20	YBR256C	RIB5	-153	0	0.77	2	728254	728273	2	958472	958491	958494
AGCATTACTGGCAGCTTTGT	essential_collection	chrII	+	728661	GGG	0.296253578846	4.5	3	1	1	2	1	0	0	0	0	0	1	0	0	0	0	0	0	0	chr2	728664	20	YBR257W	POP4	-180	0.26	0.15	1	728642	728661	2	958860	958879	958882
GCATTACTGGCAGCTTTGTG	essential_collection	chrII	+	728662	GGG	0.582235441738	3.5	3	1	1	2	1	0	0	0	0	0	1	0	0	0	0	0	0	0	chr2	728665	20	YBR257W	POP4	-179	0.25	0.15	1	728643	728662	2	958861	958880	958883
GACCACCACAGCTGCAACCA	essential_collection	chrII	-	728688	CGG	0.500204099215	1	1	2	2	1	0	0	0	0	0	0	0	1	0	0	0	0	0	0	chr2	728686	20	YBR257W	POP4	-132	0	0.84	2	728689	728708	2	958907	958926	958904
ATTCTCCGTGGTTGCAGCTG	essential_collection	chrII	+	728700	TGG	0.511949220381	2.5	2	1	2	2	0	0	0	0	1	0	0	0	0	0	0	0	0	0	chr2	728703	20	YBR257W	POP4	-141	0	0.62	2	728681	728700	2	958899	958918	958921
GCGGATGAATTGGGATATAA	essential_collection	chrII	-	728720	AGG	0.333639406259	2	2	2	1	3	0	0	0	0	0	1	0	0	0	0	0	0	0	1	chr2	728718	20	YBR257W	POP4	-100	0	0.93	2	728721	728740	2	958939	958958	958936
GGGTAAAAAGCGGATGAATT	essential_collection	chrII	-	728729	GGG	0.416219493403	4.5	2	5	1	3	0	0	0	0	0	0	1	0	0	0	0	0	0	0	chr2	728727	20	YBR257W	POP4	-91	0	0.84	2	728730	728749	2	958948	958967	958945
TACTCGATGACATGAATAAG	essential_collection	chrII	+	728819	CGG	0.51667380006	1	1	2	1	1	0	0	0	0	0	0	0	1	0	0	0	0	0	0	chr2	728822	20	YBR257W	POP4	-22	0	0.86	2	728800	728819	2	959018	959037	959040
AAATACGGAGGAATACGATA	essential_collection	chrII	-	738368	TGG	0.566073991602	1.5	1	3	1	2	0	0	0	0	1	0	0	0	0	0	0	0	0	0	chr2	738366	20	YBR264C	YPT10	15	0.43	0.41	0	738369	738388	2	968587	968606	968584
TTTGTGCTACTTGTATTTCC	essential_collection	chrII	+	738406	TGG	0.240815849893	3.5	3	1	2	1	1	0	0	0	1	0	0	0	0	0	0	0	0	0	chr2	738409	20	YBR264C	YPT10	-2	0.17	0.42	2	738387	738406	2	968605	968624	968627
GTTCCTTAACGTGAAACGTA	essential_collection	chrII	+	738447	AGG	0.560256666	2	2	3	2	1	0	0	0	0	0	1	0	0	0	0	0	0	0	0	chr2	738450	20	YBR264C	YPT10	-43	0	0.74	2	738428	738447	2	968646	968665	968668
AGGAGTTTCTCTGCATTTAC	essential_collection	chrII	+	738519	TGG	0.270906576059	3.5	3	1	1	2	1	0	0	0	1	0	0	0	0	0	0	0	0	0	chr2	738522	20	YBR265W	TSC10	-50	0.13	0.37	2	738500	738519	2	968718	968737	968740
GACTATAACATTGCTATAGA	essential_collection	chrII	-	741106	GGG	0.404124509685	2	2	2	1	1	0	0	0	0	0	0	1	0	0	0	0	0	0	0	chr2	741104	20	YBR268W	MRPL37	-178	0.37	0.25	1	741107	741126	2	971325	971344	971322
TATGAAGAGAATATTAGAAC	essential_collection	chrII	-	741150	AGG	0.468517301075	2.5	2	2	1	1	0	0	0	0	0	1	0	0	0	0	0	0	0	0	chr2	741148	20	YBR268W	MRPL37	-134	0	0.49	2	741151	741170	2	971369	971388	971366
TATAATAAATGCGTGATGCC	essential_collection	chrII	+	741188	GGG	0.590723742132	1.5	1	3	2	1	0	0	0	0	0	0	1	0	0	0	0	0	0	0	chr2	741191	20	YBR268W	MRPL37	-117	0	0.82	2	741169	741188	2	971387	971406	971409
GGTATTTGTGCGCCCTTGTT	essential_collection	chrII	+	741209	TGG	0.29056375081	4.5	3	1	3	2	1	0	0	0	1	0	0	0	0	0	0	0	0	0	chr2	741212	20	YBR268W	MRPL37	-96	0	0.89	2	741190	741209	2	971408	971427	971430
CCGCCCTATAAAGGGGCCAA	essential_collection	chrII	-	742645	TGG	0.473661074685	1.5	1	3	3	4	0	0	0	0	1	0	0	0	0	0	0	0	0	0	chr2	742643	20	YBR269C	SDH8	-59	0	0.88	2	742646	742665	2	972864	972883	972861
TGCTCTTTTCCGCCCTATAA	essential_collection	chrII	-	742654	AGG	0.227744830375	4.5	4	2	3	1	0	0	1	0	0	1	0	0	0	0	0	0	0	0	chr2	742652	20	YBR269C	SDH8	-68	0	0.74	2	742655	742674	2	972873	972892	972870
TCCCCATTGGCCCCTTTATA	essential_collection	chrII	+	742659	GGG	0.320322061122	3.5	3	1	4	2	1	0	0	0	0	0	1	0	0	0	0	0	0	0	chr2	742662	20	YBR269C	SDH8	-52	0	0.92	2	742640	742659	2	972858	972877	972880
GCTTCACTGCAGCTTGTTGG	essential_collection	chrII	+	768056	CGG	0.501065240418	3.5	2	1	1	2	0	0	0	0	0	0	0	1	0	0	0	0	0	0	chr2	768059	20	YBR282W	MRPL27	-156	0	0.37	2	768037	768056	2	998255	998274	998277
ATTATTATTATCACGTTTCA	essential_collection	chrII	+	768110	CGG	0.341145154662	3.5	3	1	1	1	1	0	0	0	0	0	0	1	0	0	0	0	0	0	chr2	768113	20	YBR282W	MRPL27	-102	0	0.5	2	768091	768110	2	998309	998328	998331
TACATCTATTTTGGTTGGGT	essential_collection	chrII	+	779478	TGG	0.40106722025	4.5	4	1	1	3	0	0	1	0	1	0	0	0	0	0	0	0	0	0	chr2	779481	20	YBR288C	APM3	23	0.73	0.17	0	779459	779478	2	1009677	1009696	1009699
CTATTTTGGTTGGGTTGGTA	essential_collection	chrII	+	779483	AGG	0.325904520258	4.5	4	1	1	3	0	0	1	0	0	1	0	0	0	0	0	0	0	0	chr2	779486	20	YBR288C	APM3	18	0.71	0.18	0	779464	779483	2	1009682	1009701	1009704
AAGTTGGCGATAACAGGACT	essential_collection	chrII	-	779509	TGG	0.439640240488	3.5	2	2	1	2	0	0	0	0	1	0	0	0	0	0	0	0	0	0	chr2	779507	20	YBR288C	APM3	-29	0.2	0.71	2	779510	779529	2	1009728	1009747	1009725
AGAAGAGATTTATTTAAAGT	essential_collection	chrII	-	779525	TGG	0.453455765657	5.5	3	3	0	1	1	0	0	0	1	0	0	0	0	0	0	0	0	0	chr2	779523	20	YBR288C	APM3	-45	0.03	0.64	2	779526	779545	2	1009744	1009763	1009741
CCCTTGATGATGCTTTGTTT	essential_collection	chrII	-	779614	TGG	0.34000140545	6.5	3	1	3	1	0	1	0	0	1	0	0	0	0	0	0	0	0	0	chr2	779612	20	YBR289W	SNF5	-30	0.06	0.93	2	779615	779634	2	1009833	1009852	1009830
ACCAAAACAAAGCATCATCA	essential_collection	chrII	+	779630	AGG	0.603862897857	1	1	4	2	1	0	0	0	0	0	1	0	0	0	0	0	0	0	0	chr2	779633	20	YBR289W	SNF5	-35	0	0.88	2	779611	779630	2	1009829	1009848	1009851
TAAAGTAGACAGCAAACAAA	essential_collection	chrIII	-	23410	AGG	0.405268707196	1	1	3	1	1	0	0	0	0	0	1	0	0	0	0	0	0	0	0	chr3	23408	20	YCL059C	KRR1	-17	0.12	0.8	2	23411	23430	3	1066813	1066832	1066810
TTATTGTACCTTATTATAGC	essential_collection	chrIII	-	23538	AGG	0.478282972566	3.5	2	1	2	1	0	0	0	0	0	1	0	0	0	0	0	0	0	0	chr3	23536	20	YCL058W-A	ADF1	13	0.01	0.97	1	23539	23558	3	1066941	1066960	1066938
TGTGCAAGCCTGCTATAATA	essential_collection	chrIII	+	23547	AGG	0.336404247444	1.5	1	2	2	1	0	0	0	0	0	1	0	0	0	0	0	0	0	0	chr3	23550	20	YCL058W-A	ADF1	25	0	0.92	1	23528	23547	3	1066930	1066949	1066952
AATAAGGTACAATAACTCAA	essential_collection	chrIII	+	23563	GGG	0.656880002855	1	1	2	1	2	0	0	0	0	0	0	1	0	0	0	0	0	0	0	chr3	23566	20	YCL058W-A	ADF1	9	0.02	0.91	1	23544	23563	3	1066946	1066965	1066968
GGCATTTAGCAAGGAAAAAA	essential_collection	chrIII	+	23584	TGG	0.29153252446	3	3	6	1	2	1	0	0	0	1	0	0	0	0	0	0	0	0	0	chr3	23587	20	YCL058W-A	ADF1	-12	0.05	0.48	2	23565	23584	3	1066967	1066986	1066989
GCATTTAGCAAGGAAAAAAT	essential_collection	chrIII	+	23585	GGG	0.43878810206	3.5	3	6	1	2	1	0	0	0	0	0	1	0	0	0	0	0	0	0	chr3	23588	20	YCL058W-A	ADF1	-13	0.05	0.48	2	23566	23585	3	1066968	1066987	1066990
CTTTTGCGGTTTTAGTATAC	essential_collection	chrIII	-	31264	TGG	0.317384528435	4	4	1	1	2	0	0	1	0	1	0	0	0	0	0	0	0	0	0	chr3	31262	20	YCL054W	SPB1	-157	0	0.99	2	31265	31284	3	1074667	1074686	1074664
CGATGCCCATTATGAAAAAT	essential_collection	chrIII	+	31346	TGG	0.312905379809	3.5	2	5	3	1	0	0	0	0	1	0	0	0	0	0	0	0	0	0	chr3	31349	20	YCL054W	SPB1	-96	0	0.6	2	31327	31346	3	1074729	1074748	1074751
AACGCTAATCATAATCAAAT	essential_collection	chrIII	-	35437	CGG	0.3569649952	3.5	1	3	1	1	0	0	0	0	0	0	0	1	0	0	0	0	0	0	chr3	35435	20	YCL052C	PBN1	-15	0.05	0.62	2	35438	35457	3	1078840	1078859	1078837
TCAGGGGGATCTTCAAAGAA	essential_collection	chrIII	+	35498	AGG	0.466779877657	2.5	2	3	1	5	0	0	0	0	0	1	0	0	0	0	0	0	0	0	chr3	35501	20	YCL052C	PBN1	-55	0	0.6	2	35479	35498	3	1078881	1078900	1078903
TTGTCGTGCAAGAGTATTGG	essential_collection	chrIII	-	35608	AGG	0.538589520162	2.5	2	2	1	2	0	0	0	0	0	1	0	0	0	0	0	0	0	0	chr3	35606	20	YCL051W	LRE1	34	0.3	0.33	0	35609	35628	3	1079011	1079030	1079008
ACTTTGTCGTGCAAGAGTAT	essential_collection	chrIII	-	35611	TGG	0.50082461523	3.5	3	2	1	1	1	0	0	0	1	0	0	0	0	0	0	0	0	0	chr3	35609	20	YCL051W	LRE1	37	0.31	0.35	0	35612	35631	3	1079014	1079033	1079011
TTGCAAGCAGCATGTCTAAT	essential_collection	chrIII	-	50277	TGG	0.341060427058	3.5	2	2	1	1	0	0	0	0	1	0	0	0	0	0	0	0	0	0	chr3	50275	20	YCL043C	PDI1	-30	0.02	0.15	2	50278	50297	3	1093680	1093699	1093677
AACAAAACGAAAAACCCGTA	essential_collection	chrIII	-	50355	TGG	0.549570576522	1.5	1	5	3	1	0	0	0	0	1	0	0	0	0	0	0	0	0	0	chr3	50353	20	YCL043C	PDI1	-108	0	0.53	2	50356	50375	3	1093758	1093777	1093755
TATATATATGTATGTCCATA	essential_collection	chrIII	+	50357	CGG	0.36682290412	1.5	1	1	2	1	0	0	0	0	0	0	0	1	0	0	0	0	0	6	chr3	50360	20	YCL043C	PDI1	-89	0	0.29	2	50338	50357	3	1093740	1093759	1093762
CAGCACAACAAAATGCTACA	essential_collection	chrIII	+	50405	CGG	0.645409104297	1	1	4	1	1	0	0	0	0	0	0	0	1	0	0	0	0	0	0	chr3	50408	20	YCL043C	PDI1	-137	0	0.55	2	50386	50405	3	1093788	1093807	1093810
AATGCTACACGGTGGCAAAT	essential_collection	chrIII	+	50416	TGG	0.326104239235	3.5	1	3	1	2	0	0	0	0	1	0	0	0	0	0	0	0	0	0	chr3	50419	20	YCL043C	PDI1	-148	0	0.59	2	50397	50416	3	1093799	1093818	1093821
AAAGAGACTAGTGAGAGAAA	essential_collection	chrIII	+	50441	AGG	0.379560121174	1	1	3	1	1	0	0	0	0	0	1	0	0	0	0	0	0	0	0	chr3	50444	20	YCL043C	PDI1	-173	0	0.46	2	50422	50441	3	1093824	1093843	1093846
GGACGGTCAACCCCTTTCAG	essential_collection	chrIII	+	50665	GGG	0.628870382168	3	3	2	4	2	1	0	0	0	0	0	1	0	0	0	0	0	0	0	chr3	50668	20	YCL040W	GLK1	-154	0	0.94	2	50646	50665	3	1094048	1094067	1094070
GACGGTCAACCCCTTTCAGG	essential_collection	chrIII	+	50666	GGG	0.637873637396	3	3	2	4	2	1	0	0	0	0	0	1	0	0	0	0	0	0	0	chr3	50669	20	YCL040W	GLK1	-153	0	0.93	2	50647	50666	3	1094049	1094068	1094071
TGACACCACGCCCAAGATAG	essential_collection	chrIII	-	50673	GGG	0.546853102496	1	1	2	3	1	0	0	0	0	0	0	1	0	0	0	0	0	0	0	chr3	50671	20	YCL040W	GLK1	-125	0	0.95	2	50674	50693	3	1094076	1094095	1094073
GTGACACCACGCCCAAGATA	essential_collection	chrIII	-	50674	GGG	0.530287363534	1.5	1	2	3	1	0	0	0	0	0	0	1	0	0	0	0	0	0	0	chr3	50672	20	YCL040W	GLK1	-124	0	0.96	2	50675	50694	3	1094077	1094096	1094074
TGTGACACCACGCCCAAGAT	essential_collection	chrIII	-	50675	AGG	0.497200807298	3.5	1	2	3	1	0	0	0	0	0	1	0	0	0	0	0	0	0	0	chr3	50673	20	YCL040W	GLK1	-123	0	0.97	2	50676	50695	3	1094078	1094097	1094075
TAGTGCCCACCGTTTGAGCG	essential_collection	chrIII	-	50698	TGG	0.568095846364	3	3	1	3	1	1	0	0	0	1	0	0	0	0	0	0	0	0	0	chr3	50696	20	YCL040W	GLK1	-100	0	0.7	2	50699	50718	3	1094101	1094120	1094098
GTCACACCACGCTCAAACGG	essential_collection	chrIII	+	50709	TGG	0.580807792651	1	1	3	2	2	0	0	0	0	1	0	0	0	0	0	0	0	0	0	chr3	50712	20	YCL040W	GLK1	-110	0	0.92	2	50690	50709	3	1094092	1094111	1094114
TTGATAGCGGATATTTATAT	essential_collection	chrIII	-	50732	GGG	0.395344166485	3.5	3	1	1	2	1	0	0	0	0	0	1	0	0	0	0	0	0	0	chr3	50730	20	YCL040W	GLK1	-66	0.05	0.5	2	50733	50752	3	1094135	1094154	1094132
AAGCTGAGTTGGGCACTGAT	essential_collection	chrIII	-	50771	GGG	0.450433688852	3.5	2	2	1	3	0	0	0	0	0	0	1	0	0	0	0	0	0	0	chr3	50769	20	YCL040W	GLK1	-27	0.22	0.61	1	50772	50791	3	1094174	1094193	1094171
TTGTATTAGTGGTGGTGTTG	essential_collection	chrIII	-	50801	TGG	0.538218340796	2.5	2	1	0	2	0	0	0	0	1	0	0	0	0	0	0	0	0	0	chr3	50799	20	YCL040W	GLK1	3	0.22	0.46	0	50802	50821	3	1094204	1094223	1094201
TGATAGAGTTGTATTAGTGG	essential_collection	chrIII	-	50809	TGG	0.642617570619	2.5	2	1	0	2	0	0	0	0	1	0	0	0	0	0	0	0	0	0	chr3	50807	20	YCL040W	GLK1	11	0.22	0.44	0	50810	50829	3	1094212	1094231	1094209
GTATGATAGAGTTGTATTAG	essential_collection	chrIII	-	50812	TGG	0.573294136255	2.5	2	1	0	1	0	0	0	0	1	0	0	0	0	0	0	0	0	0	chr3	50810	20	YCL040W	GLK1	14	0.22	0.43	0	50813	50832	3	1094215	1094234	1094212
GAGAGCGGTCATCCAGGCCG	essential_collection	chrIII	+	50889	TGG	0.511890119708	1	1	1	2	2	0	0	0	0	1	0	0	0	0	0	0	0	0	0	chr3	50892	20	YCL040W	GLK1	70	0.39	0.38	0	50870	50889	3	1094272	1094291	1094294
ATCGTCGCAGATCTGGTCCA	essential_collection	chrIII	-	50889	CGG	0.620707933212	1.5	1	1	2	2	0	0	0	0	0	0	0	1	0	0	0	0	0	0	chr3	50887	20	YCL040W	GLK1	91	0.45	0.34	0	50890	50909	3	1094292	1094311	1094289
GCATTTAGGGCGAACGAACT	essential_collection	chrIII	-	65605	AGG	0.553981971634	3.5	3	2	1	3	1	0	0	0	0	1	0	0	0	0	0	0	0	0	chr3	65603	20	YCL031C	RRP7	-15	0.33	0.45	1	65606	65625	3	1109008	1109027	1109005
GGTAAAGCAAGAGGCATTTA	essential_collection	chrIII	-	65618	GGG	0.267079160054	3.5	3	3	1	2	1	0	0	0	0	0	1	0	0	0	0	0	0	0	chr3	65616	20	YCL031C	RRP7	-28	0.2	0.66	2	65619	65638	3	1109021	1109040	1109018
TGGTAAAGCAAGAGGCATTT	essential_collection	chrIII	-	65619	AGG	0.275525081335	5.5	3	3	1	2	0	1	0	0	0	1	0	0	0	0	0	0	0	0	chr3	65617	20	YCL031C	RRP7	-29	0.19	0.66	2	65620	65639	3	1109022	1109041	1109019
TGAGAGGATGGTAAAGCAAG	essential_collection	chrIII	-	65627	AGG	0.61397685869	1	1	3	1	2	0	0	0	0	0	1	0	0	0	0	0	0	0	0	chr3	65625	20	YCL031C	RRP7	-37	0.12	0.71	2	65628	65647	3	1109030	1109049	1109027
AGAAGAGAACATTGAGAGGA	essential_collection	chrIII	-	65639	TGG	0.531974288945	2	2	2	1	2	0	0	0	0	1	0	0	0	0	0	0	0	0	3	chr3	65637	20	YCL031C	RRP7	-49	0.03	0.99	2	65640	65659	3	1109042	1109061	1109039
AAAAAGAAGAGAACATTGAG	essential_collection	chrIII	-	65643	AGG	0.6545176446	2	2	5	1	1	0	0	0	0	0	1	0	0	0	0	0	0	0	0	chr3	65641	20	YCL031C	RRP7	-53	0	0.97	2	65644	65663	3	1109046	1109065	1109043
TGGTCACCTAAGAAATAAGC	essential_collection	chrIII	-	65666	AGG	0.495197030723	1	1	3	2	2	0	0	0	0	0	1	0	0	0	0	0	0	0	2	chr3	65664	20	YCL031C	RRP7	-76	0	0.57	2	65667	65686	3	1109069	1109088	1109066
TCGAACGACGTAAGTTAAAT	essential_collection	chrIII	-	65705	TGG	0.187711346258	3.5	2	3	1	1	0	0	0	0	1	0	0	0	0	0	0	0	0	0	chr3	65703	20	YCL031C	RRP7	-115	0	0.45	2	65706	65725	3	1109108	1109127	1109105
AGAGAGGTAGTAGCAAGAGT	essential_collection	chrIII	-	65772	GGG	0.533720443143	3.5	1	2	1	2	0	0	0	0	0	0	1	0	0	0	0	0	0	0	chr3	65770	20	YCL031C	RRP7	-182	0	0.35	2	65773	65792	3	1109175	1109194	1109172
AGATAGTCATCATATATCCC	essential_collection	chrIII	+	94409	TGG	0.478297937458	1.5	1	1	3	1	0	0	0	0	1	0	0	0	0	0	0	0	0	0	chr3	94412	20	YCL017C	NFS1	-35	0.08	0.78	2	94390	94409	3	1137792	1137811	1137814
AATAGTAAGGCCATCGCCCA	essential_collection	chrIII	-	94409	GGG	0.606616748422	1	1	2	3	2	0	0	0	0	0	0	1	0	0	0	0	0	0	0	chr3	94407	20	YCL017C	NFS1	-56	0	0.92	2	94410	94429	3	1137812	1137831	1137809
TGACCTACCAATTTTAGATA	essential_collection	chrIII	-	94441	CGG	0.552128262229	4	4	2	2	1	0	0	1	0	0	0	0	1	0	0	0	0	0	0	chr3	94439	20	YCL017C	NFS1	-88	0	0.73	2	94442	94461	3	1137844	1137863	1137841
AGGTCACTATCAACTATTGC	essential_collection	chrIII	+	94475	GGG	0.439214675761	2.5	2	2	1	2	0	0	0	0	0	0	1	0	0	0	0	0	0	0	chr3	94478	20	YCL017C	NFS1	-101	0	0.83	2	94456	94475	3	1137858	1137877	1137880
TATCAACTATTGCGGGTAAT	essential_collection	chrIII	+	94482	AGG	0.234040170478	3.5	2	2	1	3	0	0	0	0	0	1	0	0	0	0	0	0	0	0	chr3	94485	20	YCL017C	NFS1	-108	0	0.9	2	94463	94482	3	1137865	1137884	1137887
ATCAACTATTGCGGGTAATA	essential_collection	chrIII	+	94483	GGG	0.334876304146	2.5	2	2	1	3	0	0	0	0	0	0	1	0	0	0	0	0	0	0	chr3	94486	20	YCL017C	NFS1	-109	0	0.9	2	94464	94483	3	1137866	1137885	1137888
CTTCACTCTCTCTCTTTTCT	essential_collection	chrIII	+	106880	TGG	0.224321719953	5.5	4	1	1	0	0	0	1	0	1	0	0	0	0	0	0	0	0	0	chr3	106883	20	YCL008C	STP22	-13	0.13	0.95	2	106861	106880	3	1150263	1150282	1150285
GTGGGCAGTTGGTATCTTAA	essential_collection	chrIII	-	106886	CGG	0.403067560271	2.5	2	2	1	3	0	0	0	0	0	0	0	1	0	0	0	0	0	0	chr3	106884	20	YCL008C	STP22	-40	0	0.82	2	106887	106906	3	1150289	1150308	1150286
GGCAAAATTTTGTGGGCAGT	essential_collection	chrIII	-	106897	TGG	0.46978254832	4.5	4	4	1	3	0	0	1	0	1	0	0	0	0	0	0	0	0	0	chr3	106895	20	YCL008C	STP22	-51	0	0.83	2	106898	106917	3	1150300	1150319	1150297
AAAGTTACGGCAAAATTTTG	essential_collection	chrIII	-	106905	TGG	0.446046724731	4.5	4	4	1	2	0	0	1	0	1	0	0	0	0	0	0	0	0	0	chr3	106903	20	YCL008C	STP22	-59	0	0.66	2	106906	106925	3	1150308	1150327	1150305
TTTCTTAAAGTATAGATAAA	essential_collection	chrIII	-	106968	AGG	0.320383002911	4.5	3	3	1	1	1	0	0	0	0	1	0	0	0	0	0	0	0	0	chr3	106966	20	YCL005W-A	VMA9	19	0.26	0.48	0	106969	106988	3	1150371	1150390	1150368
TGAACGGCGTGGAGCCACCA	essential_collection	chrIII	-	107370	AGG	0.598946087116	1	1	2	2	2	0	0	0	0	0	1	0	0	0	0	0	0	0	0	chr3	107368	20	YCL005W-A	VMA9	-383	0	0.81	1	107371	107390	3	1150773	1150792	1150770
TATACTCAGGAAACGTCACT	essential_collection	chrIII	-	107438	TGG	0.611147886228	3.5	1	3	1	2	0	0	0	0	1	0	0	0	0	0	0	0	0	0	chr3	107436	20	YCL005W-A	VMA9	-451	0.05	0.54	1	107439	107458	3	1150841	1150860	1150838
GTCTCGTTTCAAAGACCGTG	essential_collection	chrIII	-	107574	TGG	0.697261449038	3	3	3	2	1	1	0	0	0	1	0	0	0	0	0	0	0	0	0	chr3	107572	20	YCL005W	LDB16	-390	0.1	0.56	1	107575	107594	3	1150977	1150996	1150974
TTGTATCAAAATGTGTAAAC	essential_collection	chrIII	+	107625	GGG	0.408599081302	2.5	2	4	1	1	0	0	0	0	0	0	1	0	0	0	0	0	0	0	chr3	107628	20	YCL005W	LDB16	-360	0.21	0.55	0	107606	107625	3	1151008	1151027	1151030
TTATTTAAAATCAGGCAGTT	essential_collection	chrIII	-	108851	AGG	0.440192316019	4.5	3	4	1	2	1	0	0	0	0	1	0	0	0	0	0	0	0	5	chr3	108849	20	YCL004W	PGS1	-165	0.52	0.06	1	108852	108871	3	1152254	1152273	1152251
TATGAAACTTATTTAAAATC	essential_collection	chrIII	-	108859	AGG	0.384760939457	4.5	3	4	1	1	1	0	0	0	0	1	0	0	0	0	0	0	0	0	chr3	108857	20	YCL004W	PGS1	-157	0.49	0.06	1	108860	108879	3	1152262	1152281	1152259
GCAGAAAATAAAGAAGAGAG	essential_collection	chrIII	-	108917	AGG	0.64049130666	1	1	4	1	1	0	0	0	0	0	1	0	0	0	0	0	0	0	2	chr3	108915	20	YCL004W	PGS1	-99	0	0.64	2	108918	108937	3	1152320	1152339	1152317
CTTCTTCACACATGGGTTAC	essential_collection	chrIII	-	108939	TGG	0.354308797622	3.5	2	1	1	3	0	0	0	0	1	0	0	0	0	0	0	0	0	0	chr3	108937	20	YCL004W	PGS1	-77	0	0.53	2	108940	108959	3	1152342	1152361	1152339
ATGTTTTCTTCTTCACACAT	essential_collection	chrIII	-	108946	GGG	0.564624267412	5.5	4	1	1	1	0	0	1	0	0	0	1	0	0	0	0	2	1	0	chr3	108944	20	YCL004W	PGS1	-70	0	0.51	2	108947	108966	3	1152349	1152368	1152346
TATGTTTTCTTCTTCACACA	essential_collection	chrIII	-	108947	TGG	0.510133040843	5.5	4	1	1	1	0	0	1	0	1	0	0	0	0	0	0	2	1	0	chr3	108945	20	YCL004W	PGS1	-69	0	0.56	2	108948	108967	3	1152350	1152369	1152347
GATCTATTTGTGGTCTCTCG	essential_collection	chrIII	+	118488	AGG	0.546751350392	3.5	3	1	1	2	1	0	0	0	0	1	0	0	0	0	0	0	0	0	chr3	118491	20	YCR002C	CDC10	-75	0	0.86	2	118469	118488	3	1161871	1161890	1161893
ATTTGCTTTCTGAATGCTTG	essential_collection	chrIII	-	118521	CGG	0.544246941615	3.5	3	2	1	1	1	0	0	0	0	0	0	1	0	0	0	0	0	0	chr3	118519	20	YCR003W	MRPL32	-66	0	0.77	2	118522	118541	3	1161924	1161943	1161921
TCCAAGTTAAGGTATTATTT	essential_collection	chrIII	-	118565	GGG	0.253170204427	5.5	3	2	2	2	0	1	0	0	0	0	1	0	0	0	0	0	0	0	chr3	118563	20	YCR003W	MRPL32	-22	0.24	0.48	1	118566	118585	3	1161968	1161987	1161965
TCCCAAATAATACCTTAACT	essential_collection	chrIII	+	118581	TGG	0.445934060142	3.5	2	3	3	0	0	0	0	0	1	0	0	0	0	0	0	0	0	0	chr3	118584	20	YCR003W	MRPL32	-27	0.17	0.53	2	118562	118581	3	1161964	1161983	1161986
GGCAGACGTGAGAGAAGAAA	essential_collection	chrIII	-	131610	AGG	0.401210039989	1	1	3	1	2	0	0	0	0	0	1	0	0	0	0	0	0	0	0	chr3	131608	20	YCR009C	RVS161	-23	0.09	0.39	2	131611	131630	3	1175013	1175032	1175010
GGGAAAACAAATTTAATAAC	essential_collection	chrIII	-	131631	AGG	0.338920374657	3	3	4	1	3	1	0	0	0	0	1	0	0	0	0	0	0	1	3	chr3	131629	20	YCR009C	RVS161	-44	0	0.34	2	131632	131651	3	1175034	1175053	1175031
GTTTTCCCTTTCTTTTAATT	essential_collection	chrIII	+	131663	CGG	0.300504702904	6.5	4	2	3	1	0	0	1	0	0	0	0	1	0	0	0	0	1	3	chr3	131666	20	YCR009C	RVS161	-55	0	0.34	2	131644	131663	3	1175046	1175065	1175068
GGCTGGACGATCCAAATGCG	essential_collection	chrIII	-	131690	CGG	0.636640980244	1	1	3	2	2	0	0	0	0	0	0	0	1	0	0	0	0	0	0	chr3	131688	20	YCR009C	RVS161	-103	0	0.9	2	131691	131710	3	1175093	1175112	1175090
GAACTGGGCGCTGCAGGGGC	essential_collection	chrIII	-	131707	TGG	0.271550992961	1	1	2	1	4	0	0	0	0	1	0	0	0	0	0	0	0	0	0	chr3	131705	20	YCR009C	RVS161	-120	0	0.95	2	131708	131727	3	1175110	1175129	1175107
TGGCTGAACTGGGCGCTGCA	essential_collection	chrIII	-	131712	GGG	0.433433304971	1	1	2	1	3	0	0	0	0	0	0	1	0	0	0	0	0	0	0	chr3	131710	20	YCR009C	RVS161	-125	0	0.85	2	131713	131732	3	1175115	1175134	1175112
TTGGCTGAACTGGGCGCTGC	essential_collection	chrIII	-	131713	AGG	0.259885203091	2	2	2	1	3	0	0	0	0	0	1	0	0	0	0	0	0	0	0	chr3	131711	20	YCR009C	RVS161	-126	0	0.83	2	131714	131733	3	1175116	1175135	1175113
TTCAGCCAACAAAAATTCAT	essential_collection	chrIII	+	131744	AGG	0.51275224324	3.5	2	5	2	1	0	0	0	0	0	1	0	0	0	0	0	0	0	0	chr3	131747	20	YCR009C	RVS161	-136	0	0.71	2	131725	131744	3	1175127	1175146	1175149
TCAGCCAACAAAAATTCATA	essential_collection	chrIII	+	131745	GGG	0.514275455568	2	2	5	2	1	0	0	0	0	0	0	1	0	0	0	0	0	0	0	chr3	131748	20	YCR009C	RVS161	-137	0	0.72	2	131726	131745	3	1175128	1175147	1175150
AGAAAAGAGTGTGTGAGAAC	essential_collection	chrIII	-	137518	AGG	0.434565117398	1.5	1	4	1	1	0	0	0	0	0	1	0	0	0	0	0	0	0	0	chr3	137516	20	YCR012W	PGK1	-177	0	0.53	2	137519	137538	3	1180921	1180940	1180918
ACTAAACTAAACCACCCCCT	essential_collection	chrIII	-	137546	TGG	0.57660210324	3.5	1	3	5	0	0	0	0	0	1	0	0	0	0	0	0	0	0	0	chr3	137544	20	YCR012W	PGK1	-149	0	0.43	2	137547	137566	3	1180949	1180968	1180946
CACTCTTTTCTTCTAACCAA	essential_collection	chrIII	+	137547	GGG	0.536216713367	5.5	4	2	2	0	0	0	1	0	0	0	1	0	0	0	0	0	0	0	chr3	137550	20	YCR012W	PGK1	-169	0	0.51	2	137528	137547	3	1180930	1180949	1180952
TTTTCTTCTAACCAAGGGGG	essential_collection	chrIII	+	137552	TGG	0.48471858206	5.5	4	2	2	5	0	0	1	0	1	0	0	0	0	0	0	0	0	0	chr3	137555	20	YCR012W	PGK1	-164	0	0.54	2	137533	137552	3	1180935	1180954	1180957
ATGTAAATGTAAGTTTCACG	essential_collection	chrIII	-	137573	AGG	0.70419346535	3	3	3	1	1	1	0	0	0	0	1	0	0	0	0	0	0	0	0	chr3	137571	20	YCR012W	PGK1	-122	0.03	0.24	2	137574	137593	3	1180976	1180995	1180973
ATATATAAACTTGCATAAAT	essential_collection	chrIII	+	137613	TGG	0.218131972191	3.5	2	3	1	1	0	0	0	0	1	0	0	0	0	0	0	0	0	1	chr3	137616	20	YCR012W	PGK1	-103	0.08	0.13	2	137594	137613	3	1180996	1181015	1181018
CATTCGATATTTCTATGTTC	essential_collection	chrIII	+	139223	GGG	0.366424232501	3.5	3	1	1	1	1	0	0	0	0	0	1	0	0	0	0	0	0	0	chr3	139226	20	YCR012W	PGK1	1507	0	0.39	1	139204	139223	3	1182606	1182625	1182628
AGAATATTGGCAGCGCAAAA	essential_collection	chrIII	-	139329	AGG	0.41454239293	2.5	2	4	1	2	0	0	0	0	0	1	0	0	0	0	0	0	0	0	chr3	139327	20	YCR012W	PGK1	1634	0.05	0.79	1	139330	139349	3	1182732	1182751	1182729
GTCGAGCTCTACTTAAATTG	essential_collection	chrIII	+	162293	TGG	0.56449870935	2.5	2	3	1	1	0	0	0	0	1	0	0	0	0	0	0	0	0	0	chr3	162296	20	YCR024C	SLM5	-42	0.03	0.83	2	162274	162293	3	1205676	1205695	1205698
AGAGATTAGGCCGTCGAGTG	essential_collection	chrIII	-	162390	TGG	0.585887206916	2	2	1	2	2	0	0	0	0	1	0	0	0	0	0	0	0	0	0	chr3	162388	20	YCR024C	SLM5	-160	0	0.77	2	162391	162410	3	1205793	1205812	1205790
TCGACGGCCTAATCTCTGTA	essential_collection	chrIII	+	162413	AGG	0.507557714144	1.5	1	2	2	2	0	0	0	0	0	1	0	0	0	0	0	0	0	0	chr3	162416	20	YCR024C	SLM5	-162	0	0.7	2	162394	162413	3	1205796	1205815	1205818
ATGACTTGTTATCAAATTCG	essential_collection	chrIII	+	173519	TGG	0.512860419972	3.5	2	3	1	1	0	0	0	0	1	0	0	0	0	0	0	0	0	2	chr3	173522	20	YCR028C-A	RIM1	-8	0.38	0.38	1	173500	173519	3	1216902	1216921	1216924
TTTGTGGAGGAGTGCTTAAA	essential_collection	chrIII	-	173581	AGG	0.254260625403	3.5	3	3	1	2	1	0	0	0	0	1	0	0	0	0	0	0	0	0	chr3	173579	20	YCR028C-A	RIM1	-91	0	0.97	2	173582	173601	3	1216984	1217003	1216981
CATCTAATACTTATTATTTG	essential_collection	chrIII	-	173597	TGG	0.364238555339	4.5	3	2	1	1	1	0	0	0	1	0	0	0	0	0	0	0	0	0	chr3	173595	20	YCR028C-A	RIM1	-107	0	0.84	2	173598	173617	3	1217000	1217019	1216997
AGTCCTAAAAGTCCGAAAAA	essential_collection	chrIII	+	173640	TGG	0.413744440693	1	1	5	2	1	0	0	0	0	1	0	0	0	0	0	0	0	0	0	chr3	173643	20	YCR028C-A	RIM1	-129	0	0.27	2	173621	173640	3	1217023	1217042	1217045
TCTACGTAAGTCTTAAACAA	essential_collection	chrIII	+	173721	AGG	0.521988740531	2.5	2	3	1	1	0	0	0	0	0	1	0	0	0	0	0	0	0	0	chr3	173724	20	YCR028C-A	RIM1	-210	0.59	0.09	0	173702	173721	3	1217104	1217123	1217126
TCTTAAACAAAGGTTTCAAA	essential_collection	chrIII	+	173731	AGG	0.426629403815	3	3	3	1	2	1	0	0	0	0	1	0	0	0	0	0	0	0	0	chr3	173734	20	YCR028C-A	RIM1	-220	0.54	0.06	0	173712	173731	3	1217114	1217133	1217136
GAAAATCTCTCCAGATCAAA	essential_collection	chrIII	+	193176	CGG	0.373642985732	1.5	1	4	2	1	0	0	0	0	0	0	0	1	0	0	0	0	0	0	chr3	193179	20	YCR036W	RBK1	-127	0	0.81	2	193157	193176	3	1236559	1236578	1236581
AAAATCTCTCCAGATCAAAC	essential_collection	chrIII	+	193177	GGG	0.5402886407	1.5	1	4	2	1	0	0	0	0	0	0	1	0	0	0	0	0	0	0	chr3	193180	20	YCR036W	RBK1	-126	0	0.78	2	193158	193177	3	1236560	1236579	1236582
CAGATCAAACGGGAATAAAA	essential_collection	chrIII	+	193187	GGG	0.375063770735	1	1	4	1	3	0	0	0	0	0	0	1	0	0	0	0	0	0	0	chr3	193190	20	YCR036W	RBK1	-116	0	0.81	2	193168	193187	3	1236570	1236589	1236592
ATGATTGTTCTGGCCACCTT	essential_collection	chrIII	-	193200	CGG	0.425824856008	4.5	2	1	2	2	0	0	0	0	0	0	0	1	0	0	0	0	0	0	chr3	193198	20	YCR036W	RBK1	-82	0	0.95	2	193201	193220	3	1236603	1236622	1236600
TATTTGCTTCATGATTGTTC	essential_collection	chrIII	-	193210	TGG	0.342433108127	3.5	3	1	1	1	1	0	0	0	1	0	0	0	0	0	0	0	0	2	chr3	193208	20	YCR036W	RBK1	-72	0	0.86	2	193211	193230	3	1236613	1236632	1236610
AGAACAATCATGAAGCAAAT	essential_collection	chrIII	+	193229	AGG	0.442078058896	3.5	1	3	1	1	0	0	0	0	0	1	0	0	0	0	0	0	0	2	chr3	193232	20	YCR036W	RBK1	-74	0	0.85	2	193210	193229	3	1236612	1236631	1236634
GGTGTGAAACCATACCCTTC	essential_collection	chrIII	-	207982	GGG	0.465999597447	2.5	2	3	3	2	0	0	0	0	0	0	1	0	0	0	0	0	0	0	chr3	207980	20	YCR044C	PER1	-36	0.15	0.98	2	207983	208002	3	1251385	1251404	1251382
AGGTGTGAAACCATACCCTT	essential_collection	chrIII	-	207983	CGG	0.494742404127	4.5	2	3	3	2	0	0	0	0	0	0	0	1	0	0	0	0	0	0	chr3	207981	20	YCR044C	PER1	-37	0.14	0.98	2	207984	208003	3	1251386	1251405	1251383
TTCTGTTTCTTTTCTCCCGA	essential_collection	chrIII	+	207984	AGG	0.461812817317	6.5	4	1	3	1	0	0	1	0	0	1	0	0	0	0	0	0	0	0	chr3	207987	20	YCR044C	PER1	-17	0.41	0.58	1	207965	207984	3	1251367	1251386	1251389
TTCTTTTCTCCCGAAGGGTA	essential_collection	chrIII	+	207990	TGG	0.447368171615	5.5	4	2	3	3	0	0	1	0	1	0	0	0	0	0	0	0	0	0	chr3	207993	20	YCR044C	PER1	-23	0.34	0.89	1	207971	207990	3	1251373	1251392	1251395
AGGGTATGGTTTCACACCTT	essential_collection	chrIII	+	208004	AGG	0.480252441366	4.5	3	1	2	3	1	0	0	0	0	1	0	0	0	0	0	0	0	0	chr3	208007	20	YCR044C	PER1	-37	0.14	0.98	2	207985	208004	3	1251387	1251406	1251409
CCCTCTGAGCAGCTGCTGAA	essential_collection	chrIII	-	210443	AGG	0.471314731377	1.5	1	2	3	1	0	0	0	0	0	1	0	0	0	0	0	0	0	0	chr3	210441	20	YCR046C	IMG1	-25	0.56	0.38	1	210444	210463	3	1253846	1253865	1253843
CCCTTTCAGCAGCTGCTCAG	essential_collection	chrIII	+	210459	AGG	0.602993470352	3	3	1	3	1	1	0	0	0	0	1	0	0	0	0	0	0	0	0	chr3	210462	20	YCR046C	IMG1	-20	0.59	0.37	1	210440	210459	3	1253842	1253861	1253864
CCTTTCAGCAGCTGCTCAGA	essential_collection	chrIII	+	210460	GGG	0.48573899363	3	3	1	2	1	1	0	0	0	0	0	1	0	0	0	0	0	0	0	chr3	210463	20	YCR046C	IMG1	-21	0.58	0.37	1	210441	210460	3	1253843	1253862	1253865
TCTTCTTCTTCTTCTTTACT	essential_collection	chrIII	+	210493	GGG	0.405133916015	4.5	3	1	1	0	1	0	0	0	0	0	1	0	0	0	0	7	138	246	chr3	210496	20	YCR046C	IMG1	-54	0.28	0.55	1	210474	210493	3	1253876	1253895	1253898
GGTTTTCAATTTTGGTGCTT	essential_collection	chrIII	-	210503	TGG	0.266413847477	4.5	4	2	1	2	0	0	1	0	1	0	0	0	0	0	0	0	0	0	chr3	210501	20	YCR046C	IMG1	-85	0	0.41	2	210504	210523	3	1253906	1253925	1253903
TGTACAGAAAAGATACATAA	essential_collection	chrIII	-	214829	GGG	0.543242262287	1.5	1	4	1	1	0	0	0	0	0	0	1	0	0	0	0	0	0	6	chr3	214827	20	YCR052W	RSC6	-121	0.1	0.92	2	214830	214849	3	1258232	1258251	1258229
ATGTACAGAAAAGATACATA	essential_collection	chrIII	-	214830	AGG	0.474682969897	1.5	1	4	1	1	0	0	0	0	0	1	0	0	0	0	0	0	0	1	chr3	214828	20	YCR052W	RSC6	-120	0.08	0.92	2	214831	214850	3	1258233	1258252	1258230
CATTAATAGACGTTCTTACA	essential_collection	chrIII	+	214867	AGG	0.470034706374	3.5	2	2	1	1	0	0	0	0	0	1	0	0	0	0	0	0	0	0	chr3	214870	20	YCR052W	RSC6	-104	0	0.84	2	214848	214867	3	1258250	1258269	1258272
TTTCATTCTATTTAAAAACG	essential_collection	chrIII	-	214883	CGG	0.651179468079	3.5	3	5	1	1	1	0	0	0	0	0	0	1	0	0	0	0	0	0	chr3	214881	20	YCR052W	RSC6	-67	0	0.44	2	214884	214903	3	1258286	1258305	1258283
CAACAAATATACAGTTCACA	essential_collection	chrIII	+	214948	AGG	0.648254516782	2	2	3	1	1	0	0	0	0	0	1	0	0	0	0	0	0	0	0	chr3	214951	20	YCR052W	RSC6	-23	0.12	0.69	2	214929	214948	3	1258331	1258350	1258353
TACCGTTTCATACTATCATC	essential_collection	chrIII	-	220134	GGG	0.475393495658	3	3	1	2	1	1	0	0	0	0	0	1	0	0	0	0	0	0	0	chr3	220132	20	YCR054C	CTR86	-28	0.08	0.26	2	220135	220154	3	1263537	1263556	1263534
GGAAAAAATGAAGAATTGAT	essential_collection	chrIII	-	220189	GGG	0.54304609397	3.5	2	6	0	2	0	0	0	0	0	0	1	0	0	0	0	0	1	0	chr3	220187	20	YCR054C	CTR86	-83	0	0.2	2	220190	220209	3	1263592	1263611	1263589
GGCTATTTTCCTTATATATA	essential_collection	chrIII	-	220245	AGG	0.240261922985	4.5	4	1	2	2	0	0	1	0	0	1	0	0	0	0	0	0	0	0	chr3	220243	20	YCR054C	CTR86	-139	0	0.86	2	220246	220265	3	1263648	1263667	1263645
GCGATGATGCCTTATATATA	essential_collection	chrIII	+	220253	AGG	0.35075889751	2.5	2	1	2	1	0	0	0	0	0	1	0	0	0	0	0	0	0	0	chr3	220256	20	YCR054C	CTR86	-126	0	0.68	2	220234	220253	3	1263636	1263655	1263658
GAGTCGTCCTTTGACTGACG	essential_collection	chrIII	-	220266	AGG	0.719312981179	3	3	1	2	1	1	0	0	0	0	1	0	0	0	0	0	0	0	0	chr3	220264	20	YCR054C	CTR86	-160	0	0.69	2	220267	220286	3	1263669	1263688	1263666
TAACCTTGATCACATGCGAC	essential_collection	chrIII	-	223408	GGG	0.582895494606	2	2	2	2	1	0	0	0	0	0	0	1	0	0	0	0	0	0	0	chr3	223406	20	YCR057C	PWP2	-129	0	0.88	2	223409	223428	3	1266811	1266830	1266808
ACTCCCGTCGCATGTGATCA	essential_collection	chrIII	+	223422	AGG	0.541691777988	1.5	1	1	3	1	0	0	0	0	0	1	0	0	0	0	0	0	0	0	chr3	223425	20	YCR057C	PWP2	-122	0	0.78	2	223403	223422	3	1266805	1266824	1266827
TCGCATGTGATCAAGGTTAC	essential_collection	chrIII	+	223429	AGG	0.438407497438	2	2	2	1	2	0	0	0	0	0	1	0	0	0	0	0	0	0	0	chr3	223432	20	YCR057C	PWP2	-129	0	0.88	2	223410	223429	3	1266812	1266831	1266834
TAATGATTACGAGTCGAAGC	essential_collection	chrIII	+	223467	CGG	0.602429073403	2	2	2	1	1	0	0	0	0	0	0	0	1	0	0	0	0	0	0	chr3	223470	20	YCR057C	PWP2	-167	0	0.67	2	223448	223467	3	1266850	1266869	1266872
AGAGAAGCTGTTGTCAGGGC	essential_collection	chrIII	-	223469	CGG	0.498052894714	2.5	2	2	1	3	0	0	0	0	0	0	0	1	0	0	0	0	0	0	chr3	223467	20	YCR057C	PWP2	-190	0.29	0.48	1	223470	223489	3	1266872	1266891	1266869
AAGGATCAAAGGGCACCGTA	essential_collection	chrIII	-	229083	AGG	0.564100928287	1.5	1	3	2	3	0	0	0	0	0	1	0	0	0	0	0	0	0	0	chr3	229081	20	YCR065W	HCM1	-33	0.06	0.18	2	229084	229103	3	1272486	1272505	1272483
TTACTTCTTCTCCTCCCTTA	essential_collection	chrIII	+	229085	CGG	0.356616609321	3.5	2	1	3	0	0	0	0	0	0	0	0	1	0	0	0	0	0	1	chr3	229088	20	YCR065W	HCM1	-52	0	0.17	2	229066	229085	3	1272468	1272487	1272490
CATATATTTAAAGTTTGAGA	essential_collection	chrIII	-	229102	AGG	0.507318339656	3.5	3	3	1	1	1	0	0	0	0	1	0	0	0	0	0	6	0	2	chr3	229100	20	YCR065W	HCM1	-14	0.21	0.1	1	229103	229122	3	1272505	1272524	1272502
GCAGTATAGCTCCAGCAAGA	essential_collection	chrIII	-	240614	AGG	0.567494735616	1.5	1	2	2	1	0	0	0	0	0	1	0	0	0	0	0	0	0	0	chr3	240612	20	YCR071C	IMG2	-37	0	0.93	2	240615	240634	3	1284017	1284036	1284014
CAAAAGGTTTTCCTTCTTGC	essential_collection	chrIII	+	240620	TGG	0.274414573161	4	4	4	2	2	0	0	1	0	1	0	0	0	0	0	0	0	0	1	chr3	240623	20	YCR071C	IMG2	-22	0.09	0.67	2	240601	240620	3	1284003	1284022	1284025
GTCATCGCGTACGAATGGCT	essential_collection	chrIII	-	240663	TGG	0.562174184085	3.5	1	2	1	2	0	0	0	0	1	0	0	0	0	0	0	0	0	0	chr3	240661	20	YCR071C	IMG2	-86	0	0.69	2	240664	240683	3	1284066	1284085	1284063
TAATGGTCATCGCGTACGAA	essential_collection	chrIII	-	240668	TGG	0.550321930864	1	1	2	1	2	0	0	0	0	1	0	0	0	0	0	0	0	0	0	chr3	240666	20	YCR071C	IMG2	-91	0	0.75	2	240669	240688	3	1284071	1284090	1284068
GTCGCAAGGTCGATCTATAA	essential_collection	chrIII	-	240685	TGG	0.355303641015	1.5	1	2	1	2	0	0	0	0	1	0	0	0	0	0	0	0	0	0	chr3	240683	20	YCR071C	IMG2	-108	0	0.78	2	240686	240705	3	1284088	1284107	1284085
TTAAATATGATGGTGTCGCA	essential_collection	chrIII	-	240699	AGG	0.631125059764	2	2	3	1	2	0	0	0	0	0	1	0	0	0	0	0	0	0	0	chr3	240697	20	YCR071C	IMG2	-122	0	0.61	2	240700	240719	3	1284102	1284121	1284099
TAATTCAATAATGGTGATGA	essential_collection	chrIII	-	242519	AGG	0.511871924463	2	2	2	1	2	0	0	0	0	0	1	0	0	0	0	0	0	0	2	chr3	242517	20	YCR072C	RSA4	-144	0	0.74	2	242520	242539	3	1285922	1285941	1285919
GTTGACCACTCTATGAGCTT	essential_collection	chrIII	+	242597	AGG	0.520352438414	4.5	2	1	2	1	0	0	0	0	0	1	0	0	0	0	0	0	0	0	chr3	242600	20	YCR072C	RSA4	-201	0.65	0.3	0	242578	242597	3	1285980	1285999	1286002
CCACTCTATGAGCTTAGGAT	essential_collection	chrIII	+	242602	AGG	0.551596882205	3.5	2	1	2	2	0	0	0	0	0	1	0	0	0	0	0	0	0	0	chr3	242605	20	YCR072C	RSA4	-206	0.68	0.28	0	242583	242602	3	1285985	1286004	1286007
GGCTTTCCAATTGGGGCAAC	essential_collection	chrIII	+	254092	TGG	0.29594752298	3	3	2	2	4	1	0	0	0	1	0	0	0	0	0	0	0	0	0	chr3	254095	20	YCR079W	PTC6	1264	0.04	0.99	1	254073	254092	3	1297475	1297494	1297497
GGGCCAGTTCTGTCAACATT	essential_collection	chrIII	-	254098	GGG	0.400011187351	4.5	2	2	2	3	0	0	0	0	0	0	1	0	0	0	0	0	0	0	chr3	254096	20	YCR079W	PTC6	1291	0.08	0.63	1	254099	254118	3	1297501	1297520	1297498
GGGGCCAGTTCTGTCAACAT	essential_collection	chrIII	-	254099	TGG	0.391729332623	3.5	2	2	2	4	0	0	0	0	1	0	0	0	0	0	0	0	0	0	chr3	254097	20	YCR079W	PTC6	1292	0.09	0.62	1	254100	254119	3	1297502	1297521	1297499
TTAGTTTGGTTTCTCTTTGG	essential_collection	chrIII	-	254118	GGG	0.533974826622	4.5	3	1	1	2	1	0	0	0	0	0	1	0	0	0	0	0	0	0	chr3	254116	20	YCR079W	PTC6	1311	0.33	0.34	0	254119	254138	3	1297521	1297540	1297518
AGATTGTGCATTCATTAGTT	essential_collection	chrIII	-	254132	TGG	0.340326271947	4.5	2	1	1	1	0	0	0	0	1	0	0	0	0	0	0	0	0	0	chr3	254130	20	YCR079W	PTC6	1325	0.54	0.14	0	254133	254152	3	1297535	1297554	1297532
GGACTTGTTTCCACCCAGGG	essential_collection	chrIII	-	254179	GGG	0.658218344321	4.5	3	1	3	3	1	0	0	0	0	0	1	0	0	0	0	0	0	0	chr3	254177	20	YCR079W	PTC6	1372	0.64	0.12	0	254180	254199	3	1297582	1297601	1297579
AGGACTTGTTTCCACCCAGG	essential_collection	chrIII	-	254180	GGG	0.598550974359	4.5	3	1	3	2	1	0	0	0	0	0	1	0	0	0	0	0	0	0	chr3	254178	20	YCR079W	PTC6	1373	0.64	0.12	0	254181	254200	3	1297583	1297602	1297580
CTAGGACTTGTTTCCACCCA	essential_collection	chrIII	-	254182	GGG	0.454264749046	4.5	3	1	3	2	1	0	0	0	0	0	1	0	0	0	0	0	0	0	chr3	254180	20	YCR079W	PTC6	1375	0.62	0.11	0	254183	254202	3	1297585	1297604	1297582
TCTAGGACTTGTTTCCACCC	essential_collection	chrIII	-	254183	AGG	0.531872225408	4.5	3	1	3	2	1	0	0	0	0	1	0	0	0	0	0	0	0	0	chr3	254181	20	YCR079W	PTC6	1376	0.61	0.11	0	254184	254203	3	1297586	1297605	1297583
ATTAAACTAAACACCCCCCT	essential_collection	chrIII	+	254183	GGG	0.646510903652	3.5	2	3	6	0	0	0	0	0	0	0	1	0	0	0	0	0	0	0	chr3	254186	20	YCR079W	PTC6	1355	0.72	0.13	0	254164	254183	3	1297566	1297585	1297588
AATACAAAAGATGATTATCT	essential_collection	chrIII	-	254200	AGG	0.50183908216	3.5	2	4	1	1	0	0	0	0	0	1	0	0	0	0	0	0	0	1	chr3	254198	20	YCR079W	PTC6	1393	0.46	0.1	0	254201	254220	3	1297603	1297622	1297600
AAATCTATTTGCACTGCTTT	essential_collection	chrIII	+	279864	TGG	0.228695769284	5.5	3	3	1	1	0	1	0	0	1	0	0	0	0	0	0	0	0	0	chr3	279867	20	YCR092C	MSH3	2	0.54	0.12	0	279845	279864	3	1323247	1323266	1323269
GCTCTCAAAAGTACCAGTTT	essential_collection	chrIII	+	279886	AGG	0.32701516179	5.5	3	4	2	1	0	1	0	0	0	1	0	0	0	0	0	0	0	0	chr3	279889	20	YCR092C	MSH3	-20	0.18	0.44	2	279867	279886	3	1323269	1323288	1323291
CGTGATCGCAATATTCCGTC	essential_collection	chrIII	+	279957	AGG	0.539491601698	2.5	2	2	2	1	0	0	0	0	0	1	0	0	0	0	0	0	0	0	chr3	279960	20	YCR092C	MSH3	-91	0	0.83	2	279938	279957	3	1323340	1323359	1323362
AAACAGGGGCAAAGGTGAGT	essential_collection	chrIII	+	280053	CGG	0.514599871627	3.5	1	3	1	4	0	0	0	0	0	0	0	1	0	0	0	0	0	0	chr3	280056	20	YCR092C	MSH3	-187	0	0.8	2	280034	280053	3	1323436	1323455	1323458
ACAGGGGCAAAGGTGAGTCG	essential_collection	chrIII	+	280055	GGG	0.645520574022	1	1	3	1	4	0	0	0	0	0	0	1	0	0	0	0	0	0	0	chr3	280058	20	YCR092C	MSH3	-189	0	0.78	2	280036	280055	3	1323438	1323457	1323460
CATCCGTAACCCGCCCGAAA	essential_collection	chrIV	-	34143	CGG	0.524345002376	1	1	3	3	1	0	0	0	0	0	0	0	1	0	0	0	0	0	0	chr4	34141	20	YDL235C	YPD1	-122	0	0.79	2	34144	34163	4	1394166	1394185	1394163
TTTCCGTTTCGGGCGGGTTA	essential_collection	chrIV	+	34157	CGG	0.373969948678	3	3	1	2	3	1	0	0	0	0	0	0	1	0	0	0	0	0	0	chr4	34160	20	YDL235C	YPD1	-115	0	0.67	2	34138	34157	4	1394160	1394179	1394182
CGGATGTATTGATGATTATG	essential_collection	chrIV	+	34177	TGG	0.531510662263	2.5	2	1	1	2	0	0	0	0	1	0	0	0	0	0	0	0	0	0	chr4	34180	20	YDL235C	YPD1	-135	0	0.88	2	34158	34177	4	1394180	1394199	1394202
TGCGAAATGCTAATTCAAAA	essential_collection	chrIV	-	65089	TGG	0.374491268147	2	2	4	1	1	0	0	0	0	1	0	0	0	0	0	0	0	0	0	chr4	65087	20	YDL220C	CDC13	-32	0	0.71	2	65090	65109	4	1425112	1425131	1425109
TTAGCATTTCGCATCTCACT	essential_collection	chrIV	+	65116	AGG	0.510454103298	3.5	3	1	1	1	1	0	0	0	0	1	0	0	0	0	0	0	0	0	chr4	65119	20	YDL220C	CDC13	-38	0	0.77	2	65097	65116	4	1425119	1425138	1425141
CAACGTCATAAGAGACGCGA	essential_collection	chrIV	-	65122	AGG	0.587259237981	1	1	2	1	1	0	0	0	0	0	1	0	0	0	0	0	0	0	0	chr4	65120	20	YDL220C	CDC13	-65	0	0.95	2	65123	65142	4	1425145	1425164	1425142
AAGTATAATCACGTTAATCA	essential_collection	chrIV	+	65188	AGG	0.524857669705	2	2	2	1	1	0	0	0	0	0	1	0	0	0	0	0	0	0	0	chr4	65191	20	YDL219W	DTD1	-38	0	0.63	2	65169	65188	4	1425191	1425210	1425213
ATCCGCTGCTGAATAATATG	essential_collection	chrIV	-	65216	TGG	0.569037343328	1.5	1	2	2	1	0	0	0	0	1	0	0	0	0	0	0	0	0	0	chr4	65214	20	YDL219W	DTD1	11	0.73	0.11	0	65217	65236	4	1425239	1425258	1425236
ATCCACATATTATTCAGCAG	essential_collection	chrIV	+	65231	CGG	0.601887500723	3.5	2	1	2	1	0	0	0	0	0	0	0	1	0	0	0	0	0	0	chr4	65234	20	YDL219W	DTD1	5	0.67	0.28	0	65212	65231	4	1425234	1425253	1425256
CGCCGTTATGTGTTGGTTTT	essential_collection	chrIV	-	68851	TGG	0.128575303153	6.5	4	1	2	2	0	0	0	1	1	0	0	0	0	0	0	0	0	0	chr4	68849	20	YDL217C	TIM22	-96	0	0.64	2	68852	68871	4	1428874	1428893	1428871
TTTCGTACGCCGTTATGTGT	essential_collection	chrIV	-	68858	TGG	0.495589847722	3.5	3	1	2	1	1	0	0	0	1	0	0	0	0	0	0	0	0	0	chr4	68856	20	YDL217C	TIM22	-103	0	0.61	2	68859	68878	4	1428881	1428900	1428878
GACCAAAAACCAACACATAA	essential_collection	chrIV	+	68866	CGG	0.487109531978	1	1	5	2	1	0	0	0	0	0	0	0	1	0	0	0	0	0	0	chr4	68869	20	YDL217C	TIM22	-90	0	0.71	2	68847	68866	4	1428869	1428888	1428891
ATACTTATAGAGATTCAAGA	essential_collection	chrIV	+	68924	AGG	0.663816740848	2.5	2	2	1	1	0	0	0	0	0	1	0	0	0	0	0	0	0	0	chr4	68927	20	YDL217C	TIM22	-148	0	0.76	2	68905	68924	4	1428927	1428946	1428949
ATTACATTGGCGAAAGGTGA	essential_collection	chrIV	-	78210	TGG	0.561724696614	2	2	3	1	2	0	0	0	0	1	0	0	0	0	0	0	0	0	0	chr4	78208	20	YDL212W	SHR3	-183	0.54	0.43	1	78211	78230	4	1438233	1438252	1438230
CCACCAATTACATTGGCGAA	essential_collection	chrIV	-	78216	AGG	0.593990165932	2	2	2	2	2	0	0	0	0	0	1	0	0	0	0	0	0	0	0	chr4	78214	20	YDL212W	SHR3	-177	0.49	0.45	1	78217	78236	4	1438239	1438258	1438236
GAAAGAGCCACCAATTACAT	essential_collection	chrIV	-	78223	TGG	0.536968302929	3.5	2	3	2	1	0	0	0	0	1	0	0	0	0	0	0	0	0	1	chr4	78221	20	YDL212W	SHR3	-170	0.42	0.42	1	78224	78243	4	1438246	1438265	1438243
TCACCTTTCGCCAATGTAAT	essential_collection	chrIV	+	78230	TGG	0.326999247887	3.5	3	2	2	1	1	0	0	0	1	0	0	0	0	0	0	0	0	0	chr4	78233	20	YDL212W	SHR3	-184	0.55	0.43	1	78211	78230	4	1438233	1438252	1438255
CCTTTCGCCAATGTAATTGG	essential_collection	chrIV	+	78233	TGG	0.474581842432	3	3	2	2	2	1	0	0	0	1	0	0	0	0	0	0	0	0	0	chr4	78236	20	YDL212W	SHR3	-181	0.52	0.43	1	78214	78233	4	1438236	1438255	1438258
AAGGACAGATTTAAGTATTT	essential_collection	chrIV	+	78358	TGG	0.186623600515	5.5	3	2	1	2	0	1	0	0	1	0	0	0	0	0	0	0	0	0	chr4	78361	20	YDL212W	SHR3	-56	0	0.39	2	78339	78358	4	1438361	1438380	1438383
TCTGTAGTCCAATGAATTTA	essential_collection	chrIV	-	78371	CGG	0.336432864219	3.5	3	2	2	1	1	0	0	0	0	0	0	1	0	0	0	0	0	0	chr4	78369	20	YDL212W	SHR3	-22	0.33	0.68	1	78372	78391	4	1438394	1438413	1438391
GAAGACAGCCGTAAATTCAT	essential_collection	chrIV	+	78380	TGG	0.40997473012	3.5	2	3	2	1	0	0	0	0	1	0	0	0	0	0	0	0	0	0	chr4	78383	20	YDL212W	SHR3	-34	0.17	0.5	2	78361	78380	4	1438383	1438402	1438405
ACTACTGGCGATGGGCCTTA	essential_collection	chrIV	-	87275	AGG	0.377474424653	2.5	2	1	2	3	0	0	0	0	0	1	0	0	0	0	0	0	0	0	chr4	87273	20	YDL209C	CWC2	-38	0.08	0.68	2	87276	87295	4	1447298	1447317	1447295
CTAACGTCGTTACTACCTTA	essential_collection	chrIV	+	87277	AGG	0.360525240527	2.5	2	2	2	1	0	0	0	0	0	1	0	0	0	0	0	0	0	0	chr4	87280	20	YDL209C	CWC2	-19	0.38	0.59	1	87258	87277	4	1447280	1447299	1447302
TAATAAAGACTACTGGCGAT	essential_collection	chrIV	-	87283	GGG	0.541063309006	3.5	1	3	1	2	0	0	0	0	0	0	1	0	0	0	0	0	0	0	chr4	87281	20	YDL209C	CWC2	-46	0	0.83	2	87284	87303	4	1447306	1447325	1447303
ATAATAAAGACTACTGGCGA	essential_collection	chrIV	-	87284	TGG	0.48684773097	1	1	3	1	2	0	0	0	0	1	0	0	0	0	0	0	0	0	0	chr4	87282	20	YDL209C	CWC2	-47	0	0.8	2	87285	87304	4	1447307	1447326	1447304
TGGATCATAATAAAGACTAC	essential_collection	chrIV	-	87290	TGG	0.525759485871	1	1	3	1	2	0	0	0	0	1	0	0	0	0	0	0	0	0	0	chr4	87288	20	YDL209C	CWC2	-53	0	0.78	2	87291	87310	4	1447313	1447332	1447310
TTCCATTATGTATTGAAGGC	essential_collection	chrIV	-	87310	TGG	0.438636784331	2.5	2	2	2	2	0	0	0	0	1	0	0	0	0	0	0	0	0	0	chr4	87308	20	YDL209C	CWC2	-73	0	0.61	2	87311	87330	4	1447333	1447352	1447330
AATTTTCCATTATGTATTGA	essential_collection	chrIV	-	87314	AGG	0.387525429609	4	4	2	2	1	0	0	1	0	0	1	0	0	0	0	0	0	0	4	chr4	87312	20	YDL209C	CWC2	-77	0	0.57	2	87315	87334	4	1447337	1447356	1447334
ATCCAGCCTTCAATACATAA	essential_collection	chrIV	+	87325	TGG	0.445449492003	2	2	2	2	1	0	0	0	0	1	0	0	0	0	0	0	0	0	0	chr4	87328	20	YDL209C	CWC2	-67	0	0.61	2	87306	87325	4	1447328	1447347	1447350
CGTTACATACGTACATATGC	essential_collection	chrIV	-	87346	GGG	0.618908417607	2	2	1	1	1	0	0	0	0	0	0	1	0	0	0	0	0	0	1	chr4	87344	20	YDL209C	CWC2	-109	0	0.96	2	87347	87366	4	1447369	1447388	1447366
TCGTTACATACGTACATATG	essential_collection	chrIV	-	87347	CGG	0.597856848327	2	2	1	1	1	0	0	0	0	0	0	0	1	0	0	0	0	0	1	chr4	87345	20	YDL209C	CWC2	-110	0	0.96	2	87348	87367	4	1447370	1447389	1447367
CATATGTACGTATGTAACGA	essential_collection	chrIV	+	87367	TGG	0.649482349768	1.5	1	2	1	1	0	0	0	0	1	0	0	0	0	0	0	0	0	1	chr4	87370	20	YDL209C	CWC2	-109	0	0.96	2	87348	87367	4	1447370	1447389	1447392
CATGATATAGTAGTAGTAAA	essential_collection	chrIV	+	87461	TGG	0.427499373496	1.5	1	3	1	1	0	0	0	0	1	0	0	0	0	0	0	0	0	0	chr4	87464	20	YDL208W	NHP2	-24	0.05	0.59	2	87442	87461	4	1447464	1447483	1447486
TAGTAGTAGTAAATGGTCAA	essential_collection	chrIV	+	87468	TGG	0.537721423052	1	1	3	1	2	0	0	0	0	1	0	0	0	0	0	0	0	0	0	chr4	87471	20	YDL208W	NHP2	-17	0.11	0.6	2	87449	87468	4	1447471	1447490	1447493
ATCAAATGTTTGTGACTTTT	essential_collection	chrIV	+	88115	CGG	0.165967878007	6.5	4	3	1	1	0	0	0	1	0	0	0	1	0	0	0	0	0	29	chr4	88118	20	YDL207W	GLE1	-105	0	0.71	2	88096	88115	4	1448118	1448137	1448140
TCAAATGTTTGTGACTTTTC	essential_collection	chrIV	+	88116	GGG	0.171892766364	4.5	4	3	1	1	0	0	1	0	0	0	1	0	0	0	0	0	0	29	chr4	88119	20	YDL207W	GLE1	-104	0	0.65	2	88097	88116	4	1448119	1448138	1448141
TTTGTGACTTTTCGGGTAAC	essential_collection	chrIV	+	88123	CGG	0.396335030802	4	4	2	1	3	0	0	1	0	0	0	0	1	0	0	0	0	0	0	chr4	88126	20	YDL207W	GLE1	-97	0	1	2	88104	88123	4	1448126	1448145	1448148
TGGAACAGTAGAACGAAGCC	essential_collection	chrIV	-	88125	CGG	0.624310645187	1	1	2	2	2	0	0	0	0	0	0	0	1	0	0	0	0	0	0	chr4	88123	20	YDL207W	GLE1	-74	0	0.91	2	88126	88145	4	1448148	1448167	1448145
GAAAGAAAATGAAAAAGTAA	essential_collection	chrIV	-	93970	AGG	0.506698551685	1	1	5	0	1	0	0	0	0	0	1	0	0	0	0	0	0	3	12	chr4	93968	20	YDL205C	HEM3	-52	0.28	0.11	1	93971	93990	4	1453993	1454012	1453990
AACCGATGAGTAAGCAATGA	essential_collection	chrIV	-	94064	AGG	0.557149301452	1	1	2	2	1	0	0	0	0	0	1	0	0	0	0	0	0	0	0	chr4	94062	20	YDL204W	RTN2	-32	0	0.73	2	94065	94084	4	1454087	1454106	1454084
GACCTTCATTGCTTACTCAT	essential_collection	chrIV	+	94079	CGG	0.480669008902	3.5	2	1	2	1	0	0	0	0	0	0	0	1	0	0	0	0	0	4	chr4	94082	20	YDL204W	RTN2	-38	0	0.6	2	94060	94079	4	1454082	1454101	1454104
CTTACTCATCGGTTTCTTAT	essential_collection	chrIV	+	94090	TGG	0.244098702237	4.5	3	1	1	2	1	0	0	0	1	0	0	0	0	0	0	0	0	0	chr4	94093	20	YDL204W	RTN2	-27	0	0.83	2	94071	94090	4	1454093	1454112	1454115
TTATTGGTCAGACGCTCCCC	essential_collection	chrIV	+	94106	AGG	0.435261450939	3.5	2	1	4	2	0	0	0	0	0	1	0	0	0	0	0	0	0	0	chr4	94109	20	YDL204W	RTN2	-11	0	0.88	2	94087	94106	4	1454109	1454128	1454131
TCTCCTTGTCAATTGACCCT	essential_collection	chrIV	-	94106	GGG	0.455209908851	3.5	2	2	3	1	0	0	0	0	0	0	1	0	0	0	0	0	0	0	chr4	94104	20	YDL204W	RTN2	10	0.02	0.75	1	94107	94126	4	1454129	1454148	1454126
TATTGGTCAGACGCTCCCCA	essential_collection	chrIV	+	94107	GGG	0.662820411054	2.5	2	1	4	2	0	0	0	0	0	0	1	0	0	0	0	0	0	0	chr4	94110	20	YDL204W	RTN2	-10	0	0.85	2	94088	94107	4	1454110	1454129	1454132
GGTCATATAGTAAAAAGCTT	essential_collection	chrIV	-	98251	AGG	0.499613233035	4.5	2	5	1	2	0	0	0	0	0	1	0	0	0	0	0	0	0	0	chr4	98249	20	YDL203C	ACK1	-110	0.22	0.9	1	98252	98271	4	1458274	1458293	1458271
ATGAAAAAGACTTGTTTAAT	essential_collection	chrIV	-	98272	AGG	0.230460921752	4.5	3	5	1	1	1	0	0	0	0	1	0	0	0	0	0	0	0	0	chr4	98270	20	YDL203C	ACK1	-131	0.25	0.88	1	98273	98292	4	1458295	1458314	1458292
GTTATTAGTGTATAAACGTT	essential_collection	chrIV	-	98302	AGG	0.40078641376	4.5	2	3	1	1	0	0	0	0	0	1	0	0	0	0	0	0	0	0	chr4	98300	20	YDL202W	MRPL11	-109	0.04	0.62	2	98303	98322	4	1458325	1458344	1458322
TGAATCTCTACTAAGCCCTA	essential_collection	chrIV	-	98324	GGG	0.659486496989	1.5	1	2	3	1	0	0	0	0	0	0	1	0	0	0	0	0	0	0	chr4	98322	20	YDL202W	MRPL11	-87	0	0.47	2	98325	98344	4	1458347	1458366	1458344
GTTTATACACTAATAACCCT	essential_collection	chrIV	+	98325	AGG	0.581726633458	3.5	3	2	3	1	1	0	0	0	0	1	0	0	0	0	0	0	0	0	chr4	98328	20	YDL202W	MRPL11	-107	0.03	0.58	2	98306	98325	4	1458328	1458347	1458350
GTAAACTGAGAAAAGAAAGA	essential_collection	chrIV	+	98391	AGG	0.562159327234	1	1	4	1	1	0	0	0	0	0	1	0	0	0	0	0	0	1	2	chr4	98394	20	YDL202W	MRPL11	-41	0.12	0.98	2	98372	98391	4	1458394	1458413	1458416
ATCTTCCAAAGTATTAGAAA	essential_collection	chrIV	-	104559	AGG	0.416486159778	2.5	2	3	2	1	0	0	0	0	0	1	0	0	0	0	0	0	0	0	chr4	104557	20	YDL198C	GGC1	9	0.65	0.08	0	104560	104579	4	1464582	1464601	1464579
ATTTCCCTTTTCTAATACTT	essential_collection	chrIV	+	104571	TGG	0.289236789298	4.5	4	2	3	0	0	0	1	0	1	0	0	0	0	0	0	0	0	0	chr4	104574	20	YDL198C	GGC1	18	0.57	0.11	0	104552	104571	4	1464574	1464593	1464596
GCGGCGGTGCTACATGCCAT	essential_collection	chrIV	+	104805	TGG	0.515362282213	3.5	1	1	2	2	0	0	0	0	1	0	0	0	0	0	0	0	0	0	chr4	104808	20	YDL198C	GGC1	-216	0	0.95	1	104786	104805	4	1464808	1464827	1464830
CTACATGCCATTGGTCTACA	essential_collection	chrIV	+	104814	AGG	0.516116750145	2	2	1	2	2	0	0	0	0	0	1	0	0	0	0	0	0	0	0	chr4	104817	20	YDL198C	GGC1	-225	0	0.99	1	104795	104814	4	1464817	1464836	1464839
GTGCTTATGCCAAAAAATCG	essential_collection	chrIV	-	106480	TGG	0.702617581466	2.5	2	6	2	1	0	0	0	0	1	0	0	0	0	0	0	0	0	0	chr4	106478	20	YDL197C	ASF2	17	0.76	0.14	0	106481	106500	4	1466503	1466522	1466500
CTGTGTGCAAAAATCGTCCC	essential_collection	chrIV	+	106561	CGG	0.58325154514	1.5	1	5	3	1	0	0	0	0	0	0	0	1	0	0	0	0	0	0	chr4	106564	20	YDL197C	ASF2	-43	0.11	0.5	2	106542	106561	4	1466564	1466583	1466586
GCAGGTATGTTGCATAGCAA	essential_collection	chrIV	-	106680	TGG	0.570941840356	2.5	2	2	1	2	0	0	0	0	1	0	0	0	0	0	0	0	0	0	chr4	106678	20	YDL197C	ASF2	-183	0.13	0.2	2	106681	106700	4	1466703	1466722	1466700
GAACCAGAAGGGGATGGAAG	essential_collection	chrIV	-	106930	GGG	0.555170248364	1	1	2	2	4	0	0	0	0	0	0	1	0	0	0	0	0	0	0	chr4	106928	20	YDL195W	SEC31	-148	0	0.86	2	106931	106950	4	1466953	1466972	1466950
AGAACCAGAAGGGGATGGAA	essential_collection	chrIV	-	106931	GGG	0.582900162691	1	1	2	2	4	0	0	0	0	0	0	1	0	0	0	0	0	0	0	chr4	106929	20	YDL195W	SEC31	-147	0	0.87	2	106932	106951	4	1466954	1466973	1466951
GGGGTAGAACCAGAAGGGGA	essential_collection	chrIV	-	106936	TGG	0.552898897581	1	1	2	2	4	0	0	0	0	1	0	0	0	0	0	0	0	0	0	chr4	106934	20	YDL195W	SEC31	-142	0	0.89	2	106937	106956	4	1466959	1466978	1466956
CTGAAGGGGTAGAACCAGAA	essential_collection	chrIV	-	106941	GGG	0.627484409393	1	1	2	2	4	0	0	0	0	0	0	1	0	0	0	0	0	0	0	chr4	106939	20	YDL195W	SEC31	-137	0	0.94	2	106942	106961	4	1466964	1466983	1466961
TCGGGCGGATTGATCGTGTA	essential_collection	chrIV	-	106976	TGG	0.5567454676	2	2	1	1	3	0	0	0	0	1	0	0	0	0	0	0	0	0	0	chr4	106974	20	YDL195W	SEC31	-102	0	0.53	2	106977	106996	4	1466999	1467018	1466996
TTTCACTTTTCGTTCTCGGG	essential_collection	chrIV	-	106991	CGG	0.591940098797	4	4	1	1	3	0	0	1	0	0	0	0	1	0	0	0	0	0	0	chr4	106989	20	YDL195W	SEC31	-87	0	0.63	2	106992	107011	4	1467014	1467033	1467011
TCTTTTCACTTTTCGTTCTC	essential_collection	chrIV	-	106994	GGG	0.347178355615	4.5	4	1	1	1	0	0	1	0	0	0	1	0	0	0	0	0	0	0	chr4	106992	20	YDL195W	SEC31	-84	0	0.66	2	106995	107014	4	1467017	1467036	1467014
TTCTTTTCACTTTTCGTTCT	essential_collection	chrIV	-	106995	CGG	0.210607562707	5.5	4	1	1	1	0	0	1	0	0	0	0	1	0	0	0	0	0	0	chr4	106993	20	YDL195W	SEC31	-83	0	0.64	2	106996	107015	4	1467018	1467037	1467015
TCAGAATGCAACCCGACTAC	essential_collection	chrIV	-	107050	AGG	0.500307224561	1	1	2	3	1	0	0	0	0	0	1	0	0	0	0	0	0	0	0	chr4	107048	20	YDL195W	SEC31	-28	0.15	0.51	2	107051	107070	4	1467073	1467092	1467070
CATTCCTCTATTCCTGTAGT	essential_collection	chrIV	+	107055	CGG	0.378142966054	3.5	2	1	2	1	0	0	0	0	0	0	0	1	0	0	0	0	0	0	chr4	107058	20	YDL195W	SEC31	-44	0.06	0.74	2	107036	107055	4	1467058	1467077	1467080
AAAAGATCATAATTTTGGAA	essential_collection	chrIV	-	114391	AGG	0.578376948945	4	4	4	1	2	0	0	1	0	0	1	0	0	0	0	0	0	0	0	chr4	114389	20	YDL193W	NUS1	-163	0.07	0.17	2	114392	114411	4	1474414	1474433	1474411
CCGAAGATGGTATCCGTCGG	essential_collection	chrIV	-	114440	CGG	0.660766556121	1.5	1	2	2	2	0	0	0	0	0	0	0	1	0	0	0	0	0	0	chr4	114438	20	YDL193W	NUS1	-114	0	0.84	2	114441	114460	4	1474463	1474482	1474460
TGACCGAAGATGGTATCCGT	essential_collection	chrIV	-	114443	CGG	0.71857105282	3.5	1	2	2	2	0	0	0	0	0	0	0	1	0	0	0	0	0	0	chr4	114441	20	YDL193W	NUS1	-111	0	0.81	2	114444	114463	4	1474466	1474485	1474463
CCGCCGACGGATACCATCTT	essential_collection	chrIV	+	114457	CGG	0.545992677253	4.5	2	1	2	2	0	0	0	0	0	0	0	1	0	0	0	0	0	0	chr4	114460	20	YDL193W	NUS1	-118	0	0.81	2	114438	114457	4	1474460	1474479	1474482
ATACCATCTTCGGTCAACGT	essential_collection	chrIV	+	114467	CGG	0.734793866514	3.5	2	2	2	2	0	0	0	0	0	0	0	1	0	0	0	0	0	0	chr4	114470	20	YDL193W	NUS1	-108	0	0.81	2	114448	114467	4	1474470	1474489	1474492
AGAAAAAGAACAATACAATA	essential_collection	chrIV	-	126505	AGG	0.474851750767	1.5	1	5	1	1	0	0	0	0	0	1	0	0	0	0	0	0	0	4	chr4	126503	20	YDL187C	NA	-51	0	0.38	2	126506	126525	4	1486528	1486547	1486525
GAGACCCCTTTGAGCGGCCG	essential_collection	chrIV	-	126579	TGG	0.475749322535	3	3	1	4	2	1	0	0	0	1	0	0	0	0	0	0	0	0	0	chr4	126577	20	YDL185W	VMA1	-99	0	0.98	2	126580	126599	4	1486602	1486621	1486599
CAGTGTGAGACCCCTTTGAG	essential_collection	chrIV	-	126585	CGG	0.656017549697	3	3	1	4	1	1	0	0	0	0	0	0	1	0	0	0	0	0	0	chr4	126583	20	YDL185W	VMA1	-93	0	1	2	126586	126605	4	1486608	1486627	1486605
TTTTCCACGGCCGCTCAAAG	essential_collection	chrIV	+	126592	GGG	0.606416427153	4	4	3	2	2	0	0	1	0	0	0	1	0	0	0	0	0	0	0	chr4	126595	20	YDL185W	VMA1	-107	0	0.86	2	126573	126592	4	1486595	1486614	1486617
AAGAAATGGCTCTTTCGATA	essential_collection	chrIV	+	126642	AGG	0.53128039888	3.5	3	3	1	2	1	0	0	0	0	1	0	0	0	0	0	0	0	0	chr4	126645	20	YDL185W	VMA1	-57	0	0.7	2	126623	126642	4	1486645	1486664	1486667
ATCATTGTTACAGGAACACC	essential_collection	chrIV	-	163995	AGG	0.582833737065	3.5	2	2	2	2	0	0	0	0	0	1	0	0	0	0	0	0	2	0	chr4	163993	20	YDL166C	FAP7	90	0.31	0.2	0	163996	164015	4	1524018	1524037	1524015
GGACCGAATATCATTGTTAC	essential_collection	chrIV	-	164004	AGG	0.415407684024	3.5	2	2	2	2	0	0	0	0	0	1	0	0	0	0	0	0	0	0	chr4	164002	20	YDL166C	FAP7	81	0.35	0.17	0	164005	164024	4	1524027	1524046	1524024
GTTCCTGTAACAATGATATT	essential_collection	chrIV	+	164018	CGG	0.523890951602	4.5	2	2	2	1	0	0	0	0	0	0	0	1	0	0	0	0	2	0	chr4	164021	20	YDL166C	FAP7	88	0.32	0.21	0	163999	164018	4	1524021	1524040	1524043
AAGATGGAAGCAAGACGGTA	essential_collection	chrIV	-	164025	TGG	0.544425745344	1.5	1	2	1	2	0	0	0	0	1	0	0	0	0	0	0	0	0	0	chr4	164023	20	YDL166C	FAP7	60	0.45	0.13	0	164026	164045	4	1524048	1524067	1524045
ATATAAAGATGGAAGCAAGA	essential_collection	chrIV	-	164030	CGG	0.685652255076	1.5	1	3	1	2	0	0	0	0	0	0	0	1	0	0	0	0	0	0	chr4	164028	20	YDL166C	FAP7	55	0.47	0.11	0	164031	164050	4	1524053	1524072	1524050
CATACACAAGACTCGTAGAA	essential_collection	chrIV	-	164083	AGG	0.49901810257	1	1	2	1	1	0	0	0	0	0	1	0	0	0	0	0	0	0	0	chr4	164081	20	YDL166C	FAP7	2	0.08	0.27	1	164084	164103	4	1524106	1524125	1524103
TAATAAGATAATAGCAAAAC	essential_collection	chrIV	+	164207	AGG	0.358155083218	1	1	4	1	1	0	0	0	0	0	1	0	0	0	0	0	0	0	0	chr4	164210	20	YDL165W	CDC36	-44	0	0.86	2	164188	164207	4	1524210	1524229	1524232
CTAGATATGCAAAAACCACA	essential_collection	chrIV	+	164241	AGG	0.685642219424	1.5	1	5	2	1	0	0	0	0	0	1	0	0	0	0	0	0	0	0	chr4	164244	20	YDL165W	CDC36	-10	0.07	0.5	2	164222	164241	4	1524244	1524263	1524266
ATATACTATTCCCTACATAA	essential_collection	chrIV	+	164290	TGG	0.459475806206	2.5	2	2	3	0	0	0	0	0	1	0	0	0	0	0	0	0	0	0	chr4	164293	20	YDL165W	CDC36	39	0.66	0.32	0	164271	164290	4	1524293	1524312	1524315
TACCTTTTCATCAATAGATT	essential_collection	chrIV	-	166664	GGG	0.337164911172	4.5	4	2	2	1	0	0	1	0	0	0	1	0	0	0	0	0	0	0	chr4	166662	20	YDL164C	CDC9	630	0	0.68	1	166665	166684	4	1526687	1526706	1526684
ATACCTTTTCATCAATAGAT	essential_collection	chrIV	-	166665	TGG	0.393458380391	4	4	2	2	1	0	0	1	0	1	0	0	0	0	0	0	0	0	0	chr4	166663	20	YDL164C	CDC9	629	0.01	0.64	1	166666	166685	4	1526688	1526707	1526685
ACCTCACAAACTTCAGAATA	essential_collection	chrIV	+	166813	GGG	0.39289960153	2	2	3	2	1	0	0	0	0	0	0	1	0	0	0	0	0	0	0	chr4	166816	20	YDL164C	CDC9	502	0.38	0.32	0	166794	166813	4	1526816	1526835	1526838
ATCATTATTATTTGAGCTCA	essential_collection	chrIV	+	166854	AGG	0.457879209646	4.5	3	1	1	1	1	0	0	0	0	1	0	0	0	0	0	0	0	0	chr4	166857	20	YDL164C	CDC9	461	0.39	0.31	0	166835	166854	4	1526857	1526876	1526879
ATTCACCGCAACAATCTCAG	essential_collection	chrIV	-	166882	AGG	0.710720978345	2	2	2	2	1	0	0	0	0	0	1	0	0	0	0	0	0	0	0	chr4	166880	20	YDL164C	CDC9	412	0.58	0.16	0	166883	166902	4	1526905	1526924	1526902
ACCAACCTCTGAGATTGTTG	essential_collection	chrIV	+	166894	CGG	0.634552766853	3.5	2	2	2	1	0	0	0	0	0	0	0	1	0	0	0	0	0	0	chr4	166897	20	YDL164C	CDC9	421	0.58	0.18	0	166875	166894	4	1526897	1526916	1526919
GAATCAGCAACACCGGAAGA	essential_collection	chrIV	+	166918	GGG	0.629284737484	1	1	2	2	2	0	0	0	0	0	0	1	0	0	0	0	0	0	0	chr4	166921	20	YDL164C	CDC9	397	0.53	0.14	0	166899	166918	4	1526921	1526940	1526943
TACAGCGAGATGCAAACGCA	essential_collection	chrIV	+	167345	TGG	0.617075445562	1	1	3	1	1	0	0	0	0	1	0	0	0	0	0	0	0	0	0	chr4	167348	20	YDL164C	CDC9	-30	0	0.92	2	167326	167345	4	1527348	1527367	1527370
TTTCACGCGTTTTCGCGTTA	essential_collection	chrIV	+	167389	AGG	0.427274605232	4	4	1	1	1	0	0	1	0	0	1	0	0	0	0	0	0	0	0	chr4	167392	20	YDL164C	CDC9	-74	0	0.41	2	167370	167389	4	1527392	1527411	1527414
ATGTGTTCCTCCACTTGAGA	essential_collection	chrIV	-	167411	TGG	0.494021994969	2.5	2	1	2	1	0	0	0	0	1	0	0	0	0	0	0	0	0	0	chr4	167409	20	YDL164C	CDC9	-117	0.34	0.8	1	167412	167431	4	1527434	1527453	1527431
ATTCCATCAGCCATCTCAAG	essential_collection	chrIV	+	167418	TGG	0.589370612038	2	2	2	2	1	0	0	0	0	1	0	0	0	0	0	0	0	0	0	chr4	167421	20	YDL164C	CDC9	-103	0.09	0.86	2	167399	167418	4	1527421	1527440	1527443
CCATCAGCCATCTCAAGTGG	essential_collection	chrIV	+	167421	AGG	0.640931768594	1.5	1	2	2	2	0	0	0	0	0	1	0	0	0	0	0	0	0	0	chr4	167424	20	YDL164C	CDC9	-106	0.14	0.85	2	167402	167421	4	1527424	1527443	1527446
GGAATTCGTACTGCAGCCGC	essential_collection	chrIV	-	167475	TGG	0.552317640197	2	2	2	2	2	0	0	0	0	1	0	0	0	0	0	0	0	0	0	chr4	167473	20	YDL164C	CDC9	-181	0.8	0.09	1	167476	167495	4	1527498	1527517	1527495
TTAAACAGCAATAGAACCAG	essential_collection	chrIV	+	167476	CGG	0.721665078236	2	2	3	2	1	0	0	0	0	0	0	0	1	0	0	0	0	0	0	chr4	167479	20	YDL164C	CDC9	-161	0.79	0.16	1	167457	167476	4	1527479	1527498	1527501
CCACAAAAGGAGAATATTAT	essential_collection	chrIV	-	182628	GGG	0.337004375447	3.5	2	4	2	2	0	0	0	0	0	0	1	0	0	0	0	0	0	0	chr4	182626	20	YDL153C	SAS10	405	0.46	0.25	0	182629	182648	4	1542651	1542670	1542648
TCCACAAAAGGAGAATATTA	essential_collection	chrIV	-	182629	TGG	0.247647993371	2.5	2	4	2	2	0	0	0	0	1	0	0	0	0	0	0	0	0	0	chr4	182627	20	YDL153C	SAS10	404	0.46	0.26	0	182630	182649	4	1542652	1542671	1542649
AATGCCTGGGGGTCCACAAA	essential_collection	chrIV	-	182641	AGG	0.449747838737	1	1	3	2	5	0	0	0	0	0	1	0	0	0	0	0	0	0	0	chr4	182639	20	YDL153C	SAS10	392	0.46	0.27	0	182642	182661	4	1542664	1542683	1542661
TTAGACAACGAGAATGCCTG	essential_collection	chrIV	-	182653	GGG	0.66717716327	2	2	2	2	1	0	0	0	0	0	0	1	0	0	0	0	0	0	0	chr4	182651	20	YDL153C	SAS10	380	0.43	0.26	0	182654	182673	4	1542676	1542695	1542673
GTTAGACAACGAGAATGCCT	essential_collection	chrIV	-	182654	GGG	0.608777346398	3.5	2	2	2	1	0	0	0	0	0	0	1	0	0	0	0	0	0	0	chr4	182652	20	YDL153C	SAS10	379	0.43	0.26	0	182655	182674	4	1542677	1542696	1542674
TTCTCCTTTTGTGGACCCCC	essential_collection	chrIV	+	182654	AGG	0.491663696813	4.5	4	1	5	2	0	0	1	0	0	1	0	0	0	0	0	0	0	0	chr4	182657	20	YDL153C	SAS10	400	0.46	0.23	0	182635	182654	4	1542657	1542676	1542679
CCATTCTCTTCATCTTCCTC	essential_collection	chrIV	+	182697	AGG	0.477604820075	2.5	2	1	2	0	0	0	0	0	0	1	0	0	0	0	0	0	2	5	chr4	182700	20	YDL153C	SAS10	357	0.32	0.22	0	182678	182697	4	1542700	1542719	1542722
TGCTTTTATACAAAAAGTTT	essential_collection	chrIV	-	183060	TGG	0.241664131974	5.5	4	5	1	1	0	0	1	0	1	0	0	0	0	0	0	0	0	0	chr4	183058	20	YDL153C	SAS10	-27	0.09	0.46	2	183061	183080	4	1543083	1543102	1543080
TCAAAAAATTGGACTTTGCA	essential_collection	chrIV	-	183167	GGG	0.553853070359	3	3	6	1	2	1	0	0	0	0	0	1	0	0	0	0	0	0	0	chr4	183165	20	YDL150W	RPC53	-69	0	0.89	2	183168	183187	4	1543190	1543209	1543187
TCTTGAATACCATAATTCTC	essential_collection	chrIV	-	183207	TGG	0.413078833954	2.5	2	2	2	1	0	0	0	0	1	0	0	0	0	0	0	0	0	1	chr4	183205	20	YDL150W	RPC53	-29	0.24	0.65	1	183208	183227	4	1543230	1543249	1543227
AGATAATGACCAGAGAATTA	essential_collection	chrIV	+	183215	TGG	0.341018706453	2.5	2	2	2	1	0	0	0	0	1	0	0	0	0	0	0	0	0	0	chr4	183218	20	YDL150W	RPC53	-42	0.04	0.69	2	183196	183215	4	1543218	1543237	1543240
GAAAAATTTTAGGATTTATT	essential_collection	chrIV	-	190701	AGG	0.204843448567	5.5	4	5	0	2	0	0	1	0	0	1	0	0	0	0	0	0	1	0	chr4	190699	20	YDL148C	NOP14	-96	0	0.49	2	190702	190721	4	1550724	1550743	1550721
ATACAAGACGGGTAATATTG	essential_collection	chrIV	-	190746	GGG	0.598959441337	2.5	2	2	1	3	0	0	0	0	0	0	1	0	0	0	0	0	1	1	chr4	190744	20	YDL147W	RPN5	-108	0	0.84	2	190747	190766	4	1550769	1550788	1550766
CATACAAGACGGGTAATATT	essential_collection	chrIV	-	190747	GGG	0.229254363226	4.5	2	2	1	3	0	0	0	0	0	0	1	0	0	0	0	0	1	1	chr4	190745	20	YDL147W	RPN5	-107	0	0.77	2	190748	190767	4	1550770	1550789	1550767
AAAAAGATCACATACAAGAC	essential_collection	chrIV	-	190757	GGG	0.607725904572	1	1	5	1	1	0	0	0	0	0	0	1	0	0	0	0	0	0	0	chr4	190755	20	YDL147W	RPN5	-97	0	0.68	2	190758	190777	4	1550780	1550799	1550777
TTTCGGTGGCAAAATGCAAA	essential_collection	chrIV	+	190801	GGG	0.487294720795	3	3	4	1	2	1	0	0	0	0	0	1	0	0	0	0	0	0	1	chr4	190804	20	YDL147W	RPN5	-74	0	0.47	2	190782	190801	4	1550804	1550823	1550826
TCTGATGTAGTGTCCTGTTA	essential_collection	chrIV	-	190822	TGG	0.361209303106	2.5	2	1	2	1	0	0	0	0	1	0	0	0	0	0	0	0	0	0	chr4	190820	20	YDL147W	RPN5	-32	0	0.65	2	190823	190842	4	1550845	1550864	1550842
GCCTCGATTCAGTAGCATAC	essential_collection	chrIV	-	198438	AGG	0.481513237886	2	2	1	2	1	0	0	0	0	0	1	0	0	0	0	0	0	0	0	chr4	198436	20	YDL145C	COP1	-18	0.32	0.4	1	198439	198458	4	1558461	1558480	1558458
GATCTGTTATTTATTCAAGT	essential_collection	chrIV	+	198502	TGG	0.523698497273	4.5	3	2	1	1	1	0	0	0	1	0	0	0	0	0	0	0	0	0	chr4	198505	20	YDL145C	COP1	-61	0	0.47	2	198483	198502	4	1558505	1558524	1558527
TTTCGTGTTGTCGAAATTTT	essential_collection	chrIV	+	198541	CGG	0.219370508814	6.5	4	3	1	1	0	0	0	1	0	0	0	1	0	0	0	0	0	1	chr4	198544	20	YDL145C	COP1	-100	0	0.6	2	198522	198541	4	1558544	1558563	1558566
CAAATTATATAGCCTTAATT	essential_collection	chrIV	-	199805	AGG	0.273103405628	4.5	2	3	2	1	0	0	0	0	0	1	0	0	0	0	0	0	0	1	chr4	199803	20	YDL144C	NA	-67	0	0.87	2	199806	199825	4	1559828	1559847	1559825
GTATTACTATCACTTGCCAC	essential_collection	chrIV	+	199845	GGG	0.53896937334	2.5	2	1	2	1	0	0	0	0	0	0	1	0	0	0	0	0	0	0	chr4	199848	20	YDL144C	NA	-86	0	0.6	2	199826	199845	4	1559848	1559867	1559870
AAGAGGTTGATATAGCTAAG	essential_collection	chrIV	+	199922	TGG	0.624892519107	2	2	2	1	2	0	0	0	0	1	0	0	0	0	0	0	0	0	0	chr4	199925	20	YDL143W	CCT4	-49	0	0.92	2	199903	199922	4	1559925	1559944	1559947
AGAGGTTGATATAGCTAAGT	essential_collection	chrIV	+	199923	GGG	0.495634671489	3.5	2	2	1	2	0	0	0	0	0	0	1	0	0	0	0	0	0	0	chr4	199926	20	YDL143W	CCT4	-48	0	0.86	2	199904	199923	4	1559926	1559945	1559948
ATGAATTGTAATTGGAGGTG	essential_collection	chrIV	+	199956	CGG	0.576680903203	2.5	2	2	0	2	0	0	0	0	0	0	0	1	0	0	0	0	0	0	chr4	199959	20	YDL143W	CCT4	-15	0.24	0.23	1	199937	199956	4	1559959	1559978	1559981
ATGAAGCCATCCTCTTAATC	essential_collection	chrIV	-	202668	GGG	0.444192131778	2.5	2	2	2	1	0	0	0	0	0	0	1	0	0	0	0	0	0	0	chr4	202666	20	YDL142C	CRD1	-46	0	0.87	2	202669	202688	4	1562691	1562710	1562688
CATGAAGCCATCCTCTTAAT	essential_collection	chrIV	-	202669	CGG	0.275157880644	3.5	2	2	2	1	0	0	0	0	0	0	0	1	0	0	0	0	0	0	chr4	202667	20	YDL142C	CRD1	-47	0	0.87	2	202670	202689	4	1562692	1562711	1562689
ATTGTATACTCCCGATTAAG	essential_collection	chrIV	+	202675	AGG	0.483160286869	2.5	2	2	3	1	0	0	0	0	0	1	0	0	0	0	0	0	0	1	chr4	202678	20	YDL142C	CRD1	-32	0	0.74	2	202656	202675	4	1562678	1562697	1562700
TATACTCCCGATTAAGAGGA	essential_collection	chrIV	+	202679	TGG	0.546628749203	2	2	2	3	2	0	0	0	0	1	0	0	0	0	0	0	0	0	1	chr4	202682	20	YDL142C	CRD1	-36	0	0.76	2	202660	202679	4	1562682	1562701	1562704
GCGGCGACTATTTCCGAAAC	essential_collection	chrIV	-	202711	TGG	0.349472044192	3.5	3	3	2	2	1	0	0	0	1	0	0	0	0	0	0	0	0	0	chr4	202709	20	YDL142C	CRD1	-89	0	0.84	2	202712	202731	4	1562734	1562753	1562731
AAGACATGACTGTGAAGTGT	essential_collection	chrIV	+	202762	TGG	0.627530226676	3.5	1	2	1	1	0	0	0	0	1	0	0	0	0	0	0	0	0	0	chr4	202765	20	YDL141W	BPL1	-100	0	0.9	2	202743	202762	4	1562765	1562784	1562787
GTGTTGGTTGACATTTAATA	essential_collection	chrIV	+	202778	TGG	0.379471111452	3	3	2	1	2	1	0	0	0	1	0	0	0	0	0	0	0	0	0	chr4	202781	20	YDL141W	BPL1	-84	0.04	0.68	2	202759	202778	4	1562781	1562800	1562803
AAAGCCAAGTCCGTAGCTCT	essential_collection	chrIV	-	202799	GGG	0.574181304423	3.5	1	3	2	1	0	0	0	0	0	0	1	0	0	0	0	0	0	0	chr4	202797	20	YDL141W	BPL1	-42	0.51	0.16	1	202800	202819	4	1562822	1562841	1562819
AAAAGCCAAGTCCGTAGCTC	essential_collection	chrIV	-	202800	TGG	0.405677933212	1.5	1	4	2	1	0	0	0	0	1	0	0	0	0	0	0	0	0	0	chr4	202798	20	YDL141W	BPL1	-41	0.52	0.16	1	202801	202820	4	1562823	1562842	1562820
TGTAAGAGATCCCAGAGCTA	essential_collection	chrIV	+	202806	CGG	0.579224235101	1.5	1	2	3	1	0	0	0	0	0	0	0	1	0	0	0	0	0	0	chr4	202809	20	YDL141W	BPL1	-56	0.39	0.23	1	202787	202806	4	1562809	1562828	1562831
AACGTTTGGCAAACAATTAC	essential_collection	chrIV	-	202827	AGG	0.385003933776	3	3	3	1	2	1	0	0	0	0	1	0	0	0	0	0	0	0	0	chr4	202825	20	YDL141W	BPL1	-14	0.61	0.09	1	202828	202847	4	1562850	1562869	1562847
TGTAATTGTTTGCCAAACGT	essential_collection	chrIV	+	202846	TGG	0.47057882324	4.5	3	3	2	1	1	0	0	0	1	0	0	0	0	0	0	0	0	0	chr4	202849	20	YDL141W	BPL1	-16	0.61	0.09	1	202827	202846	4	1562849	1562868	1562871
GTAATTGTTTGCCAAACGTT	essential_collection	chrIV	+	202847	GGG	0.468799782224	4.5	3	3	2	1	1	0	0	0	0	0	1	0	0	0	0	0	0	0	chr4	202850	20	YDL141W	BPL1	-15	0.61	0.09	1	202828	202847	4	1562850	1562869	1562872
TTTATGATTGGTCCCTCTTC	essential_collection	chrIV	+	210619	TGG	0.180821051956	3.5	3	1	3	2	1	0	0	0	1	0	0	0	0	0	0	0	0	0	chr4	210622	20	YDL139C	SCM3	1456	0	0.56	1	210600	210619	4	1570622	1570641	1570644
TATTCTGGTAGATAAACTTG	essential_collection	chrIV	+	210781	AGG	0.660294329053	2.5	2	3	1	2	0	0	0	0	0	1	0	0	0	0	0	0	0	1	chr4	210784	20	YDL139C	SCM3	1294	0	0.02	1	210762	210781	4	1570784	1570803	1570806
ATCGTATTTCAAAATTAATC	essential_collection	chrIV	+	210806	TGG	0.316944567157	3.5	3	4	1	1	1	0	0	0	1	0	0	0	0	0	0	0	0	2	chr4	210809	20	YDL139C	SCM3	1269	0	0.02	1	210787	210806	4	1570809	1570828	1570831
GGCGGAAGGAGAAAGTTTCA	essential_collection	chrIV	-	212161	AGG	0.482173452956	3	3	3	1	2	1	0	0	0	0	1	0	0	0	0	0	0	0	0	chr4	212159	20	YDL139C	SCM3	-107	0	0.95	2	212162	212181	4	1572184	1572203	1572181
TATTTTATATAATGCGCAGG	essential_collection	chrIV	-	212179	CGG	0.654274844077	4.5	4	2	1	2	0	0	1	0	0	0	0	1	0	0	0	0	0	0	chr4	212177	20	YDL139C	SCM3	-125	0	0.81	2	212180	212199	4	1572202	1572221	1572199
TCTAGAAAAACTAGGGCATT	essential_collection	chrIV	+	224024	AGG	0.423244229428	4.5	2	5	1	3	0	0	0	0	0	1	0	0	0	0	0	0	0	0	chr4	224027	20	YDL133W	SRF1	1722	0.53	0.22	0	224005	224024	4	1584027	1584046	1584049
TTGTAAAGTGAAGTTCTGCT	essential_collection	chrIV	-	224038	GGG	0.600510884989	3.5	2	3	1	1	0	0	0	0	0	0	1	0	0	0	0	0	0	0	chr4	224036	20	YDL133W	SRF1	1757	0.75	0.15	0	224039	224058	4	1584061	1584080	1584058
GTTGTAAAGTGAAGTTCTGC	essential_collection	chrIV	-	224039	TGG	0.453699079715	2.5	2	3	1	1	0	0	0	0	1	0	0	0	0	0	0	0	0	0	chr4	224037	20	YDL133W	SRF1	1758	0.75	0.15	0	224040	224059	4	1584062	1584081	1584059
TGCACAGAAGTTAGAAGATG	essential_collection	chrIV	-	224122	CGG	0.590382026085	2	2	2	1	1	0	0	0	0	0	0	0	1	0	0	0	0	0	0	chr4	224120	20	YDL133W	SRF1	1841	0.23	0.28	0	224123	224142	4	1584145	1584164	1584142
AATGTAATCAACAATGAAAG	essential_collection	chrIV	-	224145	GGG	0.639172352858	1.5	1	3	1	1	0	0	0	0	0	0	1	0	0	0	0	0	0	0	chr4	224143	20	YDL133W	SRF1	1864	0.19	0.26	1	224146	224165	4	1584168	1584187	1584165
AAATGTAATCAACAATGAAA	essential_collection	chrIV	-	224146	GGG	0.430997896855	1.5	1	3	1	1	0	0	0	0	0	0	1	0	0	0	0	0	0	0	chr4	224144	20	YDL133W	SRF1	1865	0.19	0.23	1	224147	224166	4	1584169	1584188	1584166
AAAATGTAATCAACAATGAA	essential_collection	chrIV	-	224147	AGG	0.480653798863	1.5	1	4	1	1	0	0	0	0	0	1	0	0	0	0	0	0	0	0	chr4	224145	20	YDL133W	SRF1	1866	0.19	0.23	1	224148	224167	4	1584170	1584189	1584167
TTTGTTGTTATTCTTTGTTT	essential_collection	chrIV	-	224266	AGG	0.359734513061	6.5	3	1	1	1	0	1	0	0	0	1	0	0	0	0	0	0	0	1	chr4	224264	20	YDL133W	SRF1	1985	0.26	0.25	0	224267	224286	4	1584289	1584308	1584286
GCAAAAAAGGACATATATCA	essential_collection	chrIV	-	238781	GGG	0.556720922934	1.5	1	6	1	2	0	0	0	0	0	0	1	0	0	0	0	0	0	0	chr4	238779	20	YDL126C	CDC48	-78	0	0.71	2	238782	238801	4	1598804	1598823	1598801
TGTGAATTCGGTGGCAAAAA	essential_collection	chrIV	-	238794	AGG	0.344022353896	2	2	5	1	2	0	0	0	0	0	1	0	0	0	0	0	0	0	0	chr4	238792	20	YDL126C	CDC48	-91	0	1	2	238795	238814	4	1598817	1598836	1598814
CAACCCCTCGAATGTGAATT	essential_collection	chrIV	-	238806	CGG	0.412825604428	4.5	2	2	4	1	0	0	0	0	0	0	0	1	0	0	0	0	0	0	chr4	238804	20	YDL126C	CDC48	-103	0	0.79	2	238807	238826	4	1598829	1598848	1598826
TGCCACCGAATTCACATTCG	essential_collection	chrIV	+	238818	AGG	0.500691923678	2	2	2	2	1	0	0	0	0	0	1	0	0	0	0	0	0	0	0	chr4	238821	20	YDL126C	CDC48	-94	0	0.89	2	238799	238818	4	1598821	1598840	1598843
GCCACCGAATTCACATTCGA	essential_collection	chrIV	+	238819	GGG	0.611984452584	2	2	2	2	1	0	0	0	0	0	0	1	0	0	0	0	0	0	0	chr4	238822	20	YDL126C	CDC48	-95	0	0.87	2	238800	238819	4	1598822	1598841	1598844
ATTCACATTCGAGGGGTTGC	essential_collection	chrIV	+	238827	CGG	0.407713013804	2	2	1	1	4	0	0	0	0	0	0	0	1	0	0	0	0	0	0	chr4	238830	20	YDL126C	CDC48	-103	0	0.79	2	238808	238827	4	1598830	1598849	1598852
TTCACATTCGAGGGGTTGCC	essential_collection	chrIV	+	238828	GGG	0.447913479774	2	2	1	2	4	0	0	0	0	0	0	1	0	0	0	0	0	0	0	chr4	238831	20	YDL126C	CDC48	-104	0	0.79	2	238809	238828	4	1598831	1598850	1598853
ACCGCCTTTTGCGCACTACC	essential_collection	chrIV	-	238829	CGG	0.570144878137	4	4	1	2	1	0	0	1	0	0	0	0	1	0	0	0	0	0	0	chr4	238827	20	YDL126C	CDC48	-126	0	0.81	2	238830	238849	4	1598852	1598871	1598849
GCCGGGTAGTGCGCAAAAGG	essential_collection	chrIV	+	238845	CGG	0.627425562604	1	1	4	2	3	0	0	0	0	0	0	0	1	0	0	0	0	0	0	chr4	238848	20	YDL126C	CDC48	-121	0	0.85	2	238826	238845	4	1598848	1598867	1598870
TAAGGTATCGATAGCAACGA	essential_collection	chrIV	+	238900	TGG	0.648965344295	1.5	1	2	1	2	0	0	0	0	1	0	0	0	0	0	0	0	0	0	chr4	238903	20	YDL126C	CDC48	-176	0.05	0.52	2	238881	238900	4	1598903	1598922	1598925
TCAAATATGATCACTGAATA	essential_collection	chrIV	-	245710	CGG	0.416582929493	1.5	1	3	1	1	0	0	0	0	0	0	0	1	0	0	0	0	0	0	chr4	245708	20	YDL120W	YFH1	-122	0	0.46	2	245711	245730	4	1605733	1605752	1605730
TCATATCCTATAGGGCTATG	essential_collection	chrIV	-	245755	TGG	0.596566650535	1.5	1	1	2	3	0	0	0	0	1	0	0	0	0	0	0	0	0	0	chr4	245753	20	YDL120W	YFH1	-77	0	1	2	245756	245775	4	1605778	1605797	1605775
CAATGTCCACATAGCCCTAT	essential_collection	chrIV	+	245766	AGG	0.444398939787	3.5	1	2	3	1	0	0	0	0	0	1	0	0	0	0	0	0	0	1	chr4	245769	20	YDL120W	YFH1	-87	0	0.92	2	245747	245766	4	1605769	1605788	1605791
ACATAGCCCTATAGGATATG	essential_collection	chrIV	+	245774	AGG	0.574636332296	1.5	1	1	3	2	0	0	0	0	0	1	0	0	0	0	0	0	0	0	chr4	245777	20	YDL120W	YFH1	-79	0	0.96	2	245755	245774	4	1605777	1605796	1605799
CGATTCAAAGAGATCATTTA	essential_collection	chrIV	-	245789	CGG	0.183374182405	3.5	3	3	1	1	1	0	0	0	0	0	0	1	0	0	0	0	0	0	chr4	245787	20	YDL120W	YFH1	-43	0.12	0.25	2	245790	245809	4	1605812	1605831	1605809
GAGGGGGTGATTGAAGTAAA	essential_collection	chrIV	-	247691	AGG	0.489548323311	2	2	3	0	5	0	0	0	0	0	1	0	0	0	0	0	0	0	0	chr4	247689	20	YDL119C	NA	-38	0	0.66	2	247692	247711	4	1607714	1607733	1607711
CACATTAAATTCTCACGAGG	essential_collection	chrIV	-	247707	GGG	0.605766742468	2.5	2	3	1	2	0	0	0	0	0	0	1	0	0	0	0	0	0	0	chr4	247705	20	YDL119C	NA	-54	0	0.99	2	247708	247727	4	1607730	1607749	1607727
CCACATTAAATTCTCACGAG	essential_collection	chrIV	-	247708	GGG	0.638593955665	2.5	2	3	2	1	0	0	0	0	0	0	1	0	0	0	0	0	0	0	chr4	247706	20	YDL119C	NA	-55	0	0.97	2	247709	247728	4	1607731	1607750	1607728
TCCACATTAAATTCTCACGA	essential_collection	chrIV	-	247709	GGG	0.650208259524	2.5	2	3	2	1	0	0	0	0	0	0	1	0	0	0	0	0	0	0	chr4	247707	20	YDL119C	NA	-56	0	0.96	2	247710	247729	4	1607732	1607751	1607729
TTCCACATTAAATTCTCACG	essential_collection	chrIV	-	247710	AGG	0.593475240003	2.5	2	3	2	1	0	0	0	0	0	1	0	0	0	0	0	0	0	0	chr4	247708	20	YDL119C	NA	-57	0	0.96	2	247711	247730	4	1607733	1607752	1607730
ATACTACTACACCGTTGACT	essential_collection	chrIV	+	247755	TGG	0.519684818743	3.5	2	1	2	1	0	0	0	0	1	0	0	0	0	0	0	0	0	0	chr4	247758	20	YDL119C	NA	-81	0.09	0.81	2	247736	247755	4	1607758	1607777	1607780
ACGTAGAGCTTATATGGTGA	essential_collection	chrIV	-	264204	AGG	0.575452057085	2.5	2	1	1	2	0	0	0	0	0	1	0	0	0	0	0	0	0	0	chr4	264202	20	YDL111C	RRP42	-36	0	0.91	2	264205	264224	4	1624227	1624246	1624224
CTATTATTTTGAACCCTAGT	essential_collection	chrIV	-	264259	TGG	0.38042856764	5.5	4	2	3	1	0	0	1	0	1	0	0	0	0	0	0	0	0	0	chr4	264257	20	YDL111C	RRP42	-91	0	0.37	2	264260	264279	4	1624282	1624301	1624279
CAAAATAATAGACTAGGGCA	essential_collection	chrIV	+	264288	CGG	0.660503707303	1	1	4	1	3	0	0	0	0	0	0	0	1	0	0	0	0	0	0	chr4	264291	20	YDL111C	RRP42	-99	0	0.43	2	264269	264288	4	1624291	1624310	1624313
AATTTATCTCCGAAAGCCCT	essential_collection	chrIV	-	264307	AGG	0.509991774151	3.5	3	3	3	1	1	0	0	0	0	1	0	0	0	0	0	0	0	0	chr4	264305	20	YDL111C	RRP42	-139	0.1	0.57	2	264308	264327	4	1624330	1624349	1624327
CAATGGACGAATCTTTCTTA	essential_collection	chrIV	-	267512	AGG	0.352967199616	4.5	3	2	1	2	1	0	0	0	0	1	0	0	0	0	0	0	0	0	chr4	267510	20	YDL109C	NA	30	0.11	0.2	1	267513	267532	4	1627535	1627554	1627532
CTTAAGAAAGATTCGTCCAT	essential_collection	chrIV	+	267530	TGG	0.453728025796	3.5	2	3	2	1	0	0	0	0	1	0	0	0	0	0	0	0	0	0	chr4	267533	20	YDL109C	NA	33	0.13	0.2	1	267511	267530	4	1627533	1627552	1627555
AAGTTTATTTGTATATGTTG	essential_collection	chrIV	-	268751	AGG	0.520646233479	5.5	3	2	0	1	1	0	0	0	0	1	0	0	0	0	0	0	0	3	chr4	268749	20	YDL107W	MSS2	-132	0.1	0.33	2	268752	268771	4	1628774	1628793	1628771
TTAACTCTTTTCCATCATTA	essential_collection	chrIV	+	268822	TGG	0.333879922598	4.5	4	2	2	0	0	0	1	0	1	0	0	0	0	0	0	0	0	0	chr4	268825	20	YDL107W	MSS2	-82	0	0.3	2	268803	268822	4	1628825	1628844	1628847
ATTTTAACAACAACAATATG	essential_collection	chrIV	+	268858	AGG	0.481352798949	4	4	2	1	1	0	0	1	0	0	1	0	0	0	0	0	0	0	4	chr4	268861	20	YDL107W	MSS2	-46	0.15	0.53	2	268839	268858	4	1628861	1628880	1628883
TTTTAACAACAACAATATGA	essential_collection	chrIV	+	268859	GGG	0.561105317281	4	4	2	1	1	0	0	1	0	0	0	1	0	0	0	0	0	0	4	chr4	268862	20	YDL107W	MSS2	-45	0.16	0.56	2	268840	268859	4	1628862	1628881	1628884
TAGAGGTTTCAACAGTTCCC	essential_collection	chrIV	+	272006	TGG	0.485213208213	3	3	2	3	2	1	0	0	0	1	0	0	0	0	0	0	0	0	0	chr4	272009	20	YDL106C	PHO2	-31	0	0.75	2	271987	272006	4	1632009	1632028	1632031
TTAGTAAATCACAAGCTCCA	essential_collection	chrIV	-	272006	GGG	0.662704405804	2	2	3	2	1	0	0	0	0	0	0	1	0	0	0	0	0	0	0	chr4	272004	20	YDL106C	PHO2	-52	0	0.98	2	272007	272026	4	1632029	1632048	1632026
AGTATTTTAATACATCACTT	essential_collection	chrIV	-	272057	CGG	0.597715101598	4.5	4	2	1	1	0	0	1	0	0	0	0	1	0	0	0	0	0	0	chr4	272055	20	YDL106C	PHO2	-103	0	0.82	2	272058	272077	4	1632080	1632099	1632077
GCGGACATAAGGTCACTTTT	essential_collection	chrIV	-	272114	TGG	0.372669259728	6.5	4	2	1	2	0	0	0	1	1	0	0	0	0	0	0	0	0	0	chr4	272112	20	YDL106C	PHO2	-160	0.56	0.36	1	272115	272134	4	1632137	1632156	1632134
AACAATAGTCTTTTAACATG	essential_collection	chrIV	-	272133	CGG	0.543999590943	4.5	4	2	1	1	0	0	1	0	0	0	0	1	0	0	0	0	0	0	chr4	272131	20	YDL106C	PHO2	-179	0.75	0.22	1	272134	272153	4	1632156	1632175	1632153
GAGTAATCTGTGAACGATCA	essential_collection	chrIV	-	272176	AGG	0.546047412185	1.5	1	2	1	1	0	0	0	0	0	1	0	0	0	0	0	0	0	0	chr4	272174	20	YDL105W	NSE4	-158	0.9	0.14	1	272177	272196	4	1632199	1632218	1632196
GTTCACAGATTACTCACACA	essential_collection	chrIV	+	272201	TGG	0.639804548568	2	2	1	1	1	0	0	0	0	1	0	0	0	0	0	0	0	0	0	chr4	272204	20	YDL105W	NSE4	-154	0.89	0.11	1	272182	272201	4	1632204	1632223	1632226
GTATATGGAGTTAAAAGTGT	essential_collection	chrIV	-	272229	GGG	0.578775542302	3.5	2	4	0	2	0	0	0	0	0	0	1	0	0	0	0	0	0	0	chr4	272227	20	YDL105W	NSE4	-105	0.35	0.52	1	272230	272249	4	1632252	1632271	1632249
GCGCAACGCGTTAACAGAAA	essential_collection	chrIV	+	272295	AGG	0.441998362088	2	2	3	1	1	0	0	0	0	0	1	0	0	0	0	0	0	0	0	chr4	272298	20	YDL105W	NSE4	-60	0	0.43	2	272276	272295	4	1632298	1632317	1632320
CGCTCTGCCAATGGAAAGAG	essential_collection	chrIV	-	274987	TGG	0.537944095328	1.5	1	3	2	2	0	0	0	0	1	0	0	0	0	0	0	0	0	1	chr4	274985	20	YDL104C	QRI7	-103	0	0.9	2	274988	275007	4	1635010	1635029	1635007
TGGCGGATCCGCTCTGCCAA	essential_collection	chrIV	-	274996	TGG	0.516659884846	1.5	1	2	2	2	0	0	0	0	1	0	0	0	0	0	0	0	0	0	chr4	274994	20	YDL104C	QRI7	-112	0	0.71	2	274997	275016	4	1635019	1635038	1635016
CACTCTTTCCATTGGCAGAG	essential_collection	chrIV	+	275005	CGG	0.612717537255	3.5	3	1	2	2	1	0	0	0	0	0	0	1	0	0	0	0	0	1	chr4	275008	20	YDL104C	QRI7	-100	0	0.9	2	274986	275005	4	1635008	1635027	1635030
TTTATGTAATTTCTATTTGG	essential_collection	chrIV	-	275013	CGG	0.500639248127	4.5	3	2	1	2	1	0	0	0	0	0	0	1	0	0	0	0	0	0	chr4	275011	20	YDL104C	QRI7	-129	0	0.34	2	275014	275033	4	1635036	1635055	1635033
TGTTTTATGTAATTTCTATT	essential_collection	chrIV	-	275016	TGG	0.284528748798	4.5	4	2	1	1	0	0	1	0	1	0	0	0	0	0	0	0	0	0	chr4	275014	20	YDL104C	QRI7	-132	0	0.32	2	275017	275036	4	1635039	1635058	1635036
GCAAAGAAACGCAGATATAA	essential_collection	chrIV	-	276608	AGG	0.350658459669	1.5	1	3	1	1	0	0	0	0	0	1	0	0	0	0	0	0	0	0	chr4	276606	20	YDL103C	QRI1	35	0.41	0.33	0	276609	276628	4	1636631	1636650	1636628
TTTGCAGCGTTCTTGCTTGA	essential_collection	chrIV	+	276643	CGG	0.365504247079	3.5	3	1	1	1	1	0	0	0	0	0	0	1	0	0	0	0	0	0	chr4	276646	20	YDL103C	QRI1	21	0.18	0.46	1	276624	276643	4	1636646	1636665	1636668
TCTTGCTTGACGGTTGATCT	essential_collection	chrIV	+	276653	TGG	0.377643548453	3.5	2	1	1	2	0	0	0	0	1	0	0	0	0	0	0	0	0	0	chr4	276656	20	YDL103C	QRI1	11	0.06	0.55	1	276634	276653	4	1636656	1636675	1636678
AAAAATTGCCTATTACGTTA	essential_collection	chrIV	-	276679	AGG	0.477795974926	2.5	2	5	2	1	0	0	0	0	0	1	0	0	0	0	0	1	0	0	chr4	276677	20	YDL103C	QRI1	-36	0	0.8	2	276680	276699	4	1636702	1636721	1636699
AAAGTATGCCTTAACGTAAT	essential_collection	chrIV	+	276688	AGG	0.396384490834	3.5	2	3	2	1	0	0	0	0	0	1	0	0	0	0	0	0	0	0	chr4	276691	20	YDL103C	QRI1	-24	0	0.86	2	276669	276688	4	1636691	1636710	1636713
ATTCTATAAAATGTTCAATG	essential_collection	chrIV	+	276739	AGG	0.642244087656	2.5	2	4	1	1	0	0	0	0	0	1	0	0	0	0	0	0	0	0	chr4	276742	20	YDL102W	POL3	-62	0	0.6	2	276720	276739	4	1636742	1636761	1636764
CACTCAGTACTACTGATCTA	essential_collection	chrIV	+	276791	AGG	0.549417848519	1.5	1	1	1	1	0	0	0	0	0	1	0	0	0	0	0	0	0	0	chr4	276794	20	YDL102W	POL3	-10	0.48	0.18	1	276772	276791	4	1636794	1636813	1636816
CTGATCTAAGGCAATTTTCA	essential_collection	chrIV	+	276803	AGG	0.323135223741	4	4	2	1	2	0	0	1	0	0	1	0	0	0	0	0	0	0	0	chr4	276806	20	YDL102W	POL3	2	0.64	0.15	0	276784	276803	4	1636806	1636825	1636828
AAGGCAATTTTCAAGGATAA	essential_collection	chrIV	+	276810	AGG	0.427909174343	4	4	2	1	2	0	0	1	0	0	1	0	0	0	0	0	0	0	1	chr4	276813	20	YDL102W	POL3	9	0.71	0.13	0	276791	276810	4	1636813	1636832	1636835
CTAAGGCTTGTAGGAACTTC	essential_collection	chrIV	+	285208	TGG	0.282100210145	2.5	2	2	1	2	0	0	0	0	1	0	0	0	0	0	0	0	0	0	chr4	285211	20	YDL098C	SNU23	-23	0.15	0.68	2	285189	285208	4	1645211	1645230	1645233
ATCAACTGTTTTCTATTTAG	essential_collection	chrIV	+	285248	CGG	0.372972134222	5.5	4	2	1	1	0	0	1	0	0	0	0	1	0	0	0	0	1	0	chr4	285251	20	YDL098C	SNU23	-63	0	0.89	2	285229	285248	4	1645251	1645270	1645273
ATTAAACTTCTTCCTTTCTT	essential_collection	chrIV	+	285279	AGG	0.313677644365	5.5	3	3	2	0	1	0	0	0	0	1	0	0	0	0	0	0	0	2	chr4	285282	20	YDL098C	SNU23	-94	0	0.71	2	285260	285279	4	1645282	1645301	1645304
TGCATTTTATAAGTTTATTT	essential_collection	chrIV	+	285336	AGG	0.228791139506	6.5	4	2	1	1	0	0	1	0	0	1	0	0	0	0	0	0	0	0	chr4	285339	20	YDL098C	SNU23	-151	0.22	0.24	1	285317	285336	4	1645339	1645358	1645361
TTATTTAGGAATTCTTACTC	essential_collection	chrIV	+	285350	TGG	0.406764325532	4.5	3	2	1	2	1	0	0	0	1	0	0	0	0	0	0	0	0	2	chr4	285353	20	YDL098C	SNU23	-165	0.43	0.16	1	285331	285350	4	1645353	1645372	1645375
AAGCAAAGATCCGTTAAATA	essential_collection	chrIV	-	286758	AGG	0.364349022589	2	2	3	2	1	0	0	0	0	0	1	0	0	0	0	0	0	0	4	chr4	286756	20	YDL097C	RPN6	-42	0.07	0.37	2	286759	286778	4	1646781	1646800	1646778
GTTCCAAGGGTGGCAAATGT	essential_collection	chrIV	-	286796	TGG	0.529290064282	3.5	2	3	2	3	0	0	0	0	1	0	0	0	0	0	0	0	0	0	chr4	286794	20	YDL097C	RPN6	-80	0	0.8	2	286797	286816	4	1646819	1646838	1646816
TTCTCTTCTGGTTCCAAGGG	essential_collection	chrIV	-	286806	TGG	0.494558994786	2.5	2	2	2	3	0	0	0	0	1	0	0	0	0	0	0	0	0	0	chr4	286804	20	YDL097C	RPN6	-90	0	0.85	2	286807	286826	4	1646829	1646848	1646826
GAATGATGTATATTCTCTTC	essential_collection	chrIV	-	286818	TGG	0.299093155744	2.5	2	2	1	1	0	0	0	0	1	0	0	0	0	0	0	0	0	0	chr4	286816	20	YDL097C	RPN6	-102	0	0.87	2	286819	286838	4	1646841	1646860	1646838
TTTGTAGAAGCCTCCAATTT	essential_collection	chrIV	-	292599	AGG	0.305656584072	5.5	3	2	2	1	0	1	0	0	0	1	0	0	0	0	0	0	1	0	chr4	292597	20	YDL092W	SRP14	-148	0	0.63	2	292600	292619	4	1652622	1652641	1652619
TTTGCATAATCGCCCTAAAT	essential_collection	chrIV	+	292603	TGG	0.212502689554	3.5	3	3	3	1	1	0	0	0	1	0	0	0	0	0	0	0	0	0	chr4	292606	20	YDL092W	SRP14	-165	0.08	0.49	2	292584	292603	4	1652606	1652625	1652628
ATTATCCTTTTGCACGGGCG	essential_collection	chrIV	-	292646	AGG	0.495359581532	4	4	1	2	3	0	0	1	0	0	1	0	0	0	0	0	0	0	0	chr4	292644	20	YDL092W	SRP14	-101	0	0.88	2	292647	292666	4	1652669	1652688	1652666
GATATATTATCCTTTTGCAC	essential_collection	chrIV	-	292651	GGG	0.525823206014	4	4	1	2	1	0	0	1	0	0	0	1	0	0	0	0	0	0	0	chr4	292649	20	YDL092W	SRP14	-96	0	0.8	2	292652	292671	4	1652674	1652693	1652671
TTAAACATTAACGTTAAGTA	essential_collection	chrIV	-	292692	TGG	0.454721120134	2	2	3	1	1	0	0	0	0	1	0	0	0	0	0	0	0	0	0	chr4	292690	20	YDL092W	SRP14	-55	0	0.69	2	292693	292712	4	1652715	1652734	1652712
TAACGTTAATGTTTAACTTA	essential_collection	chrIV	+	292716	CGG	0.389178007901	3.5	3	2	1	1	1	0	0	0	0	0	0	1	0	0	0	0	0	0	chr4	292719	20	YDL092W	SRP14	-52	0	0.7	2	292697	292716	4	1652719	1652738	1652741
AACGTTAATGTTTAACTTAC	essential_collection	chrIV	+	292717	GGG	0.234698140657	3.5	3	2	1	1	1	0	0	0	0	0	1	0	0	0	0	0	0	0	chr4	292720	20	YDL092W	SRP14	-51	0	0.74	2	292698	292717	4	1652720	1652739	1652742
ACAAAAAGTTATACTACAAA	essential_collection	chrIV	-	301041	AGG	0.411699514953	2.5	2	5	1	1	0	0	0	0	0	1	0	0	0	0	0	0	0	0	chr4	301039	20	YDL087C	LUC7	-40	0.03	0.58	2	301042	301061	4	1661064	1661083	1661061
TCTTTCTTCTCTAATGCCTG	essential_collection	chrIV	+	301086	AGG	0.558937643539	4.5	3	2	2	1	1	0	0	0	0	1	0	0	0	0	0	0	2	2	chr4	301089	20	YDL087C	LUC7	-64	0	0.62	2	301067	301086	4	1661089	1661108	1661111
TCTAATGCCTGAGGCTTCGG	essential_collection	chrIV	+	301095	CGG	0.594234209163	2	2	2	2	2	0	0	0	0	0	0	0	1	0	0	0	0	0	0	chr4	301098	20	YDL087C	LUC7	-73	0	0.74	2	301076	301095	4	1661098	1661117	1661120
TGAGGCTTCGGCGGTTATTC	essential_collection	chrIV	+	301104	GGG	0.313495625518	3.5	2	1	1	2	0	0	0	0	0	0	1	0	0	0	0	0	0	0	chr4	301107	20	YDL087C	LUC7	-82	0	0.99	2	301085	301104	4	1661107	1661126	1661129
GTTATTCGGGTAATACATTA	essential_collection	chrIV	+	301117	AGG	0.41096114331	3.5	2	2	1	3	0	0	0	0	0	1	0	0	0	0	0	0	0	0	chr4	301120	20	YDL087C	LUC7	-95	0	0.8	2	301098	301117	4	1661120	1661139	1661142
AGTCGTATTCTTCCACATCA	essential_collection	chrIV	-	301129	TGG	0.592109039732	3.5	2	1	2	1	0	0	0	0	1	0	0	0	0	0	0	0	0	3	chr4	301127	20	YDL087C	LUC7	-128	0.28	0.69	1	301130	301149	4	1661152	1661171	1661149
TACGACTAGTCAGTTAGCGA	essential_collection	chrIV	+	301162	TGG	0.591816407926	2	2	1	1	1	0	0	0	0	1	0	0	0	0	0	0	0	0	0	chr4	301165	20	YDL087C	LUC7	-140	0.5	0.4	1	301143	301162	4	1661165	1661184	1661187
CATGATTTAGGTAAAGGAGC	essential_collection	chrIV	-	301168	TGG	0.546963038847	3	3	3	1	2	1	0	0	0	1	0	0	0	0	0	0	0	0	0	chr4	301166	20	YDL087C	LUC7	-167	0.8	0.1	1	301169	301188	4	1661191	1661210	1661188
AGGCCACATGATTTAGGTAA	essential_collection	chrIV	-	301174	AGG	0.511793356066	3	3	2	2	2	1	0	0	0	0	1	0	0	0	0	0	0	0	0	chr4	301172	20	YDL087C	LUC7	-173	0.83	0.09	1	301175	301194	4	1661197	1661216	1661194
GCTCCTTTACCTAAATCATG	essential_collection	chrIV	+	301188	TGG	0.649142724628	3	3	3	2	1	1	0	0	0	1	0	0	0	0	0	0	0	0	0	chr4	301191	20	YDL087C	LUC7	-166	0.79	0.1	1	301169	301188	4	1661191	1661210	1661213
GAATCTTCCATGACCAATAA	essential_collection	chrIV	-	304922	AGG	0.352355283642	2.5	2	2	2	1	0	0	0	0	0	1	0	0	0	0	0	0	0	0	chr4	304920	20	YDL084W	SUB2	-144	0	0.9	2	304923	304942	4	1664945	1664964	1664942
TAACCAGTATTTCCCTTTAT	essential_collection	chrIV	+	304926	TGG	0.11776224939	4.5	3	2	3	1	1	0	0	0	1	0	0	0	0	0	0	0	0	2	chr4	304929	20	YDL084W	SUB2	-161	0	0.79	2	304907	304926	4	1664929	1664948	1664951
ATATCACTGTTAACGAGTAA	essential_collection	chrIV	-	304951	GGG	0.538841395477	2.5	2	2	1	1	0	0	0	0	0	0	1	0	0	0	0	0	0	0	chr4	304949	20	YDL084W	SUB2	-115	0	0.87	2	304952	304971	4	1664974	1664993	1664971
GAAGAAACCCTTTGTTTATT	essential_collection	chrIV	-	305022	CGG	0.24993322875	5.5	3	3	3	1	1	0	0	0	0	0	0	1	0	0	0	0	0	0	chr4	305020	20	YDL084W	SUB2	-44	0.03	0.73	2	305023	305042	4	1665045	1665064	1665042
CAACACGCCGAATAAACAAA	essential_collection	chrIV	+	305032	GGG	0.546693509715	1	1	3	2	1	0	0	0	0	0	0	1	0	0	0	0	0	0	0	chr4	305035	20	YDL084W	SUB2	-55	0	0.52	2	305013	305032	4	1665035	1665054	1665057
TGCCCTCTAGCTACTATATC	essential_collection	chrIV	-	305049	AGG	0.394327016989	1.5	1	1	3	1	0	0	0	0	0	1	0	0	0	0	0	0	0	0	chr4	305047	20	YDL084W	SUB2	-17	0.23	0.64	1	305050	305069	4	1665072	1665091	1665069
ATACCTGATATAGTAGCTAG	essential_collection	chrIV	+	305063	AGG	0.615235458027	1.5	1	1	2	1	0	0	0	0	0	1	0	0	0	0	0	0	0	0	chr4	305066	20	YDL084W	SUB2	-24	0.19	0.69	2	305044	305063	4	1665066	1665085	1665088
CAGTGATTAACAATCGAAAT	essential_collection	chrIV	+	332950	GGG	0.431188970742	3.5	2	3	1	1	0	0	0	0	0	0	1	0	0	0	0	0	0	0	chr4	332953	20	YDL068W	NA	-158	0	0.58	2	332931	332950	4	1692953	1692972	1692975
TGGGCTTCATGCCCTAATTA	essential_collection	chrIV	+	332969	AGG	0.329307858675	2.5	2	2	3	3	0	0	0	0	0	1	0	0	0	0	0	0	0	0	chr4	332972	20	YDL068W	NA	-139	0	0.49	2	332950	332969	4	1692972	1692991	1692994
AGAGTTATAGAAAATGTATG	essential_collection	chrIV	-	333956	TGG	0.644315686807	2.5	2	4	0	1	0	0	0	0	1	0	0	0	0	0	0	0	0	0	chr4	333954	20	YDL069C	CBS1	-24	0	0.31	2	333957	333976	4	1693979	1693998	1693976
TTTGCAAGAGTTTGTAGGGA	essential_collection	chrIV	-	334104	AGG	0.506569400355	3.5	3	2	1	3	1	0	0	0	0	1	0	0	0	0	0	0	0	0	chr4	334102	20	YDL069C	CBS1	-172	0.1	0.07	2	334105	334124	4	1694127	1694146	1694124
TACTTTTGCAAGAGTTTGTA	essential_collection	chrIV	-	334108	GGG	0.430954648341	4	4	2	1	1	0	0	1	0	0	0	1	0	0	0	0	0	0	1	chr4	334106	20	YDL069C	CBS1	-176	0.13	0.07	2	334109	334128	4	1694131	1694150	1694128
TTACTTTTGCAAGAGTTTGT	essential_collection	chrIV	-	334109	AGG	0.438119829997	4.5	4	2	1	1	0	0	1	0	0	1	0	0	0	0	0	0	0	1	chr4	334107	20	YDL069C	CBS1	-177	0.14	0.07	2	334110	334129	4	1694132	1694151	1694129
CTTGCAAAAGTAATCAATCG	essential_collection	chrIV	+	334136	AGG	0.677161189549	2	2	4	1	1	0	0	0	0	0	1	0	0	0	0	0	0	0	0	chr4	334139	20	YDL069C	CBS1	-183	0.21	0.06	1	334117	334136	4	1694139	1694158	1694161
TCTTATCTTCAGGGAAAATT	essential_collection	chrIV	-	334460	AGG	0.327159567858	4.5	2	4	1	3	0	0	0	0	0	1	0	0	0	0	0	0	0	3	chr4	334458	20	YDL067C	COX9	-29	0.08	0.48	2	334461	334480	4	1694483	1694502	1694480
TAATACCACAGGAACAAAGC	essential_collection	chrIV	+	334520	GGG	0.601142630403	1	1	3	2	2	0	0	0	0	0	0	1	0	0	0	0	0	0	0	chr4	334523	20	YDL067C	COX9	-68	0	0.92	2	334501	334520	4	1694523	1694542	1694545
CAAAGCGGGCATCGTGGTAG	essential_collection	chrIV	+	334534	CGG	0.506287058056	1	1	3	1	3	0	0	0	0	0	0	0	1	0	0	0	0	0	0	chr4	334537	20	YDL067C	COX9	-82	0	1	2	334515	334534	4	1694537	1694556	1694559
AAAGCGGGCATCGTGGTAGC	essential_collection	chrIV	+	334535	GGG	0.505528599425	1	1	3	1	3	0	0	0	0	0	0	1	0	0	0	0	0	0	0	chr4	334538	20	YDL067C	COX9	-83	0	1	2	334516	334535	4	1694538	1694557	1694560
TTCATTTACTGCAACCTGAT	essential_collection	chrIV	-	334541	TGG	0.38236927116	3.5	3	2	2	1	1	0	0	0	1	0	0	0	0	0	0	0	0	0	chr4	334539	20	YDL067C	COX9	-110	0.09	0.83	2	334542	334561	4	1694564	1694583	1694561
TAAATGAAGAGATATAGAGG	essential_collection	chrIV	+	334573	AGG	0.679152712036	1.5	1	3	0	2	0	0	0	0	0	1	0	0	0	0	0	0	0	4	chr4	334576	20	YDL067C	COX9	-121	0.28	0.57	1	334554	334573	4	1694576	1694595	1694598
TCTGCTAAAGACCATAACAA	essential_collection	chrIV	+	334598	GGG	0.673806556701	1.5	1	3	2	1	0	0	0	0	0	0	1	0	0	0	0	0	0	0	chr4	334601	20	YDL067C	COX9	-146	0.73	0.35	1	334579	334598	4	1694601	1694620	1694623
ATTACTTCGTGTTGTATGTT	essential_collection	chrIV	+	337295	TGG	0.357453640492	4.5	2	1	1	1	0	0	0	0	1	0	0	0	0	0	0	0	0	0	chr4	337298	20	YDL065C	PEX19	11	0.69	0.32	0	337276	337295	4	1697298	1697317	1697320
GAAGAAAGAATTACAAATTG	essential_collection	chrIV	-	337331	TGG	0.543546629011	2.5	2	3	1	1	0	0	0	0	1	0	0	0	0	0	0	0	0	0	chr4	337329	20	YDL065C	PEX19	-46	0	0.94	2	337332	337351	4	1697354	1697373	1697351
TAATTTCCAGATGTTAAACG	essential_collection	chrIV	-	337373	CGG	0.730686156892	3	3	3	2	1	1	0	0	0	0	0	0	1	0	0	0	0	0	0	chr4	337371	20	YDL064W	UBC9	-63	0	0.63	2	337374	337393	4	1697396	1697415	1697393
CAGAAACCGCGTTTAACATC	essential_collection	chrIV	+	337384	TGG	0.403556038417	3	3	3	2	1	1	0	0	0	1	0	0	0	0	0	0	0	0	0	chr4	337387	20	YDL064W	UBC9	-73	0	0.92	2	337365	337384	4	1697387	1697406	1697409
TAAATGTTTGTTATGGAGAC	essential_collection	chrIV	-	337405	AGG	0.397552996435	4.5	3	3	1	2	1	0	0	0	0	1	0	0	0	0	0	0	0	0	chr4	337403	20	YDL064W	UBC9	-31	0	0.44	2	337406	337425	4	1697428	1697447	1697425
GCGTTGTACGAACAGCGCGG	essential_collection	chrIV	-	341346	TGG	0.709145232452	2.5	2	2	1	2	0	0	0	0	1	0	0	0	0	0	0	0	0	0	chr4	341344	20	YDL061C	RPS29B	-106	0	0.68	2	341347	341366	4	1701369	1701388	1701366
TTCACTTGGGGGGAACATCT	essential_collection	chrIV	-	341391	GGG	0.455220590064	3.5	2	2	1	6	0	0	0	0	0	0	1	0	0	0	0	0	0	0	chr4	341389	20	YDL061C	RPS29B	-151	0	1	2	341392	341411	4	1701414	1701433	1701411
TTTCACTTGGGGGGAACATC	essential_collection	chrIV	-	341392	TGG	0.273603019834	3	3	2	1	6	1	0	0	0	1	0	0	0	0	0	0	0	0	0	chr4	341390	20	YDL061C	RPS29B	-152	0	0.98	2	341393	341412	4	1701415	1701434	1701412
GCCTATTTATTTCACTTGGG	essential_collection	chrIV	-	341401	GGG	0.538650758164	5.5	3	1	2	3	1	0	0	0	0	0	1	0	0	0	0	0	0	0	chr4	341399	20	YDL061C	RPS29B	-161	0	0.85	2	341402	341421	4	1701424	1701443	1701421
GGCCTATTTATTTCACTTGG	essential_collection	chrIV	-	341402	GGG	0.583958961989	5.5	3	1	2	2	1	0	0	0	0	0	1	0	0	0	0	0	0	0	chr4	341400	20	YDL061C	RPS29B	-162	0	0.83	2	341403	341422	4	1701425	1701444	1701422
AAATAGGCCTACTTAGGACT	essential_collection	chrIV	+	341433	GGG	0.552571076466	3.5	2	3	2	2	0	0	0	0	0	0	1	0	0	0	0	0	0	0	chr4	341436	20	YDL061C	RPS29B	-172	0	0.63	2	341414	341433	4	1701436	1701455	1701458
GGACTGGGTGTTAAAATGTA	essential_collection	chrIV	+	341448	CGG	0.547828886805	2.5	2	4	1	3	0	0	0	0	0	0	0	1	0	0	0	0	0	0	chr4	341451	20	YDL061C	RPS29B	-187	0	0.52	2	341429	341448	4	1701451	1701470	1701473
TGGGTGTTAAAATGTACGGA	essential_collection	chrIV	+	341452	TGG	0.5922463212	2.5	2	4	1	3	0	0	0	0	1	0	0	0	0	0	0	0	0	0	chr4	341455	20	YDL061C	RPS29B	-191	0	0.52	2	341433	341452	4	1701455	1701474	1701477
GAAGAGCGGTAGTTTTACGC	essential_collection	chrIV	+	341608	AGG	0.582229034429	4	4	2	1	2	0	0	1	0	0	1	0	0	0	0	0	0	0	0	chr4	341611	20	YDL061C	RPS29B	-347	0.52	0.05	0	341589	341608	4	1701611	1701630	1701633
AATAGACCTTGCACATTAAC	essential_collection	chrIV	+	345568	AGG	0.233393320238	2	2	2	2	1	0	0	0	0	0	1	0	0	0	0	0	0	0	0	chr4	345571	20	YDL059C	RAD59	-497	0	0.89	1	345549	345568	4	1705571	1705590	1705593
ATAGACCTTGCACATTAACA	essential_collection	chrIV	+	345569	GGG	0.573265885662	2	2	2	2	1	0	0	0	0	0	0	1	0	0	0	0	0	0	0	chr4	345572	20	YDL059C	RAD59	-498	0	0.87	1	345550	345569	4	1705572	1705591	1705594
ACATCACAGAGACTGAATAC	essential_collection	chrIV	+	345597	TGG	0.557594758191	1	1	2	1	1	0	0	0	0	1	0	0	0	0	0	0	0	0	0	chr4	345600	20	YDL059C	RAD59	-526	0.16	0.73	1	345578	345597	4	1705600	1705619	1705622
ATTTCTGATCGTGATTAAAC	essential_collection	chrIV	+	352570	TGG	0.344979124076	3.5	3	3	1	1	1	0	0	0	1	0	0	0	0	0	0	0	0	0	chr4	352573	20	YDL056W	MBP1	-191	0.85	0.1	1	352551	352570	4	1712573	1712592	1712595
GCTAATGGATGCTGAACATG	essential_collection	chrIV	-	352580	TGG	0.638736064465	1.5	1	2	1	2	0	0	0	0	1	0	0	0	0	0	0	0	0	0	chr4	352578	20	YDL056W	MBP1	-160	0.87	0.13	1	352581	352600	4	1712603	1712622	1712600
GAATTATCTCTAACGGCTAA	essential_collection	chrIV	-	352595	TGG	0.413280296545	2.5	2	2	1	2	0	0	0	0	1	0	0	0	0	0	0	0	0	0	chr4	352593	20	YDL056W	MBP1	-145	0.81	0.14	1	352596	352615	4	1712618	1712637	1712615
TCTCAAGCGCAAGAGAAAAA	essential_collection	chrIV	-	352627	AGG	0.441223184791	1.5	1	5	1	1	0	0	0	0	0	1	0	0	0	0	0	0	0	0	chr4	352625	20	YDL056W	MBP1	-113	0.44	0.35	1	352628	352647	4	1712650	1712669	1712647
TGTTGATTATACTAATCGGA	essential_collection	chrIV	-	352685	TGG	0.563220077135	2.5	2	2	1	2	0	0	0	0	1	0	0	0	0	0	0	0	0	0	chr4	352683	20	YDL056W	MBP1	-55	0	0.73	2	352686	352705	4	1712708	1712727	1712705
CATCTGTTGATTATACTAAT	essential_collection	chrIV	-	352689	CGG	0.364408955003	3.5	2	2	1	1	0	0	0	0	0	0	0	1	0	0	0	0	0	3	chr4	352687	20	YDL056W	MBP1	-51	0	0.73	2	352690	352709	4	1712712	1712731	1712709
ATGTTTACAAGAGCGCCACG	essential_collection	chrIV	+	357036	AGG	0.752892388401	3.5	3	2	2	1	1	0	0	0	0	1	0	0	0	0	0	0	0	0	chr4	357039	20	YDL055C	PSA1	-118	0	0.23	2	357017	357036	4	1717039	1717058	1717061
TGACCGGTAGTAAAGTAAGC	essential_collection	chrIV	-	357074	TGG	0.584754083837	1	1	3	2	2	0	0	0	0	1	0	0	0	0	0	0	0	0	0	chr4	357072	20	YDL055C	PSA1	-177	0	0.37	2	357075	357094	4	1717097	1717116	1717094
CCACCAGCTTACTTTACTAC	essential_collection	chrIV	+	357088	CGG	0.555976838468	3	3	1	2	1	1	0	0	0	0	0	0	1	0	0	0	0	0	0	chr4	357091	20	YDL055C	PSA1	-170	0	0.3	2	357069	357088	4	1717091	1717110	1717113
GATGGGAAGAGCTCAAAATT	essential_collection	chrIV	-	373787	TGG	0.384772698902	4.5	2	4	1	3	0	0	0	0	1	0	0	0	0	0	0	0	0	0	chr4	373785	20	YDL045C	FAD1	-80	0	0.79	2	373788	373807	4	1733810	1733829	1733807
TTCCCATCCTTTTGTTTCCT	essential_collection	chrIV	+	373819	CGG	0.309373587742	6.5	4	1	3	1	0	0	1	0	0	0	0	1	0	0	0	0	0	0	chr4	373822	20	YDL045C	FAD1	-91	0	0.87	2	373800	373819	4	1733822	1733841	1733844
ATAATTGTAAAGGAAGAAGA	essential_collection	chrIV	-	375321	GGG	0.586588538469	2.5	2	3	0	2	0	0	0	0	0	0	1	0	0	0	0	0	0	0	chr4	375319	20	YDL044C	MTF2	-18	0.2	0.67	2	375322	375341	4	1735344	1735363	1735341
CGTTGTCACATCACAGTTTT	essential_collection	chrIV	+	375378	CGG	0.256603832034	6.5	4	1	1	1	0	0	0	1	0	0	0	1	0	0	0	0	0	0	chr4	375381	20	YDL044C	MTF2	-54	0	0.98	2	375359	375378	4	1735381	1735400	1735403
TTATTCAGAAAAATGTAATT	essential_collection	chrIV	-	375393	AGG	0.300912281534	4.5	2	5	1	1	0	0	0	0	0	1	0	0	0	0	0	0	0	0	chr4	375391	20	YDL044C	MTF2	-90	0	0.7	2	375394	375413	4	1735416	1735435	1735413
TACTAGATACTGTTGATAAA	essential_collection	chrIV	+	375453	TGG	0.311521599776	2.5	2	3	1	1	0	0	0	0	1	0	0	0	0	0	0	0	0	1	chr4	375456	20	YDL044C	MTF2	-129	0.03	0.74	2	375434	375453	4	1735456	1735475	1735478
CTTAATGTAAGAAGGGCAGG	essential_collection	chrIV	-	376524	TGG	0.598986502469	2	2	2	1	3	0	0	0	0	1	0	0	0	0	0	0	0	0	0	chr4	376522	20	YDL043C	PRP11	-17	0.19	0.87	2	376525	376544	4	1736547	1736566	1736544
TTCTGCTATTTTCATTGTAC	essential_collection	chrIV	-	376629	CGG	0.381806046282	4.5	4	1	1	1	0	0	1	0	0	0	0	1	0	0	0	0	0	0	chr4	376627	20	YDL043C	PRP11	-122	0	0.61	2	376630	376649	4	1736652	1736671	1736649
ATTTGACTACAATAATTGAA	essential_collection	chrIV	+	376679	AGG	0.5035047556	3	3	2	1	1	1	0	0	0	0	1	0	0	0	0	0	0	0	2	chr4	376682	20	YDL043C	PRP11	-151	0.18	0.16	2	376660	376679	4	1736682	1736701	1736704
GGTAACTATTGGCTTGTTAC	essential_collection	chrIV	-	393454	TGG	0.393527369304	3.5	2	2	1	2	0	0	0	0	1	0	0	0	0	0	0	0	0	0	chr4	393452	20	YDL033C	SLM3	486	0	0.87	1	393455	393474	4	1753477	1753496	1753474
AGTATGGGACGGGTAACTAT	essential_collection	chrIV	-	393465	TGG	0.526410275202	3.5	1	2	1	3	0	0	0	0	1	0	0	0	0	0	0	0	0	0	chr4	393463	20	YDL033C	SLM3	475	0	0.84	1	393466	393485	4	1753488	1753507	1753485
CTGGATGAGAAGTATGGGAC	essential_collection	chrIV	-	393475	GGG	0.52321480026	1.5	1	2	1	3	0	0	0	0	0	0	1	0	0	0	0	0	0	0	chr4	393473	20	YDL033C	SLM3	465	0	0.94	1	393476	393495	4	1753498	1753517	1753495
GCTGGATGAGAAGTATGGGA	essential_collection	chrIV	-	393476	CGG	0.662542285401	1.5	1	2	1	3	0	0	0	0	0	0	0	1	0	0	0	0	0	0	chr4	393474	20	YDL033C	SLM3	464	0	0.95	1	393477	393496	4	1753499	1753518	1753496
GAGTGGCTGGATGAGAAGTA	essential_collection	chrIV	-	393481	TGG	0.470720837966	1.5	1	2	1	2	0	0	0	0	1	0	0	0	0	0	0	0	0	0	chr4	393479	20	YDL033C	SLM3	459	0	0.87	1	393482	393501	4	1753504	1753523	1753501
CGGCAAGCTGAGAGAGTGGC	essential_collection	chrIV	-	393494	TGG	0.486848246819	1	1	2	1	2	0	0	0	0	1	0	0	0	0	0	0	0	0	0	chr4	393492	20	YDL033C	SLM3	446	0	0.66	1	393495	393514	4	1753517	1753536	1753514
TGCAACAAGTTCGTCAAGTT	essential_collection	chrIV	-	393514	CGG	0.386349196293	4.5	2	2	1	1	0	0	0	0	0	0	0	1	0	0	0	0	1	1	chr4	393512	20	YDL033C	SLM3	426	0.05	0.5	1	393515	393534	4	1753537	1753556	1753534
TCGACACCCAATCCAGATAT	essential_collection	chrIV	-	393538	CGG	0.533785320925	3.5	1	2	3	1	0	0	0	0	0	0	0	1	0	0	0	0	0	0	chr4	393536	20	YDL033C	SLM3	402	0.51	0.27	0	393539	393558	4	1753561	1753580	1753558
GTTGCAACCGATATCTGGAT	essential_collection	chrIV	+	393548	TGG	0.452549435082	3.5	2	2	2	2	0	0	0	0	1	0	0	0	0	0	0	0	0	0	chr4	393551	20	YDL033C	SLM3	413	0.28	0.28	0	393529	393548	4	1753551	1753570	1753573
TTGCAACCGATATCTGGATT	essential_collection	chrIV	+	393549	GGG	0.464389239634	4.5	2	2	2	2	0	0	0	0	0	0	1	0	0	0	0	0	0	0	chr4	393552	20	YDL033C	SLM3	412	0.3	0.29	0	393530	393549	4	1753552	1753571	1753574
TGTTCAAATGCTTAGCGACA	essential_collection	chrIV	+	393658	CGG	0.60376195364	2.5	2	3	1	1	0	0	0	0	0	0	0	1	0	0	0	0	0	0	chr4	393661	20	YDL033C	SLM3	303	0.52	0.24	0	393639	393658	4	1753661	1753680	1753683
ATTGTAAAAGAATGAAAGTT	essential_collection	chrIV	-	393979	TGG	0.403456800191	4.5	2	4	0	1	0	0	0	0	1	0	0	0	0	0	0	0	0	2	chr4	393977	20	YDL033C	SLM3	-39	0.18	0.42	2	393980	393999	4	1754002	1754021	1753999
GAGCGCCGGGTAGTAACAAT	essential_collection	chrIV	-	394046	TGG	0.496870194045	3.5	1	2	2	3	0	0	0	0	1	0	0	0	0	0	0	0	0	0	chr4	394044	20	YDL033C	SLM3	-106	0	0.8	2	394047	394066	4	1754069	1754088	1754066
AGAGACCAATTGTTACTACC	essential_collection	chrIV	+	394058	CGG	0.620525713751	3.5	2	2	2	1	0	0	0	0	0	0	0	1	0	0	0	0	0	0	chr4	394061	20	YDL033C	SLM3	-97	0	0.81	2	394039	394058	4	1754061	1754080	1754083
CTTGAAAATTTTAAGAGCGC	essential_collection	chrIV	-	394060	CGG	0.462276104889	4	4	4	1	1	0	0	1	0	0	0	0	1	0	0	0	0	2	0	chr4	394058	20	YDL031W	DBP10	-94	0	0.83	2	394061	394080	4	1754083	1754102	1754080
GAGATGAAATTCATACAAAA	essential_collection	chrIV	+	394104	TGG	0.395578011892	2	2	4	1	1	0	0	0	0	1	0	0	0	0	0	0	0	0	0	chr4	394107	20	YDL031W	DBP10	-71	0	0.47	2	394085	394104	4	1754107	1754126	1754129
GTGACTTTACTTCAAGCAGT	essential_collection	chrIV	-	394143	AGG	0.559390754146	3.5	3	2	1	1	1	0	0	0	0	1	0	0	0	0	0	0	0	0	chr4	394141	20	YDL031W	DBP10	-11	0.73	0.19	1	394144	394163	4	1754166	1754185	1754163
ACACTTCTTTGTTGCCTCAT	essential_collection	chrIV	-	397385	CGG	0.469711173796	4.5	3	1	2	1	1	0	0	0	0	0	0	1	0	0	0	0	0	1	chr4	397383	20	YDL030W	PRP9	-80	0	0.91	2	397386	397405	4	1757408	1757427	1757405
TTTATTCTAACTTTCCGATG	essential_collection	chrIV	+	397388	AGG	0.541809569203	4.5	3	2	2	1	1	0	0	0	0	1	0	0	0	0	0	0	0	0	chr4	397391	20	YDL030W	PRP9	-98	0	0.64	2	397369	397388	4	1757391	1757410	1757413
AACAAAGAAGTGTTAAGTAT	essential_collection	chrIV	+	397412	CGG	0.635225025795	3.5	2	3	1	1	0	0	0	0	0	0	0	1	0	0	0	0	0	0	chr4	397415	20	YDL030W	PRP9	-74	0	0.9	2	397393	397412	4	1757415	1757434	1757437
ATAAAAAGTACTTAGTTATA	essential_collection	chrIV	+	397448	CGG	0.332544786806	2.5	2	5	1	1	0	0	0	0	0	0	0	1	0	0	0	0	0	0	chr4	397451	20	YDL030W	PRP9	-38	0.09	0.64	2	397429	397448	4	1757451	1757470	1757473
TACGGTAGATCAAGAACCTT	essential_collection	chrIV	+	397466	CGG	0.476045434373	4.5	2	2	2	2	0	0	0	0	0	0	0	1	0	0	0	0	0	0	chr4	397469	20	YDL030W	PRP9	-20	0.33	0.58	1	397447	397466	4	1757469	1757488	1757491
TCCGTTTTCTTCCATTATAT	essential_collection	chrIV	-	399251	GGG	0.334853414467	5.5	4	1	2	1	0	0	1	0	0	0	1	0	0	0	0	0	2	3	chr4	399249	20	YDL029W	ARP2	-58	0	0.87	2	399252	399271	4	1759274	1759293	1759271
TATTACTGTGATTTGTCTTC	essential_collection	chrIV	-	399295	TGG	0.242015613161	3.5	3	1	1	1	1	0	0	0	1	0	0	0	0	0	0	0	0	0	chr4	399293	20	YDL029W	ARP2	-14	0	0.39	2	399296	399315	4	1759318	1759337	1759315
CTATTACTCTTTGCAACCCT	essential_collection	chrIV	+	403505	TGG	0.49642734153	3.5	3	2	3	1	1	0	0	0	1	0	0	0	0	0	0	0	0	0	chr4	403508	20	YDL028C	MPS1	-28	0	0.82	2	403486	403505	4	1763508	1763527	1763530
TCACTGCACACCATAAATAA	essential_collection	chrIV	+	403611	AGG	0.434706552348	1	1	3	2	1	0	0	0	0	0	1	0	0	0	0	0	0	0	2	chr4	403614	20	YDL028C	MPS1	-134	0	0.87	2	403592	403611	4	1763614	1763633	1763636
TTAAGATTTATGTAGGCCTA	essential_collection	chrIV	-	423941	AGG	0.499957815075	3.5	3	2	2	2	1	0	0	0	0	1	0	0	0	0	0	0	0	0	chr4	423939	20	YDL017W	CDC7	-155	0.42	0.17	1	423942	423961	4	1783964	1783983	1783961
TTTAGCTCGATAAACGCCTT	essential_collection	chrIV	+	423942	AGG	0.543422384809	4.5	3	3	2	1	1	0	0	0	0	1	0	0	0	0	0	0	0	0	chr4	423945	20	YDL017W	CDC7	-175	0.65	0.13	1	423923	423942	4	1783945	1783964	1783967
AAATCTTAAACATTTGTCCC	essential_collection	chrIV	+	423972	CGG	0.597705790099	3.5	3	3	3	1	1	0	0	0	0	0	0	1	0	0	0	0	0	0	chr4	423975	20	YDL017W	CDC7	-145	0.27	0.22	1	423953	423972	4	1783975	1783994	1783997
ACATAATTTAAAAGCTGACC	essential_collection	chrIV	-	423973	GGG	0.528676540543	3	3	4	2	1	1	0	0	0	0	0	1	0	0	0	0	0	0	0	chr4	423971	20	YDL017W	CDC7	-123	0	0.45	2	423974	423993	4	1783996	1784015	1783993
AAATTATGTCTTCTTTGCCC	essential_collection	chrIV	+	424004	TGG	0.276136545739	4.5	3	3	3	1	1	0	0	0	1	0	0	0	0	0	0	0	0	0	chr4	424007	20	YDL017W	CDC7	-113	0	0.63	2	423985	424004	4	1784007	1784026	1784029
GCCGTTCAAGAAGACGCCCC	essential_collection	chrIV	-	424005	AGG	0.466821398577	2	2	2	4	1	0	0	0	0	0	1	0	0	0	0	0	0	0	0	chr4	424003	20	YDL017W	CDC7	-91	0	0.82	2	424006	424025	4	1784028	1784047	1784025
AATTATGTCTTCTTTGCCCT	essential_collection	chrIV	+	424005	GGG	0.410169939223	4.5	3	2	3	1	1	0	0	0	0	0	1	0	0	0	0	0	0	3	chr4	424008	20	YDL017W	CDC7	-112	0	0.63	2	423986	424005	4	1784008	1784027	1784030
ATTATGTCTTCTTTGCCCTG	essential_collection	chrIV	+	424006	GGG	0.646969749133	4.5	3	1	3	1	1	0	0	0	0	0	1	0	0	0	0	0	0	3	chr4	424009	20	YDL017W	CDC7	-111	0	0.63	2	423987	424006	4	1784009	1784028	1784031
ATGGTTCTTGCATTGATTTT	essential_collection	chrIV	-	424065	AGG	0.295112168443	6.5	4	1	1	2	0	0	0	1	0	1	0	0	0	0	0	0	0	0	chr4	424063	20	YDL017W	CDC7	-31	0	0.41	2	424066	424085	4	1784088	1784107	1784085
CACCTGTGCCTTTTGGTATT	essential_collection	chrIV	-	425890	TGG	0.178641365524	4.5	4	1	2	2	0	0	1	0	1	0	0	0	0	0	0	0	1	0	chr4	425888	20	YDL015C	TSC13	1086	0	1	1	425891	425910	4	1785913	1785932	1785910
TGCCAAATACCAAAAGGCAC	essential_collection	chrIV	+	425905	AGG	0.552218724641	1	1	4	2	2	0	0	0	0	0	1	0	0	0	0	0	0	1	0	chr4	425908	20	YDL015C	TSC13	1092	0	0.9	1	425886	425905	4	1785908	1785927	1785930
ATATCTCTTTACCTTGCATT	essential_collection	chrIV	+	425978	TGG	0.286958084092	4.5	3	1	2	1	1	0	0	0	1	0	0	0	0	0	0	0	0	0	chr4	425981	20	YDL015C	TSC13	1019	0.64	0.32	0	425959	425978	4	1785981	1786000	1786003
CATTTGGGCATGTTGCAAAC	essential_collection	chrIV	+	425994	AGG	0.453760322648	3	3	3	1	3	1	0	0	0	0	1	0	0	0	0	0	0	0	0	chr4	425997	20	YDL015C	TSC13	1003	0.66	0.34	0	425975	425994	4	1785997	1786016	1786019
CAGGAGGATCAAAATACAAA	essential_collection	chrIV	+	426013	TGG	0.420025317793	1	1	4	1	2	0	0	0	0	1	0	0	0	0	0	0	0	0	0	chr4	426016	20	YDL015C	TSC13	984	0.55	0.31	0	425994	426013	4	1786016	1786035	1786038
TGGAATCAAGAATGCTCTTC	essential_collection	chrIV	+	426033	TGG	0.290037294937	2.5	2	2	1	2	0	0	0	0	1	0	0	0	0	0	0	0	0	0	chr4	426036	20	YDL015C	TSC13	964	0.3	0.4	0	426014	426033	4	1786036	1786055	1786058
CAACAGCTCAAATGTACGCA	essential_collection	chrIV	-	426067	TGG	0.516628941566	1.5	1	3	1	1	0	0	0	0	1	0	0	0	0	0	0	0	0	0	chr4	426065	20	YDL015C	TSC13	909	0.02	0.75	1	426068	426087	4	1786090	1786109	1786087
TTGAAGTTTGGTCTTGGATT	essential_collection	chrIV	-	426142	TGG	0.292068613509	4.5	3	2	1	2	1	0	0	0	1	0	0	0	0	0	0	0	0	0	chr4	426140	20	YDL015C	TSC13	834	0.52	0.25	0	426143	426162	4	1786165	1786184	1786162
ATACTTTTGAAGTTTGGTCT	essential_collection	chrIV	-	426148	TGG	0.456131313191	4	4	2	1	2	0	0	1	0	1	0	0	0	0	0	0	0	0	2	chr4	426146	20	YDL015C	TSC13	828	0.51	0.23	0	426149	426168	4	1786171	1786190	1786168
GCGTGAATTTTACAGAACGG	essential_collection	chrIV	-	427020	AGG	0.719166805222	4	4	2	1	2	0	0	1	0	0	1	0	0	0	0	0	0	0	0	chr4	427018	20	YDL015C	TSC13	-44	0	0.95	2	427021	427040	4	1787043	1787062	1787040
AGAGCGTGAATTTTACAGAA	essential_collection	chrIV	-	427023	CGG	0.637447150779	4	4	2	1	1	0	0	1	0	0	0	0	1	0	0	0	0	0	0	chr4	427021	20	YDL015C	TSC13	-47	0	1	2	427024	427043	4	1787046	1787065	1787043
AAAGTTAAGGAATTATGAAA	essential_collection	chrIV	-	427051	AGG	0.449334464808	2.5	2	3	0	2	0	0	0	0	0	1	0	0	0	0	0	0	0	0	chr4	427049	20	YDL015C	TSC13	-75	0	0.8	2	427052	427071	4	1787074	1787093	1787071
ATTTTGTACGCAAAAAGTTA	essential_collection	chrIV	-	427064	AGG	0.401296025523	4.5	4	5	1	1	0	0	1	0	0	1	0	0	0	0	0	0	0	0	chr4	427062	20	YDL015C	TSC13	-88	0	0.58	2	427065	427084	4	1787087	1787106	1787084
CCGATGTAAGGAAAACTTCT	essential_collection	chrIV	-	427221	TGG	0.368603493398	3.5	2	4	2	2	0	0	0	0	1	0	0	0	0	0	0	0	0	0	chr4	427219	20	YDL014W	NOP1	11	0.05	0.43	1	427222	427241	4	1787244	1787263	1787241
AACAGTAGTATACCGATGTA	essential_collection	chrIV	-	427233	AGG	0.506033673041	1.5	1	2	2	1	0	0	0	0	0	1	0	0	0	0	0	0	0	0	chr4	427231	20	YDL014W	NOP1	23	0.24	0.42	0	427234	427253	4	1787256	1787275	1787253
CCAAGAAGTTTTCCTTACAT	essential_collection	chrIV	+	427238	CGG	0.513537199412	4	4	2	2	1	0	0	1	0	0	0	0	1	0	0	0	0	0	0	chr4	427241	20	YDL014W	NOP1	7	0	0.4	1	427219	427238	4	1787241	1787260	1787263
AACAATTAGATATCATTCAT	essential_collection	chrIV	+	427293	CGG	0.474342192395	3.5	2	2	1	1	0	0	0	0	0	0	0	1	0	0	0	0	0	0	chr4	427296	20	YDL014W	NOP1	62	0.6	0.17	0	427274	427293	4	1787296	1787315	1787318
TCGGAGTTATTGAAAGCAAT	essential_collection	chrIV	-	427313	GGG	0.514612407983	3.5	2	3	1	2	0	0	0	0	0	0	1	0	0	0	0	0	0	0	chr4	427311	20	YDL014W	NOP1	103	0.56	0.39	0	427314	427333	4	1787336	1787355	1787333
ATCGGAGTTATTGAAAGCAA	essential_collection	chrIV	-	427314	TGG	0.491911776118	3.5	2	3	1	2	0	0	0	0	1	0	0	0	0	0	0	0	0	0	chr4	427312	20	YDL014W	NOP1	104	0.56	0.39	0	427315	427334	4	1787337	1787356	1787334
TTGATTTGAGTTAATTTGAT	essential_collection	chrIV	-	427332	CGG	0.423785592117	3.5	3	2	0	1	1	0	0	0	0	0	0	1	0	0	0	0	0	2	chr4	427330	20	YDL014W	NOP1	122	0.48	0.49	0	427333	427352	4	1787355	1787374	1787352
TGAAGTGCATGGACCAGCAA	essential_collection	chrIV	-	433298	AGG	0.558590367742	1	1	2	2	2	0	0	0	0	0	1	0	0	0	0	0	0	0	0	chr4	433296	20	YDL009C	NA	30	0.05	0.42	1	433299	433318	4	1793321	1793340	1793318
CAATAACTTCTATCCTTTGC	essential_collection	chrIV	+	433302	TGG	0.311524066814	3	3	2	2	1	1	0	0	0	1	0	0	0	0	0	0	0	0	0	chr4	433305	20	YDL009C	NA	47	0.2	0.23	1	433283	433302	4	1793305	1793324	1793327
ACTTACCAAGGTGAAGTGCA	essential_collection	chrIV	-	433309	TGG	0.589922893257	2	2	2	2	2	0	0	0	0	1	0	0	0	0	0	0	0	0	0	chr4	433307	20	YDL009C	NA	19	0	0.46	1	433310	433329	4	1793332	1793351	1793329
GTGCGTTGCATAACTTACCA	essential_collection	chrIV	-	433321	AGG	0.574211179997	2	2	2	2	1	0	0	0	0	0	1	0	0	0	0	0	0	0	0	chr4	433319	20	YDL009C	NA	7	0	0.55	1	433322	433341	4	1793344	1793363	1793341
CTGGTCCATGCACTTCACCT	essential_collection	chrIV	+	433321	TGG	0.544039371056	3.5	2	1	2	2	0	0	0	0	1	0	0	0	0	0	0	0	0	0	chr4	433324	20	YDL009C	NA	28	0.04	0.42	1	433302	433321	4	1793324	1793343	1793346
TTACCCTTTATATCGAATGC	essential_collection	chrIV	-	433355	AGG	0.55643162708	3.5	3	2	3	1	1	0	0	0	0	1	0	0	0	0	0	0	0	0	chr4	433353	20	YDL009C	NA	-27	0	0.83	2	433356	433375	4	1793378	1793397	1793375
TACGCCTGCATTCGATATAA	essential_collection	chrIV	+	433368	AGG	0.294857307136	2	2	2	2	1	0	0	0	0	0	1	0	0	0	0	0	0	0	0	chr4	433371	20	YDL009C	NA	-19	0	0.77	2	433349	433368	4	1793371	1793390	1793393
TCAAAAACTTTGTACAATAT	essential_collection	chrIV	+	433452	CGG	0.300072960425	3.5	3	5	1	1	1	0	0	0	0	0	0	1	0	0	0	0	0	1	chr4	433455	20	YDL008W	APC11	-25	0	0.59	2	433433	433452	4	1793455	1793474	1793477
TCCGGGTAACGAGTTATTAA	essential_collection	chrIV	+	437903	CGG	0.296406553373	3.5	2	2	2	3	0	0	0	0	0	0	0	1	0	0	0	0	0	0	chr4	437906	20	YDL007W	RPT2	-121	0.13	0.53	2	437884	437903	4	1797906	1797925	1797928
AGAAAAGAGACATTTGCCAC	essential_collection	chrIV	-	437916	CGG	0.624043572502	3	3	4	2	1	1	0	0	0	0	0	0	1	0	0	0	0	0	0	chr4	437914	20	YDL007W	RPT2	-87	0	0.94	2	437917	437936	4	1797939	1797958	1797936
ATTCACATTAACCTTCTTTT	essential_collection	chrIV	-	437943	AGG	0.169568987533	6.5	4	2	2	0	0	0	0	1	0	1	0	0	0	0	0	0	2	0	chr4	437941	20	YDL007W	RPT2	-60	0	0.72	2	437944	437963	4	1797966	1797985	1797963
ACTTAATATAGGTAGGGCGT	essential_collection	chrIV	+	439485	CGG	0.486853084287	3.5	2	2	1	3	0	0	0	0	0	0	0	1	0	0	0	0	0	0	chr4	439488	20	YDL006W	PTC1	-108	0	0.83	2	439466	439485	4	1799488	1799507	1799510
CTTAATATAGGTAGGGCGTC	essential_collection	chrIV	+	439486	GGG	0.363316922958	2	2	2	1	3	0	0	0	0	0	0	1	0	0	0	0	0	0	0	chr4	439489	20	YDL006W	PTC1	-107	0	0.82	2	439467	439486	4	1799489	1799508	1799511
TTAATATAGGTAGGGCGTCG	essential_collection	chrIV	+	439487	GGG	0.631039119011	2	2	2	1	3	0	0	0	0	0	0	1	0	0	0	0	0	0	0	chr4	439490	20	YDL006W	PTC1	-106	0	0.89	2	439468	439487	4	1799490	1799509	1799512
ACTGGTGAACACATCTGAGA	essential_collection	chrIV	+	439538	GGG	0.67021982933	1.5	1	2	1	2	0	0	0	0	0	0	1	0	0	0	0	0	0	0	chr4	439541	20	YDL006W	PTC1	-55	0	0.69	2	439519	439538	4	1799541	1799560	1799563
AATTTGTATATTATTCACCT	essential_collection	chrIV	+	442821	CGG	0.670000397203	3.5	3	2	2	1	1	0	0	0	0	0	0	1	0	0	0	0	0	1	chr4	442824	20	YDL004W	ATP16	-175	0	0.52	2	442802	442821	4	1802824	1802843	1802846
ACTCCATAATGCGCTTTGAT	essential_collection	chrIV	-	442867	TGG	0.442428081573	3.5	3	2	2	1	1	0	0	0	1	0	0	0	0	0	0	0	0	0	chr4	442865	20	YDL004W	ATP16	-108	0	0.91	2	442868	442887	4	1802890	1802909	1802887
AGCGCATTATGGAGTCGTCT	essential_collection	chrIV	+	442892	AGG	0.567912082734	3.5	2	1	1	2	0	0	0	0	0	1	0	0	0	0	0	0	0	0	chr4	442895	20	YDL004W	ATP16	-104	0	0.94	2	442873	442892	4	1802895	1802914	1802917
CATTATGGAGTCGTCTAGGA	essential_collection	chrIV	+	442896	AGG	0.442832805424	2.5	2	1	1	2	0	0	0	0	0	1	0	0	0	0	0	0	0	0	chr4	442899	20	YDL004W	ATP16	-100	0	0.98	2	442877	442896	4	1802899	1802918	1802921
GTTCATGTTAAATTAGATGG	essential_collection	chrIV	+	442940	AGG	0.591065368504	2.5	2	3	1	2	0	0	0	0	0	1	0	0	0	0	0	0	0	4	chr4	442943	20	YDL004W	ATP16	-56	0	0.4	2	442921	442940	4	1802943	1802962	1802965
TATGCTAAACAAATAACTCG	essential_collection	chrIV	+	444383	AGG	0.680291312108	1.5	1	3	1	1	0	0	0	0	0	1	0	0	0	0	0	0	0	0	chr4	444386	20	YDL003W	MCD1	-186	0	0.79	2	444364	444383	4	1804386	1804405	1804408
GCTAAACAAATAACTCGAGG	essential_collection	chrIV	+	444386	AGG	0.594706198421	1	1	3	1	2	0	0	0	0	0	1	0	0	0	0	0	0	0	0	chr4	444389	20	YDL003W	MCD1	-183	0	0.8	2	444367	444386	4	1804389	1804408	1804411
TCACAGTGCTTGCATACGTA	essential_collection	chrIV	+	444440	TGG	0.554821223308	2	2	1	1	1	0	0	0	0	1	0	0	0	0	0	0	0	0	0	chr4	444443	20	YDL003W	MCD1	-129	0	0.98	2	444421	444440	4	1804443	1804462	1804465
AAACGACAGGAGCATCGTGT	essential_collection	chrIV	-	452834	AGG	0.676576754758	3.5	1	3	1	2	0	0	0	0	0	1	0	0	0	0	0	0	0	0	chr4	452832	20	YDR001C	NTH1	-117	0	0.63	2	452835	452854	4	1812857	1812876	1812854
GTTTTCCGCGTACTTCCCGC	essential_collection	chrIV	-	452880	TGG	0.392330418037	4	4	1	3	1	0	0	1	0	1	0	0	0	0	0	0	0	0	0	chr4	452878	20	YDR002W	YRB1	-125	0	0.35	2	452881	452900	4	1812903	1812922	1812900
TGATGAAATTGATATTCAAT	essential_collection	chrIV	+	452974	TGG	0.365837625571	3.5	2	3	1	1	0	0	0	0	1	0	0	0	0	0	0	0	1	2	chr4	452977	20	YDR002W	YRB1	-52	0.4	0.05	1	452955	452974	4	1812977	1812996	1812999
TTCGCGTTGTAACGACAAGA	essential_collection	chrIV	-	473049	AGG	0.62194536838	2.5	2	2	1	1	0	0	0	0	0	1	0	0	0	0	0	0	0	0	chr4	473047	20	YDR013W	PSF1	-81	0	0.82	2	473050	473069	4	1833072	1833091	1833069
AAAGCTGAAAAATAGATGTG	essential_collection	chrIV	+	473116	AGG	0.609549172056	1.5	1	5	1	1	0	0	0	0	0	1	0	0	0	0	0	0	0	1	chr4	473119	20	YDR013W	PSF1	-35	0	0.67	2	473097	473116	4	1833119	1833138	1833141
AAGCTGAAAAATAGATGTGA	essential_collection	chrIV	+	473117	GGG	0.548507240715	1.5	1	5	1	1	0	0	0	0	0	0	1	0	0	0	0	0	0	0	chr4	473120	20	YDR013W	PSF1	-34	0	0.68	2	473098	473117	4	1833120	1833139	1833142
GAGGGAAAATCGTTTATAAA	essential_collection	chrIV	+	473135	CGG	0.355619162528	3.5	3	4	1	3	1	0	0	0	0	0	0	1	0	0	0	0	0	0	chr4	473138	20	YDR013W	PSF1	-16	0.06	0.79	2	473116	473135	4	1833138	1833157	1833160
TTACTACCTCCTCTTGTTAA	essential_collection	chrIV	+	478833	AGG	0.280736716182	3.5	2	2	2	1	0	0	0	0	0	1	0	0	0	0	0	0	0	0	chr4	478836	20	YDR016C	DAD1	-32	0.06	0.75	2	478814	478833	4	1838836	1838855	1838858
GAGCGGAAAGGGCCACCTCC	essential_collection	chrIV	-	478882	GGG	0.538663755448	1	1	3	2	3	0	0	0	0	0	0	1	0	0	0	0	0	0	0	chr4	478880	20	YDR016C	DAD1	-102	0	0.88	2	478883	478902	4	1838905	1838924	1838902
TGAGCGGAAAGGGCCACCTC	essential_collection	chrIV	-	478883	CGG	0.487583674398	1.5	1	3	2	3	0	0	0	0	0	0	0	1	0	0	0	0	0	0	chr4	478881	20	YDR016C	DAD1	-103	0	0.88	2	478884	478903	4	1838906	1838925	1838903
CTAGAACCATTGAGCGGAAA	essential_collection	chrIV	-	478893	GGG	0.485561417909	2	2	3	2	2	0	0	0	0	0	0	1	0	0	0	0	0	0	0	chr4	478891	20	YDR016C	DAD1	-113	0	0.95	2	478894	478913	4	1838916	1838935	1838913
ACTAGAACCATTGAGCGGAA	essential_collection	chrIV	-	478894	AGG	0.593774622861	2	2	2	2	2	0	0	0	0	0	1	0	0	0	0	0	0	0	0	chr4	478892	20	YDR016C	DAD1	-114	0	0.94	2	478895	478914	4	1838917	1838936	1838914
TTTCCCTTGTGGTATGCTCT	essential_collection	chrIV	+	486520	AGG	0.546021539991	3.5	3	1	3	2	1	0	0	0	0	1	0	0	0	0	0	0	0	0	chr4	486523	20	YDR020C	DAS2	37	0.57	0.22	0	486501	486520	4	1846523	1846542	1846545
TGGATTGTACGCTGCCATCA	essential_collection	chrIV	-	486552	CGG	0.620655348889	2.5	2	1	2	2	0	0	0	0	0	0	0	1	0	0	0	0	0	0	chr4	486550	20	YDR020C	DAS2	-16	0.23	0.71	1	486553	486572	4	1846575	1846594	1846572
GAACAATTTTCGAGCCGGAT	essential_collection	chrIV	-	489303	AGG	0.505914050681	4	4	2	2	2	0	0	1	0	0	1	0	0	0	0	0	0	0	0	chr4	489301	20	YDR023W	SES1	-172	0	0.94	2	489304	489323	4	1849326	1849345	1849323
AAACATGAATGCGGCCTATC	essential_collection	chrIV	+	489306	CGG	0.351333161577	1.5	1	3	2	2	0	0	0	0	0	0	0	1	0	0	0	0	0	0	chr4	489309	20	YDR023W	SES1	-190	0	0.74	2	489287	489306	4	1849309	1849328	1849331
ATGAGGAACAATTTTCGAGC	essential_collection	chrIV	-	489308	CGG	0.48622242673	4	4	2	1	2	0	0	1	0	0	0	0	1	0	0	0	0	0	0	chr4	489306	20	YDR023W	SES1	-167	0	0.87	2	489309	489328	4	1849331	1849350	1849328
AGTTGTTGGTTAGTAGTTTA	essential_collection	chrIV	+	525159	TGG	0.287240432567	3.5	3	1	0	2	1	0	0	0	1	0	0	0	0	0	0	0	0	0	chr4	525162	20	YDR037W	KRS1	-270	0	0.55	1	525140	525159	4	1885162	1885181	1885184
AGTAGTTTATGGAATGCTAA	essential_collection	chrIV	+	525170	TGG	0.559456927139	3.5	3	2	1	2	1	0	0	0	1	0	0	0	0	0	0	0	0	0	chr4	525173	20	YDR037W	KRS1	-259	0	0.65	1	525151	525170	4	1885173	1885192	1885195
TAGTGATGTAGGAATATTTT	essential_collection	chrIV	+	525196	TGG	0.277371300884	6.5	4	2	0	2	0	0	0	1	1	0	0	0	0	0	0	0	0	0	chr4	525199	20	YDR037W	KRS1	-233	0	0.42	1	525177	525196	4	1885199	1885218	1885221
GTTTATTACGGATTTCTCGG	essential_collection	chrIV	-	525407	AGG	0.677132520722	4.5	3	1	1	2	1	0	0	0	0	1	0	0	0	0	0	0	0	0	chr4	525405	20	YDR037W	KRS1	-1	0.35	0.05	1	525408	525427	4	1885430	1885449	1885427
GAAGTTTATTACGGATTTCT	essential_collection	chrIV	-	525410	CGG	0.368835109056	4.5	3	2	1	2	1	0	0	0	0	0	0	1	0	0	0	0	0	0	chr4	525408	20	YDR037W	KRS1	2	0.34	0.06	0	525411	525430	4	1885433	1885452	1885430
TATGCTATTGAAGTTTATTA	essential_collection	chrIV	-	525419	CGG	0.318916717598	4.5	3	2	1	1	1	0	0	0	0	0	0	1	0	0	0	0	0	0	chr4	525417	20	YDR037W	KRS1	11	0.3	0.07	0	525420	525439	4	1885442	1885461	1885439
TGCTGTTAATAAAGGATGTG	essential_collection	chrIV	-	539610	TGG	0.581476476204	2.5	2	3	1	2	0	0	0	0	1	0	0	0	0	0	0	0	0	0	chr4	539608	20	YDR041W	RSM10	-174	0	0.84	2	539611	539630	4	1899633	1899652	1899630
TTATTAACAGCAGAGAGATT	essential_collection	chrIV	+	539638	GGG	0.430166605256	4.5	2	2	1	1	0	0	0	0	0	0	1	0	0	0	0	0	0	0	chr4	539641	20	YDR041W	RSM10	-167	0	1	2	539619	539638	4	1899641	1899660	1899663
ATGTACAGGTATTACCCGCC	essential_collection	chrIV	-	539667	TGG	0.534775118383	2.5	2	1	3	2	0	0	0	0	1	0	0	0	0	0	0	0	0	0	chr4	539665	20	YDR041W	RSM10	-117	0	0.46	2	539668	539687	4	1899690	1899709	1899687
GGGCATGAAATGAAACTATT	essential_collection	chrIV	+	539741	TGG	0.313625981063	4.5	2	3	1	3	0	0	0	0	1	0	0	0	0	0	0	0	0	0	chr4	539744	20	YDR041W	RSM10	-64	0.06	0.43	2	539722	539741	4	1899744	1899763	1899766
GAACCGTGCAAAATCAGAAA	essential_collection	chrIV	+	539782	AGG	0.428009019744	1	1	4	2	1	0	0	0	0	0	1	0	0	0	0	0	0	0	0	chr4	539785	20	YDR041W	RSM10	-23	0.43	0.34	1	539763	539782	4	1899785	1899804	1899807
CGGATCGTCCGTCAGCGCTT	essential_collection	chrIV	-	546418	TGG	0.407959679777	4.5	2	1	2	2	0	0	0	0	1	0	0	0	0	0	0	0	0	0	chr4	546416	20	YDR044W	HEM13	-170	0.13	0.27	2	546419	546438	4	1906441	1906460	1906438
GACTGCAACCAAAGCGCTGA	essential_collection	chrIV	+	546427	CGG	0.597374063528	1	1	3	2	1	0	0	0	0	0	0	0	1	0	0	0	0	0	0	chr4	546430	20	YDR044W	HEM13	-182	0.12	0.34	2	546408	546427	4	1906430	1906449	1906452
GGCAAAGCAAGCTTTATCTT	essential_collection	chrIV	-	546438	CGG	0.432755844995	4.5	3	3	1	2	1	0	0	0	0	0	0	1	0	0	0	0	0	0	chr4	546436	20	YDR044W	HEM13	-150	0.17	0.2	2	546439	546458	4	1906461	1906480	1906458
CCTTTCGAAACGAGAACAAT	essential_collection	chrIV	-	546459	GGG	0.447196016421	3.5	3	3	2	1	1	0	0	0	0	0	1	0	0	0	0	0	0	0	chr4	546457	20	YDR044W	HEM13	-129	0.25	0.21	1	546460	546479	4	1906482	1906501	1906479
GCCTTTCGAAACGAGAACAA	essential_collection	chrIV	-	546460	TGG	0.524824758307	3	3	3	2	1	1	0	0	0	1	0	0	0	0	0	0	0	0	0	chr4	546458	20	YDR044W	HEM13	-128	0.25	0.21	1	546461	546480	4	1906483	1906502	1906480
TCGTTTCGAAAGGCTATATA	essential_collection	chrIV	+	546486	AGG	0.350907760326	3	3	3	1	2	1	0	0	0	0	1	0	0	0	0	0	0	0	0	chr4	546489	20	YDR044W	HEM13	-123	0.27	0.21	1	546467	546486	4	1906489	1906508	1906511
GCTTAACAAAGAAAGACAAT	essential_collection	chrIV	-	546517	AGG	0.486567507325	3.5	2	3	1	1	0	0	0	0	0	1	0	0	0	0	0	0	1	1	chr4	546515	20	YDR044W	HEM13	-71	0.27	0.18	1	546518	546537	4	1906540	1906559	1906537
TTTGTTAAGCTTTTATTCTC	essential_collection	chrIV	+	546547	CGG	0.350020748268	5.5	4	2	1	1	0	0	1	0	0	0	0	1	0	0	0	0	0	0	chr4	546550	20	YDR044W	HEM13	-62	0.23	0.18	1	546528	546547	4	1906550	1906569	1906572
TTGTTAAGCTTTTATTCTCC	essential_collection	chrIV	+	546548	GGG	0.39186826352	5.5	4	2	2	1	0	0	1	0	0	0	1	0	0	0	0	0	0	0	chr4	546551	20	YDR044W	HEM13	-61	0.23	0.18	1	546529	546548	4	1906551	1906570	1906573
TTTGGACATCTATTATTACA	essential_collection	chrIV	-	548478	TGG	0.515894926853	3.5	3	1	1	2	1	0	0	0	1	0	0	0	0	0	0	0	0	0	chr4	548476	20	YDR045C	RPC11	-24	0.11	0.38	2	548479	548498	4	1908501	1908520	1908498
ACTAGAGCAAGTGAACGAAC	essential_collection	chrIV	-	548527	GGG	0.583649979227	1	1	2	1	1	0	0	0	0	0	0	1	0	0	0	0	0	0	0	chr4	548525	20	YDR045C	RPC11	-73	0.01	0.26	2	548528	548547	4	1908550	1908569	1908547
TCGGATTTGAAAATGTTAAT	essential_collection	chrIV	+	548591	GGG	0.40432954108	3.5	3	4	1	2	1	0	0	0	0	0	1	0	0	0	0	0	0	1	chr4	548594	20	YDR045C	RPC11	-116	0	0.54	2	548572	548591	4	1908594	1908613	1908616
GTATGATAGCGCCAAGATGG	essential_collection	chrIV	-	551548	CGG	0.661224944948	1.5	1	2	2	2	0	0	0	0	0	0	0	1	0	0	0	0	0	0	chr4	551546	20	YDR047W	HEM12	-177	0.18	0.26	2	551549	551568	4	1911571	1911590	1911568
CGTGTATGATAGCGCCAAGA	essential_collection	chrIV	-	551551	TGG	0.548018446962	1.5	1	2	2	1	0	0	0	0	1	0	0	0	0	0	0	0	0	0	chr4	551549	20	YDR047W	HEM12	-174	0.15	0.28	2	551552	551571	4	1911574	1911593	1911571
GTTTCTCGTATATACAGGAC	essential_collection	chrIV	+	551603	AGG	0.459941220766	3.5	3	1	1	2	1	0	0	0	0	1	0	0	0	0	0	0	0	0	chr4	551606	20	YDR047W	HEM12	-143	0	0.54	2	551584	551603	4	1911606	1911625	1911628
CGTATATACAGGACAGGGTT	essential_collection	chrIV	+	551609	CGG	0.441211736812	4.5	2	1	1	3	0	0	0	0	0	0	0	1	0	0	0	0	0	0	chr4	551612	20	YDR047W	HEM12	-137	0	0.54	2	551590	551609	4	1911612	1911631	1911634
TATATACAGGACAGGGTTCG	essential_collection	chrIV	+	551611	GGG	0.613569725636	2	2	1	1	3	0	0	0	0	0	0	1	0	0	0	0	0	0	0	chr4	551614	20	YDR047W	HEM12	-135	0	0.54	2	551592	551611	4	1911614	1911633	1911636
AGGACAGGGTTCGGGGTTTT	essential_collection	chrIV	+	551618	TGG	0.139577455875	6.5	4	1	1	4	0	0	0	1	1	0	0	0	0	0	0	0	0	0	chr4	551621	20	YDR047W	HEM12	-128	0	0.62	2	551599	551618	4	1911621	1911640	1911643
AGAAAAATATTTACGTAAGA	essential_collection	chrIV	+	556584	AGG	0.335673981877	3.5	3	5	1	1	1	0	0	0	0	1	0	0	0	0	0	0	0	0	chr4	556587	20	YDR050C	TPI1	-72	0.14	0.15	2	556565	556584	4	1916587	1916606	1916609
TGCTGTAACAGGGAATATAA	essential_collection	chrIV	-	556637	AGG	0.390971958974	1.5	1	2	1	3	0	0	0	0	0	1	0	0	0	0	0	0	0	0	chr4	556635	20	YDR050C	TPI1	-146	0	0.61	2	556638	556657	4	1916660	1916679	1916657
TTGGCTCGGCTGCTGTAACA	essential_collection	chrIV	-	556647	GGG	0.534926623596	2	2	2	1	2	0	0	0	0	0	0	1	0	0	0	0	0	0	0	chr4	556645	20	YDR050C	TPI1	-156	0	0.64	2	556648	556667	4	1916670	1916689	1916667
TTTGGCTCGGCTGCTGTAAC	essential_collection	chrIV	-	556648	AGG	0.298077738828	3	3	2	1	2	1	0	0	0	0	1	0	0	0	0	0	0	0	0	chr4	556646	20	YDR050C	TPI1	-157	0	0.7	2	556649	556668	4	1916671	1916690	1916668
GAGCCTATATACCTTTGGCT	essential_collection	chrIV	-	556661	CGG	0.636736598016	3.5	3	1	2	2	1	0	0	0	0	0	0	1	0	0	0	0	0	0	chr4	556659	20	YDR050C	TPI1	-170	0	0.77	2	556662	556681	4	1916684	1916703	1916681
CAAAGGAGCCTATATACCTT	essential_collection	chrIV	-	556666	TGG	0.45251520492	4.5	2	3	2	2	0	0	0	0	1	0	0	0	0	0	0	0	0	0	chr4	556664	20	YDR050C	TPI1	-175	0	0.83	2	556667	556686	4	1916689	1916708	1916686
TGTTACAGCAGCCGAGCCAA	essential_collection	chrIV	+	556667	AGG	0.576973335854	2.5	2	2	2	1	0	0	0	0	0	1	0	0	0	0	0	0	0	0	chr4	556670	20	YDR050C	TPI1	-155	0	0.64	2	556648	556667	4	1916670	1916689	1916692
CAGCCGAGCCAAAGGTATAT	essential_collection	chrIV	+	556675	AGG	0.409410813322	3.5	1	3	2	2	0	0	0	0	0	1	0	0	0	0	0	0	0	0	chr4	556678	20	YDR050C	TPI1	-163	0	0.73	2	556656	556675	4	1916678	1916697	1916700
GAAAGTTTGGAGTTACGAAA	essential_collection	chrIV	-	560009	AGG	0.543535745183	3	3	3	1	2	1	0	0	0	0	1	0	0	0	0	0	0	0	0	chr4	560007	20	YDR052C	DBF4	759	0.3	0.28	0	560010	560029	4	1920032	1920051	1920029
TTTAGCTCTCGATAAAATGT	essential_collection	chrIV	+	560060	CGG	0.581728880798	3.5	3	4	1	1	1	0	0	0	0	0	0	1	0	0	0	0	0	0	chr4	560063	20	YDR052C	DBF4	729	0.36	0.12	0	560041	560060	4	1920063	1920082	1920085
TCACAATAGTTATCACAAGA	essential_collection	chrIV	-	560097	AGG	0.675608714134	2.5	2	2	1	1	0	0	0	0	0	1	0	0	0	0	0	0	0	0	chr4	560095	20	YDR052C	DBF4	671	0	0.18	1	560098	560117	4	1920120	1920139	1920117
AAAAGAGGGTTTCTTACATT	essential_collection	chrIV	-	560152	GGG	0.433721601771	4.5	3	4	1	3	1	0	0	0	0	0	1	0	0	0	0	0	0	0	chr4	560150	20	YDR052C	DBF4	616	0.07	0.24	1	560153	560172	4	1920175	1920194	1920172
TACATATAATAAGTCCAAGA	essential_collection	chrIV	-	560195	TGG	0.59574169078	1.5	1	2	2	1	0	0	0	0	1	0	0	0	0	0	0	0	0	0	chr4	560193	20	YDR052C	DBF4	573	0.56	0.21	0	560196	560215	4	1920218	1920237	1920215
ATCTCTGCGTTTGTCCATCT	essential_collection	chrIV	+	560198	TGG	0.315925219469	3.5	3	1	2	1	1	0	0	0	1	0	0	0	0	0	0	0	0	0	chr4	560201	20	YDR052C	DBF4	591	0.4	0.15	0	560179	560198	4	1920201	1920220	1920223
AATAATAACGGTAATGGCTC	essential_collection	chrIV	-	560793	AGG	0.4753401586	1.5	1	2	1	2	0	0	0	0	0	1	0	0	0	0	0	0	0	0	chr4	560791	20	YDR052C	DBF4	-25	0	0.57	2	560794	560813	4	1920816	1920835	1920813
AACGATAATAATAACGGTAA	essential_collection	chrIV	-	560799	TGG	0.455380321925	1	1	2	1	2	0	0	0	0	1	0	0	0	0	0	0	0	0	3	chr4	560797	20	YDR052C	DBF4	-31	0	0.58	2	560800	560819	4	1920822	1920841	1920819
AAAAACCATTTACTTACTGC	essential_collection	chrIV	+	560894	GGG	0.511473014129	3	3	5	2	1	1	0	0	0	0	0	1	0	0	0	0	0	0	0	chr4	560897	20	YDR052C	DBF4	-105	0	0.52	2	560875	560894	4	1920897	1920916	1920919
TTGTTCTTTACAGATTCAAG	essential_collection	chrIV	+	562548	AGG	0.610217365288	4.5	3	2	1	1	1	0	0	0	0	1	0	0	0	0	0	0	0	1	chr4	562551	20	YDR054C	CDC34	-52	0.08	0.25	2	562529	562548	4	1922551	1922570	1922573
TTTTCCTTACACTTTCATTT	essential_collection	chrIV	-	562593	TGG	0.175678709706	5.5	4	1	2	0	0	0	1	0	1	0	0	0	0	0	0	0	0	0	chr4	562591	20	YDR054C	CDC34	-118	0	0.27	2	562594	562613	4	1922616	1922635	1922613
TTTCCCAAAATGAAAGTGTA	essential_collection	chrIV	+	562606	AGG	0.499554186366	3	3	4	3	1	1	0	0	0	0	1	0	0	0	0	0	0	0	0	chr4	562609	20	YDR054C	CDC34	-110	0	0.21	2	562587	562606	4	1922609	1922628	1922631
GTCCGTCCCTTGGGGTTCTT	essential_collection	chrIV	-	562636	CGG	0.354516211525	4.5	2	0	3	4	0	0	0	0	0	0	0	1	0	0	0	0	0	0	chr4	562634	20	YDR054C	CDC34	-161	0	0.91	2	562637	562656	4	1922659	1922678	1922656
CTTGTGTTTGTCCGTCCCTT	essential_collection	chrIV	-	562645	GGG	0.378556485838	4.5	3	0	3	1	1	0	0	0	0	0	1	0	0	0	0	0	0	0	chr4	562643	20	YDR054C	CDC34	-170	0	0.89	2	562646	562665	4	1922668	1922687	1922665
TCTTGTGTTTGTCCGTCCCT	essential_collection	chrIV	-	562646	TGG	0.364545851657	3.5	3	0	3	1	1	0	0	0	1	0	0	0	0	0	0	0	0	0	chr4	562644	20	YDR054C	CDC34	-171	0	0.9	2	562647	562666	4	1922669	1922688	1922666
ACACAAGACGATGCTGCACG	essential_collection	chrIV	+	562678	TGG	0.666720462568	1	1	2	1	1	0	0	0	0	1	0	0	0	0	0	0	0	0	0	chr4	562681	20	YDR054C	CDC34	-182	0	0.92	2	562659	562678	4	1922681	1922700	1922703
ACGGAAGAACATCATATCGG	essential_collection	chrIV	-	570417	CGG	0.739643864858	1.5	1	2	1	2	0	0	0	0	0	0	0	1	0	0	0	0	0	3	chr4	570415	20	YDR060W	MAK21	-180	0	0.89	2	570418	570437	4	1930440	1930459	1930437
AGAACGGAAGAACATCATAT	essential_collection	chrIV	-	570420	CGG	0.57919154445	3.5	1	2	1	2	0	0	0	0	0	0	0	1	0	0	0	0	3	1	chr4	570418	20	YDR060W	MAK21	-177	0	0.89	2	570421	570440	4	1930443	1930462	1930440
GGAATACAGAGGCAAGAGAA	essential_collection	chrIV	-	570436	CGG	0.648773785403	1	1	2	1	2	0	0	0	0	0	0	0	1	0	0	0	0	0	0	chr4	570434	20	YDR060W	MAK21	-161	0	0.98	2	570437	570456	4	1930459	1930478	1930456
AAGCATTATGTCGTACACAT	essential_collection	chrIV	+	570565	CGG	0.709727540176	3.5	2	2	1	1	0	0	0	0	0	0	0	1	0	0	0	0	0	0	chr4	570568	20	YDR060W	MAK21	-53	0	0.3	2	570546	570565	4	1930568	1930587	1930590
CTATATCATAGCCAGTTAGC	essential_collection	chrIV	+	575926	GGG	0.60074107105	2	2	1	2	1	0	0	0	0	0	0	1	0	0	0	0	0	0	0	chr4	575929	20	YDR062W	LCB2	-191	0	0.5	2	575907	575926	4	1935929	1935948	1935951
AAATGGACTATCCATGCTTT	essential_collection	chrIV	+	575962	AGG	0.479820512495	5.5	3	3	2	2	0	1	0	0	0	1	0	0	0	0	0	0	0	0	chr4	575965	20	YDR062W	LCB2	-155	0	0.91	2	575943	575962	4	1935965	1935984	1935987
ACTATCCATGCTTTAGGCAG	essential_collection	chrIV	+	575968	AGG	0.498157782007	3	3	1	2	2	1	0	0	0	0	1	0	0	0	0	0	0	0	0	chr4	575971	20	YDR062W	LCB2	-149	0	0.89	2	575949	575968	4	1935971	1935990	1935993
CAGAGGCGAAGCGCGGTGAT	essential_collection	chrIV	+	575985	TGG	0.438706998389	3.5	1	2	1	2	0	0	0	0	1	0	0	0	0	0	0	0	0	0	chr4	575988	20	YDR062W	LCB2	-132	0	0.83	2	575966	575985	4	1935988	1936007	1936010
CGTGCTGAAACGTAAAATTA	essential_collection	chrIV	+	576087	AGG	0.345631085366	2.5	2	4	1	1	0	0	0	0	0	1	0	0	0	0	0	0	0	0	chr4	576090	20	YDR062W	LCB2	-30	0.02	0.32	2	576068	576087	4	1936090	1936109	1936112
TTTCTGAGCGCGCAAAGTAG	essential_collection	chrIV	+	579298	CGG	0.572138392074	3.5	3	3	1	1	1	0	0	0	0	0	0	1	0	0	0	0	0	0	chr4	579301	20	YDR064W	RPS13	-149	0	0.65	2	579279	579298	4	1939301	1939320	1939323
GATTTCCACTTCTGTACAGA	essential_collection	chrIV	+	579341	TGG	0.519712818787	3	3	1	2	1	1	0	0	0	1	0	0	0	0	0	0	0	0	0	chr4	579344	20	YDR064W	RPS13	-106	0	0.7	2	579322	579341	4	1939344	1939363	1939366
GTACAGATGGAAATTTATGT	essential_collection	chrIV	+	579354	TGG	0.452167934082	3.5	3	3	1	2	1	0	0	0	1	0	0	0	0	0	0	0	0	0	chr4	579357	20	YDR064W	RPS13	-93	0	1	2	579335	579354	4	1939357	1939376	1939379
ATCACGACTGTGATATATGT	essential_collection	chrIV	-	579360	CGG	0.54278886723	3.5	1	1	1	1	0	0	0	0	0	0	0	1	0	0	0	0	0	0	chr4	579358	20	YDR064W	RPS13	-66	0	0.56	2	579361	579380	4	1939383	1939402	1939380
TCATTAATATTTATTCTAAA	essential_collection	chrIV	+	579419	CGG	0.369070079875	4.5	3	3	1	0	1	0	0	0	0	0	0	1	0	0	0	2	2	0	chr4	579422	20	YDR064W	RPS13	-28	0.2	0.18	2	579400	579419	4	1939422	1939441	1939444
AGCAGCTTTGAAGTTAGAAA	essential_collection	chrIV	-	580582	CGG	0.477558869223	3	3	3	1	1	1	0	0	0	0	0	0	1	0	0	0	0	0	3	chr4	580580	20	YDR065W	RRG1	-57	0	0.66	2	580583	580602	4	1940605	1940624	1940602
TGAAAACCTTAGGAAAGGCT	essential_collection	chrIV	-	580605	GGG	0.618569366417	3.5	2	4	2	2	0	0	0	0	0	0	1	0	0	0	0	0	0	0	chr4	580603	20	YDR065W	RRG1	-34	0.06	0.81	2	580606	580625	4	1940628	1940647	1940625
GTAACTGAAAACCTTAGGAA	essential_collection	chrIV	-	580610	AGG	0.566013720731	2	2	4	2	2	0	0	0	0	0	1	0	0	0	0	0	0	0	0	chr4	580608	20	YDR065W	RRG1	-29	0.08	0.69	2	580611	580630	4	1940633	1940652	1940630
ACTTGGTAACTGAAAACCTT	essential_collection	chrIV	-	580615	AGG	0.507344944605	4.5	2	4	2	2	0	0	0	0	0	1	0	0	0	0	0	0	0	0	chr4	580613	20	YDR065W	RRG1	-24	0.11	0.69	2	580616	580635	4	1940638	1940657	1940635
GTATTTATCTTCGGTAGTAT	essential_collection	chrIV	-	587787	AGG	0.473203625166	3.5	3	1	1	2	1	0	0	0	0	1	0	0	0	0	0	0	0	0	chr4	587785	20	YDR069C	DOA4	-16	0.07	0.39	2	587788	587807	4	1947810	1947829	1947807
GTAGTTCATGTATTTATCTT	essential_collection	chrIV	-	587796	CGG	0.503479302104	4.5	3	1	1	1	1	0	0	0	0	0	0	1	0	0	0	0	0	0	chr4	587794	20	YDR069C	DOA4	-25	0.04	0.43	2	587797	587816	4	1947819	1947838	1947816
TCTAGGCTTTTACTAATACA	essential_collection	chrIV	+	587882	AGG	0.52897310276	4	4	2	1	2	0	0	1	0	0	1	0	0	0	0	0	0	0	0	chr4	587885	20	YDR069C	DOA4	-90	0	0.69	2	587863	587882	4	1947885	1947904	1947907
CTAGGCTTTTACTAATACAA	essential_collection	chrIV	+	587883	GGG	0.432623330869	4	4	2	1	2	0	0	1	0	0	0	1	0	0	0	0	0	0	0	chr4	587886	20	YDR069C	DOA4	-91	0	0.69	2	587864	587883	4	1947886	1947905	1947908
TTACGTTTAGCGAATGGCTA	essential_collection	chrIV	-	587889	AGG	0.517075911199	3	3	2	1	2	1	0	0	0	0	1	0	0	0	0	0	0	0	0	chr4	587887	20	YDR069C	DOA4	-118	0	0.94	2	587890	587909	4	1947912	1947931	1947909
CACAAGGGTGAGTATGTCGA	essential_collection	chrIV	-	602862	AGG	0.62543661341	1.5	1	2	1	3	0	0	0	0	0	1	0	0	0	0	0	0	0	0	chr4	602860	20	YDR078C	SHU2	13	0.48	0.46	0	602863	602882	4	1962885	1962904	1962882
GAGAAAAGAACAAGTCACAA	essential_collection	chrIV	-	602877	GGG	0.711197078403	1	1	4	1	1	0	0	0	0	0	0	1	0	0	0	0	0	0	0	chr4	602875	20	YDR078C	SHU2	-2	0.33	0.48	1	602878	602897	4	1962900	1962919	1962897
GGAGAAAAGAACAAGTCACA	essential_collection	chrIV	-	602878	AGG	0.67611888907	1	1	4	1	2	0	0	0	0	0	1	0	0	0	0	0	0	0	0	chr4	602876	20	YDR078C	SHU2	-3	0.32	0.47	1	602879	602898	4	1962901	1962920	1962898
GTTGGTGATGAAGAAGAAAT	essential_collection	chrIV	-	602900	AGG	0.335530443155	3.5	2	3	0	2	0	0	0	0	0	1	0	0	0	0	0	0	0	11	chr4	602898	20	YDR078C	SHU2	-25	0.08	0.63	2	602901	602920	4	1962923	1962942	1962920
CACCAACACTTTTGCTTTAC	essential_collection	chrIV	+	602933	CGG	0.160503008084	4.5	4	2	2	1	0	0	1	0	0	0	0	1	0	0	0	0	0	0	chr4	602936	20	YDR078C	SHU2	-37	0	0.91	2	602914	602933	4	1962936	1962955	1962958
ATAACCATTTAAGGTCAAGC	essential_collection	chrIV	-	602935	CGG	0.583234205101	3	3	2	2	2	1	0	0	0	0	0	0	1	0	0	0	0	0	0	chr4	602933	20	YDR078C	SHU2	-60	0	0.86	2	602936	602955	4	1962958	1962977	1962955
TTTACCGGCTTGACCTTAAA	essential_collection	chrIV	+	602948	TGG	0.200858848658	3	3	3	2	2	1	0	0	0	1	0	0	0	0	0	0	0	0	0	chr4	602951	20	YDR078C	SHU2	-52	0	0.83	2	602929	602948	4	1962951	1962970	1962973
GCTGATATATTGGAATTATA	essential_collection	chrIV	-	602964	CGG	0.323517396904	2.5	2	2	1	2	0	0	0	0	0	0	0	1	0	0	0	0	1	0	chr4	602962	20	YDR079W	PET100	-58	0	0.8	2	602965	602984	4	1962987	1963006	1962984
AGCAAGATGCGCTGATATAT	essential_collection	chrIV	-	602974	TGG	0.245384138877	3.5	1	2	1	1	0	0	0	0	1	0	0	0	0	0	0	0	0	0	chr4	602972	20	YDR079W	PET100	-48	0	0.88	2	602975	602994	4	1962997	1963016	1962994
TATCTTGGCTTTGTCTCTAT	essential_collection	chrIV	+	603852	TGG	0.268183763829	3.5	3	1	1	2	1	0	0	0	1	0	0	0	0	0	0	0	0	0	chr4	603855	20	YDR079C-A	TFB5	2	0.24	0.81	0	603833	603852	4	1963855	1963874	1963877
ATCTTGGCTTTGTCTCTATT	essential_collection	chrIV	+	603853	GGG	0.292891109449	4.5	3	1	1	2	1	0	0	0	0	0	1	0	0	0	0	0	0	0	chr4	603856	20	YDR079C-A	TFB5	1	0.22	0.82	0	603834	603853	4	1963856	1963875	1963878
AGTCATTAATGTCTAATAGT	essential_collection	chrIV	-	603993	AGG	0.543437239576	3.5	2	2	1	1	0	0	0	0	0	1	0	0	0	0	0	0	0	0	chr4	603991	20	YDR080W	VPS41	28	0.71	0.13	0	603994	604013	4	1964016	1964035	1964013
TCATCAGAATGATTCTGTTT	essential_collection	chrIV	+	604041	TGG	0.228972481643	5.5	3	2	1	1	0	1	0	0	1	0	0	0	0	0	0	0	0	0	chr4	604044	20	YDR080W	VPS41	55	0.51	0.09	0	604022	604041	4	1964044	1964063	1964066
TCTGTTTTGGATCAACAATC	essential_collection	chrIV	+	604054	AGG	0.468763473738	4.5	4	2	1	2	0	0	1	0	0	1	0	0	0	0	0	0	0	0	chr4	604057	20	YDR080W	VPS41	68	0.43	0.1	0	604035	604054	4	1964057	1964076	1964079
AACATTATTCTCGTCAGAGA	essential_collection	chrIV	-	604086	TGG	0.465955475418	3.5	2	2	1	1	0	0	0	0	1	0	0	0	0	0	0	0	0	0	chr4	604084	20	YDR080W	VPS41	121	0.36	0.3	0	604087	604106	4	1964109	1964128	1964106
TTTCAAGTAATTGACTTCGA	essential_collection	chrIV	+	610248	TGG	0.493968861071	3	3	2	1	1	1	0	0	0	1	0	0	0	0	0	0	0	0	0	chr4	610251	20	YDR081C	PDC2	-70	0	0.68	2	610229	610248	4	1970251	1970270	1970273
TTCAAGTAATTGACTTCGAT	essential_collection	chrIV	+	610249	GGG	0.477790777311	3.5	2	2	1	1	0	0	0	0	0	0	1	0	0	0	0	0	0	0	chr4	610252	20	YDR081C	PDC2	-71	0	0.67	2	610230	610249	4	1970252	1970271	1970274
ATGGGCAAAGTCACTCAGAA	essential_collection	chrIV	+	610267	CGG	0.637385147888	1	1	3	1	3	0	0	0	0	0	0	0	1	0	0	0	0	0	0	chr4	610270	20	YDR081C	PDC2	-89	0	0.86	2	610248	610267	4	1970270	1970289	1970292
TGCCTTTACATACTTCTTTT	essential_collection	chrIV	-	610315	TGG	0.097513722656	6.5	4	1	2	1	0	0	0	1	1	0	0	0	0	0	0	0	1	2	chr4	610313	20	YDR082W	STN1	-23	0.23	0.44	1	610316	610335	4	1970338	1970357	1970335
AAAAGAAGTATGTAAAGGCA	essential_collection	chrIV	+	610335	TGG	0.567472948884	1.5	1	4	1	2	0	0	0	0	1	0	0	0	0	0	0	0	1	2	chr4	610338	20	YDR082W	STN1	-24	0.21	0.44	1	610316	610335	4	1970338	1970357	1970360
ATGGAAAAAGAAGTAAGCAT	essential_collection	chrIV	+	610354	TGG	0.642474084998	3.5	1	5	1	2	0	0	0	0	1	0	0	0	0	0	0	0	0	0	chr4	610357	20	YDR082W	STN1	-5	0.62	0.31	1	610335	610354	4	1970357	1970376	1970379
ACTAGTGATTAAATTAAACA	essential_collection	chrIV	-	617274	AGG	0.62016951189	2	2	3	1	1	0	0	0	0	0	1	0	0	0	0	0	0	0	0	chr4	617272	20	YDR086C	SSS1	-22	0.01	0.42	2	617275	617294	4	1977297	1977316	1977294
AAAATGTTGCGAGGAAAAAA	essential_collection	chrIV	+	617347	AGG	0.402207801879	2.5	2	6	1	2	0	0	0	0	0	1	0	0	0	0	0	0	0	0	chr4	617350	20	YDR086C	SSS1	-74	0	0.39	2	617328	617347	4	1977350	1977369	1977372
TTACCCTCTGTGGATATTGG	essential_collection	chrIV	-	617369	CGG	0.513457586651	2.5	2	1	3	2	0	0	0	0	0	0	0	1	0	0	0	0	0	0	chr4	617367	20	YDR086C	SSS1	-117	0	0.84	2	617370	617389	4	1977392	1977411	1977389
TCATTACCCTCTGTGGATAT	essential_collection	chrIV	-	617372	TGG	0.395131109659	3.5	2	1	3	2	0	0	0	0	1	0	0	0	0	0	0	0	0	0	chr4	617370	20	YDR086C	SSS1	-120	0	0.98	2	617373	617392	4	1977395	1977414	1977392
GAAAAATTCATTACCCTCTG	essential_collection	chrIV	-	617379	TGG	0.600743108177	2	2	5	3	1	0	0	0	0	1	0	0	0	0	0	0	0	2	2	chr4	617377	20	YDR086C	SSS1	-127	0	0.98	2	617380	617399	4	1977402	1977421	1977399
CATTCCGCCAATATCCACAG	essential_collection	chrIV	+	617382	AGG	0.756643525991	2	2	2	2	1	0	0	0	0	0	1	0	0	0	0	0	0	0	0	chr4	617385	20	YDR086C	SSS1	-109	0	0.81	2	617363	617382	4	1977385	1977404	1977407
ATTCCGCCAATATCCACAGA	essential_collection	chrIV	+	617383	GGG	0.660830062736	2	2	2	2	1	0	0	0	0	0	0	1	0	0	0	0	0	0	0	chr4	617386	20	YDR086C	SSS1	-110	0	0.81	2	617364	617383	4	1977386	1977405	1977408
AATTTCCAATATCCTAGTCA	essential_collection	chrIV	-	618463	CGG	0.585974797137	3	3	2	2	1	1	0	0	0	0	0	0	1	0	0	0	0	0	0	chr4	618461	20	YDR087C	RRP1	-139	0	0.96	2	618464	618483	4	1978486	1978505	1978483
ACCTCTCGTGCTCCGTGACT	essential_collection	chrIV	+	618468	AGG	0.521802650184	3.5	1	1	2	1	0	0	0	0	0	1	0	0	0	0	0	0	0	0	chr4	618471	20	YDR087C	RRP1	-123	0	0.84	2	618449	618468	4	1978471	1978490	1978493
GTGCTCCGTGACTAGGATAT	essential_collection	chrIV	+	618475	TGG	0.391363820448	3.5	1	1	2	2	0	0	0	0	1	0	0	0	0	0	0	0	0	0	chr4	618478	20	YDR087C	RRP1	-130	0	0.87	2	618456	618475	4	1978478	1978497	1978500
TCAAGAAATCTTGTTCCTCG	essential_collection	chrIV	-	620034	TGG	0.599134508861	3.5	2	3	2	1	0	0	0	0	1	0	0	0	0	0	0	0	0	2	chr4	620032	20	YDR088C	SLU7	-191	0.08	0.33	2	620035	620054	4	1980057	1980076	1980054
TTTTCAGTTGCAAAACTACC	essential_collection	chrIV	+	628737	CGG	0.567596984956	4	4	4	2	1	0	0	1	0	0	0	0	1	0	0	0	0	0	0	chr4	628740	20	YDR091C	RLI1	-121	0	0.41	2	628718	628737	4	1988740	1988759	1988762
ATCGAACCAGATTTCTAGCC	essential_collection	chrIV	-	628738	GGG	0.501126131782	3.5	3	2	2	1	1	0	0	0	0	0	1	0	0	0	0	0	0	0	chr4	628736	20	YDR091C	RLI1	-143	0.15	0.73	2	628739	628758	4	1988761	1988780	1988758
AAACTACCCGGCTAGAAATC	essential_collection	chrIV	+	628749	TGG	0.427921107376	1.5	1	3	3	2	0	0	0	0	1	0	0	0	0	0	0	0	0	0	chr4	628752	20	YDR091C	RLI1	-133	0.03	0.57	2	628730	628749	4	1988752	1988771	1988774
TTTAAATCAATATTCGGCGA	essential_collection	chrIV	-	681710	AGG	0.50705541589	3	3	3	1	2	1	0	0	0	0	1	0	0	0	0	0	0	0	0	chr4	681708	20	YDR113C	PDS1	-19	0.36	0.16	1	681711	681730	4	2041733	2041752	2041730
ACGTGTGTATTTGTTAGCGT	essential_collection	chrIV	-	681834	AGG	0.552209486611	4.5	3	1	1	1	1	0	0	0	0	1	0	0	0	0	0	0	0	0	chr4	681832	20	YDR113C	PDS1	-143	0	0.53	2	681835	681854	4	2041857	2041876	2041854
TAACAAATACACACGTCGCA	essential_collection	chrIV	+	681858	CGG	0.616201648825	1	1	3	1	1	0	0	0	0	0	0	0	1	0	0	0	0	0	0	chr4	681861	20	YDR113C	PDS1	-146	0	0.53	2	681839	681858	4	2041861	2041880	2041883
TCATGAAACGCATCGTCGAA	essential_collection	chrIV	+	682020	AGG	0.586807485344	1	1	3	1	1	0	0	0	0	0	1	0	0	0	0	0	0	0	0	chr4	682023	20	YDR115W	NA	-125	0	0.71	2	682001	682020	4	2042023	2042042	2042045
TCGAAAGGTCATTTGAAGCT	essential_collection	chrIV	+	682035	CGG	0.592718880606	3.5	3	3	1	2	1	0	0	0	0	0	0	1	0	0	0	0	0	0	chr4	682038	20	YDR115W	NA	-110	0	0.67	2	682016	682035	4	2042038	2042057	2042060
TCACGTGATCGAAAGCTGTA	essential_collection	chrIV	+	682059	AGG	0.544734006542	1.5	1	3	1	1	0	0	0	0	0	1	0	0	0	0	0	0	0	0	chr4	682062	20	YDR115W	NA	-86	0	0.66	2	682040	682059	4	2042062	2042081	2042084
CACAGCTTCTACGGGAAAAT	essential_collection	chrIV	-	682076	TGG	0.2957207115	3.5	2	4	1	3	0	0	0	0	1	0	0	0	0	0	0	0	0	0	chr4	682074	20	YDR115W	NA	-48	0	0.86	2	682077	682096	4	2042099	2042118	2042096
TTGTACCTCACAGCTTCTAC	essential_collection	chrIV	-	682084	GGG	0.489934527164	2.5	2	1	2	1	0	0	0	0	0	0	1	0	0	0	0	0	0	0	chr4	682082	20	YDR115W	NA	-40	0	0.85	2	682085	682104	4	2042107	2042126	2042104
GTTGTACCTCACAGCTTCTA	essential_collection	chrIV	-	682085	CGG	0.380068626755	2.5	2	1	2	1	0	0	0	0	0	0	0	1	0	0	0	0	0	0	chr4	682083	20	YDR115W	NA	-39	0	0.85	2	682086	682105	4	2042108	2042127	2042105
ATTTTCCCGTAGAAGCTGTG	essential_collection	chrIV	+	682096	AGG	0.693369365081	4	4	2	3	1	0	0	1	0	0	1	0	0	0	0	0	0	0	0	chr4	682099	20	YDR115W	NA	-49	0	0.85	2	682077	682096	4	2042099	2042118	2042121
TTAAGAGCATACCGGTTTGT	essential_collection	chrIV	-	682263	GGG	0.390000143057	4.5	3	2	2	2	1	0	0	0	0	0	1	0	0	0	0	0	0	0	chr4	682261	20	YDR115W	NA	139	0.01	0.66	1	682264	682283	4	2042286	2042305	2042283
TCTGTGTTACGCCCACAAAC	essential_collection	chrIV	+	682269	CGG	0.578139515375	2.5	2	3	3	1	0	0	0	0	0	0	0	1	0	0	0	0	0	0	chr4	682272	20	YDR115W	NA	124	0.14	0.59	1	682250	682269	4	2042272	2042291	2042294
GCCAAATCCCAACGGTGTGA	essential_collection	chrIV	-	682310	AGG	0.556526213716	1.5	1	3	3	2	0	0	0	0	0	1	0	0	0	0	0	0	0	0	chr4	682308	20	YDR115W	NA	186	0.34	0.22	0	682311	682330	4	2042333	2042352	2042330
TCCTTCACACCGTTGGGATT	essential_collection	chrIV	+	682326	TGG	0.315555969885	4.5	2	1	2	3	0	0	0	0	1	0	0	0	0	0	0	0	0	0	chr4	682329	20	YDR115W	NA	181	0.27	0.27	0	682307	682326	4	2042329	2042348	2042351
CCGTTGGGATTTGGCTTAAT	essential_collection	chrIV	+	682335	AGG	0.180294907471	3.5	3	2	2	3	1	0	0	0	0	1	0	0	0	0	0	0	0	0	chr4	682338	20	YDR115W	NA	190	0.4	0.18	0	682316	682335	4	2042338	2042357	2042360
TCAAAGAAGATGGAAATCAA	essential_collection	chrIV	+	682358	GGG	0.571721774455	1	1	3	1	2	0	0	0	0	0	0	1	0	0	0	0	0	1	1	chr4	682361	20	YDR115W	NA	213	0.65	0.1	0	682339	682358	4	2042361	2042380	2042383
GAAGAGAACTTTTGGTTTCT	essential_collection	chrIV	+	682412	TGG	0.27298288426	4.5	4	2	1	2	0	0	1	0	1	0	0	0	0	0	0	0	0	0	chr4	682415	20	YDR115W	NA	267	0.54	0.17	0	682393	682412	4	2042415	2042434	2042437
CTTAGAGCCCTGTTTGCTCT	essential_collection	chrIV	-	682424	TGG	0.398544673128	3.5	3	1	3	1	1	0	0	0	1	0	0	0	0	0	0	0	0	0	chr4	682422	20	YDR115W	NA	300	0.23	0.33	0	682425	682444	4	2042447	2042466	2042444
GGCTAGGGCCAAGAGCAAAC	essential_collection	chrIV	+	682433	AGG	0.437709666151	1	1	3	2	3	0	0	0	0	0	1	0	0	0	0	0	0	0	0	chr4	682436	20	YDR115W	NA	288	0.32	0.3	0	682414	682433	4	2042436	2042455	2042458
TTGAAAAGGAGGAAGCTCAA	essential_collection	chrIV	+	682467	AGG	0.659564510319	2	2	4	1	2	0	0	0	0	0	1	0	0	0	0	0	0	0	1	chr4	682470	20	YDR115W	NA	322	0.18	0.27	1	682448	682467	4	2042470	2042489	2042492
GAAAAACGACCTGAAATAAA	essential_collection	chrIV	-	683624	GGG	0.271816188933	1	1	5	2	1	0	0	0	0	0	0	1	0	0	0	0	0	0	0	chr4	683622	20	YDR116C	MRPL1	-29	0.1	0.39	2	683625	683644	4	2043647	2043666	2043644
TTTTCTCTTTTCGCTTAAAA	essential_collection	chrIV	+	683687	AGG	0.24829608458	6.5	4	4	1	1	0	0	1	0	0	1	0	0	0	0	0	0	0	0	chr4	683690	20	YDR116C	MRPL1	-71	0	0.37	2	683668	683687	4	2043690	2043709	2043712
AGAGAATAGTAAAGATGAAC	essential_collection	chrIV	+	683753	TGG	0.439083757037	1	1	3	1	1	0	0	0	0	1	0	0	0	0	0	0	0	1	0	chr4	683756	20	YDR116C	MRPL1	-137	0	0.36	2	683734	683753	4	2043756	2043775	2043778
GAACGAAATGTTTTCAACAG	essential_collection	chrIV	-	683783	CGG	0.668144569496	4.5	4	3	1	1	0	0	1	0	0	0	0	1	0	0	0	0	0	0	chr4	683781	20	YDR116C	MRPL1	-188	0.59	0.06	1	683784	683803	4	2043806	2043825	2043803
TAGTACAGCTATGTTTAAGA	essential_collection	chrIV	-	685633	AGG	0.442924531801	3.5	3	2	1	1	1	0	0	0	0	1	0	0	0	0	0	0	0	0	chr4	685631	20	YDR117C	TMA64	37	0.76	0.09	0	685634	685653	4	2045656	2045675	2045653
TTAAACTTAGGCGCTAGCTA	essential_collection	chrIV	-	685762	CGG	0.558600186473	2	2	3	1	2	0	0	0	0	0	0	0	1	0	0	0	0	0	0	chr4	685760	20	YDR117C	TMA64	-92	0	0.85	2	685763	685782	4	2045785	2045804	2045782
GTGCTCCATTTTGTTATGCT	essential_collection	chrIV	-	685785	TGG	0.42646843979	5.5	4	1	2	1	0	0	1	0	1	0	0	0	0	0	0	0	0	2	chr4	685783	20	YDR117C	TMA64	-115	0	0.87	2	685786	685805	4	2045808	2045827	2045805
CGCGTGTTCAACAGAACCCT	essential_collection	chrIV	-	685843	AGG	0.571512235049	3.5	2	2	3	1	0	0	0	0	0	1	0	0	0	0	0	0	0	2	chr4	685841	20	YDR117C	TMA64	-173	0.71	0.17	1	685844	685863	4	2045866	2045885	2045863
TTTATCAGAAGACGTGACCT	essential_collection	chrIV	+	685843	AGG	0.595865348794	3.5	3	2	2	1	1	0	0	0	0	1	0	0	0	0	0	0	0	0	chr4	685846	20	YDR117C	TMA64	-152	0.26	0.27	1	685824	685843	4	2045846	2045865	2045868
TTATCAGAAGACGTGACCTA	essential_collection	chrIV	+	685844	GGG	0.586083195865	2.5	2	2	2	1	0	0	0	0	0	0	1	0	0	0	0	0	0	0	chr4	685847	20	YDR117C	TMA64	-153	0.28	0.24	1	685825	685844	4	2045847	2045866	2045869
GTATCAACTTATGACTGCTC	essential_collection	chrIV	+	693302	AGG	0.511862113639	2.5	2	2	1	1	0	0	0	0	0	1	0	0	0	0	0	0	0	2	chr4	693305	20	YDR120C	TRM1	-31	0	0.8	2	693283	693302	4	2053305	2053324	2053327
GCCTTTCTTTATTCGTCCAA	essential_collection	chrIV	-	693363	AGG	0.534137213958	5.5	3	2	2	1	1	0	0	0	0	1	0	0	0	0	0	0	0	0	chr4	693361	20	YDR121W	DPB4	-91	0	0.73	2	693364	693383	4	2053386	2053405	2053383
AAAATAATGCTTTATCCCTT	essential_collection	chrIV	+	693364	TGG	0.354610985512	4.5	3	4	3	1	1	0	0	0	1	0	0	0	0	0	0	0	0	0	chr4	693367	20	YDR120C	TRM1	-93	0	0.64	2	693345	693364	4	2053367	2053386	2053389
CCCTTTGGACGAATAAAGAA	essential_collection	chrIV	+	693379	AGG	0.459159581863	3	3	3	3	2	1	0	0	0	0	1	0	0	0	0	0	0	0	0	chr4	693382	20	YDR121W	DPB4	-96	0	0.71	2	693360	693379	4	2053382	2053401	2053404
GAATAAAGAAAGGCTCAAAT	essential_collection	chrIV	+	693389	TGG	0.357359835029	3.5	1	3	1	2	0	0	0	0	1	0	0	0	0	0	0	0	0	0	chr4	693392	20	YDR121W	DPB4	-86	0	0.78	2	693370	693389	4	2053392	2053411	2053414
TAAGCTCTGATGATCGAATC	essential_collection	chrIV	-	693409	TGG	0.392766368387	1.5	1	2	1	1	0	0	0	0	1	0	0	0	0	0	0	0	0	0	chr4	693407	20	YDR121W	DPB4	-45	0	0.36	2	693410	693429	4	2053432	2053451	2053429
AGATTTATCGATATAAATTT	essential_collection	chrIV	-	715470	TGG	0.291903503568	5.5	3	3	1	1	0	1	0	0	1	0	0	0	0	0	0	0	0	0	chr4	715468	20	YDR129C	SAC6	-53	0	0.43	2	715471	715490	4	2075493	2075512	2075490
GGAAAAATATCAAAAGTACG	essential_collection	chrIV	-	715508	GGG	0.718494524839	1.5	1	5	1	2	0	0	0	0	0	0	1	0	0	0	0	0	0	6	chr4	715506	20	YDR129C	SAC6	-91	0	0.79	2	715509	715528	4	2075531	2075550	2075528
CGGAAAAATATCAAAAGTAC	essential_collection	chrIV	-	715509	GGG	0.486065620167	1.5	1	5	1	2	0	0	0	0	0	0	1	0	0	0	0	0	0	6	chr4	715507	20	YDR129C	SAC6	-92	0	0.78	2	715510	715529	4	2075532	2075551	2075529
GCGGAAAAATATCAAAAGTA	essential_collection	chrIV	-	715510	CGG	0.47014649727	1.5	1	5	1	2	0	0	0	0	0	0	0	1	0	0	0	0	0	6	chr4	715508	20	YDR129C	SAC6	-93	0	0.79	2	715511	715530	4	2075533	2075552	2075530
AAAAAGCACTCCTCGGGAGG	essential_collection	chrIV	-	715529	CGG	0.547500329877	1	1	5	2	3	0	0	0	0	0	0	0	1	0	0	0	0	0	0	chr4	715527	20	YDR129C	SAC6	-112	0	0.9	2	715530	715549	4	2075552	2075571	2075549
CATGTGAAAAAGCACTCCTC	essential_collection	chrIV	-	715535	GGG	0.55840770097	1.5	1	5	2	1	0	0	0	0	0	0	1	0	0	0	0	0	0	0	chr4	715533	20	YDR129C	SAC6	-118	0	0.92	2	715536	715555	4	2075558	2075577	2075555
TCATGTGAAAAAGCACTCCT	essential_collection	chrIV	-	715536	CGG	0.564887219084	3.5	1	5	2	1	0	0	0	0	0	0	0	1	0	0	0	0	0	0	chr4	715534	20	YDR129C	SAC6	-119	0	0.92	2	715537	715556	4	2075559	2075578	2075556
GCTTTTCTTCTTGTTCCCGA	essential_collection	chrIV	-	715562	TGG	0.50761367937	5.5	4	1	3	1	0	0	1	0	1	0	0	0	0	0	0	0	1	2	chr4	715560	20	YDR129C	SAC6	-145	0	0.64	2	715563	715582	4	2075585	2075604	2075582
GTCCTATTTTCTTACGTGAA	essential_collection	chrIV	-	715584	CGG	0.502945556098	5.5	4	2	2	1	0	0	1	0	0	0	0	1	0	0	0	0	0	0	chr4	715582	20	YDR129C	SAC6	-167	0	0.74	2	715585	715604	4	2075607	2075626	2075604
AGCCGTTCACGTAAGAAAAT	essential_collection	chrIV	+	715599	AGG	0.458150163178	3.5	2	4	2	1	0	0	0	0	0	1	0	0	0	0	0	0	0	0	chr4	715602	20	YDR129C	SAC6	-161	0	0.74	2	715580	715599	4	2075602	2075621	2075624
AGTGATCCTGACCGGATATA	essential_collection	chrIV	-	715606	GGG	0.380983519827	1.5	1	1	2	2	0	0	0	0	0	0	1	0	0	0	0	0	0	0	chr4	715604	20	YDR129C	SAC6	-189	0	0.69	2	715607	715626	4	2075629	2075648	2075626
GAGTGATCCTGACCGGATAT	essential_collection	chrIV	-	715607	AGG	0.465398979776	3.5	1	1	2	2	0	0	0	0	0	1	0	0	0	0	0	0	0	0	chr4	715605	20	YDR129C	SAC6	-190	0	0.67	2	715608	715627	4	2075630	2075649	2075627
AGAAAATAGGACCCTATATC	essential_collection	chrIV	+	715612	CGG	0.482496641152	1.5	1	4	3	2	0	0	0	0	0	0	0	1	0	0	0	0	0	0	chr4	715615	20	YDR129C	SAC6	-174	0	0.7	2	715593	715612	4	2075615	2075634	2075637
ATAGGACCCTATATCCGGTC	essential_collection	chrIV	+	715617	AGG	0.506228443343	1.5	1	1	3	2	0	0	0	0	0	1	0	0	0	0	0	0	0	0	chr4	715620	20	YDR129C	SAC6	-179	0	0.69	2	715598	715617	4	2075620	2075639	2075642
TATATGTTCTCCACCAAAAT	essential_collection	chrIV	-	728334	AGG	0.347796371344	3.5	2	4	2	1	0	0	0	0	0	1	0	0	0	0	0	0	0	0	chr4	728332	20	YDR137W	RGP1	186	0.56	0.08	0	728335	728354	4	2088357	2088376	2088354
CATGAATCGAATTCCTATTT	essential_collection	chrIV	+	728338	TGG	0.107468845187	5.5	3	2	2	1	0	1	0	0	1	0	0	0	0	0	0	0	0	1	chr4	728341	20	YDR137W	RGP1	169	0.32	0.17	0	728319	728338	4	2088341	2088360	2088363
GTGAGCCTAGGTGCTTAAAT	essential_collection	chrIV	-	728368	CGG	0.385359535064	3.5	2	3	2	2	0	0	0	0	0	0	0	1	0	0	0	0	0	0	chr4	728366	20	YDR137W	RGP1	220	0.77	0.05	0	728369	728388	4	2088391	2088410	2088388
ACAATTCATGCTGTGAGCCT	essential_collection	chrIV	-	728380	AGG	0.601973393548	3.5	2	2	2	1	0	0	0	0	0	1	0	0	0	0	0	0	0	0	chr4	728378	20	YDR137W	RGP1	232	0.77	0.05	0	728381	728400	4	2088403	2088422	2088400
CAAGCGAAAGTGCAAGATGA	essential_collection	chrIV	+	728479	TGG	0.545204729332	1	1	3	1	1	0	0	0	0	1	0	0	0	0	0	0	0	0	0	chr4	728482	20	YDR137W	RGP1	310	0.15	0.42	1	728460	728479	4	2088482	2088501	2088504
AAAGTGCAAGATGATGGTGA	essential_collection	chrIV	+	728485	AGG	0.65345540849	1	1	3	1	2	0	0	0	0	0	1	0	0	0	0	0	0	0	0	chr4	728488	20	YDR137W	RGP1	316	0.15	0.41	1	728466	728485	4	2088488	2088507	2088510
AGATGATGGTGAAGGCACGA	essential_collection	chrIV	+	728493	TGG	0.661594861919	1	1	2	1	2	0	0	0	0	1	0	0	0	0	0	0	0	0	0	chr4	728496	20	YDR137W	RGP1	324	0.15	0.42	1	728474	728493	4	2088496	2088515	2088518
GGCACCTAGTAATGATTTTA	essential_collection	chrIV	-	728514	GGG	0.224084205257	4.5	4	2	2	2	0	0	1	0	0	0	1	0	0	0	0	0	0	0	chr4	728512	20	YDR137W	RGP1	366	0.33	0.12	0	728515	728534	4	2088537	2088556	2088534
AGGCACCTAGTAATGATTTT	essential_collection	chrIV	-	728515	AGG	0.247416700949	6.5	4	2	2	2	0	0	0	1	0	1	0	0	0	0	0	0	0	0	chr4	728513	20	YDR137W	RGP1	367	0.33	0.12	0	728516	728535	4	2088538	2088557	2088535
AGGTTCGCCTGTTCTTTTGA	essential_collection	chrIV	-	728535	AGG	0.254040610973	5.5	4	1	2	2	0	0	1	0	0	1	0	0	0	0	0	0	0	0	chr4	728533	20	YDR137W	RGP1	387	0.45	0.15	0	728536	728555	4	2088558	2088577	2088555
ACCTGAAGAGAGTGTGGATG	essential_collection	chrIV	+	728571	TGG	0.518091067119	1.5	1	2	2	2	0	0	0	0	1	0	0	0	0	0	0	0	0	0	chr4	728574	20	YDR137W	RGP1	402	0.52	0.17	0	728552	728571	4	2088574	2088593	2088596
GACTATTACGACAATAAAGC	essential_collection	chrIV	-	730374	CGG	0.592352054223	2.5	2	3	1	1	0	0	0	0	0	0	0	1	0	0	0	0	0	0	chr4	730372	20	YDR138W	HPR1	-181	0	0.64	2	730375	730394	4	2090397	2090416	2090394
ATAGTCATCTCTTGATGTCA	essential_collection	chrIV	+	730408	TGG	0.523857041417	2.5	2	1	1	1	0	0	0	0	1	0	0	0	0	0	0	0	0	0	chr4	730411	20	YDR138W	HPR1	-168	0	0.83	2	730389	730408	4	2090411	2090430	2090433
TAGTCATCTCTTGATGTCAT	essential_collection	chrIV	+	730409	GGG	0.567952467408	3.5	2	1	1	1	0	0	0	0	0	0	1	0	0	0	0	0	0	0	chr4	730412	20	YDR138W	HPR1	-167	0	0.83	2	730390	730409	4	2090412	2090431	2090434
TGAGCAGTCTTGAAATCGCA	essential_collection	chrIV	-	730422	CGG	0.642996081976	2.5	2	3	1	1	0	0	0	0	0	0	0	1	0	0	0	0	0	0	chr4	730420	20	YDR138W	HPR1	-133	0	0.99	2	730423	730442	4	2090445	2090464	2090442
TTAATTTACTGATCAAGCTA	essential_collection	chrIV	-	730505	TGG	0.475202634222	3	3	2	1	1	1	0	0	0	1	0	0	0	0	0	0	0	0	0	chr4	730503	20	YDR138W	HPR1	-50	0	0.37	2	730506	730525	4	2090528	2090547	2090525
GATGATTTTAACAATTCAAG	essential_collection	chrIV	+	730547	AGG	0.569315505221	4	4	2	1	1	0	0	1	0	0	1	0	0	0	0	0	0	0	0	chr4	730550	20	YDR138W	HPR1	-29	0.35	0.11	1	730528	730547	4	2090550	2090569	2090572
ATTCAAGAGGCATTAAAACT	essential_collection	chrIV	+	730560	TGG	0.453004532907	3.5	2	4	1	2	0	0	0	0	1	0	0	0	0	0	0	0	0	0	chr4	730563	20	YDR138W	HPR1	-16	0.6	0.07	1	730541	730560	4	2090563	2090582	2090585
TTCACCGTTATAAACATAAT	essential_collection	chrIV	+	740062	TGG	0.151762254085	3.5	2	3	2	1	0	0	0	0	1	0	0	0	0	0	0	0	0	1	chr4	740065	20	YDR142C	PEX7	1725	0.16	0.21	1	740043	740062	4	2100065	2100084	2100087
CCGTTATAAACATAATTGGG	essential_collection	chrIV	+	740066	AGG	0.604736560439	2.5	2	3	2	3	0	0	0	0	0	1	0	0	0	0	0	0	0	0	chr4	740069	20	YDR142C	PEX7	1721	0.11	0.24	1	740047	740066	4	2100069	2100088	2100091
GGAGGCTTGAGTTTTATATT	essential_collection	chrIV	+	740084	AGG	0.266175388312	4.5	4	1	1	2	0	0	1	0	0	1	0	0	0	0	0	0	0	0	chr4	740087	20	YDR142C	PEX7	1703	0	0.56	1	740065	740084	4	2100087	2100106	2100109
AGGCTAAGCTTCGATCTCAC	essential_collection	chrIV	-	740109	TGG	0.495643547537	2	2	2	1	2	0	0	0	0	1	0	0	0	0	0	0	0	0	0	chr4	740107	20	YDR142C	PEX7	1657	0	0.74	1	740110	740129	4	2100132	2100151	2100129
CACGTGATCAAAAGTGATTT	essential_collection	chrIV	-	740141	TGG	0.392452879781	5.5	3	4	1	1	0	1	0	0	1	0	0	0	0	0	0	0	0	2	chr4	740139	20	YDR142C	PEX7	1625	0	0.61	1	740142	740161	4	2100164	2100183	2100161
TCACTTTTGATCACGTGCCT	essential_collection	chrIV	+	740164	CGG	0.525629419666	4	4	1	2	1	0	0	1	0	0	0	0	1	0	0	0	0	0	0	chr4	740167	20	YDR142C	PEX7	1623	0	0.66	1	740145	740164	4	2100167	2100186	2100189
TTTGCTGGGCGTTCCACCCG	essential_collection	chrIV	-	740164	AGG	0.564252129567	3	3	1	3	3	1	0	0	0	0	1	0	0	0	0	0	0	0	0	chr4	740162	20	YDR142C	PEX7	1602	0	0.98	1	740165	740184	4	2100187	2100206	2100184
CACTTTTGATCACGTGCCTC	essential_collection	chrIV	+	740165	GGG	0.522781619688	4	4	1	2	1	0	0	1	0	0	0	1	0	0	0	0	0	0	0	chr4	740168	20	YDR142C	PEX7	1622	0	0.62	1	740146	740165	4	2100168	2100187	2100190
TTTTGATCACGTGCCTCGGG	essential_collection	chrIV	+	740168	TGG	0.59289073939	4	4	1	2	3	0	0	1	0	1	0	0	0	0	0	0	0	0	0	chr4	740171	20	YDR142C	PEX7	1619	0	0.69	1	740149	740168	4	2100171	2100190	2100193
TTTATTAATAAAACGGTAAT	essential_collection	chrIV	+	740219	CGG	0.34537123071	4.5	3	4	1	2	1	0	0	0	0	0	0	1	0	0	0	0	0	0	chr4	740222	20	YDR142C	PEX7	1568	0.14	0.43	1	740200	740219	4	2100222	2100241	2100244
TGAATATGAAGAGCACCTTA	essential_collection	chrIV	+	746485	TGG	0.466034688166	2.5	2	2	2	1	0	0	0	0	1	0	0	0	0	0	0	1	0	0	chr4	746488	20	YDR145W	TAF12	-176	0.74	0.19	1	746466	746485	4	2106488	2106507	2106510
TCAAATGAATATCACGATTT	essential_collection	chrIV	+	746556	TGG	0.225061356491	5.5	3	3	1	1	0	1	0	0	1	0	0	0	0	0	0	0	0	0	chr4	746559	20	YDR145W	TAF12	-105	0.57	0.39	1	746537	746556	4	2106559	2106578	2106581
ACGATTTTGGCTGTATTACC	essential_collection	chrIV	+	746569	CGG	0.460950296538	4	4	1	2	2	0	0	1	0	0	0	0	1	0	0	0	0	0	0	chr4	746572	20	YDR145W	TAF12	-92	0.37	0.82	1	746550	746569	4	2106572	2106591	2106594
ATTCGCCGCGTATACTGCCC	essential_collection	chrIV	-	746570	GGG	0.557486915072	2	2	1	3	1	0	0	0	0	0	0	1	0	0	0	0	0	0	0	chr4	746568	20	YDR145W	TAF12	-70	0.02	0.78	2	746571	746590	4	2106593	2106612	2106590
CGATTTTGGCTGTATTACCC	essential_collection	chrIV	+	746570	GGG	0.622841817873	4	4	1	3	2	0	0	1	0	0	0	1	0	0	0	0	0	0	0	chr4	746573	20	YDR145W	TAF12	-91	0.35	0.82	1	746551	746570	4	2106573	2106592	2106595
AATTCGCCGCGTATACTGCC	essential_collection	chrIV	-	746571	CGG	0.516101860413	2	2	2	2	1	0	0	0	0	0	0	0	1	0	0	0	0	0	0	chr4	746569	20	YDR145W	TAF12	-69	0.01	0.8	2	746572	746591	4	2106594	2106613	2106591
TATTACCCGGGCAGTATACG	essential_collection	chrIV	+	746582	CGG	0.681934677102	2.5	2	1	3	3	0	0	0	0	0	0	0	1	0	0	0	0	0	0	chr4	746585	20	YDR145W	TAF12	-79	0.14	0.79	2	746563	746582	4	2106585	2106604	2106607
AAAATGTGTTAGACTTAAGT	essential_collection	chrIV	+	746618	CGG	0.471893324478	3.5	2	4	1	1	0	0	0	0	0	0	0	1	0	0	0	0	0	1	chr4	746621	20	YDR145W	TAF12	-43	0	0.43	2	746599	746618	4	2106621	2106640	2106643
AAGTCGGAGCAAATGAATAA	essential_collection	chrIV	+	746634	TGG	0.394656326529	1	1	3	1	2	0	0	0	0	1	0	0	0	0	0	0	0	0	0	chr4	746637	20	YDR145W	TAF12	-27	0	0.74	2	746615	746634	4	2106637	2106656	2106659
AGTCGGAGCAAATGAATAAT	essential_collection	chrIV	+	746635	GGG	0.32447033839	3.5	1	3	1	2	0	0	0	0	0	0	1	0	0	0	0	0	0	0	chr4	746638	20	YDR145W	TAF12	-26	0	0.79	2	746616	746635	4	2106638	2106657	2106660
ATGAAAAGTAGGCCTAGTTG	essential_collection	chrIV	+	755266	AGG	0.568650621956	2.5	2	4	2	2	0	0	0	0	0	1	0	0	0	0	0	0	0	0	chr4	755269	20	YDR148C	KGD2	-83	0.28	0.14	1	755247	755266	4	2115269	2115288	2115291
TGAAAAGTAGGCCTAGTTGA	essential_collection	chrIV	+	755267	GGG	0.571944617176	2	2	4	2	2	0	0	0	0	0	0	1	0	0	0	0	0	0	0	chr4	755270	20	YDR148C	KGD2	-84	0.29	0.14	1	755248	755267	4	2115270	2115289	2115292
ACAGGGCTCGGATCCACACT	essential_collection	chrIV	-	755299	TGG	0.563824610027	3.5	1	1	2	3	0	0	0	0	1	0	0	0	0	0	0	0	0	1	chr4	755297	20	YDR148C	KGD2	-137	0.56	0.23	1	755300	755319	4	2115322	2115341	2115319
CACCATTCTACTACAGGGCT	essential_collection	chrIV	-	755311	CGG	0.532955641102	3.5	2	1	2	3	0	0	0	0	0	0	0	1	0	0	0	0	0	0	chr4	755309	20	YDR148C	KGD2	-149	0.52	0.25	1	755312	755331	4	2115334	2115353	2115331
ATTAGCACCATTCTACTACA	essential_collection	chrIV	-	755316	GGG	0.687117890062	2.5	2	1	2	1	0	0	0	0	0	0	1	0	0	0	0	0	0	0	chr4	755314	20	YDR148C	KGD2	-154	0.49	0.27	1	755317	755336	4	2115339	2115358	2115336
CATTAGCACCATTCTACTAC	essential_collection	chrIV	-	755317	AGG	0.469750348069	2.5	2	1	2	1	0	0	0	0	0	1	0	0	0	0	0	0	0	0	chr4	755315	20	YDR148C	KGD2	-155	0.48	0.27	1	755318	755337	4	2115340	2115359	2115337
AAAGCGGCCACAAATTACGC	essential_collection	chrIV	-	755373	AGG	0.633805907211	2	2	3	2	2	0	0	0	0	0	1	0	0	0	0	0	0	0	0	chr4	755371	20	YDR148C	KGD2	-211	0	0.73	1	755374	755393	4	2115396	2115415	2115393
CCGCTTTATTGGCTCACTCC	essential_collection	chrIV	+	755406	GGG	0.455246556838	4.5	3	1	2	2	1	0	0	0	0	0	1	0	0	0	0	0	0	0	chr4	755409	20	YDR148C	KGD2	-223	0	0.89	1	755387	755406	4	2115409	2115428	2115431
ATCAAAACTAAGGTCCTGCC	essential_collection	chrIV	-	755407	CGG	0.54501635592	1	1	4	2	2	0	0	0	0	0	0	0	1	0	0	0	0	0	0	chr4	755405	20	YDR148C	KGD2	-245	0	0.92	1	755408	755427	4	2115430	2115449	2115427
TTTGCAGCCAATCAAAACTA	essential_collection	chrIV	-	755417	AGG	0.479147789955	3	3	4	2	1	1	0	0	0	0	1	0	0	0	0	0	0	0	2	chr4	755415	20	YDR148C	KGD2	-255	0	0.91	1	755418	755437	4	2115440	2115459	2115437
GGCAGGACCTTAGTTTTGAT	essential_collection	chrIV	+	755427	TGG	0.455706687952	4	4	1	2	2	0	0	1	0	1	0	0	0	0	0	0	0	0	0	chr4	755430	20	YDR148C	KGD2	-244	0	0.97	1	755408	755427	4	2115430	2115449	2115452
TTTTGATTGGCTGCAAAAAA	essential_collection	chrIV	+	755440	AGG	0.299893368384	4	4	6	1	2	0	0	1	0	0	1	0	0	0	0	0	0	0	2	chr4	755443	20	YDR148C	KGD2	-257	0	0.92	1	755421	755440	4	2115443	2115462	2115465
GTTGTTAATATCGTCTTTGA	essential_collection	chrIV	+	755463	CGG	0.364628706296	3.5	3	2	1	1	1	0	0	0	0	0	0	1	0	0	0	0	0	1	chr4	755466	20	YDR148C	KGD2	-280	0	0.67	1	755444	755463	4	2115466	2115485	2115488
GTCTTTGACGGAGATGCGGG	essential_collection	chrIV	+	755475	TGG	0.613439037855	3.5	3	1	1	3	1	0	0	0	1	0	0	0	0	0	0	0	0	0	chr4	755478	20	YDR148C	KGD2	-292	0	0.74	1	755456	755475	4	2115478	2115497	2115500
TTCTTGTCTCTTCTCTCTTG	essential_collection	chrIV	-	755504	GGG	0.400032585784	3.5	2	0	1	1	0	0	0	0	0	0	1	0	0	0	0	0	0	0	chr4	755502	20	YDR148C	KGD2	-342	0	0.66	1	755505	755524	4	2115527	2115546	2115524
ACTTCTTGTCTCTTCTCTCT	essential_collection	chrIV	-	755506	TGG	0.234766503895	3.5	2	1	1	1	0	0	0	0	1	0	0	0	0	0	0	0	0	0	chr4	755504	20	YDR148C	KGD2	-344	0	0.64	1	755507	755526	4	2115529	2115548	2115526
AATGACGATGGAACAAAGAT	essential_collection	chrIV	+	755549	CGG	0.531997701678	3.5	1	3	1	2	0	0	0	0	0	0	0	1	0	0	0	0	0	0	chr4	755552	20	YDR148C	KGD2	-366	0.15	0.43	1	755530	755549	4	2115552	2115571	2115574
GAGTAAAGACGCAACGGTCA	essential_collection	chrIV	+	755603	AGG	0.602479723324	1	1	3	1	2	0	0	0	0	0	1	0	0	0	0	0	0	0	0	chr4	755606	20	YDR148C	KGD2	-420	0.7	0.11	0	755584	755603	4	2115606	2115625	2115628
CCATCCTTTTCTCTAAAGCT	essential_collection	chrIV	+	775898	CGG	0.59641698247	4.5	4	3	2	1	0	0	1	0	0	0	0	1	0	0	0	0	0	0	chr4	775901	20	NA	NA	2000	0	0.92	1	775879	775898	4	2135901	2135920	2135923
TCCTTTTCTCTAAAGCTCGG	essential_collection	chrIV	+	775901	CGG	0.656966808437	4.5	4	3	2	2	0	0	1	0	0	0	0	1	0	0	0	0	0	0	chr4	775904	20	NA	NA	2000	0	0.79	1	775882	775901	4	2135904	2135923	2135926
TAACTCTGTATTTGCAACCC	essential_collection	chrIV	-	775940	TGG	0.471150927336	3.5	3	2	3	1	1	0	0	0	1	0	0	0	0	0	0	0	0	0	chr4	775938	20	NA	NA	2000	0	0.83	1	775941	775960	4	2135963	2135982	2135960
TTGTGCAAAAAGTGAAGCCA	essential_collection	chrIV	+	775940	GGG	0.607623329309	2.5	2	5	2	1	0	0	0	0	0	0	1	0	0	0	0	0	0	0	chr4	775943	20	NA	NA	2000	0	0.68	1	775921	775940	4	2135943	2135962	2135965
AACGTGTATGTATACTCTGT	essential_collection	chrIV	-	775973	AGG	0.614119184483	3.5	1	2	1	1	0	0	0	0	0	1	0	0	0	0	0	0	0	0	chr4	775971	20	NA	NA	2000	0.4	0.44	0	775974	775993	4	2135996	2136015	2135993
AGTATACATACACGTTCTCA	essential_collection	chrIV	+	775997	GGG	0.630654047951	2.5	2	1	1	1	0	0	0	0	0	0	1	0	0	0	0	0	0	0	chr4	776000	20	NA	NA	2000	0.44	0.35	0	775978	775997	4	2136000	2136019	2136022
GGAAACAGGCGTGTGATAAG	essential_collection	chrIV	+	776112	AGG	0.501818628753	1.5	1	3	1	2	0	0	0	0	0	1	0	0	0	0	0	0	0	0	chr4	776115	20	NA	NA	2000	0.28	0.2	0	776093	776112	4	2136115	2136134	2136137
GTTATAAACTGCTTAAAAAT	essential_collection	chrIV	+	776142	AGG	0.297350743759	3.5	2	5	1	1	0	0	0	0	0	1	0	0	0	0	0	0	0	1	chr4	776145	20	NA	NA	2000	0.39	0.14	0	776123	776142	4	2136145	2136164	2136167
TCGCAACTGGAAAAATAAGT	essential_collection	chrIV	+	781304	TGG	0.440131400899	3.5	1	5	1	2	0	0	0	0	1	0	0	0	0	0	0	0	0	0	chr4	781307	20	YDR163W	CWC15	-74	0	0.5	2	781285	781304	4	2141307	2141326	2141329
TCTCTTCACGAAAAGGAAAT	essential_collection	chrIV	+	781349	AGG	0.417447002708	3.5	2	4	1	2	0	0	0	0	0	1	0	0	0	0	0	0	0	0	chr4	781352	20	YDR163W	CWC15	-29	0.43	0.62	1	781330	781349	4	2141352	2141371	2141374
GCCTCTGAGCAAGTTCTTTA	essential_collection	chrIV	-	781377	TGG	0.189446916415	4.5	3	2	2	1	1	0	0	0	1	0	0	0	0	0	0	0	0	0	chr4	781375	20	YDR163W	CWC15	20	0.71	0.19	0	781378	781397	4	2141400	2141419	2141397
TAAAGAACTTGCTCAGAGGC	essential_collection	chrIV	+	781397	TGG	0.502273259404	2	2	3	1	2	0	0	0	0	1	0	0	0	0	0	0	0	0	0	chr4	781400	20	YDR163W	CWC15	19	0.7	0.19	0	781378	781397	4	2141400	2141419	2141422
GTGGATTCTAATTATTTTCA	essential_collection	chrIV	+	784278	AGG	0.264667313976	5.5	4	2	1	2	0	0	1	0	0	1	0	0	0	0	0	0	0	0	chr4	784281	20	YDR164C	SEC1	-11	0.29	0.27	1	784259	784278	4	2144281	2144300	2144303
TCTTATGTTCTCGCAATTAT	essential_collection	chrIV	-	784372	TGG	0.24623849231	3.5	2	2	1	1	0	0	0	0	1	0	0	0	0	0	0	0	0	0	chr4	784370	20	YDR164C	SEC1	-126	0.03	0.82	2	784373	784392	4	2144395	2144414	2144392
GTAAGTGATAGAGAGGTGAA	essential_collection	chrIV	-	784403	TGG	0.727174486816	1	1	2	0	2	0	0	0	0	1	0	0	0	0	0	0	0	0	0	chr4	784401	20	YDR164C	SEC1	-157	0.33	0.54	1	784404	784423	4	2144426	2144445	2144423
TATCACTTACACCATGTTAT	essential_collection	chrIV	+	784433	AGG	0.312476438734	3.5	2	1	2	1	0	0	0	0	0	1	0	0	0	0	0	0	0	0	chr4	784436	20	YDR164C	SEC1	-166	0.43	0.53	1	784414	784433	4	2144436	2144455	2144458
TGCGTTAAAGCTGCTAAACT	essential_collection	chrIV	-	789270	AGG	0.528124778523	3.5	2	3	1	1	0	0	0	0	0	1	0	0	0	0	0	0	0	0	chr4	789268	20	YDR166C	SEC5	-11	0.52	0.22	1	789271	789290	4	2149293	2149312	2149290
TGTTACTTTAGTTGAATAGT	essential_collection	chrIV	+	789319	AGG	0.409956691135	3.5	3	2	1	1	1	0	0	0	0	1	0	0	0	0	0	0	0	0	chr4	789322	20	YDR166C	SEC5	-39	0.07	0.78	2	789300	789319	4	2149322	2149341	2149344
ATGCCTAAGCTAAAAAGAAC	essential_collection	chrIV	+	789412	TGG	0.46354319807	1	1	5	2	1	0	0	0	0	1	0	0	0	0	0	0	0	0	1	chr4	789415	20	YDR167W	TAF10	-15	0.16	0.98	2	789393	789412	4	2149415	2149434	2149437
GAACTGGCAGCGAAGAACAG	essential_collection	chrIV	+	789428	AGG	0.6482607955	1	1	2	1	2	0	0	0	0	0	1	0	0	0	0	0	0	0	0	chr4	789431	20	YDR167W	TAF10	1	0.39	0.54	0	789409	789428	4	2149431	2149450	2149453
GCCCAGACTTTTATCGTTAG	essential_collection	chrIV	+	790069	TGG	0.384065427488	4.5	4	1	3	1	0	0	1	0	1	0	0	0	0	0	0	0	0	0	chr4	790072	20	YDR168W	CDC37	-229	0.35	0.21	0	790050	790069	4	2150072	2150091	2150094
ATGAAGTGTTGGTGCAACGG	essential_collection	chrIV	-	790252	AGG	0.6687710703	2.5	2	2	1	2	0	0	0	0	0	1	0	0	0	0	0	0	0	0	chr4	790250	20	YDR168W	CDC37	-25	0	0.84	2	790253	790272	4	2150275	2150294	2150272
TATCTTCTTTAATGGAATTC	essential_collection	chrIV	+	802271	GGG	0.264275966412	4.5	3	2	1	2	1	0	0	0	0	0	1	0	0	0	0	0	0	0	chr4	802274	20	NA	NA	2000	0.16	0.05	1	802252	802271	4	2162274	2162293	2162296
ATCTTCTTTAATGGAATTCG	essential_collection	chrIV	+	802272	GGG	0.539652764219	4.5	3	2	1	2	1	0	0	0	0	0	1	0	0	0	0	0	0	0	chr4	802275	20	NA	NA	2000	0.15	0.05	1	802253	802272	4	2162275	2162294	2162297
GAAAATATTTTATATTTCTC	essential_collection	chrIV	+	802380	CGG	0.413112796187	5.5	4	4	1	1	0	0	1	0	0	0	0	1	0	0	0	0	1	3	chr4	802383	20	NA	NA	2000	0.44	0.06	0	802361	802380	4	2162383	2162402	2162405
TAGAAATTGAAGTCATTTTC	essential_collection	chrIV	-	802382	CGG	0.28233331494	4.5	4	3	1	1	0	0	1	0	0	0	0	1	0	0	0	0	1	0	chr4	802380	20	NA	NA	2000	0.5	0.06	0	802383	802402	4	2162405	2162424	2162402
GAGAAAGGAAGCTCAAAGTT	essential_collection	chrIV	-	802470	GGG	0.494664635698	4.5	2	3	1	2	0	0	0	0	0	0	1	0	0	0	0	0	0	0	chr4	802468	20	NA	NA	2000	0	0.58	1	802471	802490	4	2162493	2162512	2162490
CGAGAAAGGAAGCTCAAAGT	essential_collection	chrIV	-	802471	TGG	0.481751559422	3.5	1	3	1	2	0	0	0	0	1	0	0	0	0	0	0	0	0	0	chr4	802469	20	NA	NA	2000	0	0.59	1	802472	802491	4	2162494	2162513	2162491
GTAATGTACATTTAAGAGCA	essential_collection	chrIV	-	808094	AGG	0.55954174164	3	3	2	1	1	1	0	0	0	0	1	0	0	0	0	0	0	0	0	chr4	808092	20	YDR172W	SUP35	-175	0.1	0.56	2	808095	808114	4	2168117	2168136	2168114
CTTAAATGTACATTACAACC	essential_collection	chrIV	+	808118	GGG	0.60000464833	2	2	3	2	1	0	0	0	0	0	0	1	0	0	0	0	0	0	0	chr4	808121	20	YDR172W	SUP35	-172	0.08	0.63	2	808099	808118	4	2168121	2168140	2168143
ACTACACTCTTCAGAAGCAA	essential_collection	chrIV	-	808198	TGG	0.512499355747	2.5	2	2	1	1	0	0	0	0	1	0	0	0	0	0	0	0	0	1	chr4	808196	20	YDR172W	SUP35	-71	0	1	2	808199	808218	4	2168221	2168240	2168218
TATATTTCGATCTGTGAACA	essential_collection	chrIV	-	814206	AGG	0.66245654538	3.5	3	2	1	1	1	0	0	0	0	1	0	0	0	0	0	0	0	2	chr4	814204	20	YDR175C	RSM24	-18	0.23	0.45	1	814207	814226	4	2174229	2174248	2174226
CATTTAGCGTAATTTCTTAG	essential_collection	chrIV	+	814272	CGG	0.448243792127	4.5	3	2	1	1	1	0	0	0	0	0	0	1	0	0	0	0	0	0	chr4	814275	20	YDR175C	RSM24	-63	0	0.65	2	814253	814272	4	2174275	2174294	2174297
ACCTTTATCGCGTTGCACGT	essential_collection	chrIV	-	814294	CGG	0.612463238583	3.5	3	1	2	1	1	0	0	0	0	0	0	1	0	0	0	0	0	0	chr4	814292	20	YDR175C	RSM24	-106	0	0.98	2	814295	814314	4	2174317	2174336	2174314
TCCGACGTGCAACGCGATAA	essential_collection	chrIV	+	814310	AGG	0.4763854572	1	1	2	2	1	0	0	0	0	0	1	0	0	0	0	0	0	0	0	chr4	814313	20	YDR175C	RSM24	-101	0	0.93	2	814291	814310	4	2174313	2174332	2174335
TGCCATTGTTTTGTTGTCGT	essential_collection	chrIV	-	814320	CGG	0.448573634712	5.5	4	1	2	1	0	0	1	0	0	0	0	1	0	0	0	0	0	0	chr4	814318	20	YDR176W	NGG1	-86	0	0.92	2	814321	814340	4	2174343	2174362	2174340
GACGACAACAAAACAATGGC	essential_collection	chrIV	+	814339	AGG	0.561292040743	1	1	4	1	2	0	0	0	0	0	1	0	0	0	0	0	0	0	0	chr4	814342	20	YDR176W	NGG1	-88	0	0.91	2	814320	814339	4	2174342	2174361	2174364
TCGTGGTAGCGATTACAATA	essential_collection	chrIV	+	814395	AGG	0.490095774118	2	2	2	1	2	0	0	0	0	0	1	0	0	0	0	0	0	0	0	chr4	814398	20	YDR176W	NGG1	-32	0.15	0.37	2	814376	814395	4	2174398	2174417	2174420
AACGCATATAACTAACAATT	essential_collection	chrIV	+	816616	TGG	0.304203090082	4.5	2	2	1	1	0	0	0	0	1	0	0	0	0	0	0	0	0	0	chr4	816619	20	YDR177W	UBC1	-174	0	0.37	2	816597	816616	4	2176619	2176638	2176641
GCCCCTCCAAATATTTCAGA	essential_collection	chrIV	-	816694	TGG	0.487379768256	3.5	3	3	4	1	1	0	0	0	1	0	0	0	0	0	0	0	0	0	chr4	816692	20	YDR177W	UBC1	-75	0	0.63	2	816695	816714	4	2176717	2176736	2176714
TTCCATCTGAAATATTTGGA	essential_collection	chrIV	+	816709	GGG	0.548104602878	3.5	3	3	2	2	1	0	0	0	0	0	1	0	0	0	0	0	0	1	chr4	816712	20	YDR177W	UBC1	-81	0	0.55	2	816690	816709	4	2176712	2176731	2176734
TTTACCTATACGCCCGCGAT	essential_collection	chrIV	-	816752	CGG	0.602984051762	3.5	3	1	3	1	1	0	0	0	0	0	0	1	0	0	0	0	0	0	chr4	816750	20	YDR177W	UBC1	-17	0	0.67	2	816753	816772	4	2176775	2176794	2176772
AATGCATGAACTTCCGATCG	essential_collection	chrIV	+	816756	CGG	0.63941230582	2	2	2	2	1	0	0	0	0	0	0	0	1	0	0	0	0	0	2	chr4	816759	20	YDR177W	UBC1	-34	0	0.94	2	816737	816756	4	2176759	2176778	2176781
ATGCATGAACTTCCGATCGC	essential_collection	chrIV	+	816757	GGG	0.569150822892	2	2	2	2	1	0	0	0	0	0	0	1	0	0	0	0	0	0	2	chr4	816760	20	YDR177W	UBC1	-33	0	0.92	2	816738	816757	4	2176760	2176779	2176782
ACTTCCGATCGCGGGCGTAT	essential_collection	chrIV	+	816765	AGG	0.54489324991	3.5	2	1	2	3	0	0	0	0	0	1	0	0	0	0	0	0	0	0	chr4	816768	20	YDR177W	UBC1	-25	0	0.85	2	816746	816765	4	2176768	2176787	2176790
AGCGATTGGCTCAATGCTTA	essential_collection	chrIV	-	817705	TGG	0.479315582568	2.5	2	2	1	2	0	0	0	0	1	0	0	0	0	0	0	0	0	0	chr4	817703	20	YDR178W	SDH4	-132	0	0.68	2	817706	817725	4	2177728	2177747	2177725
TTGCGCCTGTGTTCTTCCGA	essential_collection	chrIV	-	817751	AGG	0.536620266863	3.5	2	1	2	1	0	0	0	0	0	1	0	0	0	0	0	0	0	0	chr4	817749	20	YDR178W	SDH4	-86	0	0.9	2	817752	817771	4	2177774	2177793	2177771
GTCGGTCCCCTGATCGCTCG	essential_collection	chrIV	-	817795	AGG	0.508850266612	1	1	1	4	2	0	0	0	0	0	1	0	0	0	0	0	0	0	0	chr4	817793	20	YDR178W	SDH4	-42	0.12	0.84	2	817796	817815	4	2177818	2177837	2177815
GGAGAAGCCCTCGAGCGATC	essential_collection	chrIV	+	817804	AGG	0.438858679962	1.5	1	2	3	2	0	0	0	0	0	1	0	0	0	0	0	0	0	0	chr4	817807	20	YDR178W	SDH4	-54	0	0.91	2	817785	817804	4	2177807	2177826	2177829
ACCGACTGCGGATCGCTTTA	essential_collection	chrIV	+	817829	AGG	0.268980394882	3.5	3	1	2	2	1	0	0	0	0	1	0	0	0	0	0	0	0	0	chr4	817832	20	YDR178W	SDH4	-29	0.29	0.65	1	817810	817829	4	2177832	2177851	2177854
AATGAATAGTGCTAATGATT	essential_collection	chrIV	-	820965	AGG	0.411889696178	4.5	2	2	1	1	0	0	0	0	0	1	0	0	0	0	0	0	0	0	chr4	820963	20	YDR180W	SCC2	-176	0.41	0.24	1	820966	820985	4	2180988	2181007	2180985
GGAATAGATATTTGCATATT	essential_collection	chrIV	-	820989	TGG	0.113930038468	4.5	3	2	1	2	1	0	0	0	1	0	0	0	0	0	0	0	0	0	chr4	820987	20	YDR180W	SCC2	-152	0.05	0.43	2	820990	821009	4	2181012	2181031	2181009
CTTTTACCTGTTCGGGCAAA	essential_collection	chrIV	-	821010	AGG	0.405512762013	4	4	3	2	3	0	0	1	0	0	1	0	0	0	0	0	0	0	0	chr4	821008	20	YDR180W	SCC2	-131	0	0.88	2	821011	821030	4	2181033	2181052	2181030
AATACCACTTTTACCTGTTC	essential_collection	chrIV	-	821017	GGG	0.312113324716	4	4	2	2	1	0	0	1	0	0	0	1	0	0	0	0	0	0	0	chr4	821015	20	YDR180W	SCC2	-124	0	0.91	2	821018	821037	4	2181040	2181059	2181037
CAATACCACTTTTACCTGTT	essential_collection	chrIV	-	821018	CGG	0.368012665319	4.5	4	2	2	1	0	0	1	0	0	0	0	1	0	0	0	0	0	0	chr4	821016	20	YDR180W	SCC2	-123	0	0.92	2	821019	821038	4	2181041	2181060	2181038
TCTATTCCTTTTGCCCGAAC	essential_collection	chrIV	+	821021	AGG	0.374583891412	4	4	2	3	1	0	0	1	0	0	1	0	0	0	0	0	0	0	0	chr4	821024	20	YDR180W	SCC2	-141	0	0.64	2	821002	821021	4	2181024	2181043	2181046
TTTGCCCGAACAGGTAAAAG	essential_collection	chrIV	+	821030	TGG	0.570944095153	3	3	4	3	2	1	0	0	0	1	0	0	0	0	0	0	0	0	0	chr4	821033	20	YDR180W	SCC2	-132	0	0.87	2	821011	821030	4	2181033	2181052	2181055
GCATATGAGAGTTCATCAAT	essential_collection	chrIV	-	827353	GGG	0.445294155738	3.5	2	2	1	1	0	0	0	0	0	0	1	0	0	0	0	0	0	0	chr4	827351	20	YDR181C	SAS4	-8	0.17	0.31	2	827354	827373	4	2187376	2187395	2187373
AGCATATGAGAGTTCATCAA	essential_collection	chrIV	-	827354	TGG	0.476814103577	2	2	2	1	1	0	0	0	0	1	0	0	0	0	0	0	0	0	0	chr4	827352	20	YDR181C	SAS4	-9	0.16	0.31	2	827355	827374	4	2187377	2187396	2187374
AGATCGCTGAAATCAACTCG	essential_collection	chrIV	+	827450	CGG	0.656034589838	1	1	3	1	1	0	0	0	0	0	0	0	1	0	0	0	0	0	0	chr4	827453	20	YDR181C	SAS4	-84	0	0.72	2	827431	827450	4	2187453	2187472	2187475
GATCGCTGAAATCAACTCGC	essential_collection	chrIV	+	827451	GGG	0.602239972904	1	1	3	1	1	0	0	0	0	0	0	1	0	0	0	0	0	0	0	chr4	827454	20	YDR181C	SAS4	-85	0	0.72	2	827432	827451	4	2187454	2187473	2187476
ATGTGTGCAGTGTGTGGAAA	essential_collection	chrIV	+	836355	AGG	0.514949960917	1.5	1	3	1	2	0	0	0	0	0	1	0	0	0	0	0	0	0	0	chr4	836358	20	YDR188W	CCT6	-15	0.16	0.38	2	836336	836355	4	2196358	2196377	2196380
AACCCATCAGTGATGATCCG	essential_collection	chrIV	-	836765	CGG	0.661173294824	1	1	2	3	1	0	0	0	0	0	0	0	1	0	0	0	0	0	0	chr4	836763	20	YDR188W	CCT6	416	0.27	0.79	0	836766	836785	4	2196788	2196807	2196785
CATCCGCGGATCATCACTGA	essential_collection	chrIV	+	836779	TGG	0.494087017471	1	1	1	2	2	0	0	0	0	1	0	0	0	0	0	0	0	0	0	chr4	836782	20	YDR188W	CCT6	409	0.28	0.76	0	836760	836779	4	2196782	2196801	2196804
TGGGTTTGAGATTGCGCGGA	essential_collection	chrIV	+	836799	AGG	0.545625391666	3	3	1	1	3	1	0	0	0	0	1	0	0	0	0	0	0	0	1	chr4	836802	20	YDR188W	CCT6	429	0.26	0.71	0	836780	836799	4	2196802	2196821	2196824
GGAACTCTCTATCATTGGAA	essential_collection	chrIV	-	836848	AGG	0.573214981853	2	2	2	1	2	0	0	0	0	0	1	0	0	0	0	0	0	0	0	chr4	836846	20	YDR188W	CCT6	499	0.74	0.34	0	836849	836868	4	2196871	2196890	2196868
CAGAAGGAACTCTCTATCAT	essential_collection	chrIV	-	836853	TGG	0.426516769293	3.5	1	2	1	2	0	0	0	0	1	0	0	0	0	0	0	0	0	0	chr4	836851	20	YDR188W	CCT6	504	0.74	0.29	0	836854	836873	4	2196876	2196895	2196873
ACGACCGGGCCACTTGCAGA	essential_collection	chrIV	-	836869	AGG	0.591351801773	2	2	1	2	3	0	0	0	0	0	1	0	0	0	0	0	0	0	0	chr4	836867	20	YDR188W	CCT6	520	0.67	0.32	0	836870	836889	4	2196892	2196911	2196889
TAGAGAGTTCCTTCTGCAAG	essential_collection	chrIV	+	836877	TGG	0.587936439256	2.5	2	2	2	1	0	0	0	0	1	0	0	0	0	0	0	0	0	2	chr4	836880	20	YDR188W	CCT6	507	0.73	0.28	0	836858	836877	4	2196880	2196899	2196902
CTTGGTTAGCAGCGACGACC	essential_collection	chrIV	-	836883	GGG	0.546432500457	2	2	1	2	2	0	0	0	0	0	0	1	0	0	0	0	0	0	0	chr4	836881	20	YDR188W	CCT6	534	0.55	0.31	0	836884	836903	4	2196906	2196925	2196903
CCGGTCGTCGCTGCTAACCA	essential_collection	chrIV	+	836901	AGG	0.572620832379	1	1	2	2	2	0	0	0	0	0	1	0	0	0	0	0	0	0	0	chr4	836904	20	YDR188W	CCT6	531	0.58	0.31	0	836882	836901	4	2196904	2196923	2196926
CGTCAAGTCAGCGTCCACCT	essential_collection	chrIV	-	836901	TGG	0.625427558343	3.5	1	2	2	1	0	0	0	0	1	0	0	0	0	0	0	0	0	0	chr4	836899	20	YDR188W	CCT6	552	0.36	0.43	0	836902	836921	4	2196924	2196943	2196921
AGCACCGCATCCGTTACAAT	essential_collection	chrIV	-	836936	GGG	0.477905104746	3.5	2	2	2	1	0	0	0	0	0	0	1	0	0	0	0	0	0	0	chr4	836934	20	YDR188W	CCT6	587	0.08	0.98	1	836937	836956	4	2196959	2196978	2196956
TAGCACCGCATCCGTTACAA	essential_collection	chrIV	-	836937	TGG	0.462722565274	2	2	2	2	1	0	0	0	0	1	0	0	0	0	0	0	0	0	0	chr4	836935	20	YDR188W	CCT6	588	0.08	0.97	1	836938	836957	4	2196960	2196979	2196957
GACGCCCATTGTAACGGATG	essential_collection	chrIV	+	836949	CGG	0.563090238165	2.5	2	2	3	2	0	0	0	0	0	0	0	1	0	0	0	0	0	0	chr4	836952	20	YDR188W	CCT6	579	0.12	0.97	1	836930	836949	4	2196952	2196971	2196974
TGACAATTTGGATTTACACA	essential_collection	chrIV	+	836997	TGG	0.660606352327	3	3	2	1	2	1	0	0	0	1	0	0	0	0	0	0	0	0	0	chr4	837000	20	YDR188W	CCT6	627	0.09	0.62	1	836978	836997	4	2197000	2197019	2197022
ATGATGATGATGATAGTGAC	essential_collection	chrIV	-	838155	TGG	0.491814712586	1	1	1	1	1	0	0	0	0	1	0	0	0	0	0	0	0	0	5	chr4	838153	20	YDR189W	SLY1	-184	0.01	0.1	2	838156	838175	4	2198178	2198197	2198175
TACTGTGGTCAACGCGAAGA	essential_collection	chrIV	-	838241	GGG	0.565510439193	1.5	1	2	1	2	0	0	0	0	0	0	1	0	0	0	0	0	0	0	chr4	838239	20	YDR189W	SLY1	-98	0	0.96	2	838242	838261	4	2198264	2198283	2198261
TGTCGTTTCTGCAATTACTG	essential_collection	chrIV	-	838256	TGG	0.522338088324	3.5	3	2	1	1	1	0	0	0	1	0	0	0	0	0	0	0	0	0	chr4	838254	20	YDR189W	SLY1	-83	0	0.65	2	838257	838276	4	2198279	2198298	2198276
TTATCATGTCAGGTTATTAA	essential_collection	chrIV	-	838317	AGG	0.34629812217	3.5	2	2	1	2	0	0	0	0	0	1	0	0	0	0	0	0	0	0	chr4	838315	20	YDR189W	SLY1	-22	0.24	0.68	1	838318	838337	4	2198340	2198359	2198337
CATTTAAGAGTACGTATTGA	essential_collection	chrIV	-	842049	AGG	0.384147295655	3	3	2	1	1	1	0	0	0	0	1	0	0	0	0	0	0	0	0	chr4	842047	20	YDR190C	RVB1	-19	0.3	0.33	1	842050	842069	4	2202072	2202091	2202069
TCGTGGTGATGAAGAAGAGA	essential_collection	chrIV	-	842075	TGG	0.504867737214	1	1	2	1	2	0	0	0	0	1	0	0	0	0	0	0	3	1	7	chr4	842073	20	YDR190C	RVB1	-45	0	0.56	2	842076	842095	4	2202098	2202117	2202095
GCAAAACAAAAGATACATCG	essential_collection	chrIV	-	842092	TGG	0.713988803373	1	1	4	1	1	0	0	0	0	1	0	0	0	0	0	0	0	1	2	chr4	842090	20	YDR190C	RVB1	-62	0	0.79	2	842093	842112	4	2202115	2202134	2202112
ATTTTGTTCAAGGAAGAATA	essential_collection	chrIV	-	842114	TGG	0.437503393234	5.5	4	2	1	2	0	0	1	0	1	0	0	0	0	0	0	0	0	0	chr4	842112	20	YDR190C	RVB1	-84	0	0.52	2	842115	842134	4	2202137	2202156	2202134
AGTTGCTGTTTTCCCCTTTT	essential_collection	chrIV	-	842201	AGG	0.111937772496	6.5	4	1	4	1	0	0	0	1	0	1	0	0	0	0	0	0	0	0	chr4	842199	20	YDR191W	HST4	-81	0	0.77	2	842202	842221	4	2202224	2202243	2202221
GCCACTATGGTGTCTCAGAG	essential_collection	chrIV	-	847984	TGG	0.688976413448	1.5	1	1	2	2	0	0	0	0	1	0	0	0	0	0	0	0	0	0	chr4	847982	20	YDR194C	MSS116	-26	0	0.47	2	847985	848004	4	2208007	2208026	2208004
GGAAGTATTGATGGCCACTA	essential_collection	chrIV	-	847997	TGG	0.525153006037	2.5	2	2	2	2	0	0	0	0	1	0	0	0	0	0	0	0	0	0	chr4	847995	20	YDR194C	MSS116	-39	0	0.45	2	847998	848017	4	2208020	2208039	2208017
GCCACTCTGAGACACCATAG	essential_collection	chrIV	+	848000	TGG	0.674039811405	1.5	1	1	2	1	0	0	0	0	1	0	0	0	0	0	0	0	0	0	chr4	848003	20	YDR194C	MSS116	-21	0	0.47	2	847981	848000	4	2208003	2208022	2208025
CCTCAAAGTGTCTTTACTTA	essential_collection	chrIV	-	848098	TGG	0.30475602853	3.5	3	3	2	1	1	0	0	0	1	0	0	0	0	0	0	0	0	0	chr4	848096	20	YDR194C	MSS116	-140	0.31	0.41	1	848099	848118	4	2208121	2208140	2208118
CCATAAGTAAAGACACTTTG	essential_collection	chrIV	+	848115	AGG	0.513124053342	3.5	3	3	2	1	1	0	0	0	0	1	0	0	0	0	0	0	0	2	chr4	848118	20	YDR194C	MSS116	-136	0.28	0.44	1	848096	848115	4	2208118	2208137	2208140
GTTATTATCAGAATTGGGTA	essential_collection	chrIV	+	848193	CGG	0.593341673745	3.5	2	2	1	3	0	0	0	0	0	0	0	1	0	0	0	0	0	0	chr4	848196	20	YDR195W	REF2	-177	0.59	0.32	1	848174	848193	4	2208196	2208215	2208218
GATATATCGTGATTTACAAC	essential_collection	chrIV	-	848216	TGG	0.464095919312	3	3	2	1	1	1	0	0	0	1	0	0	0	0	0	0	0	0	0	chr4	848214	20	YDR195W	REF2	-133	0.17	0.94	2	848217	848236	4	2208239	2208258	2208236
TATCACGATACACGACTCTC	essential_collection	chrIV	+	848252	CGG	0.561520450141	1.5	1	1	1	1	0	0	0	0	0	0	0	1	0	0	0	0	0	1	chr4	848255	20	YDR195W	REF2	-118	0.02	0.89	2	848233	848252	4	2208255	2208274	2208277
AAATCGATGATATTCGATTG	essential_collection	chrIV	+	848315	AGG	0.614028764956	2.5	2	3	1	1	0	0	0	0	0	1	0	0	0	0	0	0	0	0	chr4	848318	20	YDR195W	REF2	-55	0	0.69	2	848296	848315	4	2208318	2208337	2208340
TAACAAGCATACACTGTTGG	essential_collection	chrIV	+	848345	AGG	0.538745341106	2.5	2	2	1	2	0	0	0	0	0	1	0	0	0	0	0	0	0	0	chr4	848348	20	YDR195W	REF2	-25	0	0.81	2	848326	848345	4	2208348	2208367	2208370
CTTTCACTGAGCTTTTAATT	essential_collection	chrIV	+	851043	TGG	0.225478997204	4.5	4	2	1	1	0	0	1	0	1	0	0	0	0	0	0	0	0	0	chr4	851046	20	YDR196C	CAB5	-34	0.12	0.43	2	851024	851043	4	2211046	2211065	2211068
AATACATGGCACAATAATAA	essential_collection	chrIV	-	851050	CGG	0.504176132565	1	1	2	1	2	0	0	0	0	0	0	0	1	0	0	0	0	0	0	chr4	851048	20	YDR196C	CAB5	-62	0	0.97	2	851051	851070	4	2211073	2211092	2211070
TTTTACCTAGAATGGGGATG	essential_collection	chrIV	-	851075	GGG	0.536195026146	4	4	2	2	4	0	0	1	0	0	0	1	0	0	0	0	0	0	0	chr4	851073	20	YDR196C	CAB5	-87	0	0.83	2	851076	851095	4	2211098	2211117	2211095
GTTTTACCTAGAATGGGGAT	essential_collection	chrIV	-	851076	GGG	0.546815477479	4	4	2	2	4	0	0	1	0	0	0	1	0	0	0	0	0	0	0	chr4	851074	20	YDR196C	CAB5	-88	0	0.83	2	851077	851096	4	2211099	2211118	2211096
TGTTTTACCTAGAATGGGGA	essential_collection	chrIV	-	851077	TGG	0.481862130624	4.5	4	2	2	4	0	0	1	0	1	0	0	0	0	0	0	0	0	0	chr4	851075	20	YDR196C	CAB5	-89	0	0.81	2	851078	851097	4	2211100	2211119	2211097
CCCTTGTTTTACCTAGAATG	essential_collection	chrIV	-	851081	GGG	0.567874765698	5.5	4	2	3	1	0	0	1	0	0	0	1	0	0	0	0	0	0	0	chr4	851079	20	YDR196C	CAB5	-93	0	0.66	2	851082	851101	4	2211104	2211123	2211101
ACCCTTGTTTTACCTAGAAT	essential_collection	chrIV	-	851082	GGG	0.296908822273	5.5	4	2	3	1	0	0	1	0	0	0	1	0	0	0	0	0	0	0	chr4	851080	20	YDR196C	CAB5	-94	0	0.65	2	851083	851102	4	2211105	2211124	2211102
ATTCTCCCCATCCCCATTCT	essential_collection	chrIV	+	851087	AGG	0.365890997407	3.5	2	1	4	0	0	0	0	0	0	1	0	0	0	0	0	0	0	0	chr4	851090	20	YDR196C	CAB5	-78	0	0.98	2	851068	851087	4	2211090	2211109	2211112
TCCCCATTCTAGGTAAAACA	essential_collection	chrIV	+	851097	AGG	0.562425085734	2.5	2	4	4	2	0	0	0	0	0	1	0	0	0	0	0	0	0	0	chr4	851100	20	YDR196C	CAB5	-88	0	0.83	2	851078	851097	4	2211100	2211119	2211122
CCCCATTCTAGGTAAAACAA	essential_collection	chrIV	+	851098	GGG	0.597161859998	2.5	2	4	4	2	0	0	0	0	0	0	1	0	0	0	0	0	0	0	chr4	851101	20	YDR196C	CAB5	-89	0	0.81	2	851079	851098	4	2211101	2211120	2211123
GCAGACCCAAATATATGCAA	essential_collection	chrIV	-	851141	AGG	0.568408919436	1.5	1	3	3	1	0	0	0	0	0	1	0	0	0	0	0	0	0	0	chr4	851139	20	YDR197W	CBS2	-43	0.15	0.26	2	851142	851161	4	2211164	2211183	2211161
AAATATGCTTTAGATGAATT	essential_collection	chrIV	-	851163	AGG	0.435282325697	4.5	3	3	1	1	1	0	0	0	0	1	0	0	0	0	0	0	0	0	chr4	851161	20	YDR197W	CBS2	-21	0.39	0.26	1	851164	851183	4	2211186	2211205	2211183
TAGTCACCAGTCTCACCAAC	essential_collection	chrIV	-	856133	TGG	0.452870262115	1.5	1	2	2	1	0	0	0	0	1	0	0	0	0	0	0	0	0	0	chr4	856131	20	YDR200C	VPS64	14	0.6	0.34	0	856134	856153	4	2216156	2216175	2216153
AAATCGCAATCCGGACCCCA	essential_collection	chrIV	-	856157	CGG	0.652697445396	1	1	3	4	2	0	0	0	0	0	0	0	1	0	0	0	0	0	0	chr4	856155	20	YDR200C	VPS64	-10	0.25	0.47	1	856158	856177	4	2216180	2216199	2216177
GAGACTGGTGACTATCCGTG	essential_collection	chrIV	+	856159	GGG	0.769859916262	1.5	1	1	2	2	0	0	0	0	0	0	1	0	0	0	0	0	0	0	chr4	856162	20	YDR200C	VPS64	9	0.54	0.35	0	856140	856159	4	2216162	2216181	2216184
TGGTGACTATCCGTGGGGTC	essential_collection	chrIV	+	856164	CGG	0.520316047279	1.5	1	1	2	4	0	0	0	0	0	0	0	1	0	0	0	0	0	0	chr4	856167	20	YDR200C	VPS64	4	0.48	0.35	0	856145	856164	4	2216167	2216186	2216189
TTTCATTATGTATTTATTAT	essential_collection	chrIV	+	856199	TGG	0.183990426549	4.5	3	1	1	1	1	0	0	0	1	0	0	0	0	0	0	0	0	0	chr4	856202	20	YDR200C	VPS64	-31	0	0.37	2	856180	856199	4	2216202	2216221	2216224
TATATCTGTGTACGAATTGA	essential_collection	chrIV	+	856298	AGG	0.424195259943	2	2	2	1	1	0	0	0	0	0	1	0	0	0	0	0	0	0	0	chr4	856301	20	YDR201W	SPC19	-29	0.11	0.62	2	856279	856298	4	2216301	2216320	2216323
ATATACTGAATGGAGCAATT	essential_collection	chrIV	-	858021	CGG	0.352586730042	4.5	2	2	1	2	0	0	0	0	0	0	0	1	0	0	0	0	0	2	chr4	858019	20	YDR202C	RAV2	-48	0	1	2	858022	858041	4	2218044	2218063	2218041
TATGAAGTATATATACTGAA	essential_collection	chrIV	-	858031	TGG	0.567586036202	1.5	1	2	1	1	0	0	0	0	1	0	0	0	0	0	0	0	0	0	chr4	858029	20	YDR202C	RAV2	-58	0	0.99	2	858032	858051	4	2218054	2218073	2218051
TTTTGAGAGAAAAATAGTTG	essential_collection	chrIV	+	858075	CGG	0.642377060752	4	4	5	0	1	0	0	1	0	0	0	0	1	0	0	0	0	0	2	chr4	858078	20	YDR204W	COQ4	-60	0	0.59	2	858056	858075	4	2218078	2218097	2218100
AGAAAAATAGTTGCGGTTTG	essential_collection	chrIV	+	858082	TGG	0.351156634436	3.5	3	5	1	2	1	0	0	0	1	0	0	0	0	0	0	0	0	0	chr4	858085	20	YDR204W	COQ4	-53	0	0.48	2	858063	858082	4	2218085	2218104	2218107
GTTGCGGTTTGTGGAAAAGA	essential_collection	chrIV	+	858091	AGG	0.455466327315	3.5	3	4	1	2	1	0	0	0	0	1	0	0	0	0	0	0	0	0	chr4	858094	20	YDR204W	COQ4	-44	0	0.55	2	858072	858091	4	2218094	2218113	2218116
TGCGGTTTGTGGAAAAGAAG	essential_collection	chrIV	+	858093	GGG	0.531420739986	3.5	3	4	1	2	1	0	0	0	0	0	1	0	0	0	0	0	0	0	chr4	858096	20	YDR204W	COQ4	-42	0	0.53	2	858074	858093	4	2218096	2218115	2218118
GGTTTGTGGAAAAGAAGGGG	essential_collection	chrIV	+	858096	AGG	0.648719090207	3.5	3	4	0	4	1	0	0	0	0	1	0	0	0	0	0	0	0	0	chr4	858099	20	YDR204W	COQ4	-39	0	0.53	2	858077	858096	4	2218099	2218118	2218121
ACAGAGAGGAAAGATAGAGG	essential_collection	chrIV	+	868038	TGG	0.685778547189	1	1	3	1	2	0	0	0	0	1	0	0	0	0	0	0	0	0	0	chr4	868041	20	YDR208W	MSS4	-72	0	0.56	2	868019	868038	4	2228041	2228060	2228063
TGACAACAAAGAAGCAAATA	essential_collection	chrIV	+	868075	CGG	0.400957101816	1.5	1	3	1	1	0	0	0	0	0	0	0	1	0	0	0	0	0	0	chr4	868078	20	YDR208W	MSS4	-35	0.13	0.17	2	868056	868075	4	2228078	2228097	2228100
AACAAAGAAGCAAATACGGA	essential_collection	chrIV	+	868079	GGG	0.677426543348	1	1	3	1	2	0	0	0	0	0	0	1	0	0	0	0	0	0	0	chr4	868082	20	YDR208W	MSS4	-31	0.17	0.15	2	868060	868079	4	2228082	2228101	2228104
CAAATAAGCTCATGTAATAC	essential_collection	chrIV	-	884531	GGG	0.472540197387	1.5	1	3	1	1	0	0	0	0	0	0	1	0	0	0	0	0	0	0	chr4	884529	20	YDR211W	GCD6	-134	0	0.56	2	884532	884551	4	2244554	2244573	2244551
TCCATCTGCCATCTTTGAAT	essential_collection	chrIV	-	884625	TGG	0.41124397214	3.5	3	2	2	1	1	0	0	0	1	0	0	0	0	0	0	0	0	1	chr4	884623	20	YDR211W	GCD6	-40	0	0.11	2	884626	884645	4	2244648	2244667	2244645
TTAAATCACCAATTCAAAGA	essential_collection	chrIV	+	884634	TGG	0.517121237927	2	2	3	2	1	0	0	0	0	1	0	0	0	0	0	0	0	0	0	chr4	884637	20	YDR211W	GCD6	-52	0	0.12	2	884615	884634	4	2244637	2244656	2244659
ACCAATTCAAAGATGGCAGA	essential_collection	chrIV	+	884641	TGG	0.523584246496	2	2	3	2	2	0	0	0	0	1	0	0	0	0	0	0	0	0	2	chr4	884644	20	YDR211W	GCD6	-45	0	0.11	2	884622	884641	4	2244644	2244663	2244666
TTTATACTTATCCCACAAGG	essential_collection	chrIV	-	884648	TGG	0.665685779501	3.5	3	2	3	2	1	0	0	0	1	0	0	0	0	0	0	0	0	0	chr4	884646	20	YDR211W	GCD6	-17	0	0.09	2	884649	884668	4	2244671	2244690	2244668
ATGGCAGATGGACCACCTTG	essential_collection	chrIV	+	884653	TGG	0.609817822809	2.5	2	1	2	2	0	0	0	0	1	0	0	0	0	0	0	0	0	0	chr4	884656	20	YDR211W	GCD6	-33	0	0.1	2	884634	884653	4	2244656	2244675	2244678
TTATTTCAGTAGTACTACTG	essential_collection	chrIV	-	887016	AGG	0.566515386093	4.5	3	1	1	1	1	0	0	0	0	1	0	0	0	0	0	0	0	0	chr4	887014	20	YDR212W	TCP1	-140	0	0.49	2	887017	887036	4	2247039	2247058	2247036
CCACTTAGGACAAGGTCCCT	essential_collection	chrIV	-	887066	CGG	0.633487820754	3.5	2	2	3	2	0	0	0	0	0	0	0	1	0	0	0	0	0	0	chr4	887064	20	YDR212W	TCP1	-90	0	1	2	887067	887086	4	2247089	2247108	2247086
GTTCTTTGCCACTTAGGACA	essential_collection	chrIV	-	887074	AGG	0.602658499763	4.5	3	1	2	2	1	0	0	0	0	1	0	0	0	0	0	0	0	0	chr4	887072	20	YDR212W	TCP1	-82	0	1	2	887075	887094	4	2247097	2247116	2247094
TTTTCAGTTCTTTGCCACTT	essential_collection	chrIV	-	887080	AGG	0.393701079289	4.5	4	1	2	1	0	0	1	0	0	1	0	0	0	0	0	0	0	1	chr4	887078	20	YDR212W	TCP1	-76	0	0.93	2	887081	887100	4	2247103	2247122	2247100
CCGAGGGACCTTGTCCTAAG	essential_collection	chrIV	+	887083	TGG	0.566489954303	2.5	2	2	2	3	0	0	0	0	1	0	0	0	0	0	0	0	0	0	chr4	887086	20	YDR212W	TCP1	-94	0	1	2	887064	887083	4	2247086	2247105	2247108
TATAACAATAATCGAAAATG	essential_collection	chrIV	+	914787	CGG	0.579358785737	1.5	1	4	1	1	0	0	0	0	0	0	0	1	0	0	0	0	1	0	chr4	914790	20	YDR224C	HTB1	-31	0.22	0.09	1	914768	914787	4	2274790	2274809	2274812
CATGATTTGATCATCTCAGA	essential_collection	chrIV	-	914820	TGG	0.564077129168	3	3	1	1	1	1	0	0	0	1	0	0	0	0	0	0	0	0	0	chr4	914818	20	YDR224C	HTB1	-85	0.11	0.23	2	914821	914840	4	2274843	2274862	2274840
TTGTAACGATTGGTAAGAAA	essential_collection	chrIV	-	914874	GGG	0.412543424704	2.5	2	3	1	2	0	0	0	0	0	0	1	0	0	0	0	0	0	0	chr4	914872	20	YDR224C	HTB1	-139	0	0.5	2	914875	914894	4	2274897	2274916	2274894
GTTGGTTATCTTGTAACGAT	essential_collection	chrIV	-	914884	TGG	0.451312299935	3.5	2	2	1	2	0	0	0	0	1	0	0	0	0	0	0	0	0	0	chr4	914882	20	YDR224C	HTB1	-149	0	0.6	2	914885	914904	4	2274907	2274926	2274904
GTGGCAAATACTACCTTGGT	essential_collection	chrIV	-	914902	TGG	0.565869789998	3.5	2	3	2	2	0	0	0	0	1	0	0	0	0	0	0	0	0	0	chr4	914900	20	YDR224C	HTB1	-167	0.16	0.79	2	914903	914922	4	2274925	2274944	2274922
CGTTACAAGATAACCAACCA	essential_collection	chrIV	+	914906	AGG	0.694107662802	2	2	2	2	1	0	0	0	0	0	1	0	0	0	0	0	0	0	0	chr4	914909	20	YDR224C	HTB1	-150	0.01	0.61	2	914887	914906	4	2274909	2274928	2274931
AGTAGTGGCAAATACTACCT	essential_collection	chrIV	-	914906	TGG	0.504538099258	3.5	1	3	2	2	0	0	0	0	1	0	0	0	0	0	0	0	0	0	chr4	914904	20	YDR224C	HTB1	-171	0.19	0.79	2	914907	914926	4	2274929	2274948	2274926
GATTTTGAAATCAACAAAGT	essential_collection	chrIV	-	915259	GGG	0.504444960524	4	4	3	1	1	0	0	1	0	0	0	1	0	0	0	0	0	0	0	chr4	915257	20	YDR225W	HTA1	-185	0	0.3	2	915260	915279	4	2275282	2275301	2275279
AGATTTTGAAATCAACAAAG	essential_collection	chrIV	-	915260	TGG	0.607389490435	4	4	3	1	1	0	0	1	0	1	0	0	0	0	0	0	0	0	0	chr4	915258	20	YDR225W	HTA1	-184	0	0.3	2	915261	915280	4	2275283	2275302	2275280
GGCTTCGTGAACGGGGAAGG	essential_collection	chrIV	-	915290	GGG	0.483268161975	2	2	2	1	4	0	0	0	0	0	0	1	0	0	0	0	0	0	0	chr4	915288	20	YDR225W	HTA1	-154	0	0.43	2	915291	915310	4	2275313	2275332	2275310
TGGCTTCGTGAACGGGGAAG	essential_collection	chrIV	-	915291	GGG	0.355446646972	2	2	2	1	4	0	0	0	0	0	0	1	0	0	0	0	0	0	0	chr4	915289	20	YDR225W	HTA1	-153	0	0.43	2	915292	915311	4	2275314	2275333	2275311
CTGGCTTCGTGAACGGGGAA	essential_collection	chrIV	-	915292	GGG	0.379419060286	2	2	2	1	4	0	0	0	0	0	0	1	0	0	0	0	0	0	0	chr4	915290	20	YDR225W	HTA1	-152	0	0.43	2	915293	915312	4	2275315	2275334	2275312
ACTGGCTGGCTTCGTGAACG	essential_collection	chrIV	-	915297	GGG	0.65238042038	2	2	2	1	2	0	0	0	0	0	0	1	0	0	0	0	0	0	0	chr4	915295	20	YDR225W	HTA1	-147	0	0.52	2	915298	915317	4	2275320	2275339	2275317
CACTGGCTGGCTTCGTGAAC	essential_collection	chrIV	-	915298	GGG	0.31887151002	2	2	2	1	2	0	0	0	0	0	0	1	0	0	0	0	0	0	0	chr4	915296	20	YDR225W	HTA1	-146	0	0.52	2	915299	915318	4	2275321	2275340	2275318
CCACTGGCTGGCTTCGTGAA	essential_collection	chrIV	-	915299	CGG	0.493520583627	2	2	2	2	2	0	0	0	0	0	0	0	1	0	0	0	0	0	0	chr4	915297	20	YDR225W	HTA1	-145	0	0.52	2	915300	915319	4	2275322	2275341	2275319
AGTATTTACGATCCACTGGC	essential_collection	chrIV	-	915311	TGG	0.53435913567	3.5	3	1	2	2	1	0	0	0	1	0	0	0	0	0	0	0	0	3	chr4	915309	20	YDR225W	HTA1	-133	0	0.6	2	915312	915331	4	2275334	2275353	2275331
TGCTAGTATTTACGATCCAC	essential_collection	chrIV	-	915315	TGG	0.530218890854	3.5	3	1	2	1	1	0	0	0	1	0	0	0	0	0	0	0	0	3	chr4	915313	20	YDR225W	HTA1	-129	0	0.68	2	915316	915335	4	2275338	2275357	2275335
CCGTTCACGAAGCCAGCCAG	essential_collection	chrIV	+	915316	TGG	0.612361228593	2	2	2	2	1	0	0	0	0	1	0	0	0	0	0	0	0	0	0	chr4	915319	20	YDR225W	HTA1	-149	0	0.53	2	915297	915316	4	2275319	2275338	2275341
AGAAAATCTACAAGCTGATT	essential_collection	chrIV	-	915373	AGG	0.381099255853	4.5	2	4	1	1	0	0	0	0	0	1	0	0	0	0	0	0	0	0	chr4	915371	20	YDR225W	HTA1	-71	0.01	0.29	2	915374	915393	4	2275396	2275415	2275393
TAATCAGCTTGTAGATTTTC	essential_collection	chrIV	+	915392	TGG	0.14005255759	4.5	4	2	1	1	0	0	1	0	1	0	0	0	0	0	0	0	0	0	chr4	915395	20	YDR225W	HTA1	-73	0.01	0.28	2	915373	915392	4	2275395	2275414	2275417
GATTGGAAGTAAATAGATGA	essential_collection	chrIV	-	915408	TGG	0.564344049816	2	2	3	0	2	0	0	0	0	1	0	0	0	0	0	0	0	0	2	chr4	915406	20	YDR225W	HTA1	-36	0	0.36	2	915409	915428	4	2275431	2275450	2275428
TCAAGAAGAGAAGTACAGAT	essential_collection	chrIV	-	915425	TGG	0.474930196753	3.5	1	2	1	1	0	0	0	0	1	0	0	0	0	0	0	0	0	0	chr4	915423	20	YDR225W	HTA1	-19	0.01	0.41	2	915426	915445	4	2275448	2275467	2275445
ACAATGTTGTTCTACTGTTA	essential_collection	chrIV	-	923934	AGG	0.315262535253	3.5	2	2	1	1	0	0	0	0	0	1	0	0	0	0	0	0	0	0	chr4	923932	20	YDR228C	PCF11	-70	0.11	0.38	2	923935	923954	4	2283957	2283976	2283954
GAGAACTTGGCCTAAGGCAT	essential_collection	chrIV	-	923986	GGG	0.555630773984	3.5	2	2	2	2	0	0	0	0	0	0	1	0	0	0	0	0	0	0	chr4	923984	20	YDR228C	PCF11	-122	0	0.99	2	923987	924006	4	2284009	2284028	2284006
TGAGAACTTGGCCTAAGGCA	essential_collection	chrIV	-	923987	TGG	0.530376293081	2	2	2	2	2	0	0	0	0	1	0	0	0	0	0	0	0	0	0	chr4	923985	20	YDR228C	PCF11	-123	0	0.99	2	923988	924007	4	2284010	2284029	2284007
TTGGATGAGAACTTGGCCTA	essential_collection	chrIV	-	923992	AGG	0.577710663818	2	2	2	2	2	0	0	0	0	0	1	0	0	0	0	0	0	0	0	chr4	923990	20	YDR228C	PCF11	-128	0	1	2	923993	924012	4	2284015	2284034	2284012
TCGCTTTCTTCCCATGCCTT	essential_collection	chrIV	+	923993	AGG	0.464885589773	4.5	3	1	3	1	1	0	0	0	0	1	0	0	0	0	0	0	0	0	chr4	923996	20	YDR228C	PCF11	-108	0	0.73	2	923974	923993	4	2283996	2284015	2284018
ATCTAAGTTTTAGTTTACCC	essential_collection	chrIV	-	924041	GGG	0.571543611451	4.5	4	2	3	1	0	0	1	0	0	0	1	0	0	0	0	0	0	0	chr4	924039	20	YDR228C	PCF11	-177	0	0.78	2	924042	924061	4	2284064	2284083	2284061
AACTAAAACTTAGATGCACT	essential_collection	chrIV	+	924066	AGG	0.61799917257	3.5	2	4	1	1	0	0	0	0	0	1	0	0	0	0	0	0	0	0	chr4	924069	20	YDR228C	PCF11	-181	0	0.79	2	924047	924066	4	2284069	2284088	2284091
AAGGACGGGGTACGAAACAA	essential_collection	chrIV	+	925953	TGG	0.559732749356	1	1	3	1	4	0	0	0	0	1	0	0	0	0	0	0	0	0	0	chr4	925956	20	YDR231C	COX20	983	0.12	0.74	1	925934	925953	4	2285956	2285975	2285978
GACGGGGTACGAAACAATGG	essential_collection	chrIV	+	925956	CGG	0.684393087185	1	1	3	1	4	0	0	0	0	0	0	0	1	0	0	0	0	0	0	chr4	925959	20	YDR231C	COX20	980	0.1	0.74	1	925937	925956	4	2285959	2285978	2285981
GGGGTACGAAACAATGGCGG	essential_collection	chrIV	+	925959	CGG	0.602730639708	1	1	3	1	4	0	0	0	0	0	0	0	1	0	0	0	0	0	0	chr4	925962	20	YDR231C	COX20	977	0.09	0.73	1	925940	925959	4	2285962	2285981	2285984
CGGCAAAAATGGCGAAGATG	essential_collection	chrIV	+	925979	AGG	0.56614324227	1.5	1	5	1	2	0	0	0	0	0	1	0	0	0	0	0	0	0	0	chr4	925982	20	YDR231C	COX20	957	0.09	1	1	925960	925979	4	2285982	2286001	2286004
TGAGGATACAGACAATTTGA	essential_collection	chrIV	+	925997	TGG	0.476662487245	3	3	2	1	2	1	0	0	0	1	0	0	0	0	0	0	0	0	0	chr4	926000	20	YDR231C	COX20	939	0.16	0.73	1	925978	925997	4	2286000	2286019	2286022
TCGGCAGAGTTTCTCGTAGG	essential_collection	chrIV	-	926026	CGG	0.610377002764	3.5	3	1	1	2	1	0	0	0	0	0	0	1	0	0	0	0	0	0	chr4	926024	20	YDR231C	COX20	889	0.27	0.54	0	926027	926046	4	2286049	2286068	2286046
TCCTCGGCAGAGTTTCTCGT	essential_collection	chrIV	-	926029	AGG	0.578743842038	3.5	3	1	2	2	1	0	0	0	0	1	0	0	0	0	0	0	0	0	chr4	926027	20	YDR231C	COX20	886	0.26	0.6	0	926030	926049	4	2286052	2286071	2286049
AAACGTTTGTGTGGTTTCCT	essential_collection	chrIV	-	926045	CGG	0.476443006268	3.5	3	3	2	2	1	0	0	0	0	0	0	1	0	0	0	0	0	0	chr4	926043	20	YDR231C	COX20	870	0.2	0.55	1	926046	926065	4	2286068	2286087	2286065
GCCTACGAGAAACTCTGCCG	essential_collection	chrIV	+	926045	AGG	0.683428952573	1.5	1	3	2	1	0	0	0	0	0	1	0	0	0	0	0	0	0	0	chr4	926048	20	YDR231C	COX20	891	0.27	0.54	0	926026	926045	4	2286048	2286067	2286070
CTGCTCGTTACGCACTGCTG	essential_collection	chrIV	+	926949	TGG	0.606292203882	2	2	1	1	1	0	0	0	0	1	0	0	0	0	0	0	0	0	0	chr4	926952	20	YDR231C	COX20	-13	0.59	0.27	1	926930	926949	4	2286952	2286971	2286974
AGCAGTGGAGTTTGATATAG	essential_collection	chrIV	+	926994	TGG	0.452785875252	3	3	1	1	2	1	0	0	0	1	0	0	0	0	0	0	0	0	0	chr4	926997	20	YDR231C	COX20	-58	0.02	0.64	2	926975	926994	4	2286997	2287016	2287019
AGTGGAGTTTGATATAGTGG	essential_collection	chrIV	+	926997	TGG	0.675263604455	3	3	1	0	2	1	0	0	0	1	0	0	0	0	0	0	0	0	0	chr4	927000	20	YDR231C	COX20	-61	0	0.63	2	926978	926997	4	2287000	2287019	2287022
AGCTTATTATAGCACCGTCG	essential_collection	chrIV	-	927006	GGG	0.612584936851	3.5	2	1	2	1	0	0	0	0	0	0	1	0	0	0	0	0	0	0	chr4	927004	20	YDR231C	COX20	-91	0	0.93	2	927007	927026	4	2287029	2287048	2287026
CAAGCTTATTATAGCACCGT	essential_collection	chrIV	-	927008	CGG	0.595938639865	3.5	2	2	2	1	0	0	0	0	0	0	0	1	0	0	0	0	0	0	chr4	927006	20	YDR231C	COX20	-93	0	0.93	2	927009	927028	4	2287031	2287050	2287028
AGCGGTAGGGTAAGCCGTGC	essential_collection	chrIV	-	927031	AGG	0.49347535451	1	1	2	2	3	0	0	0	0	0	1	0	0	0	0	0	0	0	0	chr4	927029	20	YDR231C	COX20	-116	0	0.85	2	927032	927051	4	2287054	2287073	2287051
CTATAATAAGCTTGCCTGCA	essential_collection	chrIV	+	927034	CGG	0.515999117177	2	2	2	2	1	0	0	0	0	0	0	0	1	0	0	0	0	0	0	chr4	927037	20	YDR231C	COX20	-98	0	0.9	2	927015	927034	4	2287037	2287056	2287059
GGCGGCCTTTCCGAGCGGTA	essential_collection	chrIV	-	927044	GGG	0.586716680063	3	3	1	2	2	1	0	0	0	0	0	1	0	0	0	0	0	0	0	chr4	927042	20	YDR231C	COX20	-129	0	0.96	2	927045	927064	4	2287067	2287086	2287064
AGGCGGCCTTTCCGAGCGGT	essential_collection	chrIV	-	927045	AGG	0.506470862594	3.5	3	1	2	2	1	0	0	0	0	1	0	0	0	0	0	0	0	0	chr4	927043	20	YDR231C	COX20	-130	0	0.94	2	927046	927065	4	2287068	2287087	2287065
ACGAAGGCGGCCTTTCCGAG	essential_collection	chrIV	-	927049	CGG	0.677773150186	3	3	2	2	2	1	0	0	0	0	0	0	1	0	0	0	0	0	0	chr4	927047	20	YDR231C	COX20	-134	0	0.97	2	927050	927069	4	2287072	2287091	2287069
GCACGGCTTACCCTACCGCT	essential_collection	chrIV	+	927051	CGG	0.586372610999	3.5	2	1	3	2	0	0	0	0	0	0	0	1	0	0	0	0	0	0	chr4	927054	20	YDR231C	COX20	-115	0	0.83	2	927032	927051	4	2287054	2287073	2287076
GCTTACCCTACCGCTCGGAA	essential_collection	chrIV	+	927056	AGG	0.589217301052	2	2	2	3	2	0	0	0	0	0	1	0	0	0	0	0	0	0	0	chr4	927059	20	YDR231C	COX20	-120	0	0.79	2	927037	927056	4	2287059	2287078	2287081
AGACCAATGAGCGACGAAGG	essential_collection	chrIV	-	927062	CGG	0.661066864681	1	1	2	2	2	0	0	0	0	0	0	0	1	0	0	0	0	0	0	chr4	927060	20	YDR232W	HEM1	-128	0	0.69	2	927063	927082	4	2287085	2287104	2287082
CGCAGACCAATGAGCGACGA	essential_collection	chrIV	-	927065	AGG	0.579765107008	1	1	2	2	1	0	0	0	0	0	1	0	0	0	0	0	0	0	0	chr4	927063	20	YDR232W	HEM1	-125	0	0.74	2	927066	927085	4	2287088	2287107	2287085
AGGCCGCCTTCGTCGCTCAT	essential_collection	chrIV	+	927076	TGG	0.44219757547	3.5	2	1	2	2	0	0	0	0	1	0	0	0	0	0	0	0	0	0	chr4	927079	20	YDR232W	HEM1	-135	0	0.82	2	927057	927076	4	2287079	2287098	2287101
CTTCGTCGCTCATTGGTCTG	essential_collection	chrIV	+	927083	CGG	0.661053586296	2	2	1	1	2	0	0	0	0	0	0	0	1	0	0	0	0	0	0	chr4	927086	20	YDR232W	HEM1	-128	0	0.69	2	927064	927083	4	2287086	2287105	2287108
CGCTCATTGGTCTGCGGCCG	essential_collection	chrIV	+	927089	CGG	0.305328382493	2	2	1	2	2	0	0	0	0	0	0	0	1	0	0	0	0	0	0	chr4	927092	20	YDR232W	HEM1	-122	0	0.69	2	927070	927089	4	2287092	2287111	2287114
GCTCATTGGTCTGCGGCCGC	essential_collection	chrIV	+	927090	GGG	0.430018200872	2	2	1	2	2	0	0	0	0	0	0	1	0	0	0	0	0	0	0	chr4	927093	20	YDR232W	HEM1	-121	0	0.69	2	927071	927090	4	2287093	2287112	2287115
ATGGATCAGAACAATGGGCA	essential_collection	chrIV	-	927155	AGG	0.610880661349	1	1	2	1	3	0	0	0	0	0	1	0	0	0	0	0	0	0	0	chr4	927153	20	YDR232W	HEM1	-35	0.47	0.37	1	927156	927175	4	2287178	2287197	2287175
AACGCATGGATCAGAACAAT	essential_collection	chrIV	-	927160	GGG	0.451596849188	3.5	1	2	1	2	0	0	0	0	0	0	1	0	0	0	0	0	0	0	chr4	927158	20	YDR232W	HEM1	-30	0.49	0.37	1	927161	927180	4	2287183	2287202	2287180
TTTAGGTCAGACACTGGTTT	essential_collection	chrIV	-	933377	TGG	0.405460572027	5.5	3	1	1	2	0	1	0	0	1	0	0	0	0	0	0	0	0	0	chr4	933375	20	YDR235W	PRP42	-116	0	1	2	933378	933397	4	2293400	2293419	2293397
ACGGGCTTTAGGTCAGACAC	essential_collection	chrIV	-	933383	TGG	0.666974165632	3	3	1	1	3	1	0	0	0	1	0	0	0	0	0	0	0	0	0	chr4	933381	20	YDR235W	PRP42	-110	0	0.8	2	933384	933403	4	2293406	2293425	2293403
AGTGTCTGACCTAAAGCCCG	essential_collection	chrIV	+	933402	TGG	0.655828028885	1.5	1	3	3	1	0	0	0	0	1	0	0	0	0	0	0	0	0	0	chr4	933405	20	YDR235W	PRP42	-112	0	0.82	2	933383	933402	4	2293405	2293424	2293427
GTGTCTGACCTAAAGCCCGT	essential_collection	chrIV	+	933403	GGG	0.676377982387	3.5	1	3	3	1	0	0	0	0	0	0	1	0	0	0	0	0	0	0	chr4	933406	20	YDR235W	PRP42	-111	0	0.82	2	933384	933403	4	2293406	2293425	2293428
TCTACATAAAAAAGTCAAGT	essential_collection	chrIV	+	933442	AGG	0.60801364381	3.5	1	6	1	1	0	0	0	0	0	1	0	0	0	0	0	0	0	2	chr4	933445	20	YDR235W	PRP42	-72	0	0.48	2	933423	933442	4	2293445	2293464	2293467
ATGTTTGCTACTTCAGTTAA	essential_collection	chrIV	-	933481	TGG	0.245828554243	3.5	3	2	1	1	1	0	0	0	1	0	0	0	0	0	0	0	0	0	chr4	933479	20	YDR235W	PRP42	-12	0.6	0.37	1	933482	933501	4	2293504	2293523	2293501
TGTTCTAGAAAGTGGTAATT	essential_collection	chrIV	-	935935	TGG	0.179956688987	4.5	2	3	1	2	0	0	0	0	1	0	0	0	0	0	0	0	0	0	chr4	935933	20	YDR236C	FMN1	-29	0.55	0.38	1	935936	935955	4	2295958	2295977	2295955
AGCATTGGTAACACTATTAT	essential_collection	chrIV	-	935971	TGG	0.293570812303	3.5	2	2	1	2	0	0	0	0	1	0	0	0	0	0	0	0	0	0	chr4	935969	20	YDR236C	FMN1	-65	0.02	0.9	2	935972	935991	4	2295994	2296013	2295991
TTGTAGTCCTTTATGCAGGA	essential_collection	chrIV	-	936032	GGG	0.585481623809	3.5	3	1	2	2	1	0	0	0	0	0	1	0	0	0	0	0	0	0	chr4	936030	20	YDR236C	FMN1	-126	0	0.98	2	936033	936052	4	2296055	2296074	2296052
TTTGTAGTCCTTTATGCAGG	essential_collection	chrIV	-	936033	AGG	0.552645216638	3.5	3	1	2	2	1	0	0	0	0	1	0	0	0	0	0	0	0	0	chr4	936031	20	YDR236C	FMN1	-127	0	0.98	2	936034	936053	4	2296056	2296075	2296053
GTATTTGTAGTCCTTTATGC	essential_collection	chrIV	-	936036	AGG	0.503723764261	3.5	3	1	2	1	1	0	0	0	0	1	0	0	0	0	0	0	0	0	chr4	936034	20	YDR236C	FMN1	-130	0	0.95	2	936037	936056	4	2296059	2296078	2296056
AGGTTATTAATGAAGAGTAT	essential_collection	chrIV	-	936277	GGG	0.599159369624	3.5	2	2	0	2	0	0	0	0	0	0	1	0	0	0	0	0	0	0	chr4	936275	20	YDR237W	MRPL7	-185	0.73	0.14	1	936278	936297	4	2296300	2296319	2296297
CTACTACTTTATTCGCTTTA	essential_collection	chrIV	+	936400	CGG	0.175125278913	4.5	3	1	1	1	1	0	0	0	0	0	0	1	0	0	0	0	0	0	chr4	936403	20	YDR237W	MRPL7	-83	0	0.93	2	936381	936400	4	2296403	2296422	2296425
ATTACTTTTGTTTATTCTCA	essential_collection	chrIV	+	940866	AGG	0.427191860565	6.5	4	1	1	1	0	0	1	0	0	1	0	0	0	0	0	0	0	2	chr4	940869	20	YDR238C	SEC26	-11	0.78	0.18	1	940847	940866	4	2300869	2300888	2300891
TTCTACGTGTAGCGAGTACA	essential_collection	chrIV	+	940953	CGG	0.663118350246	2.5	2	1	1	1	0	0	0	0	0	0	0	1	0	0	0	0	0	0	chr4	940956	20	YDR238C	SEC26	-98	0	0.85	2	940934	940953	4	2300956	2300975	2300978
ATGTCATATATGTACGTTTA	essential_collection	chrIV	-	941013	TGG	0.25876314256	3.5	3	1	1	1	1	0	0	0	1	0	0	0	0	0	0	0	0	0	chr4	941011	20	YDR238C	SEC26	-179	0.15	0.72	2	941014	941033	4	2301036	2301055	2301033
TTTTGCTTATATTAGTCGAA	essential_collection	chrIV	+	945184	GGG	0.544254642743	4	4	2	1	1	0	0	1	0	0	0	1	0	0	0	0	0	0	0	chr4	945187	20	YDR240C	SNU56	-2	0.29	0.18	1	945165	945184	4	2305187	2305206	2305209
CTTATTCTCATGATTGCTAC	essential_collection	chrIV	-	945304	TGG	0.37623213493	3.5	2	1	1	1	0	0	0	0	1	0	0	0	0	0	0	0	0	0	chr4	945302	20	YDR240C	SNU56	-143	0.09	0.58	2	945305	945324	4	2305327	2305346	2305324
GAAGTAATTAAAGATCATGT	essential_collection	chrIV	+	945353	TGG	0.611461860641	3.5	2	3	1	1	0	0	0	0	1	0	0	0	0	0	0	0	0	1	chr4	945356	20	YDR240C	SNU56	-171	0.68	0.16	1	945334	945353	4	2305356	2305375	2305378
CTAATAAACAGATGATATTT	essential_collection	chrIV	-	945368	TGG	0.111180761287	5.5	3	3	1	1	0	1	0	0	1	0	0	0	0	0	0	3	5	2	chr4	945366	20	YDR240C	SNU56	-207	0.88	0.08	0	945369	945388	4	2305391	2305410	2305388
GGAAGAGGGTACCGACTTGT	essential_collection	chrIV	-	950419	CGG	0.569582662293	3.5	2	2	2	3	0	0	0	0	0	0	0	1	0	0	0	0	0	0	chr4	950417	20	YDR244W	PEX5	-108	0	0.98	2	950420	950439	4	2310442	2310461	2310439
TCCGAATTCCTCCGACAAGT	essential_collection	chrIV	+	950425	CGG	0.627601835587	3.5	2	2	2	1	0	0	0	0	0	0	0	1	0	0	0	0	0	0	chr4	950428	20	YDR243C	PRP28	-102	0	0.83	2	950406	950425	4	2310428	2310447	2310450
TATATATTCTCCGCCGGAAG	essential_collection	chrIV	-	950434	AGG	0.465497388708	2.5	2	2	2	2	0	0	0	0	0	1	0	0	0	0	0	0	0	0	chr4	950432	20	YDR244W	PEX5	-93	0	0.89	2	950435	950454	4	2310457	2310476	2310454
GACAAGTCGGTACCCTCTTC	essential_collection	chrIV	+	950438	CGG	0.350453833946	2.5	2	2	3	2	0	0	0	0	0	0	0	1	0	0	0	0	0	0	chr4	950441	20	YDR244W	PEX5	-110	0	0.96	2	950419	950438	4	2310441	2310460	2310463
AAGTCGGTACCCTCTTCCGG	essential_collection	chrIV	+	950441	CGG	0.728857162216	2.5	2	2	3	2	0	0	0	0	0	0	0	1	0	0	0	0	0	0	chr4	950444	20	YDR244W	PEX5	-107	0	0.98	2	950422	950441	4	2310444	2310463	2310466
CTTGGAAAACATGCATTCAA	essential_collection	chrIV	+	952543	AGG	0.529455449868	2	2	4	1	2	0	0	0	0	0	1	0	0	0	0	0	0	0	1	chr4	952546	20	YDR245W	MNN10	-183	0	0.61	2	952524	952543	4	2312546	2312565	2312568
ATCAAAGAGAAATGTCATTA	essential_collection	chrIV	-	952577	TGG	0.417448135362	2.5	2	3	1	1	0	0	0	0	1	0	0	0	0	0	0	0	0	0	chr4	952575	20	YDR245W	MNN10	-128	0	0.63	2	952578	952597	4	2312600	2312619	2312597
AAGGCCAAAGGAGGTTTATC	essential_collection	chrIV	+	952736	AGG	0.357094511473	3.5	3	3	2	2	1	0	0	0	0	1	0	0	0	0	0	0	0	0	chr4	952739	20	YDR245W	MNN10	10	0.43	0.13	0	952717	952736	4	2312739	2312758	2312761
GCATAAACTCCAACATATGA	essential_collection	chrIV	-	954145	TGG	0.408129810791	1.5	1	3	2	1	0	0	0	0	1	0	0	0	0	0	0	0	0	0	chr4	954143	20	YDR246W	TRS23	-97	0	0.75	2	954146	954165	4	2314168	2314187	2314165
CCGCCCAACTCCTGCCGAGG	essential_collection	chrIV	-	954167	AGG	0.578479277909	1	1	2	3	2	0	0	0	0	0	1	0	0	0	0	0	0	0	0	chr4	954165	20	YDR246W	TRS23	-75	0	1	2	954168	954187	4	2314190	2314209	2314187
GCACCGCCCAACTCCTGCCG	essential_collection	chrIV	-	954170	AGG	0.585782474368	1	1	2	3	1	0	0	0	0	0	1	0	0	0	0	0	0	0	0	chr4	954168	20	YDR246W	TRS23	-72	0	0.92	2	954171	954190	4	2314193	2314212	2314190
TGTTGGAGTTTATGCCTCCT	essential_collection	chrIV	+	954170	CGG	0.548383132369	3.5	3	1	2	2	1	0	0	0	0	0	0	1	0	0	0	0	0	0	chr4	954173	20	YDR246W	TRS23	-93	0	0.8	2	954151	954170	4	2314173	2314192	2314195
GGAGTTTATGCCTCCTCGGC	essential_collection	chrIV	+	954174	AGG	0.430935158094	3.5	3	1	2	2	1	0	0	0	0	1	0	0	0	0	0	0	0	0	chr4	954177	20	YDR246W	TRS23	-89	0	0.81	2	954155	954174	4	2314177	2314196	2314199
TATGCCTCCTCGGCAGGAGT	essential_collection	chrIV	+	954180	TGG	0.431075312575	3.5	1	1	2	2	0	0	0	0	1	0	0	0	0	0	0	0	0	0	chr4	954183	20	YDR246W	TRS23	-83	0	0.97	2	954161	954180	4	2314183	2314202	2314205
GCACTTTTGAACTTATGCAA	essential_collection	chrIV	-	954232	AGG	0.625950931195	4	4	2	1	1	0	0	1	0	0	1	0	0	0	0	0	0	0	0	chr4	954230	20	YDR246W	TRS23	-10	0.04	0.43	2	954233	954252	4	2314255	2314274	2314252
GTATTTATTCGCAATTAATG	essential_collection	chrIV	+	1003600	AGG	0.535896087354	4.5	3	2	1	1	1	0	0	0	0	1	0	0	0	0	0	0	0	0	chr4	1003603	20	YDR267C	CIA1	-19	0	0.61	2	1003581	1003600	4	2363603	2363622	2363625
TAAAACTTTCTGCTCTCAGC	essential_collection	chrIV	-	1003649	GGG	0.522596951801	3.5	3	4	1	1	1	0	0	0	0	0	1	0	0	0	0	0	0	0	chr4	1003647	20	YDR267C	CIA1	-89	0	0.88	2	1003650	1003669	4	2363672	2363691	2363669
CTAAAACTTTCTGCTCTCAG	essential_collection	chrIV	-	1003650	CGG	0.562864829861	3.5	3	4	1	1	1	0	0	0	0	0	0	1	0	0	0	0	0	0	chr4	1003648	20	YDR267C	CIA1	-90	0	0.88	2	1003651	1003670	4	2363673	2363692	2363670
CATCGTGATTGCCTTCAAAT	essential_collection	chrIV	-	1003677	AGG	0.422427226819	3.5	2	3	2	1	0	0	0	0	0	1	0	0	0	0	0	0	0	0	chr4	1003675	20	YDR267C	CIA1	-117	0.23	0.57	1	1003678	1003697	4	2363700	2363719	2363697
GTTTTAGATGACCTATTTGA	essential_collection	chrIV	+	1003683	AGG	0.316771346306	4	4	1	2	1	0	0	1	0	0	1	0	0	0	0	0	0	0	0	chr4	1003686	20	YDR267C	CIA1	-102	0	0.86	2	1003664	1003683	4	2363686	2363705	2363708
TGTAGAAACGTTTGAATTTA	essential_collection	chrIV	-	1003756	AGG	0.105884185034	3.5	3	3	1	1	1	0	0	0	0	1	0	0	0	0	0	0	0	2	chr4	1003754	20	YDR268W	MSW1	-186	0.75	0.18	1	1003757	1003776	4	2363779	2363798	2363776
TGTTTTGTGTTGCCTTTATA	essential_collection	chrIV	-	1003812	AGG	0.273034780205	4.5	4	1	2	1	0	0	1	0	0	1	0	0	0	0	0	0	0	0	chr4	1003810	20	YDR268W	MSW1	-130	0.2	0.76	2	1003813	1003832	4	2363835	2363854	2363832
CGGCTTCGAGAAAGTAGAAA	essential_collection	chrIV	+	1003896	AGG	0.378362403886	2	2	3	1	2	0	0	0	0	0	1	0	0	0	0	0	0	0	0	chr4	1003899	20	YDR268W	MSW1	-67	0	0.76	2	1003877	1003896	4	2363899	2363918	2363921
AGGGTATTATGATTTATTAC	essential_collection	chrIV	+	1003916	AGG	0.370305722965	4.5	3	1	1	3	1	0	0	0	0	1	0	0	0	0	0	0	0	0	chr4	1003919	20	YDR268W	MSW1	-47	0	0.96	2	1003897	1003916	4	2363919	2363938	2363941
TAAAACCTTTGAGATGGTGC	essential_collection	chrIV	-	1003925	AGG	0.536218313528	3	3	4	2	2	1	0	0	0	0	1	0	0	0	0	0	0	0	0	chr4	1003923	20	YDR268W	MSW1	-17	0.39	0.76	1	1003926	1003945	4	2363948	2363967	2363945
GTAACGTAAAACCTTTGAGA	essential_collection	chrIV	-	1003931	TGG	0.543100916199	3	3	4	2	1	1	0	0	0	1	0	0	0	0	0	0	0	0	0	chr4	1003929	20	YDR268W	MSW1	-11	0.5	0.62	1	1003932	1003951	4	2363954	2363973	2363951
GGCTACCTGCACCATCTCAA	essential_collection	chrIV	+	1003937	AGG	0.595620137062	1.5	1	2	2	2	0	0	0	0	0	1	0	0	0	0	0	0	0	0	chr4	1003940	20	YDR268W	MSW1	-26	0.23	0.83	1	1003918	1003937	4	2363940	2363959	2363962
TTTGTAGTAGCGATTTTCGC	essential_collection	chrIV	+	1005415	GGG	0.558881872086	4	4	1	1	1	0	0	1	0	0	0	1	0	0	0	0	0	0	0	chr4	1005418	20	YDR270W	CCC2	-191	0	0.66	2	1005396	1005415	4	2365418	2365437	2365440
GTAGCGATTTTCGCGGGCAG	essential_collection	chrIV	+	1005421	TGG	0.491137009087	4	4	1	1	3	0	0	1	0	1	0	0	0	0	0	0	0	0	0	chr4	1005424	20	YDR270W	CCC2	-185	0	0.66	2	1005402	1005421	4	2365424	2365443	2365446
GGAAAAGAACGGGTGCAGTG	essential_collection	chrIV	+	1005442	CGG	0.7286353598	1.5	1	4	1	3	0	0	0	0	0	0	0	1	0	0	0	0	0	0	chr4	1005445	20	YDR270W	CCC2	-164	0	0.89	2	1005423	1005442	4	2365445	2365464	2365467
AATCACCGGTGCAAACCCTT	essential_collection	chrIV	-	1005467	CGG	0.507426720997	4.5	2	3	3	2	0	0	0	0	0	0	0	1	0	0	0	0	0	0	chr4	1005465	20	YDR270W	CCC2	-118	0	0.64	2	1005468	1005487	4	2365490	2365509	2365487
TGAGTGCAATTAGCTGCCGA	essential_collection	chrIV	+	1005468	AGG	0.561841769731	2	2	2	2	1	0	0	0	0	0	1	0	0	0	0	0	0	0	0	chr4	1005471	20	YDR270W	CCC2	-138	0	0.88	2	1005449	1005468	4	2365471	2365490	2365493
GAGTGCAATTAGCTGCCGAA	essential_collection	chrIV	+	1005469	GGG	0.636369823515	2	2	2	2	1	0	0	0	0	0	0	1	0	0	0	0	0	0	0	chr4	1005472	20	YDR270W	CCC2	-137	0	0.86	2	1005450	1005469	4	2365472	2365491	2365494
GCAAAAGGTCTCGGAATCAC	essential_collection	chrIV	-	1005481	CGG	0.556290646558	1.5	1	4	1	2	0	0	0	0	0	0	0	1	0	0	0	0	0	0	chr4	1005479	20	YDR270W	CCC2	-104	0	0.63	2	1005482	1005501	4	2365504	2365523	2365501
CAAGTGTGTGCAAAAGGTCT	essential_collection	chrIV	-	1005490	CGG	0.555467495731	3.5	1	4	1	2	0	0	0	0	0	0	0	1	0	0	0	0	0	0	chr4	1005488	20	YDR270W	CCC2	-95	0	0.52	2	1005491	1005510	4	2365513	2365532	2365510
TATATACAAGTGTGTGCAAA	essential_collection	chrIV	-	1005496	AGG	0.503359911226	1.5	1	3	1	1	0	0	0	0	0	1	0	0	0	0	0	0	0	0	chr4	1005494	20	YDR270W	CCC2	-89	0	0.51	2	1005497	1005516	4	2365519	2365538	2365516
GCACACACTTGTATATATTT	essential_collection	chrIV	+	1005519	AGG	0.189251244525	5.5	3	1	1	1	0	1	0	0	0	1	0	0	0	0	0	0	0	0	chr4	1005522	20	YDR270W	CCC2	-87	0.02	0.49	2	1005500	1005519	4	2365522	2365541	2365544
CACACACTTGTATATATTTA	essential_collection	chrIV	+	1005520	GGG	0.245363670329	3.5	3	1	1	1	1	0	0	0	0	0	1	0	0	0	0	0	0	0	chr4	1005523	20	YDR270W	CCC2	-86	0.03	0.48	2	1005501	1005520	4	2365523	2365542	2365545
GTATATATTTAGGGAAGTCA	essential_collection	chrIV	+	1005529	CGG	0.634616675726	3.5	3	2	1	3	1	0	0	0	0	0	0	1	0	0	0	0	0	0	chr4	1005532	20	YDR270W	CCC2	-77	0.15	0.42	2	1005510	1005529	4	2365532	2365551	2365554
AGGGAAGTCACGGTAACTAA	essential_collection	chrIV	+	1005539	TGG	0.498210078291	1	1	2	1	3	0	0	0	0	1	0	0	0	0	0	0	0	0	0	chr4	1005542	20	YDR270W	CCC2	-67	0.32	0.32	1	1005520	1005539	4	2365542	2365561	2365564
CTTCTCAAATTTGAGACATA	essential_collection	chrIV	+	1005566	TGG	0.324812797325	3	3	3	1	1	1	0	0	0	1	0	0	0	0	0	0	0	0	0	chr4	1005569	20	YDR270W	CCC2	-40	0.71	0.08	1	1005547	1005566	4	2365569	2365588	2365591
GATTAGACTTTAATTCTGCC	essential_collection	chrIV	+	1005588	TGG	0.474073096079	3	3	2	2	1	1	0	0	0	1	0	0	0	0	0	0	0	0	0	chr4	1005591	20	YDR270W	CCC2	-18	0.83	0.08	1	1005569	1005588	4	2365591	2365610	2365613
TTACTGAAAATACATAGAGT	essential_collection	chrIV	-	1008799	AGG	0.599586470071	3.5	2	4	1	1	0	0	0	0	0	1	0	0	0	0	0	0	0	0	chr4	1008797	20	YDR271C	NA	-17	0	0.72	2	1008800	1008819	4	2368822	2368841	2368819
TAATATCCCTTGAAACCGAC	essential_collection	chrIV	-	1008839	GGG	0.567943205803	2	2	3	3	1	0	0	0	0	0	0	1	0	0	0	0	0	0	0	chr4	1008837	20	YDR271C	NA	-57	0	0.76	2	1008840	1008859	4	2368862	2368881	2368859
ATAATATCCCTTGAAACCGA	essential_collection	chrIV	-	1008840	CGG	0.624666751164	2	2	3	3	1	0	0	0	0	0	0	0	1	0	0	0	0	0	0	chr4	1008838	20	YDR271C	NA	-58	0	0.73	2	1008841	1008860	4	2368863	2368882	2368860
CTACTAGTCGTATTACCCGT	essential_collection	chrIV	+	1008841	CGG	0.665150805149	3.5	2	1	3	1	0	0	0	0	0	0	0	1	0	0	0	0	0	0	chr4	1008844	20	YDR271C	NA	-38	0	0.68	2	1008822	1008841	4	2368844	2368863	2368866
GTATTACCCGTCGGTTTCAA	essential_collection	chrIV	+	1008850	GGG	0.547081536868	3	3	2	3	2	1	0	0	0	0	0	1	0	0	0	0	0	0	0	chr4	1008853	20	YDR271C	NA	-47	0	0.88	2	1008831	1008850	4	2368853	2368872	2368875
GGTTTCAAGGGATATTATGG	essential_collection	chrIV	+	1008862	AGG	0.621998369232	3	3	2	1	3	1	0	0	0	0	1	0	0	0	0	0	0	0	0	chr4	1008865	20	YDR271C	NA	-59	0	0.72	2	1008843	1008862	4	2368865	2368884	2368887
TTTTCTAAGAGGGATATAAT	essential_collection	chrIV	-	1008897	GGG	0.366561374356	4.5	4	2	1	3	0	0	1	0	0	0	1	0	0	0	0	0	0	0	chr4	1008895	20	YDR272W	GLO2	-45	0.05	0.53	2	1008898	1008917	4	2368920	2368939	2368917
GCTAGATTTACCAATATCAA	essential_collection	chrIV	+	1008960	AGG	0.447123056117	3	3	2	2	1	1	0	0	0	0	1	0	0	0	0	0	0	0	2	chr4	1008963	20	YDR272W	GLO2	-3	0.57	0.35	1	1008941	1008960	4	2368963	2368982	2368985
AATATCAAAGGGAAGACTGC	essential_collection	chrIV	+	1008972	AGG	0.590553460923	1.5	1	3	1	3	0	0	0	0	0	1	0	0	0	0	0	0	0	0	chr4	1008975	20	YDR272W	GLO2	9	0.62	0.29	0	1008953	1008972	4	2368975	2368994	2368997
ACGCCCTCAAAAGGGGGTCC	essential_collection	chrIV	-	1013813	TGG	0.478683269155	1	1	4	3	5	0	0	0	0	1	0	0	0	0	0	0	0	0	0	chr4	1013811	20	YDR276C	PMP3	-106	0	0.8	2	1013814	1013833	4	2373836	2373855	2373833
TTAACCACGCCCTCAAAAGG	essential_collection	chrIV	-	1013819	GGG	0.650585037663	2	2	4	3	2	0	0	0	0	0	0	1	0	0	0	0	0	0	0	chr4	1013817	20	YDR276C	PMP3	-112	0	0.89	2	1013820	1013839	4	2373842	2373861	2373839
CCTTTAACCACGCCCTCAAA	essential_collection	chrIV	-	1013822	AGG	0.313395244207	3	3	3	3	1	1	0	0	0	0	1	0	0	0	0	0	0	0	0	chr4	1013820	20	YDR276C	PMP3	-115	0	0.9	2	1013823	1013842	4	2373845	2373864	2373842
AGGACCCCCTTTTGAGGGCG	essential_collection	chrIV	+	1013832	TGG	0.442630113209	4	4	1	5	3	0	0	1	0	1	0	0	0	0	0	0	0	0	0	chr4	1013835	20	YDR276C	PMP3	-104	0	0.72	2	1013813	1013832	4	2373835	2373854	2373857
ATGCAATGGGTGTGGGCTCT	essential_collection	chrIV	-	1013848	GGG	0.42932226948	3.5	1	2	1	3	0	0	0	0	0	0	1	0	0	0	0	0	0	0	chr4	1013846	20	YDR276C	PMP3	-141	0	0.92	2	1013849	1013868	4	2373871	2373890	2373868
GCGGAAGATGCAATGGGTGT	essential_collection	chrIV	-	1013855	GGG	0.567943737255	3.5	1	2	1	3	0	0	0	0	0	0	1	0	0	0	0	0	0	0	chr4	1013853	20	YDR276C	PMP3	-148	0	0.87	2	1013856	1013875	4	2373878	2373897	2373875
AGCGGAAGATGCAATGGGTG	essential_collection	chrIV	-	1013856	TGG	0.454784804094	1.5	1	2	1	3	0	0	0	0	1	0	0	0	0	0	0	0	0	0	chr4	1013854	20	YDR276C	PMP3	-149	0	0.86	2	1013857	1013876	4	2373879	2373898	2373876
CTAATAGCGGAAGATGCAAT	essential_collection	chrIV	-	1013861	GGG	0.615517386295	3.5	1	2	1	2	0	0	0	0	0	0	1	0	0	0	0	0	0	0	chr4	1013859	20	YDR276C	PMP3	-154	0	0.92	2	1013862	1013881	4	2373884	2373903	2373881
ATTGCATCTTCCGCTATTAG	essential_collection	chrIV	+	1013881	GGG	0.532924768374	2.5	2	1	2	1	0	0	0	0	0	0	1	0	0	0	0	0	0	0	chr4	1013884	20	YDR276C	PMP3	-153	0	0.91	2	1013862	1013881	4	2373884	2373903	2373906
ATTAGGGGACTGCGGAAGTG	essential_collection	chrIV	+	1013896	AGG	0.557061441485	2	2	2	1	4	0	0	0	0	0	1	0	0	0	0	0	0	0	0	chr4	1013899	20	YDR276C	PMP3	-168	0.05	1	2	1013877	1013896	4	2373899	2373918	2373921
TAGGGGACTGCGGAAGTGAG	essential_collection	chrIV	+	1013898	GGG	0.621833302616	1	1	2	1	4	0	0	0	0	0	0	1	0	0	0	0	0	0	0	chr4	1013901	20	YDR276C	PMP3	-170	0.06	1	2	1013879	1013898	4	2373901	2373920	2373923
TGTGTAATTATCTCGCACTG	essential_collection	chrIV	-	1020474	AGG	0.718310374344	2.5	2	2	1	1	0	0	0	0	0	1	0	0	0	0	0	0	0	0	chr4	1020472	20	YDR280W	RRP45	-154	0	0.96	2	1020475	1020494	4	2380497	2380516	2380494
ATATTGTCACTACCAACGAA	essential_collection	chrIV	+	1020514	TGG	0.619542583028	2.5	2	2	2	1	0	0	0	0	1	0	0	0	0	0	0	0	0	0	chr4	1020517	20	YDR280W	RRP45	-135	0	0.78	2	1020495	1020514	4	2380517	2380536	2380539
TATTGTCACTACCAACGAAT	essential_collection	chrIV	+	1020515	GGG	0.544636376526	3.5	2	2	2	1	0	0	0	0	0	0	1	0	0	0	0	0	0	0	chr4	1020518	20	YDR280W	RRP45	-134	0	0.78	2	1020496	1020515	4	2380518	2380537	2380540
AAGCAGCAACTTGATTTCAC	essential_collection	chrIV	+	1036998	AGG	0.534098114273	3	3	2	1	1	1	0	0	0	0	1	0	0	0	0	0	0	0	0	chr4	1037001	20	YDR288W	NSE3	-168	0.48	0.26	1	1036979	1036998	4	2397001	2397020	2397023
ATTTCACAGGTCACTTAGTG	essential_collection	chrIV	+	1037011	TGG	0.436976876012	3	3	1	1	2	1	0	0	0	1	0	0	0	0	0	0	0	0	0	chr4	1037014	20	YDR288W	NSE3	-155	0.25	0.32	1	1036992	1037011	4	2397014	2397033	2397036
TTTCACAGGTCACTTAGTGT	essential_collection	chrIV	+	1037012	GGG	0.5981496738	3.5	3	1	1	2	1	0	0	0	0	0	1	0	0	0	0	0	0	0	chr4	1037015	20	YDR288W	NSE3	-154	0.23	0.32	1	1036993	1037012	4	2397015	2397034	2397037
TAGCAAGTATTACATGCATG	essential_collection	chrIV	+	1037050	CGG	0.679591060149	2.5	2	2	1	1	0	0	0	0	0	0	0	1	0	0	0	0	0	0	chr4	1037053	20	YDR288W	NSE3	-116	0	0.9	2	1037031	1037050	4	2397053	2397072	2397075
ATATCGCGCTGTTAAAGGAG	essential_collection	chrIV	-	1037057	AGG	0.654244364112	2.5	2	3	1	2	0	0	0	0	0	1	0	0	0	0	0	0	0	0	chr4	1037055	20	YDR288W	NSE3	-88	0	0.77	2	1037058	1037077	4	2397080	2397099	2397077
CACGTATATCGCGCTGTTAA	essential_collection	chrIV	-	1037062	AGG	0.286148508716	2.5	2	2	1	1	0	0	0	0	0	1	0	0	0	0	0	0	0	0	chr4	1037060	20	YDR288W	NSE3	-83	0	0.73	2	1037063	1037082	4	2397085	2397104	2397082
TTATTATCAACTTCGATTGA	essential_collection	chrIV	+	1037131	AGG	0.293425782684	3.5	2	2	1	1	0	0	0	0	0	1	0	0	0	0	0	0	0	0	chr4	1037134	20	YDR288W	NSE3	-35	0.06	0.53	2	1037112	1037131	4	2397134	2397153	2397156
ATTATCAACTTCGATTGAAG	essential_collection	chrIV	+	1037133	GGG	0.575548635449	2.5	2	2	1	1	0	0	0	0	0	0	1	0	0	0	0	0	0	0	chr4	1037136	20	YDR288W	NSE3	-33	0.09	0.54	2	1037114	1037133	4	2397136	2397155	2397158
AACTACTGCGTAAACATTTG	essential_collection	chrIV	-	1045173	AGG	0.441453797571	3.5	3	3	1	1	1	0	0	0	0	1	0	0	0	0	0	0	0	0	chr4	1045171	20	YDR292C	SRP101	-41	0	0.89	2	1045174	1045193	4	2405196	2405215	2405193
GATGATTTCGTTATTGTTTC	essential_collection	chrIV	+	1045240	CGG	0.286182832087	4.5	3	1	1	1	1	0	0	0	0	0	0	1	0	0	0	0	0	0	chr4	1045243	20	YDR292C	SRP101	-87	0	0.66	2	1045221	1045240	4	2405243	2405262	2405265
GATGATATTTGTACAGCAAA	essential_collection	chrIV	+	1045309	AGG	0.414460256396	3.5	3	3	1	1	1	0	0	0	0	1	0	0	0	0	0	0	0	0	chr4	1045312	20	YDR292C	SRP101	-156	0	0.79	2	1045290	1045309	4	2405312	2405331	2405334
ATGATATTTGTACAGCAAAA	essential_collection	chrIV	+	1045310	GGG	0.43710419189	3.5	3	4	1	1	1	0	0	0	0	0	1	0	0	0	0	0	0	0	chr4	1045313	20	YDR292C	SRP101	-157	0	0.74	2	1045291	1045310	4	2405313	2405332	2405335
AGCAAAAGGGTATTTAGTAA	essential_collection	chrIV	+	1045323	CGG	0.532670549661	3.5	3	4	1	3	1	0	0	0	0	0	0	1	0	0	0	0	0	0	chr4	1045326	20	YDR292C	SRP101	-170	0	0.49	2	1045304	1045323	4	2405326	2405345	2405348
AAAATAAGACCAAAATGTTT	essential_collection	chrIV	+	1049655	AGG	0.283073194021	5.5	3	4	2	1	0	1	0	0	0	1	0	0	0	0	0	0	0	2	chr4	1049658	20	YDR293C	SSD1	-147	0.01	0.96	2	1049636	1049655	4	2409658	2409677	2409680
TGGTATGGCGAAAATAAGCC	essential_collection	chrIV	+	1049690	TGG	0.50344573824	1.5	1	4	2	2	0	0	0	0	1	0	0	0	0	0	0	0	0	0	chr4	1049693	20	YDR293C	SSD1	-182	0	0.79	2	1049671	1049690	4	2409693	2409712	2409715
GCACGTCTGAAATTTAACCG	essential_collection	chrIV	-	1054974	TGG	0.763026788154	3	3	3	2	1	1	0	0	0	1	0	0	0	0	0	0	0	0	0	chr4	1054972	20	YDR295C	HDA2	-75	0	0.92	2	1054975	1054994	4	2414997	2415016	2414994
AAATGAGTCGTTAACTTGAC	essential_collection	chrIV	-	1055012	AGG	0.534856958523	2	2	3	1	1	0	0	0	0	0	1	0	0	0	0	0	0	0	0	chr4	1055010	20	YDR295C	HDA2	-113	0	0.79	2	1055013	1055032	4	2415035	2415054	2415032
ATGATGAAATGTAGAGGAAA	essential_collection	chrIV	+	1055139	CGG	0.55329143907	1.5	1	3	0	2	0	0	0	0	0	0	0	1	0	0	0	0	0	0	chr4	1055142	20	YDR296W	MHR1	-30	0.09	0.65	2	1055120	1055139	4	2415142	2415161	2415164
AATGTAGAGGAAACGGAAAG	essential_collection	chrIV	+	1055146	AGG	0.706110369784	1.5	1	3	1	2	0	0	0	0	0	1	0	0	0	0	0	0	0	0	chr4	1055149	20	YDR296W	MHR1	-23	0.15	0.65	2	1055127	1055146	4	2415149	2415168	2415171
CTGTACACAAAGTTAACAAT	essential_collection	chrIV	+	1058974	TGG	0.462237512948	3.5	2	3	1	1	0	0	0	0	1	0	0	0	0	0	0	0	0	0	chr4	1058977	20	YDR298C	ATP5	-32	0.76	0.08	1	1058955	1058974	4	2418977	2418996	2418999
TCATTTACCCGGGCCCGGGT	essential_collection	chrIV	-	1059061	GGG	0.546665912412	3.5	3	1	3	3	1	0	0	0	0	0	1	0	0	0	0	0	0	0	chr4	1059059	20	YDR298C	ATP5	-140	0	0.62	2	1059062	1059081	4	2419084	2419103	2419081
AATATCATTTACCCGGGCCC	essential_collection	chrIV	-	1059065	GGG	0.51091424758	3	3	2	3	3	1	0	0	0	0	0	1	0	0	0	0	0	0	0	chr4	1059063	20	YDR298C	ATP5	-144	0	0.7	2	1059066	1059085	4	2419088	2419107	2419085
AAATATCATTTACCCGGGCC	essential_collection	chrIV	-	1059066	CGG	0.432586919675	3	3	3	3	3	1	0	0	0	0	0	0	1	0	0	0	0	0	0	chr4	1059064	20	YDR298C	ATP5	-145	0	0.72	2	1059067	1059086	4	2419089	2419108	2419086
ATTTGAAATATCATTTACCC	essential_collection	chrIV	-	1059071	GGG	0.565532467503	3	3	3	3	1	1	0	0	0	0	0	1	0	0	0	0	0	0	0	chr4	1059069	20	YDR298C	ATP5	-150	0	0.78	2	1059072	1059091	4	2419094	2419113	2419091
ACTGCTGCATATGCTGTCTT	essential_collection	chrIV	+	1059412	TGG	0.399970058024	4.5	2	1	1	1	0	0	0	0	1	0	0	0	0	0	0	0	0	0	chr4	1059415	20	YDR299W	BFR2	-173	0.08	0.7	2	1059393	1059412	4	2419415	2419434	2419437
CCGCAGTAATAGGCTTGCAA	essential_collection	chrIV	-	1059419	AGG	0.610294509713	2	2	2	2	2	0	0	0	0	0	1	0	0	0	0	0	0	0	0	chr4	1059417	20	YDR299W	BFR2	-145	0	0.86	2	1059420	1059439	4	2419442	2419461	2419439
AAACTTAAATCCGCAGTAAT	essential_collection	chrIV	-	1059429	AGG	0.38798795475	3.5	2	3	2	1	0	0	0	0	0	1	0	0	0	0	0	0	0	0	chr4	1059427	20	YDR299W	BFR2	-135	0	0.8	2	1059430	1059449	4	2419452	2419471	2419449
TAAATTCGGGTAACGATCAG	essential_collection	chrIV	-	1059455	TGG	0.565481729068	2	2	3	1	3	0	0	0	0	1	0	0	0	0	0	0	0	0	0	chr4	1059453	20	YDR299W	BFR2	-109	0	0.68	2	1059456	1059475	4	2419478	2419497	2419475
TGATCGTTACCCGAATTTAT	essential_collection	chrIV	+	1059476	GGG	0.280577563288	4.5	3	2	3	1	1	0	0	0	0	0	1	0	0	0	0	0	0	0	chr4	1059479	20	YDR299W	BFR2	-109	0	0.68	2	1059457	1059476	4	2419479	2419498	2419501
ATATGTAGTCGCATCTTGAT	essential_collection	chrIV	+	1059558	AGG	0.483671716647	3.5	2	1	1	1	0	0	0	0	0	1	0	0	0	0	0	0	0	0	chr4	1059561	20	YDR299W	BFR2	-27	0	0.69	2	1059539	1059558	4	2419561	2419580	2419583
CACAGTGAATCATAATATAT	essential_collection	chrIV	-	1063099	CGG	0.352239075708	3.5	1	2	1	1	0	0	0	0	0	0	0	1	0	0	0	0	0	0	chr4	1063097	20	YDR301W	CFT1	-172	0.71	0.29	1	1063100	1063119	4	2423122	2423141	2423119
TCACTAATAGGGCTGGTCAG	essential_collection	chrIV	-	1063122	TGG	0.654943924652	1	1	2	1	3	0	0	0	0	1	0	0	0	0	0	0	0	0	0	chr4	1063120	20	YDR301W	CFT1	-149	0.3	0.55	1	1063123	1063142	4	2423145	2423164	2423142
AGCACAAAATGTCACTAATA	essential_collection	chrIV	-	1063133	GGG	0.381929107331	1.5	1	4	1	1	0	0	0	0	0	0	1	0	0	0	0	0	0	1	chr4	1063131	20	YDR301W	CFT1	-138	0.11	0.57	2	1063134	1063153	4	2423156	2423175	2423153
AAGCACAAAATGTCACTAAT	essential_collection	chrIV	-	1063134	AGG	0.312515627137	3.5	1	4	1	1	0	0	0	0	0	1	0	0	0	0	0	0	0	0	chr4	1063132	20	YDR301W	CFT1	-137	0.1	0.57	2	1063135	1063154	4	2423157	2423176	2423154
TATTGGGAGCCGACGGGATG	essential_collection	chrIV	-	1063157	AGG	0.489789712077	2.5	2	1	2	3	0	0	0	0	0	1	0	0	0	0	0	0	0	0	chr4	1063155	20	YDR301W	CFT1	-114	0	0.88	2	1063158	1063177	4	2423180	2423199	2423177
TTGTCTTATTGGGAGCCGAC	essential_collection	chrIV	-	1063163	GGG	0.596179633254	3.5	2	1	2	3	0	0	0	0	0	0	1	0	0	0	0	0	0	0	chr4	1063161	20	YDR301W	CFT1	-108	0	0.94	2	1063164	1063183	4	2423186	2423205	2423183
GTTGTCTTATTGGGAGCCGA	essential_collection	chrIV	-	1063164	CGG	0.591043700156	3.5	2	1	2	3	0	0	0	0	0	0	0	1	0	0	0	0	0	0	chr4	1063162	20	YDR301W	CFT1	-107	0	0.95	2	1063165	1063184	4	2423187	2423206	2423184
TTTGTGCTTCCTCATCCCGT	essential_collection	chrIV	+	1063165	CGG	0.621307875068	3.5	3	1	3	1	1	0	0	0	0	0	0	1	0	0	0	0	0	0	chr4	1063168	20	YDR301W	CFT1	-127	0	0.68	2	1063146	1063165	4	2423168	2423187	2423190
ACTTACTACGTTGTCTTATT	essential_collection	chrIV	-	1063173	GGG	0.174356530042	4.5	2	1	1	1	0	0	0	0	0	0	1	0	0	0	0	0	0	0	chr4	1063171	20	YDR301W	CFT1	-98	0	0.9	2	1063174	1063193	4	2423196	2423215	2423193
CACTTACTACGTTGTCTTAT	essential_collection	chrIV	-	1063174	TGG	0.248355847406	3.5	2	1	1	1	0	0	0	0	1	0	0	0	0	0	0	0	0	0	chr4	1063172	20	YDR301W	CFT1	-97	0	0.9	2	1063175	1063194	4	2423197	2423216	2423194
TAGTAAGTGATCTTAATATA	essential_collection	chrIV	+	1063205	AGG	0.412840775787	2.5	2	2	1	1	0	0	0	0	0	1	0	0	0	0	0	0	0	0	chr4	1063208	20	YDR301W	CFT1	-87	0	0.91	2	1063186	1063205	4	2423208	2423227	2423230
AAATCTAGTGTTTCAAGTAG	essential_collection	chrIV	-	1067512	TGG	0.445083784849	3.5	3	3	1	1	1	0	0	0	1	0	0	0	0	0	0	0	0	0	chr4	1067510	20	YDR302W	GPI11	-165	0	0.6	2	1067513	1067532	4	2427535	2427554	2427532
CATGTATCATCGTACATTTT	essential_collection	chrIV	+	1067564	CGG	0.28493903418	6.5	4	1	1	1	0	0	0	1	0	0	0	1	0	0	0	0	0	0	chr4	1067567	20	YDR302W	GPI11	-134	0	0.86	2	1067545	1067564	4	2427567	2427586	2427589
TCGGAACTATTTACGTAACG	essential_collection	chrIV	+	1067583	CGG	0.63926545102	3.5	3	2	1	2	1	0	0	0	0	0	0	1	0	0	0	0	0	2	chr4	1067586	20	YDR302W	GPI11	-115	0	0.86	2	1067564	1067583	4	2427586	2427605	2427608
CGGAACTATTTACGTAACGC	essential_collection	chrIV	+	1067584	GGG	0.532168019673	3.5	3	2	1	2	1	0	0	0	0	0	1	0	0	0	0	0	0	2	chr4	1067587	20	YDR302W	GPI11	-114	0	0.85	2	1067565	1067584	4	2427587	2427606	2427609
GGAACTATTTACGTAACGCG	essential_collection	chrIV	+	1067585	GGG	0.650315339908	3.5	3	2	1	2	1	0	0	0	0	0	1	0	0	0	0	0	0	2	chr4	1067588	20	YDR302W	GPI11	-113	0	0.78	2	1067566	1067585	4	2427588	2427607	2427610
ATTTACGTAACGCGGGGATG	essential_collection	chrIV	+	1067591	AGG	0.553600005489	3	3	2	1	4	1	0	0	0	0	1	0	0	0	0	0	0	0	0	chr4	1067594	20	YDR302W	GPI11	-107	0	0.77	2	1067572	1067591	4	2427594	2427613	2427616
AAATAAAGCAAAAGTGCAAA	essential_collection	chrIV	+	1067664	CGG	0.568718208533	1	1	4	1	1	0	0	0	0	0	0	0	1	0	0	0	0	1	5	chr4	1067667	20	YDR302W	GPI11	-34	0.17	0.56	2	1067645	1067664	4	2427667	2427686	2427689
CGTGGGTCTTGTTGACCAGC	essential_collection	chrIV	-	1071719	TGG	0.405242694086	3.5	2	1	2	3	0	0	0	0	1	0	0	0	0	0	0	0	0	0	chr4	1071717	20	YDR303C	RSC3	-52	0.25	0.65	1	1071720	1071739	4	2431742	2431761	2431739
TTGGTCTGTGTGATCCCAGC	essential_collection	chrIV	+	1071721	TGG	0.468701889545	2	2	1	3	2	0	0	0	0	1	0	0	0	0	0	0	0	0	0	chr4	1071724	20	YDR303C	RSC3	-33	0.53	0.51	1	1071702	1071721	4	2431724	2431743	2431746
GTATTTCAATTGACCAACGT	essential_collection	chrIV	-	1071736	GGG	0.641281593596	3.5	3	2	2	1	1	0	0	0	0	0	1	0	0	0	0	0	3	0	chr4	1071734	20	YDR303C	RSC3	-69	0.03	0.69	2	1071737	1071756	4	2431759	2431778	2431756
AGTATTTCAATTGACCAACG	essential_collection	chrIV	-	1071737	TGG	0.659785751121	3.5	3	2	2	1	1	0	0	0	1	0	0	0	0	0	0	0	3	0	chr4	1071735	20	YDR303C	RSC3	-70	0.02	0.7	2	1071738	1071757	4	2431760	2431779	2431757
CTGGTCAACAAGACCCACGT	essential_collection	chrIV	+	1071740	TGG	0.715431637029	3.5	1	2	3	2	0	0	0	0	1	0	0	0	0	0	0	0	0	0	chr4	1071743	20	YDR303C	RSC3	-52	0.25	0.65	1	1071721	1071740	4	2431743	2431762	2431765
GTTACCCTATGGCCCTTTTC	essential_collection	chrIV	-	1071774	TGG	0.115898081832	4.5	4	1	3	2	0	0	1	0	1	0	0	0	0	0	0	0	0	0	chr4	1071772	20	YDR303C	RSC3	-107	0	0.95	2	1071775	1071794	4	2431797	2431816	2431794
TTGTGCCAGAAAAGGGCCAT	essential_collection	chrIV	+	1071786	AGG	0.496146879802	3.5	2	4	2	3	0	0	0	0	0	1	0	0	0	0	0	0	0	0	chr4	1071789	20	YDR303C	RSC3	-98	0	0.97	2	1071767	1071786	4	2431789	2431808	2431811
TGTGCCAGAAAAGGGCCATA	essential_collection	chrIV	+	1071787	GGG	0.526193187405	1.5	1	4	2	3	0	0	0	0	0	0	1	0	0	0	0	0	0	0	chr4	1071790	20	YDR303C	RSC3	-99	0	0.94	2	1071768	1071787	4	2431790	2431809	2431812
TCACTATTCAGGAGATGTAT	essential_collection	chrIV	-	1071853	AGG	0.474991385399	3.5	2	1	1	2	0	0	0	0	0	1	0	0	0	0	0	0	0	0	chr4	1071851	20	YDR303C	RSC3	-186	0.38	0.42	1	1071854	1071873	4	2431876	2431895	2431873
TAATTCAAACGGTAAACCAT	essential_collection	chrIV	-	1078506	TGG	0.512195883881	3.5	2	3	2	2	0	0	0	0	1	0	0	0	0	0	0	0	0	0	chr4	1078504	20	YDR308C	SRB7	-27	0.12	0.49	2	1078507	1078526	4	2438529	2438548	2438526
AGCTTGTAATTAAGCACGTA	essential_collection	chrIV	+	1078598	CGG	0.551491813496	2.5	2	2	1	1	0	0	0	0	0	0	0	1	0	0	0	0	0	0	chr4	1078601	20	YDR308C	SRB7	-98	0	0.93	2	1078579	1078598	4	2438601	2438620	2438623
TGTAATTAAGCACGTACGGT	essential_collection	chrIV	+	1078602	TGG	0.55736654947	3.5	2	2	1	2	0	0	0	0	1	0	0	0	0	0	0	0	0	0	chr4	1078605	20	YDR308C	SRB7	-102	0	0.94	2	1078583	1078602	4	2438605	2438624	2438627
GTGCGCTTTTGTAGAACATG	essential_collection	chrIV	-	1078652	TGG	0.661326334507	4.5	4	2	1	1	0	0	1	0	1	0	0	0	0	0	0	0	0	0	chr4	1078650	20	YDR308C	SRB7	-173	0	0.45	2	1078653	1078672	4	2438675	2438694	2438672
TTATCATGTCCCACGGGTTG	essential_collection	chrIV	-	1084923	TGG	0.425883157682	2.5	2	1	3	3	0	0	0	0	1	0	0	0	0	0	0	0	0	0	chr4	1084921	20	YDR311W	TFB1	-106	0	0.91	2	1084924	1084943	4	2444946	2444965	2444943
GCAGCCTTATCATGTCCCAC	essential_collection	chrIV	-	1084929	GGG	0.643259859724	2.5	2	1	3	1	0	0	0	0	0	0	1	0	0	0	0	0	0	0	chr4	1084927	20	YDR311W	TFB1	-100	0	0.84	2	1084930	1084949	4	2444952	2444971	2444949
AGCAGCCTTATCATGTCCCA	essential_collection	chrIV	-	1084930	CGG	0.625262976104	2.5	2	1	3	1	0	0	0	0	0	0	0	1	0	0	0	0	0	0	chr4	1084928	20	YDR311W	TFB1	-99	0	0.83	2	1084931	1084950	4	2444953	2444972	2444950
TAAATATTATTACTTTCACT	essential_collection	chrIV	-	1085004	GGG	0.590934763929	3.5	3	3	1	0	1	0	0	0	0	0	1	0	0	0	0	0	0	0	chr4	1085002	20	YDR311W	TFB1	-25	0	0.49	2	1085005	1085024	4	2445027	2445046	2445024
GCAAGTCATCGGACGTGGTG	essential_collection	chrIV	-	1093564	GGG	0.573327145529	1.5	1	2	1	2	0	0	0	0	0	0	1	0	0	0	0	0	0	0	chr4	1093562	20	YDR315C	IPK1	58	0.58	0.14	0	1093565	1093584	4	2453587	2453606	2453584
TGCAAGTCATCGGACGTGGT	essential_collection	chrIV	-	1093565	GGG	0.536360746624	3.5	1	2	1	2	0	0	0	0	0	0	1	0	0	0	0	0	0	0	chr4	1093563	20	YDR315C	IPK1	57	0.58	0.14	0	1093566	1093585	4	2453588	2453607	2453585
ATGCAAGTCATCGGACGTGG	essential_collection	chrIV	-	1093566	TGG	0.578285640927	1	1	2	1	2	0	0	0	0	1	0	0	0	0	0	0	0	0	0	chr4	1093564	20	YDR315C	IPK1	56	0.57	0.13	0	1093567	1093586	4	2453589	2453608	2453586
TCGATGCAAGTCATCGGACG	essential_collection	chrIV	-	1093569	TGG	0.603554518715	1	1	2	1	2	0	0	0	0	1	0	0	0	0	0	0	0	0	0	chr4	1093567	20	YDR315C	IPK1	53	0.56	0.13	0	1093570	1093589	4	2453592	2453611	2453589
GAAAGATCGATGCAAGTCAT	essential_collection	chrIV	-	1093575	CGG	0.586943307573	3.5	1	3	1	1	0	0	0	0	0	0	0	1	0	0	0	0	0	0	chr4	1093573	20	YDR315C	IPK1	47	0.53	0.12	0	1093576	1093595	4	2453598	2453617	2453595
TATCTCTGACAATTTTCGAC	essential_collection	chrIV	+	1093632	TGG	0.514752812243	4	4	2	1	1	0	0	1	0	1	0	0	0	0	0	0	0	0	0	chr4	1093635	20	YDR315C	IPK1	11	0.14	0.6	1	1093613	1093632	4	2453635	2453654	2453657
TTTCGACTGGTAGCATATCA	essential_collection	chrIV	+	1093645	CGG	0.476053876765	3	3	1	1	2	1	0	0	0	0	0	0	1	0	0	0	0	0	0	chr4	1093648	20	YDR315C	IPK1	-2	0	0.63	2	1093626	1093645	4	2453648	2453667	2453670
ATCACGGTTCGAATTAATTT	essential_collection	chrIV	+	1093661	TGG	0.209129511863	5.5	3	2	1	2	0	1	0	0	1	0	0	0	0	0	0	0	0	0	chr4	1093664	20	YDR315C	IPK1	-18	0	0.93	2	1093642	1093661	4	2453664	2453683	2453686
TTATCGAAGATATTTTCACA	essential_collection	chrIV	-	1093698	AGG	0.698122339782	4.5	4	2	1	1	0	0	1	0	0	1	0	0	0	0	0	0	0	0	chr4	1093696	20	YDR316W	OMS1	-40	0	0.57	2	1093699	1093718	4	2453721	2453740	2453718
GTAATAAACAAAAGCAGATA	essential_collection	chrIV	-	1108536	GGG	0.568744572203	1.5	1	4	1	1	0	0	0	0	0	0	1	0	0	0	0	1	1	2	chr4	1108534	20	YDR320C-A	DAD4	-26	0	0.94	2	1108537	1108556	4	2468559	2468578	2468556
TGTAATAAACAAAAGCAGAT	essential_collection	chrIV	-	1108537	AGG	0.469401836197	3.5	1	4	1	1	0	0	0	0	0	1	0	0	0	0	0	1	1	2	chr4	1108535	20	YDR320C-A	DAD4	-27	0	0.93	2	1108538	1108557	4	2468560	2468579	2468557
CTTTTGTTTATTACAGTTGA	essential_collection	chrIV	+	1108562	AGG	0.332975131131	6.5	4	1	1	1	0	0	1	0	0	1	0	0	0	0	0	0	0	0	chr4	1108565	20	YDR320C-A	DAD4	-31	0	0.96	2	1108543	1108562	4	2468565	2468584	2468587
AGAAATGTGTTTGAAGACAG	essential_collection	chrIV	+	1108659	TGG	0.617576163954	3.5	3	3	1	1	1	0	0	0	1	0	0	0	0	0	0	0	0	0	chr4	1108662	20	YDR321W	ASP1	-22	0.25	0.53	1	1108640	1108659	4	2468662	2468681	2468684
AATGTGTTTGAAGACAGTGG	essential_collection	chrIV	+	1108662	AGG	0.657559180481	3.5	3	2	1	2	1	0	0	0	0	1	0	0	0	0	0	0	0	0	chr4	1108665	20	YDR321W	ASP1	-19	0.3	0.48	1	1108643	1108662	4	2468665	2468684	2468687
CAGCACTCTCATCGCACTTT	essential_collection	chrIV	+	1108689	TGG	0.20123666691	5.5	3	1	1	1	0	1	0	0	1	0	0	0	0	0	0	0	0	0	chr4	1108692	20	YDR321W	ASP1	8	0.56	0.29	0	1108670	1108689	4	2468692	2468711	2468714
GCAGTCTTTTCAAATTTTCC	essential_collection	chrIV	+	1110472	GGG	0.403064918478	4.5	4	3	2	1	0	0	1	0	0	0	1	0	0	0	0	0	1	1	chr4	1110475	20	YDR322W	MRPL35	-101	0	0.57	2	1110453	1110472	4	2470475	2470494	2470497
TCAAATTTTCCGGGCTAAAC	essential_collection	chrIV	+	1110481	CGG	0.333637463584	4	4	3	2	3	0	0	1	0	0	0	0	1	0	0	0	0	0	0	chr4	1110484	20	YDR322W	MRPL35	-92	0	0.45	2	1110462	1110481	4	2470484	2470503	2470506
ATCCCAGACCTTCCGGCTTC	essential_collection	chrIV	-	1110483	CGG	0.291936141049	2.5	2	1	3	2	0	0	0	0	0	0	0	1	0	0	0	0	0	0	chr4	1110481	20	YDR322W	MRPL35	-69	0	0.91	2	1110484	1110503	4	2470506	2470525	2470503
TTCCGGGCTAAACCGGAAGC	essential_collection	chrIV	+	1110488	CGG	0.529015444723	2	2	3	2	3	0	0	0	0	0	0	0	1	0	0	0	0	0	0	chr4	1110491	20	YDR322W	MRPL35	-85	0	0.66	2	1110469	1110488	4	2470491	2470510	2470513
TTGTCTTATCCCAGACCTTC	essential_collection	chrIV	-	1110490	CGG	0.333723918033	2.5	2	1	3	1	0	0	0	0	0	0	0	1	0	0	0	0	0	0	chr4	1110488	20	YDR322W	MRPL35	-62	0	1	2	1110491	1110510	4	2470513	2470532	2470510
AAACCGGAAGCCGGAAGGTC	essential_collection	chrIV	+	1110497	TGG	0.360279209875	1.5	1	3	2	2	0	0	0	0	1	0	0	0	0	0	0	0	0	0	chr4	1110500	20	YDR322W	MRPL35	-76	0	0.74	2	1110478	1110497	4	2470500	2470519	2470522
AACCGGAAGCCGGAAGGTCT	essential_collection	chrIV	+	1110498	GGG	0.496563525282	3.5	1	2	2	2	0	0	0	0	0	0	1	0	0	0	0	0	0	0	chr4	1110501	20	YDR322W	MRPL35	-75	0	0.82	2	1110479	1110498	4	2470501	2470520	2470523
GCTGTAGTCTGATATTGTAT	essential_collection	chrIV	-	1110519	TGG	0.427809134569	3.5	2	1	1	1	0	0	0	0	1	0	0	0	0	0	0	0	0	0	chr4	1110517	20	YDR322W	MRPL35	-33	0.14	0.6	2	1110520	1110539	4	2470542	2470561	2470539
AAGAGCAAAGCCGGATCTCA	essential_collection	chrIV	-	1114073	TGG	0.505389445797	1.5	1	3	2	2	0	0	0	0	1	0	0	0	0	0	0	0	0	0	chr4	1114071	20	YDR323C	PEP7	-27	0.38	0.43	1	1114074	1114093	4	2474096	2474115	2474093
CCTTTAAAAACCATGAGATC	essential_collection	chrIV	+	1114080	CGG	0.458905459087	3	3	5	2	1	1	0	0	0	0	0	0	1	0	0	0	0	0	0	chr4	1114083	20	YDR323C	PEP7	-13	0.6	0.29	1	1114061	1114080	4	2474083	2474102	2474105
ACCGACCTAAAGAGCAAAGC	essential_collection	chrIV	-	1114082	CGG	0.55376589193	1	1	3	2	1	0	0	0	0	0	0	0	1	0	0	0	0	0	0	chr4	1114080	20	YDR323C	PEP7	-36	0.21	0.5	1	1114083	1114102	4	2474105	2474124	2474102
GAGATCCGGCTTTGCTCTTT	essential_collection	chrIV	+	1114094	AGG	0.250978802457	5.5	3	1	2	2	0	1	0	0	0	1	0	0	0	0	0	0	0	0	chr4	1114097	20	YDR323C	PEP7	-27	0.38	0.43	1	1114075	1114094	4	2474097	2474116	2474119
TCCGGCTTTGCTCTTTAGGT	essential_collection	chrIV	+	1114098	CGG	0.488680024447	3.5	3	1	2	2	1	0	0	0	0	0	0	1	0	0	0	0	0	0	chr4	1114101	20	YDR323C	PEP7	-31	0.31	0.47	1	1114079	1114098	4	2474101	2474120	2474123
TTCCAGGCAGGGTAATACTT	essential_collection	chrIV	-	1114149	TGG	0.338840159406	4.5	2	2	2	3	0	0	0	0	1	0	0	0	0	0	0	0	0	0	chr4	1114147	20	YDR323C	PEP7	-103	0	0.94	2	1114150	1114169	4	2474172	2474191	2474169
ATCACTGTTATTTCCAGGCA	essential_collection	chrIV	-	1114160	GGG	0.494966563414	4.5	3	1	2	2	1	0	0	0	0	0	1	0	0	0	0	0	0	0	chr4	1114158	20	YDR323C	PEP7	-114	0	0.98	2	1114161	1114180	4	2474183	2474202	2474180
TATCACTGTTATTTCCAGGC	essential_collection	chrIV	-	1114161	AGG	0.438481467988	4.5	3	1	2	2	1	0	0	0	0	1	0	0	0	0	0	0	0	0	chr4	1114159	20	YDR323C	PEP7	-115	0	0.98	2	1114162	1114181	4	2474184	2474203	2474181
TCCCAAAGTATTACCCTGCC	essential_collection	chrIV	+	1114164	TGG	0.326384261487	2.5	2	3	3	1	0	0	0	0	1	0	0	0	0	0	0	0	0	0	chr4	1114167	20	YDR323C	PEP7	-97	0	0.78	2	1114145	1114164	4	2474167	2474186	2474189
TGGCTATCACTGTTATTTCC	essential_collection	chrIV	-	1114165	AGG	0.331394351105	4.5	3	1	2	2	1	0	0	0	0	1	0	0	0	0	0	0	0	0	chr4	1114163	20	YDR323C	PEP7	-119	0	0.98	2	1114166	1114185	4	2474188	2474207	2474185
TACTGGCGATGGAATCACTC	essential_collection	chrIV	-	1114185	TGG	0.586526243268	1.5	1	2	1	2	0	0	0	0	1	0	0	0	0	0	0	0	0	0	chr4	1114183	20	YDR323C	PEP7	-139	0	0.82	2	1114186	1114205	4	2474208	2474227	2474205
AATTACAAAAGTACTGGCGA	essential_collection	chrIV	-	1114196	TGG	0.541650208901	2	2	4	1	2	0	0	0	0	1	0	0	0	0	0	0	0	0	0	chr4	1114194	20	YDR323C	PEP7	-150	0	0.63	2	1114197	1114216	4	2474219	2474238	2474216
TTCCTGAATTACAAAAGTAC	essential_collection	chrIV	-	1114202	TGG	0.498257151049	2	2	4	2	1	0	0	0	0	1	0	0	0	0	0	0	0	0	0	chr4	1114200	20	YDR323C	PEP7	-156	0	0.43	2	1114203	1114222	4	2474225	2474244	2474222
AATACATTTATACCAATAAA	essential_collection	chrIV	+	1114240	TGG	0.368271129795	3.5	3	3	2	0	1	0	0	0	1	0	0	0	0	0	0	0	0	0	chr4	1114243	20	YDR323C	PEP7	-173	0.07	0.25	2	1114221	1114240	4	2474243	2474262	2474265
GGGGGATACAAAGGAAAACA	essential_collection	chrIV	+	1116885	AGG	0.592251876618	1	1	4	1	5	0	0	0	0	0	1	0	0	0	0	0	0	0	0	chr4	1116888	20	YDR324C	UTP4	-96	0.56	0.06	1	1116866	1116885	4	2476888	2476907	2476910
GGAAAACAAGGAGATAATGC	essential_collection	chrIV	+	1116897	AGG	0.614067852868	1	1	4	1	2	0	0	0	0	0	1	0	0	0	0	0	0	0	1	chr4	1116900	20	YDR324C	UTP4	-108	0.7	0.09	1	1116878	1116897	4	2476900	2476919	2476922
AATCAGAGGTAAAGTGCTTT	essential_collection	chrIV	-	1116929	AGG	0.42081362292	5.5	3	3	1	2	0	1	0	0	0	1	0	0	0	0	0	0	0	0	chr4	1116927	20	YDR325W	YCG1	-155	0.81	0.16	1	1116930	1116949	4	2476952	2476971	2476949
CGATAGATGCAATAAATCAG	essential_collection	chrIV	-	1116943	AGG	0.645874727764	1	1	3	1	1	0	0	0	0	0	1	0	0	0	0	0	0	0	0	chr4	1116941	20	YDR325W	YCG1	-141	0.64	0.25	1	1116944	1116963	4	2476966	2476985	2476963
ACCCTTTCATATGCGGTGCA	essential_collection	chrIV	-	1116995	CGG	0.552623757005	3	3	1	3	2	1	0	0	0	0	0	0	1	0	0	0	0	0	0	chr4	1116993	20	YDR325W	YCG1	-89	0	0.78	2	1116996	1117015	4	2477018	2477037	2477015
AGGCTCTACCCTTTCATATG	essential_collection	chrIV	-	1117002	CGG	0.615483872195	3	3	1	3	2	1	0	0	0	0	0	0	1	0	0	0	0	0	0	chr4	1117000	20	YDR325W	YCG1	-82	0	0.82	2	1117003	1117022	4	2477025	2477044	2477022
TGATCTTCAAAGAGCTAAAA	essential_collection	chrIV	-	1117038	AGG	0.232392277348	2.5	2	4	1	1	0	0	0	0	0	1	0	0	0	0	0	0	0	1	chr4	1117036	20	YDR325W	YCG1	-46	0	0.55	2	1117039	1117058	4	2477061	2477080	2477058
TTCAGTAATGCCTACAGCCT	essential_collection	chrIV	+	1117089	TGG	0.501786433658	3.5	2	2	2	1	0	0	0	0	1	0	0	0	0	0	0	0	0	0	chr4	1117092	20	YDR325W	YCG1	-16	0.23	0.42	1	1117070	1117089	4	2477092	2477111	2477114
TGATGAGACGGGATAAATTT	essential_collection	chrIV	-	1125126	AGG	0.370875514858	5.5	3	3	1	3	0	1	0	0	0	1	0	0	0	0	0	0	0	0	chr4	1125124	20	YDR326C	YSP2	-5	0	0.34	2	1125127	1125146	4	2485149	2485168	2485146
TATTGTTTACATGATGAGAC	essential_collection	chrIV	-	1125137	GGG	0.54638890832	4.5	3	1	1	1	1	0	0	0	0	0	1	0	0	0	0	0	0	0	chr4	1125135	20	YDR326C	YSP2	-16	0	0.4	2	1125138	1125157	4	2485160	2485179	2485157
TTTTCTTCTTGTCACTTTTG	essential_collection	chrIV	+	1125203	CGG	0.3508762497	5.5	4	1	1	1	0	0	1	0	0	0	0	1	0	0	0	0	1	0	chr4	1125206	20	YDR326C	YSP2	-61	0	0.32	2	1125184	1125203	4	2485206	2485225	2485228
CCATCGTCGTGTGTAGCGAT	essential_collection	chrIV	-	1125222	AGG	0.556924237719	3.5	1	1	2	1	0	0	0	0	0	1	0	0	0	0	0	0	0	0	chr4	1125220	20	YDR326C	YSP2	-101	0	1	2	1125223	1125242	4	2485245	2485264	2485242
CCTATCGCTACACACGACGA	essential_collection	chrIV	+	1125239	TGG	0.66879027698	1.5	1	1	2	1	0	0	0	0	1	0	0	0	0	0	0	0	0	0	chr4	1125242	20	YDR326C	YSP2	-97	0	0.96	2	1125220	1125239	4	2485242	2485261	2485264
TCAAACTACAATAAGATGTG	essential_collection	chrIV	-	1125246	TGG	0.676368616327	1.5	1	3	1	1	0	0	0	0	1	0	0	0	0	0	0	0	0	0	chr4	1125244	20	YDR326C	YSP2	-125	0	0.71	2	1125247	1125266	4	2485269	2485288	2485266
CAGCGATTTAACGGGCGTCT	essential_collection	chrIV	-	1126152	TGG	0.492702136357	3.5	3	2	1	3	1	0	0	0	1	0	0	0	0	0	0	0	0	0	chr4	1126150	20	YDR328C	SKP1	-78	0	0.91	2	1126153	1126172	4	2486175	2486194	2486172
TTACCCTGCAGCGATTTAAC	essential_collection	chrIV	-	1126160	GGG	0.39905492508	3	3	2	3	1	1	0	0	0	0	0	1	0	0	0	0	0	0	0	chr4	1126158	20	YDR328C	SKP1	-86	0	0.92	2	1126161	1126180	4	2486183	2486202	2486180
CAGTACTTATTCAGAGATTA	essential_collection	chrIV	+	1126272	AGG	0.347413085287	3.5	2	1	1	1	0	0	0	0	0	1	0	0	0	0	0	0	0	0	chr4	1126275	20	YDR328C	SKP1	-177	0.61	0.06	1	1126253	1126272	4	2486275	2486294	2486297
ATTCAGAGATTAAGGCTTGA	essential_collection	chrIV	+	1126280	AGG	0.379854407531	2	2	2	1	2	0	0	0	0	0	1	0	0	0	0	0	0	0	0	chr4	1126283	20	YDR328C	SKP1	-185	0.58	0.05	1	1126261	1126280	4	2486283	2486302	2486305
TAAACAAATTGTATGGTGGC	essential_collection	chrIV	+	1129391	AGG	0.492822929424	2.5	2	3	1	2	0	0	0	0	0	1	0	0	0	0	0	1	0	1	chr4	1129394	20	YDR331W	GPI8	-186	0.51	0.3	1	1129372	1129391	4	2489394	2489413	2489416
TTACATACCTAATTACATCT	essential_collection	chrIV	-	1129399	AGG	0.589037141075	3.5	2	2	2	0	0	0	0	0	0	1	0	0	0	0	0	0	0	0	chr4	1129397	20	YDR331W	GPI8	-157	0.05	0.9	2	1129400	1129419	4	2489422	2489441	2489419
GCAGGTACCTAGATGTAATT	essential_collection	chrIV	+	1129409	AGG	0.43278446133	4.5	2	2	2	2	0	0	0	0	0	1	0	0	0	0	0	0	0	0	chr4	1129412	20	YDR331W	GPI8	-168	0.21	0.65	1	1129390	1129409	4	2489412	2489431	2489434
TGTAAGCACTTATAACACGA	essential_collection	chrIV	+	1129434	CGG	0.711707316414	2.5	2	2	1	1	0	0	0	0	0	0	0	1	0	0	0	0	0	0	chr4	1129437	20	YDR331W	GPI8	-143	0	0.98	2	1129415	1129434	4	2489437	2489456	2489459
CTTATGTTTGGCGTGCTAAT	essential_collection	chrIV	-	1129471	GGG	0.262587881745	3.5	3	2	1	2	1	0	0	0	0	0	1	0	0	0	0	0	0	0	chr4	1129469	20	YDR331W	GPI8	-85	0	0.63	2	1129472	1129491	4	2489494	2489513	2489491
TCTTATGTTTGGCGTGCTAA	essential_collection	chrIV	-	1129472	TGG	0.435745098222	3.5	3	2	1	2	1	0	0	0	1	0	0	0	0	0	0	0	0	0	chr4	1129470	20	YDR331W	GPI8	-84	0	0.63	2	1129473	1129492	4	2489495	2489514	2489492
GGTAGCTGATTGTTTGAAGG	essential_collection	chrIV	-	1130716	AGG	0.530907881397	4.5	3	2	1	2	1	0	0	0	0	1	0	0	0	0	0	0	0	0	chr4	1130714	20	YDR332W	IRC3	-249	0.1	0.45	1	1130717	1130736	4	2490739	2490758	2490736
TATGGTAGCTGATTGTTTGA	essential_collection	chrIV	-	1130719	AGG	0.358641940001	4.5	3	1	1	2	1	0	0	0	0	1	0	0	0	0	0	0	0	0	chr4	1130717	20	YDR332W	IRC3	-246	0.11	0.49	1	1130720	1130739	4	2490742	2490761	2490739
ATTCTGTGGTTCATGCTGAG	essential_collection	chrIV	+	1130780	AGG	0.710063936212	2.5	2	1	1	2	0	0	0	0	0	1	0	0	0	0	0	0	0	0	chr4	1130783	20	YDR332W	IRC3	-206	0.27	0.32	0	1130761	1130780	4	2490783	2490802	2490805
TAGAGTTTTATTTCACATAA	essential_collection	chrIV	+	1130963	CGG	0.479686621169	6.5	4	2	1	1	0	0	1	0	0	0	0	1	0	0	0	0	0	2	chr4	1130966	20	YDR332W	IRC3	-23	0.04	0.32	2	1130944	1130963	4	2490966	2490985	2490988
ATTATACTCATGGCTCCAAT	essential_collection	chrIV	-	1130975	AGG	0.496812469005	3.5	2	2	2	2	0	0	0	0	0	1	0	0	0	0	0	0	0	0	chr4	1130973	20	YDR332W	IRC3	10	0.43	0.27	0	1130976	1130995	4	2490998	2491017	2490995
TAAATAGAAATTGGTGACCA	essential_collection	chrIV	-	1140650	AGG	0.651683159303	2	2	3	2	2	0	0	0	0	0	1	0	0	0	0	0	0	0	0	chr4	1140648	20	YDR335W	MSN5	-150	0	0.6	2	1140651	1140670	4	2500673	2500692	2500670
GTCACCAATTTCTATTTACC	essential_collection	chrIV	+	1140672	GGG	0.493583879722	4.5	3	2	2	1	1	0	0	0	0	0	1	0	0	0	0	0	0	0	chr4	1140675	20	YDR335W	MSN5	-149	0	0.58	2	1140653	1140672	4	2500675	2500694	2500697
TGTGGCGCGCCGCCATCACC	essential_collection	chrIV	-	1140673	CGG	0.49833139557	1.5	1	1	2	2	0	0	0	0	0	0	0	1	0	0	0	0	0	0	chr4	1140671	20	YDR335W	MSN5	-127	0	0.85	2	1140674	1140693	4	2500696	2500715	2500693
TTCTATTTACCGGGTGATGG	essential_collection	chrIV	+	1140681	CGG	0.558420886225	3.5	3	1	2	3	1	0	0	0	0	0	0	1	0	0	0	0	0	0	chr4	1140684	20	YDR335W	MSN5	-140	0	0.64	2	1140662	1140681	4	2500684	2500703	2500706
GTGGCAATGCCCCTCCGCTG	essential_collection	chrIV	-	1140691	TGG	0.600542677285	1.5	1	2	4	2	0	0	0	0	1	0	0	0	0	0	0	0	0	0	chr4	1140689	20	YDR335W	MSN5	-109	0	0.96	2	1140692	1140711	4	2500714	2500733	2500711
GTGATGGCGGCGCGCCACAG	essential_collection	chrIV	+	1140694	CGG	0.577333519663	1	1	1	2	2	0	0	0	0	0	0	0	1	0	0	0	0	0	0	chr4	1140697	20	YDR335W	MSN5	-127	0	0.85	2	1140675	1140694	4	2500697	2500716	2500719
GCCACATTGCTGCGCGATCA	essential_collection	chrIV	+	1140726	AGG	0.46056994447	2	2	1	2	1	0	0	0	0	0	1	0	0	0	0	0	0	0	0	chr4	1140729	20	YDR335W	MSN5	-95	0	0.88	2	1140707	1140726	4	2500729	2500748	2500751
TAGTACTCTTGAAGTCTCTT	essential_collection	chrIV	-	1140741	TGG	0.32218913425	4.5	2	2	1	1	0	0	0	0	1	0	0	0	0	0	0	0	0	0	chr4	1140739	20	YDR335W	MSN5	-59	0.03	0.41	2	1140742	1140761	4	2500764	2500783	2500761
TTGATTATATGCATATTTAC	essential_collection	chrIV	-	1144981	CGG	0.312706824988	3.5	3	1	1	1	1	0	0	0	0	0	0	1	0	0	0	0	0	2	chr4	1144979	20	YDR336W	NA	-93	0	0.72	2	1144982	1145001	4	2505004	2505023	2505001
TATAATCAAGCGTTTTAATG	essential_collection	chrIV	+	1145012	TGG	0.444057592061	4	4	2	1	1	0	0	1	0	1	0	0	0	0	0	0	0	0	0	chr4	1145015	20	YDR336W	NA	-83	0	0.95	2	1144993	1145012	4	2505015	2505034	2505037
ATAATCAAGCGTTTTAATGT	essential_collection	chrIV	+	1145013	GGG	0.526012603185	4	4	2	1	1	0	0	1	0	0	0	1	0	0	0	0	0	0	0	chr4	1145016	20	YDR336W	NA	-82	0	0.99	2	1144994	1145013	4	2505016	2505035	2505038
TTTTAATGTGGGTCTGAACA	essential_collection	chrIV	+	1145024	AGG	0.591891081022	4	4	2	1	3	0	0	1	0	0	1	0	0	0	0	0	0	0	0	chr4	1145027	20	YDR336W	NA	-71	0	0.79	2	1145005	1145024	4	2505027	2505046	2505049
TCCTATTTCGCTAAAATATT	essential_collection	chrIV	-	1145060	AGG	0.171262142783	4.5	3	4	2	1	1	0	0	0	0	1	0	0	0	0	0	0	0	0	chr4	1145058	20	YDR336W	NA	-14	0.26	0.37	1	1145061	1145080	4	2505083	2505102	2505080
CCCTAATATTTTAGCGAAAT	essential_collection	chrIV	+	1145076	AGG	0.270642850488	4.5	4	3	3	1	0	0	1	0	0	1	0	0	0	0	0	0	0	0	chr4	1145079	20	YDR336W	NA	-19	0.22	0.29	1	1145057	1145076	4	2505079	2505098	2505101
CAATAAGGGTATTTAGCACT	essential_collection	chrIV	+	1146261	AGG	0.483513500074	3.5	3	2	1	3	1	0	0	0	0	1	0	0	0	0	0	0	0	0	chr4	1146264	20	YDR337W	MRPS28	-19	0.31	0.48	1	1146242	1146261	4	2506264	2506283	2506286
ATGCACAGTAATGTTTAAAG	essential_collection	chrIV	+	1150597	AGG	0.502593953643	3.5	3	3	1	1	1	0	0	0	0	1	0	0	0	0	0	0	0	0	chr4	1150600	20	YDR339C	FCF1	-43	0	0.76	2	1150578	1150597	4	2510600	2510619	2510622
TCTAAAGGTATCATTATGAA	essential_collection	chrIV	-	1150640	CGG	0.519017735599	2.5	2	3	1	2	0	0	0	0	0	0	0	1	0	0	0	0	0	0	chr4	1150638	20	YDR339C	FCF1	-107	0	0.51	2	1150641	1150660	4	2510663	2510682	2510660
AAAATTTGGCATATTTCTAA	essential_collection	chrIV	-	1150655	AGG	0.39288040411	3.5	3	4	1	2	1	0	0	0	0	1	0	0	0	0	0	0	1	1	chr4	1150653	20	YDR339C	FCF1	-122	0	0.67	2	1150656	1150675	4	2510678	2510697	2510675
CTCAAACTATCGGTTCCTAC	essential_collection	chrIV	-	1150691	TGG	0.470909145231	2	2	3	2	2	0	0	0	0	1	0	0	0	0	0	0	0	0	0	chr4	1150689	20	YDR339C	FCF1	-158	0.1	0.53	2	1150692	1150711	4	2510714	2510733	2510711
ATAAACATTACTCAAACTAT	essential_collection	chrIV	-	1150701	CGG	0.484553409605	3.5	2	3	1	0	0	0	0	0	0	0	0	1	0	0	0	0	0	0	chr4	1150699	20	YDR339C	FCF1	-168	0.13	0.5	2	1150702	1150721	4	2510724	2510743	2510721
TCTATGGAGAGGATATTATA	essential_collection	chrIV	-	1153701	AGG	0.411298825216	2.5	2	1	1	2	0	0	0	0	0	1	0	0	0	0	0	0	0	0	chr4	1153699	20	YDR341C	NA	-65	0	1	2	1153702	1153721	4	2513724	2513743	2513721
CAATTTTCACAATGCATCTA	essential_collection	chrIV	-	1153717	TGG	0.346507849203	4	4	2	1	1	0	0	1	0	1	0	0	0	0	0	0	0	0	0	chr4	1153715	20	YDR341C	NA	-81	0	0.88	2	1153718	1153737	4	2513740	2513759	2513737
AGATATTTCCCATTTCAAAA	essential_collection	chrIV	+	1153881	AGG	0.421654084814	3.5	3	4	3	1	1	0	0	0	0	1	0	0	0	0	0	0	0	0	chr4	1153884	20	YDR341C	NA	-224	0.24	0.4	0	1153862	1153881	4	2513884	2513903	2513906
AATATAAATCTCACTTTCCA	essential_collection	chrIV	-	1168979	CGG	0.560291822287	3	3	3	2	0	1	0	0	0	0	0	0	1	0	0	0	0	0	0	chr4	1168977	20	YDR347W	MRP1	-124	0	0.75	2	1168980	1168999	4	2529002	2529021	2528999
TGCATAAGTGATGAAAAGTA	essential_collection	chrIV	+	1169061	TGG	0.536458776907	1.5	1	4	1	1	0	0	0	0	1	0	0	0	0	0	0	0	0	1	chr4	1169064	20	YDR347W	MRP1	-63	0.15	0.72	2	1169042	1169061	4	2529064	2529083	2529086
GAAAAGTATGGCAGAAACGG	essential_collection	chrIV	+	1169073	TGG	0.588510689497	1.5	1	4	1	2	0	0	0	0	1	0	0	0	0	0	0	0	0	0	chr4	1169076	20	YDR347W	MRP1	-51	0.34	0.48	1	1169054	1169073	4	2529076	2529095	2529098
AGTATGGCAGAAACGGTGGG	essential_collection	chrIV	+	1169077	AGG	0.763477580631	1.5	1	3	1	3	0	0	0	0	0	1	0	0	0	0	0	0	0	0	chr4	1169080	20	YDR347W	MRP1	-47	0.41	0.44	1	1169058	1169077	4	2529080	2529099	2529102
CCAGATCCTAGCTAAAACTG	essential_collection	chrIV	-	1169085	CGG	0.740024409192	1.5	1	4	2	1	0	0	0	0	0	0	0	1	0	0	0	0	0	0	chr4	1169083	20	YDR347W	MRP1	-18	0.75	0.17	1	1169086	1169105	4	2529108	2529127	2529105
GAGGAACCGCAGTTTTAGCT	essential_collection	chrIV	+	1169096	AGG	0.498560022725	4	4	2	2	2	0	0	1	0	0	1	0	0	0	0	0	0	0	0	chr4	1169099	20	YDR347W	MRP1	-28	0.66	0.21	1	1169077	1169096	4	2529099	2529118	2529121
ATTGGCGTACTGGCAAGAAT	essential_collection	chrIV	-	1178219	GGG	0.428070710182	3.5	2	2	1	2	0	0	0	0	0	0	1	0	0	0	0	0	0	0	chr4	1178217	20	YDR350C	ATP22	-28	0.42	0.48	1	1178220	1178239	4	2538242	2538261	2538239
TATTGGCGTACTGGCAAGAA	essential_collection	chrIV	-	1178220	TGG	0.444660431303	2.5	2	2	1	2	0	0	0	0	1	0	0	0	0	0	0	0	0	0	chr4	1178218	20	YDR350C	ATP22	-29	0.4	0.49	1	1178221	1178240	4	2538243	2538262	2538240
GACACACTTTATTGGCGTAC	essential_collection	chrIV	-	1178229	TGG	0.514885367445	4.5	3	1	1	2	1	0	0	0	1	0	0	0	0	0	0	0	0	0	chr4	1178227	20	YDR350C	ATP22	-38	0.24	0.7	1	1178230	1178249	4	2538252	2538271	2538249
TTCTGCGCGACACACTTTAT	essential_collection	chrIV	-	1178237	TGG	0.262810931386	4.5	3	1	1	1	1	0	0	0	1	0	0	0	0	0	0	0	0	0	chr4	1178235	20	YDR350C	ATP22	-46	0.11	0.74	2	1178238	1178257	4	2538260	2538279	2538257
ACATTATAGATTGCATAAAA	essential_collection	chrIV	-	1178284	GGG	0.331450905365	2.5	2	4	1	1	0	0	0	0	0	0	1	0	0	0	0	0	0	0	chr4	1178282	20	YDR350C	ATP22	-93	0	0.85	2	1178285	1178304	4	2538307	2538326	2538304
AACATTATAGATTGCATAAA	essential_collection	chrIV	-	1178285	AGG	0.198768122485	2.5	2	3	1	1	0	0	0	0	0	1	0	0	0	0	0	0	0	0	chr4	1178283	20	YDR350C	ATP22	-94	0	0.88	2	1178286	1178305	4	2538308	2538327	2538305
CATCTCTTTTGCTCTCTAAT	essential_collection	chrIV	-	1178354	CGG	0.366384252178	4.5	4	2	1	1	0	0	1	0	0	0	0	1	0	0	0	0	0	0	chr4	1178352	20	YDR351W	SBE2	-80	0	0.68	2	1178355	1178374	4	2538377	2538396	2538374
AAACCCGCCCCCAAATGGCT	essential_collection	chrIV	-	1183067	AGG	0.523083909839	3.5	1	3	5	2	0	0	0	0	0	1	0	0	0	0	0	0	0	0	chr4	1183065	20	YDR353W	TRR1	-173	0	0.75	2	1183068	1183087	4	2543090	2543109	2543087
TTTCACTTTGCCTAGCCATT	essential_collection	chrIV	+	1183074	TGG	0.293890652747	4.5	3	1	2	1	1	0	0	0	1	0	0	0	0	0	0	0	0	0	chr4	1183077	20	YDR353W	TRR1	-187	0	0.52	2	1183055	1183074	4	2543077	2543096	2543099
TTCACTTTGCCTAGCCATTT	essential_collection	chrIV	+	1183075	GGG	0.130906789843	5.5	3	1	2	1	0	1	0	0	0	0	1	0	0	0	0	0	0	0	chr4	1183078	20	YDR353W	TRR1	-186	0	0.52	2	1183056	1183075	4	2543078	2543097	2543100
TCACTTTGCCTAGCCATTTG	essential_collection	chrIV	+	1183076	GGG	0.440238591994	3.5	3	1	2	1	1	0	0	0	0	0	1	0	0	0	0	0	0	0	chr4	1183079	20	YDR353W	TRR1	-185	0	0.53	2	1183057	1183076	4	2543079	2543098	2543101
CACTTTGCCTAGCCATTTGG	essential_collection	chrIV	+	1183077	GGG	0.509012650255	3	3	1	2	2	1	0	0	0	0	0	1	0	0	0	0	0	0	0	chr4	1183080	20	YDR353W	TRR1	-184	0	0.5	2	1183058	1183077	4	2543080	2543099	2543102
TTTGCCTAGCCATTTGGGGG	essential_collection	chrIV	+	1183080	CGG	0.471511029097	3	3	1	2	5	1	0	0	0	0	0	0	1	0	0	0	0	0	0	chr4	1183083	20	YDR353W	TRR1	-181	0	0.51	2	1183061	1183080	4	2543083	2543102	2543105
AGCCATTTGGGGGCGGGTTT	essential_collection	chrIV	+	1183087	TGG	0.19008050979	5.5	3	1	2	5	0	1	0	0	1	0	0	0	0	0	0	0	0	0	chr4	1183090	20	YDR353W	TRR1	-174	0	0.73	2	1183068	1183087	4	2543090	2543109	2543112
GGGTCCACTCTTATACGCGT	essential_collection	chrIV	-	1183162	GGG	0.623064293563	3.5	2	1	2	3	0	0	0	0	0	0	1	0	0	0	0	0	0	0	chr4	1183160	20	YDR353W	TRR1	-78	0	0.95	2	1183163	1183182	4	2543185	2543204	2543182
TCTTGAAACCTCGAGCAGTT	essential_collection	chrIV	-	1183182	GGG	0.518479285771	4.5	2	3	2	1	0	0	0	0	0	0	1	0	0	0	0	0	0	0	chr4	1183180	20	YDR353W	TRR1	-58	0.01	0.94	2	1183183	1183202	4	2543205	2543224	2543202
AGAGTGGACCCAACTGCTCG	essential_collection	chrIV	+	1183191	AGG	0.621255186488	1	1	2	3	2	0	0	0	0	0	1	0	0	0	0	0	0	0	0	chr4	1183194	20	YDR353W	TRR1	-70	0	0.97	2	1183172	1183191	4	2543194	2543213	2543216
CATATGAAATAATGTCTACA	essential_collection	chrIV	-	1185884	AGG	0.533619076997	1.5	1	3	1	1	0	0	0	0	0	1	0	0	0	0	0	0	0	0	chr4	1185882	20	YDR356W	SPC110	-185	0.52	0.26	1	1185885	1185904	4	2545907	2545926	2545904
AAACTTATAACGCGTAATTA	essential_collection	chrIV	-	1185957	GGG	0.322366153054	2.5	2	3	1	1	0	0	0	0	0	0	1	0	0	0	0	0	0	1	chr4	1185955	20	YDR356W	SPC110	-112	0	0.84	2	1185958	1185977	4	2545980	2545999	2545977
AAAACTTATAACGCGTAATT	essential_collection	chrIV	-	1185958	AGG	0.173305174386	4.5	2	4	1	1	0	0	0	0	0	1	0	0	0	0	0	0	0	1	chr4	1185956	20	YDR356W	SPC110	-111	0	0.84	2	1185959	1185978	4	2545981	2546000	2545978
TTTGTTTTCCTTCAAAATGA	essential_collection	chrIV	-	1185984	AGG	0.486840844596	6.5	4	4	2	1	0	0	1	0	0	1	0	0	0	0	0	0	2	1	chr4	1185982	20	YDR356W	SPC110	-85	0	0.36	2	1185985	1186004	4	2546007	2546026	2546004
GTTTTAATCCTTCATTTTGA	essential_collection	chrIV	+	1185993	AGG	0.27138688358	4	4	2	2	1	0	0	1	0	0	1	0	0	0	0	0	0	0	1	chr4	1185996	20	YDR356W	SPC110	-97	0	0.52	2	1185974	1185993	4	2545996	2546015	2546018
TGGAACAAATACAATGTGCG	essential_collection	chrIV	+	1186041	CGG	0.670098657283	1.5	1	3	1	2	0	0	0	0	0	0	0	1	0	0	0	0	0	1	chr4	1186044	20	YDR356W	SPC110	-49	0.01	0.82	2	1186022	1186041	4	2546044	2546063	2546066
TTGCCTGACCTTGGACTAGG	essential_collection	chrIV	-	1186373	CGG	0.676980455927	2	2	1	2	2	0	0	0	0	0	0	0	1	0	0	0	0	0	0	chr4	1186371	20	YDR356W	SPC110	304	0.11	0.57	1	1186374	1186393	4	2546396	2546415	2546393
ACATTGCCTGACCTTGGACT	essential_collection	chrIV	-	1186376	AGG	0.615082453976	3.5	2	1	2	2	0	0	0	0	0	1	0	0	0	0	0	0	0	0	chr4	1186374	20	YDR356W	SPC110	307	0.11	0.58	1	1186377	1186396	4	2546399	2546418	2546396
TTGTCAACATTGCCTGACCT	essential_collection	chrIV	-	1186382	TGG	0.500936380007	3.5	2	2	2	1	0	0	0	0	1	0	0	0	0	0	0	0	0	0	chr4	1186380	20	YDR356W	SPC110	313	0.11	0.52	1	1186383	1186402	4	2546405	2546424	2546402
TCTTTCAAGGGCTGAGACAT	essential_collection	chrIV	-	1186448	TGG	0.50260045587	3.5	3	2	1	3	1	0	0	0	1	0	0	0	0	0	0	0	0	0	chr4	1186446	20	YDR356W	SPC110	379	0.14	0.16	1	1186449	1186468	4	2546471	2546490	2546468
TCTTACTTCTTGTTCTTTCA	essential_collection	chrIV	-	1186461	AGG	0.205768853064	4.5	3	1	1	1	1	0	0	0	0	1	0	0	0	0	0	0	0	3	chr4	1186459	20	YDR356W	SPC110	392	0.15	0.15	1	1186462	1186481	4	2546484	2546503	2546481
CAAATCGCTCTTTCTTCATT	essential_collection	chrIV	-	1186489	TGG	0.259831437961	4.5	3	3	1	1	1	0	0	0	1	0	0	0	0	0	0	0	0	0	chr4	1186487	20	YDR356W	SPC110	420	0.09	0.26	1	1186490	1186509	4	2546512	2546531	2546509
GCTTTAGAGAGTAAATTACT	essential_collection	chrIV	+	1186534	AGG	0.536875468762	3.5	3	3	1	1	1	0	0	0	0	1	0	0	0	0	0	0	0	2	chr4	1186537	20	YDR356W	SPC110	444	0	0.22	1	1186515	1186534	4	2546537	2546556	2546559
TATCATTTAGATTGTTCATG	essential_collection	chrIV	-	1196303	AGG	0.593547617796	3.5	3	1	1	1	1	0	0	0	0	1	0	0	0	0	0	0	0	0	chr4	1196301	20	YDR361C	BCP1	-25	0.32	0.12	1	1196304	1196323	4	2556326	2556345	2556323
ATCTAAATGATAAAATTATA	essential_collection	chrIV	+	1196331	AGG	0.333463053535	2.5	2	4	1	1	0	0	0	0	0	1	0	0	0	0	0	0	0	0	chr4	1196334	20	YDR361C	BCP1	-32	0.18	0.18	2	1196312	1196331	4	2556334	2556353	2556356
TATTCCTCGCGATGAGATTG	essential_collection	chrIV	-	1196384	AGG	0.560770871033	2.5	2	1	2	1	0	0	0	0	0	1	0	0	0	0	0	0	0	0	chr4	1196382	20	YDR361C	BCP1	-106	0	0.96	2	1196385	1196404	4	2556407	2556426	2556404
TCTACCTCAATCTCATCGCG	essential_collection	chrIV	+	1196397	AGG	0.61646251771	1.5	1	2	2	1	0	0	0	0	0	1	0	0	0	0	0	0	0	0	chr4	1196400	20	YDR361C	BCP1	-98	0	0.98	2	1196378	1196397	4	2556400	2556419	2556422
CATCGCGAGGAATATAGGCA	essential_collection	chrIV	+	1196410	CGG	0.671107716962	1.5	1	2	1	2	0	0	0	0	0	0	0	1	0	0	0	0	0	0	chr4	1196413	20	YDR361C	BCP1	-111	0	0.94	2	1196391	1196410	4	2556413	2556432	2556435
AAACTCGTATAAAGTGACCA	essential_collection	chrIV	+	1196439	CGG	0.745232591734	1.5	1	3	2	1	0	0	0	0	0	0	0	1	0	0	0	0	0	0	chr4	1196442	20	YDR361C	BCP1	-140	0	0.39	2	1196420	1196439	4	2556442	2556461	2556464
TATCAAATTCTCGATATCCG	essential_collection	chrIV	-	1196439	TGG	0.683277563975	2.5	2	3	2	1	0	0	0	0	1	0	0	0	0	0	0	0	0	0	chr4	1196437	20	YDR361C	BCP1	-161	0	0.69	2	1196440	1196459	4	2556462	2556481	2556459
TGTGCCATAACTTCAGTTAA	essential_collection	chrIV	-	1196467	GGG	0.408942672693	2	2	2	2	1	0	0	0	0	0	0	1	0	0	0	0	0	0	0	chr4	1196465	20	YDR361C	BCP1	-189	0	0.84	2	1196468	1196487	4	2556490	2556509	2556487
TTGTGCCATAACTTCAGTTA	essential_collection	chrIV	-	1196468	AGG	0.353838034158	2.5	2	2	2	1	0	0	0	0	0	1	0	0	0	0	0	0	0	0	chr4	1196466	20	YDR361C	BCP1	-190	0	0.82	2	1196469	1196488	4	2556491	2556510	2556488
TTTACCCTTAACTGAAGTTA	essential_collection	chrIV	+	1196480	TGG	0.405580499742	3	3	2	3	1	1	0	0	0	1	0	0	0	0	0	0	0	0	0	chr4	1196483	20	YDR361C	BCP1	-181	0	0.84	2	1196461	1196480	4	2556483	2556502	2556505
TTTATCTTCTTTTGCAACGT	essential_collection	chrIV	+	1198891	AGG	0.396996298963	5.5	4	2	1	1	0	0	1	0	0	1	0	0	0	0	0	0	0	0	chr4	1198894	20	YDR362C	TFC6	-74	0	0.47	2	1198872	1198891	4	2558894	2558913	2558916
TTATCTTCTTTTGCAACGTA	essential_collection	chrIV	+	1198892	GGG	0.483219004057	5.5	4	2	1	1	0	0	1	0	0	0	1	0	0	0	0	0	0	0	chr4	1198895	20	YDR362C	TFC6	-75	0	0.47	2	1198873	1198892	4	2558895	2558914	2558917
GTTTTCGAACCGCAGCTTTC	essential_collection	chrIV	+	1198914	CGG	0.196697348493	4	4	2	2	1	0	0	1	0	0	0	0	1	0	0	0	0	0	0	chr4	1198917	20	YDR362C	TFC6	-97	0	0.8	2	1198895	1198914	4	2558917	2558936	2558939
TTTTCGAACCGCAGCTTTCC	essential_collection	chrIV	+	1198915	GGG	0.385153958477	4	4	2	2	1	0	0	1	0	0	0	1	0	0	0	0	0	0	0	chr4	1198918	20	YDR362C	TFC6	-98	0	0.81	2	1198896	1198915	4	2558918	2558937	2558940
TCTTCTGTAAGGAAATAGAA	essential_collection	chrIV	-	1198932	GGG	0.541699359142	2.5	2	3	1	2	0	0	0	0	0	0	1	0	0	0	0	0	0	2	chr4	1198930	20	YDR363W	ESC2	-64	0	0.93	2	1198933	1198952	4	2558955	2558974	2558952
AGAAAAGAAATGACAGGCAG	essential_collection	chrIV	+	1198996	AGG	0.472657715863	1	1	4	1	2	0	0	0	0	0	1	0	0	0	0	0	0	0	0	chr4	1198999	20	YDR363W	ESC2	-21	0.12	0.34	2	1198977	1198996	4	2558999	2559018	2559021
AAGAAATGACAGGCAGAGGA	essential_collection	chrIV	+	1199000	GGG	0.600170573112	1	1	3	1	2	0	0	0	0	0	0	1	0	0	0	0	0	0	0	chr4	1199003	20	YDR363W	ESC2	-17	0.18	0.33	2	1198981	1199000	4	2559003	2559022	2559025
TAATGATCGGTAGCCTCATC	essential_collection	chrIV	+	1206567	TGG	0.335178857621	1.5	1	2	2	2	0	0	0	0	1	0	0	0	0	0	0	0	0	0	chr4	1206570	20	YDR365C	ESF1	-110	0	0.81	2	1206548	1206567	4	2566570	2566589	2566592
AATGATCGGTAGCCTCATCT	essential_collection	chrIV	+	1206568	GGG	0.548469474552	3.5	1	2	2	2	0	0	0	0	0	0	1	0	0	0	0	0	0	0	chr4	1206571	20	YDR365C	ESF1	-111	0	0.81	2	1206549	1206568	4	2566571	2566590	2566593
CGGCTCATATTGCTAATCTT	essential_collection	chrIV	+	1206601	TGG	0.344095102937	4.5	2	2	1	2	0	0	0	0	1	0	0	0	0	0	0	0	0	2	chr4	1206604	20	YDR365C	ESF1	-144	0	0.75	2	1206582	1206601	4	2566604	2566623	2566626
TATTGCTAATCTTTGGATAT	essential_collection	chrIV	+	1206608	AGG	0.316151117202	3.5	3	2	1	2	1	0	0	0	0	1	0	0	0	0	0	0	0	0	chr4	1206611	20	YDR365C	ESF1	-151	0	0.61	2	1206589	1206608	4	2566611	2566630	2566633
ATTGCTAATCTTTGGATATA	essential_collection	chrIV	+	1206609	GGG	0.307402284545	3.5	3	2	1	2	1	0	0	0	0	0	1	0	0	0	0	0	0	0	chr4	1206612	20	YDR365C	ESF1	-152	0	0.6	2	1206590	1206609	4	2566612	2566631	2566634
TTATTGAAGAGGGATGCGTT	essential_collection	chrIV	-	1212698	TGG	0.509089845627	4.5	2	2	1	3	0	0	0	0	1	0	0	0	0	0	0	0	0	0	chr4	1212696	20	YDR367W	KEI1	-83	0	0.81	2	1212699	1212718	4	2572721	2572740	2572718
TGATCATTAAAAACGAAAAA	essential_collection	chrIV	+	1222579	AGG	0.313844170796	2	2	5	1	1	0	0	0	0	0	1	0	0	0	0	0	0	0	2	chr4	1222582	20	YDR373W	FRQ1	-142	0	0.41	2	1222560	1222579	4	2582582	2582601	2582604
ACGAAAAAAGGGTAACTCTT	essential_collection	chrIV	+	1222591	CGG	0.454631680803	4.5	2	6	1	3	0	0	0	0	0	0	0	1	0	0	0	0	0	0	chr4	1222594	20	YDR373W	FRQ1	-130	0	0.38	2	1222572	1222591	4	2582594	2582613	2582616
AACATTATTTCAGTACTCTA	essential_collection	chrIV	-	1222616	TGG	0.3935987074	4.5	3	2	1	1	1	0	0	0	1	0	0	0	0	0	0	0	0	1	chr4	1222614	20	YDR373W	FRQ1	-84	0	0.38	2	1222617	1222636	4	2582639	2582658	2582636
GTGCCCTCAATCTACCATGT	essential_collection	chrIV	-	1226532	CGG	0.685881361126	3.5	1	2	3	1	0	0	0	0	0	0	0	1	0	0	0	0	0	0	chr4	1226530	20	YDR375C	BCS1	14	0.15	0.39	1	1226533	1226552	4	2586555	2586574	2586552
TTATCCGACATGGTAGATTG	essential_collection	chrIV	+	1226545	AGG	0.608357889864	2.5	2	1	2	2	0	0	0	0	0	1	0	0	0	0	0	0	0	0	chr4	1226548	20	YDR375C	BCS1	22	0.22	0.43	0	1226526	1226545	4	2586548	2586567	2586570
CAACGCAGTAGACGTACCAA	essential_collection	chrIV	-	1226577	GGG	0.65422093942	1	1	2	2	1	0	0	0	0	0	0	1	0	0	0	0	0	0	0	chr4	1226575	20	YDR375C	BCS1	-31	0	0.85	2	1226578	1226597	4	2586600	2586619	2586597
GCAACGCAGTAGACGTACCA	essential_collection	chrIV	-	1226578	AGG	0.531215653038	1	1	2	2	1	0	0	0	0	0	1	0	0	0	0	0	0	0	0	chr4	1226576	20	YDR375C	BCS1	-32	0	0.88	2	1226579	1226598	4	2586601	2586620	2586598
AATGAATGAATGAGGCGTTG	essential_collection	chrIV	-	1226749	TGG	0.673244386871	2.5	2	2	1	2	0	0	0	0	1	0	0	0	0	0	0	0	0	0	chr4	1226747	20	YDR376W	ARH1	1	0.8	0.15	0	1226750	1226769	4	2586772	2586791	2586769
ACTTTCTAAATGAATGAATG	essential_collection	chrIV	-	1226757	AGG	0.651107342989	3.5	3	3	1	1	1	0	0	0	0	1	0	0	0	0	0	0	0	4	chr4	1226755	20	YDR376W	ARH1	9	0.83	0.09	0	1226758	1226777	4	2586780	2586799	2586777
AATAGTAAGTATCCCGCGCG	essential_collection	chrIV	+	1228424	TGG	0.667309934654	1.5	1	2	3	1	0	0	0	0	1	0	0	0	0	0	0	0	0	0	chr4	1228427	20	YDR377W	ATP17	-168	0	0.97	2	1228405	1228424	4	2588427	2588446	2588449
TTTCTCGTTCTATTTCCCCG	essential_collection	chrIV	-	1228431	AGG	0.707959092931	3.5	3	1	4	1	1	0	0	0	0	1	0	0	0	0	0	0	0	5	chr4	1228429	20	YDR377W	ATP17	-140	0	0.81	2	1228432	1228451	4	2588454	2588473	2588451
AGTATCCCGCGCGTGGTCCT	essential_collection	chrIV	+	1228431	CGG	0.432314476747	3.5	1	1	3	2	0	0	0	0	0	0	0	1	0	0	0	0	0	0	chr4	1228434	20	YDR377W	ATP17	-161	0	0.98	2	1228412	1228431	4	2588434	2588453	2588456
TATCCCGCGCGTGGTCCTCG	essential_collection	chrIV	+	1228433	GGG	0.630870011738	1.5	1	1	3	2	0	0	0	0	0	0	1	0	0	0	0	0	0	0	chr4	1228436	20	YDR377W	ATP17	-159	0	0.98	2	1228414	1228433	4	2588436	2588455	2588458
ATAGCAAGAAAGTGAGTGCT	essential_collection	chrIV	+	1228484	TGG	0.509785875664	3.5	1	3	1	1	0	0	0	0	1	0	0	0	0	0	0	0	0	0	chr4	1228487	20	YDR377W	ATP17	-108	0	0.81	2	1228465	1228484	4	2588487	2588506	2588509
AAAGAAAGGCATTATTTTCT	essential_collection	chrIV	+	1228525	AGG	0.332637445931	5.5	4	3	1	2	0	0	1	0	0	1	0	0	0	0	0	1	0	1	chr4	1228528	20	YDR377W	ATP17	-67	0.34	0.23	1	1228506	1228525	4	2588528	2588547	2588550
TTTCGCGACGAGGCAGGGGC	essential_collection	chrIV	+	1236307	GGG	0.392729584584	3	3	1	1	4	1	0	0	0	0	0	1	0	0	0	0	0	0	0	chr4	1236310	20	YDR381W	YRA1	-164	0	0.74	2	1236288	1236307	4	2596310	2596329	2596332
TTCGCGACGAGGCAGGGGCG	essential_collection	chrIV	+	1236308	GGG	0.477032477746	2	2	1	1	4	0	0	0	0	0	0	1	0	0	0	0	0	0	0	chr4	1236311	20	YDR381W	YRA1	-163	0	0.73	2	1236289	1236308	4	2596311	2596330	2596333
AAGTGGTGAGCCGAAAGCCG	essential_collection	chrIV	-	1236329	TGG	0.624315574517	1	1	3	2	2	0	0	0	0	1	0	0	0	0	0	0	0	0	0	chr4	1236327	20	YDR381W	YRA1	-121	0	0.59	2	1236330	1236349	4	2596352	2596371	2596349
GCCTTTTATAGTTCTTCAAG	essential_collection	chrIV	-	1236346	TGG	0.56339532424	4.5	4	2	2	1	0	0	1	0	1	0	0	0	0	0	0	0	0	0	chr4	1236344	20	YDR381W	YRA1	-104	0	0.46	2	1236347	1236366	4	2596369	2596388	2596366
GAATGACAGAAAAAAGCGAA	essential_collection	chrIV	-	1236396	CGG	0.603353621967	1	1	6	1	1	0	0	0	0	0	0	0	1	0	0	0	0	0	0	chr4	1236394	20	YDR381W	YRA1	-54	0	0.63	2	1236397	1236416	4	2596419	2596438	2596416
TAACAAAATTTCCATACGAA	essential_collection	chrIV	-	1249960	AGG	0.583002301767	3	3	4	2	1	1	0	0	0	0	1	0	0	0	0	0	0	0	0	chr4	1249958	20	YDR387C	NA	-4	0.35	0.29	1	1249961	1249980	4	2609983	2610002	2609980
TTCAAGAAGTTCCTTTCGTA	essential_collection	chrIV	+	1249966	TGG	0.440545086063	3	3	2	2	1	1	0	0	0	1	0	0	0	0	0	0	0	1	7	chr4	1249969	20	YDR387C	NA	11	0.5	0.12	0	1249947	1249966	4	2609969	2609988	2609991
AGACTACCATAGCAACTGGA	essential_collection	chrIV	-	1249989	AGG	0.646453290409	1	1	2	2	2	0	0	0	0	0	1	0	0	0	0	0	0	0	0	chr4	1249987	20	YDR387C	NA	-33	0.05	0.86	2	1249990	1250009	4	2610012	2610031	2610009
AGGTAGACTACCATAGCAAC	essential_collection	chrIV	-	1249993	TGG	0.410085355741	1	1	2	2	2	0	0	0	0	1	0	0	0	0	0	0	0	0	0	chr4	1249991	20	YDR387C	NA	-37	0.02	0.87	2	1249994	1250013	4	2610016	2610035	2610013
TGTATACCTTCCAGTTGCTA	essential_collection	chrIV	+	1250000	TGG	0.522716317068	2	2	1	2	1	0	0	0	0	1	0	0	0	0	0	0	0	0	0	chr4	1250003	20	YDR387C	NA	-23	0.15	0.72	2	1249981	1250000	4	2610003	2610022	2610025
GTCGGATTGATAATTTAGTC	essential_collection	chrIV	-	1250013	AGG	0.439256638247	3	3	2	1	2	1	0	0	0	0	1	0	0	0	0	0	0	1	1	chr4	1250011	20	YDR387C	NA	-57	0	0.88	2	1250014	1250033	4	2610036	2610055	2610033
CGCAACATCCGAACATCGGT	essential_collection	chrIV	-	1250031	CGG	0.552267556394	3.5	1	2	2	2	0	0	0	0	0	0	0	1	0	0	0	0	0	0	chr4	1250029	20	YDR387C	NA	-75	0	0.78	2	1250032	1250051	4	2610054	2610073	2610051
TTATCGCAACATCCGAACAT	essential_collection	chrIV	-	1250035	CGG	0.677192989004	3.5	2	2	2	1	0	0	0	0	0	0	0	1	0	0	0	0	0	0	chr4	1250033	20	YDR387C	NA	-79	0	0.73	2	1250036	1250055	4	2610058	2610077	2610055
TTATCAATCCGACCGATGTT	essential_collection	chrIV	+	1250040	CGG	0.472800000081	4.5	2	2	2	1	0	0	0	0	0	0	0	1	0	0	0	0	0	0	chr4	1250043	20	YDR387C	NA	-63	0	0.83	2	1250021	1250040	4	2610043	2610062	2610065
TTCGGATGTTGCGATAATAT	essential_collection	chrIV	+	1250058	TGG	0.339967761627	3.5	2	2	1	2	0	0	0	0	1	0	0	0	0	0	0	0	0	0	chr4	1250061	20	YDR387C	NA	-81	0	0.71	2	1250039	1250058	4	2610061	2610080	2610083
TGTTGCGATAATATTGGTAC	essential_collection	chrIV	+	1250064	CGG	0.552726952045	2.5	2	2	1	2	0	0	0	0	0	0	0	1	0	0	0	0	0	0	chr4	1250067	20	YDR388W	RVS167	-81	0	0.67	2	1250045	1250064	4	2610067	2610086	2610089
ATGTTTAACAACCTGTTTTA	essential_collection	chrIV	+	1250118	AGG	0.218410900284	4.5	4	2	2	1	0	0	1	0	0	1	0	0	0	0	0	0	0	0	chr4	1250121	20	YDR388W	RVS167	-27	0.08	0.95	2	1250099	1250118	4	2610121	2610140	2610143
TTACGCTAAATCAAGATATT	essential_collection	chrIV	-	1256923	TGG	0.236923301402	4.5	2	3	1	1	0	0	0	0	1	0	0	0	0	0	0	0	1	0	chr4	1256921	20	YDR390C	UBA2	-58	0	0.59	2	1256924	1256943	4	2616946	2616965	2616943
TGCACAAAAAATGCGGAAGC	essential_collection	chrIV	+	1257016	CGG	0.396235582382	1	1	6	1	2	0	0	0	0	0	0	0	1	0	0	0	0	0	4	chr4	1257019	20	YDR390C	UBA2	-130	0	0.2	2	1256997	1257016	4	2617019	2617038	2617041
GCACAAAAAATGCGGAAGCC	essential_collection	chrIV	+	1257017	GGG	0.541790184653	1	1	6	2	2	0	0	0	0	0	0	1	0	0	0	0	0	0	4	chr4	1257020	20	YDR390C	UBA2	-131	0	0.19	2	1256998	1257017	4	2617020	2617039	2617042
TGGGGCCCGGGTTCGATTCC	essential_collection	chrIV	-	1257018	CGG	0.35636544146	2	2	1	3	4	0	0	0	0	0	0	0	1	0	0	0	1	0	0	chr4	1257016	20	YDR390C	UBA2	-153	0	0.63	2	1257019	1257038	4	2617041	2617060	2617038
ATTCATGCTTCCCAAGCATG	essential_collection	chrIV	-	1257036	GGG	0.664211293574	2	2	2	3	1	0	0	0	0	0	0	1	0	0	0	0	0	1	2	chr4	1257034	20	YDR390C	UBA2	-171	0.1	0.99	2	1257037	1257056	4	2617059	2617078	2617056
GAGGTGCATGGGTTTCCTTC	essential_collection	chrIV	+	1259751	TGG	0.352481004767	3	3	1	2	3	1	0	0	0	1	0	0	0	0	0	0	0	0	0	chr4	1259754	20	YDR393W	SHE9	-134	0	0.95	2	1259732	1259751	4	2619754	2619773	2619776
AGAGGACTATCTGATCATTG	essential_collection	chrIV	+	1259843	GGG	0.699764437698	2.5	2	1	1	2	0	0	0	0	0	0	1	0	0	0	0	0	0	0	chr4	1259846	20	YDR393W	SHE9	-42	0.29	0.65	1	1259824	1259843	4	2619846	2619865	2619868
CCATGAATATAGGAAGTAAT	essential_collection	chrIV	+	1261561	AGG	0.337165532956	3.5	1	2	2	2	0	0	0	0	0	1	0	0	0	0	0	0	0	0	chr4	1261564	20	YDR394W	RPT3	-77	0	0.86	2	1261542	1261561	4	2621564	2621583	2621586
TGAAAGGAAATAGGCAGAAT	essential_collection	chrIV	-	1261593	TGG	0.362343699417	3.5	1	3	1	2	0	0	0	0	1	0	0	0	0	0	0	0	0	0	chr4	1261591	20	YDR394W	RPT3	-24	0.39	0.25	1	1261594	1261613	4	2621616	2621635	2621613
ACTTATGAGTGAAAGGAAAT	essential_collection	chrIV	-	1261602	AGG	0.408398250477	3.5	2	3	1	2	0	0	0	0	0	1	0	0	0	0	0	0	0	0	chr4	1261600	20	YDR394W	RPT3	-15	0.47	0.17	1	1261603	1261622	4	2621625	2621644	2621622
AGACCAAATTAATGTTTTCC	essential_collection	chrIV	+	1266027	AGG	0.393587726949	4.5	4	3	2	1	0	0	1	0	0	1	0	0	0	0	0	0	0	0	chr4	1266030	20	YDR397C	NCB2	958	0.22	0.96	0	1266008	1266027	4	2626030	2626049	2626052
TGAAAAAGGTATGTACTTCC	essential_collection	chrIV	-	1266028	TGG	0.294807620495	2	2	5	2	2	0	0	0	0	1	0	0	0	0	0	0	0	0	0	chr4	1266026	20	YDR397C	NCB2	936	0.15	0.46	1	1266029	1266048	4	2626051	2626070	2626048
GTTTTGCAAATTCTTGAAAA	essential_collection	chrIV	-	1266042	AGG	0.383422795402	4	4	4	1	1	0	0	1	0	0	1	0	0	0	0	0	0	0	2	chr4	1266040	20	YDR397C	NCB2	922	0.11	0.43	1	1266043	1266062	4	2626065	2626084	2626062
ATCTAAGAGAGATTCCTTGC	essential_collection	chrIV	+	1266126	AGG	0.426973549061	2	2	2	2	1	0	0	0	0	0	1	0	0	0	0	0	0	0	0	chr4	1266129	20	YDR397C	NCB2	859	0.05	0.42	1	1266107	1266126	4	2626129	2626148	2626151
AGATTCCTTGCAGGTAATTC	essential_collection	chrIV	+	1266135	TGG	0.260022285649	2.5	2	2	2	2	0	0	0	0	1	0	0	0	0	0	0	0	0	0	chr4	1266138	20	YDR397C	NCB2	850	0.01	0.47	1	1266116	1266135	4	2626138	2626157	2626160
GAATGTGATAGTTTGAAATA	essential_collection	chrIV	+	1266200	AGG	0.388198723075	3	3	3	0	1	1	0	0	0	0	1	0	0	0	0	0	0	0	0	chr4	1266203	20	YDR397C	NCB2	785	0	0.14	1	1266181	1266200	4	2626203	2626222	2626225
CACTCTCCCTCCTATATAAA	essential_collection	chrIV	-	1267031	TGG	0.192985559332	1.5	1	3	3	0	0	0	0	0	1	0	0	0	0	0	0	0	0	0	chr4	1267029	20	YDR397C	NCB2	-67	0	0.79	2	1267032	1267051	4	2627054	2627073	2627051
AAAACCGCTTCCATTTATAT	essential_collection	chrIV	+	1267038	AGG	0.403594631567	3.5	3	4	2	1	1	0	0	0	0	1	0	0	0	0	0	0	0	0	chr4	1267041	20	YDR397C	NCB2	-53	0	0.81	2	1267019	1267038	4	2627041	2627060	2627063
GCGGGCTGGGCGTTTTAAAG	essential_collection	chrIV	+	1267073	TGG	0.515527420333	4	4	3	1	3	0	0	1	0	1	0	0	0	0	0	0	0	0	0	chr4	1267076	20	YDR397C	NCB2	-88	0.18	0.71	2	1267054	1267073	4	2627076	2627095	2627098
TTTGATTGTCATTTAACACG	essential_collection	chrIV	+	1267265	GGG	0.656134100315	3	3	2	1	1	1	0	0	0	0	0	1	0	0	0	0	0	0	0	chr4	1267268	20	YDR398W	UTP5	-181	0	0.57	2	1267246	1267265	4	2627268	2627287	2627290
GAGCATATATAGTTTAAACT	essential_collection	chrIV	+	1267418	TGG	0.481692897258	3.5	3	3	1	1	1	0	0	0	1	0	0	0	0	0	0	0	0	3	chr4	1267421	20	YDR398W	UTP5	-28	0.56	0.14	1	1267399	1267418	4	2627421	2627440	2627443
TTTAAACTTGGCTTAGCAAG	essential_collection	chrIV	+	1267430	AGG	0.443081148095	3	3	3	1	2	1	0	0	0	0	1	0	0	0	0	0	0	0	0	chr4	1267433	20	YDR398W	UTP5	-16	0.68	0.09	1	1267411	1267430	4	2627433	2627452	2627455
TACGTTATTGGCATTTTCAC	essential_collection	chrIV	+	1277384	TGG	0.371692524186	4	4	1	1	2	0	0	1	0	1	0	0	0	0	0	0	0	0	0	chr4	1277387	20	YDR404C	RPB7	-13	0.11	0.85	2	1277365	1277384	4	2637387	2637406	2637409
ACGTTATTGGCATTTTCACT	essential_collection	chrIV	+	1277385	GGG	0.582153238624	4	4	1	1	2	0	0	1	0	0	0	1	0	0	0	0	0	0	0	chr4	1277388	20	YDR404C	RPB7	-14	0.1	0.86	2	1277366	1277385	4	2637388	2637407	2637410
TGGCATTTTCACTGGGATAT	essential_collection	chrIV	+	1277392	AGG	0.349540894544	4	4	1	1	3	0	0	1	0	0	1	0	0	0	0	0	0	0	0	chr4	1277395	20	YDR404C	RPB7	-21	0.08	0.86	2	1277373	1277392	4	2637395	2637414	2637417
TGATCTTCTGTGGGTTTCAA	essential_collection	chrIV	-	1277435	CGG	0.430142840795	3	3	2	1	3	1	0	0	0	0	0	0	1	0	0	0	0	0	0	chr4	1277433	20	YDR404C	RPB7	-85	0.04	0.78	2	1277436	1277455	4	2637458	2637477	2637455
CGTATTAAGTGATCTTCTGT	essential_collection	chrIV	-	1277444	GGG	0.522301070712	3.5	2	2	1	1	0	0	0	0	0	0	1	0	0	0	0	0	0	0	chr4	1277442	20	YDR404C	RPB7	-94	0.03	0.78	2	1277445	1277464	4	2637467	2637486	2637464
ACGTATTAAGTGATCTTCTG	essential_collection	chrIV	-	1277445	TGG	0.526094021269	2.5	2	2	1	1	0	0	0	0	1	0	0	0	0	0	0	0	0	0	chr4	1277443	20	YDR404C	RPB7	-95	0.03	0.75	2	1277446	1277465	4	2637468	2637487	2637465
ACGAATTTTCTCGATGAAAA	essential_collection	chrIV	+	1277496	AGG	0.344895768686	4.5	4	4	1	1	0	0	1	0	0	1	0	0	0	0	0	0	0	0	chr4	1277499	20	YDR405W	MRP20	-107	0	0.45	2	1277477	1277496	4	2637499	2637518	2637521
CGATGAAAAAGGGAAAACGA	essential_collection	chrIV	+	1277507	TGG	0.677691922283	1	1	5	1	3	0	0	0	0	1	0	0	0	0	0	0	0	0	2	chr4	1277510	20	YDR405W	MRP20	-96	0	0.71	2	1277488	1277507	4	2637510	2637529	2637532
AAATGTACATACATTTCTTG	essential_collection	chrIV	+	1277542	TGG	0.527222074237	4.5	3	3	1	1	1	0	0	0	1	0	0	0	0	0	0	0	0	0	chr4	1277545	20	YDR405W	MRP20	-61	0	0.92	2	1277523	1277542	4	2637545	2637564	2637567
AATAATGTGCTTTGATTAGC	essential_collection	chrIV	+	1277585	AGG	0.418633080157	3	3	2	1	1	1	0	0	0	0	1	0	0	0	0	0	0	0	0	chr4	1277588	20	YDR405W	MRP20	-18	0	0.5	2	1277566	1277585	4	2637588	2637607	2637610
CGCGTCGTAAATCATGATCA	essential_collection	chrIV	-	1288132	TGG	0.500056653247	1	1	3	1	1	0	0	0	0	1	0	0	0	0	0	0	0	1	0	chr4	1288130	20	YDR407C	TRS120	-99	0	0.82	2	1288133	1288152	4	2648155	2648174	2648152
ATTTGGCATTCTTCAAAGTG	essential_collection	chrIV	-	1288167	AGG	0.58861229976	3.5	3	3	1	2	1	0	0	0	0	1	0	0	0	0	0	0	0	0	chr4	1288165	20	YDR407C	TRS120	-134	0	0.75	2	1288168	1288187	4	2648190	2648209	2648187
CATATTTATACTTTTATATT	essential_collection	chrIV	-	1288184	TGG	0.161651737506	4.5	4	1	1	0	0	0	1	0	1	0	0	0	0	0	0	0	0	1	chr4	1288182	20	YDR407C	TRS120	-151	0	0.69	2	1288185	1288204	4	2648207	2648226	2648204
AGTATCAAACAAAGGATATA	essential_collection	chrIV	-	1294466	AGG	0.44841048824	1.5	1	3	1	2	0	0	0	0	0	1	0	0	0	0	0	0	0	2	chr4	1294464	20	YDR411C	DFM1	-33	0.01	0.61	2	1294467	1294486	4	2654489	2654508	2654486
ACTCTTGTCTTATATTGAAG	essential_collection	chrIV	+	1294503	AGG	0.584940399519	2.5	2	2	1	1	0	0	0	0	0	1	0	0	0	0	0	0	0	0	chr4	1294506	20	YDR411C	DFM1	-49	0	0.78	2	1294484	1294503	4	2654506	2654525	2654528
AGTCCCTACTTACCCGTTCG	essential_collection	chrIV	-	1294524	CGG	0.553685038816	2	2	1	3	1	0	0	0	0	0	0	0	1	0	0	0	0	0	0	chr4	1294522	20	YDR411C	DFM1	-91	0	0.74	2	1294525	1294544	4	2654547	2654566	2654544
CGATTTCATGAGCCGCGAAC	essential_collection	chrIV	+	1294529	GGG	0.499829448271	3	3	2	2	1	1	0	0	0	0	0	1	0	0	0	0	0	0	0	chr4	1294532	20	YDR411C	DFM1	-75	0	0.89	2	1294510	1294529	4	2654532	2654551	2654554
TGAGCCGCGAACGGGTAAGT	essential_collection	chrIV	+	1294537	AGG	0.483734968777	3.5	1	2	2	3	0	0	0	0	0	1	0	0	0	0	0	0	0	0	chr4	1294540	20	YDR411C	DFM1	-83	0	0.81	2	1294518	1294537	4	2654540	2654559	2654562
GAGCCGCGAACGGGTAAGTA	essential_collection	chrIV	+	1294538	GGG	0.499684796421	1.5	1	2	2	3	0	0	0	0	0	0	1	0	0	0	0	0	0	0	chr4	1294541	20	YDR411C	DFM1	-84	0	0.82	2	1294519	1294538	4	2654541	2654560	2654563
TATCGAATAAACCATTCTAC	essential_collection	chrIV	+	1295537	GGG	0.428468454071	2.5	2	3	2	1	0	0	0	0	0	0	1	0	0	0	0	0	0	0	chr4	1295540	20	YDR412W	RRP17	883	0.41	0.17	0	1295518	1295537	4	2655540	2655559	2655562
TTGCAAGCAAATAATTTGTT	essential_collection	chrIV	-	1295591	GGG	0.37605503354	5.5	3	3	1	1	1	0	0	0	0	0	1	0	0	0	0	0	1	0	chr4	1295589	20	YDR412W	RRP17	958	0.2	0.35	1	1295592	1295611	4	2655614	2655633	2655611
TTTGCAAGCAAATAATTTGT	essential_collection	chrIV	-	1295592	TGG	0.372156694031	4.5	3	3	1	1	1	0	0	0	1	0	0	0	0	0	0	0	1	1	chr4	1295590	20	YDR412W	RRP17	959	0.2	0.31	1	1295593	1295612	4	2655615	2655634	2655612
CGAAATACTGCATTTCGCCT	essential_collection	chrIV	+	1295691	TGG	0.401985822989	3.5	3	3	2	1	1	0	0	0	1	0	0	0	0	0	0	0	0	0	chr4	1295694	20	YDR412W	RRP17	1037	0	0.69	1	1295672	1295691	4	2655694	2655713	2655716
CAAGTTTCAGTTTACTATAG	essential_collection	chrIV	+	1298273	CGG	0.435513126395	3	3	2	1	1	1	0	0	0	0	0	0	1	0	0	0	0	0	1	chr4	1298276	20	YDR415C	NA	-58	0	0.97	2	1298254	1298273	4	2658276	2658295	2658298
ACTAAAATCTTTCATATGTT	essential_collection	chrIV	-	1298280	CGG	0.40850028319	4.5	3	4	1	1	1	0	0	0	0	0	0	1	0	0	0	0	0	0	chr4	1298278	20	YDR416W	SYF1	-78	0	0.98	2	1298281	1298300	4	2658303	2658322	2658300
AAAGATTTTAGTAAAGACGC	essential_collection	chrIV	+	1298308	TGG	0.592821581566	4	4	3	1	1	0	0	1	0	1	0	0	0	0	0	0	0	3	1	chr4	1298311	20	YDR416W	SYF1	-71	0	0.58	2	1298289	1298308	4	2658311	2658330	2658333
ACCGGATGAAAGCGGGGAGC	essential_collection	chrIV	-	1322078	GGG	0.481093936671	1	1	3	2	4	0	0	0	0	0	0	1	0	0	0	0	0	0	3	chr4	1322076	20	YDR427W	RPN9	-86	0	0.94	2	1322079	1322098	4	2682101	2682120	2682098
CACCGGATGAAAGCGGGGAG	essential_collection	chrIV	-	1322079	CGG	0.498319957389	1	1	3	2	4	0	0	0	0	0	0	0	1	0	0	0	0	2	1	chr4	1322077	20	YDR427W	RPN9	-85	0	0.94	2	1322080	1322099	4	2682102	2682121	2682099
TTTGCCACCGGATGAAAGCG	essential_collection	chrIV	-	1322084	GGG	0.645588867538	3	3	3	2	2	1	0	0	0	0	0	1	0	0	0	0	0	0	2	chr4	1322082	20	YDR427W	RPN9	-80	0	0.97	2	1322085	1322104	4	2682107	2682126	2682104
TTTTGCCACCGGATGAAAGC	essential_collection	chrIV	-	1322085	GGG	0.511378251049	4	4	3	2	2	0	0	1	0	0	0	1	0	0	0	0	0	0	0	chr4	1322083	20	YDR427W	RPN9	-79	0	0.97	2	1322086	1322105	4	2682108	2682127	2682105
CTTTTGCCACCGGATGAAAG	essential_collection	chrIV	-	1322086	CGG	0.605747578702	4	4	3	2	2	0	0	1	0	0	0	0	1	0	0	0	0	0	0	chr4	1322084	20	YDR427W	RPN9	-78	0	0.97	2	1322087	1322106	4	2682109	2682128	2682106
ACCCGCTCCCCGCTTTCATC	essential_collection	chrIV	+	1322094	CGG	0.394313593319	3	3	1	4	1	1	0	0	0	0	0	0	1	0	0	0	0	0	0	chr4	1322097	20	YDR427W	RPN9	-91	0	0.93	2	1322075	1322094	4	2682097	2682116	2682119
TTTGTTCTTACTTTTGCCAC	essential_collection	chrIV	-	1322096	CGG	0.480076856535	4.5	4	1	2	1	0	0	1	0	0	0	0	1	0	0	0	0	0	0	chr4	1322094	20	YDR427W	RPN9	-68	0	1	2	1322097	1322116	4	2682119	2682138	2682116
AGTACCAAAAAGCAAACAGT	essential_collection	chrIV	+	1322168	GGG	0.658905773934	3.5	1	5	2	1	0	0	0	0	0	0	1	0	0	0	0	0	3	0	chr4	1322171	20	YDR427W	RPN9	-17	0.24	0.53	1	1322149	1322168	4	2682171	2682190	2682193
TAGTTACTCGCTGTATTGAA	essential_collection	chrIV	-	1325332	AGG	0.491461688481	2.5	2	2	1	1	0	0	0	0	0	1	0	0	0	0	0	0	0	0	chr4	1325330	20	YDR429C	TIF35	-25	0.19	0.75	2	1325333	1325352	4	2685355	2685374	2685352
TTCAATACAGCGAGTAACTA	essential_collection	chrIV	+	1325352	GGG	0.492953125737	2	2	2	1	1	0	0	0	0	0	0	1	0	0	0	0	0	0	0	chr4	1325355	20	YDR429C	TIF35	-24	0.21	0.73	1	1325333	1325352	4	2685355	2685374	2685377
TATCACGATGGCAAAAGAGA	essential_collection	chrIV	-	1325366	GGG	0.59480375173	1.5	1	4	1	2	0	0	0	0	0	0	1	0	0	0	0	0	0	0	chr4	1325364	20	YDR429C	TIF35	-59	0	0.85	2	1325367	1325386	4	2685389	2685408	2685386
TACAAGCGATGAGTATAGAT	essential_collection	chrIV	+	1325453	CGG	0.528795415817	3.5	1	2	1	1	0	0	0	0	0	0	0	1	0	0	0	0	0	0	chr4	1325456	20	YDR429C	TIF35	-125	0	0.65	2	1325434	1325453	4	2685456	2685475	2685478
CTTTGAAGCAGTATATTTAC	essential_collection	chrIV	+	1325483	AGG	0.334032689622	3.5	3	2	1	1	1	0	0	0	0	1	0	0	0	0	0	0	0	0	chr4	1325486	20	YDR429C	TIF35	-155	0	0.55	2	1325464	1325483	4	2685486	2685505	2685508
ACAAATATAGTTGTTAGTTT	essential_collection	chrIV	+	1330955	GGG	0.330194923617	5.5	3	3	1	1	0	1	0	0	0	0	1	0	0	0	0	0	0	0	chr4	1330958	20	YDR434W	GPI17	-166	0.58	0.16	1	1330936	1330955	4	2690958	2690977	2690980
TATAGTTGTTAGTTTGGGTC	essential_collection	chrIV	+	1330960	AGG	0.407066806683	3.5	3	1	1	3	1	0	0	0	0	1	0	0	0	0	0	0	0	0	chr4	1330963	20	YDR434W	GPI17	-161	0.52	0.16	1	1330941	1330960	4	2690963	2690982	2690985
TTTCTTCAACTTAACTTTAT	essential_collection	chrIV	-	1330988	AGG	0.119951832742	4.5	3	2	1	0	1	0	0	0	0	1	0	0	0	0	0	0	0	0	chr4	1330986	20	YDR434W	GPI17	-112	0	0.8	2	1330989	1331008	4	2691011	2691030	2691008
ATACGTAACACAGATTTAAC	essential_collection	chrIV	-	1331030	AGG	0.377046631287	3	3	2	1	1	1	0	0	0	0	1	0	0	0	0	0	0	0	0	chr4	1331028	20	YDR434W	GPI17	-70	0	0.92	2	1331031	1331050	4	2691053	2691072	2691050
TCTCAAAAAACCCAGAGGAA	essential_collection	chrIV	-	1337116	AGG	0.570299905552	1.5	1	6	3	2	0	0	0	0	0	1	0	0	0	0	0	0	0	3	chr4	1337114	20	YDR437W	GPI19	-158	0	0.32	2	1337117	1337136	4	2697139	2697158	2697136
CGTACTCTCAAAAAACCCAG	essential_collection	chrIV	-	1337121	AGG	0.755498855425	1.5	1	6	3	1	0	0	0	0	0	1	0	0	0	0	0	0	0	0	chr4	1337119	20	YDR437W	GPI19	-153	0	0.33	2	1337122	1337141	4	2697144	2697163	2697141
GGAACTTTATTAAGACAATA	essential_collection	chrIV	-	1337195	GGG	0.462158833894	4.5	3	2	1	2	1	0	0	0	0	0	1	0	0	0	0	0	0	0	chr4	1337193	20	YDR437W	GPI19	-79	0	1	2	1337196	1337215	4	2697218	2697237	2697215
AGGAACTTTATTAAGACAAT	essential_collection	chrIV	-	1337196	AGG	0.362878385693	4.5	3	2	1	2	1	0	0	0	0	1	0	0	0	0	0	0	0	0	chr4	1337194	20	YDR437W	GPI19	-78	0	0.99	2	1337197	1337216	4	2697219	2697238	2697216
AAAGTTTACTGGGCCCAAGC	essential_collection	chrIV	-	1337216	AGG	0.476379824188	3	3	3	3	3	1	0	0	0	0	1	0	0	0	0	0	0	0	0	chr4	1337214	20	YDR437W	GPI19	-58	0	0.56	2	1337217	1337236	4	2697239	2697258	2697236
CCCTGTAACATCCATACATT	essential_collection	chrIV	-	1355862	CGG	0.414562890729	4.5	2	2	3	1	0	0	0	0	0	0	0	1	0	0	0	0	0	0	chr4	1355860	20	YDR448W	ADA2	-156	0.14	0.63	2	1355863	1355882	4	2715885	2715904	2715882
CCGAATGTATGGATGTTACA	essential_collection	chrIV	+	1355879	GGG	0.556619758566	2.5	2	2	2	2	0	0	0	0	0	0	1	0	0	0	0	0	0	0	chr4	1355882	20	YDR448W	ADA2	-160	0.15	0.61	2	1355860	1355879	4	2715882	2715901	2715904
ACTTATTTGTTTGGAACGTC	essential_collection	chrIV	-	1355907	TGG	0.36342974902	5.5	3	2	1	2	1	0	0	0	1	0	0	0	0	0	0	0	0	0	chr4	1355905	20	YDR448W	ADA2	-111	0	0.23	2	1355908	1355927	4	2715930	2715949	2715927
TTGATTTTCACTTATTTGTT	essential_collection	chrIV	-	1355916	TGG	0.355286402142	5.5	4	1	1	1	0	0	1	0	1	0	0	0	0	0	0	0	0	5	chr4	1355914	20	YDR448W	ADA2	-102	0	0.29	2	1355917	1355936	4	2715939	2715958	2715936
CATGCCAGAGTTCGATGTTT	essential_collection	chrIV	+	1355972	AGG	0.313164237197	5.5	3	1	2	1	0	1	0	0	0	1	0	0	0	0	0	0	0	0	chr4	1355975	20	YDR448W	ADA2	-67	0.03	0.32	2	1355953	1355972	4	2715975	2715994	2715997
GTGAATAAACACATATCTAA	essential_collection	chrIV	-	1358955	GGG	0.531333684964	1.5	1	3	1	1	0	0	0	0	0	0	1	0	0	0	0	0	0	0	chr4	1358953	20	YDR449C	UTP6	-23	0.17	0.48	2	1358956	1358975	4	2718978	2718997	2718975
TGGGCGATGAGCTAAATATC	essential_collection	chrIV	-	1358992	AGG	0.49218312658	1.5	1	3	1	3	0	0	0	0	0	1	0	0	0	0	0	0	0	0	chr4	1358990	20	YDR449C	UTP6	-60	0	0.69	2	1358993	1359012	4	2719015	2719034	2719012
ATATAAGCTTCATTAAGTGA	essential_collection	chrIV	-	1359071	TGG	0.583570738951	2	2	2	1	1	0	0	0	0	1	0	0	0	0	0	0	0	0	2	chr4	1359069	20	YDR449C	UTP6	-139	0	0.98	2	1359072	1359091	4	2719094	2719113	2719091
TTGATAACTACAGTTTACTT	essential_collection	chrIV	-	1366855	CGG	0.447301813249	4.5	3	2	1	1	1	0	0	0	0	0	0	1	0	0	0	0	0	0	chr4	1366853	20	YDR454C	GUK1	-23	0.59	0.1	1	1366856	1366875	4	2726878	2726897	2726875
TAGCATAAATGGATACACAA	essential_collection	chrIV	-	1366891	TGG	0.675966146969	1	1	3	1	2	0	0	0	0	1	0	0	0	0	0	0	0	0	0	chr4	1366889	20	YDR454C	GUK1	-59	0.24	0.25	1	1366892	1366911	4	2726914	2726933	2726911
CTAATAGCAACCGTACTCAT	essential_collection	chrIV	-	1366975	CGG	0.598519466651	3.5	1	2	2	1	0	0	0	0	0	0	0	1	0	0	0	0	0	0	chr4	1366973	20	YDR454C	GUK1	-143	0	0.97	2	1366976	1366995	4	2726998	2727017	2726995
TATGTGATGCGTCTTTCCGG	essential_collection	chrIV	-	1367006	CGG	0.682842995263	3.5	3	1	2	2	1	0	0	0	0	0	0	1	0	0	0	0	0	0	chr4	1367004	20	YDR454C	GUK1	-174	0	0.49	2	1367007	1367026	4	2727029	2727048	2727026
GCTATTAGCATCGACGCCGC	essential_collection	chrIV	+	1367007	CGG	0.583213744783	2.5	2	1	2	1	0	0	0	0	0	0	0	1	0	0	0	0	0	0	chr4	1367010	20	YDR454C	GUK1	-154	0	0.96	2	1366988	1367007	4	2727010	2727029	2727032
TATCATCTGTCATAATCCTT	essential_collection	chrIV	-	1367251	TGG	0.396408955323	4.5	2	2	2	1	0	0	0	0	1	0	0	0	0	0	0	0	0	0	chr4	1367249	20	YDR456W	NHX1	-157	0.34	0.42	1	1367252	1367271	4	2727274	2727293	2727271
CTTGCACAAACGTGATAGCA	essential_collection	chrIV	+	1367294	AGG	0.611493416379	2	2	3	1	1	0	0	0	0	0	1	0	0	0	0	0	0	0	0	chr4	1367297	20	YDR456W	NHX1	-135	0.1	0.6	2	1367275	1367294	4	2727297	2727316	2727319
TATCGAACAATCATTATTCA	essential_collection	chrIV	+	1367332	CGG	0.430281202607	3.5	2	2	1	1	0	0	0	0	0	0	0	1	0	0	0	0	0	0	chr4	1367335	20	YDR456W	NHX1	-97	0	0.7	2	1367313	1367332	4	2727335	2727354	2727357
TAGAGTAGCTAGAAAAGCAA	essential_collection	chrIV	-	1367355	CGG	0.614960244853	1	1	4	1	1	0	0	0	0	0	0	0	1	0	0	0	0	0	0	chr4	1367353	20	YDR456W	NHX1	-53	0	0.95	2	1367356	1367375	4	2727378	2727397	2727375
TTCTAGCTACTCTAAGATAA	essential_collection	chrIV	+	1367381	AGG	0.379483977778	2.5	2	2	1	1	0	0	0	0	0	1	0	0	0	0	0	0	0	0	chr4	1367384	20	YDR456W	NHX1	-48	0	0.93	2	1367362	1367381	4	2727384	2727403	2727406
TACAACTATTTGTCAATCTT	essential_collection	chrIV	-	1367390	GGG	0.37637360087	4.5	3	2	1	1	1	0	0	0	0	0	1	0	0	0	0	0	0	1	chr4	1367388	20	YDR456W	NHX1	-18	0.16	0.65	2	1367391	1367410	4	2727413	2727432	2727410
ATATTTTCAGAACCTAGCTA	essential_collection	chrIV	-	1383489	AGG	0.561985339292	4.5	4	2	2	1	0	0	1	0	0	1	0	0	0	0	0	0	0	0	chr4	1383487	20	YDR459C	PFA5	39	0.56	0.29	0	1383490	1383509	4	2743512	2743531	2743509
GCGATGAAAGGACCTTAGCT	essential_collection	chrIV	+	1383494	AGG	0.574189170319	3.5	2	3	2	2	0	0	0	0	0	1	0	0	0	0	0	0	0	0	chr4	1383497	20	YDR459C	PFA5	55	0.61	0.17	0	1383475	1383494	4	2743497	2743516	2743519
CTCAAACAAAACAACTAATT	essential_collection	chrIV	-	1383531	AGG	0.347788411243	4.5	2	4	1	0	0	0	0	0	0	1	0	0	0	0	0	0	0	1	chr4	1383529	20	YDR459C	PFA5	-3	0.3	0.76	1	1383532	1383551	4	2743554	2743573	2743551
ATTATTTAAAACGTAAATAG	essential_collection	chrIV	+	1383589	TGG	0.547187242269	4.5	3	4	1	1	1	0	0	0	1	0	0	0	0	0	0	0	0	0	chr4	1383592	20	YDR459C	PFA5	-40	0	0.76	2	1383570	1383589	4	2743592	2743611	2743614
TACGAGCGAACGGCCCGATT	essential_collection	chrIV	-	1383617	TGG	0.350422943092	4.5	2	2	3	2	0	0	0	0	1	0	0	0	0	0	0	0	0	0	chr4	1383615	20	YDR460W	TFB3	-43	0	0.74	2	1383618	1383637	4	2743640	2743659	2743637
ATCGACTAAATGGTCCAAAT	essential_collection	chrIV	+	1383620	CGG	0.394833397497	3.5	1	3	2	2	0	0	0	0	0	0	0	1	0	0	0	0	0	0	chr4	1383623	20	YDR460W	TFB3	-61	0	0.62	2	1383601	1383620	4	2743623	2743642	2743645
TCGACTAAATGGTCCAAATC	essential_collection	chrIV	+	1383621	GGG	0.493246844871	1.5	1	3	2	2	0	0	0	0	0	0	1	0	0	0	0	0	0	0	chr4	1383624	20	YDR460W	TFB3	-60	0	0.62	2	1383602	1383621	4	2743624	2743643	2743646
AGAACAAATTTACGAGCGAA	essential_collection	chrIV	-	1383627	CGG	0.578510758093	3	3	3	1	1	1	0	0	0	0	0	0	1	0	0	0	0	0	0	chr4	1383625	20	YDR460W	TFB3	-33	0	0.96	2	1383628	1383647	4	2743650	2743669	2743647
GGACAAAGGCAAAGCGTCAA	essential_collection	chrIV	-	1385840	TGG	0.520473295025	1	1	3	1	2	0	0	0	0	1	0	0	0	0	0	0	0	0	0	chr4	1385838	20	YDR461C-A	NA	-63	0.03	0.81	2	1385841	1385860	4	2745863	2745882	2745860
TCACAATAAAGACAGTCTAA	essential_collection	chrIV	-	1385862	AGG	0.574104137169	1.5	1	3	1	1	0	0	0	0	0	1	0	0	0	0	0	0	0	0	chr4	1385860	20	YDR461C-A	NA	-85	0	0.78	2	1385863	1385882	4	2745885	2745904	2745882
CGTATACAGTGACTATCGTA	essential_collection	chrIV	+	1385923	TGG	0.485229919396	1.5	1	1	1	1	0	0	0	0	1	0	0	0	0	0	0	0	0	0	chr4	1385926	20	YDR462W	MRPL28	-106	0	0.91	2	1385904	1385923	4	2745926	2745945	2745948
GTATACAGTGACTATCGTAT	essential_collection	chrIV	+	1385924	GGG	0.627087837498	3.5	1	1	1	1	0	0	0	0	0	0	1	0	0	0	0	0	0	0	chr4	1385927	20	YDR462W	MRPL28	-105	0	0.92	2	1385905	1385924	4	2745927	2745946	2745949
TGCTTCATCTTGTTTCTCGC	essential_collection	chrIV	-	1385943	TGG	0.310566633411	4.5	3	1	1	1	1	0	0	0	1	0	0	0	0	0	0	0	1	1	chr4	1385941	20	YDR462W	MRPL28	-65	0	0.95	2	1385944	1385963	4	2745966	2745985	2745963
[truncated: 17,796 more rows]
