# Supplementary material for: Genome-scale analysis of interactions between genetic perturbations and natural variation
Source: Nat Commun. 2024 May 18;15:4234. doi: 10.1038/s41467-024-48626-1 (PMC11102447; doi:10.1038/s41467-024-48626-1)
Supplement: Supplementary file 7 — Supplementary Data 4 [file 41467_2024_48626_MOESM7_ESM.csv]

genotype	atc1_barcodes	atc2_barcodes	con3_barcodes	atc1_normalized_reads	atc2_normalized_reads	con3_normalized_reads
x_BY_BYx	85252	89358	89773	5182321.42999954	5227836.72999962	5233829.45999947
BYa_3C_C6	70586	75674	75304	4576502.15999936	4662803.51999935	4631112.47999928
BYa_2C_E6	68173	68673	69066	4378967.94999957	4384469.74999956	4390154.24999956
BYa_2C_H7	64430	64349	65910	5730364.67999933	5729146.60999939	5748572.51999929
BYa_3C_B4	56959	58866	57086	2765339.61999955	2782328.56999951	2766423.53999956
BYa_2C_B12	51673	52269	51908	4084637.3199992	4090597.75999915	4088800.79999919
BYa_3C_G5	46995	47330	47893	6297346.9100002	6299299.95000022	6305420.99000019
BYa_1C_G1	46583	46437	47872	1249711.58000031	1249574.8400003	1264026.23000034
BYa_3C_F6	44790	45767	45813	3228617.90999914	3238377.25999906	3240532.57999907
BYa_3C_H1	42499	42769	42894	1792691.88000033	1795130.16000034	1797676.62000033
BYa_2C_C11	42455	42936	43115	5148930.49999968	5152860.57999968	5155552.51999964
BYa_3C_F1	41316	41601	41993	4074261.76999878	4076377.24999877	4081006.97999875
BYa_3C_C4	39461	39081	40494	1240084.36000027	1237409.79000026	1250118.06000029
BYa_3C_D2	39058	39060	39711	1972359.63000027	1972274.42000027	1980040.47000028
BYa_3C_E1	37880	37821	38474	6274893.55000013	6274478.36000013	6280830.82000009
BYa_3C_E3	37342	38840	37599	4601869.20999959	4616283.95999951	4607657.36999956
BYa_2C_A11	36589	37741	37214	3753018.05999913	3766552.19999906	3755523.92999905
BYa_2C_D10	36295	36053	37234	2929762.42999993	2928965.90999992	2937981.41999991
BYa_1C_B12	36188	36247	36737	1160689.68000022	1161213.23000022	1166541.18000023
BYa_2C_G11	34542	34770	34945	1434537.30000016	1436686.24000017	1439089.57000017
BYa_2C_C1	34138	34389	34934	1412686.28000017	1415089.30000017	1420024.7200002
BYa_3C_E2	33691	32968	34259	1393317.47000012	1387341.21000009	1398483.22000014
BYa_2C_A12	33290	33829	33848	5032352.03000013	5037254.97000013	5037795.59000011
BYa_3C_G1	33111	33256	33699	2300020.68999975	2301600.93999974	2306752.25999972
BYa_1C_B11	33086	33044	33614	1717772.24000018	1717756.33000018	1726515.47000018
BYa_3C_H2	32497	33701	33061	4000828.86999919	4011348.93999906	4006203.71999913
BYa_3C_H3	31622	32698	32976	5726663.13000014	5761096.05000014	5741471.51000014
BYa_2C_G8	31595	31603	31932	1642130.53000013	1642598.51000013	1646584.05000014
BYa_3C_D1	31576	32025	31768	3432447.44999932	3436254.63999931	3434560.36999932
BYa_1C_C2	29804	30363	30847	723390.02999995	728327.929999946	733539.279999946
BYa_2C_C4	28600	28767	28910	4203901.34999942	4205407.00999942	4207602.29999942
BYa_3C_F4	28438	28992	28852	1034970.03999998	1040563.88999997	1039826.96999998
BYa_1C_A9	27830	27899	28076	1159965.66000011	1160590.08000011	1162392.23000011
BYa_2C_C10	27710	27853	28269	684181.499999974	685575.089999973	689432.50999997
BYa_1C_C12	26374	26615	26454	906968.699999967	908665.029999964	908285.479999969
BYa_3C_B7	26248	26610	26458	1282890.91000008	1286862.67000009	1285946.84000008
BYa_1C_E11	26122	26154	26420	1266371.74000012	1266842.73000012	1269372.08000013
BYa_1C_H2	25778	26024	26068	1010089.59	1012239.35999999	1012858.18999999
BYa_3C_G4	25672	26686	27014	5293144.77999982	5306819.78999981	5307709.09999982
BYa_1C_F2	25263	25811	25769	1159944.61000009	1165075.4100001	1164574.0800001
BYa_1C_G2	24757	24571	24879	1319491.97000013	1318114.97000012	1320792.73000013
BYa_3C_C5	24715	25412	25435	1348116.54000001	1359254.33000001	1356076.88000002
BYa_1C_A11	24668	24555	24848	470854.150000023	470255.310000023	473555.010000023
BYa_2C_D7	24153	24219	24468	1811174.28000011	1811996.07000011	1814890.96000012
BYa_3C_B3	24106	28532	25134	3219697.91999963	3269535.22999938	3226415.83999954
BYa_3C_A1	23161	24348	22914	740743.320000004	751264.709999996	737621.740000001
BYa_2C_B10	23113	23458	23311	610258.379999991	613660.269999988	613261.96999999
BYa_1C_B2	23041	23292	23154	584087.919999993	586195.619999992	585461.989999994
BYa_1C_A10	22925	23452	23383	1049080.46999999	1054440.94	1054372.78000001
BYa_1C_A4	22738	22814	22970	2126028.28	2126801.25	2128451.97999999
BYa_2C_H10	22534	22485	23005	1752621.76000007	1752759.78000007	1757853.37000009
BYa_1C_A3	21889	22653	22273	746434.14000001	754436.270000005	749547.880000006
BYa_3C_A7	21614	23121	22154	581541.970000003	595260.939999994	586498.749999999
BYa_1C_D11	20883	21089	21155	571302.35999999	573042.779999989	574213.879999989
BYa_3C_D4	20683	22614	21438	4217465.68999961	4231349.76999975	4224268.58999961
BYa_1C_H11	20440	20979	20708	1327309.33000001	1334252.26000002	1329836.64000001
BYa_1C_D12	20221	22077	21220	702599.379999998	721030.679999988	711079.589999991
BYa_3C_C2	19269	19466	19524	1199304.89000003	1201614.45000004	1202380.64000004
BYa_3C_H4	19240	18876	19683	2832316.04999978	2828795.7199998	2836818.41999975
BYa_2C_G7	18446	18534	18811	772234.150000007	773208.420000005	775903.750000004
BYa_3C_F5	18341	17518	19791	426356.02000001	420316.610000009	439334.520000013
BYa_1C_G5	18324	18147	18570	1865596.23000006	1864045.24000005	1867983.75000007
BYa_2C_B11	18121	18872	18373	421623.880000009	427916.31000001	424010.290000009
BYa_2C_D5	18104	18556	18628	1715516.30000004	1723889.21000004	1721637.33000004
BYa_2C_E11	17831	18042	17893	959597.309999982	961285.94999998	960279.529999982
BYa_2C_G10	17356	17637	17554	973771.64999999	976814.939999987	976204.199999989
BYa_1C_G10	17312	17729	17545	1936677.22000004	1952602.03000003	1930399.46000003
BYa_1C_C5	17215	17351	17344	696014.859999985	697177.739999984	697506.299999985
BYa_3C_E4	17144	18002	17996	1222479.13000001	1235845.20000002	1234190.52000002
BYa_3C_G2	16776	17023	17251	1102124.36	1104690.76	1106687.27000001
BYa_1C_H6	16649	16774	16671	480133.370000014	481377.400000014	480764.910000015
BYa_3C_A6	16492	16409	15767	3814536.85999986	3810637.36999986	3788991.05999987
BYa_1C_H3	16109	16158	16128	1414877.75000005	1415302.69000005	1414992.92000005
BYa_2C_F12	15874	16082	16046	774658.540000003	777029.480000001	777179.060000001
BYa_2C_B8	15777	15884	15937	1724046.09000007	1725057.48000008	1725688.87000008
BYa_1C_H4	15686	16385	16005	1028021.50999999	1036232.12999999	1030864.51999999
BYa_3C_A4	14769	15378	14933	884674.009999997	891949.249999994	886187.799999995
BYa_1C_G6	14734	14862	15022	864227.260000002	866398.860000003	867466.13
BYa_3C_G3	14574	14790	14659	1624946.97000004	1627050.01000004	1625861.66000004
BYa_1C_G11	14241	14388	14300	630724.649999985	631891.349999984	631532.999999986
BYa_2C_A8	13998	14707	14560	4268504.83000003	4274396.38000006	4273441.78000005
BYa_1C_B9	13692	13706	13779	1905239.47000009	1905472.02000009	1906282.20000009
BYa_3C_D6	13680	13991	13807	4128378.36999964	4131810.3199996	4129795.50999963
BYa_3C_B6	13342	13658	13672	4460250.77999966	4462766.98999963	4463277.34999963
BYa_2C_A10	13132	13289	13244	1464336.06000006	1465376.63000007	1465602.60000007
BYa_1C_A5	12900	12929	13001	1902884.14000012	1903099.08000012	1903965.95000012
BYa_1C_D6	12517	15749	12017	244073.039999975	271247.80999997	238035.179999977
BYa_3C_C3	12437	14734	13375	378302.400000008	401590.730000012	387754.99000001
BYa_3C_A5	12228	14743	12299	341706.09	367595.410000005	337640.31
BYa_1C_E12	12078	12298	12365	160518.009999989	162258.289999987	163043.419999987
BYa_2C_F11	11808	11621	11821	1058506.14999999	1056749.01999999	1058815.03999999
BYa_3C_C7	11382	11490	11683	1696003.64000002	1697076.74000003	1698974.66000004
BYa_3C_D5	11300	11447	11438	1429932.23000002	1431682.58000003	1431533.04000003
BYa_1C_E8	11291	11219	11389	1003391.14999999	1002739.22999999	1004556.11999999
BYa_2C_F10	10731	10879	10828	1126686.31000001	1127982.11000002	1127852.20000001
BYa_2C_H5	10651	10892	10783	1173784.03	1176295.67000001	1175532.43000001
BYa_3C_B1	10527	10665	10887	2078129.73000033	2158444.28000034	2081186.64000035
BYa_1C_A6	10484	10522	10510	881378.789999992	881670.949999992	881643.679999992
BYa_1C_H5	10387	10424	10439	1077513.32000001	1077935.42000001	1078146.59000001
BYa_2C_F8	10329	10466	10431	1099366.62000001	1100525.62000001	1100247.14000001
BYa_1C_A7	10327	11557	10132	201091.029999989	211367.769999984	198903.679999989
BYa_3C_A3	10227	12347	10368	207180.80999999	226081.279999982	207767.969999989
BYa_1C_A12	10138	10511	10360	741221.739999993	745296.249999991	743254.519999991
BYa_2C_D6	10073	10127	10266	3757223.11999962	3756554.60999961	3758729.0899996
BYa_2C_A1	9968	9817	10139	1758030.40000005	1756767.80000004	1759506.00000005
BYa_2C_A7	9813	9971	10120	4400113.96999951	4401297.3299995	4402723.35999948
BYa_1C_B8	9658	9799	9710	358414.010000008	359698.120000008	359178.320000008
BYa_1C_C1	9481	9644	9503	1205282.99	1207444.79	1205507.77
BYa_2C_B6	9203	9635	9401	833915.769999992	847139.239999992	839439.719999991
BYa_2C_H11	9121	9378	9373	785423.089999996	789013.869999997	788704.959999996
BYa_2C_C8	8893	9021	9287	1832855.52000001	1834178.80000002	1836463.74000003
BYa_2C_B3	8873	9221	9168	1373364.96	1377438.46	1375811.08
BYa_2C_F1	8791	8702	8957	1975762.74000004	1975017.01000004	1977037.91000005
BYa_1C_F10	8176	8657	8354	450652.770000008	455383.950000009	451974.990000007
BYa_2C_D12	8115	8432	8217	1307950.86000001	1311110.45000002	1308935.00000002
BYa_1C_F6	8068	8199	8372	317719.380000005	319204.870000005	320536.830000005
BYa_1C_B5	7952	7973	8142	1251623.25	1251730.78	1253688.25000001
BYa_2C_F7	7370	7656	7517	1083308.66999999	1086925.70999999	1085327.83999999
BYa_2C_G1	6497	6954	6756	2433391.19999978	2436816.14999973	2435647.71999976
BYa_2C_B7	6492	6535	6651	1969364.3100001	1969648.5700001	1970574.00000011
BYa_2C_D4	6474	6491	6491	244888.139999997	245000.509999997	245044.539999997
BYa_1C_E5	6350	6137	6359	2314627.73999996	2309992.18999997	2312208.92999996
BYa_1C_C11	6339	6546	6433	1033983.57999999	1036107.26999999	1035069.38999999
BYa_1C_D2	6297	6455	6333	166776.949999996	167975.939999995	167074.029999996
BYa_2C_C12	6158	6538	6412	208077.249999996	212061.789999995	210479.419999995
BYa_2C_E7	5890	5965	5914	178874.889999997	179464.169999997	179143.659999997
BYa_2C_C7	5728	5796	5729	935438.549999994	936035.709999994	935468.889999995
BYa_1C_G8	5696	5822	5809	1723541.94000005	1724391.99000007	1724453.71000006
BYa_3C_F3	5538	5712	5649	928186.549999995	930193.969999994	929588.059999994
BYa_1C_C3	5160	5213	5210	1886390.3400001	1886789.9600001	1886831.0800001
BYa_2C_B5	5099	6238	5017	224362.759999983	232504.299999975	224200.929999984
BYa_1C_F3	5052	5198	5146	246116.34	249629.879999999	247699.65
BYa_1C_D1	4975	5120	4973	577572.180000003	581104.280000003	573051.870000004
BYa_2C_E5	4796	4436	4999	2711854.79999984	2708637.48999987	2713664.71999982
BYa_2C_C6	4720	4766	4731	583255.82	583675.06	583296.85
BYa_1C_E6	4637	4902	4773	1184772.55000001	1187108.21000002	1185918.89000002
BYa_1C_F8	4619	4729	4673	256638.949999998	257657.249999997	257192.079999997
BYa_1C_D9	4313	4283	4874	65811.9800000001	65775.75	70775.7700000007
BYa_1C_B7	3838	4041	3115	189060.800000001	200828.100000002	148381.2
BYa_2C_D3	3773	4847	2996	48761.2199999993	57041.1699999988	42664.4499999995
BYa_2C_G5	3475	3816	3766	1474227	1477455.94000002	1476894.04000002
BYa_2C_A5	3318	3368	3326	937758.049999995	938094.129999994	937845.999999995
BYa_2C_E8	3203	3453	3260	1618503.22000003	1620503.55000004	1619129.75000003
BYa_3C_D3	3133	3212	3173	510466.760000003	512967.780000003	511565.250000003
BYa_1C_B6	2867	2875	2869	345017.160000003	345232.180000003	345187.220000003
BYa_1C_D10	2807	2880	2828	1171309.36000002	1171818.39000003	1171457.86000002
BYa_3C_H6	2625	2400	2863	1693596.25000002	1691435.39000002	1695574.19000004
BYa_3C_F7	2449	2636	2521	1362114.28000005	1363759.89000006	1362979.25000005
BYa_3C_C1	2394	3469	2504	142672.319999998	151564.389999994	142973.159999997
BYa_3C_G6	2278	2132	2506	1285567.26000004	1284355.46000003	1287312.49000005
BYa_1C_H10	1479	2961	1558	20313.8599999999	31451.74	20733.8899999999
BYa_3C_E6	1407	1433	1409	681496.459999999	681884.479999999	681593.249999999
BYa_2C_D1	1401	1403	1412	54169.5400000001	54208.6800000001	54260.4900000001
BYa_2C_F6	1394	1431	1413	1001554.53	1001940.53	1001724.55
BYa_2C_F5	1369	1416	1372	856869.760000001	857324.200000001	856900.090000001
BYa_2C_E12	1261	1290	1280	1184866.53	1185187.08	1184592.86
BYa_2C_D8	1156	1178	1155	208711.58	208962.75	208709.62
BYa_2C_C5	1025	1028	1025	340993.960000001	341014.480000001	340986.130000001
BYa_1C_E10	967	1129	1177	37357.2099999998	39715.4699999999	40081.9599999998
BYa_1C_A2	964	970	974	486173.61	487128.49	487102.1
BYa_1C_B1	908	909	1322	17073.3399999999	17417.3299999999	21270.7399999999
BYa_1C_D5	870	870	867	362470.27	362465.38	362436.06
BYa_2C_A6	862	863	879	46001.8200000001	46036.0100000001	46154.2800000001
BYa_2C_H6	544	519	522	951036.26	950270.01	950349.18
BYa_1C_B3	364	364	364	340755.51	340755.51	340755.51
BYa_2C_C3	305	484	337	2889.85000000001	4285.32000000001	3168.39000000001
BYa_1C_F9	213	246	239	2537.14	2789.25	2698.37
BYa_1C_H8	176	190	173	2953.53	3065.91	2950.62
BYa_1C_C9	167	167	167	407143.11	407143.11	407143.11
BYa_2C_E4	134	145	137	627340.41	627420.539999999	627366.8
