# Supplementary material for: Genome-scale analysis of interactions between genetic perturbations and natural variation
Source: Nat Commun. 2024 May 18;15:4234. doi: 10.1038/s41467-024-48626-1 (PMC11102447; doi:10.1038/s41467-024-48626-1)
Supplement: Supplementary file 8 — Supplementary Data 5 [file 41467_2024_48626_MOESM8_ESM.csv]

guide	atc1_barcodes	atc2_barcodes	con3_barcodes	atc1_normalized_reads	atc2_normalized_reads	con3_normalized_reads	number_of_genotypes
GGTTTAAAGCGAAGAGGTAA	2180	2247	2278	493198.540000001	494202.330000001	494021.440000001	157
GGAATTGAATTAATTCCGAT	1958	2003	1957	137070.38	137556.1	137055.76	159
GGATCTCGGAAGGGTAAGAG	1825	1884	1898	127805.960000001	128417.700000001	128385.470000001	157
GGTGAATGACTAGAAACTGG	1663	1701	1669	162107.959999999	162561.44	162120.69	155
GAGTCAAGCATGGCAGCAGG	1649	1675	1633	119206.280000001	119429.130000001	118990.310000001	159
GGAGTTGGAGATTCAATTTC	1645	1667	1603	157916.36	158187.12	157450.3	158
AATATGATTTACCTTCAAAT	1645	1695	1647	111676.700000001	111934.700000001	111486.140000001	151
GGAACTTTATTAAGACAATA	1642	1672	1634	100249.520000001	100488.950000001	100076.500000001	151
GATGATAGATTCGTGGTTGG	1631	1666	1628	188069.609999999	188436.089999999	188059.879999999	158
AATTTATTCGAACTCAGAAT	1560	1600	1552	432597.130000002	433516.740000002	432427.960000001	158
GTAGCAAATGCTATAGTTCA	1551	1571	1547	232947.8	233142.31	232873.53	159
GGTATATAGATTTGTAATTC	1509	1545	1508	103766.970000001	104129.540000001	103718.13	153
TGGAATAATATCCGTCTTTC	1438	1473	1410	82779.4300000004	83159.6700000005	82437.4000000005	148
TGATCATTAAAAACGAAAAA	1437	1467	1446	128976.89	129273.01	129131.31	149
GATGTTTTGGGCAGTGTTAT	1437	1466	1425	80635.3300000004	80845.4400000004	80324.5300000004	147
GAGGGAGATGTGTTTGCTTT	1427	1441	1402	226899.63	227091.2	226591.77	156
GGTTGCAACGTCAGTACCAT	1419	1457	1396	93292.5900000003	93775.3700000004	92989.6300000004	150
GGCGTAGAGAAGGTGGCGTG	1412	1432	1401	204931.87	205112.67	204634.79	156
GGTGGCATGTCTTTGAAGAA	1407	1431	1400	160633.4	160948.06	160558.11	157
ATGGCTAATTTAGAGCTTGC	1397	1425	1390	99289.8200000003	99553.6800000003	99199.9400000003	147
GGGGAAGAATAAGGGATCTT	1397	1438	1463	95561.2300000004	96023.4900000005	95951.1500000004	154
TGCACTTTGGATGGCAATTC	1368	1382	1343	76906.5000000004	76986.6000000004	76608.3900000003	143
GGGTCTGAAAAGAAGATAGT	1363	1412	1380	86147.4500000004	86706.4700000004	86381.0200000004	147
TGACACAAGGGGTACATTCC	1358	1390	1373	99249.6500000004	99562.4200000004	99421.7100000004	156
GGTGCAGAAAGCGTGCTGTC	1350	1376	1350	156697.57	156929.19	156590.01	152
AGAGGTTACTTTGGCCAGTC	1346	1377	1344	149219.79	149604.84	149548.19	155
GGGAAAACAAATTTAATAAC	1343	1397	1448	98848.2400000005	99434.6000000005	99940.8700000006	149
GGGGTACGAAACAATGGCGG	1343	1365	1343	142256.25	142384.27	142022.67	150
GGCCGTGGGAAGCTTCAGCG	1338	1356	1370	147106.75	147215.22	147347.16	154
TGGCTTTAAAAAGGAAGCAA	1331	1361	1332	155086.92	155339.07	155110.43	157
GATATATAAAACAGAAAAAG	1330	1357	1423	83591.7500000005	83914.2800000005	84449.8400000005	145
GTCCTATTTTCTTACGTGAA	1306	1334	1302	127347.8	127639.02	127227.56	154
GAAATACTGGGGGAAAGTAT	1282	1316	1298	93677.6600000003	94079.3600000004	93859.4500000004	154
TTCGATTTTAGCCAGCAGTA	1276	1325	1295	94402.2100000003	94871.3000000003	94495.0800000003	148
GAAAAATGCGAAAAATTTCC	1275	1297	1270	97396.8200000005	97621.5900000005	97313.7400000005	155
GTCAGCGAAGGCCAGGTAGT	1275	1299	1282	87234.2700000003	87624.2100000003	87289.9500000002	150
ATATTTAAATACGTAAATCG	1274	1307	1309	76837.2200000005	77178.2600000004	77239.8000000004	149
TGGCGGAATTCCCCTTGTGT	1265	1291	1253	116214.69	116585.11	115934.16	152
AATAAAAGGCAATACTACGT	1259	1283	1256	219919.57	220160.97	219780.83	151
TAACAAAATTTCCATACGAA	1259	1282	1255	174849.97	175083.55	174556.74	157
GGCTTACACGATTCCAGCTA	1249	1272	1217	107238.7	107451.72	106876.11	153
TTCATGACAGTCGGTAGACG	1238	1292	1367	107318.91	107873.06	108540.53	153
AGAAGTGATTTATTTTGGTC	1237	1258	1219	107065.58	107218.97	106792.91	152
GTGAACGGCTTAAACAACGA	1235	1269	1236	103777.780000001	104147.220000001	103734.800000001	148
GGTTGGCCTTACCTTTGGCT	1228	1255	1205	120732.03	121202.07	120750.66	154
TGCCACCGAATTCACATTCG	1226	1247	1219	106684.57	106856.58	106678.76	152
GGAGTTTTCATTTTATTCGC	1220	1241	1211	79816.1400000004	80054.5800000004	79799.5500000004	144
AACAACACCAACAAAATCGG	1220	1245	1208	78019.8100000003	78247.5600000003	77737.3700000003	151
TGAGTCAATCCAACGTGGAA	1220	1240	1215	69742.4700000002	69936.9600000003	69770.8400000002	144
TAAGTGCGTTGGCTGTTCTG	1218	1249	1287	70612.6100000001	71006.4700000001	71215.5900000002	146
ATCAGGCCTATATATATGAA	1213	1238	1226	304599.19	304997.94	304694	157
ATCGGAATTAATTCAATTCC	1212	1233	1206	139658.43	139907.62	139550.96	152
GGTAAAGCAAGAGGCATTTA	1210	1244	1357	97676.4200000004	98201.2700000004	99062.2300000004	153
GGCATACTTCGAACCCTTCT	1202	1219	1197	575598.24	576563.83	575555.22	156
TTGGTTGAATTTGTAATTTG	1196	1225	1198	95292.6300000004	95680.6600000004	95255.4700000004	148
AAAATAAGACCAAAATGTTT	1193	1207	1181	134361.34	134472.75	134232.36	154
AAACCGTGCAAAACTTAACA	1192	1242	1239	82689.6000000004	83193.9100000005	83098.1100000004	150
TATTATTTGTGCTGGAAAGA	1190	1213	1185	73282.5900000001	73454.6000000002	73109.6100000001	152
GATCTGCATATACCGAATGA	1187	1218	1182	91942.2100000004	92180.6400000005	91774.0700000005	153
AAAATAAAGATGGATCGAAG	1185	1229	1218	118898.55	119471.26	119186.88	145
AGTCGCAATGCTTGGGTGTA	1183	1198	1192	241366.59	241583.53	241383.2	157
TGGTACTCCTGAACCTAGCC	1178	1205	1166	188987.399999999	189357.809999999	188830.039999999	153
GGTTTGAACAAACAAGAGGC	1170	1212	1223	176635.589999999	177052.899999999	177005.959999999	156
AAAAGGAAAAAGTAATTAGG	1167	1190	1180	207371.38	207644.04	207529.71	155
GGAAGCAATGAGCTGGCAAC	1166	1200	1179	108965.68	109253.02	109066.37	151
AGCGGGAACGGTATTCGTGC	1162	1187	1148	164237.8	164542.7	164125.44	153
TGAAGTATAATTGTTTTATA	1160	1171	1144	148108.62	148252.28	147651.2	152
GGGTAAGGATAATGCAGGTA	1160	1179	1159	81741.6500000003	81807.1200000004	81595.9900000003	149
GGGAATATCCTTGCGCTGCT	1159	1183	1167	73057.8700000004	73421.4600000004	73173.2000000003	153
GTTGGATTTTGCTAAGCGAT	1152	1178	1151	72176.1500000002	72382.3400000003	72161.4400000002	144
TATTACTGTGATTTGTCTTC	1150	1161	1188	122379.84	122459.98	122761.01	151
GGAGAAGAAGCGCAGAATCG	1146	1174	1144	76753.2600000001	77074.7900000001	76730.7900000002	151
AAGCAAAGATCCGTTAAATA	1139	1183	1235	200008.84	200428.12	200782.81	157
AGAAAAGAGTGTGTGAGAAC	1137	1173	1173	81664.5100000002	81976.2400000002	81910.7200000002	143
TGCTAGTATTTACGATCCAC	1128	1143	1111	57547.1700000001	57667.3700000001	57318.5100000001	141
GGGAGGACGCGCCACGGATT	1121	1164	1281	65976.8500000003	66494.8600000003	67487.7500000003	146
GTTATGGAGTCACGGCTTTG	1119	1126	1112	72739.3700000002	72724.7100000002	72608.4200000002	149
TGCACAAAAAATGCGGAAGC	1119	1154	1123	74168.9500000002	74567.7200000002	74177.7600000002	148
GAGCTCTTGAAGTGACTTTA	1118	1143	1116	306793.5	307068.09	306791.54	156
GTAAAAAGTGACGCAAATAG	1115	1137	1119	76699.6100000002	76942.9700000002	76774.8400000002	148
GCCATGAAAAATTTAACCAG	1111	1142	1155	198622.239999999	199041.509999999	199051.249999999	155
AGGGAAAAGGAGCCGAATTT	1109	1130	1105	188819.199999999	189141.679999999	188677.479999999	150
TGGTTTGGCTTAAATCTTCG	1107	1128	1100	92432.9700000004	92750.5700000004	92281.5000000004	154
GTATTTCAATTGACCAACGT	1106	1136	1273	255418.96	255927.14	256895.599999999	157
TAGCATTATATTTGAGCCAT	1106	1134	1134	87767.7800000003	87978.8900000003	87998.4400000003	152
ACACTGTCAGTGTTCGTCAA	1103	1140	1158	70839.2600000003	71266.3900000003	71389.5300000003	145
TGTATTGTAGAAGGGTCTCT	1099	1111	1087	205983.609999999	206265.069999999	205911.31	154
GGTGGAACCGATATGTTGTT	1098	1106	1084	64335.9200000002	64385.7800000002	64128.7700000002	144
TGTCAGAATGGTTTATTTTC	1095	1116	1101	79456.4800000004	79669.5300000004	79484.8200000004	155
TAAAAGAGAGGCTTCGAGAG	1094	1115	1109	115459.45	115655.9	115592.35	155
AACCGAAATAATGAAAAATT	1094	1113	1094	76374.1800000003	76599.9600000003	76546.2100000003	147
TGAGAAAGAACAGAAGTAAA	1093	1116	1079	91886.5200000002	92119.0900000003	91704.7300000003	155
GGTGTATGGTGTATGGTGTA	1092	1120	1116	78890.7800000003	79207.4400000004	79104.8200000003	150
GCTTAACAAAGAAAGACAAT	1086	1104	1097	68213.0600000002	68406.5200000001	68350.8200000002	152
GGTGATCATCAGCTACGAAT	1085	1111	1086	64991.6800000001	65244.8100000001	65023.9400000001	139
GGAAAAAATGAAGAATTGAT	1085	1127	1119	89422.6000000002	89822.3200000002	89611.2200000002	151
ATGTATTATTTTGAATTTAC	1085	1113	1104	127158.14	127508.99	127347.76	152
GGACAAAGGCAAAGCGTCAA	1084	1095	1087	142876.88	142992.19	142747.86	151
GGGTAAAAAGCGGATGAATT	1084	1114	1104	70525.45	70838.1700000001	70813.7500000001	146
GTAATGGAAAACGCGTCTTC	1083	1108	1070	69907.7400000003	70109.0600000003	69731.8400000003	142
GGGCGCATTTCATTTATTTT	1079	1111	1140	79099.9500000004	79597.3800000004	79785.9800000004	149
AAGATGTCAAAAGATATCGA	1078	1104	1076	95051.1800000006	95315.0600000007	94885.0600000006	149
TTCAATATTTGGCCCACTTA	1072	1092	1078	98818.8400000003	99005.5300000004	98830.5600000004	155
TCTTGAAAAGTGCTCTTTTC	1072	1098	1067	97820.0500000006	98009.6400000006	97698.9100000006	154
ATATACTGCCAGCATGGAAG	1071	1100	1078	74359.6400000002	74645.9600000002	74348.8700000002	143
TTCCGAATTGTGTGTCTCCG	1070	1086	1054	63402.6200000002	63589.3200000002	63233.5100000002	143
AAACCGGAAGCCGGAAGGTC	1060	1089	1057	91530.7500000003	91856.1800000003	91480.9100000003	152
GGAGGAAAATGCAGCATAGA	1056	1086	1060	215439.29	215910.35	215342.52	154
AGGTTTGAATATTGGATAAA	1056	1085	1070	84767.4400000004	85142.7100000004	84942.3700000004	150
GTAATGGTAACCTAAGGCAA	1055	1075	1065	69561.8500000001	69778.8500000001	69672.3000000001	149
GCATATGAGAGTTCATCAAT	1054	1064	1050	79738.9600000001	79793.7000000001	79633.3800000001	149
GAAAAAAGTTCTAGATGTAT	1054	1082	1075	68952.9900000003	69281.3500000003	69208.0700000003	141
AGTTGCGATGCGCCAACTCC	1053	1066	1042	58048.57	58168.76	57930.34	148
AGCACAAGAATGATTGGCAG	1053	1088	1071	75117.0600000001	75475.7300000001	75284.1900000002	152
TGCACCTTAAGAACACCCGT	1052	1080	1054	66497.8000000003	66748.0000000003	66495.8600000002	143
GGTGCTTGCTGACAAATTCA	1050	1059	1049	522604.340000001	522630.720000001	522371.720000001	157
AGTGGGTTGTTATGGGGGCC	1048	1076	1043	65649.5300000001	65869.4200000001	65508.8100000001	146
AAGAAAAGGGCTCAAATTCG	1047	1080	1053	61104.74	61439.95	61211.35	140
GAACGTGCTTATGACTCCAT	1047	1070	1042	77574.1400000003	77827.2600000003	77454.9100000003	151
TGTCATTTGAATTGTCAGAA	1043	1062	1035	61654.2100000002	61812.5200000001	61491.0100000002	146
GAACGACGCTGAAACCTTCA	1043	1072	1048	63916.8000000001	64249.0900000001	63930.4900000001	145
AATACGTTTCTTGTCACAGC	1042	1070	1038	67641.3700000001	67867.0700000001	67581.7400000002	145
ATTACTTGCACTTACTTTGA	1038	1066	1029	91903.0100000001	92079.8600000001	91715.3600000001	155
AAAGAGGCAAAACGTAAATA	1030	1039	1201	67115.5200000001	67301.2100000001	68854.1300000002	143
GCGAAATGCCAAAGCAGAGA	1030	1059	1021	67043.3500000002	67301.3200000002	66940.7000000002	145
TGGGGTGAAGTACCTTATGT	1026	1054	1021	143440.65	143957.68	143400.61	150
GAGATGAAATTCATACAAAA	1024	1053	1029	86889.3600000004	87164.0000000004	86904.9900000004	150
TGTTCCCTAGTTGGCTTTCT	1020	1047	1008	88566.4400000003	88975.9000000003	88562.5200000003	149
AAGTTAGTTCGAGTTCTTGA	1019	1047	1013	108030.42	108312.85	107911.19	151
TGCGTACCGACGACCAGGCA	1019	1035	1011	110956.47	111177.33	110784.45	150
TTTTGAACAAAAAGCCGTTA	1018	1052	1031	153053.3	153480.39	153294.71	154
TTAAATGCAACCTAAGCCTT	1014	1020	1008	62345.1100000001	62423.2700000001	62317.7400000001	147
GTAGGTGAATGTCCCGCCGG	1011	1056	1139	109620.42	110117.86	110637.81	153
TAACATTATTAATACTGGAG	1011	1041	1020	96175.9300000004	96486.7000000004	96285.3800000004	151
GTCGTAGTGAATGACACAAG	1010	1030	1130	248266.74	248695.799999999	249698.479999999	155
GGAATAGATATTTGCATATT	1009	1025	1005	166781.06	167126.07	166729.26	155
AGATAGTCATCATATATCCC	1009	1031	1004	108643.39	109203.470000001	108571.09	150
ATTTGACAATTTAATTCCAT	1009	1031	1011	63617.7400000002	63831.7600000002	63562.0600000002	142
AGAGAAGCTGTTGTCAGGGC	1008	1028	1002	124495.890000001	124682.520000001	124398.180000001	151
TTACTTTCTACATTCATAGA	1007	1020	1031	376545.23	376646.87	376534.49	156
GGTTGCAGCAGTGCTCGCGC	1006	1027	998	57740.7900000001	57976.3000000001	57654.8000000001	138
AAGATAAAGAGGAATATGGA	1006	1036	1012	129458.81	129989.49	129562.41	154
GGTCTATATATCATTTGTAA	1005	1030	1005	109914.68	110245.98	109871.66	154
TACCCGATTGGGCACCCGGC	1004	1040	1013	57533.6300000001	57828.7800000001	57615.7200000001	141
GGCGGCCTTTCCGAGCGGTA	1004	1017	992	153732.46	153930.86	153388.45	146
AAGCAAAACAAAGAGTACGA	1003	1023	1001	80412.4000000004	80627.4100000005	80378.2000000004	145
GAGAGAATTAACTGCGACCG	1002	1045	1029	63307.7200000002	63688.8500000002	63584.3100000002	143
AGAGAATCGACCTTTGGAAA	1002	1026	980	54085.5400000002	54282.9600000001	53812.8700000001	144
GTATCAAATGAAGGCGTGTT	1000	1023	988	67483.0600000003	67709.8000000003	67345.2700000003	147
TTAACGAAAATCACTGTCCA	999	1028	999	97978.3800000003	98330.2100000003	97960.8200000003	147
GAATCGGGGTAGTCATTCCG	997	1026	989	71222.4700000003	71561.6100000002	71131.5800000003	155
TTTCCATATTAGGGAAGAGC	996	1011	994	60189.9600000001	60360.9500000001	60189.9700000001	148
GATTCGCTAAATGTAATCAA	994	1006	996	138844.35	138995.85	138636.2	155
AGTATTTTAATACATCACTT	993	1013	991	141813.55	142179.08	141877.11	152
GGGTTATGCATGGGTGGGGC	992	1010	990	77171.6600000002	77402.2700000002	77123.7500000002	153
ATAAACGTCTTTTGGCAATG	988	1011	981	103376.35	103604.06	103272.73	144
ATACAAGCAATGAACCCTTA	987	1028	1011	64309.7000000001	64738.7200000001	64513.0200000001	147
AGTCATCACTGATCTTCCCA	985	1016	993	58730.8200000001	58915.5300000001	58793.3900000001	145
ATATTCGACTTTTGTATCTC	984	998	970	496423.040000001	496522.720000001	496274.490000001	153
AGGATGATCAAGGCGGCAGG	984	1006	981	61317.86	61510.4000000001	61227.9800000001	143
TTAATGCAGGACGCCGGTTC	983	1025	1102	88953.5800000003	89468.6200000003	90163.4800000004	151
GGTCCGTGTTCTTTGATCTG	982	1015	972	62602.9200000001	62922.5000000001	62527.6900000001	148
GCAGATTGTTTAAGAAAAGC	979	1001	1055	117752.33	117967.36	118538.13	156
GATAACCTTACTTTTAATTT	978	1000	977	66179.3200000001	66332.7100000001	66133.3700000001	144
GATGATGCTATAACAAATAA	978	1018	1113	72970.0000000002	73534.8700000002	74327.4500000002	139
GAAACCTAATATGAGACGGT	976	981	953	136949.29	136861.32	136678.56	148
TTTTCCCTTCTTCTTGCAGA	974	987	981	76589.9500000002	76711.1400000001	76579.2100000002	148
AGTATATCACGTCAAAAAAC	974	987	971	175272.16	175415.83	175038.6	149
ATTTGTATTCTAATGCTTGT	971	994	973	78061.0300000003	78245.7300000002	78032.6800000003	150
ATGATTGGCAAAGGGACTGC	970	991	956	185317.46	185637.99	184949.97	152
TTACCAAAATCATGAATTGC	969	988	951	94002.3500000004	94191.9500000004	93824.5000000004	149
ATCATTATTATTTGAGCTCA	968	1004	975	55327.81	55570.16	55380.58	146
GGAGGCTTGAGTTTTATATT	965	1001	1030	61984.4300000002	62386.0800000002	62505.2800000002	140
AGATGATCATTTCTCATATA	964	1000	988	92217.7300000003	92482.5800000003	92393.6400000003	151
GGTAGGAACAAGTCGACTCT	963	986	964	77795.9800000002	78007.0700000001	77759.7600000002	149
TAAATAGAGGAAGCAACGGC	963	1000	996	165363.789999999	165899.329999999	165860.219999999	149
TGGGTATTATCACCAATAAC	962	976	966	84692.1000000004	84812.2700000004	84642.2300000004	151
GGGACATCATCACCGTATGA	960	985	948	57795.5100000002	58068.1500000002	57750.5900000002	143
AAACAGGGGCAAAGGTGAGT	957	990	1006	62261.0100000001	62555.2000000001	62653.8900000001	148
GTTAAGTTTGCCACCCATTG	956	990	1077	64927.2300000001	65300.5100000001	66157.6	141
GGGAGAGGGAGGAAACAAGG	955	984	979	49903.4200000001	50206.3700000002	50134.0600000002	137
ATTTTATTTGTTGTCAGGTT	954	967	953	61834.9700000001	61983.5100000001	61840.8500000001	144
AAGGATCAAAGGGCACCGTA	952	989	968	119443.93	119728.3	119461.49	147
GGCATTATTTCCACTTGCAA	951	968	957	92743.6100000003	92910.6900000004	92778.7800000003	151
GACTTAGATCACTTTGCACG	951	965	953	221059.12	221229.17	221092.34	155
GGTATTTGTGCGCCCTTGTT	950	953	942	143830.86	143939.3	143783.92	152
TACAAGCCACTTTGGATCTT	949	953	949	57821.0000000001	57865.93	57804.39	142
ATCATAGACCTTCCTAATGA	948	970	985	284015.39	284275.34	284119.95	154
TGATATTAATTGGAGTACAT	947	960	936	55703.8800000001	55777.1600000001	55545.5500000001	144
GGAAGACGTCCATGATGACG	945	981	970	66560.32	66908.24	66727.41	150
ATCGGCTAAAAGTGCGCCCG	942	966	942	83249.7200000003	83537.0600000003	83137.3500000003	150
TCCACGCTATTTGTCATGCG	940	963	922	89837.0500000004	90036.3900000004	89596.6200000004	146
AATTAAATTTTAATCCGTTG	939	970	948	63224.6800000001	63473.9000000001	63345.8800000001	144
TGTCACTTTCCTCTACTCGT	939	956	943	88474.6300000004	88699.4000000004	88490.2500000004	150
TCGGTGCGGTGATTGGCTTG	939	962	931	57617.5700000002	57799.3300000002	57521.8000000002	147
GCATCCTTACGTGCGTGAGA	938	965	949	396687.200000001	421176.690000001	396666.670000001	157
AAACTGCTGCAGTTTCATCG	937	944	973	75116.1300000001	75192.3700000002	75354.5600000001	153
AAAAGGACGGAATTGGTACC	936	959	934	52596.05	52811.06	52544.27	140
ATGTACAGGTATTACCCGCC	935	957	921	50756.71	50935.53	50632.56	140
ATCGAACCAGATTTCTAGCC	935	944	929	90867.0900000004	91021.5000000004	90857.3400000004	150
TATTTTGTTGTGAATTCTCC	935	957	941	90143.8300000004	90379.3800000004	90180.0400000004	147
GCCTTTGTCAATTGCACTTT	934	939	941	144487.68	144474	144512.1	152
TTCTTGGCCGTAGTTAAGAG	934	956	973	165103.81	165370.61	165220.1	152
TTGTATTGAAACGATATAAG	932	953	930	70195.1800000001	70438.5000000001	70243.0500000001	150
ACAATAGATTGGCTTTAAAA	930	952	937	76588.1200000002	76818.7500000002	76541.2100000002	152
GATGATATTTGTACAGCAAA	930	948	921	70437.5300000002	70633.9600000002	70395.4800000002	144
GGAAAATGGAAATTAGGTTA	927	948	920	53247.8100000001	53400.22	53154.9500000001	146
TACACGCGATTCCGCCATCT	926	938	909	124064.01	124293.68	123798.17	153
TAAAATAAATATATACGATT	926	937	946	150074.27	150322.51	150168.08	155
TGCGCTAATAGCGTTGAGGC	925	949	926	79545.6000000003	79832.9400000003	79438.1400000003	155
GTTACATAATAAGTGAAAGC	925	947	922	62765.2000000001	62970.4100000001	62704.6100000001	146
GATTAAGTGCACCAGTTTTG	923	950	924	50774.16	50934.46	50658.82	137
TGTATACCTTCCAGTTGCTA	922	935	921	76935.9500000003	76986.7200000003	76800.0800000003	149
TTTACGTTAGGGGGTGAGAG	922	936	937	98746.6100000005	98944.0400000005	98685.9900000005	156
ACGTGATCACTTACCAAATT	920	929	910	69421.0500000001	69495.3100000001	69302.81	151
GGTCAGCCATTGCTAAAAAA	920	944	936	50793.7600000001	51019.5200000001	50957.9700000001	144
AGGTCCTAATCTCGAAAACC	919	934	913	71238.9900000002	71364.0800000002	71134.3900000001	149
TTTTAAAGATCCTGAAGGGA	918	937	916	75205.1300000003	75384.9400000003	75006.7100000003	148
AGGCAGTTCTAACCAGATTT	916	936	924	184825.8	185142.4	184801.33	155
TCCCTTGGACATCACTGACA	916	934	926	59994.3900000001	60202.5600000001	60088.2500000001	142
TACATATTGAAATTATCATT	916	948	1030	62288.5200000002	62671.6100000002	63282.3800000001	139
AGGTCCGTAAAGGCACTTTA	915	927	918	63479.8400000001	63771.0900000001	63519.8900000001	143
AGCATATACATATATATATG	912	953	985	87180.4100000002	87797.1100000003	87848.9100000002	149
TTACTGGACGGTAGAAAAAT	912	933	909	78228.9100000003	78438.0300000003	78159.5200000003	145
GTCGGATTGATAATTTAGTC	912	922	924	73609.1400000004	73684.3700000003	73736.2200000004	144
TGTTACGGCCGAGGAAGAAC	911	928	917	59599.81	59768.86	59656.51	146
GGTTGCATGAATAAAAATTC	910	927	909	59190.3400000001	59416.0900000001	59248.0000000001	146
TTCGTATTAATTTCAACCTT	909	923	906	62504.5200000001	62826.0500000001	62450.7500000001	140
GATGTTGAGCGTGAACAAAC	907	933	913	59051.43	59280.09	59034.79	143
AAAATAACGTTGCGCGTGTT	907	924	896	57240.46	57369.46	57069.46	143
GGTAATAGTGACTAGCATTT	905	921	896	86323.3400000002	86456.2600000002	86153.2700000002	148
AAGAATGCATGCGTTATGAC	904	908	887	107664.81	107685.35	107309.09	157
TAGTATTTTCAGGACTTAAA	903	917	910	70196.0600000002	70410.1400000002	70203.8600000002	145
GTGTCGTAAGTGCAATGATT	902	927	919	77310.2800000001	77553.6400000001	77462.7600000001	151
AATGCGCAATGTTACGTGGA	901	916	918	140459.89	140577.16	140493.13	152
GAAGATCACTTAGAAGATTA	901	916	894	50779.0900000001	50935.4600000001	50616.8300000001	137
TATTGGTCAGACGCTCCCCA	898	917	898	64977.1700000001	65097.3600000001	64875.5100000001	143
TGCTATTTGGTCCCTAGGTC	897	930	1056	83231.09	83834.1100000001	85048.8600000001	146
GACGATGATAACCGAGATGA	896	909	876	61605.2200000002	61696.0800000002	61265.0900000002	141
TATGAAGAGAATATTAGAAC	894	910	892	128391.58	128569.42	128055.37	156
AAATCGTATTTTATATATCC	894	951	1087	60728.6300000002	61602.3600000002	62769.2900000002	142
TTAGTGATATAACTACTCAT	891	903	880	56928.5700000001	56977.4000000001	56766.3400000001	136
TGGACGATAAATTGACAACT	891	899	881	53219.6300000002	53296.8200000001	53035.8600000001	141
GTACTGTCGAAGTATTGTTT	889	909	879	90457.7200000003	90648.2700000003	90268.1100000003	154
TTTATAAAAGGTGTAGGAAC	885	902	885	62391.0300000001	62556.1700000001	62387.1200000001	150
ATTCGGCGCGAGAAACTGAA	885	898	885	44328.64	44455.67	44302.25	141
GAACCGTGCAAAATCAGAAA	885	917	896	63429.8100000001	63815.8800000001	63527.5700000001	141
AGCTACTATCAGCACTCCGA	885	897	877	158297.6	158376.75	157991.72	152
AGGTGTATAGTCAACTGAAT	885	895	884	55488.7900000001	55543.5000000001	55465.3500000001	147
GGAGAATGGTTTTGATAATA	883	914	884	96848.5600000002	97159.3600000002	96835.8800000002	147
TACGGAAATTATTTCTCAAT	881	908	892	150198.15	150443.44	150325.2	154
GATTTCCACTTCTGTACAGA	879	898	877	99743.4700000002	99960.4400000002	99672.1100000002	151
AATGATGGAAGCGGTAAAGA	878	916	910	75628.4200000003	76014.4600000003	75943.0900000003	150
TTCAAAATTTCTTTTCTCGT	878	895	877	76792.1700000002	76989.5900000002	76891.8600000002	146
GAGTGGCTGGATGAGAAGTA	877	887	864	60152.0100000001	60235.0700000001	59931.1200000001	140
ATGGTCGTTTAACGAAAGAA	877	888	873	64482.6200000001	64522.6800000001	64422.0100000001	153
ACCACCTACGTAAGGTAGGC	876	886	879	128585.12	128723.92	128430.7	152
TGCGGCTTATACGAGGGCCG	876	907	882	132295.36	132765.46	132408.72	151
TATTGATCATTCCAATAAAT	875	899	875	50650.2100000001	50895.5000000001	50633.5900000001	139
GGTTTGCTCTACGACGTGGT	874	881	866	79788.8600000002	79920.7900000002	79692.1200000002	148
GGCCTTTGTCAATTGCACTT	873	885	869	67773.5300000002	67917.2000000002	67736.3600000002	141
TGATGCGAAATTAAAGGCTG	873	898	878	79837.66	80096.66	79908.05	148
AGAATGGTTTATTTTCAGGT	872	908	872	68449.6400000002	68773.1100000002	68415.4300000002	148
TGAGGGTAGAAGGAAGAGCA	870	874	891	62059.6600000001	62315.7500000001	62538.5700000001	144
GATATTATATTGAACCGCCG	868	898	872	54407.0300000001	54676.7800000001	54460.8100000001	149
TATGTGTGAATTATTTTGTC	867	889	878	57558.02	57788.6400000001	57621.53	142
GGTGATGGAATCAATATTGA	867	882	862	58559.8400000001	58710.31	58559.8600000001	146
TGAAAAGATTAAGAAAACCT	866	883	851	55812.4100000001	55907.1700000001	55584.6600000001	147
GGAATGACTACCCCGATTCC	865	878	854	63847.3900000001	63971.5100000002	63604.0400000001	149
GAACGTAGTCCGAGAAACAG	863	889	864	54554.71	54790.24	54528.33	143
AATTGGCGGTGAAATAGAAA	863	877	864	95417.7700000003	95519.3800000003	95334.6900000002	151
GTCTTTCAGTTCCTGTCTTT	863	886	850	54225.2	54408.92	53991.61	141
AGTAGGATGAAAATGCTTCA	862	893	913	54257.55	54671.9400000001	54764.76	142
AACGATGATACTGATAGCGA	861	874	856	133120.12	133393.78	133031.19	149
ATTGGTTCAACAAAGCTTGA	860	884	845	61264.2000000001	61510.4900000001	61115.6700000001	138
TTTGTGGAGGAGTGCTTAAA	859	894	884	112688.78	112998.55	112819.72	155
GGCTGGGCCGACAAGAAAAA	858	858	855	68404.7200000002	68468.2400000002	68358.7800000002	151
GATGCAAGGAGTTGAGCCAA	857	871	847	56371.52	56503.4700000001	56274.7700000001	138
GCGATGAAAGGACCTTAGCT	856	857	871	61557.2800000003	61521.0900000003	61612.9600000003	139
TGCAAGAAACTTACGCGTTC	855	860	849	101575.06	101750.01	101636.67	146
GCGGCGGTGCTACATGCCAT	855	871	850	63986.0100000001	64165.8500000002	63976.2600000001	150
TGAGCGCCATGTCGTCAATA	854	890	854	70586.1800000002	71000.5500000002	70598.8700000001	150
GTGTTGAAGGTACTTGCAAA	852	871	848	58968.2900000001	59157.8500000001	58901.8200000001	138
AAGTACTGCGCTAATAATTC	851	876	848	48490.2300000001	48831.2900000001	48511.7000000001	141
GAGAGTAGTTACATATGTAG	850	864	862	166893.41	167102.54	166862.08	152
AGGCCGACGTTCCCAGGCAG	849	854	857	41368.1699999999	41409.2299999999	41414.0999999999	132
GGCTGGACGATCCAAATGCG	847	863	850	70635.9100000001	70792.2600000001	70633.9500000001	148
TTTAAGCACGTGCATAAATT	847	867	834	42100.2199999999	42247.7899999999	41949.6899999999	137
AGCTTTACTTCATGCTGTGC	846	879	855	54327.81	54667.89	54472.46	147
AAAGAAGTGTTAGCACGCAT	846	864	848	72202.6300000001	72394.1800000001	72142.0200000001	146
GGCATGCAAGGTTGCAATTT	845	867	850	50360.8700000002	50567.0600000001	50372.6100000002	137
AATCAATGCTTTGGTATATT	844	863	849	52643.9800000002	52834.5300000002	52678.1800000002	133
ATCATGCACTATTAGCATCC	843	861	838	92673.3600000003	92881.5200000004	92626.4400000004	149
TAAACAGCCGAGAAACGAAA	843	869	839	61250.4500000001	61510.4200000001	61248.5100000001	147
GGCTTCAATATGTGCAATGT	841	848	838	408119.460000001	408293.420000001	407916.170000001	152
AGTTCGAGATACTCCGCACA	840	848	848	44946.35	45066.57	44991.29	134
ATACTTGGTACTTTCAAACC	840	855	852	80801.4600000003	81006.7000000003	80881.6200000003	146
TATCGAACAATCATTATTCA	840	870	835	48068.9400000001	48366.0700000001	48077.7800000001	137
AAAGGACAACATTTCGACTG	840	864	844	110134.81	110419.21	110040	149
GATGCGATGAATTAAAACCT	839	844	834	48907.4600000001	48914.29	48744.26	137
AGGCAGATAAGGAAGATGTC	838	852	829	45338.1100000001	45499.3500000001	45164.1400000001	137
GGTAACCTCTTCTGCTTTCG	837	852	838	77194.0700000003	77348.4600000003	77127.5900000003	150
GTAACTTTGCAACGAGCCTG	835	851	835	56307.0200000001	56443.8400000001	56320.7200000001	139
AAAACTTCAAAAGCAAATGC	835	859	847	54819.3700000001	55020.6500000001	54890.7000000001	136
TATGAAGTATATATACTGAA	834	864	850	44290.53	44597.42	44485.05	134
ACGGTATAACAAAAGGACAA	834	860	959	51356.9000000001	51683.3100000001	52499.3400000001	139
ACTTAATAAATTATTTCCTC	833	846	829	322853.25	323156.23	322918.73	157
TATGCACTATGAGGAAATAA	831	848	837	58308.5500000001	58497.1900000001	58359.4000000002	148
TAACCTGTATTGTTCAATAC	831	856	823	52168.0500000001	52455.3800000001	52134.8200000001	140
CTGTGTTGAGTAGTCTATAT	830	849	825	106298.6	106528.25	106165.67	151
GAGCATTTAGCAATTGTACA	829	846	848	103835.85	104062.63	103983.43	149
GGTTTGCAAAGGGAGAAAGT	829	841	823	60421.7300000002	60541.9300000002	60358.1800000001	145
GCGGGCTGGGCGTTTTAAAG	829	849	827	63055.7000000001	63244.2900000001	63017.5800000001	144
ATTATCCGAACCCCGCCCCG	829	847	834	61442.1600000001	61569.2000000001	61477.3400000001	138
AGGGCATAGCATTATATAAC	828	851	828	62865.09	63121.1500000001	62909.0600000001	143
AGTAGTTATGTGAATACATA	828	840	829	50681.5000000001	50773.3500000001	50697.15	142
GTAAAAAGATAAAGAGTAGA	827	844	870	131679.45	131866.1	132044.95	152
TTCACATATACTAATACATA	827	852	845	58231.5100000001	58455.2900000001	58353.6400000001	136
ATTAGGAACAGGTGGAGGAA	827	838	825	51908.9700000001	52061.4100000001	51950.9700000001	144
TTTCGTTTCTCGGCTGTTTA	826	836	802	51665.6600000001	51721.3500000001	51329.4500000001	147
AAATCTCATATAAGCCTGCA	826	861	932	68492.7100000001	68936.4300000001	69523.7700000001	147
GTATTCGTTATCTTAAGTGG	826	849	816	54700.2500000002	54903.5300000001	54594.7100000002	140
ATTAATCGGCAACAAGAAAT	825	836	818	181031.7	181134.32	180753.15	149
GAACTAAGCATTCTGTTAGA	824	839	825	74401.7200000002	74521.9100000003	74295.2000000002	147
AAAAGAATAGTATTATTTAA	824	839	823	56802.3500000001	56932.3300000001	56787.6900000001	143
AGGTAATAATCACTGACTGG	823	845	839	66890.69	67064.65	67043.14	146
GGTTCTTTGGGTGCGATATT	823	841	830	86085.8800000001	86298.94	86167.0300000001	151
TGGGGCCCGGGTTCGATTCC	823	839	814	55198.8500000001	55391.3600000001	55187.1200000001	141
GTGCGGTATTCTTCCAAAGA	823	851	868	54715.0600000001	54937.8300000001	55126.4700000001	142
ATGGGGATTCCTCCCGACTG	823	837	808	56596.24	56710.59	56505.39	148
TTTCCTTTTCGGACTATATT	823	836	821	62176.9000000001	62240.4200000001	62118.2600000001	147
TTTCGCGACGAGGCAGGGGC	822	841	804	45412.47	45568.8	45192.54	137
GGCAAAGCAAGCTTTATCTT	822	830	810	103119.36	103350.97	103027.51	150
AGTATCCCGCGCGTGGTCCT	822	844	823	46340.1	46549.24	46334.22	140
TGTGACCGTATAGATTGGTT	822	846	818	55397.1600000002	55627.7800000002	55339.4700000002	143
AAAAAATGATAAATATCGTG	821	850	832	50026.4600000002	50254.1500000002	50006.9100000002	145
AAAATTACCCAATAAAAGAT	821	824	817	52803.2200000001	52786.5900000001	52841.3500000001	147
AATACCACTTTTACCTGTTC	821	833	803	68328.5300000001	68405.7400000001	68031.4400000001	143
ATGAGAGGCCCTTTCTTCTC	820	827	809	247099.78	247176.98	246972.74	152
TTTCTGCATGAGCTTCCTGT	819	828	815	48110.9400000001	48129.5100000001	48095.3000000001	138
GCAAGCATTTAAAATTAAAG	819	829	815	83896.7600000002	83946.5700000002	83786.3200000002	149
AGTATTTCAATTGACCAACG	819	871	990	54145.13	54869.31	55995.16	138
AACCAAAACATACACCATTT	818	832	824	57826.7600000001	57949.9600000001	57832.6600000001	141
TGTTTCAACGTTCCAAGGCT	818	829	810	55271.1800000001	55342.5200000001	55159.7700000001	146
TGGGAGCCTTCTCAATAAGT	818	837	865	48780.38	49026.65	49213.31	137
AACTTTTCAGTCGAAGAAAT	817	851	824	65976.8000000001	66313.9800000001	66024.7100000001	142
AAATTTTCAATGGCCTTTTC	816	836	823	61070.6600000001	61231.8900000001	61151.7500000001	142
GCTTCGACCGTTTGCGATTC	816	830	795	49402.0100000001	49535.9200000001	49167.5100000001	138
ATTACCCGGACTTAATAAAG	816	845	933	56994.9600000002	57300.8800000002	58136.4200000002	140
TATGCTATTGAAGTTTATTA	816	827	818	81668.3500000001	81768.0100000001	81644.8900000001	145
GCGAATCATAGACCTCTTCT	815	832	814	47316.42	47495.26	47310.58	137
AAAAAGTTGCCATAATACAA	815	826	813	101431.42	101511.56	101344.46	152
AAAGCCCGAGCGAGGGTAAC	815	833	826	45558.15	45740.91	45682.27	151
TCCTTTGATTCTGGTTACTC	815	839	815	53648.61	53848.97	53600.73	147
AAAACAACCGCTCTGCCGTC	815	840	820	67072.6200000002	67289.5400000002	67126.4100000002	146
TATTGACTGCTCCCCTACAG	814	835	829	473773.010000001	474272.420000001	473876.600000001	152
AAAGTTCAGTAAAGACAGCT	814	823	826	59823.5200000001	59864.5500000001	59808.82	149
TTAGTATCTACGCAGGGTAA	814	829	844	59479.5700000001	59630.0900000001	59713.1700000001	141
TTTCTCGTAGCGGAAGGGGA	814	860	858	49066.89	49539.9400000001	49465.64	135
TCGAGATTTCTTGCGTGCTG	813	825	817	56730.2600000002	56843.6500000002	56755.6600000002	141
TGACTTAGCAGGACATATAA	813	830	818	43512.4800000001	43704.0400000001	43578.9400000001	135
TTGCGCTGCTTGGCCGGCGA	812	833	819	72276.91	72426.39	72201.64	143
AATAATAACGGTAATGGCTC	810	838	1013	87446.4600000002	87946.9200000002	89818.4600000003	150
TCGTTCATTTCGAGTTTCCA	808	825	787	47706.36	47882.28	47495.25	142
AAAGTATAGAGAAACAGAAG	807	821	815	96339.3300000002	96551.4100000002	96355.9400000002	144
TAATTATGTTTATATTTACC	807	821	806	55999.1800000001	56106.6500000001	55941.4900000001	141
AAGGAAGTCAAGGGATTATT	807	810	792	49615.1000000001	49659.0600000001	49479.2300000001	140
GGAATACAGAGGCAAGAGAA	807	840	832	56487.87	56826.03	56692.11	139
TGATACCAACTCTATCAGAA	807	815	789	43069.78	43130.38	42892.89	135
TCTGAATTCGATGAGATTCT	807	820	833	50262.1200000001	50349.0700000001	50468.3100000001	137
GAAAAGTATGGCAGAAACGG	806	829	823	69847.1700000002	70154.0500000002	70023.0900000002	145
AGCGGAAAAATTCATTACCC	806	825	814	53857.8500000001	54076.7600000001	53967.3200000001	135
TATGCATTGAGATTCATATT	805	812	796	528190.86	528260.27	528133.22	155
TGGGCAATCCGAGGTCCGAA	805	820	802	74600.16	74785.8700000001	74486.81	150
GATATCCGTACTTTGTAGGA	804	816	802	58435.7400000001	58445.4700000001	58324.3100000001	142
GAATACTTGGGACGATGTAT	804	820	809	267813.85	267891.04	267702.45	155
AAGTAACCTTCACAAGATTT	804	824	798	48473.49	48707.09	48477.41	140
AGCGCGGGCCCTTGAACTTC	804	819	792	49180.18	49267.16	49025.76	134
TTAGCGCTCTTGGTTATTGC	803	821	800	63121.0600000002	63275.4300000001	63063.4000000001	144
AAGCAAATATTGAGACGAAA	803	822	792	40411.3	40642.9399999999	40324.35	138
AAACTAATTGCCCTTTAGTA	803	826	813	48798.0400000001	48979.79	48887.96	143
GGCTTACGAGTCTACGTGTA	802	832	845	78653.3200000001	78780.3500000001	78896.6300000002	153
GGGTAAACCACTTGTGCGCT	802	822	801	60186.2	60347.4600000001	60135.39	149
GGATTTTGCCCATAAGGAAC	802	827	795	48079.81	48385.68	48085.67	141
AAAAGTTTACGAAGCTTCAT	802	829	810	56706.7900000001	56988.2600000001	56784.9900000001	137
TTTCGTTGTCCTATTTTCTT	801	815	816	66117.7700000001	66280.0200000001	66229.1800000001	147
ACTGCTTATATACATTCCAC	800	808	792	139695.51	139799.1	139588.02	152
AGAGTAATAGAATAAGTTCT	800	816	792	100598.59	100690.46	100310.27	154
TTTTGATTGGCTGCAAAAAA	799	818	810	56914.9400000001	57112.3600000001	57029.3000000001	142
TACTGCTTTGTCTCTTTCTT	798	809	826	162815.9	162981.08	162955.65	154
TTATACCAATTATGCAAATT	798	809	796	45556.1500000001	45676.3500000001	45561.0500000001	140
GGATACTGTCATAAAACAAT	798	824	791	44792.94	45051.89	44679.53	134
GGAAAGTATTTGCGCTGTTA	797	820	806	46835.66	47078.0600000001	46826.9	142
AATTAATACGAACTTTGACC	795	809	793	71091.4300000002	71190.1100000002	70949.7100000002	146
TAGAAGAGGCCCGGATCCCT	795	827	802	40763.3399999999	41033.0499999999	40795.5999999999	139
GAGGGGGTGATTGAAGTAAA	795	801	780	64883.2300000001	64925.2400000001	64704.3600000001	150
GGATATTTAGCACAACAATC	794	801	802	50921.9100000001	50981.4900000001	50971.7400000001	140
TTTAAAGATCCTGAAGGGAT	793	812	799	98379.0900000002	98599.9500000002	98406.4500000002	154
ATGGCTGACTAATATTCACT	793	806	813	69686.9900000001	69839.4400000001	69862.8800000001	142
GAACTTAATCCATCAATTCT	792	822	812	49662.1200000001	49883.9400000001	49803.8300000001	138
GTTCTCGAGCAATGCTTAGT	792	815	797	58629.29	58848.19	58681.08	147
GAATCATCAATTGTTCACAT	791	799	778	49203.58	49292.5200000001	49080.48	136
AATCTGTTCAATTACTTTTG	790	805	785	42177.41	42293.7199999999	42153.94	135
TGGCATGTCTTTGAAGAACG	789	800	775	101063.03	101168.58	100920.32	147
AGGAAATAAAAGGGGAAAAC	787	805	779	41547.97	41732.66	41401.35	130
GGCAGTTAGCAAGATGCGGT	787	812	793	125827.19	126124.28	125859.41	152
GTCATGACAGAATATAGAAC	787	809	803	59781.5	60007.23	59892.9	140
ACACGGGGGGTGAGAAGGGC	787	809	838	65517.7200000001	65748.3700000001	65891.0300000001	150
TGTAGATTGCTGTGTTCAAT	785	808	785	79465.3800000002	79704.8100000002	79374.5100000002	149
GCCTTTTATAGTTCTTCAAG	785	805	800	61166.4100000002	61412.7100000002	61380.4800000002	144
TTCGAAGAACTCGTAAGGTC	784	807	780	72328.7200000001	72568.1400000001	72276.9200000001	149
GCTTATAGTGCAGGTAGTAT	784	801	788	76117.9800000003	76328.0700000003	76143.3600000003	148
TATCACATCTTTAAGAACAA	783	804	785	62962.9100000001	63178.8800000001	62995.1400000001	138
GCGAAACTGAAGGTGGCACG	783	808	777	36677.8999999999	36874.3199999999	36570.3799999999	138
GGTAAAGAAGCATTAAACAA	782	801	794	51631.5400000001	51801.5700000001	51697.0300000001	143
AATGCTACACGGTGGCAAAT	782	810	806	65070.0200000001	65493.17	65371.01	143
GCTGAGTGAATGCCGAGAAG	781	799	793	48234.18	48457.01	48377.8200000001	136
TCTTGCCGAGCTTTGGGGAT	781	800	815	364726.07	365100.38	365157.05	154
TGATCGCTTTGGCTTATTCC	781	794	773	53718.9300000001	53891.9000000001	53587.9700000001	145
TTTGTCTATTAATGTTGCGA	780	786	762	284470.78	284992.7	284157.07	153
TTAAGAGCATACCGGTTTGT	780	793	769	82762.9100000002	82844.9600000002	82637.8300000002	152
AACGTTTTCAAAAGAGGGTG	778	801	773	49273.9	49502.59	49149.79	142
GAATTTTGACCCTTGAAGCA	778	800	768	50476.14	50642.26	50345.19	138
TGTTCAAATGCTTAGCGACA	776	801	775	51674.3100000001	51913.7600000001	51670.4100000001	141
GGTGTAGTCATGTGACCGGA	776	801	801	50474.1000000002	50781.9600000001	50696.9400000001	143
AAAGAATGCACATATGTCAG	775	803	784	79166.4200000002	79471.3300000002	79252.4400000002	151
TATCGGACTTATTCCGGTAC	775	780	764	84704.8300000003	84733.1800000003	84547.5000000003	150
GAGACTACTGCTAATAAAGC	774	781	788	62200.4700000001	62272.7800000001	62292.3200000001	145
GTTTACGCAATTACCCTTTT	773	791	766	65638.7400000002	65776.5400000001	65533.1800000002	148
TCTTTCAAGGGCTGAGACAT	773	783	775	41134.58	41249.91	41169.76	139
TGGTATGGCGAAAATAAGCC	773	795	771	61445.9300000001	61717.6200000001	61488.9400000001	149
GAGTGAATGCCGAGAAGGGG	772	802	792	47725	48026.98	47918.48	137
TATCTCAAGCAGCATTTCAA	771	787	763	94586.0900000002	94714.0800000002	94330.0000000002	151
TGGTCTTGAATTAGTTTTGA	771	788	765	55583.95	55700.24	55407.0300000001	147
TTATATATAAAAAGGACCGG	770	798	778	38591.6999999999	38868.2699999999	38624.9199999999	133
AGAGGTTACCCGACCTTGAC	770	786	762	44914.0200000001	45050.8400000001	44837.7700000001	134
GGTGACGGAATATATTTCAA	767	795	784	51590.5200000002	51871.9800000001	51756.6700000002	141
TAGGAATTGACTCAAGGAAA	767	781	761	38894.5099999999	39023.49	38851.5199999999	134
GGGAGTTTAACTTGCTCTTT	766	781	775	80225.6900000002	80397.7200000002	80279.4300000002	146
TTTCCTGAGGATTTTCGGTA	766	788	835	57128.8000000001	57397.5200000001	57714.1700000001	144
TTTCAAAGCATGAGAGTCTT	766	779	767	37362.8499999999	37451.7799999999	37365.7699999999	138
ATTCTCCCCATCCCCATTCT	766	775	783	44435.12	44516.27	44601.3	141
TGACTCAGAAGAGAAAACAG	765	789	821	41247.05	41588.16	41853.01	145
AAAAATGGGACGAAACAAAT	765	786	757	101127.4	101405.93	100989.59	147
GCGGACATAAGGTCACTTTT	764	790	752	52774.9400000001	53017.2800000001	52600.9600000001	133
AAAATCATAACCACTGATTA	764	786	775	59472.7300000001	59750.27	59608.55	140
TGCAATAATCAGTATGGTCC	764	784	773	65149.1700000001	65326.0400000001	65150.1400000001	142
GACACGCTGTCCAGTTCCTC	764	777	846	48806.9	48948.61	49593.59	140
TAACAGTTTGATGCTCGCAT	764	779	765	75302.9700000002	75526.7400000002	75368.4300000002	151
TTGGTTTTACAAAGAGGGAC	764	786	780	42433.58	42628.06	42581.17	132
GATGATATTTACGAAATTAG	763	780	767	41714.2699999999	41921.4299999999	41676.13	145
TCTTATTGCCATTATTTCGA	763	774	751	125182.82	125326.47	125128.11	153
GGCATTACCCTACATTGTGG	763	781	774	84258.4000000002	84579.9400000002	84493.9400000001	146
TTTCATCTCATTTTACCTTT	763	773	754	102918.01	102993.22	102753.81	145
GATAAATTGTGGGGTAGTAA	763	786	776	55763.6300000001	55998.2000000001	55843.7600000001	144
ACGAGCCATTTCGGCGATTT	762	779	753	53330.08	53492.3	53202.08	140
AAAGGCGTAAAAGGCGTGAA	760	781	778	48595.69	48777.45	48749.13	137
TTATTTCAGTAGTACTACTG	759	772	759	96520.3000000002	96681.5500000002	96412.7900000002	153
GTATTTAGCCCTATGAACTG	759	773	757	74969.7200000001	74936.4900000001	74865.1500000001	145
AAGGGCATTGGTTAGGGAAA	759	770	746	50183.93	50290.43	49985.52	144
GCTGGCTGGAGAACAATAGC	758	771	764	106074.75	106133.4	106044.45	148
TTTATCAGGTTAGTTGGCAG	758	779	759	44034.4	44240.59	43975.75	134
GGAGGTAATGAACTAGACCC	756	777	752	41272.4399999999	41460.0599999999	41182.5399999999	132
TGTGATACCTCCGATTTTGT	755	761	756	55691.3000000002	55821.2700000001	55628.7200000002	143
ATTTACGTAACGCGGGGATG	754	744	795	171817.189999999	171799.59	172013.639999999	151
GTGTCCTAACTAAAATAATT	754	765	749	48165.8000000001	48311.4500000001	48115.0000000001	137
TATTGAATTTTATTACCCTG	754	779	755	57659.74	57876.68	57581.56	149
ACACGCTATCAAGTACGTAA	754	772	759	77291.7500000001	77518.4800000001	77324.9800000001	152
ATGTGGGAAACCCAAGATGG	753	775	810	44117.53	44505.49	44764.48	132
GGTAGGGTTATAACATTATC	753	761	750	40725.1599999999	40833.6499999999	40738.8499999999	139
AGAGATGAGCTTAAATGATC	752	771	770	309174.17	309731.24	309646.2	152
AATAATATCATCATAATATC	752	766	769	64380.8500000002	64498.1400000002	64406.2500000002	144
GCCGCCTTTGGTTTGCCACC	752	754	746	69316.6500000002	69326.4100000001	69238.4700000001	146
AAACGACAGGAGCATCGTGT	751	762	751	112103.17	112219.49	111891.09	147
ATTCGTGTGAAGGTCATTAA	751	752	742	41048.65	41113.19	40963.62	129
GATTACAAACGTTGCTAACA	751	765	749	53698.46	53736.5400000001	53608.55	142
TGTCACAAATTGTCGGGAGT	751	748	745	96400.0000000002	96370.7000000002	96291.5100000002	145
ATTGATGAGAAGATGAACAT	750	780	776	36280.0499999999	36568.3299999999	36447.1299999999	127
TGCGTTTCAGTATAAACAAG	749	767	765	51500.3700000001	51652.81	51611.75	138
AAAGAGACTAGTGAGAGAAA	749	766	759	44255.42	44388.31	44299.42	138
ATACCAGTACTAGGCAACAT	749	767	753	69439.6700000001	69611.6600000001	69445.5200000001	153
GAAAAAGAGGCAGGGGGCGG	747	768	935	76077.0700000001	76402.5300000002	77913.4800000002	146
TGTACCAATATATACATATA	746	769	807	78505.5500000003	78756.7000000003	79100.6800000003	147
GCATACGAACGAAGTTGCAT	746	763	805	113095.13	113328.72	113462.62	154
TTCCAGGCAGGGTAATACTT	746	764	755	85055.7600000003	85249.2300000003	85188.6600000003	150
AAGAAATAAAAAGACTGAAA	744	755	734	134480.39	134671.95	134309.36	146
ACCGTCCAGTAATTCAACTA	744	761	760	59226.4400000001	59426.7800000001	59398.4500000001	144
TCGAGAACGGGTCCCATGCC	744	767	745	60644.4900000001	60842.8900000001	60604.4100000001	150
GAACGTTGGCAGCGAAAAAA	744	762	753	42389.6300000001	42672.0500000001	42626.1300000001	140
ATTTTGATTTGTTGTCCCTT	743	760	733	54416.74	54571.15	54149.95	140
TGGGGTCAAAGAAAAGACCC	743	753	738	75817.9600000003	75823.8400000003	75642.0400000002	145
AAGGAAAACGAGGAATTCAG	743	762	778	54235.1200000001	54454.0600000001	54532.2300000001	136
ATTGGTTTGACATGTACGTT	743	762	735	61288.6800000001	61501.7600000001	61208.5800000001	144
ATAGGGGCAAAGTCTGAGAA	742	763	865	170779.44	171043.31	172722.36	148
TCCGATTATAAAGTTGAAAA	742	749	747	42354.37	42373.93	42340.68	142
TGTTCTTTGCGTAACACGGG	741	760	770	89501.7600000003	89828.1700000002	89718.6900000003	147
TGAGGCCTTCCCTTAGTGAG	741	762	745	57689.0700000001	57906.0000000001	57712.5100000001	141
GAAAGACGTGAAGCAAAATA	741	765	753	49233.0200000001	49470.5200000001	49350.3000000001	140
AAAAGCGCGTCGCTCCTGAT	740	741	728	200913.09	200852.51	200553.44	156
GTTATTCGGGTAATACATTA	740	763	765	77955.4200000001	77920.2100000001	77856.6800000001	144
ATGGAAAAAGAAGTAAGCAT	740	756	746	41746.47	41994.71	42050.42	138
GTATTCTACAACGAAATAAA	740	757	792	47441.46	47682.86	48035.6599999999	137
GACGAGAAATTAGCAGTTTT	740	745	724	46992.8400000001	47028.0400000001	46803.26	133
AATGAAGAAAATGAGAGATA	739	745	731	42960.25	42991.53	42867.42	138
AACAACATTTCAGAAGGGCA	738	755	745	60570.2200000001	60808.7100000001	60617.1500000001	142
GTTGTCTTCATCATTTGAGA	738	758	746	102152.73	102452.77	102205.52	148
TACTATTATTGAGCACACAA	738	744	730	56411.6300000001	56499.5600000001	56384.2300000001	141
ATGAAAGAAGTTCCAGCTTA	738	754	742	41997.61	42246.84	42105.17	133
AACTGAAAAGCAAAACAACA	738	745	730	44473.23	44572.92	44444.89	142
GTCGCGAGATATTTGTTTTC	737	750	733	162959.6	163082.75	162955.71	151
GCCCGGAACGTGCTTCCCAT	737	754	736	80385.9400000002	80501.2800000002	80349.8100000002	149
TTTACGTGAGCATTTCTCCA	736	756	744	42280.99	42446.15	42358.2	140
GGGAAAAGGACATACTTAGC	735	744	730	39348.01	39419.33	39296.2099999999	132
GGTAAATATGTTGTCACAGG	735	751	734	69029.3000000002	69194.4600000002	68959.8900000002	150
TAAGTACGAAGGACTCAAGA	734	762	741	47491.3	47767.87	47533.3	139
GGAATTCGTACTGCAGCCGC	734	747	722	74128.2000000001	74254.2700000001	74022.6300000001	147
TAGTGGAATTTGCCACCGAA	734	763	795	52271.5900000001	52723.1200000001	52891.1600000001	142
AGACTTCTGGTGGAGGGAGC	733	746	725	45468.29	45571.8800000001	45415.5200000001	136
GGCAAATTCCACTATTTGAA	733	746	723	36388.6199999999	36508.8299999999	36260.5799999999	138
AAAGAGGCCGCCACAATGTA	733	743	737	42282.0599999999	42345.59	42276.2299999999	132
ATTTTAGATGCTCATCGCGA	731	754	723	167678.22	167862.91	167477.89	150
GGTTGAAAATATAATCAGTT	731	742	724	47961.28	48129.38	47928.06	145
TGCTGAAGAAAAATGAAACA	731	742	759	41933.14	42029.9099999999	42176.47	134
TAATTATAAAGCAGAAATAA	731	755	731	51626.4	51818.9400000001	51540.4200000001	148
GGCTTCGTGAACGGGGAAGG	731	750	789	47319.34	48117.8500000001	48436.4500000001	138
TAATGAAGACAAAGTGAGGC	729	743	730	188896.54	189075.38	188857.47	151
GTATAATGTATAATAAAATC	728	753	734	115050.7	115292.08	114959.82	150
GGCATTTAGCAAGGAAAAAA	728	745	730	38080.4699999999	38315.0699999999	38143.9799999999	130
TTAACCACTTCATCCGGGTT	727	732	715	72750.1100000002	72705.1400000002	72511.6500000002	153
ATAGCGAATATTTTGCCAAA	727	738	722	45829.93	45980.43	45857.3	137
TAGTTAAACTTAAATTTGCG	727	748	721	64425.7400000001	64764.8500000001	64345.6300000001	146
AGCGAACCTTAACAGTCTGA	726	743	727	41148.3	41342.77	41160.03	135
TATTCTCTCGAGCTCAGTTT	726	749	729	104943.92	105210.73	104912.68	149
AGATAAAGACTTGTCGGATT	726	746	722	58817.78	59107.05	58788.43	141
AACATTATTCTCGTCAGAGA	726	750	725	56189.8900000001	56440.0500000001	56164.4500000001	147
GGCATTGCTTACTATACGCG	726	731	715	46342.91	46401.55	46189.48	135
ATGTTTATAACCAAGACGTT	724	741	716	124117.84	124346.49	123841.2	151
AAATAAAGAAGTCATTAAAC	724	747	744	53266.6100000001	53493.3200000001	53421.9900000001	143
GTAAGAAAGGATTTAGGCTC	724	728	723	59060.22	59031.86	58944.88	138
GCCCATAGAGCTAGGCCGGT	724	745	747	50425.2100000001	50610.9100000001	50535.6600000001	141
GTGCTATCAAACAAAGATGC	724	754	785	63079.1700000001	63473.9800000001	63789.7000000001	150
GAAACCTGCGTTGGTTGTCC	723	724	717	49382.45	49443.07	49355.13	142
AGCTACATGTGATATATATC	723	757	759	45422.31	45719.4199999999	45748.7099999999	142
TGAAAATTATCTTACTCAAA	723	737	728	47050.5800000001	47166.8600000001	47106.2500000001	138
TTAGGTTTCACAACTGGAAT	723	732	712	49935.66	49978.66	49773.43	136
AGCTCATGACAATCAAACCA	722	740	733	66856.6400000001	67024.7	66907.4700000001	148
AGTACTCAATAGTAACATAT	721	728	733	153574.04	153673.72	153572.08	155
TTAGCCCAAGGTTCTATCAA	721	735	701	36570.3999999999	36651.5199999999	36350.4999999999	133
TATATTCTTTAACCAAACAA	720	742	718	59473.6700000001	59683.8000000001	59426.7600000001	141
AGGTTTATTCTTAAAATATG	720	736	728	67579.84	67731.34	67664.86	142
GACCCCATTATCAGGACTGC	720	747	720	48003.49	48229.24	48008.37	137
GCGGTAATTATTAGGGTTTT	720	742	721	62111.4500000001	62375.3500000001	62169.1200000001	129
GAGTTGTAATTCATGCAATA	720	733	723	43021.95	43150.97	43083.49	139
GGATATGGGATTGAAGAAGG	720	744	720	62212.1900000002	62419.3800000002	62166.2800000002	144
GGTCTATTAGGAACAGGTGG	720	733	717	42868.51	42996.53	42750.26	136
TGCGGTGGATTTACGTCAAT	719	728	717	51926.5400000001	52006.6600000001	51840.4900000001	144
GGGCTTTTAAATGAGTCTTA	718	730	726	76447.4100000002	76791.4500000002	76508.0100000002	148
AAACGGGCAAAGTCGCAATA	717	722	716	145599.78	145915.46	145693.62	150
GGGTTCATTGCTTGTATAGT	716	728	718	102570.01	102679.45	102398	143
GACGGAGTTGTCGGGTAATG	716	727	835	45862.19	46159.26	47215.77	134
TGGCTATTTATGATGGCTTG	716	732	715	47574.3200000001	47760.97	47604.6	137
TTTTCACTCCGTCGTTGATG	716	729	721	54726.69	54805.8400000001	54783.3900000001	140
ATCGATGATATCATGCAACA	715	741	717	57405.59	57592.24	57408.53	138
ATATATTCGAGGTGAGTCAA	715	723	729	41832.47	41906.73	41881.3	143
GTATGAGATCATTTTACAAA	715	736	711	40230.63	40489.61	40238.44	132
AATAAAGCAGAAAGGCGAAA	714	747	786	71682.79	71981.8200000001	72337.5100000001	146
GATGACGTGACAGGTGGAGC	714	736	705	44921.9300000001	45070.4300000001	44769.4400000001	140
AACGCATATAACTAACAATT	713	724	706	43724.8	43869.46	43673.02	135
TCAGTCAGCAAACTATGATC	712	724	708	57992.88	58109.18	57935.23	141
AAGGTGTAATAGAATGTGTC	712	716	701	80025.3700000001	80130.9200000001	79810.3800000001	143
AAAAGTTAAGCATATCAGAA	712	739	748	58368.3000000001	58595.0000000001	58676.1600000002	143
TCAGAATGCAACCCGACTAC	712	747	999	60167.6900000001	60925.0900000001	63595.1200000001	135
ATTACCCGCGTTGTCATTTA	712	725	736	42507.78	42623.11	42708.14	135
TCGAGAAATGGCCGCACGAA	711	721	699	169256.72	169465.84	169219.54	150
GATGAGGTGCTGAAGATGCA	711	730	789	74036.0900000001	74273.6000000001	74768.0700000001	146
AGAATATTGGCAGCGCAAAA	711	716	713	55421.6300000001	55452.85	55431.4200000001	140
GGGCTCCAAAATCTTGGCCG	711	740	735	39727.2399999999	40031.1699999999	39985.24	133
TAGGTCTCTTAAACGTTCAG	710	740	712	75553.2000000002	75909.9100000002	75538.5300000002	151
GGGCTAGTACATGAGCGCGA	710	728	708	51230.7	51417.38	51317.69	140
TCATCCCAAAAGTTAGGTGA	710	723	711	48543.94	48747.23	48517.56	141
ATCCTTAAACATGTTCAACT	708	725	712	88828.5600000001	88982.9500000001	88881.3300000001	145
AGGGATTAACAATACGGTAA	708	729	718	38724.55	38908.24	38765.6199999999	136
GACGGGGTACGAAACAATGG	708	728	726	55878.86	56156.4200000001	56172.04	144
TTTCGTCAATGTTGAAGAAG	708	720	743	64697.6200000002	64845.2000000002	64994.7100000002	140
AGCTTGTAATTAAGCACGTA	707	724	703	41082.76	41215.68	41030.96	135
AGGCGAGTTTGGTTTCAAAA	706	718	743	37755.9299999999	37994.3799999999	38275.8899999999	133
AACAAAGAAGTGTTAAGTAT	706	720	773	61377.7500000001	61542.9200000001	61962.1800000001	140
GAGCGTGGCTGGTACATTGA	706	721	703	56756.66	56913.06	56724.43	145
AAAATTCGTTGCTAACGGCA	706	717	710	46760.2000000001	46865.7400000001	46721.1000000001	136
ATAACCCTAAGAAGAGAAAA	706	716	695	61563.3	61643.45	61377.59	143
ATCCAACAGTGTACAATACC	705	716	701	112815.6	112901.62	112663.14	155
TGACCACGTGACTAATGAGC	705	717	697	47001.74	47092.6000000001	46856.09	136
GTGGCAAAAAGGGTGTCAAA	705	723	702	42649.49	42794.14	42588.91	134
AATAATTTAGGGTTATGCAT	704	715	704	48011.31	48133.47	47981	138
TTTCTAAGAGTTCTCTAATT	704	709	692	108772.15	108856.2	108544.4	148
AAGAATGGGATATCCTTTTA	703	708	691	100375.85	100418.85	100170.61	154
GTTCGATAAGAGGTGAAGTT	703	707	701	49831.06	49862.32	49736.23	142
TACCCGTGCATAATTACACG	703	717	698	85689.1000000002	85784.8800000002	85603.1000000002	155
TGCATAAGTGATGAAAAGTA	702	719	717	96237.8700000002	96404.0300000002	96402.0700000002	145
AAATATGCGTACCTGCGTAC	702	725	747	47705.4800000001	47996.6900000001	48195.0800000001	133
AGATATTTCCCATTTCAAAA	702	728	712	43560.55	43875.23	43742.33	139
GGGAAGAAATTTTGAGAGGT	701	713	698	44709.87	44796.83	44675.67	134
GTTTCGGCACAATTTATTGT	701	712	698	88036.87	88199.11	88027.12	148
TACCACGACTTGAAAATGCT	701	716	701	109670.47	109843.46	109655.81	152
GCAAAGTGGGAAGGAGGGGT	700	748	781	363018.52	363554.070000001	363617.57	154
TTGTTAATTGGCGTACCCTG	700	702	687	100907.45	101000.31	100719.82	146
AAATTTTCTGCGATGAGCAT	700	718	721	58534.55	58698.75	58691.92	145
ACTATATATCGAAGGAAAAG	700	720	736	54042.53	54265.35	54363.07	136
AGGCATAATATCACGGTAAA	700	734	713	44486.12	44860.42	44628.82	140
GGTTATCTCCCCTCTCACTA	700	710	699	46907.87	46981.16	46838.48	135
TTAGTAATACTAGTTGGAAT	699	740	735	50336.4200000001	50727.31	50670.64	134
GTTATGTATTAATCTTCCTA	699	709	704	49149.94	49189.02	49179.25	140
GGAAACAGAAGTAGGAAAGA	699	729	753	67302.2000000001	67708.8000000001	67921.8500000001	144
AAGCTAAAAATTTGGCGATG	699	725	696	43256.4299999999	43481.2	43188.99	139
AGATGTTTTATGGAAGTATT	699	714	752	56607.99	56748.72	57103.5	141
TTGTATTTAATGTCCTGTCA	699	719	709	47648.47	47839.98	47750.11	142
TAAAACTTTCTGCTCTCAGC	698	705	688	751745.48	751817.81	751639.95	152
TCCATGTTTTGGCGTACTGA	698	726	719	83175.3300000002	83449.9400000003	83294.5800000002	146
GTTTTGCACGGTTTATCACA	697	719	708	37798.8899999999	37987.4999999999	37810.6299999999	135
GAATGCAATAGTTCAATAGC	697	706	695	37601.5399999999	37693.3999999999	37553.6799999999	133
GTGACATATATCACTGTTGA	696	711	684	95604.3700000003	95842.8500000003	95328.7700000003	143
GGAAAATGAACTGCACACAG	696	712	687	44897.33	45046.86	44813.3	132
AAACCCGCCCCCAAATGGCT	696	705	680	65745.4300000002	65822.6200000002	65480.5700000001	148
AGGAATTGTGAAAAAAGTGT	696	711	706	42156.04	42296.76	42236.17	139
GGTATTGACTGGCCCCTTTT	696	713	711	55949.4100000001	56239.6800000001	56108.7100000001	141
TAATAGTCTTTATGAAGAAA	694	712	692	39034.36	39242.53	38960.11	135
TTTGTTCTTACTTTTGCCAC	693	710	673	66360.0900000001	66464.6800000001	66116.7600000001	146
AATTGCGTGCCTGAAATCTG	693	721	700	45223.94	45484.9	45270.86	138
GTAAAAAATGATAAATATCG	692	711	694	76633.1200000001	76843.2500000001	76346.7300000001	150
TAGTTTAGAAGCGTACTTCT	692	700	687	53256.6900000001	53330.9700000001	53269.4100000001	146
ACTATCTGCTGCGAATTTTA	691	702	683	209251.01	209662.47	209140.57	147
GTTATTTTCGATTTGGTTAC	691	708	691	101536.78	101801.64	101580.74	145
ATACAACTACAATTTGTACA	690	697	732	71341.7400000001	71454.1500000001	71755.1600000002	145
AAGGATGATTTCTGATTAGG	690	717	796	48883.19	49362.11	50047.21	147
GATATTACACCTTCTTTTGC	689	707	668	41267.38	41408.11	41032.86	140
ATAATATATCCCAGAATTGA	689	703	708	317926.47	318819.83	318576.45	153
ACTTAGTTATGAAGAGTTGC	689	709	693	47868.51	48064.9600000001	47876.3400000001	140
GTGAAAAGGAAAAAGTAATT	689	705	693	42211.64	42346.48	42224.3299999999	142
ATGATGTGTCTTGGTTCTTT	688	702	685	44797.78	44939.48	44699.04	140
GGACACCGAATAATACCAGA	688	707	687	42914.4500000001	43073.7600000001	42924.2200000001	135
TATACGGAGCTTGAAGGCAC	688	710	687	47620.4200000001	47847.1900000001	47628.2600000001	140
GAAAAAATAGAAAATTTGGG	688	700	693	45335.3400000001	45487.8100000001	45436.9800000001	137
TTTTCACGGAAGAATGGAAA	688	707	693	76602.8100000001	76865.6700000001	76624.2800000001	150
TTAAATATGATGGTGTCGCA	688	700	682	76373.09	76469.85	76255.83	148
TAAGTGCACCAGTTTTGAGG	687	712	767	51222.79	51520.87	52021.25	144
AAATACGGAGGAATACGATA	686	707	681	97291.3500000003	97636.3200000002	97170.1600000002	143
GCATTGATCACCATGCACGA	686	696	677	46517.9899999999	46533.5999999999	46366.5099999999	145
GCACTTATTCCAAATAGAAA	686	705	689	47301.79	47511.91	47376.08	139
GAGCGTCATGTTGGCTTCAA	686	694	687	41224.48	41201.99	41239.1	133
TCGGGCGGATTGATCGTGTA	685	706	698	107275.14	107542.9	107160.74	149
TTTTCGATCATTGGCTGGAA	685	689	671	37187.0099999999	37235.8599999999	37066.8099999999	133
TCCGAAAGCCTCTATTTGCT	685	708	726	123691.65	123961.38	124111.88	148
TTAAGACTGGAAAACAATTT	684	701	815	57500.4900000001	57852.2600000001	58976.22	143
TGACGAATTTGTCGACGCAT	684	699	671	54945.5200000001	55082.3500000001	54798.9100000001	143
GGTTCTTTAGAAAACAATTA	684	701	669	50257.22	50436.06	50135.07	140
AAATATGCTTTAGATGAATT	684	709	698	54301.4900000001	54556.6000000001	54490.1400000001	146
ATCGGATGACTCATGATGAC	683	686	683	49174.48	49137.35	49039.65	143
TTTAAAGTAATGCACTAATA	683	699	685	69855.0700000001	69959.6000000001	69827.6800000001	147
ACCAGGCTTTAAATGGATTG	683	700	721	52592.1700000002	52752.4600000001	52904.8800000001	141
GGCTGACTAATATTCACTTG	683	697	700	42508.83	42669.15	42628.05	137
ATTCAATAATGCATGCTTCT	683	706	693	50409.65	50670.6	50498.56	133
AGAGCAGGTATTACTGACTA	683	705	673	41853.15	42107.25	41817.97	134
GAAAAATTTTCCATCGTGCA	683	695	684	70116.1800000001	70289.1600000001	70101.5100000001	149
GACGACGTCCGTTCCTTCCT	682	693	670	35339.7699999999	35474.6199999999	35311.4699999999	130
AAACAATAGTCGTTATTCTT	682	702	677	58070.1800000001	58140.5300000001	57903.06	140
GGCGTCGGTGATTAGGTGTC	681	710	718	44843.65	45108.52	45086.04	142
TTTGTCATGCTTCACTTGAG	681	698	671	36503.0099999999	36692.6299999999	36396.4899999999	134
GTGGCGGTAGAGGGTTTATT	680	717	843	52170.9100000001	52743.6500000001	53833.3400000001	138
TTAGACTAGTGTGATTTGCA	679	704	672	44994.2800000001	45206.3500000001	44883.8500000001	143
AACCGATGAGTAAGCAATGA	679	685	675	74485.8000000001	74588.4200000001	74423.2400000001	146
TTGTTAGCAGAGAAGCAAGA	679	682	781	68045.1100000001	68076.3900000001	69018.4900000001	147
TTTATTGAATTGTTTACGTT	679	700	681	44009.76	44242.36	44101.65	138
AATTATTAGGAGGGGAAACT	679	708	678	31231.1899999998	31501.8699999998	31185.2499999998	127
ATTGGTCACTCGTTACGGAA	678	675	719	124645.51	124637.68	124951.38	148
AGAACTTAATCCATCAATTC	678	687	676	47125.76	47132.62	47037.8	142
GAATGACGAAAATTCAGCAC	678	696	689	35286.25	35469.0199999999	35375.18	139
TTCTTTGCAAGAAAGACCAA	677	686	681	80511.2200000002	80647.0700000003	80593.3300000003	146
AGCAGAATGACTGGGAAAGG	676	691	689	106430.56	106556.61	106530.23	149
TCCTGGCAGTTATAAGCTCT	676	680	664	52240.25	52233.41	52075.07	144
TTCAACTGGATACAAAGCCT	675	680	672	126618.75	126660.78	126622.64	152
TCTAGCGAAAGCGAAAGTAA	675	684	677	82388.7100000003	82460.0500000003	82163.9100000003	150
GAGAAAAGAACAAGTCACAA	675	694	674	57481.7700000001	57618.5700000001	57500.3400000001	144
GTACTATATTTCCGTCATCT	674	684	676	208985.15	209120.97	208805.31	152
TGGAAAAGCTCTGCCGTTGT	674	689	670	49662.92	49838.85	49640.47	133
TATCCTTAAACATGTTCAAC	674	700	663	53029.0800000002	53206.9600000002	52901.0600000001	133
TCCTAATAGTGAAATGTGAC	674	681	678	39772.08	39846.37	39810.2	136
GAATGATGTATATTCTCTTC	674	682	677	104692.8	104741.67	104581.4	156
ATTGTCTTTAATTGAAACTT	673	694	671	45083.18	45305.97	45085.13	134
GCTAATTGGCGTCGGTGATT	673	699	699	52893.1299999999	53204.8799999999	53147.2099999999	141
GTGAAGGGGTAGAAGCGCAC	673	687	689	37806.7599999999	37926.9199999999	37951.3299999999	135
AAGCAATATTTGCCAGGATT	673	687	669	48546.7500000001	48685.4900000001	48503.7300000001	134
TGAAACTATGAAGGCATTAC	673	693	681	38689.3	38862.2699999999	38743.02	136
ACGAAGGCGGCCTTTCCGAG	672	687	686	58807.2300000002	58975.3500000002	58948.9700000002	138
TGTCCACTGCTATGATGCAT	672	691	671	56572.8	56736.03	56528.82	138
GTTTTGGAAGGTATATTTCT	671	697	687	60819.5600000001	61157.7600000001	61001.3300000001	143
TTCGTTTTCTTATTAATCAT	671	689	669	42394.41	42580.11	42400.3	145
AATTGTTTGAACTTTCCTGC	671	676	693	48469.6500000001	48508.76	48628.92	143
GAGATATATTATTTTGATGC	670	676	664	40894.2	40955.78	40804.26	135
GAGCCGCGAACGGGTAAGTA	670	691	699	50940.4400000001	51129.0600000001	51145.6600000001	133
AGACGAAGAATCCGCCGAGG	670	695	697	38489.92	38705.93	38716.64	140
TTTCATCTATTTAGCCGCCA	669	680	668	47520.6100000001	47561.6200000001	47488.3700000001	136
TGTTATAAGAGGCGCTTTGC	669	688	674	118379.84	118728.75	118476.6	151
TAAAGGTCAACTGGTTTTAA	669	690	788	59487.62	59704.58	60568.5	145
AGCACTGATATACAGGTTGC	668	685	662	54457.92	54776.54	54343.57	146
TATGCAAAAAGAACGGCAAA	668	686	658	41043.7199999999	41204.9399999999	40881.4599999999	132
TAACGTCTTCAATAAAAGTG	668	678	663	37579.9799999999	37680.6199999999	37528.1799999999	143
ATTGTATACTCCCGATTAAG	667	682	662	72220.3000000002	72361.0200000002	72167.5400000002	145
ATTCTGGGTAAATTGTGGGT	667	695	684	44494.7900000001	44757.6700000001	44658.9800000001	135
GGTGAAACTGTTTAAAGATG	667	686	676	40598.1	40771.0899999999	40691.91	135
TCGATAAAACATGTTTGTTT	667	699	780	66205.6700000001	66605.4100000001	67335.4700000001	143
AAGATCACTTAGAAGATTAT	667	680	669	50083.3800000001	50255.4000000001	50112.7200000001	147
TCCTGGTCTTTACCTCGAAT	667	683	662	37105.01	37236.94	37093.31	133
GGACGATCCAGTGATAGAGA	666	684	675	48137.34	48288.8	48249.73	138
TGATCAAACACAAGAGACTA	665	679	657	35102.3399999999	35245.0099999999	34998.7399999999	134
GGAAGTATTGATGGCCACTA	665	689	673	161750.63	162148.38	161800.49	152
TGAGACCTCCACTAAGCCTG	665	672	661	157500.12	157668.22	157433.69	149
GGTACATTGCATATGAGCCA	665	675	678	45938.4300000001	46012.7100000001	46043.0200000001	133
GTGAGTTCTTTCCTATTAAT	665	669	662	37821.49	37799.99	37752.1	134
GGCCCAAGCTCGCCCCTTCA	664	686	668	53568.7400000001	53731.9400000002	53580.4700000001	140
TGGTAGTAAATCAGAAATTA	664	684	667	40782.8	40961.64	40793.55	136
TTCCCTTGTTCGTCAGATCG	664	685	661	50096.96	50312.9600000001	50060.8200000001	142
AGGTCACAACCTGGACATGG	663	679	660	71415.8000000001	71560.4400000001	71358.1600000001	145
AATATACACTTCAGCAGAGG	663	682	702	52898.03	53163.8800000001	53387.6900000001	138
AAACACTATTTCCTCACTCT	663	683	665	50704.0100000001	50862.3300000001	50706.9600000001	139
TTCTAAATCAACGTGTTCCC	663	677	669	98545.3100000002	98704.6300000002	98584.4000000002	146
GGTGTGAAACCATACCCTTC	663	675	658	51688.1300000001	51801.4900000001	51580.6300000001	143
ATAGCATATTGCTTTTCAAT	663	670	656	84774.4300000003	84894.6300000003	84711.8700000003	145
GTCGGATAAGTCGATAGTAT	663	687	669	82408.2000000001	82676.9600000001	82438.5100000001	151
AATATCAAAGGGAAGACTGC	662	671	659	70549.8600000001	70692.5400000001	70424.7700000001	150
AAAAATAATTCGATAATTAG	662	677	667	45414.52	45510.29	45412.59	143
GGAATTTGAAAAATTTTCAA	662	674	669	42641.7200000001	42758.9900000001	42705.2400000001	139
TGTAATGAGGGTAAAAATAT	661	679	661	57966.73	58187.59	57947.16	148
GACTATGTTAGAAATTTGAT	661	678	666	36918.4299999999	37065.9699999999	36942.8299999999	140
TAGTAAGTGATCTTAATATA	661	687	740	46006.8400000001	46297.1300000001	46775.01	137
GGACAGTATGTTGGAATGAG	661	678	656	37808.8099999999	37965.19	37683.7099999999	134
AACAATAGTCTTTTAACATG	660	668	657	360007.38	360076.77	359697.56	156
AGAATGGGATATCCTTTTAC	660	678	647	41040.85	41120.98	40818.01	134
AACAGAGGAGAGAAAGCATA	660	669	662	62529.84	62495.61	62422.33	144
TCGAACAGCATATAGCAATA	660	669	658	59206.9400000001	59256.7800000001	59094.5300000001	140
GATGAGGACTCCGGCTCTGC	660	666	658	34721.3199999999	34817.0999999999	34659.7499999999	131
GGCTTTTCAAAATACGCTTC	660	683	676	56161.3200000001	56433.9800000001	56306.9600000001	142
GGGAAGGACTAGGAAGGAAA	659	682	891	56036.4100000001	56422.4300000001	58614.65	134
GTGTCAGCACTAAAGTTGCC	659	661	650	33059.7899999999	33055.8799999999	32950.3199999999	136
GATGAAAGAAGTTCAAATTA	659	684	673	50094.0800000001	50467.4500000001	50189.8900000001	146
TGAAGGGGTAGAAGCGCACC	658	688	671	45133.96	45479.92	45322.57	145
ATTACATTGGCGAAAGGTGA	658	676	663	52546.2200000001	52719.1600000001	52523.7100000001	140
AGTAGGTACATTTACATCTT	658	680	672	45220.97	45419.33	45336.28	133
AGCAAGGATGCAGAAGAGAA	657	685	768	55388.3100000001	55809.5700000001	56600.2100000001	145
TTTTGCTTATATTAGTCGAA	657	676	658	53956.57	54113.94	53918.48	144
TTGGGTAAAAAGGGCACATC	656	673	667	41265.53	41431.63	41399.43	131
ATACATCATTTAATAAACGC	656	680	661	57516.1	57751.64	57501.43	137
GGGTATATATAAGATGTATA	656	671	651	49542.98	49711.08	49473.59	140
ACAAGAGGTTCAGCAGCGAT	655	673	669	325183.46	325694.6	325441.48	153
TGAATATGAAGAGCACCTTA	655	661	649	40176.82	40253.07	40093.78	137
ATTTCAATTAAGGAAAGAAG	655	671	656	37836.17	37990.56	37793.1599999999	131
GACGAAACGGGGCCATCCTG	654	673	709	36881.1299999999	37147.9199999999	37416.6599999999	134
TTTATCCATCTGCACAAACT	654	670	659	177517.22	177747.84	177622.76	155
GAGTATTTACGTTGGTAACT	654	667	661	44926.75	45076.28	44996.18	136
AATGAACAGTGCAAGTGCAA	654	660	641	41082.88	41108.3000000001	40930.4200000001	126
TTCTCATTCTTCTCTAGTGT	653	667	660	49043.32	49160.58	49150.83	134
ACCTGTCACATTTCACTATT	653	667	655	66713.86	66923.97	66799.86	150
AAAAATAACGTTGATTTCAA	653	672	658	50059.9	50354.07	50153.7	147
ACTGATGTAAGTTGGAGATA	653	661	718	46893.33	47034.07	47543.25	139
AGGCTAACGGATATAAGACG	652	663	650	49240.75	49324.79	49177.18	141
ATACAATTTATTGTTTTAAT	652	665	653	45093.89	45303.02	45129.08	141
TTTAGGAAACTAGGTGGGAG	652	662	656	284024.95	284396.34	283913.54	153
AATAACCAAGCAGCACGAAA	652	659	652	65831.2400000001	65782.3400000001	65707.1100000001	147
GAACTGGGCGCTGCAGGGGC	652	672	686	43126.72	43319.25	43370.06	141
GGCAATAGATTGTGATTAAT	651	667	652	176197.8	176530.12	176173.34	151
TACTACATATTTCCGCGCAG	651	661	653	47892.05	47972.19	47934.09	141
ATTTGCTAATTCCAAGAGCG	651	658	654	60507.6000000001	60607.2900000001	60423.5500000001	142
ACTAAAGAGATACATTCGAT	651	664	647	41474.69	41644.74	41377.94	138
TCTTCTGTTCATCTCCAAAC	650	670	648	103028.42	103319.68	102964.9	149
TATTCAGCTATATGTTGATC	650	673	651	65830.4200000001	66150.0200000001	65882.2400000001	142
TGAACATTATTATATATACA	650	672	667	49060.96	49249.58	49208.5	138
TACACCACTCGTGCGTCCCT	649	663	647	241945.29	242087	241915.95	155
GTGATGGGCACTGTTAAAAC	649	673	705	48894.93	49125.57	49374.76	147
TATTAACACGGACGATTTAA	649	653	643	40024.32	40054.61	39952.02	132
ATTTTATTGTCTGCTATATC	649	661	640	43448.2100000001	43537.1300000001	43351.4500000001	134
GAGAAAGCAAATGTGGATTT	649	670	656	54951.4300000001	55251.4800000001	54955.3400000001	143
ATTGAAGACGTTATATAAAG	648	673	662	43468.75	43733.61	43590.92	137
GTCGCACTGAAATCTTCGAC	648	665	669	48890.0800000001	49145.1800000001	49071.8800000001	145
GACATCCTGATAATTAGCAA	648	656	636	33278.6199999999	33327.4899999999	33116.3699999999	129
GGGCGAGGTGGCTTCTCTTA	648	659	647	50581.7900000001	50693.2000000001	50536.8100000001	141
TTATCATTATTGGACCCCGC	648	664	637	61104.02	61201.72	60908.57	142
AGCAATAAACACTAGAGAGA	647	660	651	90458.7000000001	90680.6000000002	90491.9500000002	147
TTTCAATCCTTCTTCCTCTT	647	661	650	42756	42921.16	42781.43	135
AGTTAAAATCACTCATTCTC	647	656	644	39686.13	39785.83	39636.31	136
GAGTGAGGTTGAACTGCACC	647	662	665	34173.0699999999	34318.6799999999	34304.9999999999	131
GAATAGTACGATATCCATGT	646	659	650	39500.6	39671.6	39526.01	133
TAGCGATATTGCCGAAACTC	646	665	668	40964.54	41173.67	41159.04	138
GAAGAGATCGATGAAGAAAC	645	671	647	85617.9100000003	85889.5600000003	85629.6200000002	145
GGTTGCTGTGGTAGTACGTT	644	654	631	43160.71	43244.73	43002.36	132
AAGGAGAGAGAAATATTGCA	644	654	636	64231.7	64347.02	64033.29	135
AAGTGCGTGGTCACTCTAGA	644	662	639	55250.5600000001	55431.35	55074.6200000001	149
TCTCAACTGACAGTAAATAA	644	672	684	122932.19	123247.88	123381.76	149
GGTCAATTAGTCGTGTTGTT	644	663	653	39712.74	39895.48	39755.72	134
TATCGTGTTTATTTTCTTAG	643	661	641	247126.17	247564.98	246798.75	151
TCCTGTATTTAAGTGTTTCA	643	660	653	34901.2099999999	35020.4299999999	34913.8999999999	132
TGTTACTCTTCTTCGCGAGC	643	656	637	37285.8799999999	37395.3299999999	37177.3799999999	133
AAGAGGTCGAGACAACCAAC	642	658	663	60062.9100000002	60256.4100000002	60290.6100000002	147
AAACAATTACTTTTCCTAAA	642	654	651	47333.9399999999	47475.6299999999	47493.25	135
TTATCCGACATGGTAGATTG	642	653	628	31630.8699999999	31739.3299999999	31452.9999999999	127
GGTATGATTTAAATGTTTAC	642	653	646	44660.05	44792.99	44744.1300000001	134
TATTACCCGGAGGAGCCGCA	642	655	635	39726.2	39888.4	39605.96	128
TTCCGGTCCGCTTACGACAT	641	646	640	95588.7900000002	95687.5000000002	95469.5400000002	146
TTCTTGTTAGGGGCAAAAGT	641	658	837	69638.1700000001	70241.1800000001	71968.09	145
AAACATAAAACAGTACACAT	641	655	647	41184.5099999999	41324.2699999999	41303.7499999999	145
AAGAAAGAGTGAACAGAACA	640	663	655	42886.0500000001	43104.96	42942.74	127
TACTGGACGGTAGAAAAATT	640	658	659	48692.6600000001	48879.3400000001	48850.9800000001	141
AGTTCACTGAAGAATGAAGT	640	656	641	36141.31	36298.65	36145.22	130
ATCCACCGATTCATCCATTA	640	658	627	48017.1400000001	48216.5400000001	47903.8	135
GATCTATTTGTGGTCTCTCG	640	656	637	44019.87	44240.75	44019.88	130
AAATAAGATTTGTTTCTCGT	639	652	640	279821.52	279934.87	279504.84	153
TGAGTGCAATTAGCTGCCGA	639	654	659	142855.5	143185.81	143243.49	153
AACAGTTGGAAGGGCCAAAG	639	658	644	39820.23	40008.86	39910.16	143
TTCTAAGACGGATTTCTGTG	639	654	646	45091.97	45293.29	45148.6599999999	133
AACGTTTGGCAAACAATTAC	639	660	654	53055.3700000001	53228.3600000001	53198.0800000001	137
ATTTTAATGCGTTACCCCGT	638	651	622	39924.7	40040.98	39788.87	137
GGTATCGAATAAATGAGTGT	638	663	653	36856.7899999999	37127.49	37015.0899999999	128
GTCAGCAAAGTGGGAAGGAG	638	657	752	45336.52	45616.02	46636.39	138
TTACTATAAAAACACTTAAT	638	659	643	29985.0499999999	30187.3599999999	29914.6699999999	134
TTCGTAAAAAGGAACCACCT	638	654	638	34340.3299999999	34525.0199999999	34282.6399999999	134
TCTAGGCTTTTACTAATACA	637	658	775	46222.77	46665.49	47807.96	137
TTGTGCTATATTTTGGCAGA	637	652	641	61692.31	61869.21	61794.95	145
AAAAATGCTAGACTAGTACC	637	657	634	40260.98	40444.68	40175.92	137
TAGTAAGACCAAAATTAATT	636	640	632	554510.18	554607.91	553918.89	158
TATGCTAAACAAATAACTCG	636	648	730	50506.5600000001	50661.0300000001	51434.0800000001	141
TTCATTTACTGCAACCTGAT	635	653	641	56377.44	56601.25	56390.12	143
GTATTTGTAGTCCTTTATGC	635	655	634	52774.94	53013.4300000001	52689.9	140
AAAAGCAAATGCTGGGAAGT	635	643	634	53957.34	54088.31	53984.74	140
GAAGCACGTTCCGGGCATAT	635	662	647	50352.9500000001	50654.9200000001	50493.6800000001	134
GTTCTTCAATCAGTAATACT	634	643	629	145144.56	145290.17	145073.2	149
ATTCTGTAAATATAACATCA	634	663	646	39077.2199999999	39326.4199999999	39134.8899999999	134
GGATAGTGCACCACGAGACT	634	645	629	211250.53	211325.77	211181.13	146
AAAGCTGAAAAATAGATGTG	634	654	633	49834.0500000001	50029.5300000001	49689.4100000001	140
TTTGTTAAGCTTTTATTCTC	634	653	650	48410.0200000001	48587.8500000001	48544.8600000001	143
TTGAAGTTTGGTCTTGGATT	633	636	614	37303.3599999999	37352.2299999999	37047.2999999999	132
ATGAAGGATCTATGGATAAG	633	645	630	71720.8200000002	71771.6400000002	71496.0100000002	144
TAGAATATTCTAGCCCCATC	632	641	624	33102.7199999999	33193.5899999999	33035.2899999999	128
TTAAAGAGAGTAGGAGATGA	632	651	646	36466.8199999999	36665.2099999999	36571.3699999999	126
TTCATCTATTTAGCCGCCAA	631	656	634	77487.33	77958.38	77458.98	146
AGGTCGAAATCAAGACTGCG	631	634	625	37359.3099999999	37360.27	37240.04	133
AATAAGGTACAATAACTCAA	631	653	642	59111.04	59359.29	59198.98	145
AACATTAATTCTCCCTTACA	630	635	611	33066.6699999999	33138.9899999999	32886.8499999999	132
TTGTCAACATTGCCTGACCT	630	646	643	40530.77	58536.51	40674.46	135
AGGCATACAAAACAATTAAA	629	640	628	323398.66	324013.41	323490.55	146
TGAAAAGGTATCAAGCAGTA	629	663	728	86382.1400000001	86904.0300000001	87471.8200000001	141
ACGGAGTTGTCGGGTAATGC	629	649	730	67456.63	67659.95	68421.25	147
TTCAGAGAAAAAGAAAAGTA	629	652	687	48095.2500000001	48375.7100000001	48550.65	140
TGGCACTGATCTGAGCTTAT	629	643	616	40547.22	40676.2	40410.37	136
AGTTTGACTCTGCTCGCGGA	628	643	629	43364.8400000001	43502.6100000001	43366.7700000001	142
GGAACTATTTACGTAACGCG	628	624	684	46640.2300000001	46638.2600000001	47102.4700000001	134
AACTCTGGTGAGACGCGTCA	628	636	716	47267.45	47379.87	48069.7999999999	132
TTCTTCCAAAGCGACAAATT	628	647	628	93838.3900000003	93977.1400000003	93723.0700000002	147
ATAAAACAGTGATATTCTTA	628	640	636	39210.34	39305.12	39117.46	143
ACGACCGGGCCACTTGCAGA	628	642	612	46435.92	46630.3899999999	46199.4199999999	135
TATACAAAAAGTTCATTAAA	628	652	623	40124.05	40367.39	40083.02	131
AGGTCCTCTTCCAGTTAAAA	627	647	696	39330.4099999999	39602.1099999999	40036.0799999999	133
AGCACAAAATGTCACTAATA	627	642	620	51564.13	51684.36	51473.27	133
TTTCCCTTCCAAGACGGGTT	627	642	622	37355.0899999999	37616.9999999999	37314.0499999999	135
GTCACCAATTTCTATTTACC	627	645	635	36857.7199999999	37041.4999999999	36913.4499999999	134
AGAAAAAGAAAAGTGTTCAT	627	641	622	43302.56	43443.26	43290.87	135
ATTCGATCATCCAAAAGAGT	626	635	638	145322.36	145523.7	145377.07	153
GGGATCCGGGCCTCTTCTAT	626	642	594	27145.7599999999	27281.5799999999	26797.7899999999	133
GCACGTGATTAAAAGGAAAC	626	642	633	34818.8699999999	34961.5399999999	34910.7499999999	131
GATAATTCCAGCATGAGGTA	626	637	626	36382.7799999999	36458.0299999999	36306.5199999999	134
ATGTCGCATCAATCTTCTGT	625	635	622	39900.1900000001	39998.9200000001	39768.26	131
GTGACCTAGGCGACGCCACA	625	646	682	37939.63	38154.65	38421.41	133
TCCAATTTGATTTGAAGAGT	625	632	631	166957.11	166990.34	166969.81	151
AACACAGCAGAGCTTAAAGA	625	637	623	37819.4299999999	37928.8599999999	37728.5299999999	136
GAATGAAGAATAGAGATTGC	625	638	624	32415.6899999999	32598.4599999999	32438.1999999999	136
TGGTTGTGCATATCTGTCAG	625	641	623	40789.63	40870.73	40690.92	132
TGCTACAGCGTTATGCACTT	625	645	619	86991.1400000001	87322.4800000002	86903.1800000002	140
TCTTCTTTTATGTACTAGTA	624	644	631	62040.2000000001	62261.0900000001	62077.3500000001	137
GCTGCGAATTTGATGGCCAT	624	636	618	38191.79	38248.47	38136.08	128
ATACGGTGATGATGTCCCTA	624	643	626	47277.2900000001	47388.7100000001	47251.9000000001	136
TTATCCCTCATGTTGTCTAA	624	634	630	70947.8	71068.97	70926.3	150
TTGCAACGCACCAGGGTCTG	624	638	610	35386.7299999999	35577.3199999999	35275.3299999999	132
GTATATAGGTATATGCTGTC	623	635	620	34139.7899999999	34250.2099999999	34004.8999999999	137
TCCCCATTGGCCCCTTTATA	623	627	628	69442.7500000001	69516.0800000001	69402.6800000001	146
ACACTTCTTTGTTGCCTCAT	623	649	653	47693.6300000001	47955.5500000001	47969.2400000001	139
GAATTGCTTTTCTCAATATA	623	637	636	83834.1600000002	83940.6700000002	83967.1000000002	145
TATGTTATTGCTAATTAAGT	623	636	621	39308.8999999999	39432.9999999999	39283.4599999999	128
TCACATCACGTTTACGCGTA	623	639	625	39700.89	39886.58	39732.19	133
GTAATGCACGGATGTTAAAC	622	630	630	518578.9	518875.010000001	518870.13	153
TACAATAAAATAGAGCCGAA	622	634	622	70497.25	70532.4200000001	70411.2500000001	146
GGTCTAGGCGAAGGGACAAT	621	631	622	35242.28	35414.32	35301.9	131
GAAAGATCGATGCAAGTCAT	621	630	619	36163.8899999999	36240.0799999999	36105.2399999999	133
AAGTTGAGAACCACCCTCCC	621	640	632	43361.94	43534.95	43433.3000000001	142
TATGTTTTCTTCTTCACACA	621	652	634	48413.89	48735.4	48529.19	139
TTGGCGACTCTCGAATACCG	621	633	619	76933.1100000002	77044.5200000002	76816.8000000002	147
TGTTGTCAAAATCGGTCACG	621	633	620	44926.77	45062.6	44946.33	139
TTCCATTGCAGTGATTTGAT	621	635	612	36924.25	37039.5699999999	36735.65	138
GCCATCCCTACGAAGTTATT	620	636	647	95110.8400000001	95264.2500000002	95125.4800000001	143
TAAAACCTTTGAGATGGTGC	620	623	619	54349.4000000001	54411.97	54278.0600000001	143
TTCATAAAGGAAAGGGAAAG	620	634	683	34793.6499999999	34960.7399999999	35377.0599999999	134
ATCCAAATAAAGCGAACAAG	620	631	616	35129.7599999999	35183.5099999999	35040.8199999999	132
ATGTATATTGCCGGGTTCAG	619	635	618	133179.73	133392.78	133096.67	150
GTTGCGGTTTGTGGAAAAGA	619	628	620	37714.86	37825.31	37713.87	127
ATCATGTTTCATCCGTCAAA	619	623	620	89526.1700000001	89574.0500000001	89502.6900000001	148
ATCAAACAAAGAAAAGAGGC	619	643	637	39285.39	39555.12	39425.14	133
AAATCATTCATATACTCTAA	619	636	624	34298.94	34445.52	34298.9099999999	131
GGAACTCTCTATCATTGGAA	618	623	617	58782.7600000001	58834.6000000001	58708.4800000001	150
GTGGGGTACGAAAGCATGAT	618	628	622	112448.25	112484.42	112243.99	149
AACATCTCCGTGAAGCATTG	618	629	619	46900.98	47004.59	46887.32	141
ATCAAAAAGGGCCTTTAAGT	618	609	674	100758.08	100724.89	101167.6	146
AAACAGCTTTCAGCAGGTGC	617	629	610	44330.5399999999	44451.73	44137.01	145
GAGGCCCTTTCTTCTCTGGA	617	625	623	43527.22	43571.18	43540.9	133
TGAGAAATGATAACACTTTT	617	627	615	39064.61	39208.3	39020.66	134
GACGACGGTCCGGTAGAAGG	616	620	609	107334.52	107356.98	107170.31	148
TAACTAAAGGAATTGCTTCA	616	641	626	40066.5499999999	40296.1599999999	40113.4499999999	129
TTTGTGCTTTTATCAATTGG	616	626	615	46874.54	47000.66	46839.38	145
AAAACGTTAACACATCGTTT	616	629	616	87925.4100000002	88044.6400000002	87868.7200000002	151
TGTTACTTTAGTTGAATAGT	616	629	684	37433.5099999999	37563.4799999999	38046.2499999999	132
TTTATAAGCACTTCGTGCCT	616	629	614	72647.4300000003	72830.2100000003	72599.5500000003	149
TTCGCGACGAGGCAGGGGCG	615	616	612	48764.84	48757.99	48704.24	142
TTAAATTGATAAACTTCTTG	615	640	619	66079.6600000002	66299.5800000002	66050.3800000002	142
ACACCACGTTAATAGCGATC	615	624	652	46461.38	46591.34	46812.18	134
ATGAGGATATATGATATTTT	614	621	604	225379.15	225420.19	224915.89	149
GCATGGCGCGAAGTCTCTCA	614	630	617	53059.26	53224.43	53073.92	144
TTTCCATAAAGAGCACGTGC	614	626	625	39528.94	39621.7899999999	39631.5499999999	134
AATAATTTGCAGGTCCAAAT	614	629	623	50688.3200000001	50795.8000000001	50768.4700000001	133
ATCAAGCACATAAAAGGGGA	614	630	637	39021.5899999999	39171.0799999999	39156.4599999999	140
AATGAATGAATGAGGCGTTG	614	634	595	34886.3699999999	35086.6999999999	34712.4199999999	126
TTGCATCATTCATGCGGAAT	614	628	611	127260.78	127321.36	127189.43	148
GCAATTTGCCACTGCTTCAT	614	638	613	43343.53	43589.79	43239.92	136
GGTAGTTCTGACGGGTCGAG	614	638	614	45267.73	45482.74	45199.31	133
TTAAATAAACTGACCACAGA	614	621	606	65248.88	65333.9300000001	65100.34	140
GAGAGACAGCGAGAAATACT	614	635	618	40285.2899999999	40481.7099999999	40302.8499999999	139
TGATTTATTGATAAAGTCAC	613	622	612	181009.41	181436.51	180990.83	153
TTCTAGAAAGCAATGAAAAA	613	625	613	43413.79	43620.97	43485.12	141
TCTGCTGAATAAAAATATTG	613	636	618	55916.08	56124.27	55792.94	137
TTGGGTAAAACAATTCATGC	613	622	612	34440.7899999999	34520.9199999999	34407.5499999999	137
GAACGCCCATTCCGGGAATC	613	624	604	30600.6799999999	30689.6199999999	30503.9299999999	119
GGAAACAAGGAGGCGGTGAA	613	625	623	64507.0300000001	64623.3300000001	64556.8600000001	142
GAATGGCTGAACTATGCACT	612	622	608	43790.97	43834.96	43717.69	145
TAGTCGGAATGAGGTCTCGC	612	622	611	42023.9399999999	42096.2399999999	41956.4799999999	129
GGGCCCGCAATAACTGTAAT	612	633	605	34698.79	34875.68	34550.27	136
TGCTGCCGCGAAAAGAGAGA	612	613	672	60339.6500000001	60385.6000000001	60865.4600000001	146
TCCGTTTCAACAACGGAAAA	612	633	612	34840.5699999999	35087.8499999999	34879.6899999999	135
GTCTAAGTAACCATAGCGTG	612	626	606	45131	45307.88	45125.13	138
ACTAAAATCTTTCATATGTT	612	626	607	34397.7799999999	34551.2199999999	34338.1599999999	137
AATTAAAGTTGCTCTGTTTT	612	622	612	41741.57	41775.75	41719.13	132
GATCGGCGAGGAATATCCTG	611	619	612	41184.61	41269.62	41167.99	137
TTAGGGAAGAGCAGGCAACA	611	619	618	465626.690000001	466424.210000001	466267.820000001	157
AGAAAAGAAATGACAGGCAG	611	638	613	53452.28	53711.2200000001	53469.87	136
ATTTCACAGGTCACTTAGTG	611	631	619	48286.0400000001	48408.2100000001	48102.3000000001	143
GCAGTTTCTTCTTCCCATGA	611	629	617	35706.4299999999	35881.3799999999	35802.2299999999	139
AGTGACCTAAACTTGTTTAC	611	649	715	51568.8999999999	52221.8099999999	52731.9099999999	139
TATATGATTTTCACTTATTA	611	630	625	48155.9800000001	48288.8800000001	48263.4400000001	136
GAATCATCTTAAAACATTGC	610	624	614	114157.39	114163.27	114125.17	149
GATGATTTTGCTGCAGGATC	610	622	618	49638.6400000001	49746.1600000001	49744.2000000001	130
AAATTATGTCTTCTTTGCCC	610	623	612	49227.1800000001	49301.4600000001	49129.4600000001	143
TAGTAATGGTTGAACCAGCA	609	628	612	67965.9800000001	68203.4600000001	68043.2000000001	144
TTCTCCTCCTCTTCACTCCC	609	615	626	43110.9	43197.89	43213.52	135
TAAGGTTTTCGCGAAGTATC	609	638	623	34499.3599999999	34728.0099999999	34566.7299999999	133
TCGTTCGCAATGACCAAGTT	609	626	687	105479.49	105717.98	106255.48	147
ATAGGAAAGACTTCTGGTGG	609	615	603	179527.55	179639.97	179208.97	152
GACTGCATTAGGGAACGCTT	609	625	603	110962.55	111129.66	110812.07	149
GGACGTCTCTACTCATTTCC	609	626	604	32955.1799999999	33120.3699999999	32915.1199999999	136
AACAAACAAAAACAAGAACA	609	630	753	43172.44	43579.06	44844.68	137
TTCAGCCAACAAAAATTCAT	608	617	611	152597.79	152826.49	152445.32	149
TATGGCGTTAACTTTCGCGT	608	613	610	51917.7900000001	51973.5000000001	51888.46	145
GTCTCCCAACCCGGATGAAG	608	621	602	53822.66	53967.3	53752.29	146
GCAAACTTGAATAGTCAGCT	608	625	608	64748.52	65082.76	64719.19	144
GGTAGAATTATTCACGCTGG	608	627	605	63128.06	63410.53	63084.12	146
ATGGATTGTATCGCTTAAAA	608	623	595	70094.49	70253.7800000001	69880.4700000001	146
TAATAATTTAGGGTTATGCA	608	617	610	37963.18	38073.63	37971.96	137
ATTAGGGAAGAGCAGGCAAC	608	629	612	40336.3399999999	40522.0199999999	40282.5799999999	135
TGTTGAATTGAATATGAAAA	608	628	619	35767.07	35963.52	35868.7	127
GGTTGAAACAGATCATAAGC	608	627	599	31524.2399999999	31696.2499999999	31427.4999999999	131
GATATTTGGTCAACTACTAA	607	616	604	1887944.9	1888769.77	1888629.05	155
GAGCTACAAAGAAAACTGAA	607	619	614	57104.7	57269.86	57195.58	149
AACATTGAAGTTCTTTCCAT	607	622	602	46311.6800000001	46456.3200000001	46222.7800000001	139
GCACACACTTGTATATATTT	607	641	722	42656.49	43203.7899999999	44044.27	132
GGATTTCAAACGGAAGGAAT	607	608	591	34850.2199999999	34826.7299999999	34667.4599999999	128
ATGATATCAGTGTATTCATA	607	623	601	38916.02	39046.93	38869.08	132
TTAACATCAATCATTCTTCG	606	616	607	106834.13	107001.27	106904.52	153
GAGAAGGATGTTTAGAGAAA	606	603	585	36525.39	36472.6	36284.98	131
TAATTTTACTTCTTGGATTT	606	618	598	62702.8000000001	62904.1500000001	62695.0200000001	140
GGAGTCATGCTAACGAGGAA	606	624	657	42229.2400000001	42450.1200000001	42730.6100000001	138
GAATTATCTCTAACGGCTAA	605	612	603	60766.76	60737.43	60683.69	148
GTGATGAATATCAGAACGCA	605	621	599	53029.97	53196.1	52951.79	131
TGGTCGTTTCCAACGAGTAG	605	626	620	30946.7999999999	31178.4099999999	31113.9299999999	137
ACTTAATTCGAAGTTTGAAT	605	619	606	40431.91	40498.33	40311.67	130
ACCGAGTGAGTCAGCGTGAT	604	615	597	798094.379999999	799263.32	799019.95	153
TAGCACAATAATGCTGACTA	604	619	622	36590.87	36747.24	36803.92	135
AACAAATAGGAATGGAATCA	604	624	615	32237.7699999999	32456.6599999999	32312.0199999999	137
GATTTTGAAATCAACAAAGT	604	608	610	34180.7899999999	34251.1699999999	34262.8899999999	128
TATCTAGAATACCGAAAAAA	604	619	614	39633.47	39838.69	39819.14	132
TGCGTAGTAGTAGTCGGTGC	604	605	598	29534.4199999999	29594.9899999999	29447.4199999999	124
TGTATTATAGAAGGTGCGTG	603	618	596	164592.73	164846.81	164379.65	156
ATTATGATCATCTATCATTC	603	621	613	39601.11	39799.51	39688.1	131
ATAAAAGCACCACCTTCTAC	603	609	583	57224.7400000001	57318.5600000001	57086.9200000001	144
GAGTAAAGACGCAACGGTCA	603	620	609	34382.2499999999	34535.6699999999	34420.3599999999	130
GAAATGAATGGTTCTCCTTA	603	619	607	39586.52	39778.08	39673.49	131
GCGGAAAAATATCAAAAGTA	603	635	630	37589.78	37923.0299999999	37857.5699999999	137
TGTTTATGGAAATTGTCCTA	603	625	628	44137.0599999999	44385.2999999999	44367.7399999999	140
AATTATCTTTATGTTCCAGC	602	617	602	35752.3099999999	35897.9099999999	35780.6399999999	137
ACCAAATAGCAGTACTGTTC	602	613	662	43051.29	43138.3	43628.93	139
ATACGTACGTAAATAATAAA	602	614	597	31868.6099999999	31968.2899999999	31773.7999999999	135
AGAGTTTATTGTCACTACAT	602	624	609	42598.63	42809.78	42623.09	136
AGCATTACTGGCAGCTTTGT	602	611	600	36984.8399999999	37079.6499999999	36975.0799999999	129
ACCACAATCCATTTAAAGCC	602	624	610	34354.8499999999	34595.2899999999	34445.7499999999	138
ACGTTTGTAAGCTTCTACCG	602	603	589	36658.4499999999	36722.0099999999	36520.6499999999	131
TCAAAGAAGATGGAAATCAA	601	613	597	50325.69	50481.1	50290.51	136
TTTACATCGACTTGGAGAGT	601	623	683	42360.29	42686.73	43176.33	135
AGTAGAATCTTTGAACATTA	601	613	603	50930.79	51048.05	50939.57	142
GATACACATCACTTATTGAT	601	620	609	33733.1799999999	33932.5399999999	33775.1799999999	131
ATAGCAAGAAAGTGAGTGCT	600	611	602	37196.92	37247.73	37119.7	130
GAAAAAAGTTTCCCGTACAA	600	607	590	469141.44	469339.82	468768.08	154
AACAAGGTAAACAAGTAAAT	600	612	831	59890.0500000001	60207.6900000001	62805.3700000002	129
TGTCCAACAACTCGTAGGCT	600	614	603	35058.4	35223.6099999999	35098.5	130
CGATGAGATGTGCTCGAAAC	600	607	597	170081.49	170181.18	170018.93	149
GAGTCGTCCTTTGACTGACG	600	609	590	170710.03	170801.9	170606.42	149
GTAGACCGTTCAGGATGACT	600	622	634	86634.2900000003	86866.9000000003	86877.6100000003	148
ATCTTTAGCCGTTTATTGTT	600	610	596	38855.5	38937.5599999999	38794.89	133
GTAGTTTCTTCCAACTAGTT	599	608	593	363489.64	364061.39	363439.8	150
TAGTTAGCACCCCATACCGC	599	610	587	33657.8999999999	33721.3799999999	33546.4599999999	130
TATGCCGCATGGAAGCGTAA	599	626	599	37077.6499999999	37300.4499999999	37057.12	135
AATCATATAATCTATGAAGA	599	613	607	33805.4899999999	33944.2599999999	33834.7899999999	133
TTGGGTCACGTGCGGCGACG	599	613	595	39493.72	39541.56	39382.26	137
GGTTATATGTAAAATACAGT	598	627	607	38058.89	38328.6	38056.94	135
AACTATATATGTATGCGGTT	598	616	618	109409.45	109682.12	109602.96	149
GATGAGCTAGATATTTTCGA	598	619	607	43963.08	44218.18	44065.68	142
ATTTACATCTTCGGGTAACG	598	621	645	38798.95	39003.24	39220.16	132
TCAGGCCAAAATTAAAAGTA	598	617	603	74107.5800000001	74281.5300000001	74053.8100000001	148
AAGACGAAAAATATAGCGGC	598	623	625	38481.94	38748.74	38704.74	134
TGTATAACAATCACTAACCG	598	613	599	31418.8699999999	31548.8299999999	31394.4099999999	120
ATCACGTGTAGCGTTTCTGC	597	602	600	193436.25	193614.09	193671.77	150
TTCATTATTGTTGTATTGCC	597	611	598	38749.9199999999	38881.8599999999	38716.68	129
TCGACTAATTTCATGACAGT	597	615	604	39669.6699999999	39875.89	39728.2999999999	132
AGTTGTATTTAGGCTTTACC	597	612	592	34959.7699999999	35095.5999999999	34939.2399999999	135
TTGTTGGGAGGACATGGCAA	597	609	592	28176.9399999999	28276.6199999999	28075.2899999999	126
AAAATTTTGTTCGAACTACT	597	620	610	43870.37	44109.78	43985.67	144
ACGAAAAGGGAAAAAGGAAA	597	602	595	44971.84	44973.81	44908.31	139
AAGGGACTTCTATTAGTGAT	596	605	697	45525.93	45699.97	46563.8599999999	139
GAGGGGATGTCATTAGGGAA	596	612	599	41954.63	42196.01	42022.03	137
GTAGGATATGTTTGTATATC	596	617	590	60019.0000000001	60264.3300000001	59941.8200000001	140
AGCAATATTATATCAACTTA	596	607	607	41167.93	41273.48	41256.87	137
AGGCAATATGCTTTACAAAC	595	605	590	45287.4600000001	45479.9700000001	45308.9400000001	128
ACAGAACAAGAATGTGGCTA	595	612	639	34452.4299999999	34645.9199999999	34844.2799999999	132
TGCATGAAATCACTTAAGTT	595	609	588	37407.1399999999	37580.1099999999	37363.1799999999	135
AGGCCGGTTATTTTCGGCGG	594	600	596	40685.11	40737.89	40698.78	130
ATCTATAGACAATGTACATA	594	613	603	39884.59	40059.53	39897.28	132
GCGATCAATATACAAATAGA	593	606	606	94527.43	94677.95	94621.2600000001	150
AAACGGCGAAGCGGGAATTT	593	616	612	38621.88	38814.39	38747.94	134
GCTATTGGTGATTCGCATTT	593	608	593	44744.14	43733.53	43608.45	126
AGAACTCACCGTCAAGAGGA	592	608	683	136308.16	136528.06	137458.47	151
ATTCACAGAGGTTTGGTGTA	592	600	579	42427.64	42546.86	42294.75	136
GAGTAATCTGTGAACGATCA	592	604	599	33268.0199999999	33423.4099999999	33394.1199999999	132
GGCATTGGAAGTAACCGTAG	592	616	606	57873.8100000001	58096.6200000001	57877.7100000001	148
AAAAATTGCCTATTACGTTA	591	610	590	32240.6599999999	32380.4099999999	32170.2799999999	125
ATCAAAACTAAGGTCCTGCC	591	614	589	41029.08	41269.4999999999	41059.3999999999	131
TGACAACAAAGAAGCAAATA	591	607	623	96744.9700000001	96934.5800000002	97061.6500000002	147
AAATAAGCGTTATTTCCATT	591	605	583	40655.84	40780.92	40599.16	133
TTCAAGAACGATACCACAAC	591	611	591	78609.3200000001	78765.6800000002	78592.7000000001	147
ATATGCTAGTACAACACGTT	590	595	583	355236.99	355286.84	354728.77	146
GAACAGTGCAAGTGCAAGGG	590	612	597	39743.0299999999	39992.28	39855.4699999999	128
GAAAAACGACCTGAAATAAA	590	596	568	32195.8299999999	32241.7699999999	31895.7899999999	128
AGTTAAACTTAAATTTGCGT	590	592	585	124855.58	125026.64	124627.87	144
ACAACAGCTTAAAAGCTTTT	590	600	587	51793.6200000001	51928.4500000001	51770.1400000001	134
AGTGGACATAGTCCTTCATT	589	615	593	33647.3499999999	33903.3799999999	33616.0699999999	130
TGATGATTCAGAAACATCAA	589	599	583	42046.58	42173.62	41912.69	129
TCCTGAAGAGGAGCTCGCTT	589	602	582	100984.71	101271.07	100822.5	147
GGTTTTAATAACTCTTGTAC	589	601	580	38934.6	39073.38	38816.33	127
TTTGTCCCAGCAAACGCGCA	589	603	581	68880.7700000003	69028.3200000002	68722.4500000002	148
TAGAAAACTCCAGAGGGTTT	589	605	591	31865.3399999999	32027.5499999999	31783.2199999999	127
TTTATCAGAAGACGTGACCT	589	597	585	56769.4	56782.08	56687.28	133
AATGTAATCAACAATGAAAG	589	598	597	38802.66	38930.6999999999	38823.1999999999	142
TTCCCATCCTTTTGTTTCCT	589	600	587	36179.5299999999	36288.0099999999	36139.4699999999	135
TCAATCTTCTGTAGGGATGG	589	604	603	103123.12	103526.76	103466.18	144
GTTACCCTATGGCCCTTTTC	588	606	650	47029.02	47242.0800000001	47596.8000000001	138
TCACGTTCTGCTGTAGGTGA	588	601	583	43086.4900000001	43214.5300000001	43053.2600000001	133
TGAAGAAGAAAGAAAGAGCT	587	600	576	111332.95	111499.1	111017.29	148
ACTGGGATAACCAGATTGCT	587	606	590	64542.3900000001	64723.18	64547.27	144
TAAGCGGCGGAAATAACGCG	587	594	573	30970.2999999999	31017.1799999999	30821.7399999999	134
GGTATATACAGTATTTTCCA	586	606	711	91808.4	92172.95	93238.23	149
GGCAGACGTGAGAGAAGAAA	586	602	616	34648.0499999999	34861.1199999999	34950.0299999999	127
TGTACAGAAAAGATACATAA	586	588	587	31202.8299999999	31230.2099999999	31250.7299999999	133
GTAGATAAAATTACGGCATC	586	603	618	38003.3	38211.48	38300.4	139
GAAGTGAAAAATTTTGCGAT	586	595	577	41016.36	41120.89	40948.92	134
GAATCAGCAACACCGGAAGA	585	594	585	45854.35	45961.86	45868.03	140
GAAATATAATAGTGTCTTGG	585	603	662	59133.53	59419.9	60024.87	146
GGGGTAGTCATTCCGAGGAT	584	590	577	34762.4399999999	34815.1999999999	34707.7199999999	129
GACGATCTGAGAATTCTATT	584	598	581	38718.66	38859.4	38682.5	139
GTTGATACCGCTAATTTGGA	584	584	570	36776.8199999999	36773.8899999999	36616.5299999999	134
GGTTCTTGTACTTAACCCCT	584	597	582	100063.06	100228.21	100075.75	144
TCGAACTACTAGGAAGGTAA	584	589	642	53254.85	53263.64	53800.19	149
TTGAAACGATATAAGAGGAG	583	597	596	210269.2	210714.87	210682.62	150
AATCGAGAAGTCATAAAATC	583	602	587	32591.6499999999	32720.6299999999	32546.6799999999	135
TAATACATATGATCAACTCA	583	590	592	98556.1500000001	98585.4600000001	98582.5300000001	148
GTGGAACACGACGATCAACG	582	615	608	42686.76	43036.64	42939.9	144
GAGAAGATCCGCCACAAGAG	582	588	574	138247.11	138277.4	137995.93	150
GGAAGAAAGACGCAATCAAT	582	609	625	39950.9799999999	40235.4199999999	40344.8799999999	132
GCGTAATAGACAGGTTTTAT	582	605	591	44050.04	44336.4	44190.79	138
TAGTATAGGGGTTTATACTA	582	591	581	35299.89	35354.6299999999	35219.7799999999	127
TGTATGTGTTTATACGTGGG	582	585	582	36750.2799999999	36722.8899999999	36696.4799999999	134
AACTATGTTTTGAGGAACCT	582	592	586	36677.0099999999	36792.3299999999	36782.5699999999	137
GATAAAATTCATTCCAGTTC	582	579	575	35584.33	35564.77	35568.7	128
TTTCCTTCAGTACTATTTCG	581	587	579	32429.3999999999	32493.8799999999	32406.9299999999	134
GGCAGTTCCGTTTAGCTCAT	581	596	591	349588.81	349726.61	349589.8	146
ATACACTGGTATTCCCTTTG	581	595	582	109693.86	109884.45	109575.62	152
ATAAAAGAGGAAAAGGGCAG	581	603	596	44769.5000000001	45034.3500000001	44921.9800000001	137
TCTACGTAAGTCTTAAACAA	581	591	576	96760.7200000001	96877.0100000002	96652.2100000001	148
AAATGGAAACCTAATATGTC	581	592	580	34886.6499999999	34987.2999999999	34870.9999999999	130
GGTCGAGCTGTAGGAAAACC	581	599	581	30201.0899999999	30378.9699999999	30187.4199999999	124
TTTAAATATTAATCTCCGTT	580	602	591	32292.5599999999	32467.4699999999	32267.1099999999	127
TTTAATGAGCATCCTGTAAT	580	596	575	64912.6600000001	65099.3200000001	64822.7500000001	144
AGTGTCTGACCTAAAGCCCG	579	584	581	80694.9200000001	80778.0000000001	80735.0300000001	147
GGAATTAAACTTAACGAAAC	579	593	571	33192.7399999999	33330.5299999999	33094.0299999999	125
TTAAATCACCAATTCAAAGA	578	595	620	43707.06	43921.08	44065.71	135
TAATACCACAGGAACAAAGC	578	590	589	126254.17	126386.1	126334.32	145
TGCAACTTTATACACACGGC	578	594	590	51817.12	51954.91	51897.24	143
GATGTTCAACAAGTTCAACA	578	593	578	35280.2899999999	35432.7499999999	35270.5099999999	132
GAGGTCACCCGCCACGGAGA	578	577	693	60635.8100000001	60692.5300000001	61685.4400000001	146
TTACTATCTCACACTAAGTC	578	583	571	60120.63	60152.87	59955.47	142
TAGGAAAGACTTCTGGTGGA	577	601	582	43268.32	43536.08	43316.2100000001	140
TGAGTGAATGCCGAGAAGGG	577	589	580	39491.7	39577.69	39527.84	136
GGAAAGGGGCGAAAATTAAT	577	597	577	43187.1500000001	43407.0300000001	43193.0000000001	137
GAGGAACCGCAGTTTTAGCT	577	597	569	40833.7	41033.07	40718.39	129
GAGGAATGGAACATGGAGGA	576	588	701	139242.23	139552.07	141241.87	151
GAGCACGTGCTTACCGTCCA	576	589	574	53607.55	53777.62	53632.02	149
GAAGGCCGGCAGAATATTTA	576	583	580	34630.3899999999	34684.1199999999	34579.5799999999	129
TGGGCTTCATGCCCTAATTA	576	587	570	35936.0899999999	36097.3499999999	35963.4699999999	128
AAAGTTCGGGGATACCTCAG	575	579	666	39001.06	39101.75	39904.12	127
TGTGTATTACCCGGGTTAGA	575	596	616	226571.5	226854.92	226567.53	158
GGCTTTATTTAGCTGGGCTT	575	596	598	43419.6899999999	43696.2599999999	43717.7799999999	138
TCGTTCTGTTTCCAGTTTGC	575	586	580	37548.88	37611.39	37602.62	128
AGGTATAGACTCCTCCTTTT	574	586	568	32136.2299999999	32317.0299999999	32114.7399999999	129
GAATGAAATGGTAGAAAGAT	574	589	579	37908.42	38043.27	37932.86	133
TGGTCACCTAAGAAATAAGC	574	604	600	39826.92	40077.12	39970.58	133
AAAAGAATATGTGTAATTTC	574	590	572	40635.23	40781.8	40576.55	131
AAATCAACCAACTTTTATTC	573	581	572	126442.77	126728.16	126565.93	147
TGGAGTCTGTTTGGTAATGT	573	594	568	41787.52	41972.22	41773.85	129
TTTACTTTTATGTCGTGGAC	573	592	577	81718.2700000002	81911.7800000002	81723.1500000002	149
TTGTTACTTGCCATTATTTT	572	576	577	269771.44	270046.07	270024.56	149
GAAAATTGTGAAGAGATTCC	572	585	569	34404.6299999999	34572.71	34438.8399999999	129
GAAGAGCCGCATAGTGATTA	572	593	577	41521.76	41741.65	41581.4	132
TTATAATGATTTAATCGACC	572	586	573	53608.6500000001	53752.3100000001	53579.3300000001	135
TTGTTCTTTACAGATTCAAG	572	598	639	76887.1700000001	77164.7000000001	77486.1700000001	142
AAATCAACACGAATGCAAAA	572	585	572	38752.9399999999	38883.8899999999	38739.2599999999	131
TGAGGCTTCGGCGGTTATTC	572	584	571	37178.4099999999	37279.0799999999	37117.8299999999	130
TCAGCACAAACTCCTTGCCA	572	586	569	54770.7700000001	54941.8400000001	54760.9900000001	141
GAATAATGTCATGTCGTCTG	572	589	570	32697.2299999999	32883.8899999999	32668.8599999999	128
TGATCATCTATCATTCAGGA	572	589	569	30195.1499999999	30335.8499999999	30149.2199999999	132
TCTTATGTTCTCGCAATTAT	571	580	565	35488.4499999999	35627.2399999999	35506.0599999999	134
TCGTTTCGAAAGGCTATATA	571	584	581	45016.74	45160.39	45110.53	138
TCCTTCTCTCCTGGTCCTCT	571	578	557	32508.4599999999	32552.4199999999	32348.1599999999	135
AGTTTTGAATAGTACTGCTG	571	577	559	31672.9199999999	31749.1599999999	31500.9099999999	130
TCCAAAAAATTAGCTGGACT	570	578	559	104140.55	104206.99	104003.73	152
AAACGCCAAAAGGCTTATGC	570	587	682	99400.5100000002	99714.2200000001	100613.33	151
GGATAATATTGCCTATACAT	570	573	572	40322.5199999999	40352.8199999999	40334.2599999999	135
AATTAATCGTACAAGAATCT	570	580	577	87617.52	87795.37	87671.23	150
TTTTCGTTTAACGTGACGCA	570	585	573	39607.19	39741.06	39611.08	130
TCAATTGACACTTTCCGCTA	570	589	577	39687.18	39831.83	39655.92	137
AAATAAAGCAAAAGTGCAAA	570	574	562	34655.9199999999	34667.6299999999	34599.2499999999	133
TGAAAGGAAATAGGCAGAAT	569	591	575	31595.6599999999	31811.6199999999	31635.7299999999	135
TTCGACCAAGTAATTTTCAA	569	584	570	71444.25	71588.89	71433.49	150
GGATGCATTAACGTCTTTCG	569	581	564	49115.84	49191.07	49048.38	138
GAGCACTTACATATTCTTTT	569	575	570	40558.07	40642.09	40601.04	133
GTGGCGGAATACGCTGGGGA	568	590	673	70388.7300000002	70675.0800000002	71385.5600000002	147
TTACAACTTTCTAAAGCTGG	568	574	570	41291.01	41410.23	41299.79	133
ACATATAAGTATACGCAAAT	568	592	564	34101.7099999999	34360.6599999999	34020.5799999999	131
TAAAAAACGAGATTTAATAA	568	581	570	75502.3100000002	75644.9900000002	75461.2800000002	149
ATTCTCCGTGGTTGCAGCTG	568	582	563	121042.01	121274.64	120966.81	150
AAAATGTAATAAACGTCTTT	568	583	562	34470.1399999999	34598.1699999999	34389.9999999999	128
TTTGAACAAAAAGCCGTTAT	568	579	563	58768.1500000001	58895.2000000001	58685.0700000001	146
GACGATTTATAAACGATACT	568	585	564	32352.2099999999	32505.6299999999	32333.6299999999	128
GATGGGAAGAGCTCAAAATT	568	583	573	29568.5699999999	29730.7999999999	29659.4699999999	125
AGAAATAAACAAAAATGATT	568	584	573	42595.89	42762.06	42638.9	137
GTCGTCATGACAGGTAACTA	567	573	561	302968.1	303013.03	302458.89	148
ATCGACTAAATGGTCCAAAT	567	590	617	84587.7600000002	84888.8000000002	85054.9500000002	150
GGTTTGTCATATACCCGTGA	567	571	563	71897.77	71949.59	71818.63	140
GGCGACCTCCAAGCGCGTGC	567	583	569	47806.1300000001	47951.7300000001	47874.5300000001	138
AAAAGAAAAGTGACAAAAGA	567	577	593	47063.2	47179.48	47300.68	135
ATAAAAGTGCGGGAAAATTC	567	577	575	74275.6400000001	74369.4500000001	74307.9100000001	138
TTCTGACAAAAGCAAACAAT	567	575	571	31280.9099999999	31488.1099999999	31410.9099999999	131
TAATTCCTGTACATTAGCAT	567	575	555	28397.7499999999	28469.0599999999	28290.2299999999	121
TGGGTTTGAGATTGCGCGGA	566	573	554	35015.4699999999	35078.0099999999	34869.8499999999	127
TACAACTTATGCTATTAGTT	566	574	557	42763.82	42835.16	42619.18	142
GAATCTCACGGTTCATGGAT	565	571	555	39914.97	39979.45	39776.2	133
AAGGACGGGGTACGAAACAA	565	586	570	55298.4400000001	55529.0800000001	55412.8000000001	138
ATATTTTCAGAACCTAGCTA	565	586	564	34884.4999999999	35064.3199999999	34864.9499999999	124
GGGATTAACAATACGGTAAA	565	578	556	41790.56	41889.26	41702.61	133
GTTTTCCTATTCTGTATAAA	565	567	543	44723.5	44726.44	44447.93	132
TAGACTTTTCATTTGTATGA	565	593	563	34076.3299999999	34332.3499999999	34041.1299999999	131
TTTCGTGTTGTCGAAATTTT	565	589	571	38380.49	38582.81	38441.11	124
GTACTGGCCGCCGGCATGCG	565	576	600	39262.01	39387.09	39540.53	137
TTCTTTGAAAAGAAAGTACA	565	576	558	52307.8	52381.1	52192.46	149
GTTTTCCGCGTACTTCCCGC	565	563	571	34434.9099999999	34403.6499999999	34424.1899999999	127
AGAGGATGTCAACAATTAAT	564	581	565	32050.1399999999	32226.9999999999	32067.7399999999	139
TGGTTTATTTGCCGTCACTG	564	584	568	43655.18	43823.26	43607.28	137
AATTTAACATGTATATTGCC	564	575	566	40741.71	40799.36	40678.1899999999	143
TGTATTATTGAGGTAATTGA	564	573	616	39221.0099999999	39252.2999999999	39543.5199999999	136
AGCGATAATTACGGGATCTT	564	582	566	39149.75	39378.42	39175.15	132
TGCTTCCCGAAAGCCAAACT	563	574	635	56318.8100000001	56460.5400000001	56995.09	139
GTGCGTTGCATAACTTACCA	563	570	553	100099.38	100194.19	99961.5900000001	141
TTCACTTGGGGGGAACATCT	563	574	565	184441.75	184788.72	184249.23	144
TTACAAGTTTATATGGACTG	563	571	553	104719.25	104766.15	104575.57	150
TTCTATTAATCTTCTGTGGG	563	591	570	37137.3299999999	37349.3699999999	37172.5199999999	128
GTTGGTATTTGTGTGTGTTT	563	576	566	36923.2099999999	37060.0199999999	36933.9699999999	132
AGCAGTATATTAGCTGTCTT	562	575	569	58850.0900000001	59053.3700000001	58971.2900000001	145
TTTCAATGGCAAATCTGGTC	562	573	561	50842.74	50964.89	50726.44	145
AATTATGTTTATATTTACCC	562	577	571	29533.5399999999	29656.6599999999	29579.4699999999	128
TGAAACCCACAATAGACGTA	562	570	600	36445.36	36489.34	36762.98	128
AACGAGTCAAGCATGGCAGC	562	581	561	36289.9599999999	36478.5699999999	36277.2599999999	143
GCGATGATGCCTTATATATA	562	589	591	46754.6	47053.66	47054.63	141
AGTGCATTACCACCTACGTA	562	585	636	32825.2999999999	33162.4399999999	33616.8999999999	128
CGGCCCTCGTATAAGCCGCA	561	577	569	38219.1899999999	38355.03	38245.5699999999	130
TGCTTCCTACAACCAAACAA	561	583	573	47349.58	47590.98	47504.01	131
TTACCTCCGTGCATCCTGTA	561	570	553	60930.99	61007.22	60868.43	143
GGTCTTGAATTAGTTTTGAA	561	577	565	44490.7500000001	44606.0600000001	44503.4500000001	141
AGTACTCTTTCCAAGGGAGC	560	573	553	38871.13	39025.55	38817.38	127
AATTTCATATTGCATGATGA	560	565	597	47382.83	47429.7	47731.69	151
TGAGCCGCGAACGGGTAAGT	560	568	567	32497.8899999999	32531.1299999999	32495.9299999999	135
GGACGGTCAACCCCTTTCAG	560	575	567	27616.0099999999	27820.2499999999	27701.0199999999	129
TGCGGCGGTGTGAGGTGCAT	560	579	570	37566.44	37779.48	37692.49	137
TCGAAAGGTCATTTGAAGCT	559	575	552	35559.8099999999	35737.6799999999	35585.2199999999	140
GACAGTACGTTTGACACTTT	559	568	563	39320.77	39443.92	39373.51	130
GTGACAACGTCGCTGCATCA	559	593	547	32946.4399999999	33180.9599999999	32774.4099999999	131
GTTTGTTACATGTCCCGATT	559	576	574	135243.85	135536.08	135360.13	152
ATATTCTTTATGTAAACTGC	559	580	557	39794.71	40035.12	39764.41	137
ATTTTGTTCAAGGAAGAATA	558	593	698	42847.96	43346.39	44415.55	138
GCGGCGACTATTTCCGAAAC	558	579	566	98594.2200000001	98799.4400000002	98641.1100000001	148
TAAAATGCCATCGAACTATC	558	572	553	29747.5299999999	29879.4499999999	29666.3899999999	127
GTGATAATAGTTTCTTTTAA	558	569	556	52151.31	52246.09	52004.71	145
GATTTAGGCAGGACCGGTGG	558	567	576	44490.9800000001	44559.3800000001	44603.32	132
ACAACTAATTCAGATATACC	558	576	574	36449.3899999999	36616.5299999999	36579.3699999999	131
AAATATCTCCGCGCAAACTG	558	571	572	32512.4699999999	32661.0299999999	32679.6099999999	137
GTTACAGATTTTCCTATTTT	558	569	556	48730.6300000001	48777.5400000001	48536.1300000001	142
GGTGGACTTTGTTTTGATAG	557	568	548	35655.6799999999	35765.1399999999	35561.8599999999	132
ATGAAGCCATCCTCTTAATC	557	560	555	43425.5	43604.37	43351.21	144
TCTCAAAAAACCCAGAGGAA	557	573	560	62230.85	62393.07	62203.48	145
TAACTCTATCTAACTTGTGC	557	553	538	29710.4799999999	29674.3099999999	29510.1599999999	129
GTTTCGTCACCGGTCATAAT	557	567	602	59441.6100000001	59308.65	59651.6900000001	143
GGCTATTTTCCTTATATATA	557	577	590	39527.94	39774.22	39781.99	132
AAATCCTTGGACTAGTCACG	557	568	545	36536.1999999999	36627.0799999999	36483.4199999999	134
TGTTGTATTGTCATCTCGAG	556	572	559	37841.03	38044.33	37893.83	135
TGGAAAAGAATAACAATTAA	556	574	558	42653.4399999999	42784.3799999999	42631.9199999999	131
GAAACCTCTTTCCTTGGAAC	556	576	628	41288.2800000001	41464.1500000001	41996.79	131
AGCATTAACCCGTCACGGAC	556	565	547	44245.61	44323.79	44150.78	130
TACAATATCATTTAGCGCTA	556	575	552	39826.86	39964.66	39804.39	134
AAAAATTATCGTATGCCCAC	555	558	547	34389.9999999999	34419.3299999999	34224.8399999999	128
AACAATTACTTTTCCTAAAT	555	558	549	35340.79	35374.05	35257.73	128
TGGCTGAACTGGGCGCTGCA	555	563	570	103814.13	103911.83	103959.75	148
TTATTTTGGATGGTTTCATT	555	565	567	36334.8999999999	36413.08	36420.8899999999	135
TAATATCACTTTTGACGATT	555	571	560	54148.0900000001	54308.3500000001	54097.2600000001	144
ACCGTTCCGATGGGAAAAAA	555	573	568	29067.2799999999	29215.8299999999	29066.2899999999	130
TTAAGAAAGCTTTAAAGGTC	555	566	552	31278.1299999999	31317.2099999999	31130.5499999999	135
TGCAGGGGCGATGAAAAGAG	554	578	802	39851.4099999999	40390.86	43131.36	137
TATAACAATAATCGAAAATG	554	565	545	38400.09	38536.93	38306.28	130
TTGTGTCACGTGACATTGAA	554	556	551	59288.85	59258.54	59200.9	144
GACCGACAGATGGCAAGGTT	554	570	578	36064.1299999999	36278.14	36348.4899999999	129
AGCGAAGTAATCAAAGCATT	554	560	546	32849.6199999999	32930.7299999999	32771.4499999999	131
AAAGTTACGGCAAAATTTTG	554	564	545	33753.8099999999	33793.8799999999	33595.4699999999	130
GGAAGTAATCGTTGTTATAA	553	563	556	107337.67	107379.66	107202.76	149
GCCAGGGTGCGCGGGCACGC	553	558	536	40169.93	40225.63	39996.01	135
TTTTCTTCTAACCAAGGGGG	553	567	552	34525.9199999999	34765.3699999999	34594.3299999999	132
TTTCATTCTAAGCATTTTGT	553	550	547	34891.4899999999	34828.9399999999	34779.0699999999	125
TTCACCGTAGAGTAGACCAT	553	559	556	35826.6299999999	35896.9999999999	35811.9599999999	132
AGTTAATTATTAACTATGAG	553	574	578	48559.6100000001	48762.88	48816.64	140
GCTTGTGGGACTATGTCACC	553	557	542	42896.88	42927.16	42771.8	131
TTTAGAGGCTATTTTATTGT	553	569	552	30719.1199999999	30904.8099999999	30736.7099999999	132
GCGAACGGTCAAAAAGGTGA	553	558	552	38367.86	38388.36	38360.03	129
AGAGTGTTTTGAGCAATCAA	552	558	551	67918.0100000001	68077.3300000001	67873.0400000001	142
ATTTAGTTCTTCCTCCCCTT	552	556	543	29991.0499999999	30025.2699999999	29815.1199999999	125
GAAAGTGTCATCTTCTTACA	552	561	553	43308.21	43450.9	43298.45	133
GATGATTTCGTTATTGTTTC	552	562	543	42367.1600000001	42494.2000000001	42269.4200000001	136
AGCACAAATAAGACAAAGAA	552	564	561	32836.0499999999	33021.7199999999	32895.6299999999	129
AGAGTCCATTAACGTTATAA	552	571	557	83713.0400000002	83872.3300000002	83746.2700000001	149
ATCTTATCTTATATAGATGC	552	561	579	31140.2799999999	31212.5999999999	31299.5499999999	130
TTTAGAGAAGAGCACAGAAG	551	553	542	31839.0199999999	31936.7399999999	31751.0699999999	133
AATGAAGCTAGTATTGGAAG	551	562	544	37887.03	37989.6399999999	37858.7199999999	131
AAAGGGCAAAGCAAATAGGA	551	570	575	33313.9699999999	33505.5499999999	33538.7899999999	131
GGTAGCTGATTGTTTGAAGG	551	565	550	30244.0599999999	30353.4799999999	30202.9799999999	129
AAAAGAACAGTATTGCTAAT	551	579	630	38692.4799999999	39041.4099999999	39451.8699999999	136
ACGGGTAATGCTCATCCATT	550	566	546	45412.64	45568.02	45354.96	132
GGAGGGGGAGGTACTTTAAA	550	574	562	46085.0099999999	46340.0899999999	46207.1699999999	138
AAATAATGAAGGAATGCCAC	550	569	548	32499.7699999999	32689.3499999999	32391.2799999999	132
GCTTAGTACCGTGAAAATCT	550	568	551	27038.2499999999	27223.9299999999	27026.5399999999	122
AGAAATGTGTTTGAAGACAG	550	561	554	37981.79	38070.75	37963.22	138
GACCATTATCAAAACCAGAT	550	565	551	55316.0100000001	55571.0500000001	55317.9300000001	142
AAGGGAAAATATGCACTACC	550	562	557	34464.3099999999	34567.8999999999	34500.4599999999	134
GAATTTTAAAGCTCTTTCTT	550	559	547	29514.9399999999	29599.9799999999	29343.8799999999	127
TAATATCCGCCATTGTATTA	549	564	547	76065.27	76206.0100000001	76035.95	143
TTTTAATACTTATTAGGATG	549	562	551	54989.6600000001	55106.9300000001	54998.4600000001	145
GTTAAAGATGCCAAGAGGAA	549	564	546	31411.1399999999	31511.8199999999	31290.9499999999	131
TTGCCGAAATATTTCGTTGA	549	562	539	54900.6500000001	55096.1100000001	54835.1600000001	144
TCGAGAAGGAGATTTCTGCT	549	581	608	29749.5399999999	30154.1599999999	30357.4099999999	133
TCTATTTTAATAGAACCTTC	549	562	547	34241.3499999999	34414.3299999999	34192.4899999999	126
AGGACCACTTAGCGGAGTCC	549	560	550	37477.4599999999	37626.9699999999	37497.9799999999	136
ATTTTAACAACAACAATATG	548	554	552	33395.9499999999	33398.8699999999	33338.2399999999	135
ATGGTCTGTTTCATTTATGA	548	554	553	39709.73	39807.45	39742.95	131
GCCGTTTTCATCTTTTCAAC	548	557	547	31050.4199999999	31112.9299999999	31029.8699999999	121
AAATGGTAATCATTTGCTGC	548	565	537	33163.2799999999	33252.1699999999	33022.5599999999	127
TTCGCGTTTAACTACCTTCG	547	544	625	31866.4399999998	31748.1599999999	32614.9999999998	126
AGAACAAATTTACGAGCGAA	547	574	564	32277.0599999999	32548.7299999999	32461.7399999999	133
TCAAATATGATCACTGAATA	547	575	560	33167.1499999999	33414.3899999999	33329.4099999999	130
TGCTCGCGCCGGTTTTCGAT	546	553	542	31152.8799999999	31200.7499999999	31062.9599999999	125
ACATAATTTAAAAGCTGACC	546	552	540	277541.36	277787.66	277438.74	150
TAAGGTACTTCACCCCAATT	546	554	540	112435.36	112537	112279.96	143
GATAGTGTATTCTTCTTGTT	546	553	553	69425.27	69479.97	69461.42	146
TAAGTGTGCAGTATGGGGAA	546	563	543	32237.7899999999	32418.6299999999	32228.0599999999	131
AGGAAGAACAATCAAAACTC	546	564	547	42704.34	42889.06	42652.54	132
AGAGGTTAGAAAGCAATTTA	545	563	549	43991.64	44209.61	44042.47	137
AAGGGCCCAAGACAAGGTTT	545	553	537	53171.7000000001	53205.9100000001	52954.7400000001	134
TTCGCGTTGTAACGACAAGA	545	561	548	42125.6800000001	42290.8300000001	42142.2600000001	141
TAGTTAAAAGTAATCCTGGC	545	552	562	33128.2999999999	33190.8099999999	33243.6099999999	133
AAGGAAAAAGGTCCTTAGTA	544	545	771	44764.69	44907.35	47526.59	132
GATAGCCAAAAGGGCGCATC	544	551	544	32246.7199999999	32331.7399999999	32197.8399999999	128
GGTGAAGCCTTACATTTGTG	544	560	534	30695.6199999999	30869.5599999999	30620.3699999999	127
GTACTGGTTAAATTAGCCCA	543	549	532	351787.86	352754.450000001	352049.81	147
TACGCACTATATAAACTTTC	543	547	533	37337.62	37408.93	37298.54	132
ACCGTGCCTTAGTGAGATTT	543	555	638	49133.28	49193.82	50138.95	138
AAATTGATGATCTGTTCTTT	543	558	539	263747.99	264258.16	264024.58	150
ATCAAGATAATCAATAGCCA	543	549	539	59553.8000000001	59589.9800000001	59492.2400000001	153
TTTACATGTAGATGTAAGTT	543	555	543	30536.2299999999	30622.2199999999	30561.6399999999	133
GGTTATATGTGAATATATGA	543	559	635	43194.91	43478.3	44143.79	129
TCTTCAAAATAACTTACGTA	543	559	570	47596.96	47825.64	47859.82	129
GTGCACGTGACATTGCACCC	543	558	563	36823.6	37024.92	37050.36	132
AGTGATATTCGTAATCGAGC	542	561	535	38497.6899999999	38696.1	38311.0799999999	136
AATCAAGAGACAATGATTAT	542	550	544	27756.6899999999	27846.5999999999	27758.6599999999	129
ATCTCTGCGTTTGTCCATCT	542	549	537	93199.3100000002	93254.0500000002	92962.7700000002	150
TTAGGAGGCGTGTTGTTAAT	541	557	530	39056.81	39205.36	38882.86	129
AGGTAACAGTGTAAAGATTA	541	548	554	171484.96	171526.01	171476.16	146
TAAACAATGTTCGAGAGATG	541	561	545	39536.78	39783.05	39549.49	137
AGCGTGAGTTCTTATCGAAA	541	551	561	29110.4099999999	29170.9799999999	29256.9799999999	119
GTACCTTAGAGAAGCCACAA	540	549	539	35356.5599999999	35430.8199999999	35363.4199999999	131
AAATATCATGCTCATCTCAT	540	561	590	36121.87	36332.96	36634.93	134
AAAAGTGTAGGCCACCTATC	540	551	536	34288.3299999999	34384.0799999999	34236.5199999999	132
ATTATTTAATTTTGCTGCTA	540	542	537	44752.79	44774.28	44732.28	142
GGCCAGGTAGTAGGTGTCCG	540	550	539	39166.24	39249.31	39107.61	136
GCGGTTAAAATACCATTTCA	540	556	536	42805.9	43019.92	42808.83	140
TTTAGCTCGATAAACGCCTT	540	550	531	40241.45	40347.96	40163.2499999999	141
AATTACGTACAATCACCGAC	540	545	540	34628.4199999999	34715.4199999999	34635.2899999999	125
ATCGTATTTCAAAATTAATC	540	547	537	25550.8099999999	25576.2499999999	25567.4599999999	125
TTGTTAAACACCTTCTTACG	540	563	582	47757.26	48113.98	48295.72	140
TTGAAGTGAGGCTTCGAGAT	540	563	550	31040.5799999999	31260.4699999999	31122.6899999999	124
TCTGGTCAACGCGTTGCAGA	539	554	542	53622.3300000001	53849.0700000001	53679.0500000001	138
AATGGTGTAGAAAGTCTCCA	539	551	543	95903.6100000002	96052.1500000003	95934.8600000002	144
TCCGATGTCCATTTATGCAG	539	550	561	30150.1499999999	30254.7299999999	30310.4399999999	133
TTTACTCAGAACCCGTTCGA	539	559	581	30763.0699999999	31110.0399999999	31275.2199999999	123
TAATCAGCTTGTAGATTTTC	538	555	538	103786.78	104069.2	103761.36	147
GAAGCCCATACGTCTATTGT	538	555	556	35034.9999999999	35217.7599999999	35199.1699999999	131
AGAGCACTCGATGACTTGGC	538	549	572	36096.4599999999	36230.3699999999	36438.51	128
GTGACAGGTGTACACTTCGA	538	550	531	28442.6899999999	28566.8099999999	28403.5999999999	122
AAAATATCTTTTGCGAGCAT	538	549	535	33401.8899999999	33500.5699999999	33368.6299999999	128
TGGACTTCAAGACATAGGGC	538	550	543	32142.1599999999	32247.6699999999	32154.8199999999	136
ATATAATGAATACACATGGA	537	543	531	444838.65	445271.62	445107.42	154
ATGGAATTCTCCCCTTAGCC	537	547	532	34251.1599999999	34361.6099999999	34193.5099999999	128
GACAAATGACTCTTGTTGCA	537	543	529	39117.39	39211.23	39048.98	140
ATCAATGGCAAGCACATTGG	537	553	530	27240.6499999999	27402.8799999999	27177.1199999999	123
ACGCACTATATAAACTTTCA	537	552	552	35799.3499999999	35946.9299999999	35971.3699999999	135
GATAACCTCATCCACTCTTC	537	550	539	46277.45	46439.68	46276.44	144
GGTGGCGAAAAGACGAGCAA	537	566	571	34403.7399999999	34705.7499999999	34703.7799999999	143
TATTTCATATACTTGTTAGG	537	548	537	33500.6099999999	33594.4299999999	33417.5699999999	127
TGATGCAAGAAAAGGCTAAA	537	547	529	29972.2599999999	30084.6499999999	29904.8499999999	128
ATTTAGGAGTACTTGTTACC	537	556	545	51287.5200000001	51525.01	51381.32	133
TACCGTCCAGGGCGACCTCG	536	551	533	77355.4400000002	77588.0500000002	77205.8900000002	143
GAATAACGAGGCCGGACGTT	536	547	542	30440.3699999999	30508.7899999999	30454.0599999999	123
AAGTCGGAGCAAATGAATAA	536	566	677	31167.6999999999	31648.5699999999	32810.5699999999	130
GGCAGGGCATCGTAGTAGTC	536	541	529	26717.8099999999	26780.3399999999	26626.8999999999	126
ATAGTTTAGGTAATTCTTAT	536	548	539	34897.1999999999	35021.3299999999	34936.3099999999	129
TAATTACGAAAGAATGCTGG	536	551	533	31459.9099999999	31629.9699999999	31468.7199999999	132
TAATGCGTATTTTCCCAGAT	536	552	545	32050.1299999999	32190.8799999999	32088.2699999999	132
AAAAAGATAATTATGGACGC	535	551	525	34696.7899999999	34816.9999999999	34515.9699999999	138
TTATTGGTCAGACGCTCCCC	535	550	536	50676.5900000001	50834.9	50692.2200000001	146
GACTCATTATTGTTATCCTT	535	546	538	29149.4699999999	29224.6999999999	29154.3299999999	130
TTGTAGTCCTTTATGCAGGA	535	547	528	33034.3399999999	33212.2399999999	33017.7599999999	134
TGAGTTTCGAAACAGTTGCT	535	552	533	31446.1799999999	31611.3399999999	31393.3899999999	119
ACAGCGTTATGCACTTTGGA	535	546	530	37327.8399999999	37464.64	37331.7399999999	131
AATTTTCTTTATTACCCTGT	535	550	536	28532.6999999999	28682.2099999999	28575.7099999999	131
TGAGGTATAAAGTAACGAAT	534	555	556	28987.2899999999	29181.7699999999	29136.8599999999	131
TAGATCCTTAACTGAGGCAA	534	551	542	32450.0999999999	32642.6299999999	32499.9199999999	127
GACTATTACGACAATAAAGC	534	549	536	160073.47	160307.05	159979.65	147
TATCTCTGATCATAAGGAAG	534	549	546	29769.0499999999	29911.7399999999	29825.7499999999	136
ACATTTATATGCATACATAA	534	536	536	54100.3100000001	54091.5000000001	54002.5700000001	141
AAGCACGGGAGAGGCAAGGC	534	569	627	38805.6599999999	39332.4699999999	39837.7099999999	145
GACATTGCACCCGGGTAAGA	534	557	546	29738.8299999999	29970.4199999999	29784.7499999999	127
TAGGTCTGCACCAACAGTTA	533	530	550	39470.29	39442.94	39592.44	134
AAAGGAAGAAGTTGGTTGGT	533	548	549	32568.2799999999	32715.8599999999	32680.6499999999	127
TGATTTGCAGGGTGTAAAGC	533	552	537	33034.4899999999	33189.8699999999	33045.1999999999	130
TGAAAGAAGTTCAAATTATG	533	553	539	33756.5599999999	33954.9599999999	33787.8499999999	134
ATTATTAGCACCTTGTACGA	533	550	527	28186.6099999999	28327.3399999999	28125.9999999999	127
GGCTTTCCAATTGGGGCAAC	533	543	530	31456.9199999999	31559.5499999999	31456.9199999999	123
ACAGTATTGCTAATTGGCGT	532	543	530	38983.52	39070.49	38930.74	137
ATAGCGCCGTCTTTATTACC	532	546	533	26762.6899999999	26897.5599999999	26737.2799999999	142
TGTTTTAGGGTCTAAAAGGC	532	532	527	30305.5799999999	30332.9799999999	30281.1599999999	129
TTATTAAACAATGCATTTAT	531	539	523	308315.26	308271.28	307928.23	151
AGAACAATCATGAAGCAAAT	531	541	523	34653.7999999999	34749.5799999999	34489.5999999999	128
AGGCTATTTCTACAATCACC	531	545	531	34785.8299999999	34830.7499999999	34691.0199999999	134
GAAACATGATATATCTTTTA	531	544	527	31234.0499999999	31361.0799999999	31166.5899999999	131
TTTTCGGCCGAAATTTTCAC	531	541	531	33066.6199999999	33169.2199999999	33050.9899999999	134
TCAACAGGTTCTTTCAACTC	531	548	523	27958.1299999999	28137.9799999999	27876.0499999999	127
AAGGAAAACAACGTCAAAAT	531	548	538	31641.5499999999	31816.4799999999	31673.8099999999	136
TGGCAGGTTACACAAGATTT	530	542	529	32472.3999999999	32618.9999999999	32344.3699999999	126
AAGTACACAATGGATAGAAC	530	548	532	29316.5699999999	29502.2799999999	29298.0099999999	131
ATAGTTATCTATTTACGTAA	530	534	524	39452.67	39513.24	39425.32	127
AAAAATGCGAAAAATTTCCA	530	550	539	36090.5099999999	36379.7699999999	36237.1199999999	133
ATCTTGCATTTTCAGCAGGC	530	546	522	31257.6299999999	31493.1599999999	31130.6099999999	130
TAGGTTAGGTTTTATGTAAA	530	540	531	37307.39	37399.25	37338.65	135
AAAATTTGGCATATTTCTAA	529	535	522	102629.61	102713.67	102588.57	144
AGGTGAAGTTGGGGAACTAA	529	538	523	28098.6599999999	28186.6199999999	28035.1499999999	124
AGATTTATCGATATAAATTT	529	544	524	33568.0099999999	33729.2299999999	33483.0299999999	128
AGTGATCCTGACCGGATATA	529	545	536	34619.6799999999	34773.1099999999	34666.5599999999	136
ATGACCCCAGCAAAAAGAGA	529	531	524	32652.2199999999	32646.3699999999	32592.6099999999	129
AAGAAATGGCTCTTTCGATA	529	545	626	29068.4299999999	29284.3799999999	30049.5999999999	123
GAGAGCGGTCATCCAGGCCG	529	531	516	30448.2299999999	30440.4199999999	30318.2399999999	129
AATATAGAGTGTACTAGAGG	529	537	530	33899.3299999999	33988.2799999999	33892.5099999999	136
GTGCAAGGTGAAAGTGGAAT	528	530	520	81543.18	81598.89	81348.68	143
GAAAGAGAAAGGGAACGTAT	528	536	522	43282.97	43183.26	43207.7	142
AAGAATAAAACCAAAGATAG	528	534	527	60488.24	60554.71	60451.13	143
GTAGCAAGGCAGGTCCGTAA	528	532	535	30697.4599999999	30793.2499999999	30672.0399999999	127
AAAAATGAAAATCATTACCG	527	535	526	34714.5199999999	34787.7999999999	34685.1999999999	138
TTCATTATCTGTATTGTTAA	527	529	561	37571.2199999999	37567.3199999999	37840.9699999999	128
AGTAATGCTATTTGGTCCCT	527	525	607	43655.3800000001	43590.86	44397.1200000001	131
GAGCAGCGAGAACACGACCA	527	541	531	31078.6999999999	31228.2399999999	31119.7499999999	134
TTGAATGACTTCAATCCGTA	526	535	521	119862.36	120131.13	119867.26	147
TCGATTGCTGAAACCATTAA	526	531	524	64117	64172.71	64099.43	141
GTGAAGGTTGTGCATATAAA	526	534	526	33378.4299999999	33454.6399999999	33367.6599999999	128
AAGACTTCCTTTTATTAACT	526	538	527	35261.8	35405.44	35228.57	128
GGCTGCATGTATTGATAAAT	526	527	515	28827.9799999999	28840.6699999999	28694.0699999999	131
ATGCGTTAATTTCCTACGAA	526	533	518	53234.3400000001	53297.8800000001	53002.7200000001	137
AACAGAGCAAGAAAATAAAA	526	546	535	30499.1799999999	30645.7399999999	30529.4399999999	128
AAAACTAGGGCGTAAAAACC	526	534	530	25992.5199999999	26087.3299999999	26022.7999999999	121
AAAGGTGCAAGTGGAAAGAA	525	535	578	77283.9	77438.37	77830.26	145
TAGCGAATATTTTGCCAAAC	525	535	525	129787.33	129903.61	129806.89	152
AATGCTTCACAGGGGAGAAG	525	556	534	48897.6700000002	49254.4000000002	48918.1900000002	133
ATACTTTTGAAGTTTGGTCT	525	535	521	33369.6899999999	33504.5599999999	33375.5499999999	125
GCCAACCATAATGGATGAAT	524	532	528	169734.67	169808.94	169710.23	154
TTGTAAAGCAGTTCTTAAAT	524	529	511	81201.2200000002	81254.9800000002	81047.7800000001	139
AGCTATCTATTTAGGCTGCA	524	546	526	34495.6399999999	34711.5899999999	34494.6499999999	137
GCGCTGCTTTCAACGCTGGC	524	536	517	36421.8299999999	36523.4599999999	36371.9899999999	132
TTGAAATTTCTTTGATACTT	524	542	535	72359.0200000002	72629.7400000002	72561.3200000002	139
GCCTAACATATCATGATGAT	524	534	530	30148.3299999999	30279.2799999999	30174.6899999999	125
AGCTTATTTCTTGCACAAGA	523	551	527	34101.6999999999	34325.4699999999	34069.4399999999	127
TATTATGAAATCGTTGGAGA	523	541	525	32174.2799999999	32389.2599999999	32212.3799999999	128
TGTGCTGTTTATCAAGATTG	523	522	509	34516.17	34469.25	34377.38	136
TTTCAACGAATTAGCCTTGT	523	540	525	37995.4799999999	38201.6899999999	38062.9099999999	130
TTAAGTTTTCGATCATTGGC	523	524	519	42615.35	42626.11	42549.89	141
TCTGAAATTAAAATTTTCTC	523	532	519	49546.78	49723.68	49544.83	138
AGTGATCCAAACGCTAATGC	523	539	535	34192.6499999999	34346.0899999999	34329.4899999999	133
GGAAGAGGGTACCGACTTGT	522	529	512	30358.4199999999	30431.6999999999	30161.9499999999	129
GTGCTCTGCGCCTAAGGCTT	522	542	541	36254.9499999999	36456.2499999999	36426.9499999999	132
TTTTGGTCTTTAATATTTCT	522	527	522	31855.7399999999	31960.2999999999	31838.1199999999	128
GTAGGGGAGGCCGATGGTAG	522	539	521	30665.3199999999	30872.5199999999	30686.8399999999	130
TTAAAGGGAAAAGAATCGGC	522	531	516	35203.1799999999	35280.3799999999	35055.5899999999	129
GTATGATAGAGTTGTATTAG	521	524	513	138187.66	138248.27	137989.27	149
GAGACGGAAAAAACAATAGG	521	539	541	32167.4799999999	32447.9699999999	32394.1899999999	134
GTTCCTTAACGTGAAACGTA	521	529	546	44802.6600000001	44844.68	44971.7200000001	123
TGGATCTTCATATCACAAGT	521	524	523	129197.04	129174.54	129163.77	146
GGGGGATACAAAGGAAAACA	521	533	522	28384.0599999999	28472.0099999999	28321.4999999999	127
GACAGGATACGAGTTTAGGC	521	531	520	32801.7099999999	32950.2499999999	32782.1499999999	134
AAGCTAAAATACGCTAAAGG	521	531	521	51753.6300000001	51819.1000000001	51786.8400000001	140
GAAGCAAAGATGCTTAAAAA	521	524	519	34103.5999999999	34145.6499999999	34094.8099999999	119
GAGATTAAGATATTATATAC	521	541	529	40967.61	41169.91	40997.91	136
GTCCTTTTCCCTTTGTCCTT	521	533	519	39390.19	39545.58	39454.71	139
TGTCGCGATTTTGTCATTTT	521	524	519	34496.4599999999	34478.8699999999	34460.2999999999	140
TATTTAATTAGTTCTTTATT	521	533	527	32929.8899999999	33005.1099999999	32949.3899999999	134
GGATATGTGAAAATGCTCTT	521	525	506	35780.84	35844.35	35609.8	130
AGTAGCTGTTAAAGAGCAGT	520	525	521	285447.29	285630.05	285432.63	154
TATCTTTTGACATCTTAATC	520	535	524	33129.3599999999	33286.7199999999	33169.4299999999	132
ATAGAAGTGAGATAAAAAAT	520	530	518	51419.3100000001	51535.6000000001	51253.1600000001	138
TTCTTCTTTCTTATAAGTTG	520	526	521	34888.2599999999	34918.5399999999	34880.4599999999	133
ATTTTGTACGCAAAAAGTTA	520	530	523	51640.25	51695.95	51619.7300000001	143
GAGCCTTTAGTAAAGTTCGA	519	533	509	35908.7399999999	36065.1099999999	35816.8999999999	139
TGGTTGTCGCAACGGGAAGC	519	532	517	74164.2900000002	74307.9500000002	74148.6400000002	147
AATTTTAACCGATGACCTTG	519	534	524	32552.4699999999	32677.5699999999	32584.7099999999	135
TATCATCAAACGGCACGCGC	519	528	519	28800.4899999999	28906.9899999999	28795.5899999999	125
TATAAATCTAGAGTTAGTAT	519	526	516	113268.19	113432.37	113220.29	153
GGTTACCCATGGAACGGCGA	519	542	539	33251.3599999999	33472.2299999999	33412.6199999999	124
TTCGAAGATTCTTTTGCCAC	519	523	519	31724.7799999999	31763.8699999999	31716.9599999999	137
GACATTTATATATACAAGCC	519	519	532	30707.3899999999	30748.4299999999	30847.1299999999	130
GTTTAGTGGGTGTGCCAAAA	519	519	509	28139.8499999999	28112.4899999999	28048.9799999999	122
AAAGTATTTTGTGTATATGA	519	534	525	32648.4399999999	32818.4699999999	32685.5499999999	135
GAATGAGGTTCGACGCCATC	519	525	519	26995.4399999999	27045.2599999999	26973.9199999999	130
AAGCATGCCATCCTATGTAA	518	529	524	62367.6000000001	62479.9700000001	62437.9600000001	143
TAAAAAATGATAAATATCGT	518	525	523	42661.33	42760.04	42775.68	135
TGGCGTTTGTTGCCCTAATA	518	533	513	40385.1	40474.04	40289.3299999999	140
TTTAAGGTCGCGTCGAAGTT	518	532	533	54442.3500000001	54567.4700000001	54557.6600000001	146
AAAGAGTGGTTCTCCTCCAA	518	538	524	31782.3899999999	32043.3399999999	31910.4099999999	143
TAAATGAAGAGATATAGAGG	518	529	521	35299.8999999999	35438.6799999999	35349.7399999999	130
ATCGGGCCTTCCTTCCACCC	518	539	611	38472.4199999999	38733.3799999999	39483.0099999999	131
AGTATGGGACGGGTAACTAT	518	529	518	35140.6	35257.8799999999	35168.9299999999	137
TATTATAACATATATACGAA	518	540	525	35105.3299999999	35289.0499999999	35118.0399999999	123
AACGATATGTTACGTATTCC	517	528	509	68410.57	68526.88	68292.33	151
ACGGTTTATCACATGGACAA	517	535	540	85299.27	85467.38	85445.88	147
ATAAAAAGAAGCGTATTTAG	517	538	525	66059.0200000001	66204.6500000001	66037.5000000001	148
AGCAAACCAATGAAGCGGCT	517	539	526	96476.2000000002	96812.4000000002	96571.9800000002	142
TTTTCCGCACGACCCGGGCC	517	531	527	34863.9899999999	35000.8199999999	34930.4499999999	122
TTCACAGAGGTTTGGTGTAT	517	518	510	35161.0899999999	35174.7799999999	35113.2199999999	135
AACGAAGAATCGACTCTCGC	517	529	508	27742.9199999999	27861.1799999999	27677.4499999999	136
ATAGTAGTAAGTGTTCTCTC	517	528	519	53060.31	53388.71	53120.91	148
ATACGAATTTACTGAGACGA	517	522	505	36749.4	36697.59	36470.86	129
GAAAGTATTATCATACAAAA	517	527	519	32539.7599999999	32659.9899999999	32528.0499999999	129
AAAAAATGCAAGCACGAACT	517	534	519	29091.9999999999	29228.7899999999	29075.3399999999	122
AATAGAAGCATATGTTTTAA	516	523	516	118524.39	118591.84	118526.35	147
ATTCTATAAAATGTTCAATG	516	534	550	32277.9299999999	32422.5599999999	32505.6199999999	129
AATGAGGAATCGACATCTTT	516	535	511	33571.0499999999	33780.1799999999	33506.5199999999	128
ATTACCTCAACAACATGTCG	516	533	515	36397.3899999999	36542.0199999999	36314.2999999999	132
AACTCTTTTCTTGTCGATGG	516	534	521	38454.75	38702.04	38529.04	125
AAGTGATAACAAGTATGAAA	516	530	507	24224.5399999999	24383.8399999999	24068.1699999999	123
GGGGTAGAACCAGAAGGGGA	515	535	533	30665.2499999999	30869.4899999999	30837.2599999999	126
GAAGAGATGAAGTTGCGCAA	515	522	522	48347.4500000001	48432.5000000001	48417.8300000001	133
AAGAACCAACTAAATATAGT	515	547	573	29256.9599999999	29651.7799999999	29811.0699999999	130
ATTTCAGCTGACTATAAATT	515	536	523	39715.57	39929.59	39826.98	128
TATTTTATTGTCGGTGTTTG	515	526	516	84272.0500000001	84314.0600000001	84245.6600000001	143
TATGTCAATCAGACTTGACT	515	523	520	32243.6999999999	32354.1499999999	32305.2799999999	125
GGCTATCCGTGCTGTGTGAT	514	519	511	176625.01	176579.06	176455.93	142
AGGGTTACACTCAATCACGT	514	527	543	28547.3999999999	28752.6399999999	28815.1999999999	127
TTCTGTTTCTTTTCTCCCGA	514	527	512	47985.95	48045.53	47864.73	136
AAGGCAAATCACCTTATGCA	514	520	511	65267.4100000001	65326.0600000002	65258.6300000002	140
AGAGGGAGGAAACAAGGAGG	514	512	515	100912.41	100931.93	100947.58	149
AACAAAGCATTCTACCTCTA	514	505	533	38235.7	38093.98	38369.55	127
GAACTAAAACCGATTACTTC	514	525	506	25676.9399999999	25771.7099999999	25586.0499999999	133
TCCTTCTTAAAGACGTCTAT	514	526	523	33232.7499999999	33343.1799999999	33229.8099999999	132
TACTTAGGGATCCTTTGTAC	514	527	516	77981.7400000001	78136.1500000001	78002.2500000001	148
TTCTAATATTTATGCATTGC	514	523	505	26919.0199999999	27005.9999999999	26833.9499999999	122
GTCATATGATAATGCTTGGT	513	522	513	271580.59	271730.11	271616.74	151
AGAACCGTTCATGCATTAAA	513	532	598	26674.7499999999	26938.6799999999	27485.9299999999	126
TAAATATATGCCGATAGAGT	513	530	525	30164.8799999999	30273.3699999999	30248.9399999999	131
ATTATCATGTAGTGTATAAG	513	534	525	29697.7099999999	29883.3899999999	29718.2299999999	130
TAGATAGATCCAGAAGATGA	512	517	513	105387.74	105462.98	105361.35	148
ATGTCTCTGTCAGTAAACCT	512	543	558	34003.7999999999	34429.8899999999	34586.2799999999	129
GATCTGTTATTTATTCAAGT	512	527	533	113591.67	113802.77	113758.76	148
TGACATGTACTTTCTAATAT	512	539	522	41986.8399999999	42312.2499999999	42078.6999999999	140
TCAGGTTAGTTGGCAGCGGC	512	520	510	27636.4199999999	27699.9299999999	27562.1299999999	136
ATATAAACGGAAACAGAAGT	512	527	578	39589.44	39717.48	40174.84	131
GCGTTGTACGAACAGCGCGG	511	515	508	32185.0599999999	32219.2499999999	32124.4599999999	131
TTATTTAGGAATTCTTACTC	511	521	508	32568.2099999999	32619.0299999999	32491.0299999999	130
GGGCATGAAATGAAACTATT	511	524	514	29115.1299999999	29248.0399999999	29146.4199999999	130
TGACGGAAAGAAATGCAGGT	511	514	505	58006.6500000001	58032.0600000001	57942.1400000001	144
TCGAACGACGTAAGTTAAAT	511	526	516	34973.4799999999	35125.9499999999	34985.1699999999	134
GGGGCCAGTTCTGTCAACAT	511	512	501	31801.9999999999	31747.2599999999	31703.2799999999	130
TGAAGATAGTGCAACACGTC	511	519	522	114550.47	114730.31	114688.28	153
TAGACCCTAAAACAGATCTC	511	529	506	33851.4099999999	34022.4299999999	33780.0899999999	133
TAGTTCAAAGCCTTTCATAA	511	518	515	45072.51	45265.05	45085.23	137
GTTGTAAAGTGAAGTTCTGC	510	520	511	362385.25	362805.52	362399.93	151
ATGCTTCCCTCCATACAGGC	510	515	511	44730.3800000001	44727.4500000001	44666.8500000001	142
GCAACCGGGGCCGGGGTGGA	510	520	579	34748.74	34843.54	35478.8	131
ATGTAGCCGAGTATATTTAA	510	516	510	38920.97	38983.51	38933.65	135
TGTTGCACGTTTGATTGGCA	510	520	509	31344.6399999999	31417.9599999999	31330.9799999999	131
TTATCATGTCCCACGGGTTG	510	521	511	41197.14	41366.23	41209.86	149
TTGGACAAGTTTAACGCCAA	510	522	507	31163.7599999999	31237.9899999999	31056.2299999999	130
ATATTGTTAGTACTATGCAG	510	520	511	27699.0199999999	27795.7599999999	27682.4299999999	116
AGAAAAATATTTACGTAAGA	509	517	508	41946.9	42016.29	41911.71	142
AAATGCGAGGATTTGGTTGG	509	509	504	46011.7	45989.19	45894.41	139
TGATAGAGTTGTATTAGTGG	509	518	504	44476.1	44542.54	44388.12	138
TGAAAAGTGGTTGAACAGCA	509	509	507	25121.6799999999	25095.2999999999	25059.1299999999	130
GTGGCGGATCTTCTCAATGC	508	519	505	32148.8699999999	32255.4099999999	32071.6899999999	128
TTAGAAGCTAGAAAGAAATA	508	527	504	28385.0199999999	28539.3999999999	28323.4399999999	127
GAAATCCGTTAGACAACATG	508	517	522	49113.7500000001	49232.9800000001	49237.83	145
ATGGGCAAAGTCACTCAGAA	508	524	550	33645.2899999999	33835.9	34037.21	124
TTATTAATGTGTGCATTACC	508	521	503	35055.5099999999	35182.5299999999	35051.5999999999	129
TTCCTGTGCACTATGGACTA	508	517	504	37694.4999999999	37792.2199999999	37609.47	132
ATGTTTTCTTCTTCACACAT	508	524	516	41575.42	41744.49	41587.14	141
TGTCGAGGTTTTGACAAATA	508	525	511	29362.4599999999	29531.5299999999	29382.0199999999	126
TGCTCTTTTCCGCCCTATAA	508	523	509	25669.0799999999	25810.7899999999	25697.4299999999	136
AACACGTTGTAAATTCACCA	507	521	515	43247.7800000001	43354.27	43175.43	128
TGAGGGTATGGTCTCTCCCT	507	515	500	29392.8899999999	29445.6499999999	29305.8999999999	128
GGACCCCATTAATGAACTCT	507	516	527	28825.9499999999	28904.1199999999	28994.0499999999	125
TACCACTGGAGCTTGCATTG	507	516	502	30741.5299999999	30895.9599999999	30706.3499999999	128
GCGGCTAGCATTAGCCAGCC	507	515	498	31154.7399999999	31178.1999999999	31056.0299999999	123
GTGAGCCTAGGTGCTTAAAT	507	525	513	34794.57	34979.28	34875.69	133
ATAAATGCAATTCATTAAGT	506	515	520	80394.9000000002	80527.7900000002	80551.2600000002	144
TTTCCACTTTTATGTTCATT	506	523	507	31540.9699999999	31705.1499999999	31566.3799999999	130
GGAGAAAAGAACAAGTCACA	506	522	514	35834.5499999999	36016.3199999999	35865.8199999999	133
TTTCTGACATTTTGCGTCGT	506	516	502	33952.2499999999	34045.0899999999	33929.7699999999	131
TCAAGGGACCTTTAATGACC	506	525	520	40357.66	40563.88	40465.19	127
GATTTTCTACATAAAAGCAT	506	522	524	75814.1300000001	75893.2400000001	75946.0300000001	142
AATTTTAGTGTCAAAGGATA	506	519	507	39500.45	39594.26	39485.78	136
TCGGTATTGTTGTTGAAGAT	505	517	506	54847.85	55022.81	54872.3	145
TAGCATCATTACTTGTTTTG	505	517	497	35549.9199999999	35667.2199999999	35451.2199999999	135
TGTACTGAAGAAATATAACT	505	520	492	37080.55	37247.67	37008.24	126
AAATCAATCCATTAGAACAT	505	519	550	101538.99	101734.46	102000.31	146
TTCAGTTACAATTCCTCACA	505	528	511	47581.32	47930.2	47618.46	138
TTTGGCACTAATCAATTAGA	504	516	504	36997.58	37117.79	36941.86	138
GAAAAATTCATTACCCTCTG	504	510	504	30292.9299999999	30338.8599999999	30247.9799999999	130
GGACAGCGATAATTGAGTGG	504	506	497	33248.4799999999	33265.0699999999	33188.8599999999	129
GGCCGTTAAATGGGCCTTCG	504	517	505	35074.0399999999	35184.4699999999	35072.0799999999	129
TTAGAGATCTACCACCCAAC	504	508	491	33185.8799999999	33173.1599999999	33003.1199999999	132
AGCGTGTTTGCAAATAAATA	504	507	503	28168.0899999999	28195.4499999999	28062.5299999999	125
ATTTTGTTAGACGCACAAAA	503	511	501	26193.9499999999	26259.4399999999	26121.6499999999	127
AAGGATATGGTGAATACTAG	503	511	502	34588.36	34656.76	34583.47	129
GGTGAGTTTGAACATCGTCG	503	518	498	25736.4699999999	25853.7199999999	25670.9999999999	126
ATGCGTTTACGCCATTCCAT	503	507	557	152476.65	152577.31	153104.09	150
TGATTAAACAGTGTAACACC	503	502	499	24854.9299999999	24860.7999999999	24816.8099999999	128
TCTTTAGGAAGGCTAAGGAA	503	510	505	30588.1699999999	30556.9499999999	30492.4199999999	127
AATATAAATCTCACTTTCCA	502	516	501	28294.2899999999	28429.1199999999	28312.8499999999	124
TCATAGTTAAGTTGCGCCAA	502	513	502	33667.7899999999	33794.8299999999	33662.8999999999	130
GCGTTGTTAGTAGCTCATTT	502	515	501	27520.1799999999	27664.7999999999	27531.8899999999	128
GAAAAGTGTCTCACATGTAA	502	515	511	25467.7899999999	25585.0499999999	25536.1899999999	126
TTGAGAGCTGGAATCTTTTG	501	514	491	32423.5399999999	32576.0099999999	32343.4099999999	132
GTTGTAGGAAGCAAGGGTTG	501	514	494	111586.09	111720.96	111417.02	149
GCAAAATTTATCTCATTATC	501	520	504	32854.5299999999	33053.9099999999	32877.0299999999	130
TGTCGGGTAACGATTCAACC	501	511	500	154169.51	154306.35	154077.65	146
AGATAAAAATCAAATTGTGT	501	514	497	30667.1999999999	30852.8999999999	30636.9199999999	122
TAGGGCATAGCATTATATAA	501	517	499	31280.0599999999	31369.9499999999	31190.1199999999	126
TTGTCGTGCAAGAGTATTGG	501	508	488	41364.27	41412.19	41162.01	124
ATTGGTAGCATAATTCTCAA	501	509	504	70298.8400000001	70224.5500000001	70162.9600000001	143
GAGCTACGAATATTTTGGGT	501	513	503	38427.48	38608.27	38496.86	141
GAAAGAAAATGAAAAAGTAA	501	509	500	28992.1199999999	29092.7899999999	28966.6999999999	130
AGATTGGAAAATCTAAAATA	501	520	508	31638.7799999999	31853.7899999999	31690.5599999999	127
GTTTAACCAAAGATCCAAAG	500	507	505	149062.81	149189.83	149069.62	147
TGCTTTTATACAAAAAGTTT	500	516	509	210025.04	210199.98	210009.42	150
GAATCTTGCTTGGCTGTTTT	500	508	492	56103.87	56206.48	56083.35	150
TCATAATCTAAATCTAAAGA	500	512	493	27968.7499999999	28058.6399999999	27864.1599999999	126
GGCTAATCTAATCCATGCAA	500	510	494	35058.5099999999	35146.4599999999	34978.3699999999	126
ACTAAATAGCTACCCGGAGT	500	510	504	158217.57	158397.4	158090.52	148
TCGGATTTGAAAATGTTAAT	500	510	509	30785.4599999999	30844.0899999999	30858.7499999999	127
TTTGCAAGAGTTTGTAGGGA	500	503	508	55810.5700000001	55820.3400000001	55817.4000000001	141
ATGAAAGGTGGCCATTAAAT	500	501	557	45716.6	45830.94	46351.85	131
TTTATATATTCCTTATTGTT	500	510	503	56045.22	56166.41	56136.11	139
TAAAGTAGAGTGGTTTAATT	500	509	498	27497.5999999999	27564.0199999999	27505.4399999999	127
GTAAAATAAAATTGCTTGTT	500	505	489	28751.6799999999	28784.8899999999	28562.0499999999	127
AAAGGAAATACATATATATG	500	511	507	31672.8999999999	31783.3499999999	31707.1299999999	127
GTCAGCAGATTCTTGTATTA	500	513	506	34981.2699999999	35124.9099999999	35083.8899999999	127
TTTGATCATTTTATTGGCAT	499	509	500	27195.6399999999	27291.4399999999	27226.9499999999	132
ATACGGAAAAGCTACAATTT	499	501	499	32431.4399999999	32423.6199999999	32383.5199999999	132
GGGTGAAAGAGTCTCGGAGG	499	508	489	31222.3899999999	31280.0399999999	31113.9099999999	131
AAACTTATAACGCGTAATTA	499	504	492	53563.69	53603.74	53433.69	144
GGGCCAGTTCTGTCAACATT	499	517	493	27184.9999999999	27323.7399999999	27097.0199999999	124
TAGTGATGAGCGTTGAGAAC	499	515	505	28850.1899999999	29011.4599999999	28876.5899999999	121
TTCAGCACGTTCTCGTCATC	499	500	488	29928.2999999999	29898.9799999999	29797.3499999999	127
ATGCAAGCAGTACTTAAGGA	498	505	575	145134.58	145216.67	145874.41	148
AAATCACTAAGCCAGCACAA	498	510	504	32745.9999999999	32843.7099999999	32779.1999999999	134
ATTTATGCGAGGTAAAATTC	498	508	499	32508.5599999999	32567.1999999999	32493.9099999999	125
TTGGCCGTTTTAACGCAAGT	498	535	588	115825.77	116349.6	116871.47	150
AACGTAACGACGTTACCAAT	498	515	500	33762.4899999999	33986.2899999999	33774.2199999999	129
AAGAAGTGTTAGCACGCATT	498	498	490	120593.39	120438.96	120361.75	149
GGCCGGGTCACCCAAAGACT	498	519	606	136284.74	136710.86	137570.96	148
GTCATTATAGTTATTATCCC	498	508	500	45894.47	45979.5	45926.75	135
AGAATCGACATTTTCAGAAC	498	509	495	30647.5799999999	30735.5399999999	30591.8899999999	127
GGAAAGATCAATAATTCAAA	498	514	492	32832.0399999999	32974.7299999999	32728.4599999999	127
AATATTGAAGCTGTTGATAT	498	504	498	33494.8199999999	33563.2399999999	33473.3299999999	124
TGCGAAATGCTAATTCAAAA	498	512	497	30069.1399999999	30195.1999999999	30055.4499999999	128
TTCTTCGTGAAGTATGTATG	498	510	494	56449.8100000001	56608.1300000001	56337.4000000001	141
AAAGCGATCTTTTGATCAAA	498	511	504	56457.59	56589.55	56455.62	141
ATGAAGACTGTACATTCACA	498	519	546	36279.2499999999	36547.0299999999	36774.7499999999	133
GTGACTTTACTTCAAGCAGT	497	498	491	27708.7399999999	27704.8399999999	27626.6799999999	121
TTTATCTTTTATTTGTCGCC	497	513	494	42183.3100000001	42313.27	42133.4700000001	140
TTCCAACTATTCCATTACTC	497	505	502	43343.57	43396.34	43383.66	141
AGCGCTGGACCAAGGGATCC	497	502	500	27686.3499999999	27791.9199999999	27730.3399999999	128
GAAAAAGATGGTAGGATGAT	497	508	496	30589.1399999999	30695.6799999999	30559.8099999999	131
TTCTATTTACCGGGTGATGG	497	508	507	41018.37	41111.17	41107.28	134
AGCTCGTTATTGATGTTCCC	497	517	496	32365.8899999999	32550.6099999999	32349.2899999999	131
GAGTTTGAACATCGTCGGGG	497	510	498	28522.9799999999	28635.3699999999	28480.9299999999	127
GGAAAAGTTTCACAAGAATC	496	505	494	50872.99	51005.9	50823.14	142
GTAACGAGTTTGTAGATTAG	496	503	498	41629.25	41690.8	41546.13	136
AGCTCAATATTATCATTACC	496	511	502	31904.5899999999	32049.2099999999	31982.7799999999	134
TGAGTTGGGTGGTTCTACGT	496	503	518	34612.8099999999	34706.6299999999	34818.99	130
TGTGTAATTATCTCGCACTG	496	506	494	65319.2600000001	65385.7200000001	65282.1000000001	142
GTTCATAGGGCTAAATACTG	496	506	489	31172.6499999999	31277.2299999999	31062.2099999999	123
AGTGCATAACGCTGTAGCAT	496	511	495	24425.8099999999	24594.8999999999	24409.2399999999	125
TTTTCCTTCAGTACTATTTC	495	523	504	39275.76	39561.12	39261.1	133
TAATATTGACGCGCCAAATG	495	497	494	37523.38	37527.26	37511.64	134
TGGCATTAGCTATGTCAGCG	495	512	497	44697.16	44874.06	44691.32	146
AGATGCACTTAGAGGTTAGG	495	507	524	34592.14	34736.8	34908.81	128
GAAAGTTTGGAGTTACGAAA	495	507	485	37012.15	37137.24	36878.28	131
TAATAGAATAAGTTCTAGGC	494	500	485	35192.35	35277.35	35103.4	128
GTTGCAACCGATATCTGGAT	494	503	484	40996.9100000001	41114.1800000001	40921.6800000001	123
ACCCTGGTTAGCCACAGACG	494	505	486	61968.9200000001	62061.7600000001	61897.5800000001	146
TTAGTCACTCTTGTCACATA	494	503	499	162309.74	162550.14	162405.52	149
GTTTCCATTAAGTTGCTCCG	494	510	504	56003.13	56177.09	56118.46	144
TGTAGCTAGCTTGTATATTT	494	499	499	27924.7799999999	27977.5299999999	27975.5999999999	133
AAAGATCGCTTTTCCGAATC	494	495	482	36759.14	36771.85	36644.82	135
TTTCTGGTTGTTTTATAGAA	494	503	492	69322.5300000001	69425.1400000001	69286.3500000001	146
AAATCGATGATATTCGATTG	494	497	498	29098.6599999999	29119.1699999999	29123.0799999999	132
ATTATCATGGTAACTCCACT	494	508	491	26696.3499999999	26840.0099999999	26644.5499999999	127
TCACTCCTTAATGTTACTCT	494	507	490	26720.7799999999	26905.5099999999	26629.8799999999	122
GCCAAATATTTCCGTGCGAG	493	509	485	29571.5899999999	29715.2499999999	29426.9599999999	125
GAGCGAGGGTAACAGGGTTA	493	497	488	66388.49	66447.1500000001	66366.0300000001	141
TTAGGGGCAAAAGTTGGTAT	493	503	595	143640.39	143853.45	144784.83	147
ATAGCAGTAAAGGTTGTTGT	493	505	496	55903.4300000001	55961.0500000001	55801.7600000001	135
TAATAAAGACTACTGGCGAT	493	498	483	24078.0199999999	24148.3999999999	23973.4399999999	122
ATAGACGCGATTCTTGGAAA	492	502	511	32005.2099999999	32132.2499999999	32199.6899999999	123
GGACCGTATTGTGACTCTCC	492	504	492	28898.1799999999	28994.9299999999	28846.3899999999	124
ATATAAAAGAGATGGAGGAA	492	502	507	46404.42	46538.33	46522.66	133
TATTAGGAACAGATGAGGTC	492	507	509	28605.0299999999	28728.1799999999	28726.2299999999	128
AGTCCCTACTTACCCGTTCG	492	502	486	66092.4200000001	66179.3900000001	65906.7	144
ATGTAGGTAGTCTATTTATC	491	496	494	25711.0799999999	25790.2499999999	25754.0999999999	121
TTTGCAAGCAAATAATTTGT	491	507	487	42990.6400000001	43098.1200000001	42941.7700000001	124
TTCCATTGACATTTCCCTAA	491	504	501	40980.27	41123.92	41077.98	131
TAAGTGAGATCGTTATAGTG	491	504	505	75244.37	75483.81	75346.98	146
AAGTGATGAGGAACTCAATA	491	504	508	31985.7299999999	32143.0799999999	32119.6099999999	126
AGCCTCTCTTCTAGTCGTTC	491	497	483	36250.77	36290.85	36107.12	130
GACATGGAGGGCGCATGCGG	491	501	491	29599.0299999999	29730.9499999999	29607.8099999999	130
GTAAAAAGATGTGTTACAGT	491	501	484	29693.7399999999	29885.2999999999	29617.5199999999	126
GGTCTTAAATATGCATTAAT	490	505	485	35649.71	35780.65	35571.51	132
AGTGATATTCGCTTCGCTGG	490	506	501	28490.7899999999	28610.9799999999	28557.2399999999	126
AAACTCGTATAAAGTGACCA	490	510	569	43525.27	43775.5	44350.16	138
AATGATCGGTAGCCTCATCT	490	504	496	28414.4599999999	28493.5999999999	28470.1599999999	120
TTTGCGTCTGTAAGATAAGA	490	501	479	49151.9400000001	49257.4900000001	49008.2800000001	132
TTTCGTAAAAAGGAACCACC	489	494	490	351656.94	352056.69	351329.53	152
TCCGTTCCTCATGGTGTGAA	489	502	505	34202.4099999999	34340.2099999999	34315.7599999999	136
AATTTGTATATTATTCACCT	489	513	519	48098.2200000001	48500.9100000001	48344.5200000001	142
GCCAGTCAGTGATTATTACC	489	496	486	140169.76	140251.86	140225.47	154
TATATTGACTGAGGTCGGAT	489	499	493	192912.57	192999.55	192945.8	153
TATCAAGGTGCCAGATCTCA	489	501	484	26116.6899999999	26210.4999999999	26075.6499999999	129
GAAATACGGAAAACATAGAA	489	504	500	51515.18	51662.75	51537.64	138
AGAAAGAAAGAAAAACAAAT	488	499	497	23823.8299999999	24021.2699999999	23947.9499999999	119
AGAAGTGTTCAACAATATTC	488	498	500	115790.48	116025.03	116024.04	154
TTCATGAAAACGCAAACACT	488	504	493	25796.0399999999	25947.5099999999	25847.8099999999	129
AGTGAAGAGTAGGCCATCGT	488	506	499	35521.8	35703.57	35580.4	129
AGGGTATGGTTTCACACCTT	488	493	490	30248.8399999999	30260.5699999999	30248.8299999999	131
TAAACACGTACAGATGTTTT	488	504	494	100847.98	101065.91	100981.88	147
TTTATATAAAGGACACGAAA	488	501	488	33937.4799999999	34072.3399999999	33921.8299999999	139
AAATGACTGCAGTTAACATC	488	502	491	37886.84	38051	37971.85	131
AAATACATTCATTACTTTCT	488	508	475	37518.47	37672.87	37359.18	138
TAGGCTTCTTTAAACTGCAT	488	490	477	28320.4499999999	28362.4499999999	28244.1999999999	125
GAAATTAAATCGACAAACTG	488	497	488	29320.4499999999	29432.8399999999	29312.6299999999	129
TTTCGGTGGCAAAATGCAAA	487	506	498	57417.42	57709.65	57594.33	141
ACAGCAATGTTGTTGACCCT	487	493	493	71350.5100000001	71406.2000000001	71428.6900000001	145
AGATACGCAGAATGATGACT	487	501	487	33870.88	33986.21	33833.74	133
TTAAAATGGACGGTAAATGT	487	493	477	29234.3699999999	29223.6499999999	29053.5699999999	125
AAAACTAAACGACCTTAGTT	487	493	476	23501.28	23537.45	23392.8	124
TGTGGCAGCCTCTTCTTTCT	487	494	498	30555.8299999999	30655.5199999999	30656.5099999999	133
GAATAGGAGTCCAGTTAATA	487	490	489	28303.1099999999	28254.2399999999	28292.3499999999	128
GGAGTTTATGCCTCCTCGGC	487	505	503	33693.9799999999	33909.0099999999	33867.9399999999	130
ATTCGATGAGATTCTCGGAA	486	505	513	41242.1	41482.52	41528.43	136
GTGAGAATAGGAAACCGATT	486	489	474	32201.5799999999	32229.9199999999	32047.1699999999	124
GTGAAAAATAACGATGAGAA	486	494	496	48981.88	49084.51	49116.78	146
TAATTGTATATCACCCACAA	486	500	499	42937.95	43067.91	43052.3	135
GCTATCTAAGGGTTACGGCT	486	493	493	39614.87	39883.64	39720.42	141
GATTGGTCAGAGCGGTAAAA	486	491	480	24299.8199999999	24272.4499999999	24184.4899999999	118
AGGACCCGCGAAAGCAGAAG	485	501	485	31838.1499999999	31971.0399999999	31774.6199999999	137
GTTTGATGCTCGCATTGGTT	485	498	483	31782.2899999999	31922.9999999999	31707.0199999999	130
TGAGAAATAATTTCCGTAAT	485	495	478	29494.3999999999	29573.5699999999	29357.5799999999	122
TGTATCTCTGGCTTTAATTA	485	498	484	31326.1199999999	31472.7099999999	31303.6199999999	133
TCATTTAGCAACATGATTTA	485	495	489	42766.83	42863.59	42779.55	138
ATTTTCTAGCTCGACAGTCT	485	490	475	66091.28	66133.28	66043.38	143
GCTTCCTCACAATTTATAAT	485	496	497	32198.8699999999	32285.8499999999	32261.4199999999	125
TGGTATTTGGTTTTACAAAG	484	490	481	39145.73	39190.67	39088.07	137
TGTGAAGCATTGCTTCATGG	484	499	479	25687.6899999999	25815.72	25592.89	128
GATCAGGAAATTACCCACTT	484	493	494	168278.4	168401.54	168143.51	152
GTGCGAATGTAGTTATAATT	484	495	480	193855.75	193941.74	193743.35	146
AATACGCATTTGGCGTTTAT	484	490	486	29155.2399999999	29213.8799999999	29144.4799999999	131
GGTTGTGCTGTAGTCAGCTA	484	494	472	26143.0199999999	26232.9399999999	25996.4399999999	124
AGCAAGATGCGCTGATATAT	484	493	481	30433.5299999999	30505.8699999999	30407.1299999999	122
GACAAGTCGGTACCCTCTTC	484	493	476	25844.0599999999	25926.1499999999	25727.7399999999	123
AAACGACTTTTAAACATCGC	484	498	554	44940.4	45161.2500000001	45770.1	130
TCCAAATCCTCCAAAGTTTG	484	489	474	46951.9	46964.58	46784.76	136
AAGATGAAAACGGCTTCCGG	484	495	537	30815.7899999999	31013.2199999999	31396.3099999999	127
TCAATACTAATGGTCACCAC	484	489	481	27315.9299999999	27422.4599999999	27297.3599999999	126
ACGATGAGATGAGGCCATTT	484	507	515	29036.0099999999	29273.5199999999	29282.2899999999	135
TTCGGAGTCATGACTCTCAG	484	494	490	34842.4699999999	34939.1899999999	34907.9399999999	130
TTCACTCCTTAATGTTACTC	484	495	487	29149.4299999999	29238.3399999999	29128.8799999999	121
TCAAAACGATGAGATGACTC	484	499	490	30845.0599999999	31013.1599999999	30914.4799999999	130
ATTGTATTTTGCTATACAAA	484	490	483	29322.3699999999	29363.3899999999	29321.3799999999	124
AAGCAGGGAGGCTTTATATA	484	500	491	27999.0899999999	28151.5599999999	28020.5799999999	130
ACGGCAATCAAGTGGAAGTT	483	494	477	132199.39	132335.23	132039.1	147
GAAAGCTGTATCACTTTCAA	483	493	479	323140.76	323414.42	322929.65	153
TTTTGTTGTACGATTGTCAA	483	486	476	24322.2199999999	24374.0399999999	24277.2599999999	119
AGTTCTTAACTTTTCAAGAG	483	495	481	80333.3000000002	80463.2900000002	80272.7100000002	140
ACAATAATATCGCTGTTATT	483	496	519	28781.0299999999	28977.4799999999	29133.8299999999	128
GGTAGATCCGTGTCATGTCA	483	488	477	26926.7999999999	26931.6599999999	26882.8299999999	128
AAAATATGTATATTACGCAA	483	490	489	40219.76	40265.68	40232.44	131
ATAGCACTTGTAGCAAATTA	483	488	476	24022.2599999999	24077.9899999999	23958.7499999999	125
GAGATTTTATAGTGTATACA	483	505	562	52073.1800000001	52331.14	52952.7200000001	139
GTTAAAGGAGCAATACGAAT	483	495	484	29196.2999999999	29350.6899999999	29132.7599999999	129
GGGCCGTGACCCGCTCTCAG	482	504	601	35999.73	36257.76	37172.5	122
GAATTCCGTTGCCTCAGTTA	482	491	479	31200.8999999999	31308.3899999999	31184.2899999999	125
AAGCTGTATCACTTTCAACG	482	488	472	21529.9099999999	21587.5899999999	21410.6699999999	118
TCGGAACTATTTACGTAACG	482	497	493	28639.3199999999	28767.3099999999	28735.0799999999	131
GATATTGGAACACAGTTATT	482	481	471	24394.5699999999	24307.5599999999	24188.3299999999	121
GAGCGGAAAGGGCCACCTCC	482	494	509	31061.0999999999	31188.1699999999	31286.8499999999	126
GGCAGGACCTTAGTTTTGAT	482	492	477	24696.6099999999	24783.5799999999	24611.5999999999	128
GAGGTGAGTTTGAACATCGT	482	500	492	28373.4799999999	28553.3099999999	28433.0999999999	133
AGAACTCGGTAAGTTCTGGA	481	488	477	30347.7299999999	30431.7999999999	30278.3599999999	130
TGTTACAGCAGCCGAGCCAA	481	491	492	36300.7299999999	36387.7299999999	36368.1599999999	119
TTTACCTATACGCCCGCGAT	481	482	472	29667.3899999999	29644.9199999999	29445.5399999999	125
AGGGAATACCAGTGTATGTA	481	493	605	40007.75	40245.24	41402.34	129
TGTTGTTCTTTGCGTAACAC	480	486	467	28888.3999999999	28873.7399999999	28694.8799999999	125
GACTGGGATACAAGTGAAAG	480	488	486	28174.0299999999	28233.6699999999	28229.7599999999	129
TATCAAGCACATAAAAGGGG	480	496	488	35390.87	35613.68	35514.98	130
TTCAAGCTTGTTGAAATTGA	480	483	469	29180.6599999999	29208.0099999999	29014.5199999999	129
TATAAGCACTTTAGGGTGTA	480	496	510	38721.55	38822.22	39003.04	128
TCGTTACATACGTACATATG	480	498	483	26811.6699999999	26968.0599999999	26813.6399999999	118
ACGATAAATTCGATACTGCG	480	495	491	31219.4399999999	31372.8599999999	31264.3799999999	127
TGGGGGCCTGGGTTCATTGG	480	489	475	28601.2399999999	28680.3899999999	28549.4399999999	125
TCCGTGAAGCATTGAGGGAA	480	489	469	34183.7599999999	34303.9599999999	34075.2999999999	133
ATGAAAAGGCAATAGAGCAT	479	491	504	85198.7000000001	85337.4800000001	85316.9300000001	146
AGGAGTATTATTAATTGAAT	479	492	483	26304.4199999999	26407.0299999999	26305.3899999999	129
AAGAAACTTTCTTTGAGTCA	479	486	470	32717.7199999999	32781.2599999999	32584.8099999999	127
TAGTACGGTTCGGGCGCTCT	479	492	483	26386.4099999999	26475.3399999999	26389.3299999999	124
TTCTTCCTCTTCCTTTGGCC	479	484	486	33862.2199999999	33933.5499999999	33940.3799999999	136
TTCAAACTGATCACGTGAAA	479	488	482	33535.6899999999	33626.5799999999	33562.0899999999	124
TTTGTTTCTTTATTAACCAA	478	490	469	28135.8799999999	28258.0399999999	28067.4699999999	124
TTTATCACTAAATAGCTACC	478	486	485	116393.64	116394.62	116377.02	145
TGTTGAAACGGATCAAAGTT	478	478	473	71919.4600000002	71887.1900000001	71853.9800000002	141
AGTAATAGTTTTGAACTGGC	477	481	480	39605.07	39673.5	39590.41	144
ATTTATTGTCGCCCTTTACG	477	477	479	32190.0199999999	32156.7699999999	32222.2599999999	137
GAAGTAATTAAAGATCATGT	477	486	466	32347.1799999999	32407.7599999999	32214.2599999999	126
ACAAATATAGTTGTTAGTTT	477	492	479	24798.3299999999	24870.6299999999	24838.3999999999	129
AATCTCTACTATTCTTGCCT	477	493	482	50515.3400000001	50660.9700000001	50514.3800000001	128
TTTAAAAGATGTTAGTACGT	477	488	472	24168.8799999999	24325.2799999999	24136.6399999999	114
GAAGGTTTTGGAGTAATCAT	477	488	473	31939.8699999999	32064.9699999999	31863.6599999999	123
GTGTTTAGGTGCTGGATGTT	477	489	626	41656.58	41894.1	43392.34	126
TTTTGCAAAGGCGAAGAGAA	477	495	493	33778.09	33966.7	34130.91	130
GACTCGATCTTTGTTTATAT	477	481	474	32188.9099999999	32255.3699999999	32191.8399999999	131
ATATCAATAAGGCCACTGGG	477	498	495	32811.5799999999	33010.9399999999	32975.7699999999	120
TAGTTCTTCCTCCCCTTCGG	476	479	484	122047.86	122095.76	122083.04	145
TAGAGTAGCTAGAAAAGCAA	476	485	492	24111.13	24212.77	24287.0499999999	121
AGGGACAAAAGGATATATTA	476	488	493	35080.9999999999	35228.5799999999	35277.4499999999	126
GTAGAGAATAACTTTGAAAG	476	490	482	30047.5099999999	30213.6799999999	30140.3599999999	133
TTCATTTGTATGATGGTTCA	475	487	476	28866.0699999999	28970.6299999999	28908.0999999999	126
TCGAATAAGCATATTTGGAA	475	492	469	29143.4099999999	29310.5399999999	29083.7899999999	129
TAGATTGAACCGCCTTTCCC	475	481	478	74257.1100000001	74269.7800000001	74295.2000000001	142
ATGTAGAAAAAATATAGAGA	475	486	482	31060.2699999999	31266.5099999999	31208.8399999999	123
AAGAAAATGTACATGCATAA	475	489	485	27154.6899999999	27317.8799999999	27280.7699999999	138
TTTTACAAGTGAGAGGAAAG	475	477	527	45070.57	45227.93	45741.01	140
ACGCTGAGTGAATGCCGAGA	475	485	476	34274.7699999999	34453.6099999999	34321.6799999999	136
GAGAACAATAAACGATCTAT	475	492	574	37414.89	37711.04	38428.35	128
ACCAACAAACAAGTATCTAA	474	490	474	58225.6700000001	58411.3300000001	58208.1000000001	141
GTCGAAGGTATAAATGAGGA	474	478	584	28167.2199999999	28337.2599999999	29556.9599999999	120
AACCTTCTGGAAATTTCACC	474	480	477	44692.32	44713.78	44678.63	127
TCTTACTAATGCGTCAGTCG	474	486	477	94165.7200000002	94304.4900000002	94156.9100000001	143
TTTAGCGGGCATCATTACCA	474	488	500	38465.47	38621.83	38632.58	138
ATCTTAATATTGGTGAGAAG	474	493	546	34166.2499999999	34363.6899999999	34833.7199999999	125
TGAGAGAATGAGAGTTTTGT	474	482	469	28947.0999999999	29038.9699999999	28894.3299999999	128
GGGTGGGTACACTTTGGCAA	474	487	475	26355.2099999999	26451.9499999999	26292.6499999999	120
AAGTGCAGTTTGATTTCAGA	474	486	481	34733.1099999999	34848.4499999999	34812.3099999999	128
TCTAAATATACTACCAAACA	473	477	471	47737.6799999999	47774.8299999999	47706.3999999999	136
AGCACTTGTAAAGTATATGC	473	485	480	149072.53	149209.38	149147.81	147
ATCATAAATCAGCACGCAAA	473	469	459	28251.1799999999	28220.8999999999	28107.5299999999	131
TATCAATGACTCTTCGCCTG	473	475	475	29315.6499999999	29321.5299999999	29328.3699999999	124
GTTGTTAATATCGTCTTTGA	473	487	464	26979.7399999999	27031.5199999999	26800.8899999999	131
GATTGGAAGTAAATAGATGA	473	492	543	35149.3399999999	35328.22	35836.41	129
TGGCGTCGAACCTCATTCTG	473	483	467	25908.4799999999	26022.8299999999	25822.4999999999	121
GTGATGGTCATGACTACGAT	473	484	477	29525.6699999999	29618.4999999999	29583.3299999999	120
TTAAAAAGGGATTAACAATA	472	472	478	101368.92	101394.33	101437.32	152
GAACGCTGTACGGGACGATG	472	484	472	25779.4599999999	25955.3599999999	25812.6799999999	119
TTGGTCTGTGTGATCCCAGC	472	472	476	56253.38	56212.31	56259.23	148
GTGTTGCGTGGCTCTGATGA	472	480	484	41629.12	41703.37	41675.04	139
GATTAAAGTGGAAAGGGCAT	472	492	477	24294.0099999999	24461.1199999999	24308.6299999999	134
TAAAAATTTGAATCGTATAA	472	485	468	25926.1199999999	26039.4799999999	25900.7099999999	129
TAGTCACCAGTCTCACCAAC	472	485	470	31870.2299999999	31953.3099999999	31779.3499999999	128
AGGGGTGTCTGCTACGGTCG	472	495	485	34595.27	34732.05	34629.47	137
GGGACATGTCTCCGTCGATC	472	492	474	24999.5499999999	25148.1099999999	24986.8599999999	123
GATGCATTTTAGCGTTTCTG	472	488	513	36108.24	36309.56	36469.84	128
GTACAATAAGCAGGCTGAGT	472	506	784	37995.49	38753.91	42295.72	127
GTTGGGCAGTTTACAGATGT	472	496	523	32927.9899999999	33188.9299999999	33358.9499999999	131
AAAAAAGGAAAATCAAGCGC	472	480	468	43663.03	43690.39	43588.73	133
AGCTTTTACAATGCAAATGG	472	476	468	28467.2399999999	28570.8199999999	28406.6599999999	128
GCCAAGGTTGGTTATCTAAT	472	480	466	28595.3199999999	28651.9899999999	28550.3799999999	120
TTTATTCTAACTTTCCGATG	472	482	506	29871.5999999999	29964.4199999999	30109.0699999999	131
GACGATCCAGTGATAGAGAA	472	485	480	39376.46	39491.77	39446.81	135
TACTTTTGACGCGCCTGTCA	471	474	470	32765.5599999999	32820.2899999999	32811.5099999999	134
AGAAAATAGGACCCTATATC	471	483	468	43893.76	43963.14	43844.91	138
TGAACGTGGAAGAGCAGACG	471	471	458	39328.59	39343.26	39227.97	126
TTGTTATGGAAGCAATGAGC	471	483	483	34775.99	34873.71	34869.83	125
TTCTGCACCATTTATTTCCT	471	485	511	32799.8099999999	32925.8999999999	33117.4499999999	122
TTCTTCACATCCTTCGATTA	471	480	474	46393.79	46572.64	46486.65	145
ACGAGACACCAGCTGTGTGC	471	479	468	50250.5200000001	50331.6300000001	50146.9100000001	150
TGACAAGTTTATACTGTGCT	471	482	465	43630.8699999999	43730.5499999999	43500.8799999999	143
ACCAATAGTATTATCCAGTA	471	472	471	48312.4000000001	48314.3500000001	48235.2000000001	135
TATGAAGGACATAATGGAAT	471	476	471	22293.2399999999	22304.9699999999	22212.1199999999	131
TAAAAGAAGATCAGAATCGA	471	484	469	30830.4099999999	30949.6599999999	30793.2699999999	121
AATTACTTACCGAAGAAAAT	470	482	585	35617.55	35812.07	36852.94	121
AGCTTGCGGTTGGGAAGCAG	470	481	501	40757.51	40921.73	41120.09	138
GAAAATCTCTCCAGATCAAA	470	483	478	33740.9699999999	33895.3799999999	33887.5699999999	130
TGGAATCAAGTCTACCGCTT	470	474	472	84824.3200000001	84842.8600000001	84816.4900000001	144
AAATCTAGAGTTAGTATTGG	469	469	472	109943.24	109930.52	109907.08	148
ATAGTCATCTCTTGATGTCA	469	483	469	61282.8100000001	61432.3400000001	61235.8900000001	148
GATAATAAGAGGGAAGCTTA	469	486	478	143110.67	143563.15	143368.67	145
TATTAGCCTTCACATTGAAA	469	478	468	79011.0000000001	79171.2700000001	79035.4200000001	148
AAGAAGTTCACTTACGAATC	469	464	453	26763.63	26760.7199999999	26640.5	118
GATGAGCAGATGCTCAAACG	469	487	468	25840.1099999999	26008.2099999999	25783.4099999999	123
AGTTCCTCGGGTGCCGCGCC	469	481	515	27887.8099999999	28038.2999999999	28313.8899999999	124
TGCCGAGAATGACGACGGTC	468	478	460	28896.3299999999	28967.6799999999	28804.4699999999	124
ACCTCTTCTGTTATTTGATC	468	480	477	30411.2199999999	30537.2999999999	30425.8699999999	126
GAAACAGTCTATCTAACTAA	468	482	466	27744.9899999999	27879.8499999999	27701.9599999999	127
TTACCGATCTTCTAATATTG	468	483	463	33103.8699999999	33261.2099999999	33049.1299999999	126
GTTATCTCCCCTCTCACTAA	468	472	462	31344.5499999999	31351.3799999999	31190.1299999999	118
TTACGTTCCTTTATCTTCGA	468	474	460	49425.59	49564.38	49385.54	135
TGTAGAAACGTTTGAATTTA	468	479	479	32803.6999999999	32955.1599999999	32919.0099999999	132
ACTTACCAAGGTGAAGTGCA	468	482	468	27073.4899999999	27209.3199999999	27073.4899999999	124
TACGTAATACAAAATATAAA	468	480	467	66980.7300000001	67105.8300000001	67004.1900000001	147
GCAAAACGAATATTGCTAAA	468	479	463	70310.5700000002	70430.7800000002	70207.0000000001	139
TTTTACCTAGAATGGGGATG	467	480	507	37736.44	37851.77	38127.31	132
GTTGTTTTCGTTTCGTGCTG	467	474	462	31747.1999999999	31876.2099999999	31698.3399999999	123
TATACTCCCGATTAAGAGGA	467	484	607	59319.33	59960.45	61435.24	147
TTCAATATTTGTCCGATACC	467	474	496	32538.9299999999	32565.2999999999	32779.3199999999	124
GATTCCAACCATGGCATGGG	467	468	467	29155.2399999999	29144.4799999999	29129.8199999999	121
TACGCCTGCATTCGATATAA	467	483	469	30086.6799999999	30264.5299999999	30073.9699999999	130
TGAATTGCCTGTGTAATGAA	467	466	482	33418.5799999999	33382.4299999999	33540.7699999999	125
TTTGGCAATGGGGTACTCTG	467	474	456	21003.0899999999	21028.4999999999	20905.3899999999	119
ATTCAAGGGTCATTCAATAC	467	468	478	25829.3799999999	25872.3799999999	25985.7399999999	130
AGAATTAAGAAAGGACAAGA	467	488	487	29815.0999999999	29981.2199999999	29939.1899999999	123
AAACTAAATATGATTCATAG	467	484	471	23574.6699999999	23746.6499999999	23619.6199999999	124
TCAGGGGGATCTTCAAAGAA	467	478	451	23969.3099999999	24038.7099999999	23790.4799999999	116
TGTATTTTGGATGCTCTTGA	467	476	455	21617.8599999999	21691.1499999999	21493.7499999999	122
TGTTTGAACTTTCCTGCCGG	466	479	459	26629.8499999999	26793.0599999999	26577.0599999999	124
AAAAACAAAAATGATTAAAT	466	485	472	33543.6499999999	33748.9199999999	33602.3199999999	125
GCGTCGTAGTGAATGACACA	466	476	481	57372.31	57431.92	57448.51	144
TTTTCATATACGGGATTTTC	466	480	470	59701.35	59828.38	59745.33	139
TTCTCGCCATTTTGAAGCCG	466	468	461	25771.6999999999	25760.9399999999	25698.3999999999	129
TTGTCTGCTTGACACTCCAT	466	473	566	34266.9099999999	34446.7099999999	35266.7099999999	128
AGTTTTAAAAGTGATGAGCA	466	485	476	41033.08	41226.56	41131.79	135
ATATATCATCACCCGGAGGC	466	475	475	141810.78	141955.42	141952.5	150
AAAATGAGTATTCTACAACA	466	481	493	32319.9999999999	32517.4299999999	32594.6599999999	127
AAATAATAATATGTTGACAT	466	481	472	48225.3100000001	48338.6700000001	48205.7600000001	138
TTGGCTTTCGGGAAGCAAAG	466	491	615	40646.1200000001	41054.6300000001	42459.05	132
GTAGAGAGCTAGTAAAGGAA	466	482	517	28159.4399999999	28297.2399999999	28613.9099999999	127
GCTTATCATACATTTACATC	466	463	468	31005.4999999999	31036.7699999999	31037.7499999999	124
GAAGAGAACTTTTGGTTTCT	465	482	473	28374.4099999999	28556.1899999999	28464.3399999999	133
TAAACGAGCAGCTGGAGACT	465	477	486	47576.39	47709.31	47695.61	136
GAACTTAGATGTAGAGTTAA	465	465	466	27577.7699999999	27585.5999999999	27597.2999999999	126
TCTTGAGTAAAATAAGGTGA	465	469	458	34781.8699999999	34815.0799999999	34714.4399999999	125
TGATCTAGGACTTTTCACCC	465	479	465	21391.1199999999	21511.3499999999	21347.1699999999	120
ATTCATCAATTCTGCCATTT	465	469	457	32930.9099999999	33084.3599999999	32882.0499999999	127
TGACAATTTGGATTTACACA	465	481	468	30567.5699999999	30756.1899999999	30643.8099999999	127
GAAGAAAGAATTACAAATTG	465	461	444	25609.3899999999	25598.6399999999	25366.0699999999	125
ACGTTCTGTTCAAAAAAGTA	464	469	467	30639.0099999999	30712.3099999999	30640.0099999999	128
GAAGATCATGAATCAATGGT	464	460	468	37942.78	37857.74	37883.14	136
ATATAAGCTTCATTAAGTGA	464	472	459	25636.8099999999	25715.0099999999	25499.9899999999	124
GATGTACAAAGATTGTATTT	464	478	462	65679.95	65854.88	65687.77	146
GCAGATGATAAAACACAAGA	464	470	457	32917.9999999999	32974.6899999999	32832.0099999999	130
TTAAGCTGTTGTTTTAAAAA	464	475	469	69977.3900000002	70279.4100000001	70040.9300000002	144
GAAAGTTATTCAGCGTATAT	464	483	463	34414.3199999999	34622.4799999999	34438.7399999999	133
TTACATACCTAATTACATCT	464	468	468	33284.6099999999	33348.1299999999	33330.5699999999	133
AGATAATGACCAGAGAATTA	464	474	474	31162.8799999999	31276.2599999999	31233.2599999999	126
TGCAACACCAACTTAGAAAT	464	473	499	78809.7000000001	78935.76	79186.94	147
TACATTTCATGGGAAGAAGA	464	468	465	29591.2299999999	29624.4499999999	29581.4399999999	125
TACTGGCATACAAATCAAGA	464	476	576	42798.22	42916.49	43958.25	132
GATGATTATCAGCCGCGATA	464	478	458	21782.1599999999	21910.1799999999	21690.2699999999	121
TTACACGTTTTATAAGTACG	464	476	468	28847.3599999999	28973.4099999999	28817.0199999999	131
ACGTGTGTATTTGTTAGCGT	464	470	465	25608.4199999999	25667.0599999999	25602.5399999999	126
TCATAATATCTGGACACTTT	464	476	465	30372.0899999999	30523.5899999999	30310.5299999999	131
TCGGTGGAAAAAGTTAAGGA	464	462	466	25459.8999999999	25443.2799999999	25440.3399999999	124
CGAGCTACGAATATTTTGGG	463	471	463	63981.35	64108.41	63986.24	145
ATCTAATCCCCTGGGCGCCG	463	468	468	22602.1299999999	22665.6299999999	22608.0099999999	129
AGGACAAAGGGAAGCCAAAG	463	468	468	31554.8399999999	31577.2999999999	31518.6599999999	126
TACTTTTGCAAGAGTTTGTA	463	474	463	29124.8799999999	29242.1499999999	29127.8299999999	130
TGTACACGTATATCGTGACC	463	472	466	25930.8899999999	26018.8599999999	25947.4999999999	126
AGCAGTGATATTGGAGATTT	463	483	468	24238.3099999999	24414.2399999999	24282.3299999999	124
GTTGTTCTTTGCGTAACACG	463	483	458	26247.6799999999	26383.4999999999	26190.9899999999	131
ACTTATTTGTTTGGAACGTC	463	479	472	38251.49	38380.45	38311.1	140
TCGTGTTATTCACGCTTTAA	463	485	466	27694.0999999999	27917.8699999999	27685.2899999999	127
AGAAAAATAGTTGCGGTTTG	462	479	466	33007.0299999999	33183.9099999999	33062.7299999999	136
TTGCTACACATGTCTAACTA	462	462	448	27888.6799999999	27864.2299999999	27706.8899999999	125
GACGGAAACGCGCTTTATTA	462	465	457	29695.7399999999	29733.8599999999	29656.6399999999	126
AATCAAGATACTTGCTGGGA	462	466	463	30370.9899999999	30422.7799999999	30381.7599999999	120
GATGCACTTAGAGGTTAGGA	462	475	518	29501.2699999999	29704.5599999999	30033.8899999999	119
TCAAAAACGATTTCTAGGCA	462	469	456	34429.1299999999	34486.8099999999	34423.2999999999	119
ATATCATCACTATATATCGA	462	470	470	31318.1799999999	31434.4799999999	31407.0899999999	132
AATAGCGGTCTATATGAGTT	462	471	464	35208.0399999999	35379.0699999999	35276.4499999999	131
ATTGCTTTTCCATTCTTCCA	461	463	478	27835.9399999999	27877.9799999999	27953.2199999999	124
GGTCATATAGTAAAAAGCTT	461	475	462	25161.8299999999	25320.1699999999	25207.7699999999	124
GAAAAGGAAAGGATATGTCA	461	472	458	29162.0899999999	29184.5399999999	29130.8299999999	128
ATCTTTATAAATTAGTGCGA	461	466	459	42172.5600000001	42153.9700000001	42136.4000000001	136
GTGAATTATGTCCTAGAATA	461	478	515	41590.15	41792.47	42158.95	142
TCCACGTCTGTGGCTAACCA	461	469	466	27247.5599999999	27364.8399999999	27290.5399999999	123
ATTACCCGTCATAGATATAC	461	478	471	31273.2099999999	31439.3399999999	31365.0799999999	128
GCGAGATGTACTACAGTAGC	461	469	470	29540.4499999999	29579.5599999999	29610.8699999999	125
TTTGTTCATTTCCGTCAAAA	461	467	460	31626.0799999999	31713.0499999999	31628.9999999999	125
TATACTACTGTATAGGTGAA	460	468	458	41879.43	42044.6	41884.32	142
TACTTACCAACATTAAGCAT	460	472	457	36214.7699999999	36311.48	36170.7699999999	125
AGTATTTACGATCCACTGGC	460	466	471	46500.4100000001	46555.1400000001	46604.97	142
AGAAAGGCCGATGTCGTAAG	460	470	456	25202.7699999999	25306.3899999999	25131.4399999999	122
GAAGAAACCCTTTGTTTATT	460	470	486	33382.3099999999	33464.4099999999	33498.5699999999	123
GTCGCAAGGTCGATCTATAA	460	468	465	32509.6299999999	32604.4299999999	32534.0699999999	123
ATAGACGCACAAAAGCACCA	460	473	449	33579.79	33685.37	33455.71	129
ACGAAAGAAGTACCAAAGCC	460	469	456	30534.3899999999	30658.5099999999	30511.9199999999	122
GAAAATGTTAAAGAAATAAC	460	475	464	27516.2199999999	27648.1399999999	27536.7399999999	114
GTATCAGTTAGAGAAGAACT	460	468	470	42662.32	42747.38	42653.53	137
AACGACGACGGCGCGGAGGC	459	465	456	36190.25	36269.4	36149.18	129
TGTTCGTTTGTATGTAGTTT	459	470	466	61167.39	61248.48	61227.97	132
AAAAAGAGCCCTTCAGACAT	459	473	459	23582.5099999999	23742.7999999999	23527.7799999999	123
TTACACTCGCAAAGATAATG	459	460	448	26487.9299999999	26506.4999999999	26345.2799999999	121
TGAAATTCAAAGATACCTGA	459	484	532	35207.0399999999	35497.3399999999	35924.4299999999	133
AAGCAATGGCAAGAGCGTTG	459	472	459	24019.3099999999	24124.8699999999	23982.1899999999	130
TACCTCTGGTATGGGTCATT	459	482	455	34372.4999999999	34620.7299999999	34330.4599999999	123
TTTCTTACTAACGTAAACAA	459	471	532	26103.0299999999	26201.7099999999	26726.5399999999	129
ATATGAGTTATTGACAATCC	458	469	453	35742.7299999999	35894.2199999999	35598.0499999999	135
TAATGGAAAACGCGTCTTCT	458	476	455	61508.6100000001	61732.4200000001	61462.6700000001	141
TGATTTCCGTCTTTGTAAAT	458	477	460	63742.8100000002	64015.4900000002	63683.2200000002	138
GTTACCCCGTCGGCGCGTAT	458	477	460	22337.3399999999	22532.7999999999	22331.4599999999	117
GTAGAAACAGAACAAGAATG	458	458	509	40927.43	40994.85	41441.5	138
GAATAGTAAATATTTGCTTT	457	469	459	23912.7499999999	24040.7599999999	23934.2599999999	121
TTAGAAACAATTCGAGTCAA	457	464	441	28357.8399999999	28414.4999999999	28163.3299999999	123
ATCCTTCTCTCCTGGTCCTC	457	474	454	66506.73	66651.36	66518.49	142
AATTCAAATGACAATAAACT	457	457	453	95485.2500000001	95512.6100000001	95231.1400000001	151
GTGGTCTTTTGAACAATTGT	457	463	455	37361.14	37453.99	37387.52	136
ATGAAAATACTATATATGGC	456	467	488	180933.1	181068.93	181087.47	151
ACGACCACATATATGGAACG	456	474	554	33397.9899999999	33621.8099999999	34322.4899999999	124
GCTTCCCACGGCCAAGATTT	456	460	458	30915.4799999999	30903.7299999999	30884.2199999999	133
GGGCAACTATGTTCCGTGTA	456	470	457	26480.3299999999	26608.3399999999	26441.2099999999	128
ATAATGAATGCCCTTATTCT	456	467	505	98256.9900000001	98345.9000000001	98700.6500000001	145
GAAAGTGACAGGAGCCACAA	456	470	461	33394.9999999999	33520.0899999999	33407.69	130
TAGCTTATTTCTTGCACAAG	456	467	457	32026.8099999999	32189.0499999999	32089.3499999999	127
GCATGCAAAGATAGTGTAGG	455	464	449	23903.0299999999	24019.3199999999	23798.4199999999	118
TCTGTTTGCTTTGCCAGGTT	455	462	455	111666.24	111752.25	111496.18	146
TTGTACCTCACAGCTTCTAC	455	458	457	28512.0999999999	28556.0899999999	28500.3699999999	128
ACACTTGAAGATTTCGTTGT	455	464	450	30752.2499999999	30843.1199999999	30685.7899999999	132
AACGTAGGACCGCATTGAAC	454	455	452	34997.85	35036.94	34953.86	123
GATTGACGGGTAACCCTAAA	454	466	451	34142.77	34223.8799999999	34036.2199999999	130
[truncated: 4,978 more rows]
