# Supplementary material for: Genome-scale analysis of interactions between genetic perturbations and natural variation
Source: Nat Commun. 2024 May 18;15:4234. doi: 10.1038/s41467-024-48626-1 (PMC11102447; doi:10.1038/s41467-024-48626-1)
Supplement: Supplementary file 12 — Supplementary Data 9 [file 41467_2024_48626_MOESM12_ESM.txt]

guide	gene_orf	gene_name	guide.p.MainE	guide.p.BGE	int.p	number.of.points	number.of.genos	int.fdr	main.p	main.fdr	guide.model.coef	nd.effect	main.effect	bg.effect
TTTTCTCTTTTCGCTTAAAA	YDR116C	MRPL1	0.188388169883234	0.190799016902208	0.999761558986571	498	99	1	0.188388169883234	0.3643973318964	0.00798051037255284	FALSE	FALSE	FALSE
TATCCAAATTAACTGATGTG	YIL062C	ARC15	0.106489125655093	0.10877898944778	0.999727283761796	642	116	1	0.106489125655093	0.23949174340274	0.00846988094091275	FALSE	FALSE	FALSE
TTTCCTTCAGTACTATTTCG	YHR168W	MTG2	0.011499622873663	0.012515021469214	0.99965245351496	1166	138	1	0.011499622873663	0.0378303145581273	0.0106560464285472	FALSE	FALSE	FALSE
TTTCGTAAAAAGGAACCACC	YLR314C	CDC3	0.760987264561969	0.761329760509437	0.999623073932644	984	155	1	0.760987264561969	0.874116431032442	-0.00168590973328268	FALSE	FALSE	FALSE
TGGCAGGTTACACAAGATTT	YPL086C	ELP3	0.420593452136996	0.421919174599737	0.999566596984398	1071	133	1	0.420593452136996	0.623617108522711	-0.00378619531844762	FALSE	FALSE	FALSE
AAATCTAGAGTTAGTATTGG	YJR006W	POL31	0.91329666785973	0.913417575417088	0.999688794532533	941	149	1	0.91329666785973	0.958238370138916	0.000555222201866129	FALSE	FALSE	FALSE
GAATCAGCAACACCGGAAGA	YDL164C	CDC9	0.823488129446511	0.82377169812676	0.999593299480474	1179	142	1	0.823488129446511	0.912117205550246	0.00102172795843013	FALSE	FALSE	FALSE
TACTTAGATCGAAGGGAAAA	YJR017C	ESS1	0.000891812856558705	0.0211234799898994	1.61082394680057e-06	482	99	3.14247844414768e-05	0.0211234799898994	0.0642682880755307	-0.0212153596333793	FALSE	FALSE	FALSE
TAATGAACAGTGCAAGTGCA	YML104C	MDM1	0.729604894085387	0.730112404830183	0.999816110558861	795	122	1	0.729604894085387	0.857358457491515	-0.00185708711194386	FALSE	FALSE	FALSE
TAAATCATATGAGGAACGCT	YNL152W	INN1	0.220873320940658	0.248043815678146	0.277095796354962	520	106	1	0.220873320940658	0.407462008499628	0.00753701928924382	FALSE	FALSE	FALSE
GGCGTCGGTGATTAGGTGTC	YNL247W	NA	0	0	3.5177664541156e-11	1428	145	1.34311673471899e-09	0	0	-0.103786567996064	TRUE	TRUE	TRUE
AATTACTTACCGAAGAAAAT	YBL023C	MCM2	0	0	2.42443691283876e-10	1067	130	8.52593647681631e-09	0	0	-0.304460345876654	TRUE	TRUE	TRUE
ATATTCGACTTTTGTATCTC	YKL137W	CMC1	0.123703966277062	0.125608582215496	0.999294734976833	1968	155	1	0.123703966277062	0.266810518601885	0.00614976892208017	FALSE	FALSE	FALSE
AGAGATGAGCTTAAATGATC	YKR025W	RPC37	0.0324060356227592	0.0338363825235557	0.999529079661709	1541	155	1	0.0324060356227592	0.0926200312255474	-0.0109977795427352	FALSE	FALSE	FALSE
TTAGTAATACTAGTTGGAAT	YPR067W	ISA2	2.75844833751426e-05	0.000295882209342735	0.326372095620203	1475	137	1	2.75844833751426e-05	0.000124658851870642	-0.0170909685476647	FALSE	FALSE	FALSE
TTGTTCTTTGCGTAACACGG	YNL071W	LAT1	1.14568198905651e-05	1.82904306705867e-05	0.999762769218118	586	145	1	1.14568198905651e-05	5.34007703852677e-05	-0.0277444403198277	FALSE	FALSE	FALSE
TTTTATATAATCGAAACTAA	YGL007W	BRP1	0.346009962247599	0.34768469757302	0.999823977258962	500	104	1	0.346009962247599	0.551702837577367	-0.00602328428157159	FALSE	FALSE	FALSE
TGCCGAGAATGACGACGGTC	YPL183W-A	RTC6	0.0990588755255846	0.101220937075152	0.999626204093489	938	130	1	0.0990588755255846	0.227096083811442	-0.0078364039812795	FALSE	FALSE	FALSE
GTGGAACACGACGATCAACG	YEL035C	UTR5	0	0	0.613113680348017	1223	145	1	0	0	-0.0504075645477277	TRUE	TRUE	FALSE
GTAATGCACGGATGTTAAAC	YML025C	YML6	0.230699042434492	0.23230760328457	0.999535157321097	1260	156	1	0.230699042434492	0.420535294042138	-0.00676624995229857	FALSE	FALSE	FALSE
TGAGCGTAGAAGTTGGCCCA	YJR123W	RPS5	0	0	0.00390523826960109	790	145	0.0396859321237789	0	0	-0.13118708090784	TRUE	TRUE	TRUE
AGCACTGATATACAGGTTGC	YNL317W	PFS2	0.810691705521509	0.810989056637345	0.999579768135761	1347	148	1	0.810691705521509	0.905634911855133	-0.00105495508168507	FALSE	FALSE	FALSE
ATTGTATACTCCCGATTAAG	YDL142C	CRD1	0.231551873173255	0.233281721553898	0.999466938731573	1344	146	1	0.231551873173255	0.421323505953242	0.00531276683392216	FALSE	FALSE	FALSE
GGGTTCATTGCTTGTATAGT	YLR115W	CFT2	0.855410213725095	0.855641734555384	0.999536680367015	1446	146	1	0.855410213725095	0.9288668134138	0.000805898362805471	FALSE	FALSE	FALSE
GAACTAAGCATTCTGTTAGA	YLL004W	ORC3	0.233783445878821	0.235529358536629	0.999396900834957	1664	151	1	0.233783445878821	0.423461790693743	-0.00441712928456333	FALSE	FALSE	FALSE
AGGCAGTTCTAACCAGATTT	YLR276C	DBP9	5.20695549077743e-06	0.000371201787052078	0.00143118952121977	1860	158	0.0161396309158089	0.000371201787052078	0.00153319151303272	-0.0173290317396486	FALSE	FALSE	FALSE
AAAAATTAAGGTAAAGGAAA	YJL180C	ATP12	0.664415797964725	0.66486514102164	0.99967522578228	638	148	1	0.664415797964725	0.814046642270294	-0.00278569605008579	FALSE	FALSE	FALSE
ATGTTTATAACCAAGACGTT	YOL033W	MSE1	0.136023400637819	0.137881642776883	0.999531614050629	1457	152	1	0.136023400637819	0.28773076594021	-0.00712598432592638	FALSE	FALSE	FALSE
GTATTTCAATTGACCAACGT	YDR303C	RSC3	0	0	1.43982209709068e-33	2409	158	5.77224678723654e-31	0	0	-0.194886901798156	TRUE	TRUE	TRUE
GAGCATTTAGCAATTGTACA	YHR065C	RRP3	0	0	0.0456800550294064	1694	150	0.35490569886219	0	0	-0.0576831688156072	TRUE	TRUE	FALSE
TGCTTCCCGAAAGCCAAACT	YIL021W	RPB3	0	0	1.28504123290289e-10	1209	142	4.64119847090783e-09	0	0	-0.229236855456303	TRUE	TRUE	TRUE
AGAGAAGCTGTTGTCAGGGC	YCR057C	PWP2	0.599486640762601	0.600200113885082	0.999333006032047	2030	152	1	0.599486640762601	0.770494946096923	0.00193021142075799	FALSE	FALSE	FALSE
TAGTTCTTCCTCCCCTTCGG	YMR298W	LIP1	4.14467866804991e-07	1.03516946392546e-06	0.999730541199959	963	147	1	4.14467866804991e-07	2.08717894985905e-06	-0.0304105061396961	FALSE	FALSE	FALSE
AGCAATAAACACTAGAGAGA	YLR103C	CDC45	0.15758584595324	0.244939940940769	0.12703092823028	1311	149	0.805802201384798	0.15758584595324	0.319758473046602	0.0065455089469289	FALSE	FALSE	FALSE
TTGTTACTTGCCATTATTTT	YNL026W	SAM50	0.00340892155782324	0.00699291966864934	0.44487693393233	1153	152	1	0.00340892155782324	0.0124450474176088	-0.0170113361458605	FALSE	FALSE	FALSE
GATATTTGGTCAACTACTAA	YLR203C	MSS51	0.795896506702477	0.796191905653917	0.999530579595974	1220	156	1	0.795896506702477	0.898817057928407	0.00138638413844938	FALSE	FALSE	FALSE
CTTTTCATCCTACAGTTGTT	YGR267C	FOL2	0.222192483486603	0.222974162394463	0.999894326570486	167	78	1	0.222192483486603	0.408840289215537	0.0139241974546623	FALSE	FALSE	FALSE
TCGGTAACTAAAATCCGTTA	YBR044C	TCM62	0.0526068829170951	0.0547101165977837	0.999674478318878	733	114	1	0.0526068829170951	0.138687727835038	0.0115828195914381	FALSE	FALSE	FALSE
TATACTACTGTATAGGTGAA	YLR201C	COQ9	0.593077437234112	0.593767481220051	0.999661342266911	926	143	1	0.593077437234112	0.766123535607014	0.00289010201864938	FALSE	FALSE	FALSE
GAAGAGAACTTTTGGTTTCT	YDR115W	NA	0.250982293301713	0.252725133019253	0.999876233748579	955	133	1	0.250982293301713	0.443883751466983	0.00520115192244041	FALSE	FALSE	FALSE
ATGATGTGTCTTGGTTCTTT	YML089C	NA	0.664457945578387	0.665055444812033	0.999575611158166	1387	141	1	0.664457945578387	0.814046642270294	-0.00180627268101748	FALSE	FALSE	FALSE
TCCGTTCCTCATGGTGTGAA	YGL142C	GPI10	0	0	7.2712122319808e-17	1007	136	5.55243615962115e-15	0	0	-0.098488225689705	TRUE	TRUE	TRUE
GAGCTCTTGAAGTGACTTTA	YLR275W	SMD2	0.807655994769836	0.993110969857559	0.192814859542655	2259	157	1	0.807655994769836	0.90493090608087	-0.000868006810319658	FALSE	FALSE	FALSE
TTTTGAGACGCATCAATGAC	YDR520C	URC2	0.235062451270771	0.237388893038087	0.99992887821067	293	80	1	0.235062451270771	0.425010300369366	0.00931183970252624	FALSE	FALSE	FALSE
ATACGGGTAAGCAGTTATTC	YLR277C	YSH1	0	0	7.44655576523036e-06	981	141	0.000132909803562074	0	0	-0.348454482996644	TRUE	TRUE	TRUE
GTTTTACCTAGAATGGGGAT	YDR196C	CAB5	0	0	0.684477592861977	717	125	1	0	0	-0.0916915690917416	TRUE	TRUE	FALSE
TTTGTTCTTACTTTTGCCAC	YDR427W	RPN9	0.0272170318984868	0.0286002281668157	0.999508851542871	1383	148	1	0.0272170318984868	0.0797802357331513	-0.0111602093334519	FALSE	FALSE	FALSE
TGTTGATTATACTAATCGGA	YDL056W	MBP1	0.570677939359561	0.571485153206256	0.999606056572529	916	137	1	0.570677939359561	0.748547945000916	0.00311343818246068	FALSE	FALSE	FALSE
TACTTTTGACGCGCCTGTCA	YMR117C	SPC24	0.655795230856329	0.65640050462635	0.999657152920058	944	137	1	0.655795230856329	0.809470418133209	-0.00198716061445794	FALSE	FALSE	FALSE
GCGCAGAGCACTCGATGACT	YLL035W	GRC3	0	0	8.72643895939971e-08	883	151	2.06397013499902e-06	0	0	-0.0863824516727494	TRUE	TRUE	TRUE
ATTGCAGATTATTGTTCACC	YPL017C	IRC15	0.231746542921116	0.233787145764923	0.999743178961401	559	108	1	0.231746542921116	0.421582036441703	0.00768809988811708	FALSE	FALSE	FALSE
GTCAGTTGTACCACTATCTT	YOL066C	RIB2	0.679547384619666	0.680137897822133	0.999756734830863	701	122	1	0.679547384619666	0.823605858113717	0.00225555654008899	FALSE	FALSE	FALSE
CCTGATATGCATCTTTGTGG	YGR264C	MES1	0.500149228706939	0.500910337088403	0.999953913151587	115	53	1	0.500149228706939	0.690731501557886	0.00828951067368353	FALSE	FALSE	FALSE
ATGCAAGCAGTACTTAAGGA	YHR069C	RRP4	0	0	1.53131838418977e-15	1080	148	1.04051786478251e-13	0	0	-0.286857413271033	TRUE	TRUE	TRUE
TGAGAGGATGGTAAAGCAAG	YCL031C	RRP7	1.111829961431e-09	8.98200677168504e-08	0.243648615838602	650	115	1	1.111829961431e-09	6.31270594956964e-09	-0.0414314867246514	TRUE	TRUE	FALSE
TTGCGCTGCTTGGCCGGCGA	YJR121W	ATP2	0.257811609629222	0.259539377143191	0.999371942484107	1652	145	1	0.257811609629222	0.451184386465286	-0.00533970809817994	FALSE	FALSE	FALSE
TATATTCTTTAACCAAACAA	YOR136W	IDH2	0.256380206287419	0.210360332428375	0.222850462921585	1460	143	1	0.256380206287419	0.449857761831087	-0.00486190365593892	FALSE	FALSE	FALSE
GTGCGTTGCATAACTTACCA	YDL009C	NA	0.206878329984452	0.208676759035174	0.999503887340675	1123	144	1	0.206878329984452	0.390245546231847	0.0063167580376658	FALSE	FALSE	FALSE
GCAGGTATGTTGCATAGCAA	YDL197C	ASF2	0.436832928101529	0.43815378119263	0.999782380630417	579	114	1	0.436832928101529	0.636301064051239	0.00472550918154599	FALSE	FALSE	FALSE
TAAGTATTTAAATGACCGAC	YBR005W	RCR1	0.0754206658736978	0.0798002447624957	0.926404701723244	703	114	1	0.0754206658736978	0.183951164681909	-0.0103968128120693	FALSE	FALSE	FALSE
TTAAAAAGGGATTAACAATA	YNL007C	SIS1	1.35483424701377e-06	2.80442518363344e-06	0.999618486586593	950	152	1	1.35483424701377e-06	6.62628187106783e-06	-0.0258336004438459	FALSE	FALSE	FALSE
TGTCATTTGAATTGTCAGAA	YNL263C	YIF1	0.59276462038568	0.4558120853113	0.23465540009699	2097	146	1	0.59276462038568	0.765988710772404	0.00174345550115328	FALSE	FALSE	FALSE
GGCTTCAATATGTGCAATGT	YOL133W	HRT1	0.452270449484799	0.453325085224414	0.999407393228592	1686	155	1	0.452270449484799	0.649588585982414	-0.00313407279872081	FALSE	FALSE	FALSE
ATTGGTCACTCGTTACGGAA	YOR254C	SEC63	0	0	1.16750123187489e-12	1394	150	5.5720386173648e-11	0	0	-0.153363675010574	TRUE	TRUE	TRUE
GTCTACTGCATCGCCTCAAA	YPL002C	SNF8	0.0124491056201776	0.0129199375803273	0.999840366342591	409	148	1	0.0124491056201776	0.0404886327614458	0.0167549684375949	FALSE	FALSE	FALSE
TGGATTTTCACGAAGCCTAT	YGR147C	NAT2	0.123471114339634	0.125148625006372	0.999644396356341	741	146	1	0.123471114339634	0.266451661819878	0.0122131593261332	FALSE	FALSE	FALSE
GATATCCGTACTTTGTAGGA	YKL138C	MRPL31	0.119380147409814	0.121577936102345	0.993978966985113	1618	145	1	0.119380147409814	0.260263102687544	0.00620819044309123	FALSE	FALSE	FALSE
TTATTGGACTTCAAGACATA	YGL068W	MNP1	0.00469893637460284	0.00519901816632606	0.999709416203311	836	152	1	0.00469893637460284	0.016713120193075	-0.0162179968081664	FALSE	FALSE	FALSE
TATCATTTAGATTGTTCATG	YDR361C	BCP1	0.0838017217827836	0.085807603180345	0.999765775958643	650	122	1	0.0838017217827836	0.199181264017959	-0.00993235640145552	FALSE	FALSE	FALSE
TCTTGGAAATAAGCATAAAA	YBR168W	PEX32	0.176157242605405	0.178231420359811	0.999783325538766	693	121	1	0.176157242605405	0.346820386534266	-0.00817134957259219	FALSE	FALSE	FALSE
TGAGCGCCATGTCGTCAATA	YNL081C	SWS2	0.386476078187074	0.387738343828996	0.999503774438727	1744	151	1	0.386476078187074	0.590842623727264	-0.00356036553293145	FALSE	FALSE	FALSE
TGTATTATAGAAGGTGCGTG	YJR007W	SUI2	0.147627920988656	0.149350869283892	0.999478002544807	1214	158	1	0.147627920988656	0.30542788195253	0.00706191127875393	FALSE	FALSE	FALSE
CTGGAATCTTTTGTGGATAT	YDR508C	GNP1	0.748621230902896	0.749076826188761	0.999730002667964	442	107	1	0.748621230902896	0.869274729220727	-0.00310915852235999	FALSE	FALSE	FALSE
TAATGATTACGAGTCGAAGC	YCR057C	PWP2	0.539003300769747	0.539745450796854	0.999652399166917	823	150	1	0.539003300769747	0.726072228454315	0.00341679667633719	FALSE	FALSE	FALSE
AGAAAATAGGACCCTATATC	YDR129C	SAC6	0.370949657900331	0.372254172628588	0.999570348857623	951	139	1	0.370949657900331	0.576448027181296	-0.00488639715233345	FALSE	FALSE	FALSE
GTTTAACCAAAGATCCAAAG	YPL124W	SPC29	0.000999854911877929	0.00120757758819467	0.999615371436624	1012	147	1	0.000999854911877929	0.00394092272788857	-0.0190233602468657	FALSE	FALSE	FALSE
GGTATATACAGTATTTTCCA	YKL145W-A	NA	0	0	6.75078297952659e-18	1317	151	6.15088385566411e-16	0	0	-0.291667805443401	TRUE	TRUE	TRUE
GTACTGGTTAAATTAGCCCA	YBR055C	PRP6	0.442128226943042	0.443175729807454	0.99957963691927	1081	147	1	0.442128226943042	0.641081930801658	0.00470955871295862	FALSE	FALSE	FALSE
ATATGCTAGTACAACACGTT	YLR268W	SEC22	0.91985200639581	0.917823337961878	0.908864063749354	1178	150	1	0.91985200639581	0.961216571334099	-0.000514145077430696	FALSE	FALSE	FALSE
AACAGGAGGTCAATCTATTT	YNL185C	MRPL19	1.34904669683023e-05	2.69463287734251e-05	0.961758836896014	792	126	1	1.34904669683023e-05	6.25885843083794e-05	-0.0300787921667461	FALSE	FALSE	FALSE
ATCCATTAGAACATTGGTTT	YKR002W	PAP1	0	0	0.999776748155554	578	146	1	0	0	-0.0994182405224458	TRUE	TRUE	FALSE
TTGCAAGCAGCATGTCTAAT	YCL043C	PDI1	0.606659642896487	0.607256259204757	0.999695659024625	702	144	1	0.606659642896487	0.774087276317227	0.00309928750251089	FALSE	FALSE	FALSE
AAAAGCGCGTCGCTCCTGAT	YDR529C	QCR7	0.41926714987867	0.420358923463118	0.99954302913518	1469	156	1	0.41926714987867	0.622523688297226	0.00364815261581491	FALSE	FALSE	FALSE
GCCGCATTGTTTGACCTTAT	YML081C-A	ATP18	0.946549931552164	0.94664898842896	0.999741998065413	678	114	1	0.946549931552164	0.972019756645532	0.000364521696748051	FALSE	FALSE	FALSE
GCGGACATAAGGTCACTTTT	YDL106C	PHO2	0.40603885609955	0.407398525398207	0.999516380361765	1542	136	1	0.40603885609955	0.609590544822115	0.00307558141991993	FALSE	FALSE	FALSE
GATCCTTATAATATAGTGTG	YLR376C	PSY3	0.0640845760650175	0.0661984320383942	0.999736036827488	851	122	1	0.0640845760650175	0.162020197512849	0.00899474558319166	FALSE	FALSE	FALSE
TATGCATTGAGATTCATATT	YGR174C	CBP4	0.599619318015971	0.600294205491925	0.999531019523686	1608	156	1	0.599619318015971	0.770494946096923	-0.00197314520949528	FALSE	FALSE	FALSE
GCACCAAAAAATCATCTTAG	YBL097W	BRN1	0.596940826458733	0.597420453191474	0.999872192281022	465	142	1	0.596940826458733	0.769153745695864	-0.00402271749475965	FALSE	FALSE	FALSE
CAGTATATATAAAATATGGC	YGL098W	USE1	0.0247444411426381	0.0256799507512258	0.999953221858977	134	59	1	0.0247444411426381	0.0735644250284756	-0.0301736580814578	FALSE	FALSE	FALSE
TTGAGAGCTGGAATCTTTTG	YDR508C	GNP1	0.113577098374217	0.115625311787115	0.999671559236265	1005	133	1	0.113577098374217	0.251393594054693	0.00734276072866162	FALSE	FALSE	FALSE
TGCTAGTATTTACGATCCAC	YDR225W	HTA1	0.0429170854902814	0.0446914072110072	0.999350351790169	2254	144	1	0.0429170854902814	0.11750897348893	0.0064010376111057	FALSE	FALSE	FALSE
ATATACTCTCTCTTTGCGGC	YOR037W	CYC2	0.931018450038355	0.931139080886924	0.999627437373135	785	121	1	0.931018450038355	0.965958181104402	0.000554222976463945	FALSE	FALSE	FALSE
GAACGCTGTACGGGACGATG	YJL209W	CBP1	0.352206070826831	0.353836576470154	0.99966136620352	956	123	1	0.352206070826831	0.556820364783811	-0.00431007978566723	FALSE	FALSE	FALSE
ATATAAAGAAGTTGCTGTGC	YBL033C	RIB1	0	0	0.999770591165126	487	141	1	0	0	-0.0877712102689564	TRUE	TRUE	FALSE
AGTAGTAAATATCAGAAGAT	YDR468C	TLG1	0	0	0.0344142986651498	373	93	0.279002878359121	0	0	-0.180694787715436	TRUE	TRUE	FALSE
ACGAATGCTTATGTCTGTTT	YGL223C	COG1	0.693998491514004	0.694642862247332	0.999820473800196	378	95	1	0.693998491514004	0.835277872161503	0.00262612266643892	FALSE	FALSE	FALSE
TGGTATTTGGTTTTACAAAG	YLR218C	COA4	0.240771662902757	0.24248662098484	0.999557409225213	971	140	1	0.240771662902757	0.431826939930963	-0.00626074910143341	FALSE	FALSE	FALSE
GATCGGCGAGGAATATCCTG	YLR317W	NA	0.884498610819557	0.884686855016894	0.999518185256079	1231	141	1	0.884498610819557	0.943834069338532	0.000591719071047907	FALSE	FALSE	FALSE
GCGAATCATAGACCTCTTCT	YGR073C	NA	0.0691605206300703	0.071161783693666	0.999417957379143	1646	142	1	0.0691605206300703	0.172246006179333	0.00695868096206695	FALSE	FALSE	FALSE
AGGTGCGTATTACCTTCTGC	YBL092W	RPL32	0	0	0.999708520687387	761	123	1	0	0	-0.0734437239316145	TRUE	TRUE	FALSE
TTTGGCTCGGCTGCTGTAAC	YDR050C	TPI1	0.303498807142939	0.331459086785503	0.337778936415761	597	114	1	0.303498807142939	0.505222162970295	0.00608827141948752	FALSE	FALSE	FALSE
GTTCTTCAATCAGTAATACT	YER028C	MIG3	0.390154384658958	0.391360936413611	0.999462485786248	1272	150	1	0.390154384658958	0.594877843630823	0.00424614380984131	FALSE	FALSE	FALSE
CAATTCGAAGAAGTACTAAG	YPL084W	BRO1	0	0	0.000794898724168446	724	148	0.00959864152166054	0	0	-0.207227763118689	TRUE	TRUE	TRUE
AAAAGGAAAAAGTAATTAGG	YBL074C	AAR2	0.590717782103928	0.577083527949235	0.610005406571717	2370	155	1	0.590717782103928	0.764082681369343	-0.00181185702224726	FALSE	FALSE	FALSE
AGTGGACATAGTCCTTCATT	YLR239C	LIP2	0.000694018355077763	0.0021771479543774	0.0114926614283151	1208	133	0.105312182093978	0.000694018355077763	0.00278475733366288	-0.0146695736184087	FALSE	FALSE	FALSE
ACGGGTAATGCTCATCCATT	YPR016C	TIF6	0.29759485659537	0.31933879889131	0.630494596294363	1112	134	1	0.29759485659537	0.498864590326457	0.00492937745508423	FALSE	FALSE	FALSE
ATTTGTATTCTAATGCTTGT	YBR135W	CKS1	0.963075787833444	0.963132509871377	0.999321261058395	1967	151	1	0.963075787833444	0.981958995003033	0.000169144073784638	FALSE	FALSE	FALSE
TAAAACTTTCTGCTCTCAGC	YDR267C	CIA1	0.565137641462381	0.565889422765642	0.999463220389661	1393	155	1	0.565137641462381	0.744830198185182	0.0029404294279091	FALSE	FALSE	FALSE
GGTGCTTGCTGACAAATTCA	YNL173C	MDG1	0.675643765205044	0.676173219133645	0.99927798053035	2108	157	1	0.675643765205044	0.820702434189218	0.00167927729051923	FALSE	FALSE	FALSE
ATTGCTTTTCCATTCTTCCA	YGL155W	CDC43	0	0	1.59461961478271e-09	941	127	4.9175615658953e-08	0	0	-0.143432186387193	TRUE	TRUE	TRUE
TTTTCTTCATGCGATGAGCA	YNL240C	NAR1	0.391955042599701	0.393270490774866	0.999702187486022	853	133	1	0.391955042599701	0.59660215996237	-0.00431829901782208	FALSE	FALSE	FALSE
GAGTTCTTTAACAATTTTAA	YPL119C	DBP1	0.0620922125936904	0.067721921396316	0.0421699877278368	180	62	0.332140433793512	0.0620922125936904	0.158180256868006	-0.0212406576694892	FALSE	FALSE	FALSE
TTTGTCTATTAATGTTGCGA	YGR246C	BRF1	0.116619444854495	0.118471704688498	0.999451215934045	1548	154	1	0.116619444854495	0.255750567256923	0.00746716715515628	FALSE	FALSE	FALSE
TATCCATCGAACTTTACTAA	YER058W	PET117	0.00122845552113071	0.00150207826359994	0.999637106220675	773	129	1	0.00122845552113071	0.00476234425188825	-0.0176008199053069	FALSE	FALSE	FALSE
AGCTTATTTCTTGCACAAGA	YOR272W	YTM1	0.0659727202561667	0.0817280479187115	0.484802003883813	1078	132	1	0.0659727202561667	0.165904422300404	0.00846600495277119	FALSE	FALSE	FALSE
ATAGTAAGAAACAATAATAC	YLR201C	COQ9	0.988741840139226	0.996173975383049	0.38803653107159	855	126	1	0.988741840139226	0.994198335933297	-7.73751275846914e-05	FALSE	FALSE	FALSE
GTGGCGGAATACGCTGGGGA	YGL106W	MLC1	0	0	2.07256768901371e-19	1263	150	2.2764174973304e-17	0	0	-0.201059685331949	TRUE	TRUE	TRUE
ACCTATGCACGACTTGCATG	YKL013C	ARC19	0.29762621124254	0.299414946332963	0.99973921542289	667	114	1	0.29762621124254	0.498864590326457	0.00539494138067454	FALSE	FALSE	FALSE
TGGCTTTAAAAAGGAAGCAA	YGL112C	TAF6	0.46222974713536	0.46702580932759	0.190406855583166	2693	158	1	0.46222974713536	0.658790379161632	0.00230407119942755	FALSE	FALSE	FALSE
CCATGTTCAGTTACCCGGCC	YIL022W	TIM44	0.957762683898018	0.958699957959341	0.984627705441942	140	61	1	0.957762683898018	0.978511971047586	-0.000534083497914114	FALSE	FALSE	FALSE
GAATTATCTCTAACGGCTAA	YDL056W	MBP1	0.381713349256046	0.382943445150238	0.999487366982346	1215	150	1	0.381713349256046	0.585936432456411	-0.00415892789908629	FALSE	FALSE	FALSE
AAATCAACCAACTTTTATTC	YML077W	BET5	0.141755552696273	0.143594416485572	0.999692012181682	1153	147	1	0.141755552696273	0.296540344657192	-0.00812972823910668	FALSE	FALSE	FALSE
GAATGGCTGAACTATGCACT	YPL122C	TFB2	0.631354758456672	0.631986146010628	0.999514694910288	1230	147	1	0.631354758456672	0.790746929940187	0.00232514567088262	FALSE	FALSE	FALSE
ATTTTGTTCAAGGAAGAATA	YDR190C	RVB1	0	0	4.94344497894032e-17	1291	143	3.87409334503075e-15	0	0	-0.286207307154381	TRUE	TRUE	TRUE
GCCAAATATTTCCGTGCGAG	YFR034C	PHO4	0.372418876752846	0.373899252359368	0.999626849025363	994	128	1	0.372418876752846	0.577351088921635	-0.00449170266565899	FALSE	FALSE	FALSE
AGAAAAATAGTTGCGGTTTG	YDR204W	COQ4	0.405792743669165	0.407014301276437	0.99963054161895	945	141	1	0.405792743669165	0.609590544822115	0.00450054762715025	FALSE	FALSE	FALSE
AGGTCACAACCTGGACATGG	YPL252C	YAH1	0.00240090595038556	0.00279285607470192	0.999488724988755	1339	146	1	0.00240090595038556	0.00897345594603312	0.013478765695855	FALSE	FALSE	FALSE
TATAGGGCAATTACTATTCT	YMR197C	VTI1	0.488258876160666	0.488990342596331	0.99672425074012	901	145	1	0.488258876160666	0.68087865892852	0.00368861921620113	FALSE	FALSE	FALSE
ACGGCAATCAAGTGGAAGTT	YER068W	MOT2	0.163082078883645	0.164823862428099	0.999735745801273	971	149	1	0.163082078883645	0.328119691134346	0.0079629458050896	FALSE	FALSE	FALSE
GTCATATGATAATGCTTGGT	YNR021W	NA	0.604194441640849	0.604828362935016	0.999591994301338	1035	153	1	0.604194441640849	0.772848169958588	-0.00293657204540208	FALSE	FALSE	FALSE
ATACAACTACAATTTGTACA	YJR042W	NUP85	0	0	0.0744923117349652	1429	145	0.535676552009822	0	0	-0.11148339902465	TRUE	TRUE	FALSE
CACTTTGCCTAGCCATTTGG	YDR353W	TRR1	0.963334378324345	0.963369247617562	0.999982272803276	476	147	1	0.963334378324345	0.982019336950001	-0.000384477831557487	FALSE	FALSE	FALSE
TTATTAAACAATGCATTTAT	YER048W-A	ISD11	0.963096367432811	0.963147762372799	0.99956782512116	1062	152	1	0.963096367432811	0.981958995003033	0.000258979896895528	FALSE	FALSE	FALSE
ACGGGTAATACTGCTTCCAT	YLR229C	CDC42	1.51145762572469e-12	3.70474761979267e-11	0.999723283729382	640	133	1	1.51145762572469e-12	9.54122502790145e-12	-0.0521955458273055	TRUE	TRUE	FALSE
GGCGCTTGAACTTGTGTTGT	YOR198C	BFR1	0.459781498988789	0.460947081595404	0.999642990721064	809	128	1	0.459781498988789	0.656556895624844	0.00402313420451648	FALSE	FALSE	FALSE
GCCAACCATAATGGATGAAT	YNL314W	DAL82	0.0518656416951027	0.0533878199814068	0.999712470140231	1060	155	1	0.0518656416951027	0.137148464573811	-0.00955713042187832	FALSE	FALSE	FALSE
TAAACTGAGTATCGAACTCA	YOR221C	MCT1	0.0272862832124379	0.0288829914629849	0.9996810384185	808	121	1	0.0272862832124379	0.0799539958019425	0.0125512853126956	FALSE	FALSE	FALSE
AGGGAAGTCACGGTAACTAA	YDR270W	CCC2	0	0	0.999667186429832	866	121	1	0	0	-0.0588414712496487	TRUE	TRUE	FALSE
TTCAGCCAACAAAAATTCAT	YCR009C	RVS161	0.00225815234499982	0.00261761758551449	0.999501757327555	1228	150	1	0.00225815234499982	0.00847150554509291	-0.0210329451321973	FALSE	FALSE	FALSE
AGAAGCGGGAAGAGGACTAA	YLR324W	PEX30	0	0	0.0916715780613458	904	127	0.628761944307845	0	0	-0.106005061950847	TRUE	TRUE	FALSE
TTTCGCGACGAGGCAGGGGC	YDR381W	YRA1	0.048954382472312	0.0508020728223364	0.999467761879269	1645	140	1	0.048954382472312	0.13043113468944	0.00734847097957573	FALSE	FALSE	FALSE
GCATCCATAAATGACAACGC	YBR163W	EXO5	0.00623807850399705	0.00745374915546193	0.830149483252115	824	129	1	0.00623807850399705	0.0217060222945071	0.0142970842739909	FALSE	FALSE	FALSE
GAATCTTCCATGACCAATAA	YDL084W	SUB2	0.854796034915668	0.85497742891746	0.999730458485397	661	149	1	0.854796034915668	0.928451403863828	-0.00117292863858999	FALSE	FALSE	FALSE
TAATAAAAGATTGTATGGTT	YBL019W	APN2	0.111786894799351	0.113575285542507	0.99962906438492	874	147	1	0.111786894799351	0.248253610971301	0.00894683957450907	FALSE	FALSE	FALSE
TTTCCTACTCGGCGACTTCA	YOR158W	PET123	0.134288725074757	0.136532314974603	0.999624683571035	864	124	1	0.134288725074757	0.284706428528632	0.00746054351223743	FALSE	FALSE	FALSE
CACTTTGAATTTATTCTAGT	YLR103C	CDC45	0.0797391154392647	0.0813749483984615	0.999901386077942	217	82	1	0.0797391154392647	0.191455072919013	0.0167714576077781	FALSE	FALSE	FALSE
TGTTTATCCTAGTTTGGATG	YMR072W	ABF2	0.856413965871004	0.856595646140664	0.999851550961047	691	148	1	0.856413965871004	0.929453196749403	-0.00132433670068205	FALSE	FALSE	FALSE
GCAAAGTGGGAAGGAGGGGT	YPR041W	TIF5	0	0	8.68072105208725e-15	1529	155	5.43765792153403e-13	0	0	-0.180791106036361	TRUE	TRUE	TRUE
TTCACTTGGGGGGAACATCT	YDL061C	RPS29B	6.07521852817872e-05	9.12281275375904e-05	0.999514500479087	1139	150	1	6.07521852817872e-05	0.000267679852509804	-0.0205322714839666	FALSE	FALSE	FALSE
CGGGTAATACTGCTTCCATT	YLR229C	CDC42	6.14875500515311e-08	2.91938148100357e-07	0.999694808378538	617	109	1	6.14875500515311e-08	3.24306374186266e-07	-0.0516075627125494	TRUE	TRUE	FALSE
TATACTTGTATATATAATTT	YPR099C	NA	0.18152278509684	0.183652456032207	0.999837524218481	481	108	1	0.18152278509684	0.35459100408214	0.0084777270001613	FALSE	FALSE	FALSE
TGTTTGAACTTTCCTGCCGG	YGL092W	NUP145	0.00312036517105185	0.00364130981213417	0.999569369587298	938	129	1	0.00312036517105185	0.0114594446066526	-0.0154646682658135	FALSE	FALSE	FALSE
TAGTCGGAATGAGGTCTCGC	YPL128C	TBF1	0.000109945034181935	0.000518300694728469	0.541248775332653	1233	132	1	0.000109945034181935	0.000474908049049878	-0.0161263298010559	FALSE	FALSE	FALSE
GTGGCGGTAGAGGGTTTATT	YOR362C	PRE10	0	0	1.10064271417443e-13	1560	144	6.08617467741419e-12	0	0	-0.230430237912461	TRUE	TRUE	TRUE
TTGTATTGAAACGATATAAG	YGR218W	CRM1	0.627814700333409	0.78191506451246	0.00299515676260085	1883	151	0.0315165008837921	0.78191506451246	0.888912800935393	-0.00128802235598973	FALSE	FALSE	FALSE
AGCATATACATATATATATG	YGL055W	OLE1	0	0	0.00927575001023219	1938	149	0.0860798189606964	0	0	-0.0665077120458197	TRUE	TRUE	FALSE
TTAGACTAGTGTGATTTGCA	YPR101W	SNT309	0.932818197976084	0.924847385875429	0.866173277630866	1376	149	1	0.932818197976084	0.966576643812106	0.000335593456557559	FALSE	FALSE	FALSE
GGAAGTAATCGTTGTTATAA	YKL098W	MTC2	0.0610915165841593	0.0627612446957686	0.999511345890425	1119	149	1	0.0610915165841593	0.156376337310091	-0.0095456158934071	FALSE	FALSE	FALSE
GTAATCTCTTTTGCGCTTCG	YNL189W	SRP1	0.41008155239933	0.410987767466325	0.9997951571676	548	143	1	0.41008155239933	0.613591602386231	0.00677892173790885	FALSE	FALSE	FALSE
AATATCACCCTCTTGGTCAG	YOR362C	PRE10	0.0304120359934097	0.0320211602385945	0.99973087473276	644	117	1	0.0304120359934097	0.0876710868605414	-0.0135632441549955	FALSE	FALSE	FALSE
TTGGTCTGTGTGATCCCAGC	YDR303C	RSC3	2.24120619174428e-07	2.00141082151717e-06	0.49595116526104	948	148	1	2.24120619174428e-07	1.146633697461e-06	-0.0278762532026969	FALSE	FALSE	FALSE
TGATGATTCAGAAACATCAA	YLR242C	ARV1	0.581643781675329	0.641209944434842	0.00601571235396126	1182	135	0.0587502821608543	0.581643781675329	0.756874090715506	-0.00252640078135145	FALSE	FALSE	FALSE
TTTACTCATCATCCATCGAG	YOR335C	ALA1	0	0	0.0603913953495332	546	133	0.454989242587827	0	0	-0.162508338508646	TRUE	TRUE	FALSE
TCTTTTATGTAGTTTATAAT	YNL039W	BDP1	0.245211032045141	0.246973783018238	0.999896716223442	523	119	1	0.245211032045141	0.436566032401931	-0.0079480140386848	FALSE	FALSE	FALSE
TAACCAGTATTTCCCTTTAT	YDL084W	SUB2	0.151474890638441	0.153657359746563	0.999679504344754	834	124	1	0.151474890638441	0.310740582970415	0.00724020115480727	FALSE	FALSE	FALSE
ATCGGATGACTCATGATGAC	YMR288W	HSH155	0.246126557237858	0.247847257269113	0.999545538118025	1369	145	1	0.246126557237858	0.437418889243163	-0.00461949555378263	FALSE	FALSE	FALSE
AACAACATTTCAGAAGGGCA	YOR037W	CYC2	0.160413155275286	0.162970833994119	0.233160831291435	1500	144	1	0.160413155275286	0.323937598448858	-0.00580168447340604	FALSE	FALSE	FALSE
GGAGCATTTCATGTATAAAT	YOR128C	ADE2	0.0670829201437886	0.068927417391043	0.99966343778665	832	132	1	0.0670829201437886	0.168260041653381	-0.00989357137655693	FALSE	FALSE	FALSE
TCCCTTGCCAATAAAGTTGG	YIL083C	CAB2	0.710741418391579	0.711373769125639	0.999952743128467	390	98	1	0.710741418391579	0.845026538817335	0.00286393330130246	FALSE	FALSE	FALSE
ACGAAGGCGGCCTTTCCGAG	YDR231C	COX20	0.839080498799941	0.839348264170111	0.999438705419167	1373	142	1	0.839080498799941	0.920249837748704	0.000952582528680528	FALSE	FALSE	FALSE
GGCAGTTCCGTTTAGCTCAT	YNL090W	RHO2	0.0319566385014448	0.0333872318228844	0.999566741290383	1187	149	1	0.0319566385014448	0.0915313936641954	-0.0114949989832422	FALSE	FALSE	FALSE
AAAATTTGGCATATTTCTAA	YDR339C	FCF1	0.736785042889811	0.737200490102808	0.99962171614733	1057	145	1	0.736785042889811	0.862559241946205	-0.00156804423191262	FALSE	FALSE	FALSE
TACATCATAGGGATTTCAAA	YNL237W	YTP1	0.296080307575829	0.298044942868702	0.999890989622519	232	72	1	0.296080307575829	0.497209012533603	0.00877914745342738	FALSE	FALSE	FALSE
AACGTAGGACCGCATTGAAC	YOR074C	CDC21	0.0246465385721417	0.026158365816834	0.999656112084411	907	127	1	0.0246465385721417	0.0733449516454566	-0.0117154494827597	FALSE	FALSE	FALSE
GACGAAACTAACTAAAATGT	YPL228W	CET1	0.97329093821831	0.973324624264472	0.999862980678486	687	146	1	0.97329093821831	0.98628946404673	0.000233188192317462	FALSE	FALSE	FALSE
TTTCATTCTATTTAAAAACG	YCR052W	RSC6	0.464455456583154	0.465580364703552	0.999617483981317	864	131	1	0.464455456583154	0.660319098320118	0.00368136920283441	FALSE	FALSE	FALSE
AAGGGACTTCTATTAGTGAT	YMR093W	UTP15	0	0	6.74046016602769e-10	1302	142	2.20591875964123e-08	0	0	-0.212871646313291	TRUE	TRUE	TRUE
GGCCTTTGTCAATTGCACTT	YLR272C	YCS4	7.73134374298934e-08	3.96355015475081e-07	0.889903053167968	1754	144	1	7.73134374298934e-08	4.0431952242365e-07	-0.0210437157156665	FALSE	FALSE	FALSE
CCACGCTATTTGTCATGCGA	YPR183W	DPM1	0.194754939320282	0.196272131640817	0.999610033979544	747	150	1	0.194754939320282	0.373171689419384	0.00855211672536878	FALSE	FALSE	FALSE
GTTATGTATTAATCTTCCTA	YMR157C	AIM36	0.119769820003529	0.122803285165843	0.981871718849735	1413	146	1	0.119769820003529	0.260851574835178	0.00629682798740466	FALSE	FALSE	FALSE
TGTGAAGCATTGCTTCATGG	YFR031C	SMC2	0.146825823988992	0.148921133446914	0.999572548058271	978	131	1	0.146825823988992	0.304160886542571	0.00713602321612106	FALSE	FALSE	FALSE
ATGAGATGATGAGTGTGATT	YNR046W	TRM112	0.961705890946166	0.97412950594448	0.741337057652927	799	136	1	0.961705890946166	0.98092307315492	-0.000265747668786516	FALSE	FALSE	FALSE
AACGACGACGGCGCGGAGGC	YJL102W	MEF2	0.838110681724928	0.83838232129239	0.999696628931838	921	135	1	0.838110681724928	0.920249837748704	0.00108153796389716	FALSE	FALSE	FALSE
TTCTTCATATATGGTTGTCA	YLL033W	IRC19	0.836996362098283	0.837286361219428	0.9997007140374	850	126	1	0.836996362098283	0.920087732749477	-0.00103715098090921	FALSE	FALSE	FALSE
AACCAAAACATACACCATTT	YKR082W	NUP133	0	2.26485497023532e-14	1.30664839049683e-05	1656	148	0.000221964127012788	2.26485497023532e-14	1.54399169186876e-13	-0.0439792297260366	TRUE	TRUE	TRUE
TATGTGTGAATTATTTTGTC	YMR089C	YTA12	0.0114902401197758	0.0141028563575355	0.796952600759919	1767	148	1	0.0114902401197758	0.0378149651232523	-0.00971817854224251	FALSE	FALSE	FALSE
TACACCACTCGTGCGTCCCT	YBR026C	ETR1	0.0686124206548511	0.0702931438802343	0.999536094948451	1310	156	1	0.0686124206548511	0.171360054950137	0.00830227885892975	FALSE	FALSE	FALSE
TATGGCGTTAACTTTCGCGT	YOL034W	SMC5	0.000122365774035238	0.000173551728373855	0.999532154875878	1223	147	1	0.000122365774035238	0.000525726908060291	-0.0172584237493799	FALSE	FALSE	FALSE
TTTTCGAATCTTGTTCAGTC	YGL107C	RMD9	0	1.55431223447522e-15	0.604782039497946	871	143	1	0	0	-0.0564709208029598	TRUE	TRUE	FALSE
ATTGAAGACGTTATATAAAG	YGR116W	SPT6	2.04041970143232e-05	0.000494967513098854	0.00115052435278328	1335	140	0.0132161952157827	0.000494967513098854	0.00202147455553414	-0.0198491111431627	FALSE	FALSE	FALSE
ACCAACAAACAAGTATCTAA	YAL044C	GCV3	0.751511026151956	0.751901749218411	0.999544414212769	964	148	1	0.751511026151956	0.870770905717623	-0.00199670736568967	FALSE	FALSE	FALSE
TTTCGGTGGCAAAATGCAAA	YDL147W	RPN5	0.0106207847706574	0.0115110084947847	0.999641083898718	1004	142	1	0.0106207847706574	0.0352880080453683	-0.0141558566265238	FALSE	FALSE	FALSE
TACATTATAGAAACAAAGTG	YGL247W	BRR6	0.710186253955718	0.710804699471349	0.999723388107724	574	105	1	0.710186253955718	0.844867665523518	0.00226354104857532	FALSE	FALSE	FALSE
TTAGGGAAGAGCAGGCAACA	YML110C	COQ5	0.855294818136941	0.85549735519185	0.999558567526624	1237	158	1	0.855294818136941	0.9288668134138	-0.000974965949070004	FALSE	FALSE	FALSE
AATAATTTAGGGTTATGCAT	YLR249W	YEF3	0.973463570630878	0.931952993880174	0.75376570336489	1419	142	1	0.973463570630878	0.98628946404673	0.000136763281964391	FALSE	FALSE	FALSE
TAGAATATTCTAGCCCCATC	YGR211W	ZPR1	0.924344441235558	0.924477295187802	0.999505991375616	1265	131	1	0.924344441235558	0.963073108078669	0.000390513116017083	FALSE	FALSE	FALSE
TATCGTGTTTATTTTCTTAG	YOR340C	RPA43	0.904013366512826	0.904153673006083	0.999589385108298	1302	153	1	0.904013366512826	0.954095405818807	-0.000596845155044981	FALSE	FALSE	FALSE
TAGATAGATCCAGAAGATGA	YJL027C	NA	0.0690639096113954	0.0707584631273307	0.999631639874971	1030	149	1	0.0690639096113954	0.172058845044921	0.00896516436483309	FALSE	FALSE	FALSE
TGTAATTGTTTGCCAAACGT	YDL141W	BPL1	0.0288397387986306	0.0304259824990964	0.999627998245191	858	127	1	0.0288397387986306	0.0837710818654426	-0.0122949520493745	FALSE	FALSE	FALSE
GTCTCTTATTGATCAATCTC	YNL038W	GPI15	0.636739442519862	0.63744963623665	0.999765908866454	569	112	1	0.636739442519862	0.794759475429197	-0.0030218871437314	FALSE	FALSE	FALSE
ACAGATCCGCTCCTTAGATG	YPL133C	RDS2	0.50758439878925	0.626965244478225	0.124019068284025	841	130	0.790872142797238	0.50758439878925	0.697874142530169	-0.003703778384916	FALSE	FALSE	FALSE
AGCAGAATGACTGGGAAAGG	YOL102C	TPT1	1.41948675036474e-11	3.52024520644534e-10	0.813775105632649	1380	150	1	1.41948675036474e-11	8.60168199370682e-11	-0.0391074077043922	TRUE	TRUE	FALSE
GCTTGAGTCACTGAATGTCT	YHR020W	NA	0	0	7.67242902820339e-06	657	115	0.00013613432816841	0	0	-0.158218218513841	TRUE	TRUE	TRUE
AGAGAGGTAGTAGCAAGAGT	YCL031C	RRP7	0.120756222873948	0.123047985289497	0.99978862455036	747	119	1	0.120756222873948	0.262111984998292	-0.00800502249986725	FALSE	FALSE	FALSE
TCATGTATTGATGCAAATCA	YPR124W	CTR1	0.832382819365425	0.832623391276322	0.999667276037447	807	144	1	0.832382819365425	0.917039125900018	0.00142831298813224	FALSE	FALSE	FALSE
AACAATAGTCTTTTAACATG	YDL106C	PHO2	0.150752020512056	0.152499788567203	0.999538852720656	1325	157	1	0.150752020512056	0.309971517939254	0.007145276727972	FALSE	FALSE	FALSE
GTCTCCCAACCCGGATGAAG	YKL036C	NA	0.128465910778388	0.130349855957398	0.99956237029421	1223	146	1	0.128465910778388	0.27464298845609	0.00729371618190133	FALSE	FALSE	FALSE
GTTCTGTCTTTGTTTTCGTT	YPR035W	GLN1	0.0556939409399568	0.0569554737353497	0.999766782681927	599	152	1	0.0556939409399568	0.145386758007788	0.0138682896727805	FALSE	FALSE	FALSE
AATTCTTGTCATTGCATAGA	YLR242C	ARV1	0.846274687122486	0.84649782366499	0.999609277861043	875	145	1	0.846274687122486	0.924330267937462	0.00124563966350059	FALSE	FALSE	FALSE
TTACAACTTTCTAAAGCTGG	YPR166C	MRP2	0.0667578593342257	0.0687140249013033	0.99965091796681	1144	136	1	0.0667578593342257	0.167721014817451	0.00816365007735011	FALSE	FALSE	FALSE
TAGATGAGATTATCGCATAA	YIL014C-A	NA	0.405624685470681	0.40693350570093	0.999760781231464	450	107	1	0.405624685470681	0.60953947580477	-0.00593425633901693	FALSE	FALSE	FALSE
TATGAAGAGAATATTAGAAC	YBR268W	MRPL37	0.444913861761475	0.465135757918116	0.536061697526756	1802	159	1	0.444913861761475	0.644257043383481	-0.00292517357608105	FALSE	FALSE	FALSE
GAGATATATTATTTTGATGC	YPL211W	NIP7	0.405947760264366	0.407261438400458	0.999601425753985	1340	138	1	0.405947760264366	0.609590544822115	0.00331472488354455	FALSE	FALSE	FALSE
ATTTTAGATGCTCATCGCGA	YOL077C	BRX1	0.00113629251621072	0.00137364992884925	0.999473437056992	1477	151	1	0.00113629251621072	0.00443940404603379	0.0144182855986991	FALSE	FALSE	FALSE
TATTTTCATCTTGGAAATTT	YLR069C	MEF1	0.094362086274388	0.0965054860428031	0.999695356443102	771	122	1	0.094362086274388	0.218768318583507	0.00898570567440628	FALSE	FALSE	FALSE
GTTATTCGGGTAATACATTA	YDL087C	LUC7	0	0	6.2320254000011e-14	1528	145	3.64732698227802e-12	0	0	-0.0930090921063478	TRUE	TRUE	TRUE
AATAAAAGGCAATACTACGT	YHR085W	IPI1	0.863828589614877	0.864045194388416	0.999249623357622	2539	155	1	0.863828589614877	0.933204932346378	0.000608845898842422	FALSE	FALSE	FALSE
GGGAATATCCTTGCGCTGCT	YJR121W	ATP2	0.62118850185938	0.576745556809468	0.00120589836231901	2350	154	0.013734075127607	0.576745556809468	0.753424984347646	-0.00226259654109636	FALSE	FALSE	FALSE
GGCTTACGAGTCTACGTGTA	YPL031C	PHO85	0	0	0.00446774067322954	1677	153	0.0448339733641483	0	0	-0.0769898165762715	TRUE	TRUE	TRUE
TAGGAAAGACTTCTGGTGGA	YMR031C	EIS1	0.41801394523599	0.419213120006038	0.999510617428827	1183	144	1	0.41801394523599	0.621401409040781	0.00373309551433086	FALSE	FALSE	FALSE
ATGATTGGCAAAGGGACTGC	YIL125W	KGD1	1.36581984944151e-06	3.091207030681e-06	0.999274118786032	1947	154	1	1.36581984944151e-06	6.66856134772995e-06	0.0212797263632562	FALSE	FALSE	FALSE
ATCCAACAGTGTACAATACC	YMR151W	YIM2	0.451444471243443	0.496348386457811	0.376118498871758	1417	157	1	0.451444471243443	0.649305763537618	0.00364784048839136	FALSE	FALSE	FALSE
CAAGGAAGGGCAAAGCATTG	YPL128C	TBF1	0	1.11022302462516e-16	0.143921786884331	310	90	0.88766529787582	0	0	-0.123159770794268	TRUE	TRUE	FALSE
GAAAATCCAAAGGAAAAGAT	YHL025W	SNF6	0	0	0.00020231208348823	891	147	0.00273547771569752	0	0	-0.212218623091214	TRUE	TRUE	TRUE
TGTACCAATATATACATATA	YBR160W	CDC28	0	0	2.38814719280859e-05	1576	149	0.00038143753370397	0	0	-0.063903708859979	TRUE	TRUE	TRUE
AAAGAGGCAAAACGTAAATA	YGL116W	CDC20	0	0	3.25576619341522e-44	2240	148	4.35078888980054e-41	0	0	-0.147615283657937	TRUE	TRUE	TRUE
ATATAGAGATGTCGAATACT	YJR067C	YAE1	0.427542657253736	0.428947726076682	0.999834277239639	501	104	1	0.427542657253736	0.628688459868526	0.0049897251820926	FALSE	FALSE	FALSE
ACGTTCTGTTCAAAAAAGTA	YBR194W	AIM4	1.52815549590013e-05	7.2750268715005e-05	0.482024907415924	936	133	1	1.52815549590013e-05	7.06937253931411e-05	-0.0247441967994973	FALSE	FALSE	FALSE
TGCGGTGGATTTACGTCAAT	YPL172C	COX10	0.957291735208002	0.957358250157974	0.999493835019693	1445	148	1	0.957291735208002	0.978392997175734	0.000232021848243017	FALSE	FALSE	FALSE
GGATCTCGGAAGGGTAAGAG	YKL125W	RRN3	0	0	1.42029639268006e-08	3782	158	3.88666773942277e-07	0	0	-0.0440078760590985	TRUE	TRUE	TRUE
TATTTTGAAGAAGCAATGTA	YER013W	PRP22	0	0	1.97115108580743e-12	607	116	8.97993716250226e-11	0	0	-0.365744224584621	TRUE	TRUE	TRUE
TACTGCTTTGTCTCTTTCTT	YER021W	RPN3	0	0	9.16024449692442e-18	1635	154	7.98335221481957e-16	0	0	-0.0968552110764225	TRUE	TRUE	TRUE
TTTTATGTTGGCCATAAACT	YKL059C	MPE1	0.326069309344121	0.3278750886509	0.999795210526028	381	94	1	0.326069309344121	0.531212691122093	-0.00734365539094612	FALSE	FALSE	FALSE
TACACGCGATTCCGCCATCT	YBL023C	MCM2	0.0245648787229884	0.0258723346336697	0.99939040986208	1847	153	1	0.0245648787229884	0.0731290875314512	0.0090335461034452	FALSE	FALSE	FALSE
GGTTGCTGTGGTAGTACGTT	YAL034C	FUN19	0.843901023775454	0.848523826201258	0.84841804102968	1285	135	1	0.843901023775454	0.922995157927396	0.000818901768092468	FALSE	FALSE	FALSE
AGAAAAGAAATGACAGGCAG	YDR363W	ESC2	0.0598476167820058	0.0617376056682253	0.999502780143853	1251	138	1	0.0598476167820058	0.153929529592987	-0.00968260834624185	FALSE	FALSE	FALSE
ATGTATATTGCCGGGTTCAG	YLR201C	COQ9	0.344168521255882	0.345492531931155	0.999461187461507	1253	154	1	0.344168521255882	0.550298969866056	-0.00472845770181773	FALSE	FALSE	FALSE
TACTCTCTTTGTGAAAAGGG	YER083C	GET2	3.67238294551875e-07	8.21477798673698e-07	0.999813310301797	666	149	1	3.67238294551875e-07	1.85868018145352e-06	-0.0309603837090282	FALSE	FALSE	FALSE
ATACACTGGTATTCCCTTTG	YLR059C	REX2	0.046939111487891	0.0484797599486325	0.999488005246258	1177	152	1	0.046939111487891	0.126321200670837	-0.0119921665293486	FALSE	FALSE	FALSE
AAATCACTAAGCCAGCACAA	YLR395C	COX8	0.353912661869581	0.355337333371302	0.999678464761072	1014	137	1	0.353912661869581	0.558863644048715	0.00462297369992868	FALSE	FALSE	FALSE
GTTGTAGGAAGCAAGGGTTG	YNR018W	RCF2	0.2698826939566	0.271364590403564	0.9995908521029	1008	150	1	0.2698826939566	0.46510093668316	0.00658079588019512	FALSE	FALSE	FALSE
GGAATAGATATTTGCATATT	YDR180W	SCC2	0.0654161380580005	0.0671802426900938	0.999239991375852	2030	158	1	0.0654161380580005	0.164608028503136	0.00812194399350762	FALSE	FALSE	FALSE
TAGGTCTGCACCAACAGTTA	YKL019W	RAM2	0	0	8.42510456293677e-06	1080	137	0.000149122490917499	0	0	-0.0945518007038792	TRUE	TRUE	TRUE
ATGAGGATATATGATATTTT	YGR084C	MRP13	0.11706056552231	0.118901579953534	0.9995114371356	1225	150	1	0.11706056552231	0.256483890077168	0.00791721498599492	FALSE	FALSE	FALSE
TATTGGTCAGACGCTCCCCA	YDL204W	RTN2	0.205990275546228	0.219972144108686	0.202540042539674	1815	145	1	0.205990275546228	0.389057331371793	0.00465946663958643	FALSE	FALSE	FALSE
GGAAACAGAAGTAGGAAAGA	YGL055W	OLE1	0	0	9.61834179882623e-05	1482	147	0.00137960401686921	0	0	-0.0562503292065949	TRUE	TRUE	TRUE
ACGAGCCTCTTGAGGCTGGA	YPL124W	SPC29	0.0324286109594467	0.0340883284840396	0.99974396614182	659	117	1	0.0324286109594467	0.0926515231867014	0.0123777745212855	FALSE	FALSE	FALSE
GATGCGATGAATTAAAACCT	YMR211W	DML1	0	2.39814834657182e-11	1.30980450523377e-05	1678	141	0.000222029863064786	2.39814834657182e-11	1.44230722389094e-10	-0.0357832586089183	TRUE	TRUE	TRUE
GAGATGAAATTCATACAAAA	YDL031W	DBP10	0.0896283514340359	0.124627167857271	0.580796642643516	2082	152	1	0.0896283514340359	0.210492193050832	-0.00610378796675759	FALSE	FALSE	FALSE
AGATGAAAACACAATACAAA	YOR149C	SMP3	0.807863301133465	0.80822053780731	0.999769962631504	445	103	1	0.807863301133465	0.90493090608087	0.00179228501902199	FALSE	FALSE	FALSE
GCCATAAGTCATCTTCGAGC	YPR033C	HTS1	0	0	0.407246303750926	599	115	1	0	0	-0.0847444974848049	TRUE	TRUE	FALSE
AAGAATGGGATATCCTTTTA	YNL006W	LST8	0.000506464246352811	0.000638951428080681	0.99945849749461	1399	154	1	0.000506464246352811	0.00206527154781815	0.0152586008208333	FALSE	FALSE	FALSE
GTTAAGGCGGCCTACTGCTT	YPL126W	NAN1	0.129871877704536	0.132063200956338	0.999874570136578	808	121	1	0.129871877704536	0.277131446248939	-0.00697125105575123	FALSE	FALSE	FALSE
AAATACATACTATCAAAGTA	YNL173C	MDG1	2.18830104363743e-05	3.3106706648578e-05	0.999643217035687	692	150	1	2.18830104363743e-05	0.000100077635292877	-0.0329037756766736	TRUE	TRUE	FALSE
TAGAGAGTTCCTTCTGCAAG	YDR188W	CCT6	0.756663571353377	0.74399822144185	0.821994309845378	766	121	1	0.756663571353377	0.872674619734274	-0.00162627403762937	FALSE	FALSE	FALSE
TTTGCCACCACATATTGGCC	YOR117W	RPT5	0.719857026360508	0.720381331120652	0.999802077984465	470	109	1	0.719857026360508	0.850691889789533	-0.00287602768530454	FALSE	FALSE	FALSE
TAATAGAATAAGTTCTAGGC	YIL026C	IRR1	0.0673017961550646	0.0692967056581119	0.999616943227267	985	130	1	0.0673017961550646	0.168717479604488	-0.00916429449392128	FALSE	FALSE	FALSE
AAAAATAAGGTATAAATCGT	YFL017C	GNA1	0.408560494762464	0.409558145676809	0.999622254537251	797	154	1	0.408560494762464	0.612115396469945	-0.00495814694503262	FALSE	FALSE	FALSE
ATAAAACCAGAACACTTTAA	YJL085W	EXO70	0.789576469256145	0.789897237985987	0.999732774691547	709	134	1	0.789576469256145	0.894325311391144	-0.00150962985032494	FALSE	FALSE	FALSE
GGCATTATTTCCACTTGCAA	YOR171C	LCB4	0.555076396849726	0.55773360953993	0.53271884477597	1925	152	1	0.555076396849726	0.738107061460317	0.00223707625302845	FALSE	FALSE	FALSE
TTAAACAGCAATAGAACCAG	YDL164C	CDC9	0.178931250931076	0.181115836759859	0.999717574649422	899	126	1	0.178931250931076	0.351418872786486	-0.00672284893781268	FALSE	FALSE	FALSE
ACATAGCCCTATAGGATATG	YDL120W	YFH1	0.00692499005975433	0.00786044640396399	0.999782476433797	473	100	1	0.00692499005975433	0.0238785571221722	-0.0226212854906594	FALSE	FALSE	FALSE
AGGCTAACGGATATAAGACG	YPR191W	QCR2	0.96665596542424	0.954289519405886	0.804990035762316	1313	145	1	0.96665596542424	0.983764989312276	-0.000201178353053377	FALSE	FALSE	FALSE
ACCGAGTGAGTCAGCGTGAT	YLR027C	AAT2	0.457955677251263	0.458936594339128	0.999556245466131	1212	154	1	0.457955677251263	0.65477275543065	0.00442638106333313	FALSE	FALSE	FALSE
TAGTAATGGTTGAACCAGCA	YIR009W	MSL1	0.146264198540791	0.148168612610199	0.999510219468103	1240	145	1	0.146264198540791	0.30336153695829	-0.00822241456227037	FALSE	FALSE	FALSE
TTAACCCCGTGTGGTTGTTT	YKL109W	HAP4	0.339089541611845	0.340635720111844	0.999919688926132	565	115	1	0.339089541611845	0.544297031319968	0.00649111516529851	FALSE	FALSE	FALSE
ATGAGAGGCCCTTTCTTCTC	YPR025C	CCL1	0.527000880401542	0.527860212111531	0.999418868312134	1636	154	1	0.527000880401542	0.715301236278666	0.00280441906264113	FALSE	FALSE	FALSE
AAGAAATAAAAAGACTGAAA	YFR018C	NA	0.801166062784682	0.801484125860358	0.999438204310686	1489	147	1	0.801166062784682	0.901835129145185	0.00110985148600107	FALSE	FALSE	FALSE
GTCGCGAGATATTTGTTTTC	YGR220C	MRPL9	0.491901615185843	0.492843380172482	0.999442263933934	1483	152	1	0.491901615185843	0.683936047336959	0.00325759294212882	FALSE	FALSE	FALSE
ATACAATTTATTGTTTTAAT	YBR091C	TIM12	0.56121708159668	0.56203989171651	0.999618905307195	1318	145	1	0.56121708159668	0.742397178201181	0.00240492251528011	FALSE	FALSE	FALSE
GGCTATCCGTGCTGTGTGAT	YLR439W	MRPL4	0.0770858045730529	0.0789029426628969	0.999627185498662	1030	144	1	0.0770858045730529	0.187101693993995	-0.0120955511432321	FALSE	FALSE	FALSE
ATCACGTGTAGCGTTTCTGC	YLL004W	ORC3	0.81823299721382	0.818503543620542	0.999610722025981	1202	150	1	0.81823299721382	0.909171319574593	0.00126936167446633	FALSE	FALSE	FALSE
AATGTGGCTGAGCTCCAGTA	YJL094C	KHA1	0	2.22044604925031e-16	0.0397432016284338	926	141	0.316445869569794	0	0	-0.0709469804295155	TRUE	TRUE	FALSE
AAAGGTGCAAGTGGAAAGAA	YBR088C	POL30	0	0	3.51888710331936e-23	1113	146	5.64288735888293e-21	0	0	-0.145506350793354	TRUE	TRUE	TRUE
TTATGCGTGCAACTATCCTT	YIL115C	NUP159	0	0	0.00193024857745422	675	121	0.0212300865487352	0	0	-0.114202661085526	TRUE	TRUE	TRUE
GGCTACCTGCACCATCTCAA	YDR268W	MSW1	0.867313596038235	0.867540239077157	0.999775960313089	466	109	1	0.867313596038235	0.93488512105805	-0.00119360637362162	FALSE	FALSE	FALSE
TTGAAACGATATAAGAGGAG	YGR218W	CRM1	0.183253127039578	0.184995232563554	0.999517821875473	1193	151	1	0.183253127039578	0.356889862811083	0.00678002895506217	FALSE	FALSE	FALSE
GTGTTGCGTGGCTCTGATGA	YFR031C	SMC2	0	0	0.00176884858614656	964	141	0.0196707738747893	0	0	-0.113749942591776	TRUE	TRUE	TRUE
ACTATCTGCTGCGAATTTTA	YIL103W	DPH1	0.224869965373284	0.23084120766529	0.495587598067809	1385	147	1	0.224869965373284	0.412441663783486	0.00531112900118883	FALSE	FALSE	FALSE
CGGAAGCTAGTTTCCATATT	YML110C	COQ5	0.698164503838087	0.69864308501037	0.999612393706088	783	137	1	0.698164503838087	0.83812640201176	-0.00249915327485751	FALSE	FALSE	FALSE
GCCATCCCTACGAAGTTATT	YLR088W	GAA1	0	0	0.000813512552143027	1283	150	0.0097499904978816	0	0	-0.143448427919955	TRUE	TRUE	TRUE
TCACCTTTCGCCAATGTAAT	YDL212W	SHR3	0.39577470938803	0.397078115145823	0.999880973153059	281	88	1	0.39577470938803	0.600137288663483	0.00744958507119762	FALSE	FALSE	FALSE
AGAATGGTTTATTTTCAGGT	YNL263C	YIF1	0.758549627635878	0.640704691971575	0.120943688392009	1780	150	0.776402316675043	0.758549627635878	0.873376657516919	0.00116119606658947	FALSE	FALSE	FALSE
TTCCACCAACTTTATTGGCA	YIL083C	CAB2	0.295298201759704	0.29487058250748	0.971505414703174	732	119	1	0.295298201759704	0.496207437331282	0.00534429290394327	FALSE	FALSE	FALSE
ATACAAATAATATATTATGA	YGR218W	CRM1	0.00776522245835665	0.0140168552091402	0.0859599687978214	808	124	0.597250459116926	0.00776522245835665	0.0266269411670852	-0.0142767692764992	FALSE	FALSE	FALSE
TAAAACCTTTGAGATGGTGC	YDR268W	MSW1	0.254460263871136	0.287141783812412	0.45015636699846	1242	146	1	0.254460263871136	0.447664677519179	-0.00545443069573374	FALSE	FALSE	FALSE
AATGGTCTCCTGTTTAAGTT	YPR186C	PZF1	0.457397236078473	0.458559014179914	0.999701986573795	877	128	1	0.457397236078473	0.654345760464154	0.00372697164639733	FALSE	FALSE	FALSE
GGTATCGTGTGTACGTTGAG	YHR050W-A	NA	0.622383097932898	0.623130702994984	0.99979198975351	595	115	1	0.622383097932898	0.784042315544947	0.00272805912893793	FALSE	FALSE	FALSE
GGAAAGTATTTGCGCTGTTA	YPL217C	BMS1	0.953621173063739	0.95369567252252	0.999523292862855	1626	145	1	0.953621173063739	0.976520749067824	0.000207636485604365	FALSE	FALSE	FALSE
ACGTATGAGCATGCGTTTGA	YLR059C	REX2	0.0890445905498634	0.0906603199931532	0.999804754915998	644	141	1	0.0890445905498634	0.209530520234298	0.01110614977142	FALSE	FALSE	FALSE
CGATTCAAAGAGATCATTTA	YDL120W	YFH1	0.108631093919968	0.110698537731041	0.999650009590706	792	128	1	0.108631093919968	0.243266893842565	-0.00942493590356685	FALSE	FALSE	FALSE
TATTTGCCTCTTTCTCAAAC	YPR168W	NUT2	0.952359623205723	0.955717106833555	0.892787475601633	905	134	1	0.952359623205723	0.975499108100888	-0.000307522386146074	FALSE	FALSE	FALSE
ATATCGTTTTCATCATCTTC	YPL252C	YAH1	0.0257368466603407	0.0272713036783827	0.999686008556642	821	123	1	0.0257368466603407	0.0759274261902044	0.0111513775059704	FALSE	FALSE	FALSE
AGTAGGATGAAAATGCTTCA	YEL032W	MCM3	0	0	3.90101254083136e-06	1806	146	7.25715047619161e-05	0	0	-0.0642946878634907	TRUE	TRUE	TRUE
GTATGATAGAGTTGTATTAG	YCL040W	GLK1	0.478771449993279	0.479699651137886	0.999560456400058	1037	150	1	0.478771449993279	0.672783026839455	-0.00336575672123002	FALSE	FALSE	FALSE
TATTGTACGACTTTTATAAC	YGR173W	RBG2	0.813421707012282	0.813665515008987	0.99972037488355	738	152	1	0.813421707012282	0.906782101041595	0.00162978585263172	FALSE	FALSE	FALSE
ATGTAGGTAGTCTATTTATC	YMR157C	AIM36	0.251480785206047	0.253446535221468	0.999641781073459	990	123	1	0.251480785206047	0.44421484175179	0.00496890350427	FALSE	FALSE	FALSE
TGATCAAACACAAGAGACTA	YIL154C	IMP2'	5.8706373096129e-12	3.47742978856758e-09	0.134179446083663	1336	137	0.842483006028825	5.8706373096129e-12	3.60098694041061e-11	0.0273040017340117	FALSE	FALSE	FALSE
TCGACCCTATTTGAAGGTAG	YNL159C	ASI2	0.91964885605513	0.919790234438757	0.999901455458324	436	102	1	0.91964885605513	0.961129563159168	0.000687672474802329	FALSE	FALSE	FALSE
TCCCGTTTCTTTTCGCGAGG	YOR372C	NDD1	0.301829101456511	0.303628658491737	0.999645975167451	836	121	1	0.301829101456511	0.503488120344746	-0.00468497222413677	FALSE	FALSE	FALSE
TTTCTGAGAAATATCCCTTC	YGR255C	COQ6	0.0877927336316627	0.0899335029043751	0.999702311696663	678	119	1	0.0877927336316627	0.207071004861736	0.0092399410551842	FALSE	FALSE	FALSE
GGCCAGTCCAAGCGCACAAG	YKR002W	PAP1	0.0094334739064954	0.0101615850546062	0.99987088967369	819	151	1	0.0094334739064954	0.031736533910354	-0.017315843328058	FALSE	FALSE	FALSE
TGTATTGTAGAAGGGTCTCT	YOR076C	SKI7	0.173951424464178	0.202731939597534	0.18063571167609	2198	156	1	0.173951424464178	0.344337918501065	-0.00448824908460122	FALSE	FALSE	FALSE
GTATATAGGTATATGCTGTC	YOR294W	RRS1	0.000602093783638846	0.000963325906247148	0.798502949074034	1255	142	1	0.000602093783638846	0.00243173091356807	-0.0148620689847761	FALSE	FALSE	FALSE
TATAATCGAAACTAATGGAG	YGL007W	BRP1	0	0	0.0612124417690772	400	106	0.459982528682719	0	0	-0.114079649826833	TRUE	TRUE	FALSE
TCGGTATTGTTGTTGAAGAT	YHR190W	ERG9	0.551744633043599	0.552525030708245	0.999581186580095	1023	148	1	0.551744633043599	0.735751284615857	0.0029598256128982	FALSE	FALSE	FALSE
TTTGCCAGAAAAAGAAACGG	YIR012W	SQT1	0	0	8.76451761534266e-07	736	119	1.78814000610223e-05	0	0	-0.15881009410796	TRUE	TRUE	TRUE
AAGGAGAGAGAAATATTGCA	YKL208W	CBT1	0.736163998379163	0.736629838362104	0.99948718488811	1290	139	1	0.736163998379163	0.862062627421907	0.00159084225597665	FALSE	FALSE	FALSE
GGTGGAACCGATATGTTGTT	YPL265W	DIP5	0.00393779669096572	0.0148023661740806	0.066906794297804	2190	148	0.491262524432044	0.00393779669096572	0.0142076129934618	0.00887783335935178	FALSE	FALSE	FALSE
ATCTTCTTTATTGAGACTAG	YOR291W	YPK9	0.67838181458317	0.934390401040115	0.0636712290353745	807	128	0.475340702426101	0.67838181458317	0.82303072147598	-0.00213480823423282	FALSE	FALSE	FALSE
ATTGTCTTTAATTGAAACTT	YPR179C	HDA3	0.0589252372747545	0.0608652165236616	0.999495858333223	1365	138	1	0.0589252372747545	0.1521918902164	-0.00758747620850463	FALSE	FALSE	FALSE
TCTGTGTTACGCCCACAAAC	YDR115W	NA	0.378559177918936	0.379612168714005	0.999628236847713	700	150	1	0.378559177918936	0.583024170560606	-0.00608168806605544	FALSE	FALSE	FALSE
CGAGCTACGAATATTTTGGG	YJL004C	SYS1	0.0222194421345827	0.0234063985319013	0.999616024562192	934	148	1	0.0222194421345827	0.0671694070863309	-0.0131319763519956	FALSE	FALSE	FALSE
AGGAACTTTATTAAGACAAT	YDR437W	GPI19	0.744089475123507	0.745984323185742	0.97707135367896	617	109	1	0.744089475123507	0.866191620604471	0.00190477185435813	FALSE	FALSE	FALSE
ATTTACGTAACGCGGGGATG	YDR302W	GPI11	0	0	6.82956874317851e-19	1539	151	6.93158002313991e-17	0	0	-0.132402685636662	TRUE	TRUE	TRUE
ATTCTGGGTAAATTGTGGGT	YFL036W	RPO41	0.880533186570536	0.793231774408903	0.347683759499107	1379	137	1	0.880533186570536	0.942236326312865	0.000589117233404987	FALSE	FALSE	FALSE
TGCGAAGATGTTTGAGTTGT	YLR306W	UBC12	0.0431063068834818	0.0449163742651333	0.999640285649131	881	129	1	0.0431063068834818	0.117946505899274	0.00976934552937968	FALSE	FALSE	FALSE
ATGAAAGAAGTTCAAATTAT	YAL032C	PRP45	0.0550477022851155	0.0570842785486696	0.999703726883741	682	117	1	0.0550477022851155	0.144033103531257	0.0112591242789992	FALSE	FALSE	FALSE
AACGATATGTTACGTATTCC	YLR459W	GAB1	0.501521186145623	0.50237988542273	0.99955215879253	1037	152	1	0.501521186145623	0.692149311297893	0.00366145141973442	FALSE	FALSE	FALSE
TGCCATTGTTTTGTTGTCGT	YDR176W	NGG1	0.247744096257278	0.24973572499562	0.999741063375235	584	111	1	0.247744096257278	0.439711254189354	-0.00823154128197813	FALSE	FALSE	FALSE
AGAACACCAGTAGGCTGTAT	YGR094W	VAS1	0	0	0.645487366279204	758	129	1	0	0	-0.198773032052856	TRUE	TRUE	FALSE
AGGCCGCCTTCGTCGCTCAT	YDR232W	HEM1	0.00290042204589946	0.00347250082682171	0.999821468699504	462	97	1	0.00290042204589946	0.0107155223695742	0.0210032788569295	FALSE	FALSE	FALSE
ATATGAGTTATTGACAATCC	YOR336W	KRE5	0.883415058177028	0.883597662604392	0.999832054152732	922	140	1	0.883415058177028	0.943305610203148	0.000810396792077035	FALSE	FALSE	FALSE
AATATCAAAGGGAAGACTGC	YDR272W	GLO2	0.0398233059743142	0.0620915086064098	0.122595160988097	1330	153	0.785118211503644	0.0398233059743142	0.110166819874423	0.00969488953688524	FALSE	FALSE	FALSE
TTGTTCCTTATATTTTCTCT	YML081C-A	ATP18	0.00873505406584862	0.0163838425469721	0.384746369579806	638	115	1	0.00873505406584862	0.0296271846415869	0.0161626907673006	FALSE	FALSE	FALSE
AATTTGTATATTATTCACCT	YDL004W	ATP16	2.86072991961817e-08	7.35146582941937e-07	0.285782559412972	1032	146	1	2.86072991961817e-08	1.53305292550661e-07	-0.0303338307886096	FALSE	FALSE	FALSE
GGGTCTGAAAAGAAGATAGT	YBR037C	SCO1	0.581643725064419	0.524842719149696	0.0627088435992155	2792	149	0.469467327711027	0.581643725064419	0.756874090715506	0.00154235232441716	FALSE	FALSE	FALSE
TTCATGATAGACTTTGTGCG	YNR042W	NA	0.059309772804809	0.0606954116020619	0.999720314582733	623	148	1	0.059309772804809	0.152938709738229	0.0140438382697412	FALSE	FALSE	FALSE
AAATAAGATTTGTTTCTCGT	YJL076W	NET1	0.463996472403281	0.464974579354694	0.999551507011966	1292	153	1	0.463996472403281	0.659843288696456	-0.00352300422197903	FALSE	FALSE	FALSE
TTCAATATTTGGCCCACTTA	YNR021W	NA	0.278424936066221	0.279989597669204	0.999334854994303	2170	155	1	0.278424936066221	0.475934480265009	-0.00375979306381944	FALSE	FALSE	FALSE
GGCAAAGCAAGCTTTATCTT	YDR044W	HEM13	0.171158240317635	0.17301150869733	0.999446106831844	1640	154	1	0.171158240317635	0.340236948332874	0.00550817340842859	FALSE	FALSE	FALSE
ATCTCGGTTCGAAGTAAAGC	YGL075C	MPS2	4.07451850037432e-13	2.51365595005382e-11	0.999777379754257	522	105	1	4.07451850037432e-13	2.62162237700649e-12	-0.0592147386841881	TRUE	TRUE	FALSE
GATAACCTTACTTTTAATTT	YNR041C	COQ2	0.37427660264539	0.375652422816931	0.999433053911482	1977	144	1	0.37427660264539	0.578591500849998	-0.00332564904337745	FALSE	FALSE	FALSE
GGCCCAAGCTCGCCCCTTCA	YLR139C	SLS1	0.154457561201761	0.156440915487481	0.999487705651993	1354	144	1	0.154457561201761	0.315406588933907	0.00772833192695743	FALSE	FALSE	FALSE
TGTTGTTTTCGTTTCGTGCT	YNL244C	SUI1	0.54626502677168	0.54722773178848	0.999696111199249	860	124	1	0.54626502677168	0.73232440940913	-0.00289308869356555	FALSE	FALSE	FALSE
GATGATATTTACGAAATTAG	YNL259C	ATX1	0.256076621620779	0.300900411204121	0.513641141787059	1547	148	1	0.256076621620779	0.44942344035328	-0.00459045368899082	FALSE	FALSE	FALSE
CCCTGTAACATCCATACATT	YDR448W	ADA2	0.200309367815934	0.201024969513016	0.99973941115429	373	149	1	0.200309367815934	0.380360066740962	-0.012394030495038	FALSE	FALSE	FALSE
TAATGGAAAACGCGTCTTCT	YNL039W	BDP1	0.0476702261878259	0.0492789362937718	0.999552420352649	931	144	1	0.0476702261878259	0.12766646714834	-0.0145282610271205	FALSE	FALSE	FALSE
AGGATGATCAAGGCGGCAGG	YFR026C	ULI1	0.994428874377316	0.808803159924188	0.00750493107241058	1987	146	0.0713814203304722	0.994428874377316	0.996795996791152	2.32309882771462e-05	FALSE	FALSE	FALSE
TAAAAGAGAGGCTTCGAGAG	YBR004C	GPI18	5.81172145963649e-07	5.97648519413685e-05	0.00397717525940727	2224	156	0.040263877815565	5.97648519413685e-05	0.000263695552016484	-0.0186190052431965	FALSE	FALSE	FALSE
ATTCTAGCAACCAATACAAC	YLR438C-A	LSM3	0.477752145911381	0.49698935950996	0.152837515899881	605	120	0.926541498093689	0.477752145911381	0.671836336392131	0.00409206469137664	FALSE	FALSE	FALSE
GTGGTTGAAAAACCCGTAAA	YNL007C	SIS1	0.390043302782718	0.391217010956854	0.999628963718995	865	144	1	0.390043302782718	0.594821601371324	-0.00467290524576008	FALSE	FALSE	FALSE
TTACTTTCTACATTCATAGA	YER022W	SRB4	0	0	1.5836343757187e-14	2051	156	9.61937910947919e-13	0	0	-0.0726211084808039	TRUE	TRUE	TRUE
GGTAGGAACAAGTCGACTCT	YHR188C	GPI16	0.0116482169980668	0.0126161098009332	0.999365486002211	1950	151	1	0.0116482169980668	0.0382406861889851	0.00920480065193396	FALSE	FALSE	FALSE
GTTAGGCGTGGTGCTAAAGA	YJR057W	CDC8	0	0	6.43323380701614e-06	947	127	0.000115395231911981	0	0	-0.0760228859792419	TRUE	TRUE	TRUE
ATTTCACAGGTCACTTAGTG	YDR288W	NSE3	0.163602523434738	0.165499560469948	0.999510126085848	1250	145	1	0.163602523434738	0.328639797137633	-0.00656733322885466	FALSE	FALSE	FALSE
TATTAGCTGTCTATTGATTA	YPL083C	SEN54	0.454337307996064	0.45543830264491	0.999749195676098	779	132	1	0.454337307996064	0.65121478212398	-0.00474148031931988	FALSE	FALSE	FALSE
GGAAAAGTTTCACAAGAATC	YNR041C	COQ2	0.190231796738253	0.192010870894447	0.999649501870588	999	143	1	0.190231796738253	0.367173954656485	-0.00664308209672146	FALSE	FALSE	FALSE
AAGGAAAAAGGTCCTTAGTA	YIL143C	SSL2	0	0	2.13915828432934e-20	1316	138	2.63873401903887e-18	0	0	-0.424304118298494	TRUE	TRUE	TRUE
TAATCTCGTATTCTCGCATC	YMR193W	MRPL24	0.0370143542028947	0.0383442371905702	0.999597767615324	794	150	1	0.0370143542028947	0.103467251619458	0.0129472418622788	FALSE	FALSE	FALSE
GTTGCAACCGATATCTGGAT	YDL033C	SLM3	0.133604779891105	0.135820678331012	0.999643322130159	987	128	1	0.133604779891105	0.283512313495762	-0.00722349486693205	FALSE	FALSE	FALSE
TTTCATCCGTCAAAGGGCAT	YPL132W	COX11	0.955193788477402	0.955267748501166	0.99978097751986	443	111	1	0.955193788477402	0.977127856114568	-0.0005160218394561	FALSE	FALSE	FALSE
CTGTGTTGAGTAGTCTATAT	YBR192W	RIM2	0.372610020466576	0.373897106572347	0.999406125406364	1674	155	1	0.372610020466576	0.577351088921635	-0.00386376373049143	FALSE	FALSE	FALSE
GCGAAAGGATATATTGACTG	YOR187W	TUF1	0.735999216578396	0.736499807170175	0.999745247621272	534	108	1	0.735999216578396	0.862016905669686	0.00210538544667095	FALSE	FALSE	FALSE
ATTCCATCAGCCATCTCAAG	YDL164C	CDC9	0.0841999404488811	0.0858870440005917	0.999669933475747	824	146	1	0.0841999404488811	0.199949917825438	0.0100473115549939	FALSE	FALSE	FALSE
AACTGTTTCTAGTTTCCCTT	YPL083C	SEN54	1.71649595648304e-08	6.81939883673266e-07	0.273429516489773	615	140	1	1.71649595648304e-08	9.2980730291382e-08	-0.0425101360508703	TRUE	TRUE	FALSE
AAAATCTGCACAAAGGAATA	YPR016C	TIF6	4.51559900582765e-11	7.65109309242007e-10	0.915004023854618	523	114	1	4.51559900582765e-11	2.68756920784857e-10	-0.0507605277515261	TRUE	TRUE	FALSE
TTAGTAAGATTATACTGAAA	YNL259C	ATX1	0.609948520006794	0.610722016910191	0.999894410589234	780	124	1	0.609948520006794	0.776553483388037	-0.00265677268773644	FALSE	FALSE	FALSE
GGCATTCACTCAGCGTTCAT	YKL085W	MDH1	0.0552531678788448	0.0569139874937177	0.999663310505381	823	141	1	0.0552531678788448	0.14447640146272	0.0107830638070514	FALSE	FALSE	FALSE
TGCTATGATGTTCAACGCAA	YGR211W	ZPR1	0.0837321914735464	0.0857582958683056	0.99961415008731	863	130	1	0.0837321914735464	0.199134078624569	-0.00933923486932628	FALSE	FALSE	FALSE
TGAGAAAGAACAGAAGTAAA	YJR121W	ATP2	0.0946578842354254	0.137443064934065	0.314624571203392	2195	157	1	0.0946578842354254	0.219200536659563	-0.00588350255031402	FALSE	FALSE	FALSE
TACTTACCAACATTAAGCAT	YLR025W	SNF7	0.252418014315532	0.254280367864537	0.999656935766145	929	130	1	0.252418014315532	0.445342258091466	-0.0055288261155605	FALSE	FALSE	FALSE
AAGCAAAGATCCGTTAAATA	YDL097C	RPN6	0	0	3.33572828420081e-12	2418	158	1.47767234158686e-10	0	0	-0.0883876792413368	TRUE	TRUE	TRUE
ACTTTACGATTGAACACCTA	YHR088W	RPF1	0	2.22044604925031e-16	0.999851585824465	547	120	1	0	0	-0.0676367043990871	TRUE	TRUE	FALSE
GATGTATGTTTCTCTTTGTA	YMR089C	YTA12	0.995117197395949	0.984909479215517	0.00621853653735034	613	108	0.0603634696809625	0.995117197395949	0.99714851332317	-3.63122082950322e-05	FALSE	FALSE	FALSE
ATAGGGGCAAAGTCTGAGAA	YIL062C	ARC15	0	0	0.001998124701679	1628	152	0.021938560828435	0	0	-0.188987687996672	TRUE	TRUE	TRUE
GAATACTTGGGACGATGTAT	YJR067C	YAE1	0.38833432621138	0.38953549389514	0.999441754445182	1629	157	1	0.38833432621138	0.592779187592657	-0.0036917967615562	FALSE	FALSE	FALSE
ATATAGAACGGGAATTTGGA	YHR038W	RRF1	0.0900599509419664	0.0918345908088366	0.999895677342547	672	136	1	0.0900599509419664	0.211175965692233	0.0113814731979321	FALSE	FALSE	FALSE
ATCTAATCCCCTGGGCGCCG	YNL074C	MLF3	0.0465882712761025	0.0700105162580793	0.105121974192313	936	134	0.701805153267249	0.0465882712761025	0.125587818029763	0.0100577502078499	FALSE	FALSE	FALSE
GGTGGACTTTGTTTTGATAG	YML048W	GSF2	0.0518760724517162	0.0537312485110852	0.999656644544133	1116	134	1	0.0518760724517162	0.137148464573811	0.00922170150554087	FALSE	FALSE	FALSE
GAATGGTTTATTTTCAGGTA	YNL263C	YIF1	0.847517836070022	0.847783731852068	0.999911095779058	539	114	1	0.847517836070022	0.924840981913886	-0.00119522061119438	FALSE	FALSE	FALSE
CCTCCTTTGTAACAAACGAG	YPR181C	SEC23	0	0	0.00165906609371755	356	131	0.0185270082721829	0	0	-0.616369994769802	TRUE	TRUE	TRUE
AAAGCAGCATGAGAAAACGA	YOR176W	HEM15	0.702401356009475	0.697484898114525	0.667432034794031	750	121	1	0.702401356009475	0.841269950015479	0.0019510798325146	FALSE	FALSE	FALSE
AGGCCGTGCGCACTCTGACA	YKL035W	UGP1	0.0481152503118878	0.0501130260281732	0.999752619149247	460	105	1	0.0481152503118878	0.128494324367223	-0.0147575786129841	FALSE	FALSE	FALSE
TCAGTCAGCAAACTATGATC	YGL119W	COQ8	0.114491113271808	0.116502170187367	0.999608792477291	1432	144	1	0.114491113271808	0.252579872069368	0.00665683479200246	FALSE	FALSE	FALSE
GTATGATACCCGCTCGTGAA	YJR017C	ESS1	0.873432335398804	0.873682511092814	0.999771848668634	498	101	1	0.873432335398804	0.938269735078683	0.00103701262446915	FALSE	FALSE	FALSE
GTAGCTAGCTTGTATATTTT	YHR008C	SOD2	0.0034077716865738	0.00380174498549801	0.999624172512546	789	154	1	0.0034077716865738	0.0124450474176088	-0.0198868190845374	FALSE	FALSE	FALSE
GGTAAAGCAAGAGGCATTTA	YCL031C	RRP7	0	0	6.90587600706932e-43	2601	155	7.91018768924025e-40	0	0	-0.16059672674076	TRUE	TRUE	TRUE
TTCATTTGTATGATGGTTCA	YBR087W	RFC5	0.0404436692751463	0.042217608186143	0.999669883923355	963	133	1	0.0404436692751463	0.111613389528003	0.010488382674951	FALSE	FALSE	FALSE
TTATATGATATTTGGATATT	YPR093C	ASR1	0.0237189892445089	0.025046475549752	0.999880912058857	765	131	1	0.0237189892445089	0.0710329237105819	0.0121425756107598	FALSE	FALSE	FALSE
GCTAATTGGCGTCGGTGATT	YNL247W	NA	2.68673971959288e-14	2.86304313590335e-12	0.937606055218171	1398	143	1	2.68673971959288e-14	1.82384355054836e-13	-0.034129296070247	TRUE	TRUE	FALSE
GAGAAGATCCGCCACAAGAG	YHR050W-A	NA	0.456789346667739	0.457788474263732	0.999857908128882	1162	152	1	0.456789346667739	0.653826136803296	0.00370480165364032	FALSE	FALSE	FALSE
GCATGGCGCGAAGTCTCTCA	YHR100C	GEP4	0.314489475974289	0.315967919246245	0.999580292377308	1247	146	1	0.314489475974289	0.517841439178381	0.00456367384699038	FALSE	FALSE	FALSE
AGGCAGGGGGCGGTGGAACC	YJR045C	SSC1	0	0	1.8566086459193e-19	822	123	2.06754001708069e-17	0	0	-0.22398519715098	TRUE	TRUE	TRUE
CAACATTGAATTAGTTCGTG	YFR037C	RSC8	0.149624506327606	0.151335631373457	0.999893376524448	314	106	1	0.149624506327606	0.308444244594605	-0.0161359819563841	FALSE	FALSE	FALSE
AACGTTTTCAAAAGAGGGTG	YLR229C	CDC42	0.097413439634993	0.132732773032634	0.458486495525536	1574	144	1	0.097413439634993	0.224221517529067	-0.00664039895034664	FALSE	FALSE	FALSE
TGAACGTGGAAGAGCAGACG	YER154W	OXA1	0.0118530117061357	0.0129150225186152	0.9997181189649	929	132	1	0.0118530117061357	0.0388176449542851	-0.0123756498477423	FALSE	FALSE	FALSE
AAACTGCTGCAGTTTCATCG	YOR249C	APC5	0	0	8.29227783751517e-20	1917	157	9.77757113252892e-18	0	0	-0.134002974188174	TRUE	TRUE	TRUE
GCGTTGTACGAACAGCGCGG	YDL061C	RPS29B	0.860443292449481	0.860676875228414	0.999667009895127	1023	133	1	0.860443292449481	0.931583717879499	0.000784049604645046	FALSE	FALSE	FALSE
AAGCGCTGGACCAAGGGATC	YKL148C	SDH1	0.00980519546881675	0.0185093923814559	0.394088762456828	578	122	1	0.00980519546881675	0.0328767260867854	0.0153688470706336	FALSE	FALSE	FALSE
GCCAGTCAGTGATTATTACC	YPL017C	IRC15	0.984118673647687	0.984139807078926	0.999863550748997	982	155	1	0.984118673647687	0.992059132718232	0.000112395610548904	FALSE	FALSE	FALSE
AAGCTGAGTTGGGCACTGAT	YCL040W	GLK1	0.878055679679327	0.878233328005336	0.999692326058577	857	142	1	0.878055679679327	0.941218396040803	0.00081741955025596	FALSE	FALSE	FALSE
GGCAATAGATTGTGATTAAT	YLL003W	SFI1	0	3.13549186614637e-12	0.0223782053531122	1319	154	0.191224625233599	0	0	-0.0419500136520176	TRUE	TRUE	FALSE
TGCACAGAAGTTAGAAGATG	YDL133W	SRF1	0.319854860166323	0.321505860585864	0.999740284714106	601	114	1	0.319854860166323	0.524284689011125	0.00621270504904117	FALSE	FALSE	FALSE
GTAACGGGGTGTCACTGTCA	YLR268W	SEC22	0.147969582952633	0.15010004754454	0.999734916955441	847	125	1	0.147969582952633	0.305897923293259	0.00698790061115405	FALSE	FALSE	FALSE
GGTTGCAGCAGTGCTCGCGC	YKL019W	RAM2	0.852334509565579	0.993733265608466	0.185869757457766	2025	143	1	0.852334509565579	0.927690902588167	-0.000617564381632396	FALSE	FALSE	FALSE
GTAGGTGAATGTCCCGCCGG	YKL095W	YJU2	0	0	3.86505678277639e-39	2195	154	3.09900252843011e-36	0	0	-0.154846167509128	TRUE	TRUE	TRUE
TGATTTATTGATAAAGTCAC	YDR498C	SEC20	0.387753464245241	0.388922903656713	0.999603026192656	1234	154	1	0.387753464245241	0.592369463120645	-0.00417077985437278	FALSE	FALSE	FALSE
TGTTCGTTTGTATGTAGTTT	YNL162W-A	NA	0.0322220165691649	0.0723072052581666	0.0554163260825963	936	133	0.421563664639713	0.0322220165691649	0.0921269282578442	-0.0129558778432203	FALSE	FALSE	FALSE
TATTATGAAAGTTACATATG	YNL038W	GPI15	0	1.14121445626836e-09	2.06064318279512e-07	919	129	4.5641538783567e-06	1.14121445626836e-09	6.47495845428411e-09	-0.0479665019301543	TRUE	TRUE	TRUE
GCAAGGATCTTCTGAATATT	YOR372C	NDD1	0.706218862032535	0.706772520296874	0.999847041426993	616	115	1	0.706218862032535	0.843058890891028	0.00223725299582246	FALSE	FALSE	FALSE
GAGAGATATTACCTGCAAAA	YGL171W	ROK1	0.762922424034695	0.763344276356202	0.999762952644435	594	121	1	0.762922424034695	0.875264606967108	-0.00192186775791259	FALSE	FALSE	FALSE
TTTGGCACTAATCAATTAGA	YMR123W	PKR1	0.0791001780742512	0.0858824640803812	0.293656406074121	1020	141	1	0.0791001780742512	0.190377102257962	0.00867963848817297	FALSE	FALSE	FALSE
TTTCATCTATTTAGCCGCCA	YMR076C	PDS5	0.0624376049783422	0.0777567290268711	0.0517247305476412	1348	140	0.395733673216591	0.0624376049783422	0.158908660035355	0.00757341087976764	FALSE	FALSE	FALSE
TTAAATCACCAATTCAAAGA	YDR211W	GCD6	0	0	0.00117860023857617	1215	138	0.0134615622690936	0	0	-0.105353371930964	TRUE	TRUE	TRUE
CACCTGTGCCTTTTGGTATT	YDL015C	TSC13	0.0748041999227648	0.076995509742354	0.999830739745157	353	94	1	0.0748041999227648	0.18272555477782	0.0121331952027034	FALSE	FALSE	FALSE
ATACAAGCAATGAACCCTTA	YLR115W	CFT2	0	0	2.6078058281379e-07	2039	148	5.71294730328133e-06	0	0	-0.0610573925632484	TRUE	TRUE	TRUE
TTGATAGCGGATATTTATAT	YCL040W	GLK1	0.00565074810713317	0.00641365835962004	0.999821599080867	550	109	1	0.00565074810713317	0.0198432096254431	0.0148457103083443	FALSE	FALSE	FALSE
CGTGAACAGATACGTATAGA	YER154W	OXA1	0.66162470523223	0.70633119381045	0.33658332386897	133	51	1	0.66162470523223	0.812911151240887	0.00501811581766323	FALSE	FALSE	FALSE
AGTTGCGATGCGCCAACTCC	YGR003W	CUL3	0.734044754301355	0.795429499356495	0.0915515466844414	2108	151	0.62847628537316	0.734044754301355	0.860589385924783	-0.00112325643215895	FALSE	FALSE	FALSE
GATTTTGTTGATTTACGTGG	YMR208W	ERG12	0.175742761633177	0.177291568257049	0.999728661947662	710	147	1	0.175742761633177	0.346344572274626	0.00830742950971243	FALSE	FALSE	FALSE
GCAGATTGTTTAAGAAAAGC	YLR115W	CFT2	0	0	2.55267905292144e-08	2056	156	6.62374778198191e-07	0	0	-0.106683755445186	TRUE	TRUE	TRUE
GAGAGTAGTTACATATGTAG	YML065W	ORC1	0.268747150049237	0.303478640701877	0.660910673961683	1726	153	1	0.268747150049237	0.463841959514474	-0.0047636507029438	FALSE	FALSE	FALSE
TATTAATAGGTGCTTCTTCC	YMR053C	STB2	0.121514932669557	0.1237491636747	0.999625944342416	842	128	1	0.121514932669557	0.263364480998064	-0.00804882108177376	FALSE	FALSE	FALSE
AAACGTCCTCTTCTCTCTTA	YAL001C	TFC3	0.265351455323751	0.267177393084042	0.999716203636509	655	117	1	0.265351455323751	0.46045944098063	-0.00671774877043337	FALSE	FALSE	FALSE
ACTTAATAAATTATTTCCTC	YJL038C	LOH1	0.905793182722005	0.905929817536979	0.999440657665679	1675	158	1	0.905793182722005	0.955115605140381	-0.000474681000250113	FALSE	FALSE	FALSE
TTTAGGAAACTAGGTGGGAG	YIL115C	NUP159	0.000954402660805931	0.00115700590684897	0.999448111748092	1318	155	1	0.000954402660805931	0.0037654754585045	-0.0176813544404677	FALSE	FALSE	FALSE
TGCTCGCGCCGGTTTTCGAT	YKL019W	RAM2	0.0729474738773477	0.0750707874126723	0.99956846867577	1095	128	1	0.0729474738773477	0.179172762890532	-0.0103241092235464	FALSE	FALSE	FALSE
ATGTGGTCCTTTCGGCGATT	YGR091W	PRP31	0.198565768930217	0.200366002102058	0.999585799055939	912	139	1	0.198565768930217	0.377944389723065	-0.00778062102783972	FALSE	FALSE	FALSE
ACGAAACTCAGAATTTATAA	YGR074W	SMD1	0.0647963021201738	0.0667033448324815	0.999635887896749	871	132	1	0.0647963021201738	0.163497478582317	-0.00957506612864486	FALSE	FALSE	FALSE
ATATGTAGTCGCATCTTGAT	YDR299W	BFR2	4.2632564145606e-14	7.63311636120534e-12	0.999953127960625	186	66	1	4.2632564145606e-14	2.85773634410805e-13	-0.110320865959774	TRUE	TRUE	FALSE
CGGCCCTCGTATAAGCCGCA	YMR202W	ERG2	0.546414835117693	0.547339016294085	0.999610932546429	1146	133	1	0.546414835117693	0.73232440940913	0.0026715514942183	FALSE	FALSE	FALSE
GAAAAATTCATTACCCTCTG	YDR086C	SSS1	0.222956765704836	0.224854745048005	0.999634982621954	1014	134	1	0.222956765704836	0.409964309783411	-0.0057555967641427	FALSE	FALSE	FALSE
ACATATAAGTATACGCAAAT	YHR011W	DIA4	0.0636708563139357	0.0656469739775771	0.999608894613284	1156	133	1	0.0636708563139357	0.16127938548778	-0.00818447624042313	FALSE	FALSE	FALSE
GATTGACGGGTAACCCTAAA	YFR050C	PRE4	0.000212992595938877	0.000295565762780337	0.999676121976293	917	131	1	0.000212992595938877	0.000899189911343853	-0.0199956019458208	FALSE	FALSE	FALSE
ATAATTTACCAATAACGAAA	YHR007C	ERG11	0.124844394482214	0.126897334711601	0.999625722284113	827	130	1	0.124844394482214	0.268764100581071	0.00827170729140495	FALSE	FALSE	FALSE
AGGGGAACGATAATATATAA	YHR011W	DIA4	0.513412753353351	0.559850042215247	0.182670010987278	661	118	1	0.513412753353351	0.703594879253644	0.00401040756678936	FALSE	FALSE	FALSE
GGAGTTTTCATTTTATTCGC	YNL237W	YTP1	0.118434853099399	0.162360826542806	0.166502433115498	2452	147	0.986207730897808	0.118434853099399	0.258646749468233	0.00477122660691041	FALSE	FALSE	FALSE
GCTGAGTGAATGCCGAGAAG	YKL085W	MDH1	0.00239605032919266	0.0028286475487096	0.999444567368178	1592	142	1	0.00239605032919266	0.00895948483635147	0.0114285280966307	FALSE	FALSE	FALSE
TGACTCAGAAGAGAAAACAG	YBR038W	CHS2	2.22044604925031e-16	7.15427717068451e-13	0.566515563166527	1610	146	1	2.22044604925031e-16	1.61683160552586e-15	-0.0345479980814948	TRUE	TRUE	FALSE
GGTTTAAAGCGAAGAGGTAA	YPL076W	GPI2	0	0	5.17382383223677e-57	4525	158	1.38279064956248e-53	0	0	-0.0814386141957117	TRUE	TRUE	TRUE
AAAAAGAGCCCTTCAGACAT	YMR282C	AEP2	0.937000065314956	0.925079442709811	0.926154002439555	932	124	1	0.937000065314956	0.96915617644562	0.000358024129662123	FALSE	FALSE	FALSE
GGAAGAAAGACGCAATCAAT	YGL135W	RPL1B	0	0	0.840315187011197	1234	135	1	0	0	-0.053388238182864	TRUE	TRUE	FALSE
AAGAGCTTTTCTAGATATTA	YMR286W	MRPL33	0.267501999234601	0.287416447078712	0.656720449901543	646	123	1	0.267501999234601	0.462389721402285	0.00677451673231602	FALSE	FALSE	FALSE
ATAGCAAGAAAGTGAGTGCT	YDR377W	ATP17	0.444960864315122	0.43968888257124	0.0618027692624059	1213	131	0.463549676282479	0.444960864315122	0.644257043383481	-0.00354385458029866	FALSE	FALSE	FALSE
GTGACATATATCACTGTTGA	YKL192C	ACP1	0.255287406154755	0.256985753985798	0.999484261600086	1395	145	1	0.255287406154755	0.448627605248284	0.00499781282723189	FALSE	FALSE	FALSE
TAATGGTCATCGCGTACGAA	YCR071C	IMG2	0.489134672078929	0.490409865479788	0.999799564925261	363	90	1	0.489134672078929	0.681625702425999	-0.00554819767842787	FALSE	FALSE	FALSE
AAATATACGTGCTAGAAAAA	YGR167W	CLC1	0	0	0.806825926536647	657	139	1	0	0	-0.088193812549505	TRUE	TRUE	FALSE
AATTAAATTTTAATCCGTTG	YER061C	CEM1	0.769929185770704	0.77031885040218	0.999430831908392	1918	147	1	0.769929185770704	0.880154325156671	0.000981419275515295	FALSE	FALSE	FALSE
TTCGCAGTTATCATCTAACC	YKL002W	DID4	0	0	0.0642420848023004	491	107	0.478206481675467	0	0	-0.101067153880818	TRUE	TRUE	FALSE
ATTATGATCATCTATCATTC	YPL012W	RRP12	2.10266803968295e-10	3.00440447187356e-07	0.00754449924991279	1234	135	0.0715879230601192	2.10266803968295e-10	1.22686242169856e-09	-0.0281693436313219	FALSE	FALSE	FALSE
TGGAGTCTGTTTGGTAATGT	YPL098C	MGR2	0.0630877760494273	0.067485715251123	0.323789979540948	1162	131	1	0.0630877760494273	0.160186546578514	0.00862229936520877	FALSE	FALSE	FALSE
GCTAGATTTACCAATATCAA	YDR272W	GLO2	0.371153249740458	0.372630003679723	0.999904430043182	448	106	1	0.371153249740458	0.576448027181296	0.00586143016917798	FALSE	FALSE	FALSE
TTGCTACACATGTCTAACTA	YOR354C	MSC6	0.146167930900673	0.206688539111141	0.381315772072542	910	127	1	0.146167930900673	0.303346699982059	-0.00720863436319698	FALSE	FALSE	FALSE
GTGGCGGATCTTCTCAATGC	YHR050W-A	NA	0.155261510726104	0.218345961257725	0.344912504025515	1024	130	1	0.155261510726104	0.316556785628067	-0.00682193792410764	FALSE	FALSE	FALSE
GGTGATCATCAGCTACGAAT	YHR005C-A	TIM10	0.759562510111139	0.759992818746007	0.99947010867817	2197	142	1	0.759562510111139	0.873785714386713	-0.000933344139289854	FALSE	FALSE	FALSE
CATAGTTAAGTTGCGCCAAA	YPL083C	SEN54	0.0208694782318435	0.0219909359259085	0.999777117710104	663	136	1	0.0208694782318435	0.0636233224359714	0.0143488245003319	FALSE	FALSE	FALSE
GATTCGCTAAATGTAATCAA	YHR187W	IKI1	0.000594210808426032	0.00223476417774826	0.209319366453584	2002	155	1	0.000594210808426032	0.00240231369195739	-0.0121916325764821	FALSE	FALSE	FALSE
AAGTACTGCGCTAATAATTC	YOR340C	RPA43	0.025790587213613	0.0272402445572105	0.999432810392113	1724	145	1	0.025790587213613	0.0760438167309803	0.00793868705647812	FALSE	FALSE	FALSE
GCAGTCTTTTCAAATTTTCC	YDR322W	MRPL35	0.594119958969016	0.594903644311161	0.999840109028074	621	119	1	0.594119958969016	0.766857434805056	0.00322889868567503	FALSE	FALSE	FALSE
ATAGTCATCTCTTGATGTCA	YDR138W	HPR1	0.47276348137217	0.473693646221287	0.999621601752088	952	152	1	0.47276348137217	0.667279019394487	0.0041067566705108	FALSE	FALSE	FALSE
TCCAAAAAATTAGCTGGACT	YER074W-A	YOS1	0.267324189206787	0.2688171221577	0.999614698755192	1137	153	1	0.267324189206787	0.462334130968184	0.00602532570829243	FALSE	FALSE	FALSE
GCTGGCTGGAGAACAATAGC	YHR042W	NCP1	0	4.91362506238602e-12	6.76379502211492e-05	1535	150	0.000996913758958041	4.91362506238602e-12	3.02786565143341e-11	-0.0413139650352764	TRUE	TRUE	TRUE
TATCTTGTATACAATATTCA	YKL169C	NA	0.398944177280382	0.400305367426822	0.999745535009002	761	126	1	0.398944177280382	0.603081601720601	0.00459411772885229	FALSE	FALSE	FALSE
GTGTCCTAACTAAAATAATT	YGR099W	TEL2	0.839440794659311	0.839713570092085	0.999431179160401	1514	139	1	0.839440794659311	0.920249837748704	-0.000799561210425442	FALSE	FALSE	FALSE
TCTAATATGCAGCAAGTTAC	YOR221C	MCT1	0.587821364538806	0.588780148349122	0.999817093595283	374	91	1	0.587821364538806	0.76193836265802	0.00457651527536556	FALSE	FALSE	FALSE
TACCCGATTGGGCACCCGGC	YKL112W	ABF1	0.00358455486323372	0.00831357750747408	0.156406665729058	2053	144	0.94228077852859	0.00358455486323372	0.0130446556234883	-0.00932521582587563	FALSE	FALSE	FALSE
TTTCTTCCATCATTTTGTAA	YBL074C	AAR2	0.663234358516822	0.663800709728972	0.999970197490992	759	134	1	0.663234358516822	0.813766429787169	-0.00273592851556734	FALSE	FALSE	FALSE
GAGCCGCGAACGGGTAAGTA	YDR411C	DFM1	0	0	0.000340346694267176	1390	137	0.00438025649218976	0	0	-0.0970726335417696	TRUE	TRUE	TRUE
GTGAAGGGGTAGAAGCGCAC	YBL099W	ATP1	0.123954982028957	0.248609518199425	0.0418089597369296	1376	138	0.330420778398772	0.123954982028957	0.267173180215799	-0.00650465555884033	FALSE	FALSE	FALSE
GTAACGAGTTTGTAGATTAG	YBR091C	TIM12	0.52383583289864	0.524746221121888	0.999600850543229	1001	140	1	0.52383583289864	0.712609739009744	-0.00329445587122292	FALSE	FALSE	FALSE
AGGTAATAATCACTGACTGG	YPL017C	IRC15	0.736978208866308	0.737417936603335	0.999473182014408	1684	147	1	0.736978208866308	0.862659410203123	-0.00139984418565647	FALSE	FALSE	FALSE
TAGTATTTTCAGGACTTAAA	YJR021C	REC107	1.21902488103842e-13	2.05668593267205e-10	0.187644825350452	1827	146	1	1.21902488103842e-13	8.01059218957788e-13	-0.0289603342824395	FALSE	FALSE	FALSE
AGAGGATGTCAACAATTAAT	YGL225W	VRG4	0.333465273798148	0.334924308708702	0.999700583721278	1146	144	1	0.333465273798148	0.538679119988074	0.00432439735754199	FALSE	FALSE	FALSE
GTCGTAGTGAATGACACAAG	YNL287W	SEC21	0	0	1.77873018620163e-26	2160	157	3.96162739804574e-24	0	0	-0.106214157622239	TRUE	TRUE	TRUE
TCCCTTGGACATCACTGACA	YHR036W	BRL1	0.802675225140583	0.959627490121048	0.484758738235697	1860	146	1	0.802675225140583	0.90220384979645	-0.000836754578994851	FALSE	FALSE	FALSE
GAGCTACAAAGAAAACTGAA	YGR112W	SHY1	0.662119286106472	0.662669104665847	0.999582969630579	1233	151	1	0.662119286106472	0.813218990581852	-0.00205222287503299	FALSE	FALSE	FALSE
AGCCCCGCTACCCGCATAAC	YMR054W	STV1	8.13201923616225e-05	0.000128401837641512	0.999724597740409	579	113	1	8.13201923616225e-05	0.000355089314903664	-0.0254300690168653	FALSE	FALSE	FALSE
AAAATCATAACCACTGATTA	YGL169W	SUA5	0.110063722046559	0.131486604716649	0.0350966807430585	1561	143	0.283960833701153	0.110063722046559	0.245583177570753	0.00660189991792519	FALSE	FALSE	FALSE
TCAAAAAGTGTGTCAGAGGT	YLR382C	NAM2	0.0171551681140875	0.0181622741032935	0.999628296230206	734	146	1	0.0171551681140875	0.0537448154633214	0.0148769964971849	FALSE	FALSE	FALSE
TATTATGAAATCGTTGGAGA	YLR182W	SWI6	0.0725568199670813	0.0746095522566015	0.99960419986463	1066	132	1	0.0725568199670813	0.178322509404074	0.00892255113091158	FALSE	FALSE	FALSE
AAAATTGCTTACCCGCACTG	YOR199W	NA	0.998357693546354	0.998360375745393	0.999861805690233	582	118	1	0.998357693546354	0.998731423653746	1.26103408689031e-05	FALSE	FALSE	FALSE
AAGTACACAATGGATAGAAC	YML104C	MDM1	0.00766577147332048	0.00850085293967573	0.999553659099974	1080	135	1	0.00766577147332048	0.0263084288962373	-0.0119403475967961	FALSE	FALSE	FALSE
GAAAAAAGTTTCCCGTACAA	YBL026W	LSM2	0.28719522358412	0.288625892674911	0.999572822102517	1197	155	1	0.28719522358412	0.485747701998711	0.00602131850102033	FALSE	FALSE	FALSE
AATTTGTATGAAATGCTCAG	YLR410W	VIP1	0.109304718218884	0.13593397068088	0.742696283081055	524	107	1	0.109304718218884	0.244380155861353	-0.010429406045284	FALSE	FALSE	FALSE
AAATTTTCAGTCGCTTTACA	YLR222C	UTP13	0.716525912533377	0.717037373094204	0.999936583872033	782	126	1	0.716525912533377	0.848745617325199	-0.00183226338354075	FALSE	FALSE	FALSE
AACACTTTATTTATTCATCG	YGL237C	HAP2	0.109311118737534	0.111222131450756	0.999638774576035	795	135	1	0.109311118737534	0.244380155861353	0.00852532885291706	FALSE	FALSE	FALSE
TTATTTAGGAATTCTTACTC	YDL098C	SNU23	0.335619049316949	0.349908185286552	0.733710626847711	1029	136	1	0.335619049316949	0.540618428445646	0.00482353684384229	FALSE	FALSE	FALSE
AGAACTCACCGTCAAGAGGA	YGL060W	YBP2	0	0	0.538240766608977	1291	155	1	0	0	-0.195523041997665	TRUE	TRUE	FALSE
AAAGGTGAAGGTTTCCCCAG	YNL137C	NAM9	0.538001358151903	0.538940399919233	0.999653291049629	767	124	1	0.538001358151903	0.725144063265603	-0.00356573244794682	FALSE	FALSE	FALSE
AAATACGGAGGAATACGATA	YBR264C	YPT10	0.211705011261619	0.213525053686116	0.999533274381216	1388	146	1	0.211705011261619	0.396469723520289	-0.00707085940489736	FALSE	FALSE	FALSE
TGAGGATACAGACAATTTGA	YDR231C	COX20	0.230855911111259	0.232656726563401	0.999888829190082	852	136	1	0.230855911111259	0.420553175207751	-0.00583888396038188	FALSE	FALSE	FALSE
TCTTATGTTTGGCGTGCTAA	YDR331W	GPI8	0.239509936598287	0.256768515737517	0.581873634840169	781	119	1	0.239509936598287	0.430192883345611	0.00610771953441397	FALSE	FALSE	FALSE
ATTTTAACAACAACAATATG	YDL107W	MSS2	0.0580999216056071	0.0912749354478948	0.0217916864878409	1106	138	0.187072529185769	0.0580999216056071	0.15044031761862	-0.00815080663480259	FALSE	FALSE	FALSE
AATATACACTTCAGCAGAGG	YBR255W	MTC4	0	0	0.999374093256451	1384	140	1	0	0	-0.060507032021907	TRUE	TRUE	FALSE
GAGCCTTTAGTAAAGTTCGA	YER058W	PET117	0.937994225401863	0.93808958528364	0.999640207792348	1042	143	1	0.937994225401863	0.969538515066363	0.000379845694157623	FALSE	FALSE	FALSE
TACATATAATAAGTCCAAGA	YDR052C	DBF4	0.621659428537629	0.622272879310963	0.999675059580209	871	144	1	0.621659428537629	0.783746444187163	-0.00268034901733219	FALSE	FALSE	FALSE
AGTCGTATTCTTCCACATCA	YDL087C	LUC7	0.00872680021378947	0.0095374355712754	0.999619116550285	899	144	1	0.00872680021378947	0.0296201343412151	-0.0166836962847685	FALSE	FALSE	FALSE
GTGAAAAAGGCGTCTTTTGG	YMR203W	TOM40	0	0	1.01110371551796e-05	937	133	0.000176239773717891	0	0	-0.118587286423346	TRUE	TRUE	TRUE
TATCTTGGCTTTGTCTCTAT	YDR079C-A	TFB5	0.71273766177238	0.71316673310522	0.999684645796628	846	148	1	0.71273766177238	0.84627041386688	0.00232623479999666	FALSE	FALSE	FALSE
GGAAGCAATGAGCTGGCAAC	YOR224C	RPB8	0.771295397113983	0.77167057655727	0.999194277857844	2379	153	1	0.771295397113983	0.880925965316663	-0.000987907683403832	FALSE	FALSE	FALSE
TTGAAGTTTGGTCTTGGATT	YDL015C	TSC13	0.850677315376555	0.850934299526286	0.999572099939304	1250	138	1	0.850677315376555	0.927009659747477	0.000752914165961731	FALSE	FALSE	FALSE
TTGAGTAATATCACCTTACA	YIL036W	CST6	0.00901225102190983	0.00969745142148171	0.999861383169434	644	146	1	0.00901225102190983	0.0304343792934503	0.0199339756345717	FALSE	FALSE	FALSE
GTGAACCATTTATACAGAAT	YGR076C	MRPL25	0.242672089245351	0.244576883577969	0.999639057395308	833	124	1	0.242672089245351	0.434358629187412	0.00580222235195141	FALSE	FALSE	FALSE
TATAAACAATCCTGTTGTCT	YML089C	NA	0.148694838629723	0.150515140731702	0.99962911023989	770	139	1	0.148694838629723	0.307080505227844	-0.00822055738399092	FALSE	FALSE	FALSE
AAAGCTGTATCACTTTCAAC	YFR028C	CDC14	0.651121154683721	0.651805343124907	0.999662776319885	761	121	1	0.651121154683721	0.805064512199166	-0.00274744524776105	FALSE	FALSE	FALSE
GGCATGCAAGGTTGCAATTT	YLR324W	PEX30	0.104623241910236	0.106738845153107	0.999478172835539	1717	140	1	0.104623241910236	0.23640570842033	0.0058331843385122	FALSE	FALSE	FALSE
GTAAAGTAGAGTGGTTTAAT	YKL082C	RRP14	0.975561868041531	0.975596621013436	0.999613588337992	912	144	1	0.975561868041531	0.986887002661067	-0.000183853210553246	FALSE	FALSE	FALSE
ACGTGATCACTTACCAAATT	YHR098C	SFB3	0.514988336305486	0.503052844147651	0.620974087410671	1839	152	1	0.514988336305486	0.704919247120381	0.00235730769367295	FALSE	FALSE	FALSE
TAGCCTAGCCTACGAGTTGT	YGL091C	NBP35	0.72207900567868	0.722619029708203	0.999735858666031	725	116	1	0.72207900567868	0.852464252137705	-0.00196532196137303	FALSE	FALSE	FALSE
TGTTACGGCCGAGGAAGAAC	YLR338W	OPI9	0.101054387177801	0.103036497851683	0.999288146265554	1845	148	1	0.101054387177801	0.230353432472116	-0.0076014477324011	FALSE	FALSE	FALSE
TGAACGGCTTAAACAACGAA	YPR025C	CCL1	0.98942185154162	0.989437852504197	0.999929542771538	489	120	1	0.98942185154162	0.99425319158857	-8.85591502091621e-05	FALSE	FALSE	FALSE
ATTAACTTGGATAGTGACGT	YMR066W	SOV1	0.660541254623271	0.661247379561413	0.999752900904701	598	115	1	0.660541254623271	0.812046016876886	-0.00258488940909366	FALSE	FALSE	FALSE
TTCTCTGTGTGTGCTACCAC	YGR094W	VAS1	0	0	0.00357093034316335	732	125	0.0366603322554209	0	0	-0.0978017673332913	TRUE	TRUE	TRUE
AATAAAGCAGAAAGGCGAAA	YKL104C	GFA1	0	0	8.79522593367924e-22	1533	149	1.28218402793164e-19	0	0	-0.126875820807053	TRUE	TRUE	TRUE
GCGGCGACTATTTCCGAAAC	YDL142C	CRD1	0.306694891202845	0.308126163851825	0.999582142967456	1145	150	1	0.306694891202845	0.509484654532368	-0.00484251606673229	FALSE	FALSE	FALSE
GTGGAAGACAGTTAGTTACC	YNR011C	PRP2	0.356661860412194	0.35825286410944	0.999701158602895	774	119	1	0.356661860412194	0.561684077376525	-0.00451236135838664	FALSE	FALSE	FALSE
ACCGGATGAAAGCGGGGAGC	YDR427W	RPN9	0	4.44089209850063e-16	0.110911605244946	513	107	0.728744554606737	0	0	-0.075623977794201	TRUE	TRUE	FALSE
TTTGTTTCTTTATTAACCAA	YOR017W	PET127	0.372605636089227	0.374089618132542	0.999676288723828	959	126	1	0.372605636089227	0.577351088921635	0.00435687297055562	FALSE	FALSE	FALSE
TAATCAGCTTGTAGATTTTC	YDR225W	HTA1	0.954923110492959	0.954988427041642	0.99965930530451	1093	150	1	0.954923110492959	0.977029521183555	-0.000284361734112974	FALSE	FALSE	FALSE
TTCTAGAAAGCAATGAAAAA	YKR063C	LAS1	0.161176812832265	0.163106259102507	0.99953868513266	1238	144	1	0.161176812832265	0.325233956324256	-0.00665375226635886	FALSE	FALSE	FALSE
AGAGGTTGATATAGCTAAGT	YDL143W	CCT4	0	0	9.44921097062442e-10	628	108	3.01847703436122e-08	0	0	-0.39011816154706	TRUE	TRUE	TRUE
AGAATCAACAAATGCAAACA	YML032C	RAD52	0.000498589523435733	0.00144841415694352	0.387633981570528	820	126	1	0.000498589523435733	0.00203523024917733	-0.0188049974330247	FALSE	FALSE	FALSE
TCCGGTTGCACGGAAAGAAG	YLR323C	CWC24	0	0	1.1820933386068e-10	892	125	4.2886988185291e-09	0	0	-0.231530481034192	TRUE	TRUE	TRUE
GCGATCAATATACAAATAGA	YLR088W	GAA1	0	2.22044604925031e-16	0.999497999071557	1212	150	1	0	0	-0.0470761979399842	TRUE	TRUE	FALSE
ATAATTGTAAAGGAAGAAGA	YDL044C	MTF2	0.32885777144813	0.330592731364575	0.999842947697525	429	101	1	0.32885777144813	0.534452210358739	0.00678535678969313	FALSE	FALSE	FALSE
ATATAATGAATACACATGGA	YHR007C	ERG11	0.462706127113981	0.463643071997452	0.999599864272585	1074	155	1	0.462706127113981	0.659117807582229	0.0045227376418464	FALSE	FALSE	FALSE
AACAACAAAACGTTGGAATA	YBR187W	GDT1	0.458331278895919	0.459443878581336	0.999782092808719	840	133	1	0.458331278895919	0.655054845633774	-0.00387875845385154	FALSE	FALSE	FALSE
ATAACAAACAACGAGAAAAA	YKL193C	SDS22	0.94026279746411	0.93919465599064	0.815425777367026	721	124	1	0.94026279746411	0.969538515066363	-0.000419288590822478	FALSE	FALSE	FALSE
AGGACTTGTTTCCACCCAGG	YCR079W	PTC6	0.129644931180361	0.131781503633819	0.999738579269739	667	125	1	0.129644931180361	0.276768653919411	-0.0100836178477894	FALSE	FALSE	FALSE
AAGACCTACTTGCCCAAAAG	YKR042W	UTH1	0.120233303871869	0.122295213891182	0.999685272738232	778	127	1	0.120233303871869	0.261576769916085	-0.00920523045806	FALSE	FALSE	FALSE
TGTGACGGTCTTGCATGTAC	YFR018C	NA	0.232448714427685	0.23469493508973	0.999841585156815	427	97	1	0.232448714427685	0.421997586858413	0.0082012506661142	FALSE	FALSE	FALSE
ATTTTCCCGTAGAAGCTGTG	YDR115W	NA	0.300298350770411	0.301768926813834	0.999644190852496	874	141	1	0.300298350770411	0.502025149149508	0.00610347226101624	FALSE	FALSE	FALSE
GATATTACACCTTCTTTTGC	YER023W	PRO3	0.879990576534264	0.880184518096187	0.999538450486249	1375	142	1	0.879990576534264	0.942158714219444	0.000617404143688157	FALSE	FALSE	FALSE
TCTAAATATACTACCAAACA	YNR003C	RPC34	0.991877830911557	0.991890352781401	0.999895458343039	948	138	1	0.991877830911557	0.995478789486474	5.68559009257019e-05	FALSE	FALSE	FALSE
ACCTTTTCTACTAACAAAAT	YER136W	GDI1	0.279902955608784	0.281485506435486	0.999637374565739	894	138	1	0.279902955608784	0.477646231399664	-0.00720275575866136	FALSE	FALSE	FALSE
TCCACATGAAAGCAGCCGGT	YKL186C	MTR2	0.158553667414289	0.160732574519571	0.999693529279367	596	112	1	0.158553667414289	0.321093638768839	-0.00814676871630378	FALSE	FALSE	FALSE
GATTAAAGTGGAAAGGGCAT	YJL025W	RRN7	0.0539614586856829	0.0557499343791235	0.999616216680894	969	138	1	0.0539614586856829	0.14156054132301	-0.00948513057409669	FALSE	FALSE	FALSE
AAACACTATTTCCTCACTCT	YML129C	COX14	0.71916863378049	0.719655329620575	0.99949639295212	1348	141	1	0.71916863378049	0.850379784220972	0.00151951494247709	FALSE	FALSE	FALSE
TTGTTATGGAAGCAATGAGC	YOR224C	RPB8	0.00455217208069003	0.00520027885945795	0.999775103455005	966	128	1	0.00455217208069003	0.0162198949203964	-0.0152425091902468	FALSE	FALSE	FALSE
GGCTTACACGATTCCAGCTA	YHR009C	TDA3	0.000770946557897778	0.00729188578881113	0.0554820263898815	2489	154	0.421663400563099	0.000770946557897778	0.00307343538272824	0.0115839136977167	FALSE	FALSE	FALSE
ACAAATAAAATCAGTCCATG	YMR168C	CEP3	0.554261791960599	0.55501735294581	0.999552564292065	868	145	1	0.554261791960599	0.737390771016947	-0.00435758219257845	FALSE	FALSE	FALSE
AAGCTAAAAATTTGGCGATG	YNL207W	RIO2	0.75095428429799	0.751382067957825	0.999590405515667	1421	146	1	0.75095428429799	0.870629139149239	0.00124602107402986	FALSE	FALSE	FALSE
GGATAATACAGGAATAGAAC	YJL174W	KRE9	0	1.22032162153118e-10	6.62994967543553e-08	726	117	1.61087686356491e-06	1.22032162153118e-10	7.16726625627507e-10	-0.0609786193650188	TRUE	TRUE	TRUE
GCCATGAAAAATTTAACCAG	YER154W	OXA1	2.41694236371437e-05	3.96892306449015e-05	0.999298252165858	2297	156	1	2.41694236371437e-05	0.000110157060431484	-0.0179665870501583	FALSE	FALSE	FALSE
AACATAAAACAGTACACATA	YGR075C	PRP38	0.284452686367762	0.285919252410565	0.999591699943599	885	147	1	0.284452686367762	0.482636441610656	0.00688398988538939	FALSE	FALSE	FALSE
ATTCGATGAGATTCTCGGAA	YNL221C	POP1	0	0	1.44146222095349e-13	1018	137	7.86234291673815e-12	0	0	-0.17503346475675	TRUE	TRUE	TRUE
TTGAATGACTTCAATCCGTA	YLR115W	CFT2	0.811047672952769	0.811329029878932	0.999674868975804	1056	148	1	0.811047672952769	0.905658469266043	-0.00115775987470722	FALSE	FALSE	FALSE
GCATTTAGGGCGAACGAACT	YCL031C	RRP7	0	2.22044604925031e-15	0.952194760792774	714	124	1	0	0	-0.0595729444563624	TRUE	TRUE	FALSE
GATCAGGAAATTACCCACTT	YJL194W	CDC6	1.29896093881143e-14	1.65534252971611e-12	0.764681605735237	987	154	1	1.29896093881143e-14	8.95423030649289e-14	-0.0470055228312834	TRUE	TRUE	FALSE
AAGTACAAGGACCAAGGCAA	YEL058W	PCM1	0.667227182123036	0.654350976676264	0.885388798870184	838	123	1	0.667227182123036	0.81662008029152	0.00209897417225232	FALSE	FALSE	FALSE
AAAAATTGCCTATTACGTTA	YDL103C	QRI1	0.000286363216035479	0.00640939784067229	0.00405215729525849	1200	128	0.0409712448844673	0.00640939784067229	0.0222731436881967	-0.0153736162268082	FALSE	FALSE	FALSE
AAGGATATATTGACTGAGGT	YOR187W	TUF1	0.0257416420587471	0.0424026279894081	0.128082828459155	895	126	0.811140847712894	0.0257416420587471	0.0759274261902044	0.0110963677241616	FALSE	FALSE	FALSE
ATTACTTGCACTTACTTTGA	YOL010W	RCL1	0.622854987795788	0.623499734890844	0.999320216442662	2095	155	1	0.622854987795788	0.784181770632224	0.00193812916083406	FALSE	FALSE	FALSE
ATCGTCCGTGTTAATAATTA	YNL295W	NA	0	1.005528993403e-11	0.00495674371573619	924	123	0.0489447920108039	1.005528993403e-11	6.12097641618212e-11	-0.0479053693884397	TRUE	TRUE	TRUE
TACCGCTTCCATCATTAGGA	YER112W	LSM4	0	0	0.570437211203556	902	151	1	0	0	-0.0850448549180956	TRUE	TRUE	FALSE
GAGTGGCTGGATGAGAAGTA	YDL033C	SLM3	0.357714609879155	0.359170475503276	0.999442032479138	1751	142	1	0.357714609879155	0.562644305944906	-0.00342219056954819	FALSE	FALSE	FALSE
GATTGAACACAGCAATCTAC	YPL097W	MSY1	0.00891455678820718	0.00962722232621149	0.999621470182937	778	150	1	0.00891455678820718	0.0301552750088848	-0.0198065681561066	FALSE	FALSE	FALSE
TCGGTAAGAAAAGGCCGTGC	YHL004W	MRP4	0.430403161545151	0.431881135027275	0.840210103473933	800	131	1	0.430403161545151	0.631130259251698	0.00455828933873911	FALSE	FALSE	FALSE
TTTATCACTAAATAGCTACC	YGR002C	SWC4	6.5706744515337e-06	1.57692789295449e-05	0.830197525469142	971	146	1	6.5706744515337e-06	3.09865276929092e-05	-0.0253072339774939	FALSE	FALSE	FALSE
ATAATTGCAACTTAAAAATA	YLR033W	RSC58	0.822502131472187	0.82280909850378	0.999687476590594	666	123	1	0.822502131472187	0.91153771641691	-0.00122183777627964	FALSE	FALSE	FALSE
GGAAGAGGGTACCGACTTGT	YDR244W	PEX5	6.66133814775094e-16	9.20796772163612e-12	0.237153024327842	1041	131	1	6.66133814775094e-16	4.78101592932133e-15	-0.0396974222730352	TRUE	TRUE	FALSE
TCACGAAACCGCGCCTCGTT	YLR099W-A	MIM2	0.0235866721169818	0.0252351724739521	0.999805125215186	534	103	1	0.0235866721169818	0.0707159126259697	0.0143011584296566	FALSE	FALSE	FALSE
TTCGCGACGAGGCAGGGGCG	YDR381W	YRA1	0.461404808955036	0.462469566739134	0.999516822040664	1228	143	1	0.461404808955036	0.658199707009346	-0.00328699269850835	FALSE	FALSE	FALSE
TACGCACTATATAAACTTTC	YGL171W	ROK1	0.492739352295353	0.493783808880454	0.999563891790548	1080	134	1	0.492739352295353	0.684388667247374	0.00329278180914967	FALSE	FALSE	FALSE
AGAGTGTTTTGAGCAATCAA	YER154W	OXA1	0.948858871477683	0.948936433550711	0.999645061089324	1109	144	1	0.948858871477683	0.972967544921848	0.00029451755897889	FALSE	FALSE	FALSE
AGCAGCGAGAACACGACCAC	YHR190W	ERG9	0	1.95399252334028e-14	0.0102634723468955	287	81	0.0946979531385594	0	0	-0.108967894784841	TRUE	TRUE	FALSE
TTCCTACAAATATAAACAAC	YGR280C	PXR1	0.815559893559302	0.81578314924569	0.99963687374892	645	152	1	0.815559893559302	0.907714311984614	0.00196375192280885	FALSE	FALSE	FALSE
TTTGGTGCAGCTGACAGCGC	YBL045C	COR1	9.18669336882338e-05	0.000148897938170522	0.999922021734662	257	78	1	9.18669336882338e-05	0.000398945291972401	0.0324594041340894	FALSE	FALSE	FALSE
ATGTAAGTTGGAGATAGGGT	YLR009W	RLP24	0	0	0.000401238139531101	420	97	0.00510655143295297	0	0	-0.236962249006401	TRUE	TRUE	TRUE
GTCGTCATGACAGGTAACTA	YLR378C	SEC61	0.173253674090135	0.175025614464139	0.999514265297552	1134	150	1	0.173253674090135	0.343223094244315	-0.00700896447929784	FALSE	FALSE	FALSE
TTTGATCATTTTATTGGCAT	YBR141W-A	NA	0.765131854955164	0.76553427709563	0.999631516113565	1009	135	1	0.765131854955164	0.876655405234257	0.00135193229372924	FALSE	FALSE	FALSE
GGTGGCATGTCTTTGAAGAA	YNL221C	POP1	0.705191729378362	0.705676263612322	0.999138961850978	2831	157	1	0.705191729378362	0.842300669610597	-0.00113310001286266	FALSE	FALSE	FALSE
AGAAAGAAAGAAAAACAAAT	YER043C	SAH1	0.0888775766630098	0.134438183808716	0.205000571137014	996	123	1	0.0888775766630098	0.209260361852379	-0.00769992102464394	FALSE	FALSE	FALSE
GGGCATGAAATGAAACTATT	YDR041W	RSM10	0.816991321223505	0.817305722772914	0.999670026022699	1038	133	1	0.816991321223505	0.908435426109409	-0.00109840637422008	FALSE	FALSE	FALSE
ACCCGGGTAATACACAAGGA	YPL266W	DIM1	0.00109018630891944	0.00138977111642857	0.999716900456309	666	111	1	0.00109018630891944	0.00427594111477845	-0.0226520677345895	FALSE	FALSE	FALSE
GGAGTTGGAGATTCAATTTC	YKL035W	UGP1	0.929914734397003	0.912775936992242	0.845061857542665	3270	159	1	0.929914734397003	0.965815057087806	0.000237814366410475	FALSE	FALSE	FALSE
AGTAGTTTATGGAATGCTAA	YDR037W	KRS1	0.553454550886855	0.554366940395178	0.999794322205043	572	115	1	0.553454550886855	0.7369704046752	-0.00331078967160083	FALSE	FALSE	FALSE
TGCTTTTATACAAAAAGTTT	YDL153C	SAS10	0.190291414217261	0.191963390033817	0.999606338867556	1025	151	1	0.190291414217261	0.367173954656485	-0.00720886693664366	FALSE	FALSE	FALSE
AGAACAATCATGAAGCAAAT	YCR036W	RBK1	0.385114497162005	0.386529701373537	0.999645604719524	1064	132	1	0.385114497162005	0.5897732423587	0.00435958541482185	FALSE	FALSE	FALSE
CGGGGCCATCCTGAGGCGGT	YOR291W	YPK9	0	0	3.07263873972839e-05	422	99	0.00048116996049762	0	0	-0.19786431753037	TRUE	TRUE	TRUE
AACCGTGCAAAACTTAACAT	YNL080C	EOS1	0	0	0.999643896639295	878	133	1	0	0	-0.0683645594779162	TRUE	TRUE	FALSE
TCGAGAAATGGCCGCACGAA	YKL068W-A	NA	0.0962064466976005	0.0980610306224594	0.999548708795424	1420	150	1	0.0962064466976005	0.222080933825126	0.008276041572649	FALSE	FALSE	FALSE
ACCGTGTAATCGAGCCCTTG	YGL236C	MTO1	0.815832335905449	0.816160155950327	0.99975744156546	474	107	1	0.815832335905449	0.907776243852045	0.00173006871124851	FALSE	FALSE	FALSE
TGAGTGAATGCCGAGAAGGG	YKL085W	MDH1	0.015081287153702	0.0244611170333209	0.178053182996334	1169	139	1	0.015081287153702	0.0479978876979869	-0.0123791506484125	FALSE	FALSE	FALSE
AATATATTTATCACTTATAA	YPL001W	HAT1	0.594116354473079	0.594859338618218	0.999837303646355	910	137	1	0.594116354473079	0.766857434805056	0.00249823729872317	FALSE	FALSE	FALSE
GAGAGAATTAACTGCGACCG	YPL012W	RRP12	0	8.17793610607964e-11	0.000113029082570438	2074	150	0.00159835482195727	8.17793610607964e-11	4.82077307076768e-10	-0.0298419178480837	FALSE	FALSE	FALSE
GCCATCCAAAAATTGTATAG	YOR287C	RRP36	0.535013258391733	0.535931544300802	0.999734656613887	649	122	1	0.535013258391733	0.722939708836427	0.00341039623317828	FALSE	FALSE	FALSE
CAAGAGAACGGTATAACAAA	YKL138C	MRPL31	0.695606573371045	0.696061958346701	0.99987418916201	212	81	1	0.695606573371045	0.836330249750923	0.00405372731161912	FALSE	FALSE	FALSE
GGTCATATAGTAAAAAGCTT	YDL203C	ACK1	0.0361662513399281	0.0402265677396416	0.752585402267079	937	124	1	0.0361662513399281	0.101465359097164	0.010308066610078	FALSE	FALSE	FALSE
TCATCGCCAATGAAAATTTT	YMR128W	ECM16	0.207509443696891	0.209391359869559	0.999743190234133	625	122	1	0.207509443696891	0.39115993654314	0.00719172071255642	FALSE	FALSE	FALSE
TTTAATCATGATCAACGGAT	YOR335C	ALA1	0	0	1.78824502668205e-05	711	107	0.000293545165485993	0	0	-0.101587404495355	TRUE	TRUE	TRUE
GTAGTTTCTTCCAACTAGTT	YBL026W	LSM2	0.0176035865527332	0.0186940880896991	0.99959990081137	1201	151	1	0.0176035865527332	0.0548708994530568	0.0105438383755445	FALSE	FALSE	FALSE
TAACGATTATTGCATTGCTA	YGL115W	SNF4	0.717274898702652	0.722444513922405	0.737577705582421	528	105	1	0.717274898702652	0.848908293733537	0.00199315859439758	FALSE	FALSE	FALSE
TAATACCACAGGAACAAAGC	YDL067C	COX9	0.679882095202144	0.680410047050832	0.999491403494931	1179	148	1	0.679882095202144	0.823605858113717	0.00219218029604303	FALSE	FALSE	FALSE
AAACGGGCAAAGTCGCAATA	YJL097W	PHS1	0.894656013677219	0.894813987682069	0.999500071085132	1438	151	1	0.894656013677219	0.949660370871214	-0.000641664884540464	FALSE	FALSE	FALSE
TCGAATAAGCATATTTGGAA	YNL182C	IPI3	2.93510061899482e-06	6.40812032082216e-06	0.999684736234459	961	133	1	2.93510061899482e-06	1.41240706257392e-05	-0.0225925295105559	FALSE	FALSE	FALSE
ATCTACCCACTATATTTAGT	YAL003W	EFB1	0.00208039199818355	0.0024645516177686	0.99968010718157	912	132	1	0.00208039199818355	0.0078339608499002	-0.0164675132881613	FALSE	FALSE	FALSE
GCACAAAAAATGCGGAAGCC	YDR390C	UBA2	0.861666114100753	0.861844759801484	0.999666465010681	600	140	1	0.861666114100753	0.931844109869157	-0.00126450071641221	FALSE	FALSE	FALSE
AGTACTCTTTCCAAGGGAGC	YHR050W-A	NA	0.142545002523544	0.144719801148679	0.999544908859867	1126	133	1	0.142545002523544	0.297987818834746	0.00647167277375181	FALSE	FALSE	FALSE
AATGGTTGATCCTTCTCTCC	YMR227C	TAF7	0.184705831001471	0.186822053232841	0.999705953856015	711	120	1	0.184705831001471	0.358720808045045	0.00745910058819576	FALSE	FALSE	FALSE
GCAGTTTCTTCTTCCCATGA	YLR139C	SLS1	0.183274986303259	0.185195686000396	0.999584058859255	1246	140	1	0.183274986303259	0.356889862811083	0.00553607599626832	FALSE	FALSE	FALSE
TTATTAGCATAATAGCACAC	YKL154W	SRP102	0.341128205893362	0.449344210755752	0.25178981026107	295	85	1	0.341128205893362	0.546636983139533	-0.00718608745033411	FALSE	FALSE	FALSE
ATCATAGACCTTCCTAATGA	YER112W	LSM4	0	0	2.23646633322743e-28	1955	155	5.78451195477985e-26	0	0	-0.112937505239464	TRUE	TRUE	TRUE
GATCTTGTCCCATTCCAAGG	YKL036C	NA	0.192992568438903	0.195106004900002	0.999715678005868	652	115	1	0.192992568438903	0.371036312032299	0.00746881073806268	FALSE	FALSE	FALSE
GAAGATCATGAATCAATGGT	YGR216C	GPI1	1.53219249177106e-07	4.66805905596779e-07	0.999583376975881	928	140	1	1.53219249177106e-07	7.89433625098238e-07	-0.0300878582709421	FALSE	FALSE	FALSE
ACACGTTGTAAATTCACCAA	YMR218C	TRS130	0.342032328137472	0.338972017003736	0.919498436384578	813	122	1	0.342032328137472	0.547647927836651	0.00509089343496399	FALSE	FALSE	FALSE
TACGTAATATAATATTCTGT	YOR022C	NA	0.322838531534623	0.324535881476435	0.999899256828084	328	92	1	0.322838531534623	0.527987863588958	0.00764408144626126	FALSE	FALSE	FALSE
ATGGAATTCTCCCCTTAGCC	YBR199W	KTR4	0.224797651342958	0.257189879483843	0.071828954163603	1079	133	0.518395563729654	0.224797651342958	0.412403380049541	0.00529296800139361	FALSE	FALSE	FALSE
TGCATTGTTTAATAATAAGT	YER048W-A	ISD11	0.885992712830312	0.886222865863131	0.999794553348559	458	97	1	0.885992712830312	0.944450167316392	-0.00105105179837231	FALSE	FALSE	FALSE
TAAACGAGCAGCTGGAGACT	YPL243W	SRP68	0	0	1.7747475590456e-07	963	137	3.97483964481219e-06	0	0	-0.0992932280671753	TRUE	TRUE	TRUE
AAAGTATAGAGAAACAGAAG	YLR141W	RRN5	0	0	3.97631058456856e-11	1636	145	1.50387067297503e-09	0	0	-0.0682126852969593	TRUE	TRUE	TRUE
ATAGCAATGGGTAGTTTGTC	YNR054C	ESF2	0	0	0.999634614405304	760	151	1	0	0	-0.129241745488145	TRUE	TRUE	FALSE
ATATACTGAATGGAGCAATT	YDR202C	RAV2	1.24295129744212e-08	1.20659734870188e-07	0.670167410275191	532	108	1	1.24295129744212e-08	6.79259751301532e-08	-0.0370670618241855	TRUE	TRUE	FALSE
GTACCTTAGAGAAGCCACAA	YGL236C	MTO1	0.744101495709491	0.744555123932831	0.999554918531288	1088	131	1	0.744101495709491	0.866191620604471	0.0014589145198442	FALSE	FALSE	FALSE
GTAGGTCTTTCTGCACGGCC	YKR042W	UTH1	0.000815908124764508	0.00373397031373113	0.0959151989266891	601	108	0.652288435109579	0.000815908124764508	0.00324622106016728	-0.0206425142959423	FALSE	FALSE	FALSE
AACATTAATTCTCCCTTACA	YGL237C	HAP2	0.142091535930677	0.144205257630052	0.999778514177755	1246	137	1	0.142091535930677	0.297117330087699	0.00576576809722047	FALSE	FALSE	FALSE
TGGTTTATTTGCCGTCACTG	YPR113W	PIS1	0.300325884410757	0.301917364758075	0.99958617175799	1152	139	1	0.300325884410757	0.502025149149508	-0.0050813587085491	FALSE	FALSE	FALSE
GCATATGAGAGTTCATCAAT	YDR181C	SAS4	0.97576026590721	0.99532473494572	0.298030672025398	2114	150	1	0.97576026590721	0.98690576988724	-0.000100521354298657	FALSE	FALSE	FALSE
TTCCGGTCCGCTTACGACAT	YPR116W	RRG8	0.0560874934259463	0.0578086339732551	0.999457790913334	1286	147	1	0.0560874934259463	0.146133712965815	-0.0103157301229887	FALSE	FALSE	FALSE
TTAAGACTGGAAAACAATTT	YKL080W	VMA5	0	0	3.15793784942614e-19	1516	148	3.33162443114458e-17	0	0	-0.2782680254566	TRUE	TRUE	TRUE
GCATATACACTCTTCTGCAG	YEL059C-A	SOM1	0.00650883884275588	0.00730825196782647	0.999702307320457	747	125	1	0.00650883884275588	0.0225795590663669	-0.0168869356341519	FALSE	FALSE	FALSE
AGTAATAGTTTTGAACTGGC	YGL155W	CDC43	0.638486217738631	0.639076284688713	0.999633824526988	961	146	1	0.638486217738631	0.795700918329023	-0.00243349482842728	FALSE	FALSE	FALSE
AGGACAAAGGGAAGCCAAAG	YKL138C	MRPL31	6.00483022816789e-06	0.000161878040497054	0.00797382168898773	936	129	0.0750400261764127	6.00483022816789e-06	2.84016070437888e-05	-0.022941666309717	FALSE	FALSE	FALSE
AGGCATACAAAACAATTAAA	YOL096C	COQ3	0.21234656024421	0.2140964338923	0.999597277413982	1268	150	1	0.21234656024421	0.397010814710315	-0.00620068208534774	FALSE	FALSE	FALSE
AGTTGTTATATATGTATTGC	YNL188W	KAR1	0.812854202402897	0.827385246760079	0.870921290603206	587	115	1	0.812854202402897	0.906415232545572	-0.00150345773909294	FALSE	FALSE	FALSE
CAAGCGAAGAAAGGAGATTT	YPR134W	MSS18	0.673795209614622	0.696629959031759	0.0437966203379794	277	107	0.342930958857343	0.673795209614622	0.819650120210241	0.0036950829058677	FALSE	FALSE	FALSE
GCAAAATTTATCTCATTATC	YMR239C	RNT1	0.434354748964759	0.435579264158507	0.999728026529332	1024	136	1	0.434354748964759	0.634861129609464	-0.00354904038077176	FALSE	FALSE	FALSE
AATAGAAGCATATGTTTTAA	YLL031C	GPI13	0.609424573779806	0.598758270503639	0.482005643011254	1039	150	1	0.609424573779806	0.776379597647021	-0.00238911713494379	FALSE	FALSE	FALSE
AGGTCCTCTTCCAGTTAAAA	YNL263C	YIF1	0	0	3.55642744247395e-15	1343	134	2.33733075686526e-13	0	0	-0.11163243720668	TRUE	TRUE	TRUE
GAAGCAATGAGCTGGCAACT	YOR224C	RPB8	0.00231040114461711	0.00730916137319881	0.328129548752462	786	142	1	0.00231040114461711	0.00865941373370518	-0.017861354595558	FALSE	FALSE	FALSE
ATACGGAAAAGCTACAATTT	YPL151C	PRP46	0.0119724857078747	0.012996245067697	0.999613256583095	1000	138	1	0.0119724857078747	0.0391222496673292	-0.0141268990563763	FALSE	FALSE	FALSE
TTACTGGACGGTAGAAAAAT	YGR062C	COX18	0.000174599071177894	0.000782325537066031	0.388217756162441	1842	148	1	0.000174599071177894	0.000742812721356383	-0.0137743459593862	FALSE	FALSE	FALSE
AACCACTTGTGCGCTTGGAC	YKR002W	PAP1	0	0	0.071616682333572	466	110	0.518174266532162	0	0	-0.142279085358418	TRUE	TRUE	FALSE
TACCAGCAGCTTCGTGGTCT	YIR022W	SEC11	0.608918076194879	0.609536258160377	0.999578421755147	904	149	1	0.608918076194879	0.775857631413596	0.0030853647740895	FALSE	FALSE	FALSE
AACATTGAAGTTCTTTCCAT	YGR006W	PRP18	0.866302655371529	0.866517702623251	0.999533406209571	1224	142	1	0.866302655371529	0.934366795118196	-0.00079890697267592	FALSE	FALSE	FALSE
AATCAGAGGTAAAGTGCTTT	YDR325W	YCG1	0.734509651578572	0.735036651270495	0.999698622533103	851	117	1	0.734509651578572	0.860649499664632	-0.00189122636770279	FALSE	FALSE	FALSE
AAATTTTCAATGGCCTTTTC	YML093W	UTP14	0.932277359474905	0.932386716022311	0.999412169698739	1659	144	1	0.932277359474905	0.966533245388665	-0.000351221730144885	FALSE	FALSE	FALSE
TGCGCTAATAGCGTTGAGGC	YGR267C	FOL2	0.0138661894020631	0.0148697436902041	0.999410333114442	1875	155	1	0.0138661894020631	0.0445165012926277	0.00899536656646614	FALSE	FALSE	FALSE
TTCTGCACCATTTATTTCCT	YIR022W	SEC11	0	0	5.06937032338001e-07	996	131	1.07529659399103e-05	0	0	-0.102219857546519	TRUE	TRUE	TRUE
TATTGTTAATATATAAGCGT	YOR249C	APC5	0.941605377213286	0.941718406959688	0.999741139972207	571	111	1	0.941605377213286	0.969837892324677	0.000424166466905859	FALSE	FALSE	FALSE
AAGCATGCCATCCTATGTAA	YOL009C	MDM12	1.45864166523069e-07	7.291416248556e-07	0.628595819603492	1053	146	1	1.45864166523069e-07	7.52021236665881e-07	-0.0269433019187024	FALSE	FALSE	FALSE
TTCTCCTCCTCTTCACTCCC	YLR273C	PIG1	0.000922153974817208	0.00340892508316881	0.228503078759534	1241	137	1	0.000922153974817208	0.00364901698722091	-0.0150867914217182	FALSE	FALSE	FALSE
AAGCTAAATAAAGGAGGTCA	YAL009W	SPO7	0.0356805209258311	0.0372876425417197	0.999660023452435	817	131	1	0.0356805209258311	0.10033347466236	0.0103171034414304	FALSE	FALSE	FALSE
TAATATCCGCCATTGTATTA	YKL085W	MDH1	0.372120854914822	0.37340876936985	0.999573607947951	1111	146	1	0.372120854914822	0.577262556859932	0.00442686049936714	FALSE	FALSE	FALSE
TTTGCAAGCAAATAATTTGT	YDR412W	RRP17	0.171570317160742	0.173708875704906	0.999600423210577	994	129	1	0.171570317160742	0.340659191433748	-0.00716087090931338	FALSE	FALSE	FALSE
TATTATATTAAGTTCAATGT	YKR068C	BET3	0.615227607291092	0.615925828761983	0.999734091509671	774	132	1	0.615227607291092	0.779596093305768	-0.0027455750304562	FALSE	FALSE	FALSE
GGCAGTAGCGATGAGGGTAA	YHR083W	SAM35	3.09067333947866e-07	1.27810797894146e-05	0.0408422650493896	922	118	0.324230971451491	3.09067333947866e-07	1.57021091017747e-06	-0.0255276001399378	FALSE	FALSE	FALSE
GCATCCTTACGTGCGTGAGA	YOR236W	DFR1	0.699940520245267	0.751093661893327	0.547268595772724	1914	158	1	0.699940520245267	0.839279561891461	-0.00158995709241473	FALSE	FALSE	FALSE
ACCTTCAAATAGGGTCGATT	YNL159C	ASI2	0.166657632231866	0.168321673358649	0.999733383149058	670	143	1	0.166657632231866	0.333856631085175	0.00983396514629019	FALSE	FALSE	FALSE
ATAAAAGCACCACCTTCTAC	YPL183W-A	RTC6	0.33785188134063	0.339248684274349	0.999587305562414	1192	145	1	0.33785188134063	0.543123828495655	-0.00436620673407358	FALSE	FALSE	FALSE
TAGATTGAACCGCCTTTCCC	YNL162W	RPL42A	9.78119538674882e-05	0.000140003244250009	0.999633734013604	959	146	1	9.78119538674882e-05	0.000423640429041412	-0.0227540804058338	FALSE	FALSE	FALSE
ATTACTTTTATCATGAGCAA	YLR195C	NMT1	0.0487001179846733	0.0507432669298193	0.999730036981729	562	107	1	0.0487001179846733	0.129839988654182	0.012265749181512	FALSE	FALSE	FALSE
AATTACTCGTTGCTGACAAA	YHR013C	ARD1	0.224546040168607	0.226472399101399	0.999746415108613	651	121	1	0.224546040168607	0.412036073250566	0.00732954810867452	FALSE	FALSE	FALSE
AAAAATGAAAATCATTACCG	YOR201C	MRM1	0.512335030392185	0.533283983733991	0.518187406430292	1061	141	1	0.512335030392185	0.702838798537671	0.00304617688097578	FALSE	FALSE	FALSE
ATTTAGTTCTTCCTCCCCTT	YMR298W	LIP1	3.32432770200342e-09	2.32193084759302e-08	0.99964348673218	1099	128	1	3.32432770200342e-09	1.85463710417268e-08	-0.0287019716941881	FALSE	FALSE	FALSE
GATATATCGTGATTTACAAC	YDR195W	REF2	0.216478862113611	0.218541550564175	0.999723939166563	864	125	1	0.216478862113611	0.402390688051199	0.0057567866236502	FALSE	FALSE	FALSE
AGTACTCAATAGTAACATAT	YGR280C	PXR1	2.14805950804475e-12	7.3732182581665e-09	0.146292288440375	1461	155	0.898140557974676	2.14805950804475e-12	1.34855074988213e-11	-0.0326979827276285	TRUE	TRUE	FALSE
ATTTATTGTCGCCCTTTACG	YLR107W	REX3	5.65120003015451e-08	1.98933077899532e-07	0.99961528902731	956	142	1	5.65120003015451e-08	2.99047330968638e-07	-0.0290584282299824	FALSE	FALSE	FALSE
TTTCAAAGTTATTCGTACTT	YJL108C	PRM10	0.103499581561391	0.105832309464786	0.999703460487821	858	120	1	0.103499581561391	0.234792344475855	0.00792982517978921	FALSE	FALSE	FALSE
TTACTTTTGCAAGAGTTTGT	YDL069C	CBS1	0.0118392618603824	0.0130057411089546	0.999748211841367	511	108	1	0.0118392618603824	0.0387913248232709	0.0163271414655928	FALSE	FALSE	FALSE
TTCATACTTAACTACTAGTA	YIL150C	MCM10	0.0607525201223982	0.0628929811437373	0.999717566705368	689	114	1	0.0607525201223982	0.15580708695498	-0.00987062115916363	FALSE	FALSE	FALSE
TTCAACTGGATACAAAGCCT	YBL038W	MRPL16	0.0407654901678394	0.0422799493608748	0.999576977678283	1352	154	1	0.0407654901678394	0.112385465844418	0.0090086860664741	FALSE	FALSE	FALSE
AATTTATTCGAACTCAGAAT	YJL097W	PHS1	0.176846306124767	0.215107256270945	0.00907904978682392	3152	160	0.0844499085739608	0.176846306124767	0.348006096269577	0.00419621736634767	FALSE	FALSE	FALSE
TGTCGGGTAACGATTCAACC	YMR188C	MRPS17	0.781542358079173	0.781871092255357	0.999620498217746	1011	146	1	0.781542358079173	0.888741146768898	0.00157238035564275	FALSE	FALSE	FALSE
ATGGTCGTTTAACGAAAGAA	YLR100W	ERG27	0.0170736935500677	0.0504341230989318	0.0391940046061253	1761	155	0.312694058638719	0.0170736935500677	0.0535104774006618	-0.00940066469600355	FALSE	FALSE	FALSE
GGGAGTTTAACTTGCTCTTT	YGL070C	RPB9	0.0910537616149958	0.100388712444608	0.880899173344247	1556	148	1	0.0910537616149958	0.213070054543906	-0.00739911836592496	FALSE	FALSE	FALSE
GATAATAAGAGGGAAGCTTA	YMR138W	CIN4	0.954849772311525	0.954914384947208	0.999644620918571	964	149	1	0.954849772311525	0.977029521183555	-0.000333730052204721	FALSE	FALSE	FALSE
AAACGCCAAAAGGCTTATGC	YOR372C	NDD1	0	0	4.63149435845143e-19	1269	154	4.82276906052774e-17	0	0	-0.291880407855164	TRUE	TRUE	TRUE
TGAAGAAGAAAGAAAGAGCT	YNL097C	PHO23	3.35326525764401e-05	0.000702936710797353	0.0231168922138952	1176	152	0.196554869322388	3.35326525764401e-05	0.000150017452960558	0.0198155117475307	FALSE	FALSE	FALSE
TTTGTTCATTAGAATTTGGA	YLR027C	AAT2	0.132210980063258	0.129304988505116	0.788700025903165	703	114	1	0.132210980063258	0.281224576059204	0.00846356316337092	FALSE	FALSE	FALSE
AAACGACAGGAGCATCGTGT	YDR001C	NTH1	0.111132099114682	0.1130622957954	0.999454665757383	1513	152	1	0.111132099114682	0.247347595392117	-0.00913849472826773	FALSE	FALSE	FALSE
GTACAGATGGAAATTTATGT	YDR064W	RPS13	0	0	0.581176112427612	590	118	1	0	0	-0.106475704305486	TRUE	TRUE	FALSE
TAAATTGAACTCGCAATATT	YLR117C	CLF1	0.711702694539435	0.882970441304894	0.0584852298907487	697	118	0.442391106852852	0.711702694539435	0.845417561473634	0.00225593502658112	FALSE	FALSE	FALSE
TTTCCTGAGGATTTTCGGTA	YGL026C	TRP5	0	0	1.52864740868627e-05	1623	146	0.000254816942262921	0	0	-0.126871247036902	TRUE	TRUE	TRUE
AGCGGGAACGGTATTCGTGC	YHR050W-A	NA	0.00384604986350667	0.00436846017390469	0.999412661903175	2335	155	1	0.00384604986350667	0.0139078853205832	0.00966672622864426	FALSE	FALSE	FALSE
AATGATGGAAGCGGTAAAGA	YER112W	LSM4	0	2.12333040039425e-10	1.7192232126343e-05	1826	152	0.000284808506588881	2.12333040039425e-10	1.23801744145169e-09	-0.0367732161150259	TRUE	TRUE	TRUE
TTAACACATTATTTTAGTAA	YIL070C	MAM33	0.857572321329969	0.902402913161332	0.785513292868056	887	151	1	0.857572321329969	0.930306348760009	-0.00105299734351693	FALSE	FALSE	FALSE
GCGTTTGCAAAAAGTGAAAA	YMR203W	TOM40	0.000729282775340456	0.000937791210346983	0.999667775193248	936	129	1	0.000729282775340456	0.00291749501492237	-0.0170600566509883	FALSE	FALSE	FALSE
AGATAAAAATCAAATTGTGT	YPR047W	MSF1	0.850773642729061	0.85104568192764	0.999605971335681	1011	127	1	0.850773642729061	0.927009659747477	0.000875531471225216	FALSE	FALSE	FALSE
TGTCGAACTTGGTTTGCAAA	YOR202W	HIS3	0.22722625220243	0.229174834217321	0.999756456217903	795	126	1	0.22722625220243	0.415990175871015	0.00642276320530344	FALSE	FALSE	FALSE
AAAATAAGACCAAAATGTTT	YDR293C	SSD1	1.04260538611456e-05	2.15441260127403e-05	0.923322480294476	2388	155	1	1.04260538611456e-05	4.87380022185448e-05	0.0155558461957372	FALSE	FALSE	FALSE
TATAGTAGAGGTATATTCTC	YJL194W	CDC6	0	0	0.000558150425718945	389	109	0.00688500017448385	0	0	-0.369772038538555	TRUE	TRUE	TRUE
TGACCCTAAGTTTTAGAGTT	YBL038W	MRPL16	0.0105419222032401	0.0160269916685274	0.244405856259268	520	105	1	0.0105419222032401	0.0350974212223322	0.0147948603450061	FALSE	FALSE	FALSE
AAATATCATGCTCATCTCAT	YOR206W	NOC2	0	0	5.06238351418558e-08	1151	136	1.25278367335617e-06	0	0	-0.104263491313226	TRUE	TRUE	TRUE
ACCGTGCCTTAGTGAGATTT	YPL232W	SSO1	0	0	3.55950309183999e-21	1193	144	4.83730437124967e-19	0	0	-0.234585570054905	TRUE	TRUE	TRUE
TTTTCCCTTCTTCTTGCAGA	YGR255C	COQ6	0.0011963180599428	0.00145480301066558	0.999434903374956	1968	152	1	0.0011963180599428	0.00464674510007821	-0.0126776172940836	FALSE	FALSE	FALSE
TTATACCAATTATGCAAATT	YNL005C	MRP7	0.371439648254687	0.372837846523146	0.999499098301011	1605	143	1	0.371439648254687	0.576448027181296	-0.00338801123568898	FALSE	FALSE	FALSE
TTTTCCTTCAGTACTATTTC	YHR168W	MTG2	0.581651649357395	0.582444596511547	0.999640003473276	1027	139	1	0.581651649357395	0.756874090715506	0.0028379128215237	FALSE	FALSE	FALSE
AGGGTTACACTCAATCACGT	YPL190C	NAB3	0	1.11022302462516e-15	1.2709728125324e-06	1070	133	2.5100147810061e-05	1.11022302462516e-15	7.91169598970659e-15	-0.0660261817041256	TRUE	TRUE	TRUE
AGTTCGATAAGAGGTGAAGT	YHL038C	CBP2	0.236007193305034	0.237784346562345	0.999628310444473	726	129	1	0.236007193305034	0.426333859559815	-0.00732772523185829	FALSE	FALSE	FALSE
TTTTGAACAAAAAGCCGTTA	YMR059W	SEN15	0.694701107108088	0.589995881551083	0.413843557513695	2083	155	1	0.694701107108088	0.835747115198911	0.00148741585994017	FALSE	FALSE	FALSE
TTTGAAGTTTTGCTTCGTAT	YPL007C	TFC8	0.987921748124402	0.987943411186657	0.999739356445754	555	110	1	0.987921748124402	0.993622965087609	9.79120780874905e-05	FALSE	FALSE	FALSE
AATAGTACGATATCCATGTG	YGR009C	SEC9	0.251370851429562	0.338577871891292	0.374588262017838	847	133	1	0.251370851429562	0.44421484175179	-0.00583066940252655	FALSE	FALSE	FALSE
TGTTGTTCTTTGCGTAACAC	YNL071W	LAT1	0.952380132107478	0.835066896942907	0.112372272754293	953	129	0.734312048039056	0.952380132107478	0.975499108100888	0.000286944039597357	FALSE	FALSE	FALSE
TTTTACTTGGTATAATTTTC	YJL011C	RPC17	0.581178434221819	0.582184541696148	0.999894075939006	317	85	1	0.581178434221819	0.756872564515322	-0.00443201409472767	FALSE	FALSE	FALSE
TATCACATAAGATTATATCA	YJL014W	CCT3	0.48521662776268	0.486221960805199	0.999701050849433	727	128	1	0.48521662776268	0.678406296612034	-0.00408130980682167	FALSE	FALSE	FALSE
GAGACCCCTTTGAGCGGCCG	YDL185W	VMA1	0.0294705151489943	0.0327617067496379	0.793428012755255	862	133	1	0.0294705151489943	0.0854176138646013	-0.0138485679861414	FALSE	FALSE	FALSE
ACTACTATTATCATAACAAA	YBL080C	PET112	0.859573313075268	0.852558006736229	0.783717085031919	606	117	1	0.859573313075268	0.931369002692854	0.000982276403184762	FALSE	FALSE	FALSE
TTCATTTACTGCAACCTGAT	YDL067C	COX9	0.0475253093818367	0.0492152613267578	0.99953460896329	1294	147	1	0.0475253093818367	0.127385625314004	-0.0101930035435107	FALSE	FALSE	FALSE
CTAGTAAGTATTGCGCTAGG	YOR358W	HAP5	0.125124139350784	0.126447380846095	0.999746384571741	511	147	1	0.125124139350784	0.269077313619967	0.0115401130046787	FALSE	FALSE	FALSE
GACTGGGATACAAGTGAAAG	YGR076C	MRPL25	0.238705043158327	0.240558203659754	0.99959115045277	974	133	1	0.238705043158327	0.429272842306036	0.00552069816484746	FALSE	FALSE	FALSE
TTCATTATTGTTGTATTGCC	YKL058W	TOA2	0.330661589407894	0.332278853555974	0.999614307118411	1209	130	1	0.330661589407894	0.536622259571475	-0.00425506418906996	FALSE	FALSE	FALSE
TTTCCATAAAGAGCACGTGC	YJL119C	NA	1.15463194561016e-14	7.35577310173596e-09	0.000323969488048702	1251	137	0.00418965702447499	7.35577310173596e-09	4.05022204372371e-08	-0.0336116863523528	TRUE	TRUE	TRUE
AAAGTTCGGGGATACCTCAG	YOR261C	RPN8	0	0	7.74651190431521e-14	1245	135	4.43633424871603e-12	0	0	-0.209197722553189	TRUE	TRUE	TRUE
TAAAATGCCATCGAACTATC	YGL131C	SNT2	0.0175508409897918	0.0182940456000891	0.688557869030494	1125	133	1	0.0175508409897918	0.0547490631187396	0.010067908879325	FALSE	FALSE	FALSE
TAGTAAGACCAAAATTAATT	YDR493W	MZM1	0.0181825551971097	0.0192331312870568	0.999522979905848	1272	159	1	0.0181825551971097	0.056565597600011	0.0117408549750657	FALSE	FALSE	FALSE
GAAGTAATTAAAGATCATGT	YDR240C	SNU56	0.637310099216006	0.638007293809191	0.9996293278844	952	128	1	0.637310099216006	0.794957044626179	0.00247657884339493	FALSE	FALSE	FALSE
AATACAAGAGGTCATATTTC	YPR101W	SNT309	0.149607076493371	0.151768644816837	0.999859598548111	524	111	1	0.149607076493371	0.308444244594605	0.0090350827427071	FALSE	FALSE	FALSE
AAAAAGATCACATACAAGAC	YDL147W	RPN5	1.97515268755e-05	3.69423522111889e-05	0.999662901681845	881	118	1	1.97515268755e-05	9.07958663766534e-05	-0.0221041758706252	FALSE	FALSE	FALSE
ACTGCTTATATACATTCCAC	YPL148C	PPT2	0.78223577968201	0.782574260974798	0.999397496356621	1600	154	1	0.78223577968201	0.889151317979679	0.00115819129018936	FALSE	FALSE	FALSE
AGAAGTGTTCAACAATATTC	YOR372C	NDD1	0.91363929644869	0.913755585420557	0.999640476238	998	155	1	0.91363929644869	0.958347015521281	-0.000580398548069327	FALSE	FALSE	FALSE
AAGATAAAGAGGAATATGGA	YHR074W	QNS1	0.00275541935088086	0.00317507622504842	0.999366137414385	2048	156	1	0.00275541935088086	0.0102129488611865	-0.0137619397624645	FALSE	FALSE	FALSE
GGCAGACGTGAGAGAAGAAA	YCR009C	RVS161	0	0	2.89762442040648e-10	1218	131	1.00142899150083e-08	0	0	-0.0749242053389952	TRUE	TRUE	TRUE
AGTATATCACGTCAAAAAAC	YOR016C	ERP4	0.418872183804375	0.488167368370316	0.137302396406752	1958	151	0.858059715034558	0.418872183804375	0.622215730509482	-0.00321398748860476	FALSE	FALSE	FALSE
TATTCCGCTTATGTATCTTA	YLR340W	RPP0	7.7715611723761e-15	4.77673456344974e-12	0.54503581276991	666	118	1	7.7715611723761e-15	5.38967179229578e-14	-0.0544631415205576	TRUE	TRUE	FALSE
ATGGCAGATGGACCACCTTG	YDR211W	GCD6	0	0	0.0796305976655879	557	122	0.566579758892257	0	0	-0.103201814123411	TRUE	TRUE	FALSE
GATAGCCAAAAGGGCGCATC	YLR439W	MRPL4	0.00422146534131229	0.0171657705518278	0.00321113766736496	1095	129	0.0335683204914371	0.0171657705518278	0.0537570244195326	0.0125735077671423	FALSE	FALSE	FALSE
TATTACTGTGATTTGTCTTC	YDL029W	ARP2	0	1.95399252334028e-14	2.67688794942187e-11	2349	153	1.06782525265993e-09	1.95399252334028e-14	1.33775901448497e-13	-0.0454946364608692	TRUE	TRUE	TRUE
GTTTAGCTCAGTGCAAAACG	YBR133C	HSL7	0.603790001656209	0.604496355428031	0.999962488396957	356	108	1	0.603790001656209	0.772801274015637	-0.00494495915327576	FALSE	FALSE	FALSE
TCATTAAAACAATAAAAGAC	YPL268W	PLC1	7.36359893060978e-08	2.22510335601278e-07	0.977851787174714	733	148	1	7.36359893060978e-08	3.86347988394624e-07	-0.0393877282834823	TRUE	TRUE	FALSE
GGGAAGAAATTTTGAGAGGT	YLR359W	ADE13	0.673138585694107	0.729042710965312	0.424468849337731	1411	137	1	0.673138585694107	0.819507929514625	0.00172491961981306	FALSE	FALSE	FALSE
ATCAAAACTAAGGTCCTGCC	YDR148C	KGD2	0.273250778961788	0.282157338960555	0.870971671608164	1203	135	1	0.273250778961788	0.469291237132959	0.00523870127577934	FALSE	FALSE	FALSE
TTAGGAGGCGTGTTGTTAAT	YJL038C	LOH1	0.670453910916393	0.671072546869662	0.999654530522763	1087	134	1	0.670453910916393	0.81855797179442	-0.00193000102347381	FALSE	FALSE	FALSE
AAGGTGATGTAATAATAAAT	YJR017C	ESS1	0.606643448526785	0.607473004586399	0.999949491025057	447	102	1	0.606643448526785	0.774087276317227	0.00318717089693893	FALSE	FALSE	FALSE
TTCTGTTTCTTTTCTCCCGA	YCR044C	PER1	0.660186116091148	0.660783676145811	0.999555145594574	1039	139	1	0.660186116091148	0.812046016876886	-0.0025151725557443	FALSE	FALSE	FALSE
TAAATCAAAAGAGGGACAAA	YFL034C-B	MOB2	0.00170546342025046	0.00272210315700694	0.700370475390305	757	135	1	0.00170546342025046	0.00650461476695906	-0.0160226414334396	FALSE	FALSE	FALSE
AAACCGGAAGCCGGAAGGTC	YDR322W	MRPL35	0.0210860720897303	0.0275582918016636	0.00114247173762722	2146	156	0.0131525113985747	0.0275582918016636	0.0806625868470015	0.00952468778060583	FALSE	FALSE	FALSE
GACTTAGATCACTTTGCACG	YMR230W	RPS10B	0.903310844329966	0.856499211955591	0.688286325039328	1918	155	1	0.903310844329966	0.954095405818807	0.000482196606532941	FALSE	FALSE	FALSE
TGAAATTGTTTCTGATGTCA	YLR340W	RPP0	0.910483972236632	0.91063456558605	0.999737595797522	637	121	1	0.910483972236632	0.956970325732971	0.000712997248173685	FALSE	FALSE	FALSE
ATGGTCTGTTTCATTTATGA	YLR291C	GCD7	0.058446341465686	0.088045336644566	0.353683709740585	1107	137	1	0.058446341465686	0.151210564997656	-0.00950894339410812	FALSE	FALSE	FALSE
TATTATCACCAATAACGGGT	YNL244C	SUI1	0.831233409540481	0.831560848928073	0.999843719419379	569	106	1	0.831233409540481	0.916643499901793	-0.00131174843414291	FALSE	FALSE	FALSE
TGTGTATTACCCGGGTTAGA	YPL266W	DIM1	0	0	3.76030292627664e-06	1212	159	7.011653223927e-05	0	0	-0.0876323995894092	TRUE	TRUE	TRUE
GAACGTAGTCCGAGAAACAG	YKR023W	NA	5.45910803451122e-07	1.6979495773839e-06	0.939157307800512	1753	145	1	5.45910803451122e-07	2.7268329665219e-06	-0.0197574317403536	FALSE	FALSE	FALSE
TCATGTTCGTCAGACGTGAT	YOR224C	RPB8	0.724752284507957	0.725164708251556	0.999658496464632	845	145	1	0.724752284507957	0.853914044592046	-0.00214819054125017	FALSE	FALSE	FALSE
TCGACTAATTTCATGACAGT	YLR066W	SPC3	0.353477764117741	0.354977971141893	0.99954329434109	1219	136	1	0.353477764117741	0.558390391119592	-0.00428611682046007	FALSE	FALSE	FALSE
GACGGAAACGCGCTTTATTA	YOR017W	PET127	0.349813877991895	0.351333231380755	0.999632235296657	922	127	1	0.349813877991895	0.554178588919266	0.00438691468098554	FALSE	FALSE	FALSE
CAAAAATCGTTAATCACGCC	YKR037C	SPC34	0.196282654615961	0.197216548330418	0.999922766650066	189	83	1	0.196282654615961	0.375112763303018	0.0113862639502708	FALSE	FALSE	FALSE
TTGTAAAGCAGTTCTTAAAT	YGR178C	PBP1	0.498171712445134	0.499131122563499	0.999652513078514	1040	144	1	0.498171712445134	0.68883108290318	0.00333463970025291	FALSE	FALSE	FALSE
ACTCTCTTTGTGAAAAGGGA	YER083C	GET2	0.0269672886826124	0.0280883298528168	0.999703926532417	708	150	1	0.0269672886826124	0.0791415434992618	-0.0147086540499072	FALSE	FALSE	FALSE
ACAATAGATTGGCTTTAAAA	YGL112C	TAF6	4.3638903353127e-06	0.000145004194856524	0.00787199635751488	1889	154	0.0742560785818286	4.3638903353127e-06	2.07627945508617e-05	-0.0175708806517214	FALSE	FALSE	FALSE
ATAAGAGAGAAGAGGACGTT	YAL001C	TFC3	0.157356734575928	0.159110293171369	0.999730881187107	673	139	1	0.157356734575928	0.319374415467143	-0.00897312505884479	FALSE	FALSE	FALSE
TTCCGAATTGTGTGTCTCCG	YLR153C	ACS2	0.785065519564906	0.745926959691917	0.510046852972189	2140	146	1	0.785065519564906	0.89142209197238	0.000936776874551083	FALSE	FALSE	FALSE
AGAGCGTGAATTTTACAGAA	YDL015C	TSC13	0	1.66533453693773e-15	0.00238585867133921	916	128	0.0257814215994579	1.66533453693773e-15	1.18045861915383e-14	-0.0580756238441629	TRUE	TRUE	TRUE
TAATTATGTTTATATTTACC	YGR083C	GCD2	0.445243994038284	0.520802394575677	0.269926373452972	1627	143	1	0.445243994038284	0.644335312519338	-0.00271110623213674	FALSE	FALSE	FALSE
TGTTCCCTAGTTGGCTTTCT	YLL036C	PRP19	0.916744878682516	0.91687540155802	0.999285600894601	2055	152	1	0.916744878682516	0.960194831027124	0.00040276954551847	FALSE	FALSE	FALSE
GAAAGTGTCATCTTCTTACA	YOR221C	MCT1	0.0484127464581219	0.0502173808498354	0.999610479287739	1114	134	1	0.0484127464581219	0.129159729901752	0.00913879861894749	FALSE	FALSE	FALSE
TAGGGCATAGCATTATATAA	YGL145W	TIP20	0.243266092982676	0.245173710206499	0.999536995393964	1016	131	1	0.243266092982676	0.434661501225694	0.00560008510575327	FALSE	FALSE	FALSE
TTTATCTTCTTTTGCAACGT	YDR362C	TFC6	0.139614656492386	0.141836782117346	0.999693162274596	680	117	1	0.139614656492386	0.293468982983602	-0.0080522252961353	FALSE	FALSE	FALSE
AATTAATACGAACTTTGACC	YJL023C	PET130	0.92115430652273	0.982600826022299	0.234515001521241	1602	148	1	0.92115430652273	0.961660803801577	-0.000439921039054923	FALSE	FALSE	FALSE
TTCTAGATGTATGGGTGTGC	YMR013C-A	NA	0.361067431378512	0.362721794975662	0.999773532366569	547	107	1	0.361067431378512	0.566251486181833	0.00570536659276276	FALSE	FALSE	FALSE
GGTATATAGATTTGTAATTC	YNL061W	NOP2	0.797282572091976	0.659749183953607	0.0934671207701803	3053	154	0.638891197216799	0.797282572091976	0.899368844865818	0.000720792192990963	FALSE	FALSE	FALSE
TTGCTAATGCGTTCAAAACA	YNL257C	SIP3	0.334242564921787	0.335541016973494	0.999790970348822	780	144	1	0.334242564921787	0.539485130456607	0.00536743039146498	FALSE	FALSE	FALSE
AGCGAACCTTAACAGTCTGA	YHR062C	RPP1	0.158369907003602	0.175329798799586	0.581540531613545	1470	137	1	0.158369907003602	0.320943261993902	0.0059678128303963	FALSE	FALSE	FALSE
TGCCAAATACCAAAAGGCAC	YDL015C	TSC13	0.98645358419857	0.986477257838247	0.999689653648072	707	118	1	0.98645358419857	0.992959550287441	-9.5163441942355e-05	FALSE	FALSE	FALSE
TGTACTGTCGAAGTATTGTT	YOR249C	APC5	0.00242605606709578	0.00282620747809659	0.99971214234378	805	134	1	0.00242605606709578	0.00905479119641847	0.0156209107108227	FALSE	FALSE	FALSE
TTCGACTAACAACATTACAG	YPL124W	SPC29	0.00117692768872113	0.0014166495230129	0.999868090817183	756	138	1	0.00117692768872113	0.00457808310552028	-0.0206727832096871	FALSE	FALSE	FALSE
TCGGGCGGATTGATCGTGTA	YDL195W	SEC31	0	0	0.0032681938168086	1404	150	0.0340885838918292	0	0	-0.0756272850686752	TRUE	TRUE	TRUE
GCCAGGGTGCGCGGGCACGC	YGL166W	CUP2	0.95669752702639	0.956767043821896	0.99959193718643	1094	139	1	0.95669752702639	0.97817167123716	0.000300964376795017	FALSE	FALSE	FALSE
AGATAGTCATCATATATCCC	YCL017C	NFS1	0.120671823854916	0.21102473678074	0.142361043107815	2035	152	0.883475885169087	0.120671823854916	0.262040370792883	-0.00604373563473099	FALSE	FALSE	FALSE
TCATCCAACCGTCTCATATT	YLR102C	APC9	0.894091862583193	0.894270280734812	0.999996661468217	578	119	1	0.894091862583193	0.949660370871214	0.00076292284825357	FALSE	FALSE	FALSE
TAAGTTTATTGTATACATAA	YGL026C	TRP5	0.0039276898199565	0.00448190505931556	0.999747131067611	670	126	1	0.0039276898199565	0.0141775278192667	-0.0191832417243152	FALSE	FALSE	FALSE
GTATTTGTAGTCCTTTATGC	YDR236C	FMN1	0.436764988167747	0.433153596892691	0.148964902016675	1289	145	0.909672950776619	0.436764988167747	0.636301064051239	0.003712105698071	FALSE	FALSE	FALSE
GCAGATATCAGCGTAACAAT	YLR447C	VMA6	0.00165261455466925	0.00193594954320053	0.999651790674241	896	147	1	0.00165261455466925	0.00631205854444182	-0.0177776592443054	FALSE	FALSE	FALSE
GCCTTATCGTATGTCGCGAT	YJR093C	FIP1	0	0	0.260543938859935	560	111	1	0	0	-0.196193531136702	TRUE	TRUE	FALSE
TCTTTTCACTTTTCGTTCTC	YDL195W	SEC31	0.137253206901704	0.139558115628316	0.999917784322093	545	107	1	0.137253206901704	0.289607233049503	0.00872991290211637	FALSE	FALSE	FALSE
GCATCTATAAGAGCTCTATC	YBR035C	PDX3	0.656022682580676	0.656683417040129	0.999671157104672	744	124	1	0.656022682580676	0.809626515740345	-0.00237568205695205	FALSE	FALSE	FALSE
AATCTGCCTCGGAAGGGGTT	YHR082C	KSP1	0.0103080935125435	0.0269307069832887	0.0800043839328225	672	115	0.568179938328938	0.0103080935125435	0.0344046568235059	-0.0168050644450884	FALSE	FALSE	FALSE
AGCATATGAGAGTTCATCAA	YDR181C	SAS4	0.166959569805712	0.169100762610121	0.999676038187898	693	119	1	0.166959569805712	0.334294423359739	0.00750060342203356	FALSE	FALSE	FALSE
GAAGAGATCGATGAAGAAAC	YGR116W	SPT6	0.0299496906284902	0.031384592766005	0.999447976951441	1318	146	1	0.0299496906284902	0.0865873313265798	0.0107850941002088	FALSE	FALSE	FALSE
ATATTTAAATACGTAAATCG	YER003C	PMI40	0	9.2317264943631e-12	2.38547252804545e-05	2616	155	0.00038143753370397	9.2317264943631e-12	5.64106336168513e-11	-0.0321018299718703	TRUE	TRUE	TRUE
ACGGGAAATAAAGCATTATC	YJL033W	HCA4	0.00682928170463137	0.00758544884433698	0.999753182541944	593	124	1	0.00682928170463137	0.0235992894077714	-0.0182105732830403	FALSE	FALSE	FALSE
ATAACAGCTACAAATTGGAC	YGR172C	YIP1	2.47538358699728e-08	8.37981872781057e-08	0.999621660667057	894	152	1	2.47538358699728e-08	1.33010390194083e-07	-0.034288993054263	TRUE	TRUE	FALSE
AGGTGAAGTTGGGGAACTAA	YHL038C	CBP2	0.940369825789687	0.938909345330806	0.655402439728473	1061	126	1	0.940369825789687	0.969538515066363	0.000331088876107783	FALSE	FALSE	FALSE
GTGTCGTAAGTGCAATGATT	YOR103C	OST2	0.000102668927023597	0.0020635343468125	0.065075939167227	1846	152	0.481790286466137	0.000102668927023597	0.000444196863436685	-0.0161468677820872	FALSE	FALSE	FALSE
GGCATACTTCGAACCCTTCT	YGR075C	PRP38	0.054042022399567	0.0740785471293911	0.364614837102201	2416	158	1	0.054042022399567	0.141725513110019	0.00650958446068754	FALSE	FALSE	FALSE
GAGGGAGATGTGTTTGCTTT	YPL093W	NOG1	0.0277612392806571	0.0291543256139912	0.999152527046262	2843	157	1	0.0277612392806571	0.081108547854602	0.00649479933304723	FALSE	FALSE	FALSE
TGAAAGGAAATAGGCAGAAT	YDR394W	RPT3	3.21323794916228e-05	6.42484333726046e-05	0.90401890044692	1166	137	1	3.21323794916228e-05	0.000144235882634009	-0.0176864579163935	FALSE	FALSE	FALSE
ATCATCGCCACAATTGGAAG	YPR169W	JIP5	0.744993556873544	0.745363519477741	0.999700026347382	860	149	1	0.744993556873544	0.86672665004429	-0.00172998261447483	FALSE	FALSE	FALSE
TATTTGCTTCATGATTGTTC	YCR036W	RBK1	0.121663441864677	0.123326351103288	0.999621867133137	842	151	1	0.121663441864677	0.263477051367016	-0.00897735180883273	FALSE	FALSE	FALSE
ATAGTGATTACCGTGTTGCG	YFR031C	SMC2	0.0396047361781278	0.0415701465023269	0.999902933219927	624	109	1	0.0396047361781278	0.109637834924051	0.0113963475583191	FALSE	FALSE	FALSE
ACAGTTGTAAGAAAAAAGGA	YPL013C	MRPS16	0.269876725180731	0.445435923948642	0.0354970712676983	448	99	0.286045746155181	0.269876725180731	0.46510093668316	-0.00851837425912909	FALSE	FALSE	FALSE
ACATAATTTAAAAGCTGACC	YDL017W	CDC7	0.309077511387108	0.310465308423981	0.999531952263783	1092	151	1	0.309077511387108	0.512585889001558	-0.005467523400768	FALSE	FALSE	FALSE
ACGGTTTATCACATGGACAA	YNL080C	EOS1	0	0	0.999536376793756	1075	152	1	0	0	-0.0866229723674547	TRUE	TRUE	FALSE
TGGTTGTCGCAACGGGAAGC	YPR178W	PRP4	0.202109565468465	0.20380699208033	0.999629575940203	1049	148	1	0.202109565468465	0.383324434909081	0.00683320196668744	FALSE	FALSE	FALSE
AAATAAAGAAGTCATTAAAC	YLL027W	ISA1	9.6059493692735e-11	2.05438395184387e-08	0.169961415627463	1491	147	1	9.6059493692735e-11	5.65010242798721e-10	-0.0263414852545182	FALSE	FALSE	FALSE
TTGTAATGGATCCTCTAGAA	YPL218W	SAR1	0	0	0.193872282047788	709	123	1	0	0	-0.339834693322382	TRUE	TRUE	FALSE
CGTGCGTGAGATGGCATCGC	YOR236W	DFR1	0.64022045640266	0.640853041448329	0.999779110521885	337	104	1	0.64022045640266	0.797427936214976	0.00465459855404372	FALSE	FALSE	FALSE
GATGAGGTGCTGAAGATGCA	YNL132W	KRE33	0	0	0.00479388419968177	1519	147	0.0474535352012944	0	0	-0.126030142032874	TRUE	TRUE	TRUE
AAGTGCGTGGTCACTCTAGA	YOR168W	GLN4	0.00514588522082771	0.00573918737149459	0.999476484310066	1301	152	1	0.00514588522082771	0.0181892743797119	0.0132962809888989	FALSE	FALSE	FALSE
GCAAACTTGAATAGTCAGCT	YLR312W-A	MRPL15	0.658826457761953	0.659405515146142	0.999544169630928	1233	148	1	0.658826457761953	0.811696376971524	0.00217765495866501	FALSE	FALSE	FALSE
TGCTGGAAAGTGGCCCACAC	YFR033C	QCR6	0.0474600106329177	0.0493641176916426	0.999738686434067	583	113	1	0.0474600106329177	0.127253145566589	0.0136956625472566	FALSE	FALSE	FALSE
AACTTTTCAGTCGAAGAAAT	YML015C	TAF11	0.0112602763977983	0.0122487407986971	0.999496810182327	1675	148	1	0.0112602763977983	0.0371496443955346	-0.0119553553556516	FALSE	FALSE	FALSE
TACGGAAGATTACAAGGCCT	YGR158C	MTR3	0.371428108475174	0.363955374257855	0.369126144559539	712	112	1	0.371428108475174	0.576448027181296	0.00475917349178046	FALSE	FALSE	FALSE
TAGTTTCACTGGTGGAGTTA	YLR215C	CDC123	0.229956671443008	0.232052662835937	0.999776752045828	462	106	1	0.229956671443008	0.419563640181747	-0.00861610062731161	FALSE	FALSE	FALSE
AGCCGTTCACGTAAGAAAAT	YDR129C	SAC6	0.229014347662199	0.248992565827896	0.849262537921444	617	112	1	0.229014347662199	0.418129816717798	0.00671705250813796	FALSE	FALSE	FALSE
AAGAAAGAGTGAACAGAACA	YLR304C	ACO1	0.0862168905881588	0.100529330408954	0.847004632808188	1318	131	1	0.0862168905881588	0.204014407274283	-0.00709011176928122	FALSE	FALSE	FALSE
ATGTAGAAAAAATATAGAGA	YOL095C	HMI1	0.0147456498184972	0.0159716850878864	0.999675357289218	968	127	1	0.0147456498184972	0.0470417328272551	-0.0121056737917754	FALSE	FALSE	FALSE
TAGGTCTCTTAAACGTTCAG	YGR094W	VAS1	0.688019651650583	0.688525130797544	0.999445388370884	1452	154	1	0.688019651650583	0.830196067729624	-0.00175502357649845	FALSE	FALSE	FALSE
TGTTTCAACGTTCCAAGGCT	YFL008W	SMC1	0.120015052055232	0.242085115681755	0.097410380237263	1639	147	0.66021676140522	0.120015052055232	0.261172820935612	-0.0067107740105975	FALSE	FALSE	FALSE
TTTCGCTGCGAAAGATGCCC	YER012W	PRE1	1.11022302462516e-16	8.82693917958477e-11	0.0132472497694508	802	124	0.119613117850739	1.11022302462516e-16	8.16574127377973e-16	-0.0468771127149016	TRUE	TRUE	FALSE
ACCCTGGTTAGCCACAGACG	YHR116W	COX23	0.0384590284497907	0.0399250630735588	0.99959152555698	991	148	1	0.0384590284497907	0.106946247340261	0.0105272905611691	FALSE	FALSE	FALSE
TTCTTCACATCCTTCGATTA	YNL315C	ATP11	0.556478309802614	0.557235114141517	0.999583980564983	954	147	1	0.556478309802614	0.738868269242722	0.00325514813845519	FALSE	FALSE	FALSE
ATATTTGACCTTGAATTGTA	YKL183W	LOT5	0.90068208844866	0.900820619330648	0.999775274404222	705	140	1	0.90068208844866	0.952985126447526	0.000863505639084717	FALSE	FALSE	FALSE
TAGTGCTTTATCCCTTTTGA	YDR494W	RSM28	0.0650450248290102	0.076083532717689	0.708235405137543	847	117	1	0.0650450248290102	0.16393145679163	0.00989421942828651	FALSE	FALSE	FALSE
ACCCGTAGTAATATCACGAT	YLR275W	SMD2	0.0622360174775025	0.108266094860019	0.0779571973740776	816	122	0.557095194781956	0.0622360174775025	0.158496236377744	-0.00942205243260946	FALSE	FALSE	FALSE
TTTAAAGATCCTGAAGGGAT	YLR038C	COX12	0.940341848800928	0.850522930508902	0.244742214931927	1611	155	1	0.940341848800928	0.969538515066363	0.000319845274077327	FALSE	FALSE	FALSE
GTTGTCTTCATCATTTGAGA	YHR197W	RIX1	0.98041677731272	0.980446447963863	0.999527351066707	1504	151	1	0.98041677731272	0.989606701619336	-0.000103527046379937	FALSE	FALSE	FALSE
GTCTTCTTTGTATTTGTTTT	YER038W-A	NA	0.851089791645401	0.740428493015536	0.30726784746425	810	123	1	0.851089791645401	0.927148047440803	0.000999831804435947	FALSE	FALSE	FALSE
TTATTTCAGTAGTACTACTG	YDR212W	TCP1	0.0930117799420147	0.0948387601872802	0.999422790671324	1531	153	1	0.0930117799420147	0.21638869407868	0.00726673466589243	FALSE	FALSE	FALSE
TTTCGTTTCTCGGCTGTTTA	YNL151C	RPC31	0.553761970533043	0.589456057526053	0.595211378650916	1638	151	1	0.553761970533043	0.7369704046752	0.00223324531940929	FALSE	FALSE	FALSE
TCTTGAAAAGTGCTCTTTTC	YPR124W	CTR1	0.126119298878002	0.128026894391975	0.999233224778249	2165	154	1	0.126119298878002	0.270709081420333	-0.00635874736416154	FALSE	FALSE	FALSE
AAAGGCGTAAAAGGCGTGAA	YBL099W	ATP1	0.766071636837863	0.641008358302426	0.00502884234232621	1559	143	0.0494739360745663	0.641008358302426	0.79785188767436	0.00218565374370691	FALSE	FALSE	FALSE
ACATTATGGTAGCTATAAAG	YHR072W-A	NOP10	0	0	1.73006681608274e-05	552	106	0.000286013932605184	0	0	-0.175896071828155	TRUE	TRUE	TRUE
GTTGGATTTTGCTAAGCGAT	YPL232W	SSO1	0.285547901960275	0.325703000825882	0.675457132142779	2329	148	1	0.285547901960275	0.483604610845214	0.0034108066830553	FALSE	FALSE	FALSE
ATAAAAAGAAGCGTATTTAG	YKL040C	NFU1	0.00406634476058054	0.00456794919647985	0.999634797872685	1063	149	1	0.00406634476058054	0.0146516341328423	0.015852326001911	FALSE	FALSE	FALSE
AATAACCAAGCAGCACGAAA	YER003C	PMI40	0.678619494236357	0.679151214916308	0.999469479121601	1311	149	1	0.678619494236357	0.823077156033374	0.00177430687364859	FALSE	FALSE	FALSE
GGACAAAGGCAAAGCGTCAA	YDR461C-A	NA	0.0722203312015517	0.0740823057628218	0.999412987802858	2182	154	1	0.0722203312015517	0.177658912317533	-0.00682882737699385	FALSE	FALSE	FALSE
GACGACGGTCCGGTAGAAGG	YPL183W-A	RTC6	0.812913249594944	0.813197846384374	0.999526863455887	1229	150	1	0.812913249594944	0.906415232545572	-0.00117882699883785	FALSE	FALSE	FALSE
GGATAATATTGCCTATACAT	YLR376C	PSY3	0.457828553153797	0.458955202452703	0.999567970507461	1145	138	1	0.457828553153797	0.654729131400997	-0.00323329536435662	FALSE	FALSE	FALSE
TGCTTCCTACAACCAAACAA	YNR018W	RCF2	0.723071486344739	0.723572387636818	0.999516027009775	1156	137	1	0.723071486344739	0.853232868122722	0.00173608236155492	FALSE	FALSE	FALSE
AAAATGTGCTATCTTCACAA	YLR201C	COQ9	0.0203888080628658	0.0218299386339416	0.999745005966343	626	115	1	0.0203888080628658	0.0624835910703345	0.0133896041744544	FALSE	FALSE	FALSE
TCCCCATTGGCCCCTTTATA	YBR269C	SDH8	0.410584279943885	0.411758937876775	0.999496499024056	1255	146	1	0.410584279943885	0.614229179382371	0.00399143438724132	FALSE	FALSE	FALSE
AGATAGTCTATGGATCCAGT	YOR065W	CYT1	0.0263427669220651	0.0279426504490461	0.99975920094565	514	110	1	0.0263427669220651	0.0774724733727791	0.0170379394197608	FALSE	FALSE	FALSE
GTAGGCTAACGGATATAAGA	YPR191W	QCR2	0.640861283540568	0.720664699512533	0.273663576168072	583	118	1	0.640861283540568	0.797792687910673	0.00299621269222903	FALSE	FALSE	FALSE
AATTGGCGGTGAAATAGAAA	YGR101W	PCP1	0.835570724044044	0.83582565529004	0.999352720607749	1741	154	1	0.835570724044044	0.919024625416532	-0.000801498738419584	FALSE	FALSE	FALSE
GATGGTAAATATGTTGTCAC	YPR137W	RRP9	0.0151152601664348	0.0161354608061136	0.999733662625843	905	143	1	0.0151152601664348	0.0480869209342491	-0.0179195636227132	FALSE	FALSE	FALSE
AGAAAAGAGTGTGTGAGAAC	YCR012W	PGK1	6.4170890823334e-14	1.25887633650734e-10	0.283891434897375	2346	145	1	6.4170890823334e-14	4.24820835450593e-13	-0.0242023805804006	FALSE	FALSE	FALSE
TTAGTCACTCTTGTCACATA	YOR370C	MRS6	0.186574587260425	0.188258456888935	0.999608176156708	1002	151	1	0.186574587260425	0.361821109353369	0.00733328772105171	FALSE	FALSE	FALSE
TTATCAAAGCCTTTACCTTA	YOR146W	NA	0.38462188742395	0.401470648601614	0.759585113551793	449	107	1	0.38462188742395	0.589243965503116	-0.00575497576408566	FALSE	FALSE	FALSE
GGCGTAGAGAAGGTGGCGTG	YIL153W	RRD1	0.025112481368632	0.0264516248054572	0.999337022564149	2833	158	1	0.025112481368632	0.0744001341952412	0.00687100312103005	FALSE	FALSE	FALSE
ATTTGATTTTACTAAAGTTC	YOR261C	RPN8	0.642037361336393	0.642680384163663	0.9996677017858	885	134	1	0.642037361336393	0.798673274589541	0.00225512436554973	FALSE	FALSE	FALSE
TTGATTTAAAGCTCTTAGTT	YMR236W	TAF9	5.96167559763217e-12	8.6308949098779e-08	0.00106333425816805	405	100	0.0123562522927412	8.6308949098779e-08	4.49895217766522e-07	-0.0587119168223354	TRUE	TRUE	TRUE
AGGTCCGTAAAGGCACTTTA	YJR141W	NA	0.183913923451645	0.185867216464776	0.999348695277017	1845	145	1	0.183913923451645	0.35796016613543	-0.00523891617282646	FALSE	FALSE	FALSE
ATGTACAGGTATTACCCGCC	YDR041W	RSM10	0.281340548113332	0.302886078925245	0.0852530598765601	1878	146	0.593882740304308	0.281340548113332	0.479691019613905	0.00357963424011914	FALSE	FALSE	FALSE
AGGAAATAAAAGGGGAAAAC	YER087W	AIM10	0.742812228188818	0.743296971897228	0.999445260237434	1584	133	1	0.742812228188818	0.865822278771409	-0.00122204826680987	FALSE	FALSE	FALSE
TGGAATAATATCCGTCTTTC	YPR143W	RRP15	0.319126275076963	0.31461918661435	0.261787792814826	2883	151	1	0.319126275076963	0.523518589582978	0.00268675593868049	FALSE	FALSE	FALSE
AGAAGTGATTTATTTTGGTC	YPL059W	GRX5	0.352469730909365	0.437355578064675	0.000906414627935027	2477	156	0.0107668629433823	0.437355578064675	0.636695055265026	0.00299424877739239	FALSE	FALSE	FALSE
AGTTTGACTCTGCTCGCGGA	YLR358C	NA	0.759891696275585	0.760285999286698	0.999508529226582	1272	146	1	0.759891696275585	0.87403898551526	-0.00147467509314468	FALSE	FALSE	FALSE
ATTCACAGAGGTTTGGTGTA	YPR161C	SGV1	0.792871246819214	0.806794903393259	0.890608551698861	1179	137	1	0.792871246819214	0.896663674107722	0.00114500397246584	FALSE	FALSE	FALSE
TGATTTCCGTCTTTGTAAAT	YBL089W	AVT5	0.0106452515439595	0.0115452079558598	0.999823680233591	937	142	1	0.0106452515439595	0.0353533478160411	-0.0194665429637369	FALSE	FALSE	FALSE
TGTCAGAATGGTTTATTTTC	YNL263C	YIF1	0.139996797030503	0.158228480841794	0.604764094054929	2217	157	1	0.139996797030503	0.29411800885575	0.00511116313095335	FALSE	FALSE	FALSE
TCTCTTACGCTTAGCTTACA	YMR168C	CEP3	0	0	0.149700013044373	104	50	0.912639642237878	0	0	-0.306256184762997	TRUE	TRUE	FALSE
AACCGATGAGTAAGCAATGA	YDL204W	RTN2	0.703012343572106	0.703503787063865	0.999448506099311	1360	146	1	0.703012343572106	0.841522104805818	-0.00196333323885628	FALSE	FALSE	FALSE
GCATACGAACGAAGTTGCAT	YOL127W	RPL25	0	0	3.60484772589474e-08	1568	157	9.06071130602634e-07	0	0	-0.166880771463541	TRUE	TRUE	TRUE
GGGTTATGCATGGGTGGGGC	YLR249W	YEF3	0.948538496253156	0.954422740512787	0.855661185877005	2000	153	1	0.948538496253156	0.972967544921848	-0.000243114737178704	FALSE	FALSE	FALSE
ACAAGTAATTCGTTTCCTTT	YPL218W	SAR1	0.116201352691467	0.118396629656076	0.99968915824307	695	121	1	0.116201352691467	0.255439058000409	0.00863765988814061	FALSE	FALSE	FALSE
TAATGAAGACAAAGTGAGGC	YBR135W	CKS1	0.87624841675188	0.876434006417686	0.999551931950619	1473	153	1	0.87624841675188	0.940035267911123	-0.000696944871843054	FALSE	FALSE	FALSE
TATGAAGTATATATACTGAA	YDR202C	RAV2	1.98885352631351e-12	9.95515220481025e-07	1.08841016039799e-05	1714	137	0.000188893347750456	9.95515220481025e-07	4.90839208031758e-06	-0.0246235599206615	FALSE	FALSE	FALSE
CTGTTTGCTTTGCCAGGTTC	YOR061W	CKA2	0.483736095916562	0.484779561178445	0.999892332224278	345	101	1	0.483736095916562	0.677517868791593	-0.00601126406037883	FALSE	FALSE	FALSE
TTGAATCACGTCTTCTAAGC	YPL143W	RPL33A	0.349826408148377	0.351437928960112	0.999899852718652	657	118	1	0.349826408148377	0.554178588919266	0.00515315118935469	FALSE	FALSE	FALSE
ATCAGAATAAATGCATTGAA	YML129C	COX14	0.716508250186381	0.741884967773101	0.705612622819031	622	105	1	0.716508250186381	0.848745617325199	0.00222469682652584	FALSE	FALSE	FALSE
TTTGACGTTGTTTTCCTTGC	YPL215W	CBP3	0.0354062024679673	0.037216076467905	0.999658171940112	804	117	1	0.0354062024679673	0.0996319849721635	0.0110506536781653	FALSE	FALSE	FALSE
AAGTTAACACATTTGAAGCT	YJL071W	ARG2	0.654591834649586	0.608381413434586	0.188229319696324	751	121	1	0.654591834649586	0.808833612003174	0.0022729147378714	FALSE	FALSE	FALSE
TGAAAAGGTATCAAGCAGTA	YGL123W	RPS2	0	0	0.000959014284426173	1391	143	0.0112253672007723	0	0	-0.143407071080282	TRUE	TRUE	TRUE
AGTATTTACGATCCACTGGC	YDR225W	HTA1	6.44328923549153e-10	1.04455134319892e-07	0.143635429165698	937	145	0.886913102544507	6.44328923549153e-10	3.69234094359797e-09	-0.0404142811513834	TRUE	TRUE	FALSE
TTCAATACAGCGAGTAACTA	YDR429C	TIF35	0	0	0.0153425870250887	320	91	0.136837444679823	0	0	-0.304877115259389	TRUE	TRUE	FALSE
GACAAATGACTCTTGTTGCA	YOR128C	ADE2	0.710556484052292	0.711037281653967	0.999614069251533	1072	141	1	0.710556484052292	0.845026538817335	-0.00163764103099706	FALSE	FALSE	FALSE
GGAAAATGGAAATTAGGTTA	YLR007W	NSE1	8.74481716661712e-05	0.000129894892395344	0.999342767808421	1868	150	1	8.74481716661712e-05	0.000380810424903691	0.013351295880614	FALSE	FALSE	FALSE
AGAATATTGGCAGCGCAAAA	YCR012W	PGK1	3.15411750229089e-06	6.70159774385226e-06	0.999502851182157	1429	143	1	3.15411750229089e-06	1.51507249945273e-05	-0.0223795505839672	FALSE	FALSE	FALSE
AGCAACGTCTTGCATAACAT	YOR171C	LCB4	0.056958939676916	0.0589137578716907	0.999713328002613	784	126	1	0.056958939676916	0.14811541336031	0.0108540304935209	FALSE	FALSE	FALSE
TAATTCGGTTGACAACTTAA	YPL158C	AIM44	0.99443362633599	0.994444018007593	0.999710380952864	767	114	1	0.99443362633599	0.996795996791152	3.74500578635961e-05	FALSE	FALSE	FALSE
AGCAAACCAATGAAGCGGCT	YOR304C-A	BIL1	0.543124275627812	0.65468682513312	0.111876816829323	1065	143	0.732268014153071	0.543124275627812	0.729611510116337	-0.00318253642218044	FALSE	FALSE	FALSE
TTGCTGTGGTAGTACGTTGG	YAL034C	FUN19	0.598031619195238	0.598547541974632	0.999749463325815	495	141	1	0.598031619195238	0.770054873196376	0.00439565685328759	FALSE	FALSE	FALSE
GCAGTGATCTTCATGGTGAA	YER125W	RSP5	0	0	8.84288898456977e-06	855	134	0.000156172431449957	0	0	-0.237783216367651	TRUE	TRUE	TRUE
GTTTTGCACGGTTTATCACA	YNL080C	EOS1	0	1.55431223447522e-15	5.11018235453693e-06	1427	139	9.2910299588837e-05	1.55431223447522e-15	1.10273638794583e-14	-0.0510573414653548	TRUE	TRUE	TRUE
GAGGAAGCTATTCACAGTAA	YKR016W	MIC60	0.104890747243952	0.106693204964553	0.999749539024072	874	142	1	0.104890747243952	0.236809101845892	0.00830222991358308	FALSE	FALSE	FALSE
GATTTATTGGTCATTACATA	YNL251C	NRD1	0.330257396405382	0.331941565559531	0.999703057076669	660	117	1	0.330257396405382	0.536183383349929	-0.00519030317778245	FALSE	FALSE	FALSE
TAAGGATGAAGCGGGAGGGA	YNR017W	TIM23	0.46606205258818	0.467318171955128	0.999801903268562	443	102	1	0.46606205258818	0.661196155653767	-0.00495837665376392	FALSE	FALSE	FALSE
GAAAGCTGTATCACTTTCAA	YFR028C	CDC14	0.317415322856822	0.318709044735159	0.999601834894372	972	154	1	0.317415322856822	0.521254906278299	0.00484630026969071	FALSE	FALSE	FALSE
TGCACTCGGCGGTTTGTATG	YNL149C	PGA2	0.0321843640914585	0.0340519570633628	0.999918949303296	281	83	1	0.0321843640914585	0.092052103789234	0.0178399145324697	FALSE	FALSE	FALSE
GATGTCTTTTCTTTCCCTTC	YOL038W	PRE6	0	0	0.00455391783543614	601	115	0.045584660679809	0	0	-0.144606466760585	TRUE	TRUE	TRUE
TAACTTTCTGTTTCAGTTAA	YNL090W	RHO2	0.0588892330219659	0.0609059440707482	0.999752121263695	538	115	1	0.0588892330219659	0.152147915287496	-0.0142285886127766	FALSE	FALSE	FALSE
TTGAAGGAAAAGTAACTTTT	YLR067C	PET309	0.426954689587808	0.515809894609934	0.114388573207368	686	116	0.74566469916803	0.426954689587808	0.628250433891457	0.0046797123014128	FALSE	FALSE	FALSE
TTTCCCAAAATGAAAGTGTA	YDR054C	CDC34	0.00898119698427657	0.00974814552046299	0.999666084185632	700	137	1	0.00898119698427657	0.0303422908651265	-0.0170719542027666	FALSE	FALSE	FALSE
AGGTTTATTCTTAAAATATG	YJL020C	BBC1	0.0539517053696289	0.0557465383185687	0.999476213965769	1464	143	1	0.0539517053696289	0.14156054132301	-0.00807033541284044	FALSE	FALSE	FALSE
TCACAATATTCAAGAGTTGA	YBL089W	AVT5	0.0060138522441392	0.0071008425555199	0.797975605783906	666	120	1	0.0060138522441392	0.0210078664232087	-0.0177083945819614	FALSE	FALSE	FALSE
TTACATGTAGATGTAAGTTA	YJL155C	FBP26	0.0229955988998496	0.0245795913471905	0.999936461872879	484	105	1	0.0229955988998496	0.0691506813128636	-0.0174558241058803	FALSE	FALSE	FALSE
AGGGTATTATGATTTATTAC	YDR268W	MSW1	0.204055534201932	0.198126876328283	0.67121572687438	923	128	1	0.204055534201932	0.386557943690191	0.00637755418667882	FALSE	FALSE	FALSE
ACACTTCTTTGTTGCCTCAT	YDL030W	PRP9	0	0	3.52230151476e-08	1302	143	8.90908944648129e-07	0	0	-0.0918518489094821	TRUE	TRUE	TRUE
TTGTGCCATAACTTCAGTTA	YDR361C	BCP1	0.336097335112899	0.337789600851173	0.9997722630234	452	108	1	0.336097335112899	0.541280099558078	0.00635338134123915	FALSE	FALSE	FALSE
TGTCCAGTTTCTTGTCAATT	YGR116W	SPT6	0.370579118342562	0.444249273052336	0.24406220529469	754	126	1	0.370579118342562	0.576320619156609	-0.00539197217584367	FALSE	FALSE	FALSE
GGAACTATTTACGTAACGCG	YDR302W	GPI11	0	0	1.63965103282488e-24	1308	139	3.13017190028331e-22	0	0	-0.130877443525523	TRUE	TRUE	TRUE
GAGACGGAAAAAACAATAGG	YPR113W	PIS1	0	2.40474307133809e-13	0.41393530662342	1080	135	1	0	0	-0.0402199478441453	TRUE	TRUE	FALSE
TTTCAAATAATTATCAAGTT	YLR423C	ATG17	0.184670948653814	0.186804852275328	0.999863499838262	733	121	1	0.184670948653814	0.358720808045045	0.007160347097479	FALSE	FALSE	FALSE
GTCTTTCAGTTCCTGTCTTT	YBR123C	TFC1	0.808597897133564	0.808921237984721	0.999444775112097	1736	143	1	0.808597897133564	0.90520467777772	-0.000884951475292289	FALSE	FALSE	FALSE
GTGTATAACGATAGTCCCTT	YOR340C	RPA43	0	0	1.69333266522815e-08	405	100	4.55608768785212e-07	0	0	-0.196999088070709	TRUE	TRUE	TRUE
GGAGGGGGAGGTACTTTAAA	YBR255W	MTC4	0.118285046443725	0.12027280998131	0.999610630934937	1136	144	1	0.118285046443725	0.258426819422174	-0.00771449718270651	FALSE	FALSE	FALSE
AGTATTTTAATACATCACTT	YDL106C	PHO2	0.205480472823567	0.20727118311712	0.999359542809083	2004	154	1	0.205480472823567	0.388440456532044	0.00518580377745424	FALSE	FALSE	FALSE
TTACCAAAATCATGAATTGC	YNL207W	RIO2	0.744067177600708	0.744490207599893	0.999403153860053	1939	152	1	0.744067177600708	0.866191620604471	0.00149331696687863	FALSE	FALSE	FALSE
TATTGCCAACCTACTAGTAG	YML023C	NSE5	0	0	0.952482833220833	392	100	1	0	0	-0.0980875970559603	TRUE	TRUE	FALSE
GCTTTTCTTCTTGTTCCCGA	YDR129C	SAC6	0.122859255494777	0.124947062597512	0.999861753851559	295	89	1	0.122859255494777	0.265631782983179	-0.0127784739904013	FALSE	FALSE	FALSE
TAAGGTTTTCGCGAAGTATC	YGR246C	BRF1	1.02277442071141e-08	2.69682283406958e-05	0.00206532086552458	1261	137	0.0224996504073045	2.69682283406958e-05	0.000122080342522506	-0.0230795061691539	FALSE	FALSE	FALSE
TTTGTTATACTAAACAACTT	YPL066W	RGL1	0.279763803218381	0.28137420641273	0.999630192306297	831	138	1	0.279763803218381	0.477601491675129	-0.00573762763262407	FALSE	FALSE	FALSE
TTTTCGATCATTGGCTGGAA	YLL018C	DPS1	0.182081004787371	0.186160717215098	0.927070632506461	1360	135	1	0.182081004787371	0.355319971207176	0.00517083947754903	FALSE	FALSE	FALSE
TGACGGAAAGAAATGCAGGT	YPL060W	MFM1	0.614628955883737	0.615276466045425	0.999606918058857	1019	148	1	0.614628955883737	0.779328353885058	-0.00245478945863738	FALSE	FALSE	FALSE
TAACAAAATTTCCATACGAA	YDR387C	NA	0.48447015856404	0.485443107051232	0.999364584623672	2537	157	1	0.48447015856404	0.677990883816299	-0.00223032888816365	FALSE	FALSE	FALSE
TGAGGTATAAAGTAACGAAT	YNL113W	RPC19	0	0	0.448433745771935	1111	134	1	0	0	-0.0536820426597037	TRUE	TRUE	FALSE
TTAATAATTTATCGTACGGA	YGR165W	MRPS35	0.544340290385187	0.545269375012596	0.999794094308703	761	125	1	0.544340290385187	0.730861850279358	-0.00340178676637123	FALSE	FALSE	FALSE
ATTTATGCGAGGTAAAATTC	YHR062C	RPP1	4.66673856558408e-07	1.36392412564135e-06	0.99963247152987	1007	127	1	4.66673856558408e-07	2.33979006130629e-06	-0.0239281309663692	FALSE	FALSE	FALSE
TTACAAGTTTATATGGACTG	YMR091C	NPL6	0.10566809281006	0.107458041915058	0.999486814970121	1124	152	1	0.10566809281006	0.238161681208392	-0.009429762261907	FALSE	FALSE	FALSE
AAAGGAAGAAGTTGGTTGGT	YLR295C	ATP14	0.27925232178502	0.281050203262906	0.999600995628598	1097	128	1	0.27925232178502	0.476840439563473	-0.00475842675712249	FALSE	FALSE	FALSE
TATTGACTGCTCCCCTACAG	YML009C	MRPL39	1.22716806176815e-05	7.39867258559013e-05	0.360436384093342	1664	155	1	1.22716806176815e-05	5.71324410638517e-05	-0.0187377486726899	FALSE	FALSE	FALSE
AATCACCGGTGCAAACCCTT	YDR270W	CCC2	0.000120709566171495	0.000181651512035086	0.999775111500547	385	97	1	0.000120709566171495	0.000518889325467493	-0.0434825848867956	TRUE	TRUE	FALSE
TAGCGAATATTTTGCCAAAC	YPL143W	RPL33A	0.570778100616639	0.571479719159792	0.99961679512585	1060	153	1	0.570778100616639	0.74855685140579	0.00303986005213839	FALSE	FALSE	FALSE
TTTAAAGTAATGCACTAATA	YOL095C	HMI1	0.237027231965699	0.238722208083144	0.999463547053058	1384	149	1	0.237027231965699	0.427213875600047	-0.00543459372542242	FALSE	FALSE	FALSE
TTGTTAAGCTTTTATTCTCC	YDR044W	HEM13	0.522361740127348	0.523059930134024	0.99971541949659	535	139	1	0.522361740127348	0.711455089109273	-0.00513279799634552	FALSE	FALSE	FALSE
AAATTGATGATCTGTTCTTT	YKL174C	TPO5	0.635760376294901	0.6363444329317	0.99963364510302	1097	151	1	0.635760376294901	0.794388886140368	0.0023554111360675	FALSE	FALSE	FALSE
ACCGACCTAAAGAGCAAAGC	YDR323C	PEP7	0.318796695425241	0.320547097223927	0.999938260896105	574	111	1	0.318796695425241	0.523084958498599	0.00606320274315548	FALSE	FALSE	FALSE
GAAAAGGGACCTAATTGGTC	YHR051W	COX6	0.549989913869546	0.550932813020754	0.999887093429002	731	123	1	0.549989913869546	0.734755730626921	-0.00356688331139431	FALSE	FALSE	FALSE
ATGGATGGGTGAAACTATGA	YLR201C	COQ9	0.157049138655993	0.159690080681356	0.357841757858857	728	120	1	0.157049138655993	0.318911586779406	0.00721908503448909	FALSE	FALSE	FALSE
TATCATCGTCACTTACAACG	YHR196W	UTP9	0.00291980042473494	0.00343931571398692	0.999793493947885	421	101	1	0.00291980042473494	0.0107672677116375	-0.0216437904350247	FALSE	FALSE	FALSE
CTTAGCTGTACTTTACTATG	YFR050C	PRE4	0	0	0.3234932138604	175	67	1	0	0	-0.185109960397997	TRUE	TRUE	FALSE
TGGCATCTTCTGGCACTCTT	YPL005W	AEP3	0.65845472761485	0.658985469273455	0.999668399048754	842	145	1	0.65845472761485	0.811656983440223	0.00229328280005637	FALSE	FALSE	FALSE
GAATCTTGCTTGGCTGTTTT	YLR099W-A	MIM2	0.0250414686410988	0.0262571728417815	0.999657386477054	1000	151	1	0.0250414686410988	0.0743270840783743	0.0111127520315478	FALSE	FALSE	FALSE
GATGATAATGATGGGCAGGT	YBR142W	MAK5	0	0	1.76372098720294e-07	827	114	3.96120864856952e-06	0	0	-0.122690534552822	TRUE	TRUE	TRUE
CAATAATCACGATAATTGTT	YMR033W	ARP9	0.00672812312979465	0.0076131251138265	0.999863202972066	411	98	1	0.00672812312979465	0.023279828714529	-0.0224461610852692	FALSE	FALSE	FALSE
GCATTGATCACCATGCACGA	YHR019C	DED81	0.0489981549824603	0.0506910041984093	0.999441278322488	1373	147	1	0.0489981549824603	0.130461045664027	0.00926486514160615	FALSE	FALSE	FALSE
GGGACATCATCACCGTATGA	YDR508C	GNP1	0.0260634160668314	0.0275130737181253	0.999405875869839	1933	147	1	0.0260634160668314	0.0767482906736249	0.00745076940685434	FALSE	FALSE	FALSE
GGATATTTAGCACAACAATC	YIL070C	MAM33	0.908777232992577	0.895448659843336	0.459576709756292	1603	143	1	0.908777232992577	0.956124288307282	0.000442136907761727	FALSE	FALSE	FALSE
GAAAAATTTTAGGATTTATT	YDL148C	NOP14	0.124573647032009	0.127245202093114	0.999972248179499	94	39	1	0.124573647032009	0.268253271086655	-0.0202810709997658	FALSE	FALSE	FALSE
TTTTAAAGATCCTGAAGGGA	YLR038C	COX12	0.0121343212006522	0.0131241390746626	0.999446329009405	1853	151	1	0.0121343212006522	0.0395611439876489	-0.0103979460740312	FALSE	FALSE	FALSE
TTTTAAGTAACATCGCGCAC	YNR003C	RPC34	0.434432849823814	0.435409051340992	0.999853029238678	808	150	1	0.434432849823814	0.634861129609464	-0.00412004119063457	FALSE	FALSE	FALSE
ATCCAGTTTTGTCAGTTATG	YOR196C	LIP5	0.166515928191012	0.168562498866089	0.99963968154412	864	128	1	0.166515928191012	0.333691917631147	0.00688341842927905	FALSE	FALSE	FALSE
TAACATTATTAATACTGGAG	YNR024W	MPP6	0.0177644489029307	0.0189338646270301	0.99937293753437	2061	153	1	0.0177644489029307	0.0553078007203089	-0.00954815273679769	FALSE	FALSE	FALSE
AAGTAACCTTCACAAGATTT	YNR006W	VPS27	0.769613369837996	0.875291308304868	0.0906814194437721	1622	143	0.62410611253233	0.769613369837996	0.880044271286723	0.00107489531645696	FALSE	FALSE	FALSE
GTTATGGAGTCACGGCTTTG	YKL148C	SDH1	5.09050767032448e-05	0.000440146963256338	0.115912414279772	2238	150	0.75253905886252	5.09050767032448e-05	0.000225348426245121	0.01260759678171	FALSE	FALSE	FALSE
AGTACTCGTTACGGACGCCC	YGL095C	VPS45	0.0549326840043664	0.0569126790196035	0.999824342139431	412	102	1	0.0549326840043664	0.143779081835784	0.0141548161145704	FALSE	FALSE	FALSE
GGTAGAATTATTCACGCTGG	YPL039W	NA	0.842362733176917	0.842604087195134	0.999614305241915	1232	147	1	0.842362733176917	0.921689918367592	-0.0010029248898064	FALSE	FALSE	FALSE
GTTGTAAAGTGAAGTTCTGC	YDL133W	SRF1	0.0454202042148246	0.0469138007026975	0.999600832048635	1031	153	1	0.0454202042148246	0.123101344553837	0.010339483800572	FALSE	FALSE	FALSE
AAGGTGCGGGTGGCAAATAA	YKL210W	UBA1	0	0	1.06699299652611e-08	668	117	2.97053814102304e-07	0	0	-0.348774787518885	TRUE	TRUE	TRUE
GATATATTATCCTTTTGCAC	YDL092W	SRP14	1.31502652634952e-05	2.5138842737249e-05	0.999920961114612	448	103	1	1.31502652634952e-05	6.11163342709803e-05	-0.0356610223318595	TRUE	TRUE	FALSE
AAGAACACATCTAACCGAAG	YPL234C	VMA11	0	0	0.000222813380672286	771	148	0.00298250031090215	0	0	-0.125806997231223	TRUE	TRUE	TRUE
ACCGCCGATTACAGTTATTG	YBR070C	ALG14	0.625743966628618	0.627727360201483	0.946322013667904	625	120	1	0.625743966628618	0.786176050848085	-0.00284951065594217	FALSE	FALSE	FALSE
AATTTCATATTGCATGATGA	YPL011C	TAF3	0	0	1.21663147561158e-17	1162	154	1.00566506922203e-15	0	0	-0.165064593933439	TRUE	TRUE	TRUE
TCAATGGAAAAGTACGCGGC	YJL087C	TRL1	0	0	0.0939562106286273	594	119	0.640596000697563	0	0	-0.19398119009862	TRUE	TRUE	FALSE
GCAGGTACCTAGATGTAATT	YDR331W	GPI8	0.549330807004268	0.545432874325706	0.824770298311923	833	127	1	0.549330807004268	0.734364695640023	0.00288203791054989	FALSE	FALSE	FALSE
ACCTCTTCTGTTATTTGATC	YOR116C	RPO31	0.537207604470598	0.53816095758012	0.999656820808315	957	127	1	0.537207604470598	0.724439590418971	-0.00304202232617153	FALSE	FALSE	FALSE
CATTTATATTCATTTATATG	YER038W-A	NA	0.50717726575413	0.508133754598096	0.999998654867212	228	82	1	0.50717726575413	0.697564218002684	0.00533452847194378	FALSE	FALSE	FALSE
GAATCATCTTAAAACATTGC	YNL259C	ATX1	0.637989083262337	0.638587543647246	0.99961106129526	1238	150	1	0.637989083262337	0.795328639482842	0.00221399623649593	FALSE	FALSE	FALSE
TTTTCGCACGACTCTCGGCC	YLR357W	RSC2	0.107407296459184	0.109537243814863	0.999739342700998	545	115	1	0.107407296459184	0.241091692870084	-0.0103460771707918	FALSE	FALSE	FALSE
TCATAACCCGACATTATTCC	YER082C	UTP7	0	0	0.479593047779852	926	145	1	0	0	-0.0832867703590775	TRUE	TRUE	FALSE
GAAAGTAACATTATTAATAC	YNR024W	MPP6	0.0609591126151642	0.0826585669745948	0.64101742437049	850	124	1	0.0609591126151642	0.156236958387395	-0.00876800947772288	FALSE	FALSE	FALSE
GTAATGCAACGCTGACCTTT	YML089C	NA	0.863462405556341	0.863711762617683	0.999702988595127	779	120	1	0.863462405556341	0.933026683439276	0.00083682865295959	FALSE	FALSE	FALSE
AAGGCCATATATGTATATAT	YBR160W	CDC28	0.976132669922187	0.907408279990713	0.0641406689579798	728	119	0.477955282253794	0.976132669922187	0.986966277559109	-0.000162295469322028	FALSE	FALSE	FALSE
GTAGCAAATGCTATAGTTCA	YKR062W	TFA2	0.00189469088145588	0.0106126616884122	0.0179552057096678	3118	160	0.157856183530829	0.00189469088145588	0.00718190865088973	-0.00959423877468512	FALSE	FALSE	FALSE
AATTTTAACCGATGACCTTG	YNL308C	KRI1	0.604303591964644	0.605033762542428	0.999548059428086	1058	138	1	0.604303591964644	0.772848169958588	0.00261596818526376	FALSE	FALSE	FALSE
GCCTCTGAAATATACTACAT	YPL131W	RPL5	0	0	0.0216914040203463	664	144	0.186611241883194	0	0	-0.185061132575038	TRUE	TRUE	FALSE
ACCAAAGACTTGAAAATTGA	YPL044C	NA	0.372540399419053	0.373720357237129	0.999645553871917	796	144	1	0.372540399419053	0.577351088921635	0.00552938447489609	FALSE	FALSE	FALSE
AAACTTTGGCGCAAGAATGC	YJL143W	TIM17	0.0287735306741259	0.030358111865139	0.999674428963964	680	121	1	0.0287735306741259	0.0836393746970512	0.0127996462911041	FALSE	FALSE	FALSE
ATCCATGCAAAGGTATTATT	YNL026W	SAM50	0.752991582567561	0.753398976490801	0.999782416551741	756	131	1	0.752991582567561	0.87155596601703	0.00188901693206855	FALSE	FALSE	FALSE
AACTCTGGTGAGACGCGTCA	YBL035C	POL12	0	0	2.29518258940797e-23	1352	138	3.91548383018577e-21	0	0	-0.175661782552034	TRUE	TRUE	TRUE
ACGGCTTGTGATACATTTCA	YFR018C	NA	0.816383045857276	0.827105641755487	0.728189283577514	487	100	1	0.816383045857276	0.908232064149095	0.0015603607181636	FALSE	FALSE	FALSE
TGCAGGGGCGATGAAAAGAG	YER094C	PUP3	0	0	9.64392016776902e-20	1380	141	1.12065147688655e-17	0	0	-0.420140611423836	TRUE	TRUE	TRUE
GGCCGTGGGAAGCTTCAGCG	YER136W	GDI1	0	0	6.59929065504038e-15	2726	155	4.16638680882786e-13	0	0	-0.065894810089127	TRUE	TRUE	TRUE
AGAGGTTAGAAAGCAATTTA	YGL173C	XRN1	3.45682016344995e-09	2.01836702906633e-08	0.999603761978749	1112	139	1	3.45682016344995e-09	1.92721329974814e-08	-0.0322623529963567	TRUE	TRUE	FALSE
TGAAGTATAATTGTTTTATA	YLR358C	NA	0.0208584697934037	0.0221161760987278	0.999176103952596	2315	152	1	0.0208584697934037	0.0636233224359714	-0.0094443958456113	FALSE	FALSE	FALSE
ATTGCCTCGATCCACATAAT	YMR208W	ERG12	0.26440991135254	0.266293456923286	0.999763932916404	602	114	1	0.26440991135254	0.459322699742863	0.00710291476806056	FALSE	FALSE	FALSE
AACGCATATAACTAACAATT	YDR177W	UBC1	0.31974351551936	0.32135087489799	0.999442050639159	1430	139	1	0.31974351551936	0.524284689011125	-0.00418726979327735	FALSE	FALSE	FALSE
AAATTTTCAGTCGCGTTATA	YKL143W	LTV1	0.627978666226674	0.628613595353858	0.999619102489103	796	142	1	0.627978666226674	0.787749173390588	-0.00288761812932931	FALSE	FALSE	FALSE
TAAAAATTTGAATCGTATAA	YEL027W	VMA3	0.372267583497565	0.37367870780672	0.999654877626376	953	139	1	0.372267583497565	0.577351088921635	-0.00415383766935067	FALSE	FALSE	FALSE
TTAGAAGCTAGAAAGAAATA	YGR176W	NA	0.610098077302149	0.610865298689915	0.99959211991131	1031	131	1	0.610098077302149	0.776620559817613	-0.00234786300107372	FALSE	FALSE	FALSE
AAGTTAGTTCGAGTTCTTGA	YJR119C	JHD2	0.02328098502584	0.024593610000337	0.999377572833126	2060	152	1	0.02328098502584	0.0698778198997227	0.00930113673693635	FALSE	FALSE	FALSE
GCCGTTCAAGAAGACGCCCC	YDL017W	CDC7	0.0570099517571937	0.059162741207952	0.999751039798318	582	108	1	0.0570099517571937	0.148199994564663	-0.0135398488081968	FALSE	FALSE	FALSE
ATCGCGGTATATATTAGAGG	YLR056W	ERG3	3.80236953034796e-11	1.55855117700554e-09	0.540116734355124	602	139	1	3.80236953034796e-11	2.26981359082648e-10	-0.0479663590077429	TRUE	TRUE	FALSE
TTCCTTTCGGTGCAAAACTG	YGR155W	CYS4	2.74691861197329e-05	0.00011710877504223	0.546563632920494	459	99	1	2.74691861197329e-05	0.000124207820147715	-0.0282709459588555	FALSE	FALSE	FALSE
GATGAGAAACTAAAACCTTA	YOR136W	IDH2	0.146152394700468	0.148068007750098	0.999656835993197	880	137	1	0.146152394700468	0.303346699982059	-0.010578261038387	FALSE	FALSE	FALSE
TTGTTAGCAGAGAAGCAAGA	YMR296C	LCB1	0	0	3.54990427204878e-08	1463	148	8.95067058279469e-07	0	0	-0.159381199342733	TRUE	TRUE	TRUE
ATAAAGAGCATCCATCGTGC	YNR043W	MVD1	0.21948038825744	0.221071288370147	0.999557133605531	870	146	1	0.21948038825744	0.405805874690936	0.00812054932212291	FALSE	FALSE	FALSE
AGAGTAATAGAATAAGTTCT	YIL026C	IRR1	0.24986499643029	0.251471263509191	0.999452303199146	1608	155	1	0.24986499643029	0.442298007591441	-0.00589838587061988	FALSE	FALSE	FALSE
GTCAAGAATAATTTCTTAAT	YPL148C	PPT2	0.0713760928150993	0.0463536093891872	0.0695123242891863	808	123	0.506221449728152	0.0713760928150993	0.176285316111722	0.0086443545524453	FALSE	FALSE	FALSE
TATGAAACTTATTTAAAATC	YCL004W	PGS1	0.0949663774304239	0.0973162607497078	0.999720062391892	586	108	1	0.0949663774304239	0.219787946841717	0.0100330022950048	FALSE	FALSE	FALSE
ATGAAGCCATCCTCTTAATC	YDL142C	CRD1	0.615547370665525	0.611523167630294	0.81735707784982	1115	147	1	0.615547370665525	0.779596093305768	0.00233906464264608	FALSE	FALSE	FALSE
GATAGCAGGCCTGTTTTATA	YOR036W	PEP12	0	0	0.00389657556548924	443	100	0.0396685817968669	0	0	-0.332155320489352	TRUE	TRUE	TRUE
TTGATTATTTTCAAATATCA	YBR194W	AIM4	0.344747955144139	0.346261858869368	0.999734692075166	650	124	1	0.344747955144139	0.551115524704	-0.00606547477503479	FALSE	FALSE	FALSE
AAGGAAAATACATATTATCC	YGL060W	YBP2	0.408102688424234	0.409555749282721	0.999926451858855	670	114	1	0.408102688424234	0.612001356733461	-0.00439607413628454	FALSE	FALSE	FALSE
ATATTAAAGATTAATTGTCC	YOR336W	KRE5	0.615787721295467	0.630331594405491	0.142990936566255	759	116	0.886013392108371	0.615787721295467	0.77967120012994	0.00247038698205029	FALSE	FALSE	FALSE
AAAGAGCAATATTTGCGATG	YGR129W	SYF2	0.79035376953569	0.859886788782137	0.495811547518071	833	123	1	0.79035376953569	0.895079272548047	-0.00130636922406309	FALSE	FALSE	FALSE
TCCGTCGTTGATGAGGACTC	YPL237W	SUI3	0.00683853990327599	0.00767724339499054	0.99979738388661	594	114	1	0.00683853990327599	0.0236211005620696	-0.0169181850560965	FALSE	FALSE	FALSE
AAATGGACTATCCATGCTTT	YDR062W	LCB2	0.00054884306075742	0.00114789731394005	0.654193531595033	874	134	1	0.00054884306075742	0.00222788598384417	-0.0166530267403621	FALSE	FALSE	FALSE
TGAAGAATAATTAGTTCTTT	YLR033W	RSC58	0.944779817475495	0.944858696151842	0.99961356586253	814	144	1	0.944779817475495	0.971214312418084	-0.000426798397089464	FALSE	FALSE	FALSE
TATCTCAAGCAGCATTTCAA	YGL141W	HUL5	0.378814041683625	0.380070836210289	0.999414651180479	1550	153	1	0.378814041683625	0.583244127554757	0.00390655178314539	FALSE	FALSE	FALSE
GATGTTCCGTACAACGCGAC	YMR078C	CTF18	0	0	0.634357030796742	427	101	1	0	0	-0.0744384035946305	TRUE	TRUE	FALSE
TGATCATTAAAAACGAAAAA	YDR373W	FRQ1	1.65142066554935e-06	3.80249030840218e-06	0.999066041050317	2913	151	1	1.65142066554935e-06	8.04340186859607e-06	-0.0166535345857729	FALSE	FALSE	FALSE
GCTGTAGGTGACGGATGTAC	YFR033C	QCR6	0.12675220051547	0.131851616156621	0.446942108043454	598	121	1	0.12675220051547	0.271728648722049	0.00862624727855503	FALSE	FALSE	FALSE
ATTTTGATTTGTTGTCCCTT	YBR011C	IPP1	0.116294580392526	0.118333642336609	0.999457847512745	1493	143	1	0.116294580392526	0.25544911783927	-0.00748168522762555	FALSE	FALSE	FALSE
TATTATTTAAGGGAGTTAAA	YPR098C	NA	0.145662863828671	0.147728333379385	0.999660664622447	912	131	1	0.145662863828671	0.302533466143641	0.0085838262310069	FALSE	FALSE	FALSE
GTTCCTTAACGTGAAACGTA	YBR264C	YPT10	0	0	0.338638060866484	1075	130	1	0	0	-0.0639555508629761	TRUE	TRUE	FALSE
TGGGGTCAAAGAAAAGACCC	YHR116W	COX23	0.186840548452224	0.188710437949576	0.999523097354479	1491	148	1	0.186840548452224	0.36224925681777	0.00556779879975138	FALSE	FALSE	FALSE
GATGATTTCGTTATTGTTTC	YDR292C	SRP101	0.571469008934711	0.572276639232322	0.999619926895322	1105	143	1	0.571469008934711	0.749239994386793	-0.00274347088822242	FALSE	FALSE	FALSE
TTGTGGGGTAGTAAAGGCAT	YML009C	MRPL39	0.162456558461454	0.164292538165256	0.999577913211336	874	141	1	0.162456558461454	0.327351672219048	-0.00978712796479013	FALSE	FALSE	FALSE
AAAGGCTATGTATGCTATAA	YOR174W	MED4	0.470404463353922	0.446351335672255	0.180749955149323	526	105	1	0.470404463353922	0.665472486802257	-0.00421472095743564	FALSE	FALSE	FALSE
GCGGAAGATGCAATGGGTGT	YDR276C	PMP3	0.120635274958541	0.122775571501588	0.999663559738011	741	126	1	0.120635274958541	0.262040370792883	0.00858428330281237	FALSE	FALSE	FALSE
ATATCGCGCTGTTAAAGGAG	YDR288W	NSE3	0.718376440170866	0.718888091991479	0.999865886821249	399	102	1	0.718376440170866	0.849693703282655	0.00250379203156004	FALSE	FALSE	FALSE
GAATTGCTTTTCTCAATATA	YBR152W	SPP381	0.0807293228355157	0.0825878690159078	0.999507481832848	1273	147	1	0.0807293228355157	0.193290296308194	-0.0080163228115518	FALSE	FALSE	FALSE
TCTTGCATTATGGAATGTCC	YOR056C	NOB1	0.320963532175743	0.322653489554289	0.999876578074668	398	100	1	0.320963532175743	0.525779451870235	-0.00835850360563616	FALSE	FALSE	FALSE
TGGGGCGCGCCTCCCCTGCG	YFR033C	QCR6	0.405493163141164	0.406896458848328	0.999675358180972	767	119	1	0.405493163141164	0.609456072160238	0.00432175196136607	FALSE	FALSE	FALSE
TATCAAAAAGACACTAAAAA	YLL004W	ORC3	0.801468393984777	0.801760226904689	0.999781271980707	728	139	1	0.801468393984777	0.901835129145185	0.00152938384038185	FALSE	FALSE	FALSE
TGAAAAGATTAAGAAAACCT	YGL067W	NPY1	0.415814609014864	0.418661666810342	0.901382963687702	1734	148	1	0.415814609014864	0.619513727698612	0.00299598125869923	FALSE	FALSE	FALSE
TCACATAGGGCTATTCAATT	YLR242C	ARV1	0.10853680122535	0.110676626198454	0.999873330194975	399	105	1	0.10853680122535	0.243123647785312	-0.0157214705939418	FALSE	FALSE	FALSE
TTCGTGGTTGGTGGTGATAC	YLR338W	OPI9	0.756153308398513	0.756597493882748	0.999724534938743	691	119	1	0.756153308398513	0.872492958179459	0.00182306222035379	FALSE	FALSE	FALSE
TTAACGAAAATCACTGTCCA	YOL076W	MDM20	0.0408910639505697	0.0949559353758035	0.0558917512682181	2027	149	0.424129305336935	0.0408910639505697	0.112692904672299	-0.00753726063255175	FALSE	FALSE	FALSE
ATCTGAGTTTAAAGAACTTG	YJL023C	PET130	0.00211671811409309	0.00249954804022035	0.999723231162722	554	121	1	0.00211671811409309	0.00795207550172648	-0.0234954293433539	FALSE	FALSE	FALSE
TGTTATAAGAGGCGCTTTGC	YFR033C	QCR6	0.540871536337981	0.541682419640812	0.999473135031886	1362	153	1	0.540871536337981	0.72791121484331	-0.00311311363668254	FALSE	FALSE	FALSE
TCTTATAGGATTGAAAATCT	YBR044C	TCM62	0.339260604403877	0.340568180947017	0.999659052388992	753	139	1	0.339260604403877	0.544297031319968	0.00587500559487367	FALSE	FALSE	FALSE
AAGATAGGATAATTGACGAT	YKL119C	VPH2	0.0113244854710841	0.0124648070724458	0.999666174581404	771	117	1	0.0113244854710841	0.0373154130791949	0.0130792933908762	FALSE	FALSE	FALSE
GAAACCTGCGTTGGTTGTCC	YFR041C	ERJ5	0.714897369463354	0.715385315551784	0.999530706040664	1441	143	1	0.714897369463354	0.847454119619652	0.00148266594395115	FALSE	FALSE	FALSE
TGATCTGAGAATGATATTTA	YMR053C	STB2	0.174163833819298	0.210612259642528	0.619588264247428	834	125	1	0.174163833819298	0.344488136371996	-0.00673360046101501	FALSE	FALSE	FALSE
AAAAATAATTCGATAATTAG	YML125C	PGA3	0.993104256891487	0.901717464688294	0.298886464834376	1344	145	1	0.993104256891487	0.996210814251633	3.5560929807751e-05	FALSE	FALSE	FALSE
TCACTTTTGATCACGTGCCT	YDR142C	PEX7	0.618227126458815	0.618816385596406	0.999611374042152	854	150	1	0.618227126458815	0.781262117405473	-0.00264348105179335	FALSE	FALSE	FALSE
AGGTGACAATTTAATGGACT	YGR191W	HIP1	0.957073065652353	0.957150494066539	0.99964564597475	761	121	1	0.957073065652353	0.978392997175734	0.00030470843833066	FALSE	FALSE	FALSE
ATCCTTAAACATGTTCAACT	YPL158C	AIM44	0.00213005612510475	0.00249795581867218	0.999416353522852	1437	147	1	0.00213005612510475	0.00799843557609592	-0.0157407298081498	FALSE	FALSE	FALSE
AATCTATTCGTTTCCGTGTA	YPR033C	HTS1	0.192708370001473	0.194707810024822	0.999717458585947	636	120	1	0.192708370001473	0.370578796426435	-0.00800947193513471	FALSE	FALSE	FALSE
TATATTGACTGAGGTCGGAT	YOR187W	TUF1	0.82450736592801	0.824750986306939	0.999544842388226	992	154	1	0.82450736592801	0.912741722265238	0.00129189129420183	FALSE	FALSE	FALSE
GCCACATTGCTGCGCGATCA	YDR335W	MSN5	0.422075324202175	0.42333507555859	0.999757436791381	537	119	1	0.422075324202175	0.624543719846592	-0.0058104540206573	FALSE	FALSE	FALSE
TCCCAATCAAATCACTGCAA	YPL243W	SRP68	0.296350992265699	0.297714905555475	0.999614883258991	823	149	1	0.296350992265699	0.497351037260647	0.00751986841796916	FALSE	FALSE	FALSE
TTCTAAATCAACGTGTTCCC	YNL138W-A	YSF3	1.16458026988564e-06	2.68309432849279e-06	0.999443384422321	1346	149	1	1.16458026988564e-06	5.72436543450225e-06	-0.0254747794644618	FALSE	FALSE	FALSE
ATCAACGGCGCCCAAGTCTT	YKR001C	VPS1	0.363427663190513	0.364663897453887	0.999710381952458	840	145	1	0.363427663190513	0.569062417148114	-0.00490157671587961	FALSE	FALSE	FALSE
TATCACATCTTTAAGAACAA	YGR147C	NAT2	0.0968505891317852	0.0989202400697187	0.999450659142888	1589	144	1	0.0968505891317852	0.223374905946353	0.00652483873420264	FALSE	FALSE	FALSE
AAAAATTATCGTATGCCCAC	YBL014C	RRN6	0.0299060123078696	0.0315194549663047	0.99958930861827	1105	129	1	0.0299060123078696	0.0864922441097369	-0.0095504150051804	FALSE	FALSE	FALSE
AAAATTTTCAATTTGGTGTC	YKL082C	RRP14	0.586862701790308	0.70483010558142	0.182886464708798	845	124	1	0.586862701790308	0.76143037388783	-0.00285217734097184	FALSE	FALSE	FALSE
ATAAATGCAATTCATTAAGT	YBR202W	MCM7	0	0	0.0323689744010817	1035	144	0.264022824768945	0	0	-0.0925119104047517	TRUE	TRUE	FALSE
GCTTAACAAAGAAAGACAAT	YDR044W	HEM13	0.0891971736006374	0.181269332092461	0.0921307235262424	2201	153	0.631371060883258	0.0891971736006374	0.209766424393168	-0.0057612238341449	FALSE	FALSE	FALSE
GAATAGTAAATATTTGCTTT	YLR212C	TUB4	0.149483261642785	0.151699465422104	0.999667274079741	928	122	1	0.149483261642785	0.308423028351301	0.00683213892331017	FALSE	FALSE	FALSE
AGCACAAGAATGATTGGCAG	YKR085C	MRPL20	0.542271577992068	0.560024462622984	0.895735454540819	2159	153	1	0.542271577992068	0.729183368125194	-0.00207958550662512	FALSE	FALSE	FALSE
ATAGACGCGATTCTTGGAAA	YLR229C	CDC42	2.08071941898424e-08	1.03653325145281e-07	0.999685340124285	1013	128	1	2.08071941898424e-08	1.12104352029547e-07	-0.028030447853664	FALSE	FALSE	FALSE
AAGAATATTTCAATGAAACT	YJL022W	NA	0.654875760947063	0.655582492932629	0.99968431938033	733	115	1	0.654875760947063	0.808833612003174	0.00243992042793073	FALSE	FALSE	FALSE
AAAAGGACGGAATTGGTACC	YBR256C	RIB5	0.0779001487632163	0.0799223402854281	0.999368228096545	1893	144	1	0.0779001487632163	0.188598155672792	0.00602614258719039	FALSE	FALSE	FALSE
AGTAGCTGTTAAAGAGCAGT	YPL173W	MRPL40	0.550892694857031	0.594405430255339	0.135483382478543	1046	156	0.848676375556998	0.550892694857031	0.735060876723762	-0.003510726363859	FALSE	FALSE	FALSE
AACTTCAATTTAGTTTCAAT	YBR038W	CHS2	0.234038507794098	0.235424143857715	0.99969155334524	641	148	1	0.234038507794098	0.423824411328003	0.00836959371932636	FALSE	FALSE	FALSE
GGTTCTTTGGGTGCGATATT	YML089C	NA	0.825935814917397	0.826205253024071	0.999408145540448	1671	153	1	0.825935814917397	0.913566146273837	-0.000906361785136469	FALSE	FALSE	FALSE
AAGCAAAACAAAGAGTACGA	YPL133C	RDS2	0.371357306385724	0.423612631385038	0.666949302674506	2024	150	1	0.371357306385724	0.576448027181296	0.00368304825906996	FALSE	FALSE	FALSE
CCTGCCTTGAATTGGCGTTA	YLR378C	SEC61	0	0	1.48742390250967e-05	336	94	0.000248519068015688	0	0	-0.148157228574283	TRUE	TRUE	TRUE
GTCGAAGGTATAAATGAGGA	YGL169W	SUA5	0	0	2.31789562687623e-31	1062	127	7.43395485451745e-29	0	0	-0.206647928327995	TRUE	TRUE	TRUE
TTTGCATCGGAAGGCGTTAT	YHR190W	ERG9	3.18722974390617e-06	7.37657192861896e-06	0.999889448087162	270	83	1	3.18722974390617e-06	1.53006112915544e-05	-0.0492848758363564	TRUE	TRUE	FALSE
TGAGTGCAATTAGCTGCCGA	YDR270W	CCC2	2.89121704355466e-09	2.86775181379539e-08	0.800957901860223	1313	153	1	2.89121704355466e-09	1.61525345213782e-08	-0.028505943826157	FALSE	FALSE	FALSE
AGATCGCTGAAATCAACTCG	YDR181C	SAS4	0.000197473529917724	0.00102786973501501	0.27166165444092	788	119	1	0.000197473529917724	0.000835873964810134	-0.0212120751602722	FALSE	FALSE	FALSE
TGCCTTTACATACTTCTTTT	YDR082W	STN1	0.199207612023769	0.201247609162646	0.999651843472123	747	122	1	0.199207612023769	0.378806315368728	-0.00665872990569667	FALSE	FALSE	FALSE
GTATATGGAGTTAAAAGTGT	YDL105W	NSE4	0.155461869837067	0.157583612789023	0.9996508416776	758	126	1	0.155461869837067	0.316659432742095	-0.00812265220675595	FALSE	FALSE	FALSE
TAAGGTACTTCACCCCAATT	YLR201C	COQ9	0.108032159218264	0.109920639072684	0.999506472442824	1094	144	1	0.108032159218264	0.242264005721069	0.00914642224078398	FALSE	FALSE	FALSE
TCGAACGACGTAAGTTAAAT	YCL031C	RRP7	0.473175385310684	0.474248738618798	0.99962235379806	1042	136	1	0.473175385310684	0.667625319260076	0.00350581529831976	FALSE	FALSE	FALSE
ATCTAAGTTTTAGTTTACCC	YDR228C	PCF11	0	0	0.0310242649645358	562	118	0.254608553209466	0	0	-0.153292827431596	TRUE	TRUE	FALSE
AAAGCAATCTGGTAGATTTA	YGL120C	PRP43	0.0211937448453896	0.0227942241064156	0.99984754950823	412	98	1	0.0211937448453896	0.0644576071416876	0.0150405418636189	FALSE	FALSE	FALSE
CAAGTACGTAAAGGATAATA	YNL267W	PIK1	0.169984141255798	0.171890848136185	0.999814998905588	421	110	1	0.169984141255798	0.338879308644863	-0.0100356506373451	FALSE	FALSE	FALSE
AGAGTTATAGAAAATGTATG	YDL069C	CBS1	0.171275285691995	0.173470966132124	0.999766900638712	590	113	1	0.171275285691995	0.34038521700365	0.00831644368514704	FALSE	FALSE	FALSE
AATTTTCCATTATGTATTGA	YDL209C	CWC2	0.00233653677499279	0.00274464898997706	0.999770806427599	557	121	1	0.00233653677499279	0.00874918978286651	-0.0211781156133398	FALSE	FALSE	FALSE
CAGGAGGATCAAAATACAAA	YDL015C	TSC13	0.467487736045303	0.468294680442794	0.99969244534519	581	144	1	0.467487736045303	0.662515322587095	-0.00522251182359271	FALSE	FALSE	FALSE
TTCATGAAAACGCAAACACT	YPR019W	MCM4	0.205485340670126	0.207444411985081	0.999570212096969	997	132	1	0.205485340670126	0.388440456532044	0.00698209466444956	FALSE	FALSE	FALSE
AAGGTGTAATAGAATGTGTC	YLR369W	SSQ1	0.230151732252062	0.239564631301577	0.800006828229608	1417	146	1	0.230151732252062	0.419633031035884	-0.00577795976978235	FALSE	FALSE	FALSE
TGTGTAGAACCTTGCCTTTT	YER050C	RSM18	0.731158368518891	0.731698404665803	0.999814747915528	648	110	1	0.731158368518891	0.85822791221317	-0.00213611057991569	FALSE	FALSE	FALSE
AAAAGTGTAGGCCACCTATC	YGL238W	CSE1	0.0426986137078436	0.0444462682575653	0.999573711840754	1087	135	1	0.0426986137078436	0.117030696101122	0.00902032592685741	FALSE	FALSE	FALSE
GGCAGTTAGCAAGATGCGGT	YOL133W	HRT1	0.327792568158462	0.329195242877384	0.99941844552153	1605	152	1	0.327792568158462	0.533478079359803	0.00452317891771498	FALSE	FALSE	FALSE
ACGGCGGGCGGGTGATAATG	YIR012W	SQT1	0	0	0.00254451178249555	705	124	0.0272752613262691	0	0	-0.232243206904927	TRUE	TRUE	TRUE
GTTTACGCAATTACCCTTTT	YHR022C-A	NA	0.653167959370375	0.653760585162186	0.99944863551214	1557	152	1	0.653167959370375	0.80734621188287	-0.00170932501017586	FALSE	FALSE	FALSE
AAGAGGCGAGGTATATCTTA	YMR146C	TIF34	0	0	1.95267197610621e-05	738	139	0.0003169336822757	0	0	-0.257973099884943	TRUE	TRUE	TRUE
ATCGGCTAAAAGTGCGCCCG	YOR332W	VMA4	0.0972752419046311	0.12022129531245	0.291001677192152	1908	152	1	0.0972752419046311	0.223967723822351	-0.00624711295155399	FALSE	FALSE	FALSE
AAACAAATTAAGCGCTTTAC	YPL209C	IPL1	0	0	0.876860931962324	843	131	1	0	0	-0.0692286806132579	TRUE	TRUE	FALSE
GAATGTACGGATGTAATGCA	YML025C	YML6	0.418099412560944	0.431867107335973	0.770630192031819	653	112	1	0.418099412560944	0.621413235168908	-0.00452722138263972	FALSE	FALSE	FALSE
TCTTGCCGAGCTTTGGGGAT	YIL068C	SEC6	0	0	5.08215181983916e-17	1615	155	3.91814358571831e-15	0	0	-0.117925587647393	TRUE	TRUE	TRUE
TATATAATCGAAACTAATGG	YGL007W	BRP1	1.55827573067313e-10	5.34547295316656e-09	0.500104497242891	848	135	1	1.55827573067313e-10	9.1387684951035e-10	-0.0413298778674593	TRUE	TRUE	FALSE
CGTTATAGTAATGTTAGCTA	YGR165W	MRPS35	0.213093694789442	0.214073762642741	0.999850300801958	247	102	1	0.213093694789442	0.397622147355433	0.0112681715545309	FALSE	FALSE	FALSE
GGAACTCTCTATCATTGGAA	YDR188W	CCT6	0.294869671752706	0.296334129700357	0.999485530370387	1240	150	1	0.294869671752706	0.495695147502924	-0.0051624842661377	FALSE	FALSE	FALSE
TGTTGACACCTCAAGAACAA	YFR051C	RET2	0	0	1.72434682522865e-07	737	125	3.89459516751643e-06	0	0	-0.179846553020597	TRUE	TRUE	TRUE
TTACTTCTTCTCCTCCCTTA	YCR065W	HCM1	0.379055536937958	0.380680540212173	0.999714036037667	604	105	1	0.379055536937958	0.583502828574497	0.00499339818830145	FALSE	FALSE	FALSE
TCATGAGACCAAGGAAGGAA	YGR180C	RNR4	0.744741059231213	0.74521807997766	0.999768238971598	617	116	1	0.744741059231213	0.86672665004429	-0.00194827355542781	FALSE	FALSE	FALSE
GCCTTTGTCAATTGCACTTT	YLR272C	YCS4	3.87856413652798e-12	3.91712817737755e-08	0.000946994345718672	1880	154	0.0111381074366096	3.91712817737755e-08	2.08800642274174e-07	-0.0283299413769261	FALSE	FALSE	FALSE
TCTGGTCAACGCGTTGCAGA	YPL218W	SAR1	0.334733435419041	0.335417577429148	0.947734528825446	1096	142	1	0.334733435419041	0.53962556842036	-0.00510089089123309	FALSE	FALSE	FALSE
ATCGACTAAATGGTCCAAAT	YDR460W	TFB3	0	0	2.06772445078668e-08	1207	150	5.45362323894987e-07	0	0	-0.160108843705372	TRUE	TRUE	TRUE
TATCTGACCAATGAAATCTG	YLL027W	ISA1	0.267038551175155	0.268668881385089	0.999703098026915	645	130	1	0.267038551175155	0.462303904086545	-0.00752884732802437	FALSE	FALSE	FALSE
GTAACGTAAAACCTTTGAGA	YDR268W	MSW1	0.269684479063598	0.271395762519821	0.999693995335829	776	128	1	0.269684479063598	0.464959240570509	-0.0066540705959293	FALSE	FALSE	FALSE
TGATTTGAAATTACGCGTCG	YKL045W	PRI2	0.496340444041497	0.497411009301932	0.999784319211662	673	121	1	0.496340444041497	0.687397284443962	-0.00390635277314356	FALSE	FALSE	FALSE
AGATCGAACTGTTTTAAAAC	YIL157C	COA1	0.144282939255297	0.146297325150495	0.999598710134207	855	134	1	0.144282939255297	0.300211867119054	-0.00891488760781898	FALSE	FALSE	FALSE
AGAAATGGTAAGGGTCCCCC	YLR338W	OPI9	0.00938941782209435	0.0107647104881727	0.902847244116064	734	115	1	0.00938941782209435	0.0316148520284462	0.0132652626494338	FALSE	FALSE	FALSE
TATTCCAATTATGTGGATCG	YMR208W	ERG12	0.212770548690438	0.214731557522777	0.999684438621909	878	127	1	0.212770548690438	0.39730176306025	0.00563665963830773	FALSE	FALSE	FALSE
TTGCTCCATTGTAACACTAT	YJL004C	SYS1	0.501196541965063	0.502335857534718	0.999866674607621	368	93	1	0.501196541965063	0.691851001588689	-0.00478757002613175	FALSE	FALSE	FALSE
AATGACCAAGTTTGGCTTTC	YIL021W	RPB3	0.0146259419303827	0.0157689155682662	0.999670360021626	798	130	1	0.0146259419303827	0.046678414194219	-0.0127652432224357	FALSE	FALSE	FALSE
GGGAGGACGCGCCACGGATT	YHR020W	NA	0	0	2.96632614412585e-23	2445	150	4.85387816808185e-21	0	0	-0.201654934565102	TRUE	TRUE	TRUE
ATTGAAGATGACATAGCCAT	YER077C	NA	0.97501685303432	0.975051439117575	0.999627103972076	912	148	1	0.97501685303432	0.986833747099627	0.000168377986798788	FALSE	FALSE	FALSE
ATCTGTTAAAAGACATGAGA	YHR005C-A	TIM10	0.941772232973383	0.941863054191854	0.999609940080384	906	134	1	0.941772232973383	0.969837892324677	0.000362545826142944	FALSE	FALSE	FALSE
GTGACTTTACTTCAAGCAGT	YDL031W	DBP10	0.89469686680682	0.90219468456183	0.854619566281536	989	124	1	0.89469686680682	0.949660370871214	-0.000600831579297672	FALSE	FALSE	FALSE
AAAAAACTCGGAAGGTATTT	YML011C	RAD33	0.52944781927704	0.510205931941892	0.811509935900055	710	118	1	0.52944781927704	0.717800694260077	0.00314271727385708	FALSE	FALSE	FALSE
ACAATACCAATATACTGTAT	YMR240C	CUS1	0	3.33066907387547e-16	0.123311678550278	171	59	0.7878191542758	0	0	-0.195932516752817	TRUE	TRUE	FALSE
TGGATTGTACGCTGCCATCA	YDR020C	DAS2	0.639912284385588	0.640643974959861	0.999726483203367	663	114	1	0.639912284385588	0.797354178414557	0.00266766072739078	FALSE	FALSE	FALSE
TAGATCCTTAACTGAGGCAA	YJL085W	EXO70	0.964940137706871	0.989529657979669	0.857963629813364	1093	131	1	0.964940137706871	0.982963797204064	-0.000207490289520171	FALSE	FALSE	FALSE
GTGAATAAACACATATCTAA	YDR449C	UTP6	0	0	9.76760232422426e-07	782	120	1.96282294324888e-05	0	0	-0.151544955606898	TRUE	TRUE	TRUE
CGGAAAATATAGTGTTCCAT	YGL129C	RSM23	0.226293342486998	0.228131016184164	0.999907060960923	194	72	1	0.226293342486998	0.41452620978142	-0.0107252363085567	FALSE	FALSE	FALSE
TCGTGTGAAGGTCATTAACG	YOR020C	HSP10	0.00991221109204343	0.0108793746949334	0.999735810993965	909	128	1	0.00991221109204343	0.0331938998850928	0.0135545287121045	FALSE	FALSE	FALSE
TAAAAAATGATAAATATCGT	YPL075W	GCR1	0.418487707243423	0.419710827998951	0.999657758892563	1048	138	1	0.418487707243423	0.621816869779492	-0.00440614252197461	FALSE	FALSE	FALSE
TTTATAAAAGGTGTAGGAAC	YNL290W	RFC3	0.154602177180171	0.158825896221844	0.370776375516637	1787	150	1	0.154602177180171	0.315621506099677	-0.00557282977651731	FALSE	FALSE	FALSE
GGGCCGTGACCCGCTCTCAG	YMR275C	BUL1	0	0	6.80630011255839e-07	1105	130	1.41380607001278e-05	0	0	-0.157640061586741	TRUE	TRUE	TRUE
TTTCCACTTTTATGTTCATT	YMR033W	ARP9	0.337145369719222	0.344092224457074	0.723907314560872	1030	136	1	0.337145369719222	0.542423124430865	0.00427019058041432	FALSE	FALSE	FALSE
TCTCTGAGTCGCACCCCACA	YGR009C	SEC9	0.270098069590336	0.271751179460023	0.999702606752751	699	130	1	0.270098069590336	0.465272072175703	-0.00666670215205644	FALSE	FALSE	FALSE
AAAAACAAAAATGATTAAAT	YKL084W	HOT13	0.721452672752032	0.693013844659833	0.202784651029343	957	130	1	0.721452672752032	0.852075143997207	-0.00197572408103774	FALSE	FALSE	FALSE
TTTGTTTAAGCTGAACTAGT	YKL003C	MRP17	0	0	9.4438050224688e-08	688	118	2.22707143147514e-06	0	0	-0.189339731968992	TRUE	TRUE	TRUE
TTTAGAGAAGAGCACAGAAG	YGR112W	SHY1	0.488878587114386	0.489926989066148	0.999549137517788	1095	136	1	0.488878587114386	0.681387279710715	0.00304761383529756	FALSE	FALSE	FALSE
TATTAGATGAGGTAGTACAT	YPL093W	NOG1	0	0	9.85420440659102e-06	622	117	0.000173269760815892	0	0	-0.214755782188856	TRUE	TRUE	TRUE
TCCTGTATTTAAGTGTTTCA	YJL203W	PRP21	1.98107580846596e-05	0.000144391262265842	0.239768661571176	1313	135	1	1.98107580846596e-05	9.10159584898086e-05	-0.0176735667684621	FALSE	FALSE	FALSE
AAGCAATATTTGCCAGGATT	YGR101W	PCP1	0.564540336485416	0.594628419388071	0.646703364436212	1356	141	1	0.564540336485416	0.744639663969	-0.00230160905548294	FALSE	FALSE	FALSE
TGGATCTTCATATCACAAGT	YNL126W	SPC98	0.854766440909727	0.85498091971255	0.999654450084768	1047	147	1	0.854766440909727	0.928451403863828	0.00104134295120848	FALSE	FALSE	FALSE
TGAAACTATGAAGGCATTAC	YLR201C	COQ9	0.487315529798266	0.464037866385221	0.129756218032073	1374	139	0.819201067859182	0.487315529798266	0.680270604825047	0.00283734095730064	FALSE	FALSE	FALSE
TTCTTCCAAAGCGACAAATT	YOR022C	NA	0.309578504144709	0.311041577577944	0.999465926555253	1275	149	1	0.309578504144709	0.513211511110036	0.00482465472282365	FALSE	FALSE	FALSE
GTAAGAAAGGATTTAGGCTC	YPL233W	NSL1	8.42966439302817e-05	0.000127243819856293	0.999486448137195	1451	141	1	8.42966439302817e-05	0.000367485695698243	-0.0197754337156757	FALSE	FALSE	FALSE
TAAGTAAGTTCAAGATTATG	YPR161C	SGV1	0.658430043148895	0.69069011346112	0.483546756330653	839	127	1	0.658430043148895	0.811656983440223	-0.00216057450221868	FALSE	FALSE	FALSE
TAAGTGCACCAGTTTTGAGG	YFL038C	YPT1	0	0	3.20028739740376e-10	1479	146	1.09657710907621e-08	0	0	-0.167153719714982	TRUE	TRUE	TRUE
TGGGGTGAAGTACCTTATGT	YLR201C	COQ9	0.00103201775638984	0.00163927908755701	0.577950655251612	2075	152	1	0.00103201775638984	0.00406569353954661	0.0130320997325304	FALSE	FALSE	FALSE
GAAAATTGTGAAGAGATTCC	YGR083C	GCD2	0.127685337137505	0.129843254197495	0.999634772110365	1154	130	1	0.127685337137505	0.273265709511847	0.00672919546160817	FALSE	FALSE	FALSE
TCTTTACCCTTCCCCTGTTA	YNR001W-A	NA	0.462895001849423	0.464247976781081	0.999892249574248	494	100	1	0.462895001849423	0.659152616310271	0.00542749329314842	FALSE	FALSE	FALSE
ACGGAGTTGTCGGGTAATGC	YPL218W	SAR1	0	0	1.57655314128176e-22	1379	148	2.47858884054846e-20	0	0	-0.24023731158855	TRUE	TRUE	TRUE
GGTGTATGGTGTATGGTGTA	YML064C	TEM1	5.47042822451882e-05	0.00098809079770934	0.0239134066164852	2236	153	0.202254951741538	5.47042822451882e-05	0.000241899741180184	-0.0131866599766566	FALSE	FALSE	FALSE
TCATAATCTCAGAGCCATTT	YGR065C	VHT1	0.525456933531252	0.526536502094759	0.99982206786185	426	101	1	0.525456933531252	0.713940100264843	-0.00409743721799247	FALSE	FALSE	FALSE
AGTGGGTTGTTATGGGGGCC	YNR042W	NA	0.445726933136598	0.448075870853753	0.932726973321371	2119	148	1	0.445726933136598	0.644739731082933	0.00250574045412114	FALSE	FALSE	FALSE
TAGCATGAAGGGAGGCCGAG	YPR010C	RPA135	0.946299237027543	0.946388590784044	0.999738094671296	572	118	1	0.946299237027543	0.972019756645532	-0.000427116636207268	FALSE	FALSE	FALSE
AACGATAATAATAACGGTAA	YDR052C	DBF4	0	0	0.153067411998816	416	117	0.926959599249627	0	0	-0.254687446059584	TRUE	TRUE	FALSE
GTGCGAATGTAGTTATAATT	YGL128C	CWC23	0.825395720326617	0.825651745750676	0.999662192198201	975	146	1	0.825395720326617	0.913385197188118	0.00113505205707324	FALSE	FALSE	FALSE
TGATGAGGACTCCGGCTCTG	YPL237W	SUI3	0.284697785402724	0.286470186216012	0.999796906510026	521	115	1	0.284697785402724	0.482950094281345	0.00638785556096594	FALSE	FALSE	FALSE
TATCGTTGCTTTCCAGCAAA	YHR120W	MSH1	0.484665804559213	0.485702108079155	0.99973466670623	772	127	1	0.484665804559213	0.677990883816299	0.0035690120627178	FALSE	FALSE	FALSE
AGAAGAGATTTATTTAAAGT	YBR288C	APM3	0.063282684739524	0.0653719868166001	0.999785271639408	696	120	1	0.063282684739524	0.160498982460223	-0.011410601839588	FALSE	FALSE	FALSE
GAGTGAATGCCGAGAAGGGG	YKL085W	MDH1	5.18351641498604e-07	3.46223482581287e-05	0.00259356501320634	1594	140	0.0277269390345179	3.46223482581287e-05	0.000154719824964001	-0.0202497222528699	FALSE	FALSE	FALSE
AGCTTGCGGTTGGGAAGCAG	YLR291C	GCD7	0	0	2.81398129182134e-05	982	141	0.000442401999957324	0	0	-0.0945454762884274	TRUE	TRUE	TRUE
AATACGCATTTGGCGTTTAT	YFL045C	SEC53	0.583518789265604	0.61478211424054	0.67332190018422	976	134	1	0.583518789265604	0.758533750452311	0.00243115148796361	FALSE	FALSE	FALSE
AGCTATCTATTTAGGCTGCA	YOL005C	RPB11	0.564037018879475	0.564851373635226	0.999552576585666	1072	141	1	0.564037018879475	0.744098203119426	0.00265091507158681	FALSE	FALSE	FALSE
TGCAAGAAACTTACGCGTTC	YNL263C	YIF1	0.684264002942467	0.684807881084127	0.999418432578729	1709	149	1	0.684264002942467	0.827287665750227	-0.00176662220910296	FALSE	FALSE	FALSE
GGACACCGAATAATACCAGA	YMR089C	YTA12	0.987260025919173	0.987281254886278	0.99961010599659	1394	139	1	0.987260025919173	0.99308201101556	-6.24876560087179e-05	FALSE	FALSE	FALSE
AAAATTGAATTTTCCAGCCA	YGR104C	SRB5	0.787632475358327	0.787958411813336	0.999641419196927	842	142	1	0.787632475358327	0.893132893203353	0.00167547740737344	FALSE	FALSE	FALSE
ACTTCGGGGTGATTTTGTTC	YPL005W	AEP3	0.0296571135374898	0.0309696440683771	0.999628396715311	889	146	1	0.0296571135374898	0.085865322943321	0.0109135018786085	FALSE	FALSE	FALSE
GCAAAAAAGGACATATATCA	YDL126C	CDC48	0	0	5.22990723639291e-08	716	123	1.2902583452738e-06	0	0	-0.34266394798245	TRUE	TRUE	TRUE
ACCAGGCTTTAAATGGATTG	YOL080C	REX4	0	0	0.000121276077412117	1421	146	0.00170894831052786	0	0	-0.0926890344493952	TRUE	TRUE	TRUE
GAAATCCGTTAGACAACATG	YKL060C	FBA1	3.15769632663887e-12	6.22931706217855e-11	0.999550945457967	1039	146	1	3.15769632663887e-12	1.96546983312607e-11	-0.047205208906308	TRUE	TRUE	FALSE
TAAATAGAGGAAGCAACGGC	YJL167W	ERG20	1.10616503889993e-06	0.000227973101566858	0.00636989351101612	1996	149	0.0616833407866271	1.10616503889993e-06	5.44390737683287e-06	-0.0205286954260633	FALSE	FALSE	FALSE
AAGGCAAATCACCTTATGCA	YJR013W	GPI14	0.689247872924462	0.689765825472639	0.999622244957472	1031	141	1	0.689247872924462	0.831182340137697	0.00237287434701238	FALSE	FALSE	FALSE
GGTGTGAAACCATACCCTTC	YCR044C	PER1	0.0714288438040872	0.0732945825537797	0.999550994457101	1333	146	1	0.0714288438040872	0.176361269102977	0.0078012498670929	FALSE	FALSE	FALSE
AGGTTCGCCTGTTCTTTTGA	YDR137W	RGP1	0.161286066409885	0.163314361885429	0.999709245392495	736	128	1	0.161286066409885	0.325372519981894	0.007979963768635	FALSE	FALSE	FALSE
CGCGTTGCAGACGGAGTTGT	YPL218W	SAR1	0	0	0.00184339619944377	373	103	0.0203866906581243	0	0	-0.151925515989476	TRUE	TRUE	TRUE
ACTGTTTGCAGGATGTTTAA	YLR340W	RPP0	0.256620419448666	0.258490751982454	0.999776698560493	464	108	1	0.256620419448666	0.450180722695833	0.00718182716593187	FALSE	FALSE	FALSE
GCGTCGTAGTGAATGACACA	YNL287W	SEC21	2.57571741713036e-14	2.84328116606503e-12	0.826547948973771	957	144	1	2.57571741713036e-14	1.75144415039305e-13	-0.0494697388261738	TRUE	TRUE	FALSE
AACCGGAAGCCGGAAGGTCT	YDR322W	MRPL35	0.38413814293668	0.385767684782138	0.999807845911515	454	99	1	0.38413814293668	0.588948898007724	-0.00622119766186092	FALSE	FALSE	FALSE
ATTCGATCATCCAAAAGAGT	YLR270W	DCS1	2.22044604925031e-16	7.54951656745106e-13	0.45971061179508	1273	154	1	2.22044604925031e-16	1.61683160552586e-15	-0.0392810005306302	TRUE	TRUE	FALSE
TTCGATGCCCATAAGATATA	YPR143W	RRP15	0	0	0.00509948962535818	486	108	0.0501074850687768	0	0	-0.182081913583528	TRUE	TRUE	FALSE
AAAGGAAGGCGGAGTCGGAG	YBL078C	ATG8	0.643023532879588	0.643728241558008	0.999954822758599	538	112	1	0.643023532879588	0.799243358619482	-0.0027571405775985	FALSE	FALSE	FALSE
AGATGGCTTATTTAAGTTAC	YFR052W	RPN12	0.293534288668924	0.295225829993501	0.999691462551219	580	119	1	0.293534288668924	0.493968176376735	-0.00738903525663424	FALSE	FALSE	FALSE
TTTTACCTAGAATGGGGATG	YDR196C	CAB5	0	0	0.0204861672789936	987	137	0.177961093437671	0	0	-0.0778315490833731	TRUE	TRUE	FALSE
GAGCGCTCTAACCTTCTGCC	YMR296C	LCB1	0.916550492964076	0.916714245844657	0.999744571506933	586	109	1	0.916550492964076	0.960194831027124	0.000651068890221118	FALSE	FALSE	FALSE
TTGTCAACATTGCCTGACCT	YDR356W	SPC110	0.51494508140237	0.515930455576783	0.999584897706693	1289	138	1	0.51494508140237	0.704919247120381	0.00359414172869031	FALSE	FALSE	FALSE
AAGGTATCAAGCAGTAAGGA	YGL123W	RPS2	0	0	0.00159339444397985	506	126	0.0178433472790928	0	0	-0.198033377995873	TRUE	TRUE	TRUE
TTTTATTCCAACAGTATGGG	YIL061C	SNP1	0.261846416864122	0.263338489458152	0.999684947050725	659	136	1	0.261846416864122	0.456055338692085	-0.007413250171151	FALSE	FALSE	FALSE
ACAGTATTGCTAATTGGCGT	YNL247W	NA	0.62973865736881	0.6304009124486	0.999604790205243	1073	138	1	0.62973865736881	0.789216010024347	0.00237973270572242	FALSE	FALSE	FALSE
GAAAATCTCTCCAGATCAAA	YCR036W	RBK1	0.304089539199763	0.305713190592326	0.999663453270088	961	133	1	0.304089539199763	0.505975093649419	-0.00490215335449492	FALSE	FALSE	FALSE
TGAATATAGGCCATTTTAAC	YMR235C	RNA1	0.00373920880276013	0.00438890947520243	0.999755063474611	541	104	1	0.00373920880276013	0.0135459724228323	0.0169373528968325	FALSE	FALSE	FALSE
CAAGTTATAGCTTCTTCATC	YHR008C	SOD2	1.71629044309896e-10	1.20014020943415e-09	0.999654895661824	744	148	1	1.71629044309896e-10	1.00434310089959e-09	-0.0345977538595334	TRUE	TRUE	FALSE
TCATTCGGTATATGCAGATC	YLR239C	LIP2	0	0	0.282232848219146	318	88	1	0	0	-0.113791853064431	TRUE	TRUE	FALSE
TATATCTGTGTACGAATTGA	YDR201W	SPC19	0.025093421579677	0.0308077537651733	0.83494762229295	871	124	1	0.025093421579677	0.0743950517003279	-0.0113142071078464	FALSE	FALSE	FALSE
TCTTTCAAGGGCTGAGACAT	YDR356W	SPC110	0.597761847061495	0.663396171905872	0.191405847567348	1558	144	1	0.597761847061495	0.769964127232006	0.0018975871679429	FALSE	FALSE	FALSE
TGCTCCAAACGCAAATAAGG	YKL189W	HYM1	0	0	0.146991977136104	627	114	0.901056324676821	0	0	-0.106944270374685	TRUE	TRUE	FALSE
AATCTGCGGTTCCAATGGAA	YKL041W	VPS24	0	0	7.51285642429466e-07	822	130	1.54061592864436e-05	0	0	-0.315232549158966	TRUE	TRUE	TRUE
TAAGTGCGTTGGCTGTTCTG	YIL021W	RPB3	0	0	1.13559401252816e-39	2536	152	1.01168808805009e-36	0	0	-0.0948627913442358	TRUE	TRUE	TRUE
TCGACCCTTTTGATAAAAGA	YLR025W	SNF7	5.77315972805081e-15	1.42389477986171e-09	0.00618690359464781	743	136	0.0601292036628923	5.77315972805081e-15	4.02114870024182e-14	-0.054828252359303	TRUE	TRUE	FALSE
AGCACTTGTAAAGTATATGC	YPR133C	SPN1	5.72208946891806e-13	5.80319547971442e-08	0.00501910102576769	965	150	0.0494387617009894	5.80319547971442e-08	3.06685683328085e-07	-0.0392843875202181	TRUE	TRUE	TRUE
AAATTATCTTTATGTTCCAG	YJL085W	EXO70	0.102380286651123	0.108070977335903	0.926153356599494	445	101	1	0.102380286651123	0.233044508257255	-0.0104984726668317	FALSE	FALSE	FALSE
TTAGCGCTCTTGGTTATTGC	YML120C	NDI1	0.211761271398924	0.213603568554811	0.999410051863189	1621	149	1	0.211761271398924	0.396469723520289	0.00589447953975809	FALSE	FALSE	FALSE
GCTTCTATTTCCTGTTATGC	YMR053C	STB2	0.873114809696181	0.873388506372799	0.999989495899482	236	74	1	0.873114809696181	0.938269735078683	-0.00152149160077824	FALSE	FALSE	FALSE
GACTATTACGACAATAAAGC	YDR138W	HPR1	0.0757378401164042	0.0774941421839707	0.999570282156103	1085	150	1	0.0757378401164042	0.184439622485067	0.0106436514536304	FALSE	FALSE	FALSE
GTTACATAATAAGTGAAAGC	YLR368W	MDM30	0.316357793947676	0.402005163777461	0.424049308001597	1869	147	1	0.316357793947676	0.51993448833098	-0.00348838226668781	FALSE	FALSE	FALSE
TCGCCTGCTGCAAGATGAGC	YLR355C	ILV5	3.04682863185857e-05	5.23343069476212e-05	0.999760532212368	614	115	1	3.04682863185857e-05	0.000137073092826095	-0.0244091245050632	FALSE	FALSE	FALSE
GTACTGTCGAAGTATTGTTT	YOR249C	APC5	0.314849132324041	0.316287556542946	0.999462074997221	1788	155	1	0.314849132324041	0.518187589033863	-0.00369203453307501	FALSE	FALSE	FALSE
AGTGAAGAGTAGGCCATCGT	YMR165C	PAH1	1.20311763274206e-06	9.52052888036903e-06	0.554199039215922	1005	132	1	1.20311763274206e-06	5.90293394228463e-06	-0.0248741222605181	FALSE	FALSE	FALSE
GAGGGGATGTCATTAGGGAA	YGR183C	QCR9	0.836560676216787	0.648541682725103	0.000306696337921015	1211	138	0.00400503458868192	0.648541682725103	0.803361970087631	-0.00267022814924698	FALSE	FALSE	FALSE
AAGTTACGCGTTTCGCGTTT	YBR088C	POL30	0.00369460250617437	0.00430727533754127	0.999801030353445	403	98	1	0.00369460250617437	0.0133964849805518	0.0196229249293143	FALSE	FALSE	FALSE
TCTTCTGTTCATCTCCAAAC	YMR064W	AEP1	0.453829887263243	0.454867932946407	0.999503193414583	1318	152	1	0.453829887263243	0.650868373200254	-0.00345715365692526	FALSE	FALSE	FALSE
GTTTCGCGAGGACCTCTCGA	YGL097W	SRM1	0.233512263512925	0.235765325006987	0.9997463217972	552	100	1	0.233512263512925	0.423066173239123	-0.00702728605578342	FALSE	FALSE	FALSE
TTCAATGGGAACCAAGAAAA	YKL169C	NA	0.83931487467487	0.860393089305224	0.847622722829449	794	129	1	0.83931487467487	0.920249837748704	-0.00116226978826902	FALSE	FALSE	FALSE
ATTGGGCGTTATTACCCGAG	YNL080C	EOS1	0.000657468710771436	0.00287739066903825	0.251350431199473	571	115	1	0.000657468710771436	0.00264339350765025	-0.0219225665470606	FALSE	FALSE	FALSE
GGGAGAGGGAGGAAACAAGG	YML128C	MSC1	0	3.33066907387547e-15	4.29953260990075e-25	1963	138	8.40820791858152e-23	3.33066907387547e-15	2.3402255885416e-14	-0.0562473250191743	TRUE	TRUE	TRUE
GGACAGCGATAATTGAGTGG	YJL061W	NUP82	0.815422835195956	0.815741089659223	0.999610608072572	1003	130	1	0.815422835195956	0.907698537873643	-0.0010803483190751	FALSE	FALSE	FALSE
ATATTACCCGTCAAAAAGGT	YOL139C	CDC33	0.423968692423834	0.442738130186483	0.169915335662281	864	125	1	0.423968692423834	0.62618957390602	0.00413563996901535	FALSE	FALSE	FALSE
AATTTATCTCCGAAAGCCCT	YDL111C	RRP42	0.0997562588788377	0.101889856384701	0.999764597614763	697	124	1	0.0997562588788377	0.228042750907226	-0.00933581326450477	FALSE	FALSE	FALSE
GGTGATGGAATCAATATTGA	YMR286W	MRPL33	0.877737077641522	0.877931563136348	0.999407606262183	1744	150	1	0.877737077641522	0.941002694764921	0.000557826439064371	FALSE	FALSE	FALSE
CGCCGAAAATAACCGGCCTC	YBL078C	ATG8	0.784909329811048	0.785405779654083	0.999829128105617	290	76	1	0.784909329811048	0.89142209197238	0.0023752876703128	FALSE	FALSE	FALSE
AAATAATGAAGGAATGCCAC	YPR186C	PZF1	0.954971102406678	0.955045632732208	0.99984046112791	1117	137	1	0.954971102406678	0.977029521183555	0.000244648299233097	FALSE	FALSE	FALSE
AAATTGTAGCTTGTATTAAT	YFR052W	RPN12	0.899135729087216	0.89929969778203	0.999606436872724	898	135	1	0.899135729087216	0.951851464425223	-0.000661221490036792	FALSE	FALSE	FALSE
TTATCGCGTAGACTTTCTAT	YLR102C	APC9	0.839316568402813	0.839586149145977	0.999874342421179	640	122	1	0.839316568402813	0.920249837748704	0.00123513515262747	FALSE	FALSE	FALSE
AACCGGTACTGTGTAATAAG	YBR141W-A	NA	2.48886868225995e-07	7.87975276139719e-07	0.999798145268658	429	102	1	2.48886868225995e-07	1.27090829462917e-06	0.035011350228209	FALSE	FALSE	FALSE
GTGGCAATCACGACTGAAAA	YGR101W	PCP1	0.349946010536491	0.394843074524758	0.544487958351339	676	110	1	0.349946010536491	0.554178588919266	-0.00468900843722166	FALSE	FALSE	FALSE
GAGTGCAATTAGCTGCCGAA	YDR270W	CCC2	0	2.59792187762287e-14	0.0363698597652503	890	132	0.292197931460698	0	0	-0.0578705269994529	TRUE	TRUE	FALSE
TTACACTCGCAAAGATAATG	YGL073W	HSF1	0.235542391515967	0.23933829772405	0.620450972998092	908	126	1	0.235542391515967	0.425686057886273	0.00537173936960097	FALSE	FALSE	FALSE
AAAAGCAAATGCTGGGAAGT	YPL007C	TFC8	0.803059332935945	0.803382405297303	0.999601197021972	1277	142	1	0.803059332935945	0.90220384979645	-0.00122518153831427	FALSE	FALSE	FALSE
GGTTGTGCTGTAGTCAGCTA	YOR278W	HEM4	0.336184351842766	0.337795397581601	0.99968099485493	966	125	1	0.336184351842766	0.541311498036444	0.00444174853382965	FALSE	FALSE	FALSE
TAGCACAATAATGCTGACTA	YLR075W	RPL10	0	1.11022302462516e-16	0.999566388627204	1241	137	1	0	0	-0.0502919314642614	TRUE	TRUE	FALSE
AAGCTGTCTGCTTCCTTACT	YEL059C-A	SOM1	0.982195347822209	0.982227052734934	0.99974741228868	623	113	1	0.982195347822209	0.990597572460769	0.0001243033571505	FALSE	FALSE	FALSE
AACTACGCGCAGTTTGAAAG	YOR350C	MNE1	0.847665153436851	0.847870188057851	0.999919737154112	660	142	1	0.847665153436851	0.924840981913886	0.00133515781855755	FALSE	FALSE	FALSE
ATTGATGCCAACTTTGTTCT	YOL146W	PSF3	0.527027983963348	0.528145661277468	0.999790290047459	545	102	1	0.527027983963348	0.715301236278666	-0.00414951798643015	FALSE	FALSE	FALSE
ATATAAGCTTCATTAAGTGA	YDR449C	UTP6	0.63635667890359	0.637066264136567	0.999622111823694	931	128	1	0.63635667890359	0.794759475429197	-0.00224629076281911	FALSE	FALSE	FALSE
AATCCAAGATTGGTGTGTAT	YHL038C	CBP2	0.73414444445911	0.734614238389577	0.999753247795147	389	103	1	0.73414444445911	0.860589385924783	0.0035672011387941	FALSE	FALSE	FALSE
TTATCGCGGCTTACGGCTTT	YER141W	COX15	0.171866593236646	0.173624187515778	0.999906045195092	196	78	1	0.171866593236646	0.341137528590788	-0.0118513015777026	FALSE	FALSE	FALSE
TTGATGAGGTAGCAGATTCC	YHR179W	OYE2	0.397328913579951	0.39873642137609	0.999860749193304	722	119	1	0.397328913579951	0.601697374418298	0.0044885021647934	FALSE	FALSE	FALSE
TCTTCTTTTATGTACTAGTA	YBR091C	TIM12	0.0483912753515736	0.0501729175495876	0.99954702256835	1275	140	1	0.0483912753515736	0.129145424265501	-0.00994291547108365	FALSE	FALSE	FALSE
AGTTGTATTTAGGCTTTACC	YPL215W	CBP3	0.151208728396253	0.153245589046551	0.999607943486382	1204	138	1	0.151208728396253	0.310574644797517	0.00619477076295994	FALSE	FALSE	FALSE
GAAAGAGCCACCAATTACAT	YDL212W	SHR3	0.19320085946508	0.19532892254345	0.99967873205738	666	114	1	0.19320085946508	0.371258698545433	-0.00784431186419005	FALSE	FALSE	FALSE
ATGGGCAAAGTCACTCAGAA	YDR081C	PDC2	0	0	0.000829209507806632	1074	128	0.0099084975165329	0	0	-0.125557578501102	TRUE	TRUE	TRUE
TTGTTAATTGGCGTACCCTG	YJL038C	LOH1	0.10278543908411	0.104701065162498	0.999570721633517	1389	149	1	0.10278543908411	0.233635062414888	0.00734006743597482	FALSE	FALSE	FALSE
GAAGGAAGGAAAGCTCAATT	YGR178C	PBP1	2.45290925178221e-05	4.36102318326359e-05	0.999779027477248	864	123	1	2.45290925178221e-05	0.000111605978839603	0.020339703896728	FALSE	FALSE	FALSE
GGGGTAGAACCAGAAGGGGA	YDL195W	SEC31	3.18250952258126e-08	1.65498514936857e-06	0.0567187759916394	1068	129	0.429840402552897	3.18250952258126e-08	1.70207997615303e-07	-0.0254108865483905	FALSE	FALSE	FALSE
GTAAAAAGATAAAGAGTAGA	YAL003W	EFB1	0	0	4.39352594539565e-05	1714	153	0.000665922325712331	0	0	-0.0731105141990673	TRUE	TRUE	TRUE
TGGCATGTCTTTGAAGAACG	YNL221C	POP1	0.580043644694921	0.580803436349934	0.999470664598034	1575	148	1	0.580043644694921	0.755885874434197	-0.00225984977085208	FALSE	FALSE	FALSE
TAAAAAACGAGATTTAATAA	YLR069C	MEF1	0.218827540935647	0.220490241115934	0.999670565153151	1151	150	1	0.218827540935647	0.404972390508098	0.00657165903356301	FALSE	FALSE	FALSE
ATTAATCGGCAACAAGAAAT	YGL225W	VRG4	0.271867927465908	0.285653582140287	0.826275350053384	1654	153	1	0.271867927465908	0.467216543299932	-0.00552338193174125	FALSE	FALSE	FALSE
TATTTGCTGTCTTTCTGACA	YDR468C	TLG1	0.00288189794829941	0.00338072685595248	0.999790401205845	435	106	1	0.00288189794829941	0.0106519943990394	0.0196944482108509	FALSE	FALSE	FALSE
ATTCTCCGTGGTTGCAGCTG	YBR257W	POP4	0.46527262975751	0.466246995661127	0.999587014897086	1145	153	1	0.46527262975751	0.660543770633249	0.00394102695953167	FALSE	FALSE	FALSE
TCCGAAAGCCTCTATTTGCT	YKL013C	ARC19	0	3.5527136788005e-15	0.138187335803929	1434	150	0.862917491024846	0	0	-0.0487316787460548	TRUE	TRUE	FALSE
GTTACCCCGTCGGCGCGTAT	YBL033C	RIB1	0.00028293858703754	0.00491391032850852	0.0175188871189995	937	122	0.154698719075042	0.00028293858703754	0.00118080096422694	-0.0179594653112709	FALSE	FALSE	FALSE
AGTCGCAATGCTTGGGTGTA	YHR122W	CIA2	0.00239361835764396	0.0043356618550664	0.701373388131185	2390	157	1	0.00239361835764396	0.00895456760300123	-0.0113723880928629	FALSE	FALSE	FALSE
TCCTCCTTATCGCTGGGACA	YBL074C	AAR2	0.171058725295147	0.173221813853436	0.999825979116658	359	96	1	0.171058725295147	0.340123462473014	0.00946995804521365	FALSE	FALSE	FALSE
AAGAAAAGGGCTCAAATTCG	YLL018C-A	COX19	0.0345600192961609	0.0362202145133859	0.999382219480405	2133	145	1	0.0345600192961609	0.097765587402019	0.00700809501420043	FALSE	FALSE	FALSE
GTGAGACCATCTATCCGCCA	YER146W	LSM5	0.0472403788447542	0.0487208046012844	0.999724373401916	586	133	1	0.0472403788447542	0.126910917711675	-0.0150267807498671	FALSE	FALSE	FALSE
TACCGTCCAGGGCGACCTCG	YER017C	AFG3	0.0138462714163676	0.0148590870361622	0.999561868818099	1084	147	1	0.0138462714163676	0.044491205589186	-0.0163965421918347	FALSE	FALSE	FALSE
CCGGTTGAGTAAGGAAGGGG	YER178W	PDA1	2.10385632248844e-08	5.22704617367253e-08	0.999855145998993	441	140	1	2.10385632248844e-08	1.1319876602275e-07	-0.0419795375963793	TRUE	TRUE	FALSE
AAATACGTATTTAGGTATAA	YGR120C	COG2	0.22893552413526	0.230829824697115	0.999700745476498	633	121	1	0.22893552413526	0.418129816717798	0.00677868483443367	FALSE	FALSE	FALSE
ATCGAAACTTTTGTTTCACA	YBR044C	TCM62	0.33522910253205	0.336877725937323	0.999689517018205	883	122	1	0.33522910253205	0.540315986127753	0.00473681989832804	FALSE	FALSE	FALSE
AAAAGATCATAATTTTGGAA	YDL193W	NUS1	0.601635824756824	0.602371571121417	0.999623323249946	857	133	1	0.601635824756824	0.771360052306966	-0.0026896546397189	FALSE	FALSE	FALSE
AAGTACTAAGGGGGTTGTCG	YPL084W	BRO1	0	0	2.7586195661683e-07	873	123	5.99420370773372e-06	0	0	-0.0887988798048895	TRUE	TRUE	TRUE
GACGACGTCCGTTCCTTCCT	YGR180C	RNR4	2.88968838029202e-05	5.14936130049382e-05	0.933251819076348	1363	135	1	2.88968838029202e-05	0.000130222775406414	0.016735075541175	FALSE	FALSE	FALSE
TCCGATGGGAGGACGCGCCA	YHR020W	NA	0	0	0.000111814910835124	668	135	0.00158397871921559	0	0	-0.200279287535908	TRUE	TRUE	TRUE
TCCTGAAGAGGAGCTCGCTT	YGR116W	SPT6	0.209305245983585	0.211027933647732	0.999582938739971	1184	149	1	0.209305245983585	0.393250564108367	-0.0063532067849284	FALSE	FALSE	FALSE
AAATCTAGTGTTTCAAGTAG	YDR302W	GPI11	0.442594362678935	0.443576487004882	0.99961421086596	851	149	1	0.442594362678935	0.64140979855333	-0.00467315426145182	FALSE	FALSE	FALSE
TACTAGGTGACATTTTAGAG	YBR080C	SEC18	0.357522016355542	0.358735382949166	0.999624948045147	878	150	1	0.357522016355542	0.562545530019337	-0.00497294817693926	FALSE	FALSE	FALSE
AAGTTCAAAACATGTGGAAC	YJL076W	NET1	0.146705168940795	0.148501046550683	0.999680240469725	827	141	1	0.146705168940795	0.303989490668998	0.00834655103192247	FALSE	FALSE	FALSE
AACAAATAGGAATGGAATCA	YER043C	SAH1	0	7.8381745538536e-14	5.11555540483668e-10	1239	142	1.70902180149919e-08	7.8381745538536e-14	5.17190497104892e-13	-0.055009572802679	TRUE	TRUE	TRUE
GGACCGTATTGTGACTCTCC	YGR179C	OKP1	0.837967120478528	0.83237998423444	0.969232187972773	996	126	1	0.837967120478528	0.920249837748704	0.000944135065303871	FALSE	FALSE	FALSE
ATTCTGTAAATATAACATCA	YGR102C	GTF1	0.58988479815517	0.590683620382354	0.999559785099654	1309	138	1	0.58988479815517	0.763497970101711	0.00226372649476625	FALSE	FALSE	FALSE
GCCCCAGTTTTCCGGTAGAA	YOR287C	RRP36	7.988054662178e-13	2.85662604682102e-11	0.999667333251046	817	130	1	7.988054662178e-13	5.10687673259019e-12	-0.0447006802435533	TRUE	TRUE	FALSE
GATGTACAAAGATTGTATTT	YNL163C	RIA1	0.69097908018405	0.691456618677353	0.999626984431981	940	148	1	0.69097908018405	0.832518678364221	-0.00238629426991693	FALSE	FALSE	FALSE
AGCTCAATATTATCATTACC	YOL005C	RPB11	0.255818221532516	0.257551041876079	0.999624294818078	1013	138	1	0.255818221532516	0.449264990586239	0.00535908150145498	FALSE	FALSE	FALSE
GTAGTTCATGTATTTATCTT	YDR069C	DOA4	0	0	1.10163223863669e-17	892	133	9.20092425978019e-16	0	0	-0.263057299697714	TRUE	TRUE	TRUE
TCCATGTTTTGGCGTACTGA	YLR424W	SPP382	0.301691809523914	0.303219111609829	0.999476926892403	1445	149	1	0.301691809523914	0.503468617184267	0.00505362435303212	FALSE	FALSE	FALSE
AAAATGATATAATTACACAT	YGR119C	NUP57	1.52615857185179e-06	3.52126329072888e-06	0.999686079097813	892	135	1	1.52615857185179e-06	7.43781961734699e-06	-0.0270060100525855	FALSE	FALSE	FALSE
TTTACTTTTATGTCGTGGAC	YIL157C	COA1	0.453453620914655	0.458742544649842	0.602930399726987	1169	152	1	0.453453620914655	0.650561503019468	0.00388940228376981	FALSE	FALSE	FALSE
GATATTTTATGCATCTTAAC	YGR095C	RRP46	0	0	0.326152117584986	441	116	1	0	0	-0.108878685600894	TRUE	TRUE	FALSE
GTTTTCGGGTAATGGCGAAA	YMR022W	UBC7	0	0	0.797973302575665	464	106	1	0	0	-0.119828160190335	TRUE	TRUE	FALSE
ATGACAATAGAGTAAGAATG	YNR027W	BUD17	0	0	0.00711462694917622	566	116	0.0680728864898508	0	0	-0.292946024230356	TRUE	TRUE	FALSE
GCATTGTAGGGTAACCTGTT	YER051W	JHD1	0.760412511520877	0.760829976807675	0.999926950496068	283	89	1	0.760412511520877	0.874116431032442	0.00241638982378975	FALSE	FALSE	FALSE
AGTATCAAGTTTCTGCATTT	YPL029W	SUV3	0.9956336301316	0.995640530126047	0.999920491386787	413	108	1	0.9956336301316	0.997274233503498	-3.65587514171088e-05	FALSE	FALSE	FALSE
AAGGAAAACGAGGAATTCAG	YBL039W-B	NA	8.0465298868404e-08	3.1145059118387e-06	0.259588050654931	1540	139	1	8.0465298868404e-08	4.20254267770681e-07	-0.0225018498753031	FALSE	FALSE	FALSE
GTCCTATTTTCTTACGTGAA	YDR129C	SAC6	0.180366946164098	0.182230801473099	0.99915136706658	2636	157	1	0.180366946164098	0.353187083018195	-0.00447022942923361	FALSE	FALSE	FALSE
ATCAAGCCTGTTGAAAATAA	YGR229C	SMI1	0.275792817428858	0.277242726533387	0.999729162537055	806	144	1	0.275792817428858	0.472745567100097	0.00646427220267324	FALSE	FALSE	FALSE
TTCTGAGTAAAAGAGAAAGG	YKL192C	ACP1	0	0	2.84919295602201e-13	793	122	1.47385994331513e-11	0	0	-0.177659542198283	TRUE	TRUE	TRUE
AAAAAGTTGCCATAATACAA	YKL085W	MDH1	0.0196280891103506	0.0208106747597498	0.999541713303886	1639	155	1	0.0196280891103506	0.0604062918993016	0.00913853179212039	FALSE	FALSE	FALSE
ATAAAATGTATTCCACCAGC	YGR103W	NOP7	0.967638588917501	0.967684022149059	0.999596886005274	797	142	1	0.967638588917501	0.983962273890361	0.000289112690302486	FALSE	FALSE	FALSE
ATGTGAAGTTATAAAACTGC	YKR004C	ECM9	0.466858877266434	0.468007314403948	0.999759129121807	574	114	1	0.466858877266434	0.661975171391051	0.00416327492188891	FALSE	FALSE	FALSE
AGCTCATGACAATCAAACCA	YMR031C	EIS1	0.254265863936515	0.255914267016186	0.999461561817243	1473	149	1	0.254265863936515	0.447519084781348	-0.00523446324525703	FALSE	FALSE	FALSE
TATCATCAAACGGCACGCGC	YLR306W	UBC12	0.663550822568079	0.681194573350646	0.651101601355713	1047	127	1	0.663550822568079	0.814030136882676	-0.00204569531770815	FALSE	FALSE	FALSE
TCGTTCATTTCGAGTTTCCA	YJL027C	NA	0.486901714527739	0.431346030004994	0.365971558079101	1612	145	1	0.486901714527739	0.680050704768098	0.00264139611480696	FALSE	FALSE	FALSE
ATGTAATAATATAGGCATTC	YPR016C	TIF6	0.396491500191527	0.397832836372829	0.999678305209833	854	129	1	0.396491500191527	0.60076967624938	-0.00496754611324414	FALSE	FALSE	FALSE
ATAGTTATCTATTTACGTAA	YFL017C	GNA1	0.34889425524381	0.350443626922614	0.999666199298178	1058	128	1	0.34889425524381	0.554178588919266	-0.00455870399861188	FALSE	FALSE	FALSE
GAACTTAGATGTAGAGTTAA	YPL118W	MRP51	0.768254478508101	0.768667067672774	0.999620526062617	931	129	1	0.768254478508101	0.878991887284065	0.00157741715014308	FALSE	FALSE	FALSE
CTAGTGCCTAATCATTATTT	YJR013W	GPI14	0.583426941308346	0.584417589419633	0.999984905116669	176	62	1	0.583426941308346	0.758533750452311	0.00684883349728789	FALSE	FALSE	FALSE
ATGCTTCCCTCCATACAGGC	YDR462W	MRPL28	0.106092014802051	0.122060794654264	0.0936819605412388	1026	142	0.63926975286779	0.106092014802051	0.238968543811412	0.00843944265323613	FALSE	FALSE	FALSE
ATGTCTCTGTCAGTAAACCT	YFR051C	RET2	0	0	5.36708989246331e-08	1101	134	1.32004069809113e-06	0	0	-0.104473272671253	TRUE	TRUE	TRUE
TTTATGTAATTTCTATTTGG	YDL104C	QRI7	0.85227947296506	0.852527749250851	0.999665561367456	801	127	1	0.85227947296506	0.927690902588167	-0.000839032505002592	FALSE	FALSE	FALSE
GTTATATTGGCTGTCGTCAC	YPL126W	NAN1	0.00019733708506342	0.000277564291000898	0.999668840009233	692	124	1	0.00019733708506342	0.000835737670868166	-0.0227355282585658	FALSE	FALSE	FALSE
GGTGACGGAATATATTTCAA	YPR104C	FHL1	0	2.70894418008538e-14	0.0862546732312753	1579	143	0.598779194777805	0	0	-0.0378055284659341	TRUE	TRUE	FALSE
GAATTCCGTTGCCTCAGTTA	YJL085W	EXO70	0.307072432368545	0.308768988774633	0.999623202988495	970	126	1	0.307072432368545	0.509689376873421	0.00525546733703494	FALSE	FALSE	FALSE
AGGCGAGTTTGGTTTCAAAA	YFL039C	ACT1	0	1.55431223447522e-15	0.999349104784709	1461	138	1	0	0	-0.0629765755864783	TRUE	TRUE	FALSE
ACAACATCAAATATCCGCCC	YNL282W	POP3	0.742632832766267	0.743154490003148	0.999944451390156	322	89	1	0.742632832766267	0.865781781519437	-0.00239592603166686	FALSE	FALSE	FALSE
TTTCTGCATGAGCTTCCTGT	YBR005W	RCR1	0.0648784290311324	0.0668387132559789	0.999529596340162	1643	141	1	0.0648784290311324	0.163614459120034	0.00629683211375329	FALSE	FALSE	FALSE
AAGGAAGTCAAGGGATTATT	YGL068W	MNP1	0.0134706490498218	0.0145616477538892	0.999495561248717	1602	142	1	0.0134706490498218	0.0434060262992047	0.00919182070640668	FALSE	FALSE	FALSE
GGTGCAGAAAGCGTGCTGTC	YBL045C	COR1	0.0379565582384058	0.0395522607484368	0.999283833006534	2726	154	1	0.0379565582384058	0.105769109279562	0.0067858559418001	FALSE	FALSE	FALSE
TTCCGCTTATTACACAGTAC	YBR141W-A	NA	1.37668165756111e-09	1.10018589793981e-08	0.989637504572146	482	111	1	1.37668165756111e-09	7.79439042984987e-09	0.042261152843134	FALSE	FALSE	FALSE
ATGTCGCATCAATCTTCTGT	YKL194C	MST1	0.601290786889394	0.602076971866758	0.999478919553539	1257	137	1	0.601290786889394	0.77104098504355	-0.00249961769728017	FALSE	FALSE	FALSE
AGAATGGGATATCCTTTTAC	YNL006W	LST8	0.00668163345152561	0.00746234673890633	0.999595228841681	1325	139	1	0.00668163345152561	0.0231389440090198	0.0114650062949886	FALSE	FALSE	FALSE
AATCTCGAACTACCTTGGCA	YNL007C	SIS1	0.0325785379189734	0.034306902470745	0.999919993654837	376	99	1	0.0325785379189734	0.0930121638634135	-0.0170710210808079	FALSE	FALSE	FALSE
TCCGATTATAAAGTTGAAAA	YKL138C	MRPL31	0.87900216937393	0.879197103490982	0.999493602289533	1496	143	1	0.87900216937393	0.941603472991822	-0.000573916109589594	FALSE	FALSE	FALSE
TAAGTACGAAGGACTCAAGA	YLR105C	SEN2	6.8009420371995e-05	0.00451195314314945	0.00328641498483212	1503	141	0.0340885838918292	0.00451195314314945	0.0160980544497682	-0.0137016657195228	FALSE	FALSE	FALSE
GAATAAAGAAAGGCTCAAAT	YDR121W	DPB4	0.345628027897129	0.34690356526114	0.999679616598429	894	146	1	0.345628027897129	0.551605970661891	-0.00556630447343943	FALSE	FALSE	FALSE
GTATGTGTTTATACGTGGGA	YJR020W	NA	0.713956365647432	0.714474064201029	0.999705200660581	788	127	1	0.713956365647432	0.846964809617559	-0.00244967301147041	FALSE	FALSE	FALSE
AAGAGGTCGAGACAACCAAC	YNL071W	LAT1	4.00388611154767e-11	2.60465871093629e-09	0.633389472223356	1321	150	1	4.00388611154767e-11	2.3883299818659e-10	-0.0366901981385966	TRUE	TRUE	FALSE
GACAAAGATGATAACGAGTC	YPL044C	NA	0.602682991173294	0.60341557639438	0.999600610905166	889	136	1	0.602682991173294	0.772185925945926	-0.00306618362818661	FALSE	FALSE	FALSE
TGCGCCATGTTTTCAATGAT	YJR024C	MDE1	0.185860743390192	0.187284973822078	0.999663063819945	652	150	1	0.185860743390192	0.36080789328972	0.0094036322745437	FALSE	FALSE	FALSE
TATACGTGTCATTCTGAACG	YOR204W	DED1	0.176140107873551	0.178267768312492	0.999652953040391	823	124	1	0.176140107873551	0.346820386534266	-0.00737303193614738	FALSE	FALSE	FALSE
TTGTTATATATATAATCTTC	YLR304C	ACO1	0.742599822242676	0.743079161588762	0.999710615702424	761	123	1	0.742599822242676	0.865781781519437	-0.00176419823432617	FALSE	FALSE	FALSE
GGATACTGTCATAAAACAAT	YLR195C	NMT1	0.484362475624882	0.485473881239618	0.999475018439565	1615	137	1	0.484362475624882	0.677990883816299	0.0026574777593578	FALSE	FALSE	FALSE
TATAATACTATAGTGATTAT	YMR308C	PSE1	0.000250946021854714	0.000359229936925498	0.999711959865375	646	113	1	0.000250946021854714	0.00105001787954553	0.0206735582226754	FALSE	FALSE	FALSE
ACGAGACACCAGCTGTGTGC	YNL103W	MET4	0.206446301258063	0.208049090031831	0.999731834904494	947	153	1	0.206446301258063	0.389522239864884	-0.00616726441279657	FALSE	FALSE	FALSE
TTGGCCGTTTTAACGCAAGT	YGL071W	AFT1	0	0	0.000290898960354496	1123	151	0.0038173942129662	0	0	-0.164760633863757	TRUE	TRUE	TRUE
AGTTCAATAACCTTCCTCCA	YBR256C	RIB5	8.21344519872369e-05	0.00012834828077346	0.999782259273502	645	116	1	8.21344519872369e-05	0.000358254571045527	-0.0242808233757957	FALSE	FALSE	FALSE
TGCAACTTTATACACACGGC	YBR127C	VMA2	0.277874289764709	0.279462115906243	0.999608349456591	1184	144	1	0.277874289764709	0.475297243661974	-0.00511893134419415	FALSE	FALSE	FALSE
GTGCTCCCTTTTCTTGTAAT	YER012W	PRE1	0	0	0.334238223862818	506	105	1	0	0	-0.124802003897058	TRUE	TRUE	FALSE
TCAAATGTCACTTCATGGTC	YGR145W	ENP2	0.618816765832484	0.619539933563482	0.999844981865347	583	118	1	0.618816765832484	0.781760796041447	0.00288737375639159	FALSE	FALSE	FALSE
AGAAAGGCCGATGTCGTAAG	YPR116W	RRG8	0.770793094311091	0.739676408029189	0.432809915688579	926	124	1	0.770793094311091	0.880890696663153	0.00143803752011041	FALSE	FALSE	FALSE
TGCCACCGAATTCACATTCG	YDL126C	CDC48	0.0428281973117022	0.0544752310017949	0.152429562030642	2466	154	0.926541498093689	0.0428281973117022	0.117305656934717	0.00670074653196178	FALSE	FALSE	FALSE
GATATATAAAACAGAAAAAG	YKL055C	OAR1	0	0	2.65012069545603e-17	2780	146	2.12486677361665e-15	0	0	-0.0823235080908755	TRUE	TRUE	TRUE
GCGAATTTTCGCACGACTCT	YLR357W	RSC2	0.822393569318296	0.822725000803538	0.999757220862537	738	118	1	0.822393569318296	0.91153771641691	0.00117715319309724	FALSE	FALSE	FALSE
TCCTTGTCAGTGATGTCCAA	YHR036W	BRL1	0.603192727388181	0.604082162760057	0.999826486005198	331	90	1	0.603192727388181	0.772491389052883	-0.00440060396408306	FALSE	FALSE	FALSE
ATTCGTGTGAAGGTCATTAA	YOR020C	HSP10	0.00157144113608632	0.0049943987515646	0.0164871423560849	1494	130	0.146394138882712	0.00157144113608632	0.00603364156513603	0.0115513813364301	FALSE	FALSE	FALSE
GAGTAATCTTCAAACACGAA	YMR270C	RRN9	0.551686312994052	0.584649823766855	0.681291038645055	830	140	1	0.551686312994052	0.735751284615857	0.00379073396445661	FALSE	FALSE	FALSE
GCATGCAAAGATAGTGTAGG	YMR166C	NA	0.24487327778244	0.246890127687003	0.999616336072946	913	121	1	0.24487327778244	0.436374285730475	-0.00595533505390734	FALSE	FALSE	FALSE
AACAATTACTTTTCCTAAAT	YEL032W	MCM3	0.360787594669479	0.371996392835855	0.615895000189599	1107	133	1	0.360787594669479	0.565988776923734	-0.00434665736133412	FALSE	FALSE	FALSE
TTTAGCATCCTCATTACAGA	YNL109W	NA	0.707125181045644	0.707755374986133	0.999749371478494	542	104	1	0.707125181045644	0.843368334631906	0.00219972999218565	FALSE	FALSE	FALSE
AGTTCGAGATACTCCGCACA	YLR005W	SSL1	0	1.93560723005248e-11	0.000377031621172296	1696	135	0.00482143467074875	1.93560723005248e-11	1.16674911002487e-10	-0.0335441682168614	TRUE	TRUE	TRUE
AATGCATTTGTAATTATGGA	YLR085C	ARP6	0	0	0.0398969842746188	484	112	0.317355178486006	0	0	-0.14772049315969	TRUE	TRUE	FALSE
ATTTTGTTAGACGCACAAAA	YER038C	KRE29	0.82764501455119	0.846484076297577	0.696426179129585	1012	131	1	0.82764501455119	0.914573408912046	-0.00102777380625857	FALSE	FALSE	FALSE
CTTATGTTTGGCGTGCTAAT	YDR331W	GPI8	0.784577404942521	0.784942456129291	0.99984739149964	339	98	1	0.784577404942521	0.891307503956949	-0.00235804979467977	FALSE	FALSE	FALSE
AACAAAGAAGCAAATACGGA	YDR208W	MSS4	0.536857237309281	0.537588064352956	0.999898623025556	659	143	1	0.536857237309281	0.724088908396451	0.00420958476788872	FALSE	FALSE	FALSE
GGTTATATGTAAAATACAGT	YGL145W	TIP20	0.107271143585678	0.109334784957165	0.999593732859145	1234	142	1	0.107271143585678	0.240961826317282	-0.00722582569851839	FALSE	FALSE	FALSE
AATTGTCCCAGAACTTGCGA	YER165W	PAB1	0	0	0.0240434313767399	855	148	0.203140392812119	0	0	-0.0875867984761023	TRUE	TRUE	FALSE
TTTAAATCAATATTCGGCGA	YDR113C	PDS1	0.740842446024934	0.741329061321774	0.999888068139464	718	117	1	0.740842446024934	0.86522653840181	0.00190762735768326	FALSE	FALSE	FALSE
TACCATATTGGAGAGGCTTC	YPL262W	FUM1	0.149947580786759	0.152289098471778	0.999894355768203	583	110	1	0.149947580786759	0.308871982314349	0.00868140411358347	FALSE	FALSE	FALSE
TTGCATTTATTTTCCTTATA	YBR202W	MCM7	0.634344952010832	0.635120878782949	0.999731284891375	703	113	1	0.634344952010832	0.793500308982812	-0.00272070534515153	FALSE	FALSE	FALSE
GTAGAAACAGAACAAGAATG	YAL041W	CDC24	0	0	2.77903165323987e-11	967	140	1.09764905397425e-09	0	0	-0.17324355481096	TRUE	TRUE	TRUE
GAAATAGGAGAAAACTAAAC	YGR197C	SNG1	0	0	1.653154424531e-06	659	125	3.21723111065281e-05	0	0	-0.102386589381873	TRUE	TRUE	TRUE
CCAGGGCTCGATAGCTTTCA	YLR439W	MRPL4	0.0264483001676361	0.0280597007922043	0.99991255560852	236	81	1	0.0264483001676361	0.0776973332517181	0.0192292484577888	FALSE	FALSE	FALSE
TAGTGTGGTGTACGCATGGT	YNL024C-A	KSH1	0.691412763471212	0.691898872585791	0.999659779788541	830	140	1	0.691412763471212	0.832790884126909	0.00239675864796431	FALSE	FALSE	FALSE
TATGGTAGCTGATTGTTTGA	YDR332W	IRC3	0.153995831087079	0.155443520230041	0.999733136507796	582	146	1	0.153995831087079	0.3148647227302	0.00967223985278611	FALSE	FALSE	FALSE
GGCTGGACGATCCAAATGCG	YCR009C	RVS161	0.0152844526808961	0.016379962800168	0.999360882649045	1713	151	1	0.0152844526808961	0.0485673631164265	-0.00952592816385281	FALSE	FALSE	FALSE
CCAGAACCTTCAGCAGTTCT	YML032C	RAD52	0.109771462793879	0.106145376986791	0.90433141768395	122	60	1	0.109771462793879	0.245067618273051	-0.0202710831727139	FALSE	FALSE	FALSE
TTTGGTTTGCCACCCGGCAT	YBR049C	REB1	0	0	2.39613443350114e-06	799	142	4.55265542365217e-05	0	0	-0.17955313618198	TRUE	TRUE	TRUE
GAAACCTAATATGAGACGGT	YLR102C	APC9	0.349810047864479	0.351217085406846	0.999468611089857	1934	151	1	0.349810047864479	0.554178588919266	0.00371120573763598	FALSE	FALSE	FALSE
AATAATTTGCAGGTCCAAAT	YGL238W	CSE1	0.282241674050633	0.283970733239158	0.999506643171667	1252	139	1	0.282241674050633	0.480233463283568	-0.00481533705876129	FALSE	FALSE	FALSE
TGTATACCTTCCAGTTGCTA	YDR387C	NA	2.66715776375825e-06	1.56465915426285e-05	0.658948380199742	1856	150	1	2.66715776375825e-06	1.28424046799098e-05	-0.0175710813547887	FALSE	FALSE	FALSE
AAACCGTGCAAAACTTAACA	YNL080C	EOS1	0	0	2.10049353411852e-13	2481	153	1.10801033924752e-11	0	0	-0.0752441816315753	TRUE	TRUE	TRUE
TATGTGCTGTTTATCAAGAT	YBR035C	PDX3	0.940486688918222	0.94058711193741	0.999653989184203	809	126	1	0.940486688918222	0.969538515066363	-0.00049000513343284	FALSE	FALSE	FALSE
TCTAGGCTTTTACTAATACA	YDR069C	DOA4	0	0	1.08288679272397e-18	1433	141	1.0588519883001e-16	0	0	-0.205374049490847	TRUE	TRUE	TRUE
TTCGACCAAGTAATTTTCAA	YGR264C	MES1	0.829570181716199	0.829820743229184	0.999516410892	1154	152	1	0.829570181716199	0.915691056976286	0.000950249285352744	FALSE	FALSE	FALSE
ACACCTTTACCATTGGTGAC	YNR038W	DBP6	0.864771008137736	0.865015618794113	0.999759789867589	620	115	1	0.864771008137736	0.933719753837068	0.00095302677156062	FALSE	FALSE	FALSE
GTCTTACATGTCTTTGTATT	YOR232W	MGE1	0.101265154114072	0.103455880512794	0.999631840535376	788	121	1	0.101265154114072	0.230702682731604	0.00915333686111196	FALSE	FALSE	FALSE
TAGTTAGCACCCCATACCGC	YFL024C	EPL1	0.112992044403827	0.115142640628438	0.999588529372896	1197	134	1	0.112992044403827	0.250288165064869	0.00711885856601545	FALSE	FALSE	FALSE
TTCCATTGACATTTCCCTAA	YGR073C	NA	0.662281001560298	0.662897461099843	0.999617527501745	1005	134	1	0.662281001560298	0.813218990581852	-0.00264013829027092	FALSE	FALSE	FALSE
AAAGCCCGAGCGAGGGTAAC	YBR003W	COQ1	0.935975096679228	0.971651781170586	0.59248376326479	1659	153	1	0.935975096679228	0.968470876365174	-0.000368258790126897	FALSE	FALSE	FALSE
ATAGGTATTATTGCTCAAAT	YNR021W	NA	0.15650113631804	0.158737597004566	0.999722670810674	669	117	1	0.15650113631804	0.318363260558672	-0.00804700074215373	FALSE	FALSE	FALSE
GGGGCCAGTTCTGTCAACAT	YCR079W	PTC6	0.772712256939966	0.76314498114892	0.346458879463622	1013	133	1	0.772712256939966	0.881701418145133	-0.00127599918063249	FALSE	FALSE	FALSE
TGGGAGCCTTCTCAATAAGT	YER074W-A	YOS1	0	0	4.59301112287966e-07	1702	142	9.82047018219976e-06	0	0	-0.100933320462079	TRUE	TRUE	TRUE
AACAGAGGAGAGAAAGCATA	YJL006C	CTK2	0.00173283847348893	0.0108657399286385	0.0443076109029547	1331	146	0.345580168351439	0.00173283847348893	0.00659333936495527	-0.0147465350928169	FALSE	FALSE	FALSE
AAAAAGATAATTATGGACGC	YPR116W	RRG8	0.497829684555869	0.498805559806282	0.999590552202793	1076	141	1	0.497829684555869	0.688476898582785	0.00333480890912243	FALSE	FALSE	FALSE
GAAAAATGCGAAAAATTTCC	YML130C	ERO1	0.246804781462966	0.262323329703636	0.763158330000088	2567	156	1	0.246804781462966	0.438527024155275	0.00355796063833446	FALSE	FALSE	FALSE
ATCGAACCAGATTTCTAGCC	YDR091C	RLI1	0.472090133129992	0.473118907437367	0.999444073213448	1873	153	1	0.472090133129992	0.666761943774563	-0.0028162040901934	FALSE	FALSE	FALSE
GGGGGATACAAAGGAAAACA	YDR324C	UTP4	0.514121619710169	0.554631843869485	0.238141881663528	1055	129	1	0.514121619710169	0.704084903521767	0.00271785564592048	FALSE	FALSE	FALSE
CAATTTTGTTGATTATACTG	YMR193W	MRPL24	0.775879682128511	0.759504866477726	0.679271044364222	198	71	1	0.775879682128511	0.883806111341897	-0.00310724360009236	FALSE	FALSE	FALSE
TGACCACGTGACTAATGAGC	YKL016C	ATP7	0.497642244304368	0.498680357568557	0.999478734301052	1414	138	1	0.497642244304368	0.688455198030737	-0.00258118054584271	FALSE	FALSE	FALSE
AACAAGGTAAACAAGTAAAT	YJR112W	NNF1	0	0	0.000110919322073547	1443	140	0.00157686369571933	0	0	-0.379939092710968	TRUE	TRUE	TRUE
GGTCTAGGCGAAGGGACAAT	YGR082W	TOM20	0.236710718237064	0.238619723460096	0.999547628847613	1253	132	1	0.236710718237064	0.426965232202076	0.00504488806102826	FALSE	FALSE	FALSE
GAGCGAGGGTAACAGGGTTA	YBR003W	COQ1	0.852812753524368	0.85303661398091	0.999614627006703	985	143	1	0.852812753524368	0.927805651378051	0.00101804509954371	FALSE	FALSE	FALSE
AGGTAACAGTGTAAAGATTA	YPR187W	RPO26	1.04929398503373e-11	1.62138080739282e-10	0.999577364178129	1102	151	1	1.04929398503373e-11	6.37770271267279e-11	-0.0409557080512668	TRUE	TRUE	FALSE
GTTCACAGATTACTCACACA	YDL105W	NSE4	0.307052207123184	0.308830859744301	0.999751506826332	524	107	1	0.307052207123184	0.509689376873421	0.00632146126480927	FALSE	FALSE	FALSE
TATGGATTGCTAGTCTTAAG	YNR001W-A	NA	0.749218609567601	0.749704042567398	0.999852328679147	244	78	1	0.749218609567601	0.869274729220727	-0.00358510037453656	FALSE	FALSE	FALSE
TATTGCTTTTCAATAGGAGA	YIL075C	RPN2	3.61932706027801e-14	3.20569126799342e-11	0.465175146509194	482	103	1	3.61932706027801e-14	2.44038225754826e-13	-0.0558297876420709	TRUE	TRUE	FALSE
GAACGAAATGTTTTCAACAG	YDR116C	MRPL1	0.4203414815374	0.421567745660428	0.999711929714787	687	127	1	0.4203414815374	0.623474127194327	-0.00519501664770337	FALSE	FALSE	FALSE
GAATAGTACGATATCCATGT	YGR009C	SEC9	0.149616193172047	0.151717393093115	0.999607340294679	1309	136	1	0.149616193172047	0.308444244594605	-0.00625223739255104	FALSE	FALSE	FALSE
TGGCGGAATTCCCCTTGTGT	YNL061W	NOP2	0.903555924373151	0.903706860574208	0.999213922755482	2544	153	1	0.903555924373151	0.954095405818807	-0.00038378575891338	FALSE	FALSE	FALSE
GCATCAATCTTCTGTAGGGA	YKL194C	MST1	0.103830432767207	0.106180735117392	0.999929388856198	698	110	1	0.103830432767207	0.235210110057841	-0.00863009562668878	FALSE	FALSE	FALSE
TTTGTAGTAGCGATTTTCGC	YDR270W	CCC2	3.75759043487189e-05	9.46550942158009e-05	0.686501454402685	524	107	1	3.75759043487189e-05	0.00016754506405099	-0.0286424843665113	FALSE	FALSE	FALSE
TTTTGAGGAAATCGGTAAAA	YJL204C	RCY1	0.565488710891526	0.566332804345425	0.999651676167764	782	127	1	0.565488710891526	0.744880078497586	-0.00336193274292002	FALSE	FALSE	FALSE
TTAGGGGCAAAAGTTGGTAT	YIR006C	PAN1	0	0	3.9822488128149e-20	1098	151	4.76562253449998e-18	0	0	-0.363370816159974	TRUE	TRUE	TRUE
GCAAGCATTTAAAATTAAAG	YBR154C	RPB5	0.74832003185141	0.74949422159973	0.817505855916738	1644	151	1	0.74832003185141	0.869219232258683	-0.0013652802888669	FALSE	FALSE	FALSE
TTTTGTTTTCAAGCCCTCGA	YMR094W	CTF13	0	0	5.82565901277946e-05	720	111	0.000868218103428731	0	0	-0.151119247518239	TRUE	TRUE	TRUE
AAACCACATTATTGTTATTA	YJL010C	NOP9	0.123984328414105	0.133544302021748	0.371730144276512	588	119	1	0.123984328414105	0.267173180215799	0.00955732201550636	FALSE	FALSE	FALSE
ATGTTTAACAACCTGTTTTA	YDR388W	RVS167	0.0212413732169474	0.0302100376516482	0.423117809511619	438	105	1	0.0212413732169474	0.0645779632462144	-0.0169199774589532	FALSE	FALSE	FALSE
TCAATGAACCTTTTCTGTTC	YMR282C	AEP2	0.00145982793533683	0.00171686185408415	0.999590924281488	873	149	1	0.00145982793533683	0.00562395029197279	-0.0199250510092584	FALSE	FALSE	FALSE
CAGAGGCGAAGCGCGGTGAT	YDR062W	LCB2	0.209956760157033	0.212351492721119	0.999902557964555	190	67	1	0.209956760157033	0.394055968624872	-0.0133807938671982	FALSE	FALSE	FALSE
CGCCATATACGAAACGCGTT	YNL312W	RFA2	0.0619093115541537	0.064095614796917	0.999949850173548	182	65	1	0.0619093115541537	0.158065907875685	-0.0165106323451526	FALSE	FALSE	FALSE
GGGCTAGTACATGAGCGCGA	YNL162W	RPL42A	0.188663749583724	0.213303518843147	0.824404459345193	1436	143	1	0.188663749583724	0.364725652378277	-0.00521108790466975	FALSE	FALSE	FALSE
ACTGCGAAGCGAAACGTATC	YNL137C	NAM9	3.01116611811647e-05	0.000676121401771423	0.071138266256962	690	117	0.515254398236966	3.01116611811647e-05	0.000135544743228185	-0.0237592753542481	FALSE	FALSE	FALSE
ATAAAAGAGGAAAAGGGCAG	YDR494W	RSM28	0.000238135105190551	0.00032656104180584	0.999521554013148	1199	138	1	0.000238135105190551	0.000999021003826608	-0.01721922309903	FALSE	FALSE	FALSE
TCCTGGCAGTTATAAGCTCT	YFR003C	YPI1	0.341864178825187	0.343276432273957	0.999567150418604	1344	147	1	0.341864178825187	0.547488038681887	0.00424788645140834	FALSE	FALSE	FALSE
TGAAATAAATCGTGTTCTAC	YJL050W	MTR4	0.0807445680848375	0.0830370308923003	0.99976037419617	623	112	1	0.0807445680848375	0.193290296308194	-0.0107959889103292	FALSE	FALSE	FALSE
GTAATATTTAACACGTTTAC	YGL120C	PRP43	0.310198691725797	0.311892274542994	0.999757561545051	680	119	1	0.310198691725797	0.513708513027415	0.00552734478704905	FALSE	FALSE	FALSE
TATTATTTGTGCTGGAAAGA	YMR293C	HER2	0.709979106970432	0.688437108890038	0.0351382071145556	2398	154	0.284010226456156	0.709979106970432	0.84474658661056	0.00116692783994874	FALSE	FALSE	FALSE
GCCTGCTTTACCTCTTCCTT	YHR088W	RPF1	0	0	0.11895388586975	802	126	0.767314768224984	0	0	-0.0693575493486337	TRUE	TRUE	FALSE
TTTATCTTTTATTTGTCGCC	YHR170W	NMD3	0.581121672761405	0.581865287809634	0.999582515872804	1007	142	1	0.581121672761405	0.756872564515322	-0.00276915166348089	FALSE	FALSE	FALSE
AGATTTATCGATATAAATTT	YDR129C	SAC6	0.22992008347127	0.224487518376836	0.209237714240351	1068	135	1	0.22992008347127	0.419563640181747	0.00564220722112748	FALSE	FALSE	FALSE
GCATATACATATATATATGG	YGL055W	OLE1	0	2.95319324550292e-13	0.34663319183169	695	122	1	0	0	-0.0678564399223695	TRUE	TRUE	FALSE
GGGATTCCAATGTCAAGATA	YEL035C	UTR5	0	0	0.00611982411918466	909	129	0.0595494536257556	0	0	-0.128892211392183	TRUE	TRUE	FALSE
GAATAACGAGGCCGGACGTT	YJL176C	SWI3	0.220397342521789	0.256692866620646	0.538560164723718	1089	129	1	0.220397342521789	0.406835698307702	-0.00555650317027203	FALSE	FALSE	FALSE
ATCATAAATCAGCACGCAAA	YNL080C	EOS1	0.600166439076245	0.600913041359056	0.999613939312094	928	133	1	0.600166439076245	0.770494946096923	0.00257300029963015	FALSE	FALSE	FALSE
AAACAGCTTTCAGCAGGTGC	YPL020C	ULP1	0.0717949464373473	0.0736099301918268	0.999603785724748	1239	150	1	0.0717949464373473	0.177020342315176	-0.0093278290472821	FALSE	FALSE	FALSE
TGAAGTGAGGCTTCGAGATT	YGL111W	NSA1	0	2.22044604925031e-16	1.69348931530407e-06	781	121	3.28774753755642e-05	2.22044604925031e-16	1.61683160552586e-15	-0.0788858414025214	TRUE	TRUE	TRUE
ATATTTCACAAAGTATTCTA	YKL058W	TOA2	0	0	6.39268072087098e-12	863	136	2.74099005454243e-10	0	0	-0.28114542677951	TRUE	TRUE	TRUE
TCTGTTTGCTTTGCCAGGTT	YOR061W	CKA2	0.184707433654727	0.186399280125063	0.999652898197108	917	148	1	0.184707433654727	0.358720808045045	-0.00709785622675845	FALSE	FALSE	FALSE
TGTACAGAAAAGATACATAA	YCR052W	RSC6	0.00873626849104547	0.0155116190981373	0.40318183896467	1175	138	1	0.00873626849104547	0.0296271846415869	-0.0122176744883443	FALSE	FALSE	FALSE
TTTAGCCTTAGTTGAATTAC	YGR062C	COX18	0.0219820059071214	0.023498946572026	0.999824378607357	433	102	1	0.0219820059071214	0.0665771595607829	-0.0162606452295213	FALSE	FALSE	FALSE
GCAGCTTAGAAAATTCAGAC	YNL026W	SAM50	0.00775340339731911	0.00855861818578507	0.999768438607121	441	112	1	0.00775340339731911	0.0265977899171191	-0.0213084166423033	FALSE	FALSE	FALSE
TTGAACGTACGCAGTACTTG	YFL022C	FRS2	4.50557746667357e-08	1.54216390324535e-07	0.999734007418986	436	114	1	4.50557746667357e-08	2.39530600466326e-07	-0.0570415619529877	TRUE	TRUE	FALSE
GATGCCACCAGAACCAGCGC	YBR035C	PDX3	0.0182061451841018	0.0191125821073086	0.999732703470137	513	138	1	0.0182061451841018	0.0566170154929962	0.018108360097062	FALSE	FALSE	FALSE
TCGTTCGCAATGACCAAGTT	YIL021W	RPB3	0	0	4.97669761209986e-17	1313	149	3.87409334503075e-15	0	0	-0.247450762091518	TRUE	TRUE	TRUE
ATTGGAGAACCAAAAGGATC	YAL034C-B	NA	0.102996236654039	0.105150686500059	0.999708362064724	830	122	1	0.102996236654039	0.233849002904398	-0.00766417947019835	FALSE	FALSE	FALSE
TCGTATTAATTTCAACCTTT	YJL023C	PET130	0.079095618092947	0.0812106602642081	0.999647249253953	904	124	1	0.079095618092947	0.190377102257962	0.00956068715966858	FALSE	FALSE	FALSE
GGTGAAACTGTTTAAAGATG	YJL074C	SMC3	3.42680667175799e-06	1.24537405927772e-05	0.611545446327879	1362	137	1	3.42680667175799e-06	1.6401617365662e-05	-0.0201000844244851	FALSE	FALSE	FALSE
ATAGCAGTAAAGGTTGTTGT	YDR529C	QCR7	0.267412169801605	0.269090261611207	0.999601088510927	1001	138	1	0.267412169801605	0.462334130968184	0.00619296837322242	FALSE	FALSE	FALSE
AGGCTATTTCTACAATCACC	YKL040C	NFU1	0.130374575866112	0.132411252174665	0.999580348597207	1076	135	1	0.130374575866112	0.277889762418227	-0.00743479861081249	FALSE	FALSE	FALSE
GAGTAATCTGTGAACGATCA	YDL105W	NSE4	0.702544881545919	0.703087639180198	0.999561349105461	1203	137	1	0.702544881545919	0.841269950015479	0.00170973280707596	FALSE	FALSE	FALSE
AACATCTCTCCATTCACTTT	YLR340W	RPP0	0.112173461074393	0.114117769833729	0.999731871072296	620	128	1	0.112173461074393	0.248905241470636	0.0094441354522296	FALSE	FALSE	FALSE
TCTCTTCAGACGCTTTACAG	YPL063W	TIM50	0	0	2.28189541754741e-05	295	92	0.00036665806528848	0	0	-0.254533396651961	TRUE	TRUE	TRUE
ATATCAACTTCATTGCTTGG	YKL004W	AUR1	0.331312978484274	0.332789746287947	0.999636037801669	742	132	1	0.331312978484274	0.537135722650844	-0.00597957710363475	FALSE	FALSE	FALSE
TTTCTGCGCTGTTTCGGGAA	YNR017W	TIM23	0.0293483282772942	0.0305262843428395	0.999691066841775	704	148	1	0.0293483282772942	0.0850942306687406	0.0140488250887121	FALSE	FALSE	FALSE
GTGATAATAGTTTCTTTTAA	YOL133W	HRT1	0.814436322387307	0.814720685284329	0.999655336355191	1125	146	1	0.814436322387307	0.907104195134626	-0.00103992154517981	FALSE	FALSE	FALSE
GTCATGACAGAATATAGAAC	YHR038W	RRF1	0.131228816539909	0.160719139359456	0.286416070275526	1612	141	1	0.131228816539909	0.279283626811906	-0.0059732069442547	FALSE	FALSE	FALSE
AAAAGTTAAGCATATCAGAA	YJR102C	VPS25	0	0	0.199551509524179	1487	146	1	0	0	-0.0552777156512071	TRUE	TRUE	FALSE
TAATAGTGTCTTGGTGGATG	YJR064W	CCT5	0	0	0.00288221094577817	794	141	0.0306492935852114	0	0	-0.114452888889957	TRUE	TRUE	TRUE
TTCAAGCCATTCACACCATG	YGL142C	GPI10	0.153098237717062	0.155381642151992	0.999748078214832	547	109	1	0.153098237717062	0.313654853134524	-0.00841209824464189	FALSE	FALSE	FALSE
GGGTGAAAGAGTCTCGGAGG	YGR065C	VHT1	0.734356807095236	0.741796132723353	0.900625494680934	997	135	1	0.734356807095236	0.860596188054744	-0.00153759006142899	FALSE	FALSE	FALSE
AATTATCTTTATGTTCCAGC	YJL085W	EXO70	0.0784262642551334	0.0863511819133678	0.551441371945234	1219	138	1	0.0784262642551334	0.189266514308671	0.00733097952247304	FALSE	FALSE	FALSE
GAAGAGATGAAGTTGCGCAA	YML065W	ORC1	0	9.88098491916389e-15	0.999642923219486	1044	136	1	0	0	-0.0503655477648232	TRUE	TRUE	FALSE
TCTTCGCTGCGAGCGGAACC	YJR016C	ILV3	0	0	0.999622734987397	895	133	1	0	0	-0.0754877499216767	TRUE	TRUE	FALSE
AGTAGTGGCAAATACTACCT	YDR224C	HTB1	0	0	0.335119461765603	424	100	1	0	0	-0.215694771007521	TRUE	TRUE	FALSE
TATCAAGCACATAAAAGGGG	YNL237W	YTP1	0.0317945962921151	0.0355050952770719	0.943328626836337	984	133	1	0.0317945962921151	0.0911323841522655	-0.00989770315066548	FALSE	FALSE	FALSE
GTACTATATTTCCGTCATCT	YHR196W	UTP9	0.389926076879837	0.39862365278371	0.796548174068452	1360	153	1	0.389926076879837	0.594755966199706	-0.00418479844704835	FALSE	FALSE	FALSE
TGGCCTTATTTGCTATTCTA	YGR246C	BRF1	0.00275547067316284	0.00328051767671333	0.991980863833407	509	108	1	0.00275547067316284	0.0102129488611865	0.0197560034106706	FALSE	FALSE	FALSE
TTTGTCATGCTTCACTTGAG	YMR270C	RRN9	0.97594972479307	0.975990012775416	0.999494425044066	1369	137	1	0.97594972479307	0.98690576988724	0.000124650706023303	FALSE	FALSE	FALSE
TGCACTTTGGATGGCAATTC	YGR264C	MES1	0.0212995352958444	0.0287611101895138	0.240557670306573	2725	147	1	0.0212995352958444	0.0647057121890051	0.00635848480547062	FALSE	FALSE	FALSE
TAGCATCATTACTTGTTTTG	YER061C	CEM1	0.724820390850552	0.725288596139589	0.999617517283461	1014	140	1	0.724820390850552	0.853914044592046	0.00184628963980675	FALSE	FALSE	FALSE
TCAAAGTACTAACACTTTAT	YLR128W	DCN1	0.0437261359615233	0.045168875982087	0.999650872564429	840	149	1	0.0437261359615233	0.119479356511088	0.0124646064422441	FALSE	FALSE	FALSE
ATTCGAAACCTAATATGAGA	YLR102C	APC9	0.00587223205579179	0.00670248356239944	0.999648238759745	915	114	1	0.00587223205579179	0.020575911010176	0.0134116012190627	FALSE	FALSE	FALSE
AGACAAGATTTTGGCCAAGA	YLR041W	NA	0.0609857543136522	0.0629651343469626	0.999694649294354	802	123	1	0.0609857543136522	0.156255286779338	0.0106631251231523	FALSE	FALSE	FALSE
TGGAAGATAGTTAAATAGAC	YBR038W	CHS2	0.0121839297902856	0.0133391494155659	0.999672295624213	708	117	1	0.0121839297902856	0.0397067337921625	-0.0174668876898644	FALSE	FALSE	FALSE
GTGACCTAGGCGACGCCACA	YFL037W	TUB2	0	0	3.68584535964556e-18	1328	138	3.39690897628024e-16	0	0	-0.168269021491033	TRUE	TRUE	TRUE
ATCAGGCCTATATATATGAA	YLR199C	PBA1	0.262331952732264	0.272168967686171	0.892992520768205	2464	159	1	0.262331952732264	0.456603401010543	-0.00368114821387011	FALSE	FALSE	FALSE
AAGGCGATAAAACCTAATGT	YGR274C	TAF1	5.82824969797002e-06	0.000214599112324576	0.00117747812277911	620	122	0.0134615622690936	0.000214599112324576	0.000905495307108487	-0.0270014610678337	FALSE	FALSE	FALSE
TAATGCATTTGAAATCTTCT	YFR002W	NIC96	0	0	0.000402241864492405	545	124	0.00511121278843123	0	0	-0.235059872261791	TRUE	TRUE	TRUE
AACATTGATTTGCAAGTTGA	YAL044C	GCV3	0.110646522235187	0.135663450149328	0.741781738034365	514	106	1	0.110646522235187	0.246540625002639	0.0106116102327368	FALSE	FALSE	FALSE
TTGAAGCCATTTCAATGTGA	YJL096W	MRPL49	0.0263564077639811	0.0280412693586806	0.999745037189696	566	111	1	0.0263564077639811	0.0774841661326866	0.0139453234056741	FALSE	FALSE	FALSE
GAAGAGCCGCATAGTGATTA	YMR275C	BUL1	0.0690467026170442	0.0737149755619313	0.475086121879082	1170	140	1	0.0690467026170442	0.172058845044921	-0.00791200144139373	FALSE	FALSE	FALSE
GAAAGATCGATGCAAGTCAT	YDR315C	IPK1	0.380345986186651	0.386977301292136	0.958974537643896	1249	135	1	0.380345986186651	0.584816603616874	-0.00353133499617246	FALSE	FALSE	FALSE
GCTAAACAAATAACTCGAGG	YDL003W	MCD1	0	0	1.86893136820287e-07	972	130	4.16252547506961e-06	0	0	-0.179487389476656	TRUE	TRUE	TRUE
TTGTTATACTAAACAACTTC	YPL066W	RGL1	0.0699664520093867	0.0719137095280714	0.999725783675196	628	121	1	0.0699664520093867	0.173337776810647	-0.00989240964975388	FALSE	FALSE	FALSE
TTAGTTTCACAGCGAAACGA	YGL061C	DUO1	0	0	8.62141984970058e-09	657	120	2.44828917533868e-07	0	0	-0.205525652077541	TRUE	TRUE	TRUE
CATTTAACTAGACGAAAAAG	YPL271W	ATP15	8.8152877740777e-05	0.00013160733240869	0.999984346098446	113	49	1	8.8152877740777e-05	0.00038367080393475	-0.0527098918887839	TRUE	TRUE	FALSE
TGACGAATTTGTCGACGCAT	YHR197W	RIX1	0.337483681729905	0.338924959745104	0.999423946654591	1370	146	1	0.337483681729905	0.542749584037843	-0.00527096987887747	FALSE	FALSE	FALSE
GCAGATGATAAAACACAAGA	YKR086W	PRP16	0.749682866845914	0.735398958839705	0.737003328243319	927	136	1	0.749682866845914	0.869648812113289	0.00161078411550288	FALSE	FALSE	FALSE
GAAAAAAGTTCTAGATGTAT	YMR013C-A	NA	7.62948417589726e-05	0.000732865798622861	0.133678343130545	2157	143	0.839994479013095	7.62948417589726e-05	0.000333873224007469	-0.0136701405798259	FALSE	FALSE	FALSE
GGAAAATGAACTGCACACAG	YPL031C	PHO85	0.748763643166768	0.749221116001557	0.999491996393982	1399	135	1	0.748763643166768	0.869274729220727	-0.00139615338175241	FALSE	FALSE	FALSE
GGTAAAGAAGCATTAAACAA	YKL208W	CBT1	0.00717560433719489	0.00794723010871934	0.999474495925013	1595	145	1	0.00717560433719489	0.0246896223052753	0.0107558257609863	FALSE	FALSE	FALSE
TAAACGCAAGGCACTTCACC	YGR155W	CYS4	9.45261577900425e-08	2.84427215269112e-06	0.348559457125821	643	135	1	9.45261577900425e-08	4.91450199093885e-07	-0.0432810807361304	TRUE	TRUE	FALSE
TAGAGTAGCTAGAAAAGCAA	YDR456W	NHX1	0	0	0.0992137824509613	977	122	0.669046347932555	0	0	-0.0653976073029479	TRUE	TRUE	FALSE
ATAGGAAAGACTTCTGGTGG	YMR031C	EIS1	0.984980903810687	0.985002206442677	0.999551017346686	1218	153	1	0.984980903810687	0.992551886277244	9.28577982366079e-05	FALSE	FALSE	FALSE
GAATCTCACGGTTCATGGAT	YLR201C	COQ9	0.114429881482134	0.116503129703845	0.999509958869706	1126	137	1	0.114429881482134	0.252514274660685	0.00772160636076295	FALSE	FALSE	FALSE
AGCACTTCCTCCGCATCAGC	YDR511W	SDH7	0.674797946096233	0.675292235339483	0.999695102345266	661	139	1	0.674797946096233	0.820172094277365	0.00284476203857963	FALSE	FALSE	FALSE
CGGTGTGCTTTTATGAAGAC	YJR040W	GEF1	0.660550299778676	0.661184651142263	0.99983220332567	308	93	1	0.660550299778676	0.812046016876886	-0.00365116241405718	FALSE	FALSE	FALSE
GGGTAAACCACTTGTGCGCT	YKR002W	PAP1	0.599045107792317	0.599752954583983	0.999454042872864	1623	149	1	0.599045107792317	0.770446685529135	-0.00219515044135612	FALSE	FALSE	FALSE
TCTTCTGTAAGGAAATAGAA	YDR363W	ESC2	0.00064249229004476	0.000841170193536245	0.999749616479555	600	110	1	0.00064249229004476	0.00258707216940675	-0.0207942746305967	FALSE	FALSE	FALSE
TAAACAATGTTCGAGAGATG	YJL166W	QCR8	0.703280292154045	0.70068981661855	0.904979821746004	1106	141	1	0.703280292154045	0.841522104805818	-0.00231721542560433	FALSE	FALSE	FALSE
TAACTAAAGGAATTGCTTCA	YLR311C	NA	0.63572359240663	0.636439482575558	0.999585695975295	1267	133	1	0.63572359240663	0.794388886140368	-0.00230491823166998	FALSE	FALSE	FALSE
ACACTGTCAGTGTTCGTCAA	YNL263C	YIF1	0	0	3.65496276139539e-26	2298	149	7.92040308672114e-24	0	0	-0.0902180934291608	TRUE	TRUE	TRUE
TGTGTTTTAATGTAGAAATG	YIL046W	MET30	0.456951337224384	0.458120755479101	0.999697007062615	584	118	1	0.456951337224384	0.653941247862886	-0.00508481131877361	FALSE	FALSE	FALSE
AGCAGTATATTAGCTGTCTT	YIL092W	NA	0.679614486763925	0.692812682557761	0.60138446152217	1144	146	1	0.679614486763925	0.823605858113717	-0.00199541122684297	FALSE	FALSE	FALSE
TTTCAATGGCAAATCTGGTC	YER025W	GCD11	0.897711280435296	0.897864447712684	0.999798494261535	1134	148	1	0.897711280435296	0.951587965906337	-0.000620544264038378	FALSE	FALSE	FALSE
GAGGAATGGAACATGGAGGA	YNL251C	NRD1	0	0	3.07058743993971e-16	1289	152	2.21801532373303e-14	0	0	-0.341966001624071	TRUE	TRUE	TRUE
AACTATAATGAAACAGCAAG	YMR166C	NA	0.330926962391525	0.332733328197007	0.999696048806764	656	108	1	0.330926962391525	0.536726979059854	-0.00529803697527998	FALSE	FALSE	FALSE
ACAGCAATGTTGTTGACCCT	YNL158W	PGA1	0.285626522683309	0.287106683412492	0.999577848400604	986	147	1	0.285626522683309	0.483604610845214	-0.00609074289598522	FALSE	FALSE	FALSE
CCGAGAAATCCGGCCTGGTA	YMR256C	COX7	0.429455080245056	0.430040581234339	0.980262062631388	554	114	1	0.429455080245056	0.630806408634044	-0.00636415108015571	FALSE	FALSE	FALSE
ACATCACAGAGACTGAATAC	YDL059C	RAD59	0	0	7.63200298264152e-08	673	124	1.83213772200059e-06	0	0	-0.215642255393288	TRUE	TRUE	TRUE
TATAGACAGAGTACGTACAA	YOR125C	CAT5	0.00895441662463736	0.00996164976388214	0.999952050591297	356	95	1	0.00895441662463736	0.0302645691735741	0.0215676822472852	FALSE	FALSE	FALSE
GGTTGCAACGTCAGTACCAT	YLR338W	OPI9	0.354640286835667	0.356054578278684	0.999234848480172	2853	152	1	0.354640286835667	0.559541553515992	0.00272814097745361	FALSE	FALSE	FALSE
TCTTCGAGATTTAACCGGCT	YLR132C	USB1	0.0899610970690374	0.105610230018805	0.74588717622538	822	112	1	0.0899610970690374	0.211067636875175	-0.0083253269202938	FALSE	FALSE	FALSE
TCGCAGATTAATTCACACAT	YLL034C	RIX7	0.00054542490446563	0.000685375920015829	0.999801197384983	418	113	1	0.00054542490446563	0.00221513245141892	-0.030059754256311	FALSE	FALSE	FALSE
TCCAAAAACGAAAGGAAAAT	YPR162C	ORC4	9.32153354504806e-09	4.55322807235703e-08	0.999682269279217	689	127	1	9.32153354504806e-09	5.10455836274934e-08	-0.0349132531330068	TRUE	TRUE	FALSE
TAACTACTATTTGATGTTAT	YOR205C	GEP3	0.970997733223787	0.971046532696327	0.99977095394543	569	113	1	0.970997733223787	0.985128932834105	0.000217402271831327	FALSE	FALSE	FALSE
CATATACATCGTAAGTGCGT	YIL021W	RPB3	1.47215573065296e-13	5.41189315583779e-12	0.999734897707615	357	108	1	1.47215573065296e-13	9.64237948745489e-13	-0.100123370181321	TRUE	TRUE	FALSE
TATGTTATTGCTAATTAAGT	YMR049C	ERB1	0.0132260355356071	0.0143876404521988	0.999537913256506	1257	130	1	0.0132260355356071	0.0427219985227293	0.010698901095981	FALSE	FALSE	FALSE
TGTTGTATTGTCATCTCGAG	YPR124W	CTR1	0.483521910688663	0.484572889200836	0.999572591744527	1131	138	1	0.483521910688663	0.67745458895334	-0.00322625040778861	FALSE	FALSE	FALSE
AGGACCCGCGAAAGCAGAAG	YMR117C	SPC24	0.0140606456829084	0.0169255545069773	0.78123843478747	986	140	1	0.0140606456829084	0.0449817224420896	0.0115087613455126	FALSE	FALSE	FALSE
GCCGCTCGCACGGAAATATT	YFR034C	PHO4	0.516406355846046	0.517230815349459	0.999921784142949	133	57	1	0.516406355846046	0.706369178436743	-0.00731944249305801	FALSE	FALSE	FALSE
TTCGTCATAATGGCCTTCTG	YPR137W	RRP9	0.350051188011371	0.364605201525926	0.874505850115311	471	100	1	0.350051188011371	0.554178588919266	-0.00557720746371038	FALSE	FALSE	FALSE
CCTGTTCCTAATAGACCTGG	YLR144C	ACF2	0.415127682322068	0.416420625998965	0.99986350911745	249	81	1	0.415127682322068	0.618947113478895	-0.00765578836801247	FALSE	FALSE	FALSE
TATGTATATAAGCTACAAAA	YGL240W	DOC1	0.850809165076953	0.871963196685182	0.666276788650724	831	148	1	0.850809165076953	0.927009659747477	-0.00129385108224531	FALSE	FALSE	FALSE
TATTCTCTCGAGCTCAGTTT	YFL017C	GNA1	0.0183989394500723	0.0227225503228176	0.738314340008229	1478	150	1	0.0183989394500723	0.0571500571759898	-0.0115226523027284	FALSE	FALSE	FALSE
AAGGGCAACCCGTTCCACGT	YLL007C	NA	0.237189427998093	0.239150767872577	0.999659290009575	732	117	1	0.237189427998093	0.427410124580965	-0.00670068415486143	FALSE	FALSE	FALSE
GTTCCCGCTCATCTTGCAGC	YLR355C	ILV5	0.771337836453831	0.771798413572976	0.99985385839583	323	87	1	0.771337836453831	0.880925965316663	0.00230506903502768	FALSE	FALSE	FALSE
GTATTTAGCCCTATGAACTG	YMR208W	ERG12	0.0177440725599248	0.0189275911812279	0.999448755764669	1530	148	1	0.0177440725599248	0.0552873026478496	0.00942838964601386	FALSE	FALSE	FALSE
GATTTAGGCAGGACCGGTGG	YGR090W	UTP22	0	0	0.0342465551116201	1143	134	0.277923966482763	0	0	-0.0571818344711921	TRUE	TRUE	FALSE
GTGCCCGCGCGCTGTTCAAA	YPL172C	COX10	0.00104138602129056	0.00131262037462654	0.999860733861591	500	106	1	0.00104138602129056	0.00409656120347714	0.0225326256677215	FALSE	FALSE	FALSE
GGTTTTAATAACTCTTGTAC	YMR049C	ERB1	0.720522851661045	0.721049561433563	0.999583442994277	1181	132	1	0.720522851661045	0.851227778038108	0.00145641235495202	FALSE	FALSE	FALSE
ACTGCTTTGGCACACACAAG	YOL005C	RPB11	0	0	6.9779069373825e-07	422	99	1.44570692051506e-05	0	0	-0.340920832479214	TRUE	TRUE	TRUE
GTTAAGTATGAACAAATTTT	YIL150C	MCM10	0.714383598094176	0.714928827129747	0.999618346799085	904	124	1	0.714383598094176	0.847265703437271	-0.00188302570127827	FALSE	FALSE	FALSE
GACGAAACGGGGCCATCCTG	YOR291W	YPK9	0	0	3.58606340395196e-18	1382	137	3.3433786480101e-16	0	0	-0.14961065021775	TRUE	TRUE	TRUE
TAGTCACCAGTCTCACCAAC	YDR200C	VPS64	0.332028601474091	0.333587316876602	0.999674339610589	955	134	1	0.332028601474091	0.537606959039179	0.00469713185691515	FALSE	FALSE	FALSE
TCTCAAAAAACCCAGAGGAA	YDR437W	GPI19	9.20208315058346e-06	1.64931482524722e-05	0.999545242000418	1133	146	1	9.20208315058346e-06	4.30414822743452e-05	-0.0233296370276027	FALSE	FALSE	FALSE
ACAACTAATTCAGATATACC	YNL132W	KRE33	0.0347399578936243	0.0387408762695288	0.610478777109945	1150	135	1	0.0347399578936243	0.0981706882034494	-0.00905792176571037	FALSE	FALSE	FALSE
AGACTTCTGGTGGAGGGAGC	YMR031C	EIS1	0.521497442671105	0.52247375210675	0.999565756155254	1471	144	1	0.521497442671105	0.710423958860535	0.00246900388972884	FALSE	FALSE	FALSE
GGAATTGAATTAATTCCGAT	YML030W	RCF1	0.419705090488463	0.76134155126999	0.000897204548338385	3960	160	0.0106891323455827	0.76134155126999	0.87420154920245	-0.000966503794170931	FALSE	FALSE	FALSE
GCATGTCACTATGCACGTTG	YMR235C	RNA1	0.670351351565359	0.671025424477711	0.999657925998244	792	117	1	0.670351351565359	0.81855797179442	0.00222904155564083	FALSE	FALSE	FALSE
TATATAAATTGGCCCATTTC	YPL215W	CBP3	0.121597020724587	0.123623374076671	0.999715527349853	881	133	1	0.121597020724587	0.26347116625649	0.0076825993266143	FALSE	FALSE	FALSE
ATCAATGGCAAGCACATTGG	YDR512C	EMI1	0.109974234120203	0.112231053356527	0.999676813219632	1083	124	1	0.109974234120203	0.245451958502691	0.00682226371535368	FALSE	FALSE	FALSE
TTTCTTCTCTTATACTGATG	YJL090C	DPB11	0.610660020966629	0.611660132834917	0.999712797050807	646	101	1	0.610660020966629	0.7768266211375	-0.00277358993975481	FALSE	FALSE	FALSE
GAAAAGGAAAGGATATGTCA	YLR201C	COQ9	0.0776551103068255	0.127488597026692	0.044295117636099	930	134	0.345580168351439	0.0776551103068255	0.188199237482099	0.00865255673375949	FALSE	FALSE	FALSE
TTTAACTTACTCTATCCTTA	YGL011C	SCL1	4.7956394966242e-08	1.91940605409613e-07	0.999620114319363	854	127	1	4.7956394966242e-08	2.54782252116874e-07	-0.0399301005128479	TRUE	TRUE	FALSE
TACAAGCGATGAGTATAGAT	YDR429C	TIF35	0	0	1.57404376711214e-13	881	123	8.52748846263861e-12	0	0	-0.0780502331456862	TRUE	TRUE	TRUE
AACCTTCTGGAAATTTCACC	YJL035C	TAD2	0.561449445534325	0.562327863448054	0.999599958339587	957	134	1	0.561449445534325	0.742517354808427	-0.00293068722967989	FALSE	FALSE	FALSE
GTCGAGCTGTAGGAAAACCT	YFR006W	NA	0.307395149898145	0.314831373787536	0.922477018831077	582	111	1	0.307395149898145	0.510119419733684	-0.00630615955762325	FALSE	FALSE	FALSE
GATGTTGAGCGTGAACAAAC	YNL071W	LAT1	0.0620284804693461	0.0581835583453363	0.375583271694524	1846	150	1	0.0620284804693461	0.158118387256836	0.00667029657858481	FALSE	FALSE	FALSE
TTTGCTGTGCAAATTGGGTA	YMR301C	ATM1	0.257313203512874	0.259242674755273	0.999905319467562	623	115	1	0.257313203512874	0.45060724171313	0.00728818935612622	FALSE	FALSE	FALSE
TAAAATAAATATATACGATT	YPR165W	RHO1	0	1.05872344224878e-09	2.60050011703755e-10	1883	156	9.1051571783437e-09	1.05872344224878e-09	6.01543999752549e-09	-0.0419587817912225	TRUE	TRUE	TRUE
TTTATGATATTGCTTTCAAA	YGL131C	SNT2	0.881425913428228	0.881618162214879	0.999864458130567	539	117	1	0.881425913428228	0.942805389151389	0.00091179877018383	FALSE	FALSE	FALSE
AATACAAATAGACGGTAGCA	YJR141W	NA	0.02797374495113	0.029507043880753	0.999676743133205	681	123	1	0.02797374495113	0.0816104487893774	-0.0127682229538699	FALSE	FALSE	FALSE
TCTTACTAATGCGTCAGTCG	YPL215W	CBP3	0.0951397985151929	0.0969593944563407	0.999556644582203	963	145	1	0.0951397985151929	0.220125761817114	-0.0129460610304066	FALSE	FALSE	FALSE
TCATCTCCGGTAAAGAAAAG	YKL082C	RRP14	0	0	0.685881281050327	312	89	1	0	0	-0.116297218638811	TRUE	TRUE	FALSE
TGAAGGGGTAGAAGCGCACC	YBL099W	ATP1	0.801149047810429	0.801465736615961	0.999457830425508	1359	149	1	0.801149047810429	0.901835129145185	-0.00115624723616473	FALSE	FALSE	FALSE
AGACTATGTTAGAAATTTGA	YER136W	GDI1	0.544193829083854	0.545049906773515	0.999643191274007	719	134	1	0.544193829083854	0.730787592590496	-0.00393575024668563	FALSE	FALSE	FALSE
GCCCCTCCAAATATTTCAGA	YDR177W	UBC1	0.495597894246526	0.496243703196066	0.958694391186001	716	121	1	0.495597894246526	0.68700804744521	-0.00377371526949666	FALSE	FALSE	FALSE
GAAGAACTAACTATCAAATA	YPR186C	PZF1	0.127788928236209	0.130045591177501	0.999705947948815	653	114	1	0.127788928236209	0.273341472163737	-0.00850663743664466	FALSE	FALSE	FALSE
TATTTTGCATCCGCACGACC	YML089C	NA	0.933414944425108	0.933514031767457	0.999662541391733	664	132	1	0.933414944425108	0.966766375230745	0.000530452182936452	FALSE	FALSE	FALSE
TGATCACCCTCTGAAGCTAT	YHR005C-A	TIM10	0.777293693387352	0.77768044131495	0.99985498021239	412	107	1	0.777293693387352	0.884913879563533	-0.00215869814608133	FALSE	FALSE	FALSE
AGAAAATATCCTTGCAGTGG	YGR280C	PXR1	0.106115506544671	0.134203347166047	0.629414433241077	887	134	1	0.106115506544671	0.238968543811412	-0.0079793832860336	FALSE	FALSE	FALSE
AGCCAGATAGTACGGTTGAA	YMR208W	ERG12	0.708213227467815	0.708743529716384	0.999940442356535	502	112	1	0.708213227467815	0.843647168589818	-0.00244151385532211	FALSE	FALSE	FALSE
GAAACAGTCTATCTAACTAA	YLR311C	NA	0.149734851782763	0.15183209865808	0.999674291832154	948	131	1	0.149734851782763	0.308513057502547	-0.00704092259807464	FALSE	FALSE	FALSE
GTGGGGTACGAAAGCATGAT	YMR280C	CAT8	0.374000442581052	0.375249295288276	0.999476565053427	1250	149	1	0.374000442581052	0.578276094150876	-0.00528128731283722	FALSE	FALSE	FALSE
TATTTATTGTATTGCTTTAC	YPR173C	VPS4	0	0	0.0870132566516509	548	113	0.603522743800118	0	0	-0.141880610131426	TRUE	TRUE	FALSE
AGGCATTACACATAAATGAT	YIL125W	KGD1	0.0148169480678435	0.0159989912341169	0.999624845397023	854	131	1	0.0148169480678435	0.0472503868973355	0.0132455265238823	FALSE	FALSE	FALSE
TTTCAGGCGAACCGAGACTA	YJL076W	NET1	0.521374437388324	0.486487740032922	0.447732919471568	730	120	1	0.521374437388324	0.710423958860535	0.00316834055625766	FALSE	FALSE	FALSE
ATTTGAACAAACAGTACAGT	YPR067W	ISA2	0.523272778974304	0.524243063317399	0.99971278016727	544	120	1	0.523272778974304	0.712116426589203	-0.00488420371630119	FALSE	FALSE	FALSE
TTTTCAGGCGATGAGCTTAA	YNL124W	NAF1	0	1.34647848426539e-12	0.00384959165317677	704	113	0.0393197781849316	1.34647848426539e-12	8.51990371614493e-12	-0.0492222189584486	TRUE	TRUE	TRUE
TGTCCAACAACTCGTAGGCT	YGL091C	NBP35	0.213238736980435	0.258581897734603	0.399242158071697	1217	133	1	0.213238736980435	0.397751269048894	-0.0051202287742727	FALSE	FALSE	FALSE
AACCGAAATAATGAAAAATT	YFL036W	RPO41	0.172075677234963	0.174026922367061	0.999398300283538	2207	148	1	0.172075677234963	0.34138349527164	-0.00469523915731481	FALSE	FALSE	FALSE
AGTGAAAAATGGAGATGGAG	YOR199W	NA	0.00198617869658491	0.00238625310569807	0.999661799064187	829	126	1	0.00198617869658491	0.00750386173917117	-0.0173169270075235	FALSE	FALSE	FALSE
GTGAACGGCTTAAACAACGA	YPR025C	CCL1	0.368008040432777	0.379970690931173	0.576249679526926	2505	149	1	0.368008040432777	0.573437104630136	-0.00312544357121871	FALSE	FALSE	FALSE
AACTTACTCTATCCTTACGG	YGL011C	SCL1	0	0	5.45568889102898e-05	616	114	0.000817639505201315	0	0	-0.260825670808091	TRUE	TRUE	TRUE
GAAACTGAAGGTGGCACGCG	YMR146C	TIF34	0.747408522827805	0.747782809563513	0.999657184375515	634	136	1	0.747408522827805	0.869031780639668	-0.00239301149600509	FALSE	FALSE	FALSE
ATGCGCAATGTTACGTGGAT	YGR099W	TEL2	0	0	4.67043713865472e-10	722	148	1.57342709990477e-08	0	0	-0.309284107876378	TRUE	TRUE	TRUE
TCTTATTGCCATTATTTCGA	YIL075C	RPN2	0.661313825030349	0.661866866369864	0.999448231361792	1525	154	1	0.661313825030349	0.812653730114701	0.00168858609110795	FALSE	FALSE	FALSE
TGCCTCTTTCTTATTTGCAG	YIL125W	KGD1	0.00518666344851537	0.00579066882933299	0.999621532519595	740	137	1	0.00518666344851537	0.0183097670042923	-0.0241607457092859	FALSE	FALSE	FALSE
TGACCCCATTATCAGGACTG	YHR116W	COX23	0.257371577584803	0.2592960907536	0.999764272553407	477	106	1	0.257371577584803	0.450611036797852	0.00762104825439617	FALSE	FALSE	FALSE
AAAAGACTGGACCACCACAG	YOR334W	MRS2	6.79635169031911e-07	8.7483765437435e-06	0.223788874510714	912	135	1	6.79635169031911e-07	3.38634875707199e-06	-0.0302381680447765	FALSE	FALSE	FALSE
ATGACCGACTCATCTCTGAA	YBR123C	TFC1	0.208162108873532	0.210182909337367	0.999757507815507	492	111	1	0.208162108873532	0.392021523805287	0.0083586267328443	FALSE	FALSE	FALSE
TTATAATGATTTAATCGACC	YPR067W	ISA2	0.0547800443947317	0.0566242952371501	0.999645164282338	1159	135	1	0.0547800443947317	0.143426393178499	-0.00971496274406194	FALSE	FALSE	FALSE
GCAACCGGGGCCGGGGTGGA	YOL051W	GAL11	0	0	3.08680547847244e-11	1099	134	1.19565247953585e-09	0	0	-0.189496148198858	TRUE	TRUE	TRUE
TTCATGACAGTCGGTAGACG	YLR066W	SPC3	0	0	4.37019176673353e-37	2659	155	2.48007946569651e-34	0	0	-0.135121848658511	TRUE	TRUE	TRUE
GCGGGTCACGGCCCGCTGAA	YMR276W	DSK2	3.33372818239752e-08	3.79135450145895e-07	0.651224311008586	499	114	1	3.33372818239752e-08	1.78176658921873e-07	-0.0450103398382696	TRUE	TRUE	FALSE
ATTATTTAATTTTGCTGCTA	YGR191W	HIP1	0.94158879046288	0.941676936762558	0.999591367893341	1079	144	1	0.94158879046288	0.969837892324677	0.000322419032792021	FALSE	FALSE	FALSE
AAACGATCTATAGGGACTAT	YGL001C	ERG26	0	0	3.5953506055378e-13	915	142	1.80172007220013e-11	0	0	-0.309185677573285	TRUE	TRUE	TRUE
GATTTAAAATTTTCATTTAG	YNL182C	IPI3	0.171583112761566	0.17361527040503	0.999701321396406	663	121	1	0.171583112761566	0.340659191433748	0.00816184866070484	FALSE	FALSE	FALSE
TGTAGTTTAGTAATGCTATT	YLR045C	STU2	0.011270972291296	0.0124673957081569	0.999979717467092	465	99	1	0.011270972291296	0.0371696358944138	0.0179962159673759	FALSE	FALSE	FALSE
ATTCGGCGCGAGAAACTGAA	YGR082W	TOM20	1.64429199367433e-07	1.03004344653712e-05	0.0769527405075637	1783	142	0.551391486496556	1.64429199367433e-07	8.45018520082507e-07	-0.0187781073910745	FALSE	FALSE	FALSE
ATGAGGAACAATTTTCGAGC	YDR023W	SES1	0.699507179197257	0.700129060966679	0.999865745235688	579	108	1	0.699507179197257	0.83903157065577	0.002368653275722	FALSE	FALSE	FALSE
GTTTGTTTTCTACCATTCCT	YIL004C	BET1	0	0	3.91953541575792e-06	838	126	7.27473031563588e-05	0	0	-0.332197358196874	TRUE	TRUE	TRUE
TATCTTCGGTTAGTATTATT	YJR122W	IBA57	0.000133301868757041	0.000188032947470163	0.999660819929755	880	141	1	0.000133301868757041	0.000572099080206209	-0.0223894915981994	FALSE	FALSE	FALSE
AACACGTTGTAAATTCACCA	YMR218C	TRS130	0.000527113362272069	0.000689846648152637	0.999621657223722	1036	130	1	0.000527113362272069	0.00214402223507619	-0.0176083105960214	FALSE	FALSE	FALSE
CGCAAGTGGGTAGATGAAAA	YGL238W	CSE1	0.645828370264181	0.646450964048522	0.999921620646517	211	76	1	0.645828370264181	0.801362953785473	0.00427830033249605	FALSE	FALSE	FALSE
TGAAGCCCATACGTCTATTG	YOL133W	HRT1	0.00422262644282445	0.00518842963358179	0.848489972223043	753	142	1	0.00422262644282445	0.0151534450278082	-0.0172947876568967	FALSE	FALSE	FALSE
TCGTTCTATAGGCGACAACT	YGR229C	SMI1	0.577219437686462	0.577846278083998	0.999715536000235	683	147	1	0.577219437686462	0.753798376271765	0.00396474967805304	FALSE	FALSE	FALSE
GATAGTATGAGTATTTACGT	YLL008W	DRS1	0.0744423226587412	0.0765241117828884	0.999678168900103	841	123	1	0.0744423226587412	0.182007959974117	-0.00924537684072002	FALSE	FALSE	FALSE
TGTACTGAAGAAATATAACT	YKL088W	CAB3	0.649101385290051	0.64977896472562	0.999611554730914	1012	129	1	0.649101385290051	0.803558648219632	0.00205045818680599	FALSE	FALSE	FALSE
TATAACTGTCTCCGCCGTGT	YLR311C	NA	8.91160589766571e-09	6.40183203115541e-08	0.999901729787172	207	65	1	8.91160589766571e-09	4.88675406850793e-08	-0.0596887385576079	TRUE	TRUE	FALSE
ATCAAGCACATAAAAGGGGA	YNL237W	YTP1	0.230960498232427	0.265426565311629	0.573394488036443	1267	143	1	0.230960498232427	0.420629330833568	-0.00516607689919691	FALSE	FALSE	FALSE
GGCAATACCGAAAAAGAAGA	YOR350C	MNE1	0	0	1.79659066222708e-19	801	125	2.02888224362489e-17	0	0	-0.140083282178402	TRUE	TRUE	TRUE
TGCGTTTCAGTATAAACAAG	YFR003C	YPI1	9.95936666470243e-12	2.10581552195777e-10	0.999384496222751	1532	143	1	9.95936666470243e-12	6.06719168320056e-11	-0.0281318043895634	FALSE	FALSE	FALSE
ATAATATGTAACATAAAAAA	YER038W-A	NA	0.100591920415225	0.102669269391335	0.999689046734426	788	127	1	0.100591920415225	0.229654283862168	-0.00943612158662268	FALSE	FALSE	FALSE
TATAACAGCTACAAATTGGA	YGR172C	YIP1	0.141481866839979	0.143524214177476	0.999957350168459	141	59	1	0.141481866839979	0.296228813386292	-0.0165549932660413	FALSE	FALSE	FALSE
TATAAATCTAGAGTTAGTAT	YJR006W	POL31	0.0110207593785572	0.0118460611200295	0.999649263246341	1042	155	1	0.0110207593785572	0.036434403273358	0.011775151795441	FALSE	FALSE	FALSE
GCTAATGGATGCTGAACATG	YDL056W	MBP1	0.760975987636239	0.761482185902773	0.999936205526469	354	87	1	0.760975987636239	0.874116431032442	-0.00222596034972065	FALSE	FALSE	FALSE
ATTTTATTTGTTGTCAGGTT	YER110C	KAP123	0.563675322801253	0.564510241662569	0.999390576103586	1920	144	1	0.563675322801253	0.744011000166916	0.00212504446373008	FALSE	FALSE	FALSE
TTCACATATACTAATACATA	YGR112W	SHY1	0.138801247804478	0.140929253671334	0.999507384268082	1697	138	1	0.138801247804478	0.291912277977046	-0.00579730942324516	FALSE	FALSE	FALSE
TTTTCAAAAACTCATCAATT	YLR312W-A	MRPL15	0.945522340038548	0.945617571651524	0.999933694913243	651	116	1	0.945522340038548	0.971702679155113	0.000398521184449007	FALSE	FALSE	FALSE
GAATTGTACTAGTAATACTT	YER006W	NUG1	0.724047114692214	0.724479795932049	0.999627285684309	870	142	1	0.724047114692214	0.853755805043018	0.00200534982334119	FALSE	FALSE	FALSE
CGATGAGATGTGCTCGAAAC	YNR038W	DBP6	0.603707257999644	0.604373750358366	0.999457472785076	1204	150	1	0.603707257999644	0.772801274015637	0.00289237235362281	FALSE	FALSE	FALSE
AGTGACCTAAACTTGTTTAC	YOR372C	NDD1	0	0	1.17842505183642e-07	1364	144	2.74668955396059e-06	0	0	-0.221549825509328	TRUE	TRUE	TRUE
GATCTTGGGCCAAGCCCTTG	YLR378C	SEC61	0.00499285879068601	0.00568723560025086	0.999873908024939	450	104	1	0.00499285879068601	0.0177113933296149	-0.0188627202838563	FALSE	FALSE	FALSE
TATTTTGTTGTGAATTCTCC	YPR116W	RRG8	0.0442530369118936	0.0459382175233867	0.999452693429516	1898	147	1	0.0442530369118936	0.120672311878453	-0.00915327612063039	FALSE	FALSE	FALSE
TTCTCTCACAATTTCTTTGA	YPR133C	SPN1	0.147027423643719	0.149085765656581	0.999746499318102	498	112	1	0.147027423643719	0.304421191981326	-0.00956753026439708	FALSE	FALSE	FALSE
AAATTCAAACAGCGATGACA	YJL022W	NA	0.121480062357491	0.123516933173777	0.999705794403251	567	121	1	0.121480062357491	0.263360102736616	-0.0105736077893672	FALSE	FALSE	FALSE
GCCCGGAACGTGCTTCCCAT	YFR033C	QCR6	0.871289679215555	0.906294499593404	0.637331361442708	1490	150	1	0.871289679215555	0.937601256143772	0.000732011387800403	FALSE	FALSE	FALSE
TTATTGAAGACGTTATATAA	YGR116W	SPT6	4.88488138827847e-11	5.23007415154098e-10	0.999640535830329	826	144	1	4.88488138827847e-11	2.90089585850581e-10	-0.0509973545653124	TRUE	TRUE	FALSE
TTCTCATTCTTCTCTAGTGT	YLR428C	NA	0.621210910601927	0.666440213589197	0.617099532399448	1327	137	1	0.621210910601927	0.783427382459596	0.00227933979187958	FALSE	FALSE	FALSE
GATCTACGCTAACCGTGATA	YJR074W	MOG1	0.656696500134712	0.657366152346995	0.99971053143068	701	121	1	0.656696500134712	0.81020865521391	0.00235851310047159	FALSE	FALSE	FALSE
ATTACATTGGCGAAAGGTGA	YDL212W	SHR3	0.234378664185036	0.236170803974353	0.99951720655504	1339	142	1	0.234378664185036	0.424252370912494	0.00546674677257959	FALSE	FALSE	FALSE
TGGTACTCCTGAACCTAGCC	YGR009C	SEC9	0.91693765821043	0.920080586889964	0.849028601439299	2371	157	1	0.91693765821043	0.960194831027124	-0.000343471269078697	FALSE	FALSE	FALSE
CAACAGCTCAAATGTACGCA	YDL015C	TSC13	0.140687094156032	0.142137505891391	0.999913498025609	438	130	1	0.140687094156032	0.295258752316468	0.00967167096168674	FALSE	FALSE	FALSE
GAAAAGTATGGCAGAAACGG	YDR347W	MRP1	0.462655991209515	0.463736171342474	0.999477973151704	1652	147	1	0.462655991209515	0.659117807582229	0.00312103803288184	FALSE	FALSE	FALSE
GAAAAATTTGCGATGAGCTT	YKR024C	DBP7	3.3740465976706e-10	2.66533451975803e-08	0.343552848964832	501	103	1	3.3740465976706e-10	1.95728882587013e-09	-0.0392362618088797	TRUE	TRUE	FALSE
TATCAAGGTGCCAGATCTCA	YHR051W	COX6	3.3143925050716e-05	6.93064462402582e-05	0.783515553298428	985	131	1	3.3143925050716e-05	0.000148527024668301	0.0187975339500456	FALSE	FALSE	FALSE
TTTTGACCCGCTCGACGAAG	YGR215W	RSM27	0.227271668992771	0.229199615676713	0.99979950607608	684	122	1	0.227271668992771	0.415990175871015	0.00615536220430801	FALSE	FALSE	FALSE
TAATTGTAACAAACAAGGAA	YLR355C	ILV5	0.406318847144185	0.407625448560036	0.999871668974668	488	111	1	0.406318847144185	0.609896685556063	-0.00520420910151968	FALSE	FALSE	FALSE
TTCCGGTATTTCTCTGTTCA	YLR378C	SEC61	0.693594847630861	0.694169401378823	0.99971496944695	636	116	1	0.693594847630861	0.834917401419912	-0.0020688464932108	FALSE	FALSE	FALSE
GGTTTGTCATATACCCGTGA	YGL075C	MPS2	0.738034422235737	0.738468050877197	0.999587075888283	1134	140	1	0.738034422235737	0.863512065537751	0.00161944706504551	FALSE	FALSE	FALSE
TATCTCCATTACCCTCTTAT	YPR141C	KAR3	0	0	0.143518302844025	703	122	0.886913102544507	0	0	-0.145908633191646	TRUE	TRUE	FALSE
TTGCAAAGGCGAAGAGAAGG	YIL097W	FYV10	0.815354422847524	0.81292946974099	0.812106363857189	268	84	1	0.815354422847524	0.907698537873643	0.00227218767994362	FALSE	FALSE	FALSE
TTTGTGCTTTTATCAATTGG	YIR010W	DSN1	0.22845308842949	0.23016839190639	0.999511130583805	1241	149	1	0.22845308842949	0.417675806143494	0.00542983515840567	FALSE	FALSE	FALSE
ATTCTATAAAATGTTCAATG	YDL102W	POL3	0	0	0.266164659204061	1084	137	1	0	0	-0.0802862346589865	TRUE	TRUE	FALSE
GAGTCAAGCATGGCAGCAGG	YJR013W	GPI14	0.67385729603414	0.728188952153118	0.0389353064061045	3308	161	0.311249538149697	0.67385729603414	0.819650120210241	-0.00108690712256988	FALSE	FALSE	FALSE
AATTGCGTGCCTGAAATCTG	YIL083C	CAB2	0.0195579489209459	0.0208525097065483	0.999463191536309	1421	142	1	0.0195579489209459	0.0602135470427125	0.00969574441881686	FALSE	FALSE	FALSE
TTAGTGATATAACTACTCAT	YKL172W	EBP2	0.232390303846943	0.234312775064589	0.999383304808207	1783	137	1	0.232390303846943	0.421997586858413	0.00423800657329224	FALSE	FALSE	FALSE
TGTTTTACCTAGAATGGGGA	YDR196C	CAB5	1.35550733049161e-06	2.65785903674765e-06	0.999704813995231	629	146	1	1.35550733049161e-06	6.62628187106783e-06	-0.0386976826655831	TRUE	TRUE	FALSE
TGAAAAAGTGATTGGTATAG	YAL025C	MAK16	0	0	0.000259888478148581	764	135	0.00344427407900053	0	0	-0.179841682721171	TRUE	TRUE	TRUE
GATTTTGAAATCAACAAAGT	YDR225W	HTA1	2.03540265308888e-07	6.79013431925668e-07	0.999515817693399	1218	130	1	2.03540265308888e-07	1.04267240062706e-06	-0.0350394890960909	TRUE	TRUE	FALSE
CCCGGTATACGAAATCGGAG	YML129C	COX14	0.00215873896765362	0.00249279725497464	0.999947240949462	231	87	1	0.00215873896765362	0.00810234564778983	-0.0282064901390276	FALSE	FALSE	FALSE
GAACCGTGCAAAATCAGAAA	YDR041W	RSM10	0.191576399242805	0.208359060151289	0.590252937781463	1813	144	1	0.191576399242805	0.369199036713838	-0.00471226413299069	FALSE	FALSE	FALSE
TCGATTGCTGAAACCATTAA	YEL058W	PCM1	0.247997804459284	0.249664295273887	0.999662145494956	1055	141	1	0.247997804459284	0.439964239510971	-0.00574985012027664	FALSE	FALSE	FALSE
AATATTATACAGCAAGAAAG	YKR023W	NA	0.0306823090930872	0.0322709209346401	0.999758682131705	618	119	1	0.0306823090930872	0.0883866590008193	-0.012619298551214	FALSE	FALSE	FALSE
TTCTGCTATTTTCATTGTAC	YDL043C	PRP11	0.803918683324022	0.804221548304064	0.999819342308071	308	99	1	0.803918683324022	0.902942796182246	-0.00231647532804809	FALSE	FALSE	FALSE
AGAACAAGAGAACGATCTGT	YLR132C	USB1	0.598411191999791	0.599269618219774	0.999686997117277	753	116	1	0.598411191999791	0.770054873196376	0.00284142484816879	FALSE	FALSE	FALSE
TATCTGTTAAAAGACATGAG	YHR005C-A	TIM10	2.01061389759616e-13	9.86128956270704e-11	0.318212082465013	923	140	1	2.01061389759616e-13	1.3126296105072e-12	-0.0416969526033914	TRUE	TRUE	FALSE
TCGAAAGGTCATTTGAAGCT	YDR115W	NA	0.433001901373024	0.434147382464053	0.999631178829216	1127	144	1	0.433001901373024	0.633728363893274	-0.00341973962621738	FALSE	FALSE	FALSE
GAGGCCCTTTCTTCTCTGGA	YPR025C	CCL1	0.832415349885771	0.832703040016909	0.999533317802914	1248	134	1	0.832415349885771	0.917039125900018	0.000909009961166251	FALSE	FALSE	FALSE
ACCCACTCTTCAAATCAAAT	YBR089W	NA	0.851612323623544	0.8518281692344	0.999937512826755	653	137	1	0.851612323623544	0.927332820744522	-0.00115010315937614	FALSE	FALSE	FALSE
TACTTCTTCTTAAAACAATT	YML105C	SEC65	0	0	0.000520926411740363	669	111	0.00646561605160098	0	0	-0.135947069628633	TRUE	TRUE	TRUE
ATGTGGGAAACCCAAGATGG	YBL023C	MCM2	0	0	8.50856488170184e-22	1585	138	1.2633643189164e-19	0	0	-0.0805822404486528	TRUE	TRUE	TRUE
AAAGTTCAGTAAAGACAGCT	YJL006C	CTK2	0	0	0.00154188472751496	1649	149	0.0173148903994607	0	0	-0.0625459414639094	TRUE	TRUE	TRUE
GTAGGATATGTTTGTATATC	YPR047W	MSF1	0.968895894943336	0.968944554142653	0.999574853953895	1207	140	1	0.968895894943336	0.984275507119571	-0.000193292525617702	FALSE	FALSE	FALSE
CAATACTATGGTTCGAGCGG	YER154W	OXA1	0.0518861535552413	0.053945755373525	0.999932828426841	238	79	1	0.0518861535552413	0.137148464573811	0.0177161304094212	FALSE	FALSE	FALSE
GCACTTATTCCAAATAGAAA	YPL183W-A	RTC6	0.87980651216263	0.880003026985898	0.999593623847801	1394	143	1	0.87980651216263	0.942087459330547	-0.00063650022283991	FALSE	FALSE	FALSE
GGCGGCCTTTCCGAGCGGTA	YDR231C	COX20	0.810756489114896	0.811068279190375	0.999329992366852	2009	150	1	0.810756489114896	0.905634911855133	0.000913317410066867	FALSE	FALSE	FALSE
GATATACGGAAAAGGTTAAT	YPL086C	ELP3	0	0	0.0251047230133779	389	91	0.211216861617276	0	0	-0.191186859916854	TRUE	TRUE	FALSE
TTCGCGTTTAACTACCTTCG	YMR094W	CTF13	0	0	2.23589922357847e-22	1169	130	3.44758461051003e-20	0	0	-0.282071722670252	TRUE	TRUE	TRUE
ATGCAATGGGTGTGGGCTCT	YDR276C	PMP3	0.17329746892296	0.174942451181531	0.999801139326528	900	153	1	0.17329746892296	0.343223094244315	0.00797343293857769	FALSE	FALSE	FALSE
ATGGTTTTGTTGAAAAAGCC	YMR212C	EFR3	0.000720517690607103	0.00123804258728766	0.820902482316595	470	103	1	0.000720517690607103	0.00288675178690512	0.021051897001443	FALSE	FALSE	FALSE
AGCAAGATGCGCTGATATAT	YDR079W	PET100	0.615348276157692	0.616131417007597	0.999651491498883	974	125	1	0.615348276157692	0.779596093305768	0.00231032931712402	FALSE	FALSE	FALSE
AATATAAATCTCACTTTCCA	YDR347W	MRP1	0.285611228109555	0.28741323963234	0.999621200685469	1017	128	1	0.285611228109555	0.483604610845214	-0.00451174899170526	FALSE	FALSE	FALSE
TTCAAATTTTAAGCATCACC	YNR038W	DBP6	0.0641924990362216	0.0674265015407245	0.921178728212034	461	112	1	0.0641924990362216	0.162190754734758	-0.0126288641263216	FALSE	FALSE	FALSE
TTTTCATATACGGGATTTTC	YOR125C	CAT5	0.224063155143176	0.225784728413172	0.999606926528589	950	141	1	0.224063155143176	0.411621062049231	0.00691205507642059	FALSE	FALSE	FALSE
TTGGATGAGAACTTGGCCTA	YDR228C	PCF11	0	0	0.999685852085581	457	109	1	0	0	-0.174672498236211	TRUE	TRUE	FALSE
AGCCATTTGGGGGCGGGTTT	YDR353W	TRR1	0.0288969953667408	0.0338337729748452	0.762855357213019	856	122	1	0.0288969953667408	0.0839069945147269	-0.0122285074501359	FALSE	FALSE	FALSE
TTCTTACCCTCCTTGGAATT	YHR022C-A	NA	0.818695335189232	0.819069106318157	0.999779021909296	628	106	1	0.818695335189232	0.909195248955821	-0.00124259469111792	FALSE	FALSE	FALSE
GGGCCCGCAATAACTGTAAT	YBR070C	ALG14	0.0407245108052452	0.0535718794612239	0.571573615667579	1238	137	1	0.0407245108052452	0.112311112186326	-0.00826789746482197	FALSE	FALSE	FALSE
TAGATAATAAAATACGCATT	YFL045C	SEC53	0.523901933606515	0.524827166808832	0.999699425939377	689	127	1	0.523901933606515	0.712609739009744	0.0036938092269733	FALSE	FALSE	FALSE
AGCAATATTATATCAACTTA	YNL312W	RFA2	9.54791801177635e-15	6.55135456995026e-09	0.00201748818868808	1214	140	0.0220685133654857	6.55135456995026e-09	3.61723206524044e-08	-0.0348562623456974	TRUE	TRUE	TRUE
ACTGGGATAACCAGATTGCT	YPL158C	AIM44	0.371439481055762	0.372736863314505	0.999542122198155	1196	146	1	0.371439481055762	0.576448027181296	0.00448938800756843	FALSE	FALSE	FALSE
AAATCGTATTTTATATATCC	YOR063W	RPL3	0	0	3.13728940869447e-13	2038	147	1.58206204269888e-11	0	0	-0.211685511705819	TRUE	TRUE	TRUE
ATAGACACGGAGGGATAGAC	YPL031C	PHO85	0.328468428258938	0.499036696260152	0.214614470674489	566	112	1	0.328468428258938	0.533927694515796	-0.00656644191149264	FALSE	FALSE	FALSE
GTGATGAATATCAGAACGCA	YKL053C-A	MDM35	0.00392603291826976	0.00451235033847341	0.999589917055192	1220	134	1	0.00392603291826976	0.0141775278192667	-0.0141230859547749	FALSE	FALSE	FALSE
TTTTCTGAGGCGAAGCAAAT	YPR165W	RHO1	0	0	0.0494073967485224	771	149	0.379816401850098	0	0	-0.201903916672341	TRUE	TRUE	FALSE
AAAAATAAGGATGAAGCGGG	YNR017W	TIM23	0	4.9960036108132e-15	0.793990716685931	836	128	1	0	0	-0.0613983614487101	TRUE	TRUE	FALSE
CACGTATATCGCGCTGTTAA	YDR288W	NSE3	0.974137965972689	0.974180243515394	0.999745729058372	683	125	1	0.974137965972689	0.986531992477753	-0.000196362307099766	FALSE	FALSE	FALSE
AAATATTTCCGATTCGTTCG	YFR028C	CDC14	0.194631441423667	0.196739376312542	0.999806658043468	733	121	1	0.194631441423667	0.3730242089155	0.00745762869151976	FALSE	FALSE	FALSE
TGAGTGAAAGACGCGCCAGT	YNL090W	RHO2	3.28626015289046e-14	9.60201917976633e-10	0.0275495795478756	647	113	0.228904174937686	3.28626015289046e-14	2.22328672115804e-13	-0.0471631841637429	TRUE	TRUE	FALSE
CTGGAACGTGCTTTCTCTCG	YHR179W	OYE2	0.0149045409809163	0.0156037663455121	0.999845157045346	376	128	1	0.0149045409809163	0.0474919336422917	0.0207437873447301	FALSE	FALSE	FALSE
AACCATCCAAAATAATGATT	YJR013W	GPI14	0.891964781355554	0.892157373888732	0.999733859168459	583	111	1	0.891964781355554	0.94851859028087	0.000833115702413967	FALSE	FALSE	FALSE
TATGCCTCCTCGGCAGGAGT	YDR246W	TRS23	0	0	2.35877608162512e-06	882	130	4.49231986281953e-05	0	0	-0.135159328336712	TRUE	TRUE	TRUE
TAAATTATCCTTACGGACTT	YGR253C	PUP2	0.142650486012997	0.144890992610524	0.99993121648007	586	113	1	0.142650486012997	0.298052891938024	0.00852887928804246	FALSE	FALSE	FALSE
CGGTGGAACCGATATGTTGT	YPL265W	DIP5	0.394229469630446	0.444211498024692	0.78460205034218	446	97	1	0.394229469630446	0.598700067821043	0.00611600400346762	FALSE	FALSE	FALSE
GCTGATATATTGGAATTATA	YDR079W	PET100	0.02898624016484	0.040094029375355	0.28824121253903	607	115	1	0.02898624016484	0.0841356580019994	-0.0133271336833513	FALSE	FALSE	FALSE
GCGGTGAAAGGGGATCGACA	YML128C	MSC1	0.138740344860266	0.196453482496593	0.231699409562927	226	76	1	0.138740344860266	0.291860756952179	-0.0122867842431103	FALSE	FALSE	FALSE
TTCGTGAGGTAGATGCGATG	YMR021C	MAC1	0	0	0.0245554007588036	622	113	0.207029656450144	0	0	-0.197527929931748	TRUE	TRUE	FALSE
AGTGTAGAAAAATAATAATA	YNL117W	MLS1	0.174199189828124	0.193116315876452	0.724882662007391	571	103	1	0.174199189828124	0.344488136371996	-0.00891738106044006	FALSE	FALSE	FALSE
GATATTATATTGAACCGCCG	YJL174W	KRE9	0.94301792997026	0.96432500503944	0.49649869626667	1770	150	1	0.94301792997026	0.970267438888211	-0.000251644129139535	FALSE	FALSE	FALSE
AGGCAATATGCTTTACAAAC	YNL240C	NAR1	0.241558335688699	0.243488587722906	0.999596606198788	1195	134	1	0.241558335688699	0.433006680093285	-0.00547599634108766	FALSE	FALSE	FALSE
TCTATACAGCGGTTTGGCAA	YML129C	COX14	0.370267736315839	0.376011173346038	0.935517673779736	703	118	1	0.370267736315839	0.576059856791011	-0.00493034225951496	FALSE	FALSE	FALSE
ATTAAAATAGCCTCTGAGAG	YMR275C	BUL1	0.216627847890979	0.218614186249896	0.999849870646921	662	117	1	0.216627847890979	0.40248098645237	0.00742578381956553	FALSE	FALSE	FALSE
TTAACATCAATCATTCTTCG	YJL030W	MAD2	0.624537794360145	0.625142956853584	0.999553986119125	1223	155	1	0.624537794360145	0.785645613900091	-0.00247471790991585	FALSE	FALSE	FALSE
GAAAACGTGCGGAATCTTCA	YPL268W	PLC1	0.860206353123278	0.86377324948301	0.931322732571273	884	128	1	0.860206353123278	0.931551307981807	-0.000844518663761548	FALSE	FALSE	FALSE
TTTGTTCTTTGATGTTAATT	YLR041W	NA	6.39104863231488e-06	7.09143685313496e-05	0.156537540159651	900	134	0.94228077852859	6.39104863231488e-06	3.01571729754375e-05	-0.0246830212718831	FALSE	FALSE	FALSE
AGGGTATGGTTTCACACCTT	YCR044C	PER1	0.000326219850699028	0.000438244676161714	0.999614727683754	983	137	1	0.000326219850699028	0.00135297700106265	-0.0171644083578298	FALSE	FALSE	FALSE
GTGTGTAGTGATTATCTAAG	YKL028W	TFA1	0.183254900856247	0.185445673476033	0.999762634409351	566	110	1	0.183254900856247	0.356889862811083	-0.0083488298121955	FALSE	FALSE	FALSE
TTTCTTAAAGTATAGATAAA	YCL005W-A	VMA9	0	0	1.35373931362809e-09	844	131	4.27333929790159e-08	0	0	-0.29392604679547	TRUE	TRUE	TRUE
TAATATTGACGCGCCAAATG	YJL173C	RFA3	0.0228138412741599	0.0241588121222323	0.999634741990571	991	135	1	0.0228138412741599	0.0687847181252125	-0.0113554682741034	FALSE	FALSE	FALSE
TTACCGATCTTCTAATATTG	YMR148W	OSW5	0.423085434235262	0.424373336990252	0.999903764421058	946	128	1	0.423085434235262	0.62557652642274	-0.00370108072007564	FALSE	FALSE	FALSE
TTTGTACTGATGATCAGCAT	YER025W	GCD11	0	0	0.824033698042169	801	136	1	0	0	-0.202873315405605	TRUE	TRUE	FALSE
ATTTTAATGCGTTACCCCGT	YBL033C	RIB1	0.265344837509432	0.267074011197512	0.999562136509097	1273	139	1	0.265344837509432	0.46045944098063	0.0046201662573753	FALSE	FALSE	FALSE
AAAAATGGGACGAAACAAAT	YBR196C	PGI1	0.56924540644931	0.570028445025109	0.999421955187183	1543	149	1	0.56924540644931	0.747402624222751	-0.00311087766446074	FALSE	FALSE	FALSE
AGATGTGTAGTAAATCCTGC	YGR103W	NOP7	2.03659868969197e-08	9.65024429255834e-08	0.999796431141729	382	101	1	2.03659868969197e-08	1.09801020142976e-07	-0.0449435828490559	TRUE	TRUE	FALSE
TCATATTACTACAGATGTCT	YJL111W	CCT7	0.175534542946537	0.177556649482846	0.999722702129139	623	122	1	0.175534542946537	0.346079557506716	-0.00955298479204633	FALSE	FALSE	FALSE
AAGCAGTATATTAGCTGTCT	YIL092W	NA	0.585216501390069	0.586145198460977	0.999723055489911	639	108	1	0.585216501390069	0.760155653215195	0.00321061811926275	FALSE	FALSE	FALSE
AAGGTGCTATTATGAATGCA	YGR156W	PTI1	0.21897231896269	0.220946909268749	0.99976270027918	601	121	1	0.21897231896269	0.405146799243916	-0.00805485689460351	FALSE	FALSE	FALSE
ACCACCTACGTAAGGTAGGC	YOR174W	MED4	0	0	1.09094686638389e-37	1765	156	6.72862459589695e-35	0	0	-0.099111114384004	TRUE	TRUE	TRUE
GGATAGTGCACCACGAGACT	YER003C	PMI40	0.0681605992367744	0.0699530755736499	0.999477210895493	1274	148	1	0.0681605992367744	0.170444018740243	0.00961465277634395	FALSE	FALSE	FALSE
AGAAAAATATTTACGTAAGA	YDR050C	TPI1	0.32367687490802	0.325096652758253	0.999651370239829	1025	145	1	0.32367687490802	0.528988897776311	0.00459571620209995	FALSE	FALSE	FALSE
GCAAGTCATCGGACGTGGTG	YDR315C	IPK1	0.741885068774787	0.742378553794349	0.999670121667199	804	118	1	0.741885068774787	0.865733264871375	-0.00146230642987739	FALSE	FALSE	FALSE
TATTGAATTTTATTACCCTG	YNL118C	DCP2	0.836757525855291	0.886849767619533	0.397795204135924	1534	150	1	0.836757525855291	0.920023217049042	-0.000868564259369129	FALSE	FALSE	FALSE
TGGAATCAAGTCTACCGCTT	YNR042W	NA	0.243732156876554	0.245324566831925	0.999563595823427	946	149	1	0.243732156876554	0.435286411601545	0.00633145516074524	FALSE	FALSE	FALSE
AGTGATCCTGACCGGATATA	YDR129C	SAC6	0.0610698229284343	0.0629210736578918	0.99962853950542	1081	137	1	0.0610698229284343	0.156376337310091	-0.00918879167962983	FALSE	FALSE	FALSE
AATGAATGAATGAGGCGTTG	YDR376W	ARH1	0.828012584002104	0.838804002712068	0.346889139882467	1229	131	1	0.828012584002104	0.914727419862873	-0.000910378634425249	FALSE	FALSE	FALSE
CCTATCGTCATCATGTACCG	YPR116W	RRG8	0.0315016866984876	0.0331652873132354	0.999879221756566	249	82	1	0.0315016866984876	0.0904221347159954	0.0181254351468141	FALSE	FALSE	FALSE
TCGCTACCCGGAAACGATAA	YML030W	RCF1	0.6310089674763	0.631674461913781	0.999714109443861	812	132	1	0.6310089674763	0.790484587905309	-0.00269370476859228	FALSE	FALSE	FALSE
AGAGGTTACTTTGGCCAGTC	YOR281C	PLP2	0.404220098083293	0.4054345543875	0.999204705206882	2721	157	1	0.404220098083293	0.607774666712793	0.00312070640498682	FALSE	FALSE	FALSE
ACATGAAATCCAAAAGGTAA	YML098W	TAF13	0.253544738133137	0.326167179983481	0.439850190607816	900	129	1	0.253544738133137	0.446543973113655	-0.00544110207436315	FALSE	FALSE	FALSE
TTCTCTCTCATTCTTTCTTT	YLR378C	SEC61	2.7755353571024e-11	3.82591758274486e-09	0.318090536092574	312	93	1	2.7755353571024e-11	1.66552896391392e-10	-0.0697323540067146	TRUE	TRUE	FALSE
TGGACAGTGATTTTCGTTAA	YOL076W	MDM20	0.84571406666779	0.845940760164634	0.999925676574872	884	144	1	0.84571406666779	0.923843803307763	0.00126169978134068	FALSE	FALSE	FALSE
GATAGCGAAGGGAAAGATTT	YPL122C	TFB2	0.134515477078241	0.136666605414166	0.99968086737491	898	129	1	0.134515477078241	0.285067560067739	-0.00736502027676962	FALSE	FALSE	FALSE
AGAACTTAATCCATCAATTC	YPL002C	SNF8	0.837730487050188	0.86747223117321	0.550537669341007	1363	143	1	0.837730487050188	0.920249837748704	-0.000814587073481413	FALSE	FALSE	FALSE
TGAAATTCAAAGATACCTGA	YPR056W	TFB4	0	0	1.94171762433057e-11	1016	138	7.98394457019616e-10	0	0	-0.253911051363638	TRUE	TRUE	TRUE
AGAACCGTTCATGCATTAAA	YLR166C	SEC10	0	0	8.79567390717191e-18	1130	130	7.74985861403345e-16	0	0	-0.229105779781089	TRUE	TRUE	TRUE
AGCTACATGTGATATATATC	YNL080C	EOS1	6.66133814775094e-16	3.29047900038404e-12	0.381861254546329	1516	144	1	6.66133814775094e-16	4.78101592932133e-15	-0.034017350495678	TRUE	TRUE	FALSE
TTCATGCTGAAGAATATGGC	YBR179C	FZO1	0.00159795774648663	0.00251539685391045	0.715252113247491	898	121	1	0.00159795774648663	0.00612079658556298	-0.016065779938736	FALSE	FALSE	FALSE
TTACTGAAAATACATAGAGT	YDR271C	NA	0.0227831030993784	0.0242521376530291	0.999901245997633	468	105	1	0.0227831030993784	0.0687178847056872	-0.0185148602818995	FALSE	FALSE	FALSE
TGGCTGAACTGGGCGCTGCA	YCR009C	RVS161	3.99680288865056e-15	4.52403225992271e-10	0.0043152002899943	1133	149	0.043357488628038	4.52403225992271e-10	2.60929256315111e-09	-0.0439304694770191	TRUE	TRUE	TRUE
ATAATAAAAGCGAGAAGAAT	YMR227C	TAF7	0	0	0.451810918566406	571	114	1	0	0	-0.0894205566439074	TRUE	TRUE	FALSE
AGGCACCTAGTAATGATTTT	YDR137W	RGP1	0.68916273985883	0.68964904430333	0.999610931058252	889	145	1	0.68916273985883	0.831182340137697	-0.00229144037690682	FALSE	FALSE	FALSE
GAGTAAAGACGCAACGGTCA	YDR148C	KGD2	0.930743807225283	0.930862723467408	0.999537884751266	1229	132	1	0.930743807225283	0.965925320715223	0.000398603220788632	FALSE	FALSE	FALSE
ACGCACTATATAAACTTTCA	YGL171W	ROK1	0.0133998041209524	0.0144735324934241	0.999576942777176	1104	138	1	0.0133998041209524	0.0432298710815595	-0.0119257572866073	FALSE	FALSE	FALSE
TTAGTATCTACGCAGGGTAA	YOR065W	CYT1	5.99520433297585e-15	2.67086282645934e-07	8.3870716193794e-08	1673	144	2.00141488821976e-06	2.67086282645934e-07	1.36124013221389e-06	-0.0297348631242909	FALSE	FALSE	FALSE
TTCGACCGTTTGCGATTCCG	YIL125W	KGD1	5.95466752686402e-05	9.48845043197144e-05	0.999633770374371	897	129	1	5.95466752686402e-05	0.000262877585698617	0.019059087510853	FALSE	FALSE	FALSE
CGAGAAGGAGATTTCTGCTC	YMR288W	HSH155	0	0	0.999690321575188	554	117	1	0	0	-0.0965199795975174	TRUE	TRUE	FALSE
GCTGCGAATTTGATGGCCAT	YJL195C	NA	0.42022054500438	0.421557318096594	0.99954945836344	1254	129	1	0.42022054500438	0.6234100868431	0.00345131622450335	FALSE	FALSE	FALSE
TTCGATTTTAGCCAGCAGTA	YER154W	OXA1	0.916081959526714	0.676765852190321	1.9492453537096e-10	2620	151	6.9462441093527e-09	0.676765852190321	0.821816394578886	0.0018453075108139	FALSE	FALSE	FALSE
TCTAGCGAAAGCGAAAGTAA	YGR073C	NA	0.99154862579962	0.991561061251042	0.999568994958187	1361	152	1	0.99154862579962	0.995272985230444	-5.49023383292628e-05	FALSE	FALSE	FALSE
CAGACTGGGGCCTGCCTGTA	YDR462W	MRPL28	0.0127684964917216	0.0139486419703259	0.999851266021865	262	81	1	0.0127684964917216	0.041359610656215	0.019735143249002	FALSE	FALSE	FALSE
AGCATGGTAAGGAAAAATGC	YMR047C	NUP116	0.296246693221734	0.297396901013848	0.97290612747375	909	131	1	0.296246693221734	0.497351037260647	0.00536014682387884	FALSE	FALSE	FALSE
GATTACAAACGTTGCTAACA	YBR154C	RPB5	0.505118515821115	0.453790439060368	0.26865455272041	1514	144	1	0.505118515821115	0.695796416037436	-0.0027697184406952	FALSE	FALSE	FALSE
GTCAGCGAAGGCCAGGTAGT	YPL077C	NA	0.53758576810351	0.538468860741094	0.99940580034722	2581	152	1	0.53758576810351	0.724827632506868	-0.00192639805790896	FALSE	FALSE	FALSE
TGGAAAAGAATAACAATTAA	YBL051C	PIN4	0.170692106754688	0.172744854548133	0.999611711644383	1132	137	1	0.170692106754688	0.339815897653919	-0.00642942192884391	FALSE	FALSE	FALSE
GTACTGTTCAAGCAGCAAGC	YNL177C	MRPL22	0.70657313715272	0.707225093905007	0.999757036401514	596	103	1	0.70657313715272	0.843058890891028	-0.00222248440347456	FALSE	FALSE	FALSE
GGTGAAGCCTTACATTTGTG	YOL033W	MSE1	0.0195359340086773	0.020906148415194	0.999672859290246	1094	129	1	0.0195359340086773	0.0601688755080929	0.0105606008574546	FALSE	FALSE	FALSE
TAAACAAACAAATATCACTA	YMR198W	CIK1	0.22506364687293	0.227033038719376	0.999641177678021	889	125	1	0.22506364687293	0.412567139262955	0.00587364152280924	FALSE	FALSE	FALSE
TCGCTAAGAAATTACTCATC	YDR487C	RIB3	0.392384609431625	0.393997386899725	0.999806275660757	465	101	1	0.392384609431625	0.596865816558719	0.00540155635172052	FALSE	FALSE	FALSE
TCTACGTAAGTCTTAAACAA	YCR028C-A	RIM1	0.253479519656732	0.255068155340677	0.999578610985636	1167	149	1	0.253479519656732	0.446527204809497	0.00558451914139663	FALSE	FALSE	FALSE
TGCAGATTGTTTAAGAAAAG	YLR115W	CFT2	0.000165334314613963	0.000213889117449906	0.999795345574366	580	146	1	0.000165334314613963	0.000705045319287309	-0.0281646365192841	FALSE	FALSE	FALSE
ATTCCTCTTGTTCAGTGGTA	YOL026C	MIM1	0.231326780929306	0.222003846580958	0.855396086275281	892	119	1	0.231326780929306	0.421184824141536	0.00555935156355072	FALSE	FALSE	FALSE
TATTATTCGAAGAACTCGTA	YMR257C	PET111	0.967626333051756	0.967679073894282	0.999602998663666	803	128	1	0.967626333051756	0.983962273890361	-0.00026098881348634	FALSE	FALSE	FALSE
GTAAAAAGTGACGCAAATAG	YKL122C	SRP21	0.301165880475795	0.354288859905023	0.0227553631340812	2256	151	0.193892137735455	0.301165880475795	0.503009763286344	0.00331396424827908	FALSE	FALSE	FALSE
AGCGCGGGCCCTTGAACTTC	YBL045C	COR1	0.00598987116368099	0.0276608386999595	0.00014965970642659	1611	137	0.00207248968243247	0.0276608386999595	0.0808741589560814	0.00998374103434709	FALSE	FALSE	FALSE
TGACCGAAGATGGTATCCGT	YDL193W	NUS1	0.664076441505324	0.664664562021293	0.99983867197242	912	138	1	0.664076441505324	0.814046642270294	-0.00259807609007151	FALSE	FALSE	FALSE
TTTCCGGGTAAGGATAATGC	YJL111W	CCT7	0.0205959260980387	0.0215683989877186	0.999650207960622	676	150	1	0.0205959260980387	0.0629979166455461	0.0146625979120274	FALSE	FALSE	FALSE
TCAAAAAATTGGACTTTGCA	YDL150W	RPC53	0.000290873525985447	0.000547212437139288	0.634520045784727	782	127	1	0.000290873525985447	0.00121202341882813	-0.0203870662989413	FALSE	FALSE	FALSE
AGAAAGCCATATAGATCTAT	YIR006C	PAN1	0	0	2.3680704370803e-11	887	136	9.638166885538e-10	0	0	-0.259156279091719	TRUE	TRUE	TRUE
AATGAAGCTAGTATTGGAAG	YHR128W	FUR1	0.693074027759834	0.693634430754205	0.999552635146669	1106	133	1	0.693074027759834	0.834415750195313	-0.00176815324982052	FALSE	FALSE	FALSE
TGCTATTTGGTCCCTAGGTC	YLR045C	STU2	0	0	7.8568154566934e-14	1986	148	4.43633424871603e-12	0	0	-0.215631955955464	TRUE	TRUE	TRUE
TTGTTATATGCTTTTACTTC	YIL063C	YRB2	0.094097736383705	0.0959471803921786	0.999739618428868	551	123	1	0.094097736383705	0.218496677582654	0.0101133924703804	FALSE	FALSE	FALSE
GAGGGTGAGGTGCGATTATC	YBL030C	PET9	0.855845792534979	0.794326887930752	0.700169570105244	852	122	1	0.855845792534979	0.92908811357521	0.000980609598355199	FALSE	FALSE	FALSE
ATCATGATTAAATAAAATAT	YOR335C	ALA1	0.786823873098944	0.80282942171526	0.48052902976266	656	119	1	0.786823873098944	0.892578710739616	0.00158618944035744	FALSE	FALSE	FALSE
AGCAAGGATGCAGAAGAGAA	YPR088C	SRP54	0	0	5.1963988311236e-10	1453	151	1.72882679784021e-08	0	0	-0.190217457337701	TRUE	TRUE	TRUE
TTAAGCTGTTGTTTTAAAAA	YLL018C-A	COX19	0.520420748161593	0.521265250532338	0.999601052951856	944	147	1	0.520420748161593	0.70971033315762	-0.00455426467845348	FALSE	FALSE	FALSE
GTATCAAATGAAGGCGTGTT	YOR326W	MYO2	0.465267086104528	0.466346935687378	0.999259790753383	2011	149	1	0.465267086104528	0.660543770633249	-0.00279091713121862	FALSE	FALSE	FALSE
GAAACATGATATATCTTTTA	YPL132W	COX11	0.603716372987342	0.60447649851829	0.999598933477832	1071	134	1	0.603716372987342	0.772801274015637	0.00238059172960423	FALSE	FALSE	FALSE
TGATGCGAAATTAAAGGCTG	YGL018C	JAC1	0.0153835524536183	0.0164869438525057	0.999441793340854	1776	150	1	0.0153835524536183	0.0488435406022408	-0.00925131190743202	FALSE	FALSE	FALSE
TATCGAGTTCTACTATTCAT	YMR256C	COX7	0.016995743915959	0.0222268831769492	0.477737381455086	749	128	1	0.016995743915959	0.0533078556237259	0.0135585214187463	FALSE	FALSE	FALSE
TAAACGCACATTCGTTCTAT	YGR229C	SMI1	0.113996712821324	0.116209913313401	0.999673802007455	716	122	1	0.113996712821324	0.252044028320065	0.00813628494387841	FALSE	FALSE	FALSE
TAAGCGGCGGAAATAACGCG	YHR051W	COX6	0.0917930646313423	0.0938344037091376	0.999613031705839	1167	135	1	0.0917930646313423	0.214237263216731	0.00688131398240291	FALSE	FALSE	FALSE
GACAATTTTCGGGCCTCGTT	YMR208W	ERG12	0.311022307804497	0.312794004298374	0.999884677003736	481	104	1	0.311022307804497	0.514347821779164	-0.00669228487608416	FALSE	FALSE	FALSE
TCCTGTTTAAGTTCGGCCAG	YPR186C	PZF1	0.0174404087576236	0.0162719936339164	0.371383445215181	642	111	1	0.0174404087576236	0.0544547055724141	0.0137419055161916	FALSE	FALSE	FALSE
AAATGTAATCAACAATGAAA	YDL133W	SRF1	0.0320710816325587	0.033673870109694	0.999783293808452	624	118	1	0.0320710816325587	0.0918225507654659	0.0114563236078071	FALSE	FALSE	FALSE
ATTCTCTTTGGAGTGATAGC	YOR036W	PEP12	0	0	6.73773891849661e-10	548	117	2.20591875964123e-08	0	0	-0.350294489108151	TRUE	TRUE	TRUE
TTATTAATGTGTGCATTACC	YOR336W	KRE5	0.672428785282789	0.681511326792633	0.809132082823874	1024	131	1	0.672428785282789	0.819435333744437	-0.00206486766551716	FALSE	FALSE	FALSE
GTTTGATGCTCGCATTGGTT	YMR188C	MRPS17	0.281759706559862	0.283463831035409	0.999567839188665	981	131	1	0.281759706559862	0.479880035381092	0.0056457923722564	FALSE	FALSE	FALSE
AGGATGGTACATCAGGAAAC	YIL109C	SEC24	0.0126259949703247	0.0137164549793668	0.999565781156423	907	128	1	0.0126259949703247	0.0409774436003994	-0.0168179196425986	FALSE	FALSE	FALSE
AGCCTTCTTACTTCAAAGAA	YMR228W	MTF1	0.942623170900791	0.942708519786765	0.999569018467923	904	141	1	0.942623170900791	0.970267438888211	0.000462740408664175	FALSE	FALSE	FALSE
TTTCACCTGGCAAAGCTTCT	YBR079C	RPG1	1.68617209195254e-07	5.59345421313751e-07	0.999865207493012	339	93	1	1.68617209195254e-07	8.65986012888117e-07	-0.0455276150453778	TRUE	TRUE	FALSE
TGAAGATAGTGCAACACGTC	YKL080W	VMA5	0	2.72226685638088e-13	9.64615940641009e-05	1041	154	0.00138112332358207	2.72226685638088e-13	1.7571991455399e-12	-0.0571410597750112	TRUE	TRUE	TRUE
TACGCCAACTTGCGTTAAAA	YGL071W	AFT1	0	0	0.999936256032031	515	110	1	0	0	-0.13241198740695	TRUE	TRUE	FALSE
GTTATACATACTTGTTGAGT	YHR168W	MTG2	0.081680826293177	0.0876127561305646	0.887544746277396	370	93	1	0.081680826293177	0.195007499819059	-0.018604592333335	FALSE	FALSE	FALSE
AACAACACCAACAAAATCGG	YHR098C	SFB3	0.00373345305800954	0.00512479959987777	0.795443890415523	2453	154	1	0.00373345305800954	0.0135312356085273	0.00913061753028414	FALSE	FALSE	FALSE
ACCAAATAGCAGTACTGTTC	YGL073W	HSF1	0	0	0.0308392859764432	1275	145	0.253349789917133	0	0	-0.166488973707795	TRUE	TRUE	FALSE
GAAACCTCTTTCCTTGGAAC	YER165W	PAB1	0	0	0.00659558188804744	1204	138	0.0635617494932264	0	0	-0.137967173224416	TRUE	TRUE	FALSE
TGAGAAATAATTTCCGTAAT	YPR112C	MRD1	0.541237289977934	0.54221955194542	0.999565490565034	973	126	1	0.541237289977934	0.7282811939834	-0.00312694288724735	FALSE	FALSE	FALSE
CCGCTGCAACATTATTTCGG	YBR084W	MIS1	0.776427630706217	0.778754844175475	0.882858624265456	418	96	1	0.776427630706217	0.88417902206985	0.00185709088332343	FALSE	FALSE	FALSE
ATGTCATTGAACTTTCTTCC	YJR034W	PET191	0.32264842252628	0.323954476140736	0.999617867699385	826	149	1	0.32264842252628	0.527784616076961	-0.00555495285218114	FALSE	FALSE	FALSE
TCGATATTTGATAATTTTCT	YGR104C	SRB5	2.36588985362829e-05	9.28197602136915e-05	0.583273683783519	558	113	1	2.36588985362829e-05	0.000108014458750216	-0.0238243759820761	FALSE	FALSE	FALSE
AAGGCCAAAGGAGGTTTATC	YDR245W	MNN10	0.038937327031102	0.0574533551709777	0.296195272618944	908	150	1	0.038937327031102	0.108014031421573	-0.0120904972444587	FALSE	FALSE	FALSE
ATATGGTGCAAAGATTATCA	YLR045C	STU2	0.0136539374448766	0.0148393717420761	0.999675003010696	695	120	1	0.0136539374448766	0.0439436437156065	-0.0170063275205278	FALSE	FALSE	FALSE
AAAAAATGATAAATATCGTG	YPL075W	GCR1	0.394518188992011	0.433028842884207	0.449167751546554	1682	148	1	0.394518188992011	0.599025060823665	-0.00320542075226439	FALSE	FALSE	FALSE
ACAAGAGGTTCAGCAGCGAT	YLR056W	ERG3	0.00787385410580455	0.00860427753516191	0.999502532462601	1342	157	1	0.00787385410580455	0.0269188436529787	-0.0121083575644413	FALSE	FALSE	FALSE
AGGGATTAACAATACGGTAA	YNL007C	SIS1	4.95650964715821e-10	2.36048328683403e-06	0.000404761642534847	1447	138	0.00513509311684241	2.36048328683403e-06	1.13862782855285e-05	-0.024648485428156	FALSE	FALSE	FALSE
TGTAGATTGCTGTGTTCAAT	YPL097W	MSY1	0.614006193207766	0.614679266272094	0.999421849021387	1593	152	1	0.614006193207766	0.779121185651576	-0.00219049557242453	FALSE	FALSE	FALSE
TCCTTTGATTCTGGTTACTC	YEL018W	EAF5	0.519000786606904	0.518724921180025	0.950005152539039	1654	150	1	0.519000786606904	0.708467445296705	-0.0023903309604833	FALSE	FALSE	FALSE
AAGGATCAAAGGGCACCGTA	YCR065W	HCM1	0.000175458937728745	0.000339792620980495	0.738434590602094	1957	149	1	0.000175458937728745	0.000745444782072787	-0.0143254109356678	FALSE	FALSE	FALSE
TTTAAGCACGTGCATAAATT	YPR085C	ASA1	0.431038437764985	0.448594555013098	0.521330632277716	1701	140	1	0.431038437764985	0.631858686334226	0.00264871546305693	FALSE	FALSE	FALSE
GACTGCATTAGGGAACGCTT	YKR038C	KAE1	0.807084992688719	0.807376747207831	0.99957141952021	1228	150	1	0.807084992688719	0.904887483533231	0.00131803798346584	FALSE	FALSE	FALSE
AAACAAGGTTTGATCCAGAA	YHL025W	SNF6	0.784907960226957	0.785345118593937	0.999681390776027	712	112	1	0.784907960226957	0.89142209197238	-0.00148984454923224	FALSE	FALSE	FALSE
AAAAGGAAAGGGCCATATAC	YBR243C	ALG7	0.699002343138145	0.699562185914163	0.999646182116766	756	127	1	0.699002343138145	0.838781886684405	-0.00227194383363302	FALSE	FALSE	FALSE
TTATTTTGGATGGTTTCATT	YJR013W	GPI14	0.658477862079981	0.659094371459565	0.999662871195709	1132	138	1	0.658477862079981	0.811656983440223	-0.00199456988982346	FALSE	FALSE	FALSE
TTGATAACTACAGTTTACTT	YDR454C	GUK1	0.115592478628447	0.11754069777114	0.999654421181936	817	134	1	0.115592478628447	0.254493230515341	-0.00965459118446266	FALSE	FALSE	FALSE
TATATGATTTTCACTTATTA	YJR040W	GEF1	0.997592557761648	0.997596481008412	0.999560056129054	1255	138	1	0.997592557761648	0.998464361495023	-1.28459509930142e-05	FALSE	FALSE	FALSE
GGTCTATATATCATTTGTAA	YPL228W	CET1	0.178254211572767	0.181829969684958	0.907501319417072	2035	159	1	0.178254211572767	0.350174960592716	0.00504863365328356	FALSE	FALSE	FALSE
TAATAATAACAACAAGCATA	YBR163W	EXO5	0.166221871666226	0.168211701113081	0.999634512606787	905	134	1	0.166221871666226	0.333233494660699	-0.00833143265030911	FALSE	FALSE	FALSE
TCTTAAAGGCATCACTCCTT	YLR457C	NBP1	0.643997058818282	0.644688586083116	0.999761949653112	625	115	1	0.643997058818282	0.799967655535136	-0.00254907668027445	FALSE	FALSE	FALSE
AACGCGTTAATATTATCTTT	YLR212C	TUB4	0.876537134065551	0.829456992004166	0.518482940230631	433	107	1	0.876537134065551	0.940093405191107	-0.00102308279950068	FALSE	FALSE	FALSE
AAAGAGACTAGTGAGAGAAA	YCL043C	PDI1	0.328106456131701	0.329659830040938	0.999496326560733	1525	140	1	0.328106456131701	0.533616237301552	0.00395650856776704	FALSE	FALSE	FALSE
TTAGCCCAAGGTTCTATCAA	YBR055C	PRP6	0.00340193733105254	0.00394372732596349	0.999491295924554	1436	139	1	0.00340193733105254	0.0124308712775972	0.0107552379780188	FALSE	FALSE	FALSE
TGAATGACTTCAATCCGTAA	YLR115W	CFT2	0.0625128071373232	0.0644514570768149	0.999922763604554	886	129	1	0.0625128071373232	0.158999103686523	-0.00927131004178326	FALSE	FALSE	FALSE
GGTCTTAAATATGCATTAAT	YNL237W	YTP1	0.0553280401926555	0.0571697312996085	0.99968219639538	990	136	1	0.0553280401926555	0.144577867739413	0.00982649505487947	FALSE	FALSE	FALSE
GCCCAACGATTGAAAAAGAA	YGL097W	SRM1	0.401002257916364	0.402226662918406	0.999648525899793	718	131	1	0.401002257916364	0.604860790539133	0.00582860847403379	FALSE	FALSE	FALSE
TCTTTCATGATCTCTGTTAT	YJL121C	RPE1	0.785123037472493	0.785441081509614	0.999721152453744	566	127	1	0.785123037472493	0.89142209197238	0.00204261794433855	FALSE	FALSE	FALSE
TTTCTGCTTTCACCAACAAG	YJL195C	NA	0.559657073402773	0.560592512901501	0.99974572194251	494	107	1	0.559657073402773	0.741431261734415	-0.00395242001876377	FALSE	FALSE	FALSE
TTGTTACACCGTTCTTAACC	YER023W	PRO3	0.712535582267573	0.712950915827898	0.999708718900835	636	141	1	0.712535582267573	0.846155793665995	0.00232954076185588	FALSE	FALSE	FALSE
AGCAACAAAACGACTTTCTT	YLR382C	NAM2	0.270619449626458	0.272394775815558	0.999752221432591	505	112	1	0.270619449626458	0.465989434121327	0.00674647540003254	FALSE	FALSE	FALSE
TAACAATACAACGGCCCCAT	YPL065W	VPS28	1.12427656512315e-05	2.2104266375389e-05	0.999696243885398	887	121	1	1.12427656512315e-05	5.24648894544983e-05	-0.0235357721236865	FALSE	FALSE	FALSE
AAATTTTCTGCGATGAGCAT	YNL112W	DBP2	0	3.10862446895044e-15	0.000537320604244225	1439	148	0.00664851327905894	3.10862446895044e-15	2.18804586194694e-14	-0.0460598286707251	TRUE	TRUE	TRUE
ATAGCATATTGCTTTTCAAT	YIL075C	RPN2	0.282651475999484	0.284229334487652	0.999451945732062	1326	147	1	0.282651475999484	0.480801375575613	-0.00458827731975309	FALSE	FALSE	FALSE
AAGTTGAGAACCACCCTCCC	YKL152C	GPM1	0.430462798751189	0.485631528698951	0.422669422617082	1272	142	1	0.430462798751189	0.631130259251698	-0.00344570971370218	FALSE	FALSE	FALSE
AAAATAACGTTGCGCGTGTT	YGR257C	MTM1	0.00162297172231829	0.00194766468954399	0.999468410640993	1820	147	1	0.00162297172231829	0.00621364102092919	0.0111186031082925	FALSE	FALSE	FALSE
GATTTCGAATCATGAATAGT	YLR025W	SNF7	0	0	0.000205065164325723	717	123	0.00276803449084789	0	0	-0.139368476379769	TRUE	TRUE	TRUE
AGAGGGAGGAAACAAGGAGG	YML128C	MSC1	0	7.7715611723761e-15	0.000417503177896399	1027	151	0.00526342842825995	7.7715611723761e-15	5.38967179229578e-14	-0.0600028151553171	TRUE	TRUE	TRUE
GGCCTTTCTATAAGACAGGT	YPR116W	RRG8	0.67306293138708	0.673777336166765	0.999769571885695	630	108	1	0.67306293138708	0.819507929514625	-0.00223725371311229	FALSE	FALSE	FALSE
TACTTTGTGCTTTTATCAAT	YIR010W	DSN1	0.174317179133738	0.176562160967255	0.999871116904224	350	92	1	0.174317179133738	0.344551485482046	0.0102422122490284	FALSE	FALSE	FALSE
TGCGTACCGACGACCAGGCA	YLR229C	CDC42	0.0164429899075422	0.0237751501760013	0.535323386327122	2046	153	1	0.0164429899075422	0.0517563604588794	0.0092186848086394	FALSE	FALSE	FALSE
TGTCTCTGGATCGTGTAGAT	YIL153W	RRD1	0.196007398201254	0.19825493360479	0.999869172853038	549	106	1	0.196007398201254	0.374881954481878	0.00763568735635787	FALSE	FALSE	FALSE
AGAACTCGGTAAGTTCTGGA	YGL068W	MNP1	0.0175751495820845	0.0399220388269714	0.32619590720222	965	136	1	0.0175751495820845	0.054803568339001	-0.0118569215648823	FALSE	FALSE	FALSE
TCCTTGCGATTAATGTTACC	YML129C	COX14	0.595775861616478	0.59647641905381	0.999906235078329	346	104	1	0.595775861616478	0.768146523412561	-0.00413789731259618	FALSE	FALSE	FALSE
TAGTACTCTTTCCAAGGGAG	YHR050W-A	NA	0.716651242169932	0.717126609432107	0.999593715044835	864	135	1	0.716651242169932	0.848745617325199	0.00225285492921364	FALSE	FALSE	FALSE
TGTTCTTGTTTTGATCATTG	YIL156W-B	NA	0.262788531340255	0.264603209754367	0.999878653514642	485	110	1	0.262788531340255	0.457029377485235	0.00707017854138162	FALSE	FALSE	FALSE
TATCAATGACTCTTCGCCTG	YML098W	TAF13	4.2632564145606e-14	1.0076569578743e-09	0.0315037771139146	950	126	0.258015612767484	4.2632564145606e-14	2.85773634410805e-13	-0.036129709797204	TRUE	TRUE	FALSE
TCATAAGCTTTCTTCATATA	YLL033W	IRC19	0.00010152749742709	0.000159379909101753	0.999764161741796	520	105	1	0.00010152749742709	0.000439495651659277	-0.0233736899166158	FALSE	FALSE	FALSE
GATAACCTCATCCACTCTTC	YLR222C	UTP13	0.00172226846884649	0.00203090926443283	0.999604241192728	1089	147	1	0.00172226846884649	0.00656246497848969	-0.0144254964046187	FALSE	FALSE	FALSE
TCGAACAGCATATAGCAATA	YMR185W	RTP1	1.95399252334028e-14	1.15530029987099e-10	0.128176035676258	1327	143	0.811140847712894	1.95399252334028e-14	1.33775901448497e-13	-0.0365330674927504	TRUE	TRUE	FALSE
GTTGTTTTCGTTTCGTGCTG	YNL244C	SUI1	0.893508750052124	0.869937114288461	0.650686503072974	936	131	1	0.893508750052124	0.949656588780045	0.000643185001570764	FALSE	FALSE	FALSE
GGTTACCCATGGAACGGCGA	YPL043W	NOP4	0	0	0.199963946217508	1081	130	1	0	0	-0.0525661956858219	TRUE	TRUE	FALSE
TTTATTTGTTATAGCATCAT	YDR464W	SPP41	0	0	2.29884299546872e-08	821	124	5.98445556417799e-07	0	0	-0.165199570777232	TRUE	TRUE	TRUE
AGATACGCAGAATGATGACT	YPR086W	SUA7	0.867368954403292	0.829699202371254	0.691449944297113	988	136	1	0.867368954403292	0.93488512105805	0.000782263548159837	FALSE	FALSE	FALSE
TCATCCCAAAAGTTAGGTGA	YMR286W	MRPL33	0.582748761258589	0.637093968386849	0.00101384443136788	1434	143	0.0118154137364937	0.637093968386849	0.794830741449948	-0.00269590078077811	FALSE	FALSE	FALSE
GGAGGAAAATGCAGCATAGA	YOR182C	RPS30B	0.267078069748865	0.268685506920726	0.999425808883339	2146	157	1	0.267078069748865	0.462303904086545	0.0042695610285109	FALSE	FALSE	FALSE
TTCTTTGCAAGAAAGACCAA	YGL233W	SEC15	0.40603411274859	0.407237704916038	0.999537180196981	1367	150	1	0.40603411274859	0.609590544822115	-0.0039300487050108	FALSE	FALSE	FALSE
TTTGAAATCGCTTTTGCCAA	YIR022W	SEC11	0.964177339334538	0.929888908037955	0.606909901707014	721	125	1	0.964177339334538	0.982311568108399	0.000238473979123174	FALSE	FALSE	FALSE
ATGCAAAAAATGCTTCCAAT	YHR005C-A	TIM10	0.0280359525218694	0.0297339217826069	0.999770587694806	704	117	1	0.0280359525218694	0.0817324477701189	-0.0115027042778407	FALSE	FALSE	FALSE
TAGTTACTCGCTGTATTGAA	YDR429C	TIF35	5.48683121914806e-06	1.19185358282703e-05	0.999769796255557	573	106	1	5.48683121914806e-06	2.59975921299704e-05	-0.0317015029333508	FALSE	FALSE	FALSE
TGCAATAATCAGTATGGTCC	YEL026W	SNU13	0.069901493335004	0.0718157281247028	0.9995132513566	1557	143	1	0.069901493335004	0.173316250778091	-0.00824110390193508	FALSE	FALSE	FALSE
GGCTTTATTTAGCTGGGCTT	YNL295W	NA	0	0	2.54554474706227e-11	1194	141	1.02050888909726e-09	0	0	-0.0955995611693942	TRUE	TRUE	TRUE
TTTAGCATATGATGACAATG	YLR197W	NOP56	0.709830592165498	0.723086729372903	0.168385716963042	445	105	0.992732851918876	0.709830592165498	0.84469524378667	0.00245946783234467	FALSE	FALSE	FALSE
TTCGTCAATGTTGAAGAAGT	YBR247C	ENP1	0	0	0.999610756980857	805	140	1	0	0	-0.133369586875784	TRUE	TRUE	FALSE
TGTCCAGTATTGAACAATAC	YGR175C	ERG1	0.0969171259074814	0.0987212342592397	0.999650611459872	771	142	1	0.0969171259074814	0.223464077768271	0.0112131437923174	FALSE	FALSE	FALSE
TGTTTTATGTAATTTCTATT	YDL104C	QRI7	0.251461823105216	0.253387142726673	0.999806619864738	542	109	1	0.251461823105216	0.44421484175179	0.0070453968728899	FALSE	FALSE	FALSE
GTGCTCTGCGCCTAAGGCTT	YLL035W	GRC3	0	0	0.191618596443478	1083	135	1	0	0	-0.0585848647980431	TRUE	TRUE	FALSE
AGGTATAGACTCCTCCTTTT	YMR188C	MRPS17	0.099293334257146	0.101437676820488	0.99960380874146	1154	132	1	0.099293334257146	0.227353655769348	-0.00830083935067123	FALSE	FALSE	FALSE
AGCACAAAATGTCACTAATA	YDR301W	CFT1	0.456258944970574	0.457443669465924	0.999535735009817	1262	135	1	0.456258944970574	0.653183564612338	-0.00337751920564729	FALSE	FALSE	FALSE
GGTGAATGACTAGAAACTGG	YMR093W	UTP15	0.0988774806854322	0.100817606841772	0.999162893941834	3370	158	1	0.0988774806854322	0.226809946396312	0.004811350565143	FALSE	FALSE	FALSE
TCTATACAAACCACATCATA	YLR208W	SEC13	0.0185262767417016	0.0249997972018918	0.486214074441424	870	124	1	0.0185262767417016	0.0574645503404257	0.0113155983171562	FALSE	FALSE	FALSE
CACCATTGCTTCTATCTCTT	YLR340W	RPP0	0.436722537591044	0.437732127908399	0.999923741054238	158	63	1	0.436722537591044	0.636301064051239	0.00844056094591542	FALSE	FALSE	FALSE
AGCGATTATAGCATGAAGGG	YPR010C	RPA135	1.88116406185657e-06	4.72246791782815e-06	0.999696209338541	783	119	1	1.88116406185657e-06	9.13464099570207e-06	-0.0278662555722282	FALSE	FALSE	FALSE
TGCGGCTTATACGAGGGCCG	YMR202W	ERG2	0.466770472258179	0.446891990430924	0.366426490794015	1789	153	1	0.466770472258179	0.661966898300694	0.00301465303386365	FALSE	FALSE	FALSE
TAATTTGTTGTGGCTCTCCA	YGR178C	PBP1	0.889203680775312	0.889355309236348	0.999669045729432	846	151	1	0.889203680775312	0.946838346231329	0.000809562666094765	FALSE	FALSE	FALSE
GATCTGTTATTTATTCAAGT	YDL145C	COP1	0	0	0.999502205514314	1060	150	1	0	0	-0.0692042592022081	TRUE	TRUE	FALSE
TTGGTCAGATAACAGTCACC	YLL027W	ISA1	0.595580406475708	0.596362500124161	0.999770763800946	496	113	1	0.595580406475708	0.768018034215176	0.00323505730963709	FALSE	FALSE	FALSE
GGAAGTATTGATGGCCACTA	YDR194C	MSS116	0.154895448554557	0.156700132551461	0.999538295584618	1362	153	1	0.154895448554557	0.316139717683779	0.00701382749380345	FALSE	FALSE	FALSE
CCCGGCCTAGATGTAGATGA	YER012W	PRE1	0.00117036942091486	0.00139777451427903	0.99977706413704	805	144	1	0.00117036942091486	0.00455478235314293	-0.0206024298156898	FALSE	FALSE	FALSE
AGCAATCCATAACAGGGGAA	YNR001W-A	NA	0	3.8968828164343e-14	1.18627700294778e-11	301	90	4.97987906263628e-10	3.8968828164343e-14	2.62311583034037e-13	-0.161680883630269	TRUE	TRUE	TRUE
GGAATACAGAGGCAAGAGAA	YDR060W	MAK21	0	2.68562949656825e-13	1.07759656931326e-05	1672	143	0.000187422327391621	2.68562949656825e-13	1.73494695197322e-12	-0.0383931654054447	TRUE	TRUE	TRUE
TTATTGGTCAGACGCTCCCC	YDL204W	RTN2	0.0619670609505042	0.0636726199633904	0.999632150683344	1086	148	1	0.0619670609505042	0.158118387256836	0.00901579426975851	FALSE	FALSE	FALSE
TGTTGAAGATACCGTTCCGA	YDR495C	VPS3	0.0292955344305279	0.0309696382661829	0.999742741960771	774	121	1	0.0292955344305279	0.0850026418854659	0.0112506326565388	FALSE	FALSE	FALSE
GTAACTTTGCAACGAGCCTG	YPR178W	PRP4	0.120566905139447	0.122651952726517	0.999530363793477	1686	144	1	0.120566905139447	0.262040370792883	0.00604141243643348	FALSE	FALSE	FALSE
GGTAACCTCTTCTGCTTTCG	YMR117C	SPC24	0.159152749166448	0.161033804701819	0.999534182736426	1690	152	1	0.159152749166448	0.322041289769665	0.00581305764186477	FALSE	FALSE	FALSE
AATACATTTATACCAATAAA	YDR323C	PEP7	0.920713950621006	0.950761046487452	0.702147647969455	622	114	1	0.920713950621006	0.961615912210605	0.000560107061264146	FALSE	FALSE	FALSE
TTCCAGGCAGGGTAATACTT	YDR323C	PEP7	0.104489441552357	0.112921656175	0.858026706469336	1519	150	1	0.104489441552357	0.236302356255359	0.00692423768174696	FALSE	FALSE	FALSE
TTCGTTGGAGCTCAGACTTA	YMR034C	NA	0.387872915315213	0.389326632386029	0.999848130279548	389	102	1	0.387872915315213	0.592413252444668	0.00643649938366247	FALSE	FALSE	FALSE
AATCGAGAAGTCATAAAATC	YGL145W	TIP20	0.719383095001441	0.718596015869604	0.964151096400603	1189	138	1	0.719383095001441	0.850469061703442	0.00156692664411289	FALSE	FALSE	FALSE
GGATGCATTAACGTCTTTCG	YHR009C	TDA3	0.819558163674113	0.819851903574894	0.999579518136513	1145	141	1	0.819558163674113	0.909442828354883	-0.00113267774148495	FALSE	FALSE	FALSE
TTTCCCCATATCATAACCGA	YPR107C	YTH1	0	0	2.65510434593745e-09	776	120	7.88467653545425e-08	0	0	-0.140225777037383	TRUE	TRUE	TRUE
TTTTCATGTCGCTTTTCAAC	YPL173W	MRPL40	0.796560755155715	0.78820593102126	0.887643294737209	447	105	1	0.796560755155715	0.899090024286306	-0.00159354986241705	FALSE	FALSE	FALSE
ATGTTTGCTACTTCAGTTAA	YDR235W	PRP42	0.602710478700513	0.603571872145793	0.999710498428849	736	113	1	0.602710478700513	0.772185925945926	0.00280225503491183	FALSE	FALSE	FALSE
GAGAAGGATGTTTAGAGAAA	YLR052W	IES3	0.27606866486987	0.277835501437618	0.999553153794642	1188	133	1	0.27606866486987	0.473016132990329	-0.00488509274683112	FALSE	FALSE	FALSE
TCATATGATAATGCTTGGTA	YNR021W	NA	0.575900862424517	0.576728428504573	0.999897267074175	602	121	1	0.575900862424517	0.752934966415093	-0.00316375420142626	FALSE	FALSE	FALSE
CAGTTATAATTGACCAAAGA	YOR254C	SEC63	0.300501068045909	0.302263893743662	0.999912116801762	379	99	1	0.300501068045909	0.50221327132042	0.0079569127838179	FALSE	FALSE	FALSE
TTTCCCTTCCAAGACGGGTT	YML048W	GSF2	0.00808482709538216	0.00893651698534348	0.999589271259657	1264	136	1	0.00808482709538216	0.0276047950697099	0.0113556930423338	FALSE	FALSE	FALSE
ATTCAAGCAATATGCTTGTG	YNL103W	MET4	0.0469561283373898	0.0509464703983605	0.868419530578506	760	115	1	0.0469561283373898	0.126324590899615	-0.0106706022800038	FALSE	FALSE	FALSE
AAACTTCAAAAGCAAATGCT	YPL007C	TFC8	0.0218645556249667	0.0233924788078825	0.999798036298463	371	95	1	0.0218645556249667	0.0662715094311373	0.0191082117383246	FALSE	FALSE	FALSE
AATAATGTGCTTTGATTAGC	YDR405W	MRP20	0.904105739408856	0.904261854650992	0.999891828573036	807	131	1	0.904105739408856	0.954095405818807	0.000644679477901331	FALSE	FALSE	FALSE
GGCTGGGCCGACAAGAAAAA	YLR132C	USB1	1.38976498087473e-08	6.01289391610749e-08	0.999446558599403	1713	152	1	1.38976498087473e-08	7.56300472885296e-08	-0.0219263337783923	FALSE	FALSE	FALSE
TTTTCAGTTCTTTGCCACTT	YDR212W	TCP1	0.0308333120477697	0.032451205429039	0.999703468542116	778	127	1	0.0308333120477697	0.0887578681102225	-0.0127379948874959	FALSE	FALSE	FALSE
TCTCAGATATAATAGCGGTA	YLR222C	UTP13	1.04820088386859e-07	4.11673313216454e-07	0.921470780065898	449	107	1	1.04820088386859e-07	5.43911099415824e-07	-0.0429854306646016	TRUE	TRUE	FALSE
TTTGTGGAGGAGTGCTTAAA	YCR028C-A	RIM1	0.00590943193136484	0.00797711637462106	0.183964565564695	1778	156	1	0.00590943193136484	0.0206923270853964	-0.0130781502758767	FALSE	FALSE	FALSE
TACGCAAGAGGAATGTGTAA	YJL176C	SWI3	0	0	1.96026245892669e-12	963	131	8.97993716250226e-11	0	0	-0.158935226344883	TRUE	TRUE	TRUE
GAGCACGTGCTTACCGTCCA	YER017C	AFG3	0.0614811015419384	0.0631660360012136	0.999462962382512	1163	150	1	0.0614811015419384	0.1571227258724	0.00918210527499999	FALSE	FALSE	FALSE
GACGGAGTTGTCGGGTAATG	YPL218W	SAR1	0	0	3.61246285026034e-34	1562	140	1.60915150741041e-31	0	0	-0.192479452070148	TRUE	TRUE	TRUE
TAACTCGCGCAAAGACCGAA	YBR179C	FZO1	0.907434638573469	0.907561875937065	0.999594292983173	890	148	1	0.907434638573469	0.955813818678143	0.00065290813039608	FALSE	FALSE	FALSE
TAATACATATGATCAACTCA	YLR196W	PWP1	0.577134041744372	0.57786147903915	0.999625222940874	1182	149	1	0.577134041744372	0.753798376271765	-0.00281806320025718	FALSE	FALSE	FALSE
AGTGATATTCGCTTCGCTGG	YGL122C	NAB2	0	8.40216785036318e-13	0.0508609006018295	1007	128	0.389496371562052	0	0	-0.0472012516705934	TRUE	TRUE	FALSE
GGCCAGGTAGTAGGTGTCCG	YPL077C	NA	0	2.66453525910038e-15	0.0472728481449711	1089	139	0.366216131812926	0	0	-0.055255713879787	TRUE	TRUE	FALSE
GTGGCTGGTACATTGAAGGT	YHR067W	HTD2	0.225683942405089	0.227291048373824	0.999681771269117	758	141	1	0.225683942405089	0.413556152288365	-0.00944126781320017	FALSE	FALSE	FALSE
GCGCAAAGGAGGGCCAATTC	YJL061W	NUP82	0.717332508144121	0.717847345006543	0.999632265801579	923	131	1	0.717332508144121	0.848908293733537	0.00191599901730966	FALSE	FALSE	FALSE
TCATGACGACCACAAGGGCT	YLR378C	SEC61	0.830928295511443	0.831220519883874	0.999652297781597	808	130	1	0.830928295511443	0.916643499901793	0.00120261140767122	FALSE	FALSE	FALSE
GCTTATGCTATGGGAAGCGT	YLR312W-A	MRPL15	0.00158956283612066	0.00316563777010337	0.108038634920264	595	112	0.717097495687646	0.00158956283612066	0.00609738050582743	0.0190334384845341	FALSE	FALSE	FALSE
TTAGAAACAATTCGAGTCAA	YFR003C	YPI1	0.182114227477895	0.184210421192457	0.999607826833885	905	125	1	0.182114227477895	0.355319971207176	0.00653113717881212	FALSE	FALSE	FALSE
GCCCATAGAGCTAGGCCGGT	YKL180W	RPL17A	0	0	0.0748019615431865	1492	143	0.537421261338055	0	0	-0.0634812186396029	TRUE	TRUE	FALSE
TCACTGTCCACGGACCGCCG	YOL076W	MDM20	0.728066033894424	0.812194545157736	0.501501357409318	573	118	1	0.728066033894424	0.856730572982768	-0.00218220984568117	FALSE	FALSE	FALSE
TCGTGAGGTTTATAGAGAGA	YFR037C	RSC8	0	1.01252339845814e-13	1.55595522417947e-06	494	108	3.04284121645634e-05	1.01252339845814e-13	6.6700082871314e-13	-0.0836349607035914	TRUE	TRUE	TRUE
TTTTCTGAGTTGTTGCGCCT	YGL155W	CDC43	0.180625147862297	0.183052485131854	0.999786237113343	516	102	1	0.180625147862297	0.353441153376882	0.00768777576449052	FALSE	FALSE	FALSE
ATGAAAATACTATATATGGC	YLR002C	NOC3	0	0	2.79595291183714e-13	955	152	1.45571106799417e-11	0	0	-0.174859478852025	TRUE	TRUE	TRUE
GTCATACCCTCAGATTTCAT	YLL027W	ISA1	0.812213746979096	0.812479433486898	0.999807946692443	640	139	1	0.812213746979096	0.906296547782342	-0.00142543673706308	FALSE	FALSE	FALSE
TAACTCTATCTAACTTGTGC	YHR168W	MTG2	0.822597790125019	0.822907510306591	0.999606658531637	1091	133	1	0.822597790125019	0.91153771641691	-0.000966848024372351	FALSE	FALSE	FALSE
TACCACTGCCCATGGGAGAA	YNL178W	RPS3	0	0	0.0698566028259488	213	76	0.50780620259153	0	0	-0.202912402210963	TRUE	TRUE	FALSE
TACATTTTCATTACTTATTT	YHR172W	SPC97	0.0326481762820794	0.0340290944405661	0.999789597841999	912	146	1	0.0326481762820794	0.0931129239606654	-0.012464281046459	FALSE	FALSE	FALSE
TCTTGAGTAAAATAAGGTGA	YER173W	RAD24	0.00115351939502428	0.00142937416037237	0.999638513400461	927	128	1	0.00115351939502428	0.00449794017018952	-0.015582772028312	FALSE	FALSE	FALSE
TTATATATAAAAAGGACCGG	YPL265W	DIP5	0.143857938647956	0.177282328083551	0.0278530402844813	1576	135	0.231186001036202	0.143857938647956	0.299771247573388	-0.00555580836973083	FALSE	FALSE	FALSE
AAATCTCATATAAGCCTGCA	YGL001C	ERG26	0	0	1.05652742504397e-36	1793	149	5.29452305875159e-34	0	0	-0.174590809723765	TRUE	TRUE	TRUE
GTCACAAATTGTCGGGAGTT	YLL011W	SOF1	0.342106873895707	0.34352572784735	0.999709434884052	891	138	1	0.342106873895707	0.547657908950057	0.00575455554760312	FALSE	FALSE	FALSE
GTGTCAGTTTACGTACGCTT	YOR095C	RKI1	0.0169478642934373	0.0182312127385458	0.999699408362207	723	120	1	0.0169478642934373	0.0531784845559635	-0.0137759517746341	FALSE	FALSE	FALSE
TATATGCTGAATTTATTACC	YEL026W	SNU13	0.654796611207507	0.655371727429604	0.999637810725787	879	140	1	0.654796611207507	0.808833612003174	-0.00244164810273358	FALSE	FALSE	FALSE
ATAATTAACAGTCTTGCAGT	YKL019W	RAM2	0.991007607267734	0.991023777300698	0.999754926407515	699	120	1	0.991007607267734	0.9952444897658	6.88563970949975e-05	FALSE	FALSE	FALSE
GTGCAAGGTGAAAGTGGAAT	YKR025W	RPC37	0.162021496344267	0.163858431390297	0.99956836939854	1050	147	1	0.162021496344267	0.326773921054588	0.00723852505034267	FALSE	FALSE	FALSE
GCTCTTTGTAAGATAAATTT	YDR499W	LCD1	0.969059067379819	0.969112292044062	0.999854468319553	531	111	1	0.969059067379819	0.984283104419613	0.000221929443386429	FALSE	FALSE	FALSE
AAGGCATACAAAACAATTAA	YOL096C	COQ3	0.923910931112938	0.924056563005908	0.999792921538737	430	98	1	0.923910931112938	0.962994461942737	0.000701007117399898	FALSE	FALSE	FALSE
GCCCCCTTAGTATCTACGCA	YOR065W	CYT1	0.224470338597186	0.228074311703616	0.937381220819813	702	143	1	0.224470338597186	0.412036073250566	0.00863289587952759	FALSE	FALSE	FALSE
ATGAAAGCCCTATTTTGTGT	YNL173C	MDG1	0.350779557249892	0.352230799425538	0.999867718244258	506	114	1	0.350779557249892	0.555112457653451	-0.00633811675396189	FALSE	FALSE	FALSE
TTGAACCGCCGTGGTTACGA	YJL174W	KRE9	0.820058172426739	0.820326718889265	0.926900091814098	383	96	1	0.820058172426739	0.90982651098051	0.0016185232748534	FALSE	FALSE	FALSE
AATTATGTTTATATTTACCC	YGR083C	GCD2	0.00209091448529009	0.00376272027311331	0.687968419599052	1148	133	1	0.00209091448529009	0.00786425333617652	0.0135325633816656	FALSE	FALSE	FALSE
GTTTTATCTCCGATAGTACG	YLR100W	ERG27	0.539044385902093	0.540021591301514	0.999735515290571	709	118	1	0.539044385902093	0.726072228454315	-0.00329281338074073	FALSE	FALSE	FALSE
GGTATTTGTGCGCCCTTGTT	YBR268W	MRPL37	0.0117276777664805	0.0342366962993215	0.228139313550645	1895	152	1	0.0117276777664805	0.0384857931452616	0.0102265412810731	FALSE	FALSE	FALSE
TCTTTTCTCTGTCGGCGATG	YIR013C	GAT4	0.0386566539074005	0.0406405575735962	0.99983773438539	608	107	1	0.0386566539074005	0.107346863309882	0.0112893007927005	FALSE	FALSE	FALSE
GGAAAAAATGAAGAATTGAT	YCR054C	CTR86	0	0	2.01609961382988e-08	2246	151	5.33784771967326e-07	0	0	-0.0700115026927195	TRUE	TRUE	TRUE
ATGTAGCCGAGTATATTTAA	YGR112W	SHY1	0.244129572130353	0.318146464891333	0.107263269542678	1026	136	0.71431635813388	0.244129572130353	0.435801999503238	-0.00551442497375182	FALSE	FALSE	FALSE
ACTCTTGCAACCTCTTCTTG	YKL078W	DHR2	0.903457476944845	0.903582274255499	0.999688938755818	682	146	1	0.903457476944845	0.954095405818807	-0.000814091756294026	FALSE	FALSE	FALSE
GGTTTGAACAAACAAGAGGC	YLR438C-A	LSM3	0	0	3.18507748819046e-10	2435	157	1.09604941203052e-08	0	0	-0.0653749565259096	TRUE	TRUE	TRUE
AGGAGTCCAGTTAATAGGGA	YHR040W	BCD1	0.144570599330776	0.146995113129522	0.999792598846082	530	106	1	0.144570599330776	0.300654343666623	-0.00986951046280221	FALSE	FALSE	FALSE
GACAGGATACGAGTTTAGGC	YPL143W	RPL33A	1.74370931027568e-08	7.86468117297545e-08	0.999624831506953	1051	136	1	1.74370931027568e-08	9.43910704961521e-08	-0.0272309584031547	FALSE	FALSE	FALSE
GGTTTGCAAAGGGAGAAAGT	YOR202W	HIS3	0.540434760962709	0.550394481222551	0.933441178761559	1664	147	1	0.540434760962709	0.727558559786133	0.00244055119286287	FALSE	FALSE	FALSE
GTGAATAGTGTGTCATTAGA	YNL075W	IMP4	0.228764840325802	0.23094043081391	0.999774473898813	570	104	1	0.228764840325802	0.418055100271702	0.00754798085706257	FALSE	FALSE	FALSE
TGTTGACGTTTTGCCGCTTT	YKR042W	UTH1	0.924872153194666	0.925018676641905	0.999731158062944	678	109	1	0.924872153194666	0.963073108078669	0.000555523093683052	FALSE	FALSE	FALSE
GATCTGCATATACCGAATGA	YLR239C	LIP2	0.03539410604754	0.0369278922660252	0.999420993895825	2400	154	1	0.03539410604754	0.0996319849721635	0.00703076063416933	FALSE	FALSE	FALSE
TCGATAAAACATGTTTGTTT	YGR113W	DAM1	0	0	0.000158450883162301	1479	148	0.00217917526791652	0	0	-0.154271015427346	TRUE	TRUE	TRUE
ATTTAAGTCGCTCATTGCGG	YMR112C	MED11	0.00712404535095545	0.00795030067476066	0.999832462321932	449	110	1	0.00712404535095545	0.024533278169506	-0.0192196647310409	FALSE	FALSE	FALSE
ATACTTGGTACTTTCAAACC	YIL022W	TIM44	5.16253706450698e-14	3.41970896045041e-12	0.999462401233892	1707	148	1	5.16253706450698e-14	3.4490049705127e-13	-0.035646276556614	TRUE	TRUE	FALSE
GAGTCGTCCTTTGACTGACG	YCR054C	CTR86	0.577930320061057	0.578651784082474	0.999490948326109	1199	153	1	0.577930320061057	0.753989808938892	0.00294114003690742	FALSE	FALSE	FALSE
AGATAGAAACTGATGTAAGT	YLR009W	RLP24	3.74330125352262e-06	7.81614629496996e-06	0.999601773641911	787	129	1	3.74330125352262e-06	1.78737618519898e-05	-0.027157829411231	FALSE	FALSE	FALSE
ACGTGAACAGATACGTATAG	YER154W	OXA1	0.0121033051319717	0.0143055158379775	0.867767544348168	402	102	1	0.0121033051319717	0.0394760769906498	0.0203129912589005	FALSE	FALSE	FALSE
ACATAAAGAGACTGAAGACG	YPL255W	BBP1	0	0	1.93241006010143e-05	538	117	0.000314281214237186	0	0	-0.267217114808608	TRUE	TRUE	TRUE
AATTACAACAGAATTAAGAA	YKL152C	GPM1	0.168646709509412	0.170971138872738	0.999675051339155	702	113	1	0.168646709509412	0.33691519315648	0.00792825296078645	FALSE	FALSE	FALSE
ACTAGTGATTAAATTAAACA	YDR086C	SSS1	0.267623972347012	0.269252199188547	0.999631680155508	775	139	1	0.267623972347012	0.462500837746496	-0.00680682672068474	FALSE	FALSE	FALSE
TTAGTGTGTTCGAAGGTACC	YIR011C	STS1	0.0103190854608045	0.0114593415906057	0.999789363546351	514	105	1	0.0103190854608045	0.0344270112939116	-0.0181094529614584	FALSE	FALSE	FALSE
TGGTTGTTGGTCGGCAGCCT	YOR117W	RPT5	0.10963591058505	0.11170991112549	0.99961981836878	773	129	1	0.10963591058505	0.244901391797254	-0.0104355697440068	FALSE	FALSE	FALSE
TCCACGCTATTTGTCATGCG	YPR183W	DPM1	0.65986536732769	0.660466092096198	0.999445442921397	1885	148	1	0.65986536732769	0.812046016876886	-0.00183651021439656	FALSE	FALSE	FALSE
AGGCCGCCTTTTGCGCGCTG	YLL041C	SDH2	0.42972882587558	0.431090664455127	0.999719135248803	647	117	1	0.42972882587558	0.630901484082702	0.00537157553358571	FALSE	FALSE	FALSE
GGAGGTAATGAACTAGACCC	YMR053C	STB2	0.057439374779497	0.0734335126458984	0.558374080217475	1529	133	1	0.057439374779497	0.149171191320773	-0.00695361020268214	FALSE	FALSE	FALSE
TCGCTTCGCTGGTGGCAAAT	YGL122C	NAB2	0	0	0.00330961504170691	845	125	0.034284875199491	0	0	-0.0920813310576546	TRUE	TRUE	TRUE
TTTTCTAGCTCGACAGTCTC	YPL175W	SPT14	0.00191134952486793	0.00243091710900334	0.851655425244497	549	112	1	0.00191134952486793	0.00724163002876474	-0.0200223772793363	FALSE	FALSE	FALSE
GACCTTCATTGCTTACTCAT	YDL204W	RTN2	0.547812132852811	0.594189292231262	0.811797514986574	408	104	1	0.547812132852811	0.733312718163464	0.00422846520406317	FALSE	FALSE	FALSE
TACTACATATTTCCGCGCAG	YMR033W	ARP9	0.433853708381804	0.434558268673671	0.960466467433057	1314	144	1	0.433853708381804	0.634708974470241	0.00336582776707037	FALSE	FALSE	FALSE
AGTTGCTGTTTTCCCCTTTT	YDR191W	HST4	0.197509032516237	0.199382790785892	0.99958377289556	884	135	1	0.197509032516237	0.376648409534413	-0.00882342408747925	FALSE	FALSE	FALSE
TGCATTTTATAAGTTTATTT	YDL098C	SNU23	0.403776154668184	0.427857524711134	0.840700159808571	861	124	1	0.403776154668184	0.607444817409426	0.00386254991052219	FALSE	FALSE	FALSE
AACTATATATGTATGCGGTT	YLR007W	NSE1	0	0	0.374173758317712	1234	150	1	0	0	-0.0723103979293865	TRUE	TRUE	FALSE
TGGTTTGGCTTAAATCTTCG	YER018C	SPC25	0.345914572537521	0.347290799523744	0.999292943431064	2228	158	1	0.345914572537521	0.551702837577367	0.00348591354457653	FALSE	FALSE	FALSE
TCCAATTTGATTTGAAGAGT	YBR089W	NA	0.907704318902308	0.900661876267439	0.125156906751136	1263	153	0.79643498280207	0.907704318902308	0.955813818678143	-0.000512332874695109	FALSE	FALSE	FALSE
TAGCTGTGTCTTTATTTTGC	YKL055C	OAR1	0.499900118210363	0.50081746036044	0.999593916748476	881	144	1	0.499900118210363	0.690506417590021	0.00358795473998273	FALSE	FALSE	FALSE
TTGGATAAAAGAGAATGGTG	YPR168W	NUT2	1.8405427848478e-08	7.30542735194462e-08	0.999821903201128	624	130	1	1.8405427848478e-08	9.94314791517845e-08	-0.0541080593975241	TRUE	TRUE	FALSE
GTGCTGGCATTGTTGTTTTC	YHR050W-A	NA	0.84272573345724	0.84301976051441	0.999705686919837	699	114	1	0.84272573345724	0.921961272533665	0.00121412002081715	FALSE	FALSE	FALSE
GGCATCACGAATAACGAGGC	YJL176C	SWI3	0.452151540940408	0.49175539584942	0.575768859305143	671	113	1	0.452151540940408	0.649588585982414	-0.00399567325244596	FALSE	FALSE	FALSE
AACGTAACGACGTTACCAAT	YKL110C	KTI12	0.960045659064283	0.920277501960753	0.165224611488577	1015	132	0.981489573738361	0.960045659064283	0.980058002274548	-0.0002370190550218	FALSE	FALSE	FALSE
AAGGATATGGTGAATACTAG	YPL176C	TRE1	0.871643057274084	0.871860820973621	0.999605091754378	1013	131	1	0.871643057274084	0.937729789340624	0.000734605441672192	FALSE	FALSE	FALSE
AAGCAAATATTGAGACGAAA	YPR085C	ASA1	0.0970411858389211	0.0991154445024613	0.999459785067114	1614	140	1	0.0970411858389211	0.223510766332973	0.00602063348323959	FALSE	FALSE	FALSE
GTTCTGACTGATAAAAATTA	YFL016C	MDJ1	0.0318736237564962	0.0863166084539142	0.000810858583159344	650	111	0.00973755588403713	0.0863166084539142	0.204190100317212	-0.0110781376419888	FALSE	FALSE	FALSE
TTTACACAACACAATGCTCG	YJR076C	CDC11	0.862968016366503	0.863217976266827	0.999728882093123	571	112	1	0.862968016366503	0.932652276517964	-0.0010520523099389	FALSE	FALSE	FALSE
TTAAATGCAACCTAAGCCTT	YLL035W	GRC3	0.20106135795354	0.216941494522614	0.749801482677738	2028	149	1	0.20106135795354	0.381607222233317	-0.00406228841114433	FALSE	FALSE	FALSE
GACGCACTGGTGGGAAGAAG	YAL041W	CDC24	0	0	0.00223305284664122	729	109	0.0242281701276987	0	0	-0.265206590871955	TRUE	TRUE	TRUE
ATGTCAATCAGACTTGACTG	YOL022C	TSR4	0.475620225571587	0.476897783017543	0.999794349478073	484	102	1	0.475620225571587	0.669542993574612	0.00420952569859573	FALSE	FALSE	FALSE
GAATTGCAGTTTCCCACAAA	YPR133W-A	TOM5	0.819384917513494	0.819709771711534	0.999634657985323	854	123	1	0.819384917513494	0.909442828354883	-0.00111172483048329	FALSE	FALSE	FALSE
AGGGAAAAGGAGCCGAATTT	YKL195W	MIA40	0.373193850076473	0.374526928877576	0.999231611289096	2235	152	1	0.373193850076473	0.577864147281203	0.00342138162096588	FALSE	FALSE	FALSE
AGTAGCTGCTGAACAGTGGA	YHR068W	DYS1	0.0522311401666515	0.0535385559188422	0.587294384964635	697	110	1	0.0522311401666515	0.137878515217664	0.00947730871424569	FALSE	FALSE	FALSE
GGTTGCATGAATAAAAATTC	YFL036W	RPO41	0.999132499656444	0.898457709007565	0.0296701819423612	1836	148	0.245000534308808	0.999132499656444	0.999381815314499	-3.95429341784072e-06	FALSE	FALSE	FALSE
AGGCCGACGTTCCCAGGCAG	YGR090W	UTP22	0	1.11022302462516e-16	0.00298754063417211	1711	136	0.0315165008837921	1.11022302462516e-16	8.16574127377973e-16	-0.0411437728859317	TRUE	TRUE	TRUE
GAATAATATCAATGTCTGTG	YOL008W	COQ10	0.448362625784288	0.449569202719314	0.999681915493457	825	127	1	0.448362625784288	0.647195385472207	0.00380488510991644	FALSE	FALSE	FALSE
TTGTAAAGTGAAGTTCTGCT	YDL133W	SRF1	0.896713887338454	0.89689271195547	0.999709429653324	741	123	1	0.896713887338454	0.95097429989892	0.000689905771422596	FALSE	FALSE	FALSE
ACCCTGCGTAGATACTAAGG	YOR065W	CYT1	0.74149603338017	0.702616160675571	0.0658694282599114	899	145	0.485423782893354	0.74149603338017	0.865733264871375	-0.0021401640681952	FALSE	FALSE	FALSE
ATGATAGTAAGAAGTATGGA	YGR186W	TFG1	0	0	0.00511322812436625	768	128	0.0501809829879665	0	0	-0.33442879895195	TRUE	TRUE	FALSE
ATAATATATCCCAGAATTGA	YPL002C	SNF8	0	1.33226762955019e-15	0.72377417289811	1411	157	1	0	0	-0.0499412162243738	TRUE	TRUE	FALSE
GTTGCGGTTTGTGGAAAAGA	YDR204W	COQ4	5.50781484527363e-05	0.000938733766571165	0.0615228433675293	1248	131	0.46188217052514	5.50781484527363e-05	0.000243418696882903	-0.018919541322158	FALSE	FALSE	FALSE
TGTCACAAATTGTCGGGAGT	YLL011W	SOF1	0.762437409367097	0.762826842116366	0.999495594536438	1493	150	1	0.762437409367097	0.875064645992472	0.00118058143669587	FALSE	FALSE	FALSE
TATAACAATAATCGAAAATG	YDR224C	HTB1	0.232251522571115	0.264317267123159	0.129925574605072	1110	136	0.819624907304066	0.232251522571115	0.421997586858413	-0.00559002273235231	FALSE	FALSE	FALSE
GTAATGGAAAACGCGTCTTC	YNL039W	BDP1	0.758985177083435	0.92204315687236	0.0057019479110339	2178	146	0.05575392481789	0.758985177083435	0.873497583215317	-0.00101325206344811	FALSE	FALSE	FALSE
TGAGGGTATGGTCTCTCCCT	YPR093C	ASR1	0.1142559537618	0.116385275186174	0.999717465246137	1015	131	1	0.1142559537618	0.252440344934847	0.00688163185493276	FALSE	FALSE	FALSE
GGTAATAGTGACTAGCATTT	YGR102C	GTF1	0.000428045814787392	0.00123454497090358	0.414406671179353	1817	148	1	0.000428045814787392	0.00175891506773476	0.0134906118026836	FALSE	FALSE	FALSE
AATATGATTTACCTTCAAAT	YFR042W	KEG1	0.726796208168363	0.57451607403999	0.000406217213485348	3342	155	0.00514541803748107	0.57451607403999	0.751737451538861	0.00195773623331612	FALSE	FALSE	FALSE
ATAAACGTCTTTTGGCAATG	YIR010W	DSN1	0.860043912593954	0.860274067484372	0.999340732394909	1992	145	1	0.860043912593954	0.931501222273133	-0.000660358186893932	FALSE	FALSE	FALSE
AGCTACTATCAGCACTCCGA	YOR210W	RPB10	0.0112475391572728	0.0136856284253786	0.720479220226445	1774	155	1	0.0112475391572728	0.0371228988982528	0.0108168911853107	FALSE	FALSE	FALSE
TCCATTGCAGTGATTTGATT	YPL244C	HUT1	0.533797158530369	0.574372720032909	0.724037779893974	461	103	1	0.533797158530369	0.721783069647153	-0.00367893604670689	FALSE	FALSE	FALSE
TGTGAAGGTTGTGCATATAA	YNL280C	ERG24	0.70305199648813	0.703608222218529	0.999739117750972	747	121	1	0.70305199648813	0.841522104805818	-0.00195505585836499	FALSE	FALSE	FALSE
ATGTTATATACAGATAATAG	YLR116W	MSL5	7.2053156019436e-07	1.88377388821159e-06	0.99986006610115	332	97	1	7.2053156019436e-07	3.58121606824438e-06	-0.0424428411315499	TRUE	TRUE	FALSE
TAGCATTATATTTGAGCCAT	YDR489W	SLD5	1.45912271154458e-08	6.74733459582466e-06	0.00922671540291808	2268	153	0.0857239908465784	1.45912271154458e-08	7.91996396645423e-08	-0.0206648441419496	FALSE	FALSE	FALSE
TACAATAAAATAGAGCCGAA	YOR340C	RPA43	0.750355057657137	0.750752973052426	0.999475728912168	1256	147	1	0.750355057657137	0.87006023969298	0.00162135771957794	FALSE	FALSE	FALSE
GGGCTTTTAAATGAGTCTTA	YPR033C	HTS1	0.041820858649867	0.0434132817678452	0.999444459747245	1456	151	1	0.041820858649867	0.114821172532871	-0.00909856980577309	FALSE	FALSE	FALSE
TGACTACGGAAATATGTCAT	YGR116W	SPT6	0.805926055656362	0.806191182768955	0.999673429691287	798	148	1	0.805926055656362	0.904252332152799	-0.00143309309958018	FALSE	FALSE	FALSE
GTTTCGTCACCGGTCATAAT	YGL007W	BRP1	0	0	0.000721662877962256	1169	144	0.00878041419651194	0	0	-0.0695564206018696	TRUE	TRUE	TRUE
GTAGATAAAATTACGGCATC	YOR256C	TRE2	0	0	1.69190166029485e-07	1221	141	3.85388281597844e-06	0	0	-0.072444669071102	TRUE	TRUE	TRUE
TGTGAATTCGGTGGCAAAAA	YDL126C	CDC48	0.0849576182672445	0.122156066367061	0.161839947266514	797	136	0.968822718594837	0.0849576182672445	0.201391255366203	-0.00923311638927946	FALSE	FALSE	FALSE
ATCTTTATAAATTAGTGCGA	YMR138W	CIN4	0.339244045824462	0.340658916913724	0.999600602025732	925	139	1	0.339244045824462	0.544297031319968	0.00482355853596033	FALSE	FALSE	FALSE
TCAAATGTTTGTGACTTTTC	YDL207W	GLE1	0.512488851029904	0.513708981214157	0.99994430792869	252	78	1	0.512488851029904	0.702929532712873	0.00552901522063885	FALSE	FALSE	FALSE
GATGAGCTTTCCTCGCGTCA	YOL102C	TPT1	0.337385390471702	0.339017808529925	0.999673279465884	699	118	1	0.337385390471702	0.542700376286444	0.00526099278095351	FALSE	FALSE	FALSE
ATACCAGTACTAGGCAACAT	YGR171C	MSM1	0.0411636427543663	0.0426981493364952	0.999420088609795	1520	156	1	0.0411636427543663	0.113288336409802	0.00911713803985286	FALSE	FALSE	FALSE
ATTTTGAAGAAGAGATCCCA	YLR457C	NBP1	0.00196485303917737	0.00292058250942451	0.739916738006218	344	92	1	0.00196485303917737	0.00743380217795421	-0.02371578483754	FALSE	FALSE	FALSE
ATGCTAACGTAGGAAGAATA	YGR218W	CRM1	0	0	1.48068920926515e-08	769	131	4.02446307792813e-07	0	0	-0.34648212660829	TRUE	TRUE	TRUE
TGTATTAATGTTTAGCATTC	YER058W	PET117	0.178067009766259	0.179968289235701	0.999629243934611	827	137	1	0.178067009766259	0.349978724514856	-0.00803620602423451	FALSE	FALSE	FALSE
ACCTTCTTGTTACCCTTCTT	YPR133C	SPN1	0	1.13242748511766e-14	0.220245129521511	138	55	1	0	0	-0.209359652000808	TRUE	TRUE	FALSE
TGATGGGATTGCTGAATGGC	YJL061W	NUP82	0.24484189693515	0.246645315732736	0.999600343340304	904	135	1	0.24484189693515	0.436374285730475	-0.00600450181748914	FALSE	FALSE	FALSE
TGCTGCCGCGAAAAGAGAGA	YJL061W	NUP82	0	0	4.24305391653753e-27	1285	147	9.72023037222798e-25	0	0	-0.215949684414633	TRUE	TRUE	TRUE
ATTGGTACTGGTTTGCTGGT	YDR508C	GNP1	0.134309556279816	0.137872949217776	0.369541545417337	879	129	1	0.134309556279816	0.284706428528632	0.00721976525381256	FALSE	FALSE	FALSE
AGTTAATCCTATATTAATCA	YER171W	RAD3	0	1.61378688190439e-10	5.99962445237935e-06	814	119	0.00010858913963697	1.61378688190439e-10	9.45049629819393e-10	-0.0566007542915464	TRUE	TRUE	TRUE
GTTCAGCAACTAAGCCTTTT	YGR104C	SRB5	0.877552127649434	0.877744613869091	0.99971135068201	578	124	1	0.877552127649434	0.940930240385918	-0.000995400828934188	FALSE	FALSE	FALSE
GGCATTACCCTACATTGTGG	YOL051W	GAL11	0.315382633102254	0.302721002773709	0.772427227720302	1555	149	1	0.315382633102254	0.518810111179249	-0.00477619508842723	FALSE	FALSE	FALSE
AGTATTTCAATTGACCAACG	YDR303C	RSC3	0	0	5.52196829053104e-32	1861	139	2.0125064433399e-29	0	0	-0.225666521832025	TRUE	TRUE	TRUE
AAAATTACCCAATAAAAGAT	YBL019W	APN2	0.721716781947634	0.989782434047423	0.000944360630320732	1641	150	0.0111381074366096	0.989782434047423	0.994371650846891	5.85117591039998e-05	FALSE	FALSE	FALSE
ACTGACATAGCTGTCTTCAA	YLR052W	IES3	0.641395553359991	0.642042756388267	0.999718560421267	777	131	1	0.641395553359991	0.798120645101392	-0.00281986380732535	FALSE	FALSE	FALSE
TATGCTAAACAAATAACTCG	YDL003W	MCD1	0	0	2.19242587022447e-06	1378	145	4.20547144197603e-05	0	0	-0.173785404181763	TRUE	TRUE	TRUE
TGGCTATTTATGATGGCTTG	YOL001W	PHO80	0.0430183320581119	0.0657551767202351	0.184948320193581	1447	138	1	0.0430183320581119	0.117745977504228	0.00761016012025592	FALSE	FALSE	FALSE
TTGCGCCTGTGTTCTTCCGA	YDR178W	SDH4	0.0807046878279125	0.0827965913720123	0.999677602236705	755	123	1	0.0807046878279125	0.193290296308194	0.0093652775271163	FALSE	FALSE	FALSE
GTAATGGTAACCTAAGGCAA	YGL075C	MPS2	0.156678142762931	0.213667661651641	0.0941798841798369	2140	152	0.641575455695779	0.156678142762931	0.318480900235907	-0.00473007702179308	FALSE	FALSE	FALSE
TAACCCTGTTACCCTCGCTC	YBR003W	COQ1	4.92782775107781e-06	1.58988876182153e-05	0.69224273423282	543	119	1	4.92782775107781e-06	2.3362741029208e-05	-0.0312256364650847	FALSE	FALSE	FALSE
ACGAAAAAAGGGTAACTCTT	YDR373W	FRQ1	0	0	0.000263442806412692	667	130	0.00347987548899006	0	0	-0.155392230637925	TRUE	TRUE	TRUE
AGTAGTTATTAAAAGTGTTT	YLR197W	NOP56	0.982489041949304	0.982500157575135	0.999952017018691	183	83	1	0.982489041949304	0.990769138277682	0.000212398665307606	FALSE	FALSE	FALSE
TGAGTTGGGTGGTTCTACGT	YPL075W	GCR1	0	0	1.04441607717237e-17	1021	134	8.8148716913348e-16	0	0	-0.122363939989357	TRUE	TRUE	TRUE
TTGTTTGGTTGTAGGAAGCA	YNR018W	RCF2	0.168541379996681	0.170645579707745	0.999679626312366	706	119	1	0.168541379996681	0.336788694774026	0.00748344205603825	FALSE	FALSE	FALSE
TTGTTGGGAGGACATGGCAA	YOR198C	BFR1	0.233300067410677	0.234727444499179	0.117055837033189	1201	127	0.757509040623171	0.233300067410677	0.423007832552211	0.00478821823435777	FALSE	FALSE	FALSE
GAAATCTCGGCGCTGCTCGT	YOL123W	HRP1	0.0780379718224411	0.0802061712937359	0.999912044360139	720	120	1	0.0780379718224411	0.188624386867909	-0.010111055190331	FALSE	FALSE	FALSE
TAAACGAGTATAGAATTCTT	YLR347C	KAP95	0	0	1.9613877435591e-07	670	108	4.35634540937863e-06	0	0	-0.257528396989951	TRUE	TRUE	TRUE
TTGTAACGATTGGTAAGAAA	YDR224C	HTB1	0	0	2.82625990093701e-06	644	120	5.33198867899128e-05	0	0	-0.141574675609702	TRUE	TRUE	TRUE
AAAAGAAACGCGATAATTAT	YLR007W	NSE1	0	0	8.98411286688526e-07	567	107	1.82828977072807e-05	0	0	-0.0944658871231553	TRUE	TRUE	TRUE
GGTCAAATAGTGTACACATT	YMR078C	CTF18	0.00116990793662453	0.00141104800957881	0.999607679222237	911	140	1	0.00116990793662453	0.00455478235314293	-0.0183313144522619	FALSE	FALSE	FALSE
TATTCGGCGATATTCAGTAG	YIR013C	GAT4	0.471794493736034	0.472912083122453	0.999942832964303	206	74	1	0.471794493736034	0.666667151827561	0.00656822589952222	FALSE	FALSE	FALSE
TGTAACGTTATATAACGCTG	YHR143W-A	RPC10	0	5.03086461378643e-12	0.000908926620970816	913	134	0.0107807302469586	5.03086461378643e-12	3.09535238746936e-11	-0.0637667350428076	TRUE	TRUE	TRUE
AATTTAACATGTATATTGCC	YLR201C	COQ9	0.279817164325568	0.281388179580583	0.999633632854808	1141	145	1	0.279817164325568	0.477601491675129	0.00509321393322107	FALSE	FALSE	FALSE
TATTCAGCTATATGTTGATC	YPL147W	PXA1	0.496748524382089	0.499949871574976	0.893594089333221	1324	145	1	0.496748524382089	0.687574744470167	0.00328936484147581	FALSE	FALSE	FALSE
AGCACAAATAAGACAAAGAA	YOR250C	CLP1	4.44517262221389e-07	1.48878442669531e-05	0.0247585488022022	1125	134	0.208523155773169	4.44517262221389e-07	2.23289153585769e-06	-0.0225743010592667	FALSE	FALSE	FALSE
TTGTGTCACGTGACATTGAA	YLR149C	NA	0.449952175206207	0.45101015775585	0.999573079030423	1107	145	1	0.449952175206207	0.648206035692392	-0.00383793485951206	FALSE	FALSE	FALSE
TACTGGACGGTAGAAAAATT	YGR062C	COX18	1.30484512084195e-12	5.77183245642487e-09	0.0656130033453434	1317	144	0.48442454956074	1.30484512084195e-12	8.26952042196831e-12	-0.0342215208071271	TRUE	TRUE	FALSE
TTTATCCATCTGCACAAACT	YBL074C	AAR2	0.0900579093239364	0.0918125196257802	0.999552485038793	1329	157	1	0.0900579093239364	0.211175965692233	0.0074356148944715	FALSE	FALSE	FALSE
TTTTCCGCACGACCCGGGCC	YKR042W	UTH1	0.000538237694414079	0.000714478214294045	0.999551345343985	1058	127	1	0.000538237694414079	0.0021870509863749	-0.0170970666746656	FALSE	FALSE	FALSE
ATCGGAATTAATTCAATTCC	YML030W	RCF1	0.475054769750763	0.552764988312735	0.270221505584147	2439	154	1	0.475054769750763	0.66921702496782	-0.00257330842907823	FALSE	FALSE	FALSE
ACAGAACAAGAATGTGGCTA	YAL041W	CDC24	0	0	7.99995277339717e-11	1251	134	2.95592725055753e-09	0	0	-0.0775896875802989	TRUE	TRUE	TRUE
TTTTGATTGGCTGCAAAAAA	YDR148C	KGD2	0.0652717495040588	0.136669992716406	0.144254298774389	1628	143	0.888349437460101	0.0652717495040588	0.164382185409198	-0.00699134386302588	FALSE	FALSE	FALSE
AAAAAGCACTCCTCGGGAGG	YDR129C	SAC6	5.45310847588354e-08	1.06622688555991e-06	0.298929790805398	377	99	1	5.45310847588354e-08	2.8913737203147e-07	-0.045886256560038	TRUE	TRUE	FALSE
ATCCATCCTTGTGTATTACC	YPL266W	DIM1	0.51630531198145	0.517377543164767	0.999709102048631	622	114	1	0.51630531198145	0.706351482279059	-0.00374330892395648	FALSE	FALSE	FALSE
ATTTATTGTAGGGTTAGTAA	YGR210C	NA	0.160826291237401	0.162866728233314	0.999637689650723	836	128	1	0.160826291237401	0.324690097418848	-0.00719052352612273	FALSE	FALSE	FALSE
AAGCTCCGTCATCTACATCT	YER012W	PRE1	4.48168169242535e-11	3.33595595591873e-10	0.999950702764351	614	149	1	4.48168169242535e-11	2.66936419971575e-10	-0.0513325814710007	TRUE	TRUE	FALSE
GTGATCCAAACGCTAATGCC	YNR037C	RSM19	0.929202866596811	0.929345278482408	0.999932048556597	446	95	1	0.929202866596811	0.965200749093889	-0.000632000611408299	FALSE	FALSE	FALSE
AAACGCTACCACTGACCAAG	YOR362C	PRE10	0.236230237450931	0.238404477359894	0.999765544786045	514	107	1	0.236230237450931	0.426544552622548	-0.00752635504951135	FALSE	FALSE	FALSE
AAATCAAGAGGGAGAAGAGT	YPL094C	SEC62	0	0	5.54161574965509e-15	767	121	3.52640278418528e-13	0	0	-0.356019142631305	TRUE	TRUE	TRUE
ATTATTCCTCGTATATAAAT	YPL215W	CBP3	2.79998246810464e-13	1.21060939051176e-11	0.999616668793739	870	135	1	2.79998246810464e-13	1.80590985090868e-12	-0.0434650526212783	TRUE	TRUE	FALSE
GTAGGGTTATAACATTATCC	YLL009C	COX17	0.00188842609371631	0.00235974013153817	0.999848141121713	260	74	1	0.00188842609371631	0.00716154777356843	-0.0303727077198469	FALSE	FALSE	FALSE
AGGGGTGTCTGCTACGGTCG	YHR008C	SOD2	6.26609875098438e-13	3.96585431161611e-10	0.0698264208081113	980	143	0.50780620259153	6.26609875098438e-13	4.01882509493134e-12	-0.0348674201359462	TRUE	TRUE	FALSE
TAAACACGTACAGATGTTTT	YGR101W	PCP1	0.660616704761264	0.661153909173817	0.999540517786013	998	151	1	0.660616704761264	0.812046016876886	-0.00287017451347852	FALSE	FALSE	FALSE
ATAGCGCCGTCTTTATTACC	YBR143C	SUP45	0.0184933778994929	0.0196597970778203	0.999623249474792	1079	142	1	0.0184933778994929	0.0574211505113225	0.0104922159100637	FALSE	FALSE	FALSE
TACTCCATGTCTGAGGAGCT	YIR008C	PRI1	0.479378160955814	0.480479034828497	0.999803825585222	514	111	1	0.479378160955814	0.673178265262351	0.00414283866427706	FALSE	FALSE	FALSE
TCGAACGAATCGGAAATATT	YFR028C	CDC14	0.0341143332844873	0.0623823275520408	0.128368519241207	797	125	0.811718286495266	0.0341143332844873	0.096743760149181	-0.0111423821913223	FALSE	FALSE	FALSE
TACGGAAATTATTTCTCAAT	YPR112C	MRD1	0.553014582662661	0.553809117280573	0.999369573996471	1800	156	1	0.553014582662661	0.7369704046752	0.00235632699185245	FALSE	FALSE	FALSE
TGTCTCTTGTCAGACTCCTT	YLR203C	MSS51	0.978429937827627	0.856066749115152	0.401792659473194	189	71	1	0.978429937827627	0.988291900159265	0.000300692703372492	FALSE	FALSE	FALSE
TGATGTAAGAATATCACAAT	YLR261C	VPS63	0.209214641174775	0.219725327346303	0.85535136376477	459	99	1	0.209214641174775	0.393172474987851	-0.00858193657718387	FALSE	FALSE	FALSE
TTCACAGAGGTTTGGTGTAT	YPR161C	SGV1	0.117472381221035	0.154621554678581	0.560774208471515	1028	139	1	0.117472381221035	0.257034956399847	-0.00835196698949603	FALSE	FALSE	FALSE
TTGATCGAGGCGAGGCGAAA	YLR026C	SED5	0	0	1.36028457514281e-07	695	117	3.15224327268643e-06	0	0	-0.450888045789939	TRUE	TRUE	TRUE
AAGAAGTGTTAGCACGCATT	YKL085W	MDH1	0.871861363609044	0.872042469398052	0.999576692394836	988	150	1	0.871861363609044	0.937838796733356	0.000925525228574194	FALSE	FALSE	FALSE
GAGTATACATTAACGATGGC	YIL019W	FAF1	0	1.11022302462516e-16	0.999724851457769	749	135	1	0	0	-0.065844405886389	TRUE	TRUE	FALSE
TTCATCTATTTAGCCGCCAA	YMR076C	PDS5	0.906023754739348	0.906166374411841	0.999453786285689	1290	148	1	0.906023754739348	0.955233093338421	-0.000648613510951257	FALSE	FALSE	FALSE
[truncated: 4,978 more rows]
