# Supplementary material for: Genome-scale analysis of interactions between genetic perturbations and natural variation
Source: Nat Commun. 2024 May 18;15:4234. doi: 10.1038/s41467-024-48626-1 (PMC11102447; doi:10.1038/s41467-024-48626-1)
Supplement: Supplementary file 13 — Supplementary Data 10 [file 41467_2024_48626_MOESM13_ESM.txt]

genotype	TTTTCTCTTTTCGCTTAAAA	TATCCAAATTAACTGATGTG	GTGTATGGCGATATGAGAAT	TTTCCTTCAGTACTATTTCG	TTTCGTAAAAAGGAACCACC	TGGCAGGTTACACAAGATTT	AAATCTAGAGTTAGTATTGG	GAATCAGCAACACCGGAAGA	TACTTAGATCGAAGGGAAAA	TAATGAACAGTGCAAGTGCA	TAAATCATATGAGGAACGCT	ATCACCTGCACACGCTGTCC	GGCGTCGGTGATTAGGTGTC	AATTACTTACCGAAGAAAAT	GTGCCGTAAAGAGTCTAAAC	TGTCCGATAGATTCGTTATT	TCCTTATAACATCTGAGCAG	ATATTCGACTTTTGTATCTC	AGAGATGAGCTTAAATGATC	TTAGTAATACTAGTTGGAAT	TTGTTCTTTGCGTAACACGG	TTTTATATAATCGAAACTAA	TGCCGAGAATGACGACGGTC	GTGGAACACGACGATCAACG	GTAATGCACGGATGTTAAAC	TGAGCGTAGAAGTTGGCCCA	AGCACTGATATACAGGTTGC	ATTGTATACTCCCGATTAAG	GGGTTCATTGCTTGTATAGT	GAACTAAGCATTCTGTTAGA	AGGCAGTTCTAACCAGATTT	AAAAATTAAGGTAAAGGAAA	TCAGAATATTTAAACTGTGA	ATGTTTATAACCAAGACGTT	GTATTTCAATTGACCAACGT	TATAGGTTAGACTATGCAGG	GAGCATTTAGCAATTGTACA	TGCTTCCCGAAAGCCAAACT	AGAGAAGCTGTTGTCAGGGC	TAGTTCTTCCTCCCCTTCGG	AGCAATAAACACTAGAGAGA	TTGTTACTTGCCATTATTTT	GATATTTGGTCAACTACTAA	CTTTTCATCCTACAGTTGTT	TCGGTAACTAAAATCCGTTA	TATACTACTGTATAGGTGAA	GAAGAGAACTTTTGGTTTCT	ATGATGTGTCTTGGTTCTTT	TCCGTTCCTCATGGTGTGAA	GAGCTCTTGAAGTGACTTTA	GAGCGTTCAGTTTTGAGTAC	GGCGGAAGGAGAAAGTTTCA	TTTTGAGACGCATCAATGAC	ATACGGGTAAGCAGTTATTC	GTTTTACCTAGAATGGGGAT	TTTGTTCTTACTTTTGCCAC	TGTTGATTATACTAATCGGA	TACTTTTGACGCGCCTGTCA	GCGCAGAGCACTCGATGACT	ATTGCAGATTATTGTTCACC	TTGTCAGAATACTAACCCTA	GTCAGTTGTACCACTATCTT	CCTGATATGCATCTTTGTGG	ATGCAAGCAGTACTTAAGGA	TGAGAGGATGGTAAAGCAAG	TTGCGCTGCTTGGCCGGCGA	TATATTCTTTAACCAAACAA	ATAGCAAAAAGAAGGAACAT	GTGCGTTGCATAACTTACCA	GCAGGTATGTTGCATAGCAA	TAAGTATTTAAATGACCGAC	TTAAAAAGGGATTAACAATA	TGTCATTTGAATTGTCAGAA	GGCTTCAATATGTGCAATGT	ATTGGTCACTCGTTACGGAA	GTCTACTGCATCGCCTCAAA	TGGATTTTCACGAAGCCTAT	GAAGGAACATCGGTCAGAAA	GATATCCGTACTTTGTAGGA	TTATTGGACTTCAAGACATA	TATCATTTAGATTGTTCATG	TCTTGGAAATAAGCATAAAA	TGAGCGCCATGTCGTCAATA	TGTATTATAGAAGGTGCGTG	CTGGAATCTTTTGTGGATAT	TAATGATTACGAGTCGAAGC	AGAAAATAGGACCCTATATC	GTTTAACCAAAGATCCAAAG	GGTATATACAGTATTTTCCA	GTACTGGTTAAATTAGCCCA	ATATGCTAGTACAACACGTT	AACAGGAGGTCAATCTATTT	ATCCATTAGAACATTGGTTT	TTGCAAGCAGCATGTCTAAT	AAAAGCGCGTCGCTCCTGAT	GCCGCATTGTTTGACCTTAT	GCGGACATAAGGTCACTTTT	GATCCTTATAATATAGTGTG	ATCTGATGAAGGGCACGTAT	TATGCATTGAGATTCATATT	TATTGTTAAAGGTGTAACTG	GCACCAAAAAATCATCTTAG	CAGTATATATAAAATATGGC	TTGAGAGCTGGAATCTTTTG	AAAGAAAGTTGGTAAGAGTA	TGCTAGTATTTACGATCCAC	TGGTTTGATTTATTTTGGTT	ATATACTCTCTCTTTGCGGC	GAACGCTGTACGGGACGATG	ATATAAAGAAGTTGCTGTGC	AGTAGTAAATATCAGAAGAT	ACGAATGCTTATGTCTGTTT	TGGTATTTGGTTTTACAAAG	GATCGGCGAGGAATATCCTG	GCGAATCATAGACCTCTTCT	AGGTGCGTATTACCTTCTGC	TTTGGCTCGGCTGCTGTAAC	GTTCTTCAATCAGTAATACT	CAATTCGAAGAAGTACTAAG	AAAAGGAAAAAGTAATTAGG	AGTGGACATAGTCCTTCATT	ACGGGTAATGCTCATCCATT	GGGTAACATGTAACACTTTC	ATTTGTATTCTAATGCTTGT	TAAAACTTTCTGCTCTCAGC	GGTGCTTGCTGACAAATTCA	ATTGCTTTTCCATTCTTCCA	TTTTCTTCATGCGATGAGCA	AACATAAAAAACATGAGAGG	GAGTTCTTTAACAATTTTAA	TTTGTCTATTAATGTTGCGA	TATCCATCGAACTTTACTAA	AGCTTATTTCTTGCACAAGA	ATAGTAAGAAACAATAATAC	GTGGCGGAATACGCTGGGGA	TTAACGAGGTGTGATTCAGC	ACCTATGCACGACTTGCATG	TGGCTTTAAAAAGGAAGCAA	CCATGTTCAGTTACCCGGCC	GAATTATCTCTAACGGCTAA	AAATCAACCAACTTTTATTC	GAATGGCTGAACTATGCACT	TGTTAGTATTTAAGCTTATT	ATTTTGTTCAAGGAAGAATA	GCCAAATATTTCCGTGCGAG	AGAAAAATAGTTGCGGTTTG	AGGTCACAACCTGGACATGG	TATAGGGCAATTACTATTCT	ACGGCAATCAAGTGGAAGTT	GTCATATGATAATGCTTGGT	ATACAACTACAATTTGTACA	CACTTTGCCTAGCCATTTGG	TTATTAAACAATGCATTTAT	ACGGGTAATACTGCTTCCAT	AGTTTGAAGCTCTATTTGCA	GGCGCTTGAACTTGTGTTGT	GCCAACCATAATGGATGAAT	TAAACTGAGTATCGAACTCA	AGGGAAGTCACGGTAACTAA	TTCAGCCAACAAAAATTCAT	ACCCTTCTACTGAGTTATTT	AGAAGCGGGAAGAGGACTAA	TTTCGCGACGAGGCAGGGGC	GCATCCATAAATGACAACGC	GAATCTTCCATGACCAATAA	TAATAAAAGATTGTATGGTT	TTTCCTACTCGGCGACTTCA	CACTTTGAATTTATTCTAGT	TGTTTATCCTAGTTTGGATG	GCAAAGTGGGAAGGAGGGGT	TTCACTTGGGGGGAACATCT	CGGGTAATACTGCTTCCATT	TATACTTGTATATATAATTT	TGTTTGAACTTTCCTGCCGG	TAGTCGGAATGAGGTCTCGC	GTGGCGGTAGAGGGTTTATT	TTGTATTGAAACGATATAAG	AGCATATACATATATATATG	TTAGACTAGTGTGATTTGCA	GGAAGTAATCGTTGTTATAA	GTAATCTCTTTTGCGCTTCG	AATATCACCCTCTTGGTCAG	TTGGTCTGTGTGATCCCAGC	TGATGATTCAGAAACATCAA	TTTACTCATCATCCATCGAG	TCTTTTATGTAGTTTATAAT	TAACCAGTATTTCCCTTTAT	ATCGGATGACTCATGATGAC	AACAACATTTCAGAAGGGCA	GGAGCATTTCATGTATAAAT	TCCCTTGCCAATAAAGTTGG	ACGAAGGCGGCCTTTCCGAG	GGCAGTTCCGTTTAGCTCAT	AAAATTTGGCATATTTCTAA	TACATCATAGGGATTTCAAA	AACGTAGGACCGCATTGAAC	GACGAAACTAACTAAAATGT	TTTCATTCTATTTAAAAACG	AAGGGACTTCTATTAGTGAT	GGCCTTTGTCAATTGCACTT	CCACGCTATTTGTCATGCGA	GTTATGTATTAATCTTCCTA	TGTGAAGCATTGCTTCATGG	ATGAGATGATGAGTGTGATT	AACGACGACGGCGCGGAGGC	TTCTTCATATATGGTTGTCA	AACCAAAACATACACCATTT	TGAACCGATGCTTCTTTGAT	TATGTGTGAATTATTTTGTC	TACACCACTCGTGCGTCCCT	TATGGCGTTAACTTTCGCGT	TTTTCGAATCTTGTTCAGTC	ATTGAAGACGTTATATAAAG	ACCAACAAACAAGTATCTAA	TTTCGGTGGCAAAATGCAAA	TACATTATAGAAACAAAGTG	TTAGGGAAGAGCAGGCAACA	AATAATTTAGGGTTATGCAT	TAGAATATTCTAGCCCCATC	TATCGTGTTTATTTTCTTAG	TAGATAGATCCAGAAGATGA	TGTAATTGTTTGCCAAACGT	GTCTCTTATTGATCAATCTC	ACAGATCCGCTCCTTAGATG	AGCAGAATGACTGGGAAAGG	GCTTGAGTCACTGAATGTCT	AGAGAGGTAGTAGCAAGAGT	TGATGCATTCACTCTCAGTT	TCATGTATTGATGCAAATCA	AACAATAGTCTTTTAACATG	GTCTCCCAACCCGGATGAAG	GTTCTGTCTTTGTTTTCGTT	AATTCTTGTCATTGCATAGA	TTACAACTTTCTAAAGCTGG	AGCGATAACCGAGACATGCA	TAGATGAGATTATCGCATAA	TATGAAGAGAATATTAGAAC	GAGATATATTATTTTGATGC	ATTTTAGATGCTCATCGCGA	TATTTTCATCTTGGAAATTT	GTTATTCGGGTAATACATTA	AATAAAAGGCAATACTACGT	GGGAATATCCTTGCGCTGCT	GGCTTACGAGTCTACGTGTA	GAACTCTAATACCTTTAGTT	TAGGAAAGACTTCTGGTGGA	ATGATTGGCAAAGGGACTGC	ATCCAACAGTGTACAATACC	CAAGGAAGGGCAAAGCATTG	GAAAATCCAAAGGAAAAGAT	TGTACCAATATATACATATA	AAAGAGGCAAAACGTAAATA	ATATAGAGATGTCGAATACT	ACGTTCTGTTCAAAAAAGTA	TGCGGTGGATTTACGTCAAT	GGATCTCGGAAGGGTAAGAG	TATTTTGAAGAAGCAATGTA	TACTGCTTTGTCTCTTTCTT	TTTTATGTTGGCCATAAACT	TACACGCGATTCCGCCATCT	GGTTGCTGTGGTAGTACGTT	AGCAAGTTCATGAACAGACC	AGAAAAGAAATGACAGGCAG	ATGTATATTGCCGGGTTCAG	TACTCTCTTTGTGAAAAGGG	ATACACTGGTATTCCCTTTG	AAATCACTAAGCCAGCACAA	GTTGTAGGAAGCAAGGGTTG	GGAATAGATATTTGCATATT	TAGGTCTGCACCAACAGTTA	ATGAGGATATATGATATTTT	TATTGGTCAGACGCTCCCCA	GGAAACAGAAGTAGGAAAGA	ACGAGCCTCTTGAGGCTGGA	GATGCGATGAATTAAAACCT	GAGATGAAATTCATACAAAA	AGATGAAAACACAATACAAA	GCCATAAGTCATCTTCGAGC	AAGAATGGGATATCCTTTTA	GTTAAGGCGGCCTACTGCTT	AAATACATACTATCAAAGTA	TAGAGAGTTCCTTCTGCAAG	TTTGCCACCACATATTGGCC	TAATAGAATAAGTTCTAGGC	AAAAATAAGGTATAAATCGT	ATAAAACCAGAACACTTTAA	GGCATTATTTCCACTTGCAA	TTAAACAGCAATAGAACCAG	ACATAGCCCTATAGGATATG	AGGCTAACGGATATAAGACG	TGCAGATCGTTCCACACTGC	ACCGAGTGAGTCAGCGTGAT	TAGTAATGGTTGAACCAGCA	TTAACCCCGTGTGGTTGTTT	ATGAGAGGCCCTTTCTTCTC	AAGAAATAAAAAGACTGAAA	GTCGCGAGATATTTGTTTTC	ATACAATTTATTGTTTTAAT	GGCTATCCGTGCTGTGTGAT	ATCACGTGTAGCGTTTCTGC	AATGTGGCTGAGCTCCAGTA	AAAGGTGCAAGTGGAAAGAA	GGAAGAAATGTAATGACAGT	TTATGCGTGCAACTATCCTT	GGCTACCTGCACCATCTCAA	TTGAAACGATATAAGAGGAG	GTGTTGCGTGGCTCTGATGA	ACTATCTGCTGCGAATTTTA	CGGAAGCTAGTTTCCATATT	GCCATCCCTACGAAGTTATT	GAATTAGCAGATCTAACGAC	TCACCTTTCGCCAATGTAAT	AGAATGGTTTATTTTCAGGT	TTCCACCAACTTTATTGGCA	GTCGCAAGCAATGTTAGATA	AAGGGACCTATAGAAGAGTT	ATACAAATAATATATTATGA	TAAAACCTTTGAGATGGTGC	GCGTCGTGCAGCGTGACAAG	AATGGTCTCCTGTTTAAGTT	GGTATCGTGTGTACGTTGAG	GGAAAGTATTTGCGCTGTTA	ACGTATGAGCATGCGTTTGA	CGATTCAAAGAGATCATTTA	TATTTGCCTCTTTCTCAAAC	ATATCGTTTTCATCATCTTC	AGTAGGATGAAAATGCTTCA	GTGGATTTTCACGAAGCCTA	GTATGATAGAGTTGTATTAG	AAAAAATGAAGCTACAAGTC	TATTGTACGACTTTTATAAC	ATGTAGGTAGTCTATTTATC	TGATCAAACACAAGAGACTA	TCGACCCTATTTGAAGGTAG	TCCCGTTTCTTTTCGCGAGG	TTTCTGAGAAATATCCCTTC	GGCCAGTCCAAGCGCACAAG	TGTATTGTAGAAGGGTCTCT	GTATATAGGTATATGCTGTC	TATAATCGAAACTAATGGAG	TCGGTATTGTTGTTGAAGAT	TTTGCCAGAAAAAGAAACGG	AAGGAGAGAGAAATATTGCA	GGTGGAACCGATATGTTGTT	ATCTTCTTTATTGAGACTAG	ATTGTCTTTAATTGAAACTT	TCTGTGTTACGCCCACAAAC	CGAGCTACGAATATTTTGGG	AGGAACTTTATTAAGACAAT	ATTTACGTAACGCGGGGATG	ATTCTGGGTAAATTGTGGGT	TGCGAAGATGTTTGAGTTGT	ATGAAAGAAGTTCAAATTAT	AACGATATGTTACGTATTCC	TGCCATTGTTTTGTTGTCGT	AGAACACCAGTAGGCTGTAT	AGGCCGCCTTCGTCGCTCAT	ATATGAGTTATTGACAATCC	AATATCAAAGGGAAGACTGC	TTGTTCCTTATATTTTCTCT	AATTTGTATATTATTCACCT	GGGTCTGAAAAGAAGATAGT	TTCATGATAGACTTTGTGCG	TTCGGATAAATTGTGAAGCG	AAATAAGATTTGTTTCTCGT	TTCAATATTTGGCCCACTTA	GGCAAAGCAAGCTTTATCTT	ATCTCGGTTCGAAGTAAAGC	GATAACCTTACTTTTAATTT	GGCCCAAGCTCGCCCCTTCA	TGTTGTTTTCGTTTCGTGCT	GATGATATTTACGAAATTAG	CCCTGTAACATCCATACATT	TAATGGAAAACGCGTCTTCT	AGGATGATCAAGGCGGCAGG	TAAAAGAGAGGCTTCGAGAG	ATTCTAGCAACCAATACAAC	GTGGTTGAAAAACCCGTAAA	TTACTTTCTACATTCATAGA	GGTAGGAACAAGTCGACTCT	GTTAGGCGTGGTGCTAAAGA	ATTTCACAGGTCACTTAGTG	TATTAGCTGTCTATTGATTA	GGAAAAGTTTCACAAGAATC	AAGGAAAAAGGTCCTTAGTA	TAATCTCGTATTCTCGCATC	GTTGCAACCGATATCTGGAT	TTTCATCCGTCAAAGGGCAT	GAACCCGCAATTCATGATTT	CTGTGTTGAGTAGTCTATAT	GCGAAAGGATATATTGACTG	ATTCCATCAGCCATCTCAAG	AACTGTTTCTAGTTTCCCTT	AAAATCTGCACAAAGGAATA	TTAGTAAGATTATACTGAAA	GGCATTCACTCAGCGTTCAT	TGCTATGATGTTCAACGCAA	TGAGAAAGAACAGAAGTAAA	TACTTACCAACATTAAGCAT	AAGCAAAGATCCGTTAAATA	ACTTTACGATTGAACACCTA	GATGTATGTTTCTCTTTGTA	ATAGGGGCAAAGTCTGAGAA	GGTTAAATGTTTGCTACAAT	GAATACTTGGGACGATGTAT	ATATAGAACGGGAATTTGGA	ATCTAATCCCCTGGGCGCCG	GGTGGACTTTGTTTTGATAG	GAATGGTTTATTTTCAGGTA	TAAGAAAAACATAGACTTGT	CCTCCTTTGTAACAAACGAG	AAAGCAGCATGAGAAAACGA	AGGCCGTGCGCACTCTGACA	TCAGTCAGCAAACTATGATC	TCTTGAAAATGTCTCAAATT	AGTACGTGGGCCTTTATTTA	GTATGATACCCGCTCGTGAA	GTAGCTAGCTTGTATATTTT	GGTAAAGCAAGAGGCATTTA	TTCATTTGTATGATGGTTCA	TTATATGATATTTGGATATT	GCTAATTGGCGTCGGTGATT	GAGAAGATCCGCCACAAGAG	GCATGGCGCGAAGTCTCTCA	AGGCAGGGGGCGGTGGAACC	CAACATTGAATTAGTTCGTG	ATTAAACTAAACACCCCCCT	AACGTTTTCAAAAGAGGGTG	TGAACGTGGAAGAGCAGACG	AAACTGCTGCAGTTTCATCG	GCGTTGTACGAACAGCGCGG	AAGCGCTGGACCAAGGGATC	GCCAGTCAGTGATTATTACC	AAGATGGAAGCAAGACGGTA	AAGCTGAGTTGGGCACTGAT	AAATCAATTTTGAGGAAAAC	GGCAATAGATTGTGATTAAT	ATGTTTCTATCATCGGAGTA	TGCACAGAAGTTAGAAGATG	GTAACGGGGTGTCACTGTCA	GGTTGCAGCAGTGCTCGCGC	GTAGGTGAATGTCCCGCCGG	TGATTTATTGATAAAGTCAC	TGTTCGTTTGTATGTAGTTT	TATTATGAAAGTTACATATG	TTGTTTCTCGCTTACTCCTG	GGTGTCCGGTCGCTATTTCC	GCAAGGATCTTCTGAATATT	GAGAGATATTACCTGCAAAA	TTTGGCACTAATCAATTAGA	TTTCATCTATTTAGCCGCCA	TTAAATCACCAATTCAAAGA	CACCTGTGCCTTTTGGTATT	ATACAAGCAATGAACCCTTA	TTGATAGCGGATATTTATAT	CGTGAACAGATACGTATAGA	AGTTGCGATGCGCCAACTCC	GATTTTGTTGATTTACGTGG	GCAGATTGTTTAAGAAAAGC	GAGAGTAGTTACATATGTAG	TACGTTATTGGCATTTTCAC	TATTAATAGGTGCTTCTTCC	AAACGTCCTCTTCTCTCTTA	ACTTAATAAATTATTTCCTC	TTTAGGAAACTAGGTGGGAG	TGCTCGCGCCGGTTTTCGAT	TCTCTCCGGGGTCTAAGAAA	ATGTGGTCCTTTCGGCGATT	ACGAAACTCAGAATTTATAA	ATATGTAGTCGCATCTTGAT	CGGCCCTCGTATAAGCCGCA	GAAAAATTCATTACCCTCTG	ACATATAAGTATACGCAAAT	GATTGACGGGTAACCCTAAA	ATAATTTACCAATAACGAAA	AGGGGAACGATAATATATAA	GGAGTTTTCATTTTATTCGC	GCTGAGTGAATGCCGAGAAG	TGACTCAGAAGAGAAAACAG	GGTTTAAAGCGAAGAGGTAA	AAAAAGAGCCCTTCAGACAT	GGAAGAAAGACGCAATCAAT	AAGAGCTTTTCTAGATATTA	ATAGCAAGAAAGTGAGTGCT	GTGACATATATCACTGTTGA	TAATGGTCATCGCGTACGAA	AAATATACGTGCTAGAAAAA	AATTAAATTTTAATCCGTTG	TTCGCAGTTATCATCTAACC	ATTATGATCATCTATCATTC	TGGAGTCTGTTTGGTAATGT	GCTAGATTTACCAATATCAA	TTGCTACACATGTCTAACTA	GTGGCGGATCTTCTCAATGC	GGTGATCATCAGCTACGAAT	CATAGTTAAGTTGCGCCAAA	GATTCGCTAAATGTAATCAA	AAGTACTGCGCTAATAATTC	GCAGTCTTTTCAAATTTTCC	ATAGTCATCTCTTGATGTCA	TCCAAAAAATTAGCTGGACT	GCTGGCTGGAGAACAATAGC	TATCTTGTATACAATATTCA	GTGTCCTAACTAAAATAATT	TCTAATATGCAGCAAGTTAC	TACCCGATTGGGCACCCGGC	TTTCTTCCATCATTTTGTAA	GAGCCGCGAACGGGTAAGTA	GTGAAGGGGTAGAAGCGCAC	GTAACGAGTTTGTAGATTAG	AGGTAATAATCACTGACTGG	TAGTATTTTCAGGACTTAAA	AATAATAGAGCAGTTAGGTG	AGAGGATGTCAACAATTAAT	GTCGTAGTGAATGACACAAG	TCCCTTGGACATCACTGACA	GAGCTACAAAGAAAACTGAA	AGCCCCGCTACCCGCATAAC	AAAATCATAACCACTGATTA	TCAAAAAGTGTGTCAGAGGT	TATTATGAAATCGTTGGAGA	AAAATTGCTTACCCGCACTG	AAGTACACAATGGATAGAAC	AATGTGTTTGAAGACAGTGG	GAAAAAAGTTTCCCGTACAA	AATTTGTATGAAATGCTCAG	AAATTTTCAGTCGCTTTACA	AACACTTTATTTATTCATCG	TTATTTAGGAATTCTTACTC	AGAACTCACCGTCAAGAGGA	AAAGGTGAAGGTTTCCCCAG	AAATACGGAGGAATACGATA	TGAGGATACAGACAATTTGA	TCTTATGTTTGGCGTGCTAA	ATTTTAACAACAACAATATG	AATATACACTTCAGCAGAGG	GAGCCTTTAGTAAAGTTCGA	TACATATAATAAGTCCAAGA	AGTCGTATTCTTCCACATCA	GTGAAAAAGGCGTCTTTTGG	TATCTTGGCTTTGTCTCTAT	GGAAGCAATGAGCTGGCAAC	TTGAAGTTTGGTCTTGGATT	TTGAGTAATATCACCTTACA	GTGAACCATTTATACAGAAT	TATAAACAATCCTGTTGTCT	AAAGCTGTATCACTTTCAAC	GGCATGCAAGGTTGCAATTT	GTAAAGTAGAGTGGTTTAAT	ACGTGATCACTTACCAAATT	TAGCCTAGCCTACGAGTTGT	TGTTACGGCCGAGGAAGAAC	TGAACGGCTTAAACAACGAA	TACATTTAGATTATTTCTTT	ATTAACTTGGATAGTGACGT	TTCTCTGTGTGTGCTACCAC	AATAAAGCAGAAAGGCGAAA	GCGGCGACTATTTCCGAAAC	GTGGAAGACAGTTAGTTACC	ACCGGATGAAAGCGGGGAGC	AGAGATTAGGCCGTCGAGTG	TTTGTTTCTTTATTAACCAA	TAATCAGCTTGTAGATTTTC	TTCTAGAAAGCAATGAAAAA	AGAGGTTGATATAGCTAAGT	AGAATCAACAAATGCAAACA	TCCGGTTGCACGGAAAGAAG	GCGATCAATATACAAATAGA	ATAATTGTAAAGGAAGAAGA	ATATAATGAATACACATGGA	AACAACAAAACGTTGGAATA	ATAACAAACAACGAGAAAAA	AGGACTTGTTTCCACCCAGG	AAGACCTACTTGCCCAAAAG	TGTGACGGTCTTGCATGTAC	ATTTTCCCGTAGAAGCTGTG	GATATTACACCTTCTTTTGC	TCTAAATATACTACCAAACA	AGAAAATTAAAGGCTGGCAT	ACCTTTTCTACTAACAAAAT	TCCACATGAAAGCAGCCGGT	GATTAAAGTGGAAAGGGCAT	AAACACTATTTCCTCACTCT	TTGTTATGGAAGCAATGAGC	GGCTTACACGATTCCAGCTA	ACAAATAAAATCAGTCCATG	AAGCTAAAAATTTGGCGATG	GGATAATACAGGAATAGAAC	GTGTTTCGTGACATCATTGA	GCCATGAAAAATTTAACCAG	AACATAAAACAGTACACATA	ATTCGATGAGATTCTCGGAA	TTGAATGACTTCAATCCGTA	GCATTTAGGGCGAACGAACT	GATCAGGAAATTACCCACTT	AAGTACAAGGACCAAGGCAA	AAAAATTGCCTATTACGTTA	AAGGATATATTGACTGAGGT	ATTACTTGCACTTACTTTGA	ATCGTCCGTGTTAATAATTA	TACCGCTTCCATCATTAGGA	GAGTGGCTGGATGAGAAGTA	GATTGAACACAGCAATCTAC	TCGGTAAGAAAAGGCCGTGC	TTTATCACTAAATAGCTACC	ATAATTGCAACTTAAAAATA	GGAAGAGGGTACCGACTTGT	TCACGAAACCGCGCCTCGTT	TTCGCGACGAGGCAGGGGCG	TACGCACTATATAAACTTTC	AGAGTGTTTTGAGCAATCAA	TAAATCATTCCTACCTTTGC	AGCAGCGAGAACACGACCAC	TTCCTACAAATATAAACAAC	TTTGGTGCAGCTGACAGCGC	ATGTAAGTTGGAGATAGGGT	GTCGTCATGACAGGTAACTA	TTTGATCATTTTATTGGCAT	GGTGGCATGTCTTTGAAGAA	AGAAAGAAAGAAAAACAAAT	AATGAGATATGAAAAATCGT	GGGCATGAAATGAAACTATT	AAAGTGCAAGATGATGGTGA	ACCCGGGTAATACACAAGGA	GGAGTTGGAGATTCAATTTC	AGTAGTTTATGGAATGCTAA	AGTGGAGTTTGATATAGTGG	TGCTTTTATACAAAAAGTTT	AGAACAATCATGAAGCAAAT	CGGGGCCATCCTGAGGCGGT	AACCGTGCAAAACTTAACAT	TCGAGAAATGGCCGCACGAA	ACCGTGTAATCGAGCCCTTG	TGAGTGAATGCCGAGAAGGG	AATATATTTATCACTTATAA	GAGAGAATTAACTGCGACCG	GCCATCCAAAAATTGTATAG	CAAGAGAACGGTATAACAAA	GGTCATATAGTAAAAAGCTT	TCATCGCCAATGAAAATTTT	TTTAATCATGATCAACGGAT	GTAGTTTCTTCCAACTAGTT	TAACGATTATTGCATTGCTA	TAATACCACAGGAACAAAGC	AAACGGGCAAAGTCGCAATA	TCGAATAAGCATATTTGGAA	ATCTACCCACTATATTTAGT	GCACAAAAAATGCGGAAGCC	AGTACTCTTTCCAAGGGAGC	AATGGTTGATCCTTCTCTCC	GCAGTTTCTTCTTCCCATGA	TTATTAGCATAATAGCACAC	ATCATAGACCTTCCTAATGA	GATCTTGTCCCATTCCAAGG	GAAGATCATGAATCAATGGT	ACACGTTGTAAATTCACCAA	TACGTAATATAATATTCTGT	ATGGAATTCTCCCCTTAGCC	TGCATTGTTTAATAATAAGT	TAAACGAGCAGCTGGAGACT	AAAGTATAGAGAAACAGAAG	ATAGCAATGGGTAGTTTGTC	ATATACTGAATGGAGCAATT	GTACCTTAGAGAAGCCACAA	GTAGGTCTTTCTGCACGGCC	AACATTAATTCTCCCTTACA	TGGTTTATTTGCCGTCACTG	GCATATGAGAGTTCATCAAT	TTCCGGTCCGCTTACGACAT	TTAAGACTGGAAAACAATTT	GCATATACACTCTTCTGCAG	AGTAATAGTTTTGAACTGGC	AGGACAAAGGGAAGCCAAAG	GGTTTAGCCAAGGTACTACT	AGGCATACAAAACAATTAAA	AGTTGTTATATATGTATTGC	CAAGCGAAGAAAGGAGATTT	GCAAAATTTATCTCATTATC	AGTAGAAAGGGAAAATATAC	AATAGAAGCATATGTTTTAA	AGGTCCTCTTCCAGTTAAAA	TCAAACTAAAATAACATCAT	GAAGCAATGAGCTGGCAACT	ATACGGAAAAGCTACAATTT	TTACTGGACGGTAGAAAAAT	AACCACTTGTGCGCTTGGAC	TACCAGCAGCTTCGTGGTCT	AACATTGAAGTTCTTTCCAT	AATCAGAGGTAAAGTGCTTT	AAATTTTCAATGGCCTTTTC	TGCGCTAATAGCGTTGAGGC	TTCTGCACCATTTATTTCCT	TATTGTTAATATATAAGCGT	AAGCATGCCATCCTATGTAA	TTCTCCTCCTCTTCACTCCC	AAGCTAAATAAAGGAGGTCA	TAATATCCGCCATTGTATTA	GGCGCTGGACCCCAAGAGTC	TTTGCAAGCAAATAATTTGT	TATTATATTAAGTTCAATGT	GGCAGTAGCGATGAGGGTAA	GCATCCTTACGTGCGTGAGA	ACCTTCAAATAGGGTCGATT	ATAAAAGCACCACCTTCTAC	TAGATTGAACCGCCTTTCCC	ATTACTTTTATCATGAGCAA	AATTACTCGTTGCTGACAAA	AAAAATGAAAATCATTACCG	ATTTAGTTCTTCCTCCCCTT	GATATATCGTGATTTACAAC	AGTACTCAATAGTAACATAT	CCATTTTATTGTGCGTTCAT	ATTTATTGTCGCCCTTTACG	TTTCAAAGTTATTCGTACTT	TTACTTTTGCAAGAGTTTGT	TTCATACTTAACTACTAGTA	TTCAACTGGATACAAAGCCT	AATTTATTCGAACTCAGAAT	TGTCGGGTAACGATTCAACC	ATGGTCGTTTAACGAAAGAA	GGGAGTTTAACTTGCTCTTT	GATAATAAGAGGGAAGCTTA	AAACGCCAAAAGGCTTATGC	TGAAGAAGAAAGAAAGAGCT	TTTGTTCATTAGAATTTGGA	AAACGACAGGAGCATCGTGT	GTACAGATGGAAATTTATGT	TAAATTGAACTCGCAATATT	TTTCCTGAGGATTTTCGGTA	AGCGGGAACGGTATTCGTGC	TTCTACAACATTGGTTAGTT	AATGATGGAAGCGGTAAAGA	TTACCCGCTTTTACAATAAA	TTAACACATTATTTTAGTAA	GCGTTTGCAAAAAGTGAAAA	AGATAAAAATCAAATTGTGT	TGTCGAACTTGGTTTGCAAA	AAAATAAGACCAAAATGTTT	TATAGTAGAGGTATATTCTC	TGACCCTAAGTTTTAGAGTT	AAATATCATGCTCATCTCAT	ACCGTGCCTTAGTGAGATTT	TTTTCCCTTCTTCTTGCAGA	TTATACCAATTATGCAAATT	GCACTCTTATTGTGGTTACC	TTTTCCTTCAGTACTATTTC	AGGGTTACACTCAATCACGT	AGTTCGATAAGAGGTGAAGT	TTTTGAACAAAAAGCCGTTA	TTTGAAGTTTTGCTTCGTAT	AATAGTACGATATCCATGTG	TGTTGTTCTTTGCGTAACAC	TTTTACTTGGTATAATTTTC	TATCACATAAGATTATATCA	GAGACCCCTTTGAGCGGCCG	ACTACTATTATCATAACAAA	TTCATTTACTGCAACCTGAT	TGATTTACATCAGGCTCCAC	CTAGTAAGTATTGCGCTAGG	GACTGGGATACAAGTGAAAG	TTCATTATTGTTGTATTGCC	TTTCCATAAAGAGCACGTGC	AAAGTTCGGGGATACCTCAG	TAAAATGCCATCGAACTATC	TAGTAAGACCAAAATTAATT	GAAGTAATTAAAGATCATGT	AATACAAGAGGTCATATTTC	AAAAAGATCACATACAAGAC	ACTGCTTATATACATTCCAC	AGAAGTGTTCAACAATATTC	AAGATAAAGAGGAATATGGA	GGCAGACGTGAGAGAAGAAA	AGTATATCACGTCAAAAAAC	TATTCCGCTTATGTATCTTA	ATGGCAGATGGACCACCTTG	GATAGCCAAAAGGGCGCATC	TATTACTGTGATTTGTCTTC	GTTTAGCTCAGTGCAAAACG	TCATTAAAACAATAAAAGAC	GGGAAGAAATTTTGAGAGGT	ATCAAAACTAAGGTCCTGCC	TTAGGAGGCGTGTTGTTAAT	AAGGTGATGTAATAATAAAT	TTCTGTTTCTTTTCTCCCGA	TAAATCAAAAGAGGGACAAA	AAACCGGAAGCCGGAAGGTC	GACTTAGATCACTTTGCACG	TGAAATTGTTTCTGATGTCA	ATGGTCTGTTTCATTTATGA	TATTATCACCAATAACGGGT	TGTGTATTACCCGGGTTAGA	GAACGTAGTCCGAGAAACAG	TCATGTTCGTCAGACGTGAT	TCGACTAATTTCATGACAGT	GACGGAAACGCGCTTTATTA	CAAAAATCGTTAATCACGCC	TTGTAAAGCAGTTCTTAAAT	ACTCTCTTTGTGAAAAGGGA	ACAATAGATTGGCTTTAAAA	TGACACCACGCCCAAGATAG	ATAAGAGAGAAGAGGACGTT	TTCCGAATTGTGTGTCTCCG	TATTATTCTTTATTTTGAGC	AGAGCGTGAATTTTACAGAA	TAACTTTGCATTATTATTGT	TATAAGTTCTTTCTGCCGCA	TAATTATGTTTATATTTACC	TGTTCCCTAGTTGGCTTTCT	GAAAGTGTCATCTTCTTACA	TAGGGCATAGCATTATATAA	TTTATCTTCTTTTGCAACGT	AATTAATACGAACTTTGACC	TCCATTGTTATGTAAAGTCT	TTCTAGATGTATGGGTGTGC	GGTATATAGATTTGTAATTC	TTGCTAATGCGTTCAAAACA	AGCGAACCTTAACAGTCTGA	TGCCAAATACCAAAAGGCAC	TGTACTGTCGAAGTATTGTT	TTCGACTAACAACATTACAG	TCGGGCGGATTGATCGTGTA	GGTTCCGCACGAGTAATGAA	GCCAGGGTGCGCGGGCACGC	AGATAGTCATCATATATCCC	TCATCCAACCGTCTCATATT	TAAGTTTATTGTATACATAA	GTATTTGTAGTCCTTTATGC	GCAGATATCAGCGTAACAAT	GCCTTATCGTATGTCGCGAT	TCTTTTCACTTTTCGTTCTC	GCATCTATAAGAGCTCTATC	AATCTGCCTCGGAAGGGGTT	AGCATATGAGAGTTCATCAA	GAAGAGATCGATGAAGAAAC	ATATTTAAATACGTAAATCG	ACGGGAAATAAAGCATTATC	ATAACAGCTACAAATTGGAC	AGGTGAAGTTGGGGAACTAA	GTGTCGTAAGTGCAATGATT	GGCATACTTCGAACCCTTCT	GAGGGAGATGTGTTTGCTTT	TGAAAGGAAATAGGCAGAAT	ATCATCGCCACAATTGGAAG	TATTTGCTTCATGATTGTTC	ATAGTGATTACCGTGTTGCG	ACAGTTGTAAGAAAAAAGGA	ACATAATTTAAAAGCTGACC	ACGGTTTATCACATGGACAA	TGGTTGTCGCAACGGGAAGC	AAATAAAGAAGTCATTAAAC	TTGTAATGGATCCTCTAGAA	CGTGCGTGAGATGGCATCGC	GATGAGGTGCTGAAGATGCA	AAGTGCGTGGTCACTCTAGA	GCAAACTTGAATAGTCAGCT	TGCTGGAAAGTGGCCCACAC	AACTTTTCAGTCGAAGAAAT	TACGGAAGATTACAAGGCCT	TAGTTTCACTGGTGGAGTTA	AGCCGTTCACGTAAGAAAAT	AAGAAAGAGTGAACAGAACA	ATGTAGAAAAAATATAGAGA	TAGGTCTCTTAAACGTTCAG	TGTTTCAACGTTCCAAGGCT	TTTCGCTGCGAAAGATGCCC	ACCCTGGTTAGCCACAGACG	TTCTTCACATCCTTCGATTA	ATATTTGACCTTGAATTGTA	TCATTTCCACCTCAATGATG	TAGTGCTTTATCCCTTTTGA	ACCCGTAGTAATATCACGAT	TGGGGATGGAACTTCACAAG	TTTAAAGATCCTGAAGGGAT	GTTGTCTTCATCATTTGAGA	GTCTTCTTTGTATTTGTTTT	TTATTTCAGTAGTACTACTG	TTTCGTTTCTCGGCTGTTTA	TCTTGAAAAGTGCTCTTTTC	AAAGGCGTAAAAGGCGTGAA	ACATTATGGTAGCTATAAAG	GTTGGATTTTGCTAAGCGAT	TTATCATAAACCAAGACCGG	ATAAAAAGAAGCGTATTTAG	AATAACCAAGCAGCACGAAA	GGACAAAGGCAAAGCGTCAA	TATCGACGGAAATGGCATCT	GACGACGGTCCGGTAGAAGG	GGATAATATTGCCTATACAT	TGCTTCCTACAACCAAACAA	TACACTACCTGTTTAATCGG	AAAATGTGCTATCTTCACAA	AAAGGGGAAGAACAGTTGGA	TCCCCATTGGCCCCTTTATA	AGATAGTCTATGGATCCAGT	GTAGGCTAACGGATATAAGA	AATTGGCGGTGAAATAGAAA	GATGGTAAATATGTTGTCAC	AGAAAAGAGTGTGTGAGAAC	TTAGTCACTCTTGTCACATA	TTATCAAAGCCTTTACCTTA	GGCGTAGAGAAGGTGGCGTG	ATTTGATTTTACTAAAGTTC	TTGATTTAAAGCTCTTAGTT	AGGTCCGTAAAGGCACTTTA	ATGTACAGGTATTACCCGCC	AGGAAATAAAAGGGGAAAAC	TGGAATAATATCCGTCTTTC	AGAAGTGATTTATTTTGGTC	AGTTTGACTCTGCTCGCGGA	ATTCACAGAGGTTTGGTGTA	TGATTTCCGTCTTTGTAAAT	TGTCAGAATGGTTTATTTTC	TCTCTTACGCTTAGCTTACA	AACCGATGAGTAAGCAATGA	GCATACGAACGAAGTTGCAT	GGGTTATGCATGGGTGGGGC	ACAAGTAATTCGTTTCCTTT	TAATGAAGACAAAGTGAGGC	TATGAAGTATATATACTGAA	CTGTTTGCTTTGCCAGGTTC	TTGAATCACGTCTTCTAAGC	TTTACAGTATTTAAAATATG	ATCAGAATAAATGCATTGAA	TTTGACGTTGTTTTCCTTGC	AAGTTAACACATTTGAAGCT	TGAAAAGGTATCAAGCAGTA	AGTATTTACGATCCACTGGC	TTCAATACAGCGAGTAACTA	GACAAATGACTCTTGTTGCA	GGAAAATGGAAATTAGGTTA	AGAATATTGGCAGCGCAAAA	AGCAACGTCTTGCATAACAT	TAATTCGGTTGACAACTTAA	AGCAAACCAATGAAGCGGCT	TTGCTGTGGTAGTACGTTGG	ATTGTGCTAACTAGTTTCGG	GCAGTGATCTTCATGGTGAA	GTTTTGCACGGTTTATCACA	GAGGAAGCTATTCACAGTAA	GATTTATTGGTCATTACATA	TAAGGATGAAGCGGGAGGGA	GAAAGCTGTATCACTTTCAA	TGCACTCGGCGGTTTGTATG	GATGTCTTTTCTTTCCCTTC	TAACTTTCTGTTTCAGTTAA	TTGAAGGAAAAGTAACTTTT	TTTCCCAAAATGAAAGTGTA	AGGTTTATTCTTAAAATATG	TCACAATATTCAAGAGTTGA	AATTGCAGTTGAATGCAGTA	TTACATGTAGATGTAAGTTA	AGGGTATTATGATTTATTAC	ACACTTCTTTGTTGCCTCAT	TTGTGCCATAACTTCAGTTA	GCCTGTGACTAGTGAAGCAT	TGTCCAGTTTCTTGTCAATT	GGAACTATTTACGTAACGCG	AAAAGAGTAACCTAGGAAAT	GAGACGGAAAAAACAATAGG	TTTCAAATAATTATCAAGTT	AAATTGCTGACAATGATAAT	GTCTTTCAGTTCCTGTCTTT	GTGTATAACGATAGTCCCTT	GGAGGGGGAGGTACTTTAAA	AAGAGAGAAGGCATATCCAA	AGTATTTTAATACATCACTT	TTACCAAAATCATGAATTGC	TATTGCCAACCTACTAGTAG	GCTTTTCTTCTTGTTCCCGA	TAAGGTTTTCGCGAAGTATC	TTTGTTATACTAAACAACTT	TTTTCGATCATTGGCTGGAA	TGACGGAAAGAAATGCAGGT	TAACAAAATTTCCATACGAA	TGAGGTATAAAGTAACGAAT	TTAATAATTTATCGTACGGA	ATTTATGCGAGGTAAAATTC	TTACAAGTTTATATGGACTG	AAAGGAAGAAGTTGGTTGGT	TATTGACTGCTCCCCTACAG	AATCACCGGTGCAAACCCTT	TAGCGAATATTTTGCCAAAC	TTTAAAGTAATGCACTAATA	TTGTTAAGCTTTTATTCTCC	AAATTGATGATCTGTTCTTT	AATTGCTGACAATGATAATC	ACCGACCTAAAGAGCAAAGC	GAAAAGGGACCTAATTGGTC	ATGGATGGGTGAAACTATGA	TATCATCGTCACTTACAACG	GAATCATATTTACTTCAATC	CTTAGCTGTACTTTACTATG	TGGCATCTTCTGGCACTCTT	GAATCTTGCTTGGCTGTTTT	GATGATAATGATGGGCAGGT	CAATAATCACGATAATTGTT	ATTAAAGTCATTTAGAGCAA	GCATTGATCACCATGCACGA	GGGACATCATCACCGTATGA	GGATATTTAGCACAACAATC	GAAAAATTTTAGGATTTATT	TTTTAAAGATCCTGAAGGGA	TTTTAAGTAACATCGCGCAC	ATCCAGTTTTGTCAGTTATG	TAACATTATTAATACTGGAG	AAGTAACCTTCACAAGATTT	GTTATGGAGTCACGGCTTTG	AGTACTCGTTACGGACGCCC	GGTAGAATTATTCACGCTGG	AGTTTTCCTTTTACATAATT	GTTGTAAAGTGAAGTTCTGC	AAGGTGCGGGTGGCAAATAA	GATATATTATCCTTTTGCAC	AAGAACACATCTAACCGAAG	ACCGCCGATTACAGTTATTG	AATTTCATATTGCATGATGA	TCAATGGAAAAGTACGCGGC	GCAGGTACCTAGATGTAATT	ACCTCTTCTGTTATTTGATC	CATTTATATTCATTTATATG	GAATCATCTTAAAACATTGC	TTTTCGCACGACTCTCGGCC	TCATAACCCGACATTATTCC	GAAAGTAACATTATTAATAC	GTAATGCAACGCTGACCTTT	AAGGCCATATATGTATATAT	GTAGCAAATGCTATAGTTCA	AATTTTAACCGATGACCTTG	GCCTCTGAAATATACTACAT	ACCAAAGACTTGAAAATTGA	AAACTTTGGCGCAAGAATGC	ATGTTTCCTACTTGTTTCCC	ATCCATGCAAAGGTATTATT	AACTCTGGTGAGACGCGTCA	ACGGCTTGTGATACATTTCA	TGCAGGGGCGATGAAAAGAG	GGCCGTGGGAAGCTTCAGCG	AGAGGTTAGAAAGCAATTTA	TGAAGTATAATTGTTTTATA	AGTACCAATACCAGTCCCTA	ATTGCCTCGATCCACATAAT	AACGCATATAACTAACAATT	AAATTTTCAGTCGCGTTATA	TAAAAATTTGAATCGTATAA	TTAGAAGCTAGAAAGAAATA	AAGTTAGTTCGAGTTCTTGA	GCCGTTCAAGAAGACGCCCC	ATCGCGGTATATATTAGAGG	TTCCTTTCGGTGCAAAACTG	GATGAGAAACTAAAACCTTA	TTGTTAGCAGAGAAGCAAGA	ATAAAGAGCATCCATCGTGC	AGAGTAATAGAATAAGTTCT	GTCAAGAATAATTTCTTAAT	TATGAAACTTATTTAAAATC	ATGAAGCCATCCTCTTAATC	GATAGCAGGCCTGTTTTATA	TTGATTATTTTCAAATATCA	AAGGAAAATACATATTATCC	ATATTAAAGATTAATTGTCC	AAAGAGCAATATTTGCGATG	AATATCACGATAGGACAAAT	TCCGTCGTTGATGAGGACTC	AAATGGACTATCCATGCTTT	TGAAGAATAATTAGTTCTTT	TATCTCAAGCAGCATTTCAA	GATGTTCCGTACAACGCGAC	TGATCATTAAAAACGAAAAA	AAGTATAATCACGTTAATCA	GCTGTAGGTGACGGATGTAC	ATTTTGATTTGTTGTCCCTT	TATTATTTAAGGGAGTTAAA	GTTCCTTAACGTGAAACGTA	TGGGGTCAAAGAAAAGACCC	GATGATTTCGTTATTGTTTC	TTGTGGGGTAGTAAAGGCAT	AAAGGCTATGTATGCTATAA	GCGGAAGATGCAATGGGTGT	ATATCGCGCTGTTAAAGGAG	GAATTGCTTTTCTCAATATA	TCTTGCATTATGGAATGTCC	TGGGGCGCGCCTCCCCTGCG	TATCAAAAAGACACTAAAAA	TGAAAAGATTAAGAAAACCT	TCACATAGGGCTATTCAATT	TTCGTGGTTGGTGGTGATAC	TTAACGAAAATCACTGTCCA	ATCTGAGTTTAAAGAACTTG	TGTTATAAGAGGCGCTTTGC	TCTTATAGGATTGAAAATCT	AAGATAGGATAATTGACGAT	GAAACCTGCGTTGGTTGTCC	TGATCTGAGAATGATATTTA	AAAAATAATTCGATAATTAG	TCACTTTTGATCACGTGCCT	AGGTGACAATTTAATGGACT	ATCCTTAAACATGTTCAACT	AATCTATTCGTTTCCGTGTA	ACGACTAAGAATTGTTTACC	TATATTGACTGAGGTCGGAT	GCCACATTGCTGCGCGATCA	TCCCAATCAAATCACTGCAA	TTCTAAATCAACGTGTTCCC	ATCAACGGCGCCCAAGTCTT	TATCACATCTTTAAGAACAA	AAAAATTATCGTATGCCCAC	AAAATTTTCAATTTGGTGTC	ATAAATGCAATTCATTAAGT	GCTTAACAAAGAAAGACAAT	GAATAGTAAATATTTGCTTT	AGCACAAGAATGATTGGCAG	ATAGACGCGATTCTTGGAAA	AAGAATATTTCAATGAAACT	GGAATTTGCCGACAGGACCT	AAAAGGACGGAATTGGTACC	AGTAGCTGTTAAAGAGCAGT	AACTTCAATTTAGTTTCAAT	GGTTCTTTGGGTGCGATATT	AAGCAAAACAAAGAGTACGA	CCTGCCTTGAATTGGCGTTA	GTCGAAGGTATAAATGAGGA	TTTGCATCGGAAGGCGTTAT	TATCACTTTCCACCTCACTT	TGAGTGCAATTAGCTGCCGA	AGATCGCTGAAATCAACTCG	ATCACTGTTATTTCCAGGCA	TGCCTTTACATACTTCTTTT	ATGTATACACCGTTAAGGAA	GTATATGGAGTTAAAAGTGT	TAAGGTACTTCACCCCAATT	TCGAACGACGTAAGTTAAAT	ATCTAAGTTTTAGTTTACCC	AAAGCAATCTGGTAGATTTA	CAAGTACGTAAAGGATAATA	AGAGTTATAGAAAATGTATG	AATTTTCCATTATGTATTGA	CAGGAGGATCAAAATACAAA	TTCATGAAAACGCAAACACT	AAGGTGTAATAGAATGTGTC	TGTGTAGAACCTTGCCTTTT	AAAAGTGTAGGCCACCTATC	GGCAGTTAGCAAGATGCGGT	ACGGCGGGCGGGTGATAATG	GTTTACGCAATTACCCTTTT	AAGAGGCGAGGTATATCTTA	TCAAATGAATATCACGATTT	ATCGGCTAAAAGTGCGCCCG	AAACAAATTAAGCGCTTTAC	GAATGTACGGATGTAATGCA	TGCAAAGGTCCTAATGTATA	GACTGCTATTACCCGGAAAG	TCTTGCCGAGCTTTGGGGAT	TATATAATCGAAACTAATGG	CGTTATAGTAATGTTAGCTA	GGAACTCTCTATCATTGGAA	TGTTGACACCTCAAGAACAA	TTACTTCTTCTCCTCCCTTA	TCATGAGACCAAGGAAGGAA	GCCTTTGTCAATTGCACTTT	TCTGGTCAACGCGTTGCAGA	ATCGACTAAATGGTCCAAAT	TATCTGACCAATGAAATCTG	GTAACGTAAAACCTTTGAGA	GTTATAAACTGCTTAAAAAT	TGATTTGAAATTACGCGTCG	TGGTACCGATTCTGAATAAT	TAACTCTGTATTTGCAACCC	AGATCGAACTGTTTTAAAAC	AGAAATGGTAAGGGTCCCCC	TATTCCAATTATGTGGATCG	TTGCTCCATTGTAACACTAT	AATGACCAAGTTTGGCTTTC	GGGAGGACGCGCCACGGATT	ATTGAAGATGACATAGCCAT	ATCTGTTAAAAGACATGAGA	GTGACTTTACTTCAAGCAGT	AAAAAACTCGGAAGGTATTT	ACAATACCAATATACTGTAT	TGGATTGTACGCTGCCATCA	TAGATCCTTAACTGAGGCAA	GTGAATAAACACATATCTAA	CGGAAAATATAGTGTTCCAT	TCGTGTGAAGGTCATTAACG	TAAAAAATGATAAATATCGT	TTTATAAAAGGTGTAGGAAC	CTAATACAGAAAGAAAATCA	GGGCCGTGACCCGCTCTCAG	TTTCCACTTTTATGTTCATT	TCTCTGAGTCGCACCCCACA	AAAAACAAAAATGATTAAAT	TTTGTTTAAGCTGAACTAGT	TTTAGAGAAGAGCACAGAAG	TATTAGATGAGGTAGTACAT	TCCTGTATTTAAGTGTTTCA	AAGCAATATTTGCCAGGATT	TGGATCTTCATATCACAAGT	TGAAACTATGAAGGCATTAC	AAAAAGGTAGTATTCACGTG	TTCTTCCAAAGCGACAAATT	GTAAGAAAGGATTTAGGCTC	AAAAGCACACCGTATAGAAA	TAAGTAAGTTCAAGATTATG	TAGAGAATACATCCACTGTC	TAAGTGCACCAGTTTTGAGG	TGGGGTGAAGTACCTTATGT	GAAAATTGTGAAGAGATTCC	TCTTTACCCTTCCCCTGTTA	ACGGAGTTGTCGGGTAATGC	GGTGTATGGTGTATGGTGTA	TCATAATCTCAGAGCCATTT	AGTGGGTTGTTATGGGGGCC	TAGCATGAAGGGAGGCCGAG	AACGATAATAATAACGGTAA	GTGCGAATGTAGTTATAATT	TGATGAGGACTCCGGCTCTG	TATCGTTGCTTTCCAGCAAA	AGAAGAGATTTATTTAAAGT	GAGTGAATGCCGAGAAGGGG	AGCTTGCGGTTGGGAAGCAG	AATACGCATTTGGCGTTTAT	AGCTATCTATTTAGGCTGCA	TGCAAGAAACTTACGCGTTC	GGACACCGAATAATACCAGA	AAAATTGAATTTTCCAGCCA	ACTTCGGGGTGATTTTGTTC	ACTCAACTTCTCTTCTACTG	GCAAAAAAGGACATATATCA	ACCAGGCTTTAAATGGATTG	GAAATCCGTTAGACAACATG	TAAATAGAGGAAGCAACGGC	AAGGCAAATCACCTTATGCA	GGTGTGAAACCATACCCTTC	AGGTTCGCCTGTTCTTTTGA	AGATGTTAGTACGTTGGGTT	ATTCACCGCCTTTTCTGTAC	CGCGTTGCAGACGGAGTTGT	ACTGTTTGCAGGATGTTTAA	GCGTCGTAGTGAATGACACA	AACCGGAAGCCGGAAGGTCT	ATTCGATCATCCAAAAGAGT	TTCGATGCCCATAAGATATA	AAAGGAAGGCGGAGTCGGAG	AGATGGCTTATTTAAGTTAC	TTTTACCTAGAATGGGGATG	GAGCGCTCTAACCTTCTGCC	TTGTCAACATTGCCTGACCT	AAGGTATCAAGCAGTAAGGA	TTTTATTCCAACAGTATGGG	ACAGTATTGCTAATTGGCGT	GAAAATCTCTCCAGATCAAA	TGAATATAGGCCATTTTAAC	CAAGTTATAGCTTCTTCATC	TCATTCGGTATATGCAGATC	TATATCTGTGTACGAATTGA	TCTTTCAAGGGCTGAGACAT	TGCTCCAAACGCAAATAAGG	AATTTCTCAGATGAGCAGAT	AATCTGCGGTTCCAATGGAA	TAAGTGCGTTGGCTGTTCTG	TCGACCCTTTTGATAAAAGA	AGCACTTGTAAAGTATATGC	AAATTATCTTTATGTTCCAG	TTAGCGCTCTTGGTTATTGC	GCTTCTATTTCCTGTTATGC	GACTATTACGACAATAAAGC	GTTACATAATAAGTGAAAGC	AAGCTAATTTAGGCATTCTT	TCGCCTGCTGCAAGATGAGC	GTACTGTCGAAGTATTGTTT	AGTGAAGAGTAGGCCATCGT	GAGGGGATGTCATTAGGGAA	AAGTTACGCGTTTCGCGTTT	CATCGCAACAAAAATTCAAT	TCTTCTGTTCATCTCCAAAC	GTTTCGCGAGGACCTCTCGA	TTCAATGGGAACCAAGAAAA	ATTGGGCGTTATTACCCGAG	GGGAGAGGGAGGAAACAAGG	GGACAGCGATAATTGAGTGG	ATATTACCCGTCAAAAAGGT	AATTTATCTCCGAAAGCCCT	GGTGATGGAATCAATATTGA	CGCCGAAAATAACCGGCCTC	AAATAATGAAGGAATGCCAC	ACCTGTCTCACTAATTATTA	AAATTGTAGCTTGTATTAAT	TTATCGCGTAGACTTTCTAT	AACCGGTACTGTGTAATAAG	GTGGCAATCACGACTGAAAA	GAGTGCAATTAGCTGCCGAA	TTACACTCGCAAAGATAATG	AAAAGCAAATGCTGGGAAGT	GGTTGTGCTGTAGTCAGCTA	TAGCACAATAATGCTGACTA	AAGCTGTCTGCTTCCTTACT	AACTACGCGCAGTTTGAAAG	ATTGATGCCAACTTTGTTCT	ATATAAGCTTCATTAAGTGA	AATCCAAGATTGGTGTGTAT	TTATCGCGGCTTACGGCTTT	TTGATGAGGTAGCAGATTCC	TCTTCTTTTATGTACTAGTA	AGTTGTATTTAGGCTTTACC	GAAAGAGCCACCAATTACAT	ATGGGCAAAGTCACTCAGAA	TTGTTAATTGGCGTACCCTG	GAAGGAAGGAAAGCTCAATT	GGGGTAGAACCAGAAGGGGA	GTAAAAAGATAAAGAGTAGA	TGGCATGTCTTTGAAGAACG	TAAAAAACGAGATTTAATAA	ATTAATCGGCAACAAGAAAT	TATTTGCTGTCTTTCTGACA	ATTCTCCGTGGTTGCAGCTG	TCCGAAAGCCTCTATTTGCT	GTTACCCCGTCGGCGCGTAT	AGTCGCAATGCTTGGGTGTA	TCCTCCTTATCGCTGGGACA	AAGAAAAGGGCTCAAATTCG	GTTTTGAGTACAGGGAAGAA	GTGAGACCATCTATCCGCCA	TACCGTCCAGGGCGACCTCG	CCGGTTGAGTAAGGAAGGGG	AAATACGTATTTAGGTATAA	ATCGAAACTTTTGTTTCACA	AAAAGATCATAATTTTGGAA	ACGTGATGTAATCTGATGAA	TGAAGTGCATGGACCAGCAA	AAGTACTAAGGGGGTTGTCG	GACGACGTCCGTTCCTTCCT	TCCGATGGGAGGACGCGCCA	TCCTGAAGAGGAGCTCGCTT	AAATCTAGTGTTTCAAGTAG	AGGCCTGAAAAATTTCAAAG	TACTAGGTGACATTTTAGAG	AAGTTCAAAACATGTGGAAC	AACAAATAGGAATGGAATCA	GGACCGTATTGTGACTCTCC	ATTCTGTAAATATAACATCA	GCCCCAGTTTTCCGGTAGAA	GATGTACAAAGATTGTATTT	AGCTCAATATTATCATTACC	GTAGTTCATGTATTTATCTT	TCCATGTTTTGGCGTACTGA	AAAATGATATAATTACACAT	TGGATAGATCTGCAGCGCCA	TTTACTTTTATGTCGTGGAC	GATATTTTATGCATCTTAAC	GTTTTCGGGTAATGGCGAAA	ATGACAATAGAGTAAGAATG	GCATTGTAGGGTAACCTGTT	AGTATCAAGTTTCTGCATTT	AAGGAAAACGAGGAATTCAG	GTCCTATTTTCTTACGTGAA	GTGGAACAGAAAAGAAATCG	ATCAAGCCTGTTGAAAATAA	TTCTGAGTAAAAGAGAAAGG	GATGATTGTTAGGGGGAGGT	GTGTGGTGATAATAGCTCGA	AAAAAGTTGCCATAATACAA	GTGACTCTGATAAAACTCCA	ATAAAATGTATTCCACCAGC	ATGTGAAGTTATAAAACTGC	AGCTCATGACAATCAAACCA	TATCATCAAACGGCACGCGC	TCGTTCATTTCGAGTTTCCA	ATGTAATAATATAGGCATTC	ATAGTTATCTATTTACGTAA	GAACTTAGATGTAGAGTTAA	CTAGTGCCTAATCATTATTT	ATGCTTCCCTCCATACAGGC	ATGTCTCTGTCAGTAAACCT	TTTATGTAATTTCTATTTGG	GTTATATTGGCTGTCGTCAC	GGTGACGGAATATATTTCAA	GAATTCCGTTGCCTCAGTTA	AGGCGAGTTTGGTTTCAAAA	ACAACATCAAATATCCGCCC	GTGGGCTTCATTCTCCCGCC	TTTCTGCATGAGCTTCCTGT	AAGGAAGTCAAGGGATTATT	GGTGCAGAAAGCGTGCTGTC	ATACTTATAGAGATTCAAGA	TTCCGCTTATTACACAGTAC	ATGTCGCATCAATCTTCTGT	AGAATGGGATATCCTTTTAC	AATCTCGAACTACCTTGGCA	TCCGATTATAAAGTTGAAAA	TAAGTACGAAGGACTCAAGA	GAATAAAGAAAGGCTCAAAT	ATCCGAAATAACTCAGTAGA	GTATGTGTTTATACGTGGGA	AAGAGGTCGAGACAACCAAC	GACAAAGATGATAACGAGTC	TGCGCCATGTTTTCAATGAT	TATACGTGTCATTCTGAACG	TTGTTATATATATAATCTTC	GGATACTGTCATAAAACAAT	TATAATACTATAGTGATTAT	ACGAGACACCAGCTGTGTGC	TTGGCCGTTTTAACGCAAGT	ATTTGAGGAACCAGTTAAAA	AGTTCAATAACCTTCCTCCA	TGCAACTTTATACACACGGC	GTGCTCCCTTTTCTTGTAAT	TCAAATGTCACTTCATGGTC	AGAAAGGCCGATGTCGTAAG	TGCCACCGAATTCACATTCG	GATATATAAAACAGAAAAAG	GCGAATTTTCGCACGACTCT	TCCTTGTCAGTGATGTCCAA	ATTCGTGTGAAGGTCATTAA	GAGTAATCTTCAAACACGAA	GCATGCAAAGATAGTGTAGG	AACAATTACTTTTCCTAAAT	TTTAGCATCCTCATTACAGA	AGTTCGAGATACTCCGCACA	AATGCATTTGTAATTATGGA	ATTTTGTTAGACGCACAAAA	CTTATGTTTGGCGTGCTAAT	AACAAAGAAGCAAATACGGA	GGTTATATGTAAAATACAGT	AATTGTCCCAGAACTTGCGA	TTTAAATCAATATTCGGCGA	TACCATATTGGAGAGGCTTC	TTGCATTTATTTTCCTTATA	GTAGAAACAGAACAAGAATG	GAAATAGGAGAAAACTAAAC	CCAGGGCTCGATAGCTTTCA	TAGTGTGGTGTACGCATGGT	TATGGTAGCTGATTGTTTGA	GGCTGGACGATCCAAATGCG	CCAGAACCTTCAGCAGTTCT	TTTGGTTTGCCACCCGGCAT	GAAACCTAATATGAGACGGT	AATAATTTGCAGGTCCAAAT	TGTATACCTTCCAGTTGCTA	AAACCGTGCAAAACTTAACA	TATGTGCTGTTTATCAAGAT	TCTAGGCTTTTACTAATACA	TTCGACCAAGTAATTTTCAA	ACACCTTTACCATTGGTGAC	GTCTTACATGTCTTTGTATT	TAGTTAGCACCCCATACCGC	TTCCATTGACATTTCCCTAA	AAAGCCCGAGCGAGGGTAAC	ATAGGTATTATTGCTCAAAT	GGGGCCAGTTCTGTCAACAT	TGGGAGCCTTCTCAATAAGT	AACAGAGGAGAGAAAGCATA	AAAAAGATAATTATGGACGC	CCATCCTTTTCTCTAAAGCT	GAAAAATGCGAAAAATTTCC	ATCGAACCAGATTTCTAGCC	GGGGGATACAAAGGAAAACA	CAATTTTGTTGATTATACTG	GGAGAAAACTAAACGGGAAT	TGACCACGTGACTAATGAGC	AGGTTCCTGGTATCAAAGTG	AACAAGGTAAACAAGTAAAT	GGTCTAGGCGAAGGGACAAT	GAGCGAGGGTAACAGGGTTA	AGGTAACAGTGTAAAGATTA	GTTCACAGATTACTCACACA	AACAATCCCAATGGTAAAAA	TATGGATTGCTAGTCTTAAG	TATTGCTTTTCAATAGGAGA	GAACGAAATGTTTTCAACAG	GAATAGTACGATATCCATGT	TGGCGGAATTCCCCTTGTGT	ATATAAAGATGGAAGCAAGA	GCATCAATCTTCTGTAGGGA	TTTGTAGTAGCGATTTTCGC	TTTTGAGGAAATCGGTAAAA	TTAGGGGCAAAAGTTGGTAT	GCAAGCATTTAAAATTAAAG	TTTTGTTTTCAAGCCCTCGA	AAACCACATTATTGTTATTA	ATGTTTAACAACCTGTTTTA	TCAATGAACCTTTTCTGTTC	CAGAGGCGAAGCGCGGTGAT	TGCATTATTGGAAAGTGATT	CGCCATATACGAAACGCGTT	GGGCTAGTACATGAGCGCGA	ACTGCGAAGCGAAACGTATC	ATAAAAGAGGAAAAGGGCAG	TCCTGGCAGTTATAAGCTCT	TGAAATAAATCGTGTTCTAC	GTAATATTTAACACGTTTAC	TATTATTTGTGCTGGAAAGA	GCCTGCTTTACCTCTTCCTT	TTTATCTTTTATTTGTCGCC	AGATTTATCGATATAAATTT	GCATATACATATATATATGG	GGGATTCCAATGTCAAGATA	GAATAACGAGGCCGGACGTT	ATCATAAATCAGCACGCAAA	AAACAGCTTTCAGCAGGTGC	TGAAGTGAGGCTTCGAGATT	ATATTTCACAAAGTATTCTA	TCTGTTTGCTTTGCCAGGTT	TGTACAGAAAAGATACATAA	TTTAGCCTTAGTTGAATTAC	GCAGCTTAGAAAATTCAGAC	TTGAACGTACGCAGTACTTG	GATGCCACCAGAACCAGCGC	TCGTTCGCAATGACCAAGTT	ATTGGAGAACCAAAAGGATC	TCGTATTAATTTCAACCTTT	GGTGAAACTGTTTAAAGATG	ATAGCTGTTTTAAGTTATTA	ATAGCAGTAAAGGTTGTTGT	AGGCTATTTCTACAATCACC	GAGTAATCTGTGAACGATCA	AACATCTCTCCATTCACTTT	TCTCTTCAGACGCTTTACAG	ATATCAACTTCATTGCTTGG	TTTCTGCGCTGTTTCGGGAA	GTGATAATAGTTTCTTTTAA	GTCATGACAGAATATAGAAC	AAGGTTCCTGGTATCAAAGT	TTGTCATGATAAACACGTAC	AAAAGTTAAGCATATCAGAA	TAATAGTGTCTTGGTGGATG	TTCAAGCCATTCACACCATG	GGGTGAAAGAGTCTCGGAGG	AATTATCTTTATGTTCCAGC	GAAGAGATGAAGTTGCGCAA	TCTTCGCTGCGAGCGGAACC	AGTAGTGGCAAATACTACCT	TATCAAGCACATAAAAGGGG	GTACTATATTTCCGTCATCT	TGGCCTTATTTGCTATTCTA	TTTGTCATGCTTCACTTGAG	TGCACTTTGGATGGCAATTC	TAGCATCATTACTTGTTTTG	TGAGTTCTAGCGGAAACCGC	TCAAAGTACTAACACTTTAT	TCGGGAAGCCACAGTTTGCG	ATTCGAAACCTAATATGAGA	AGACAAGATTTTGGCCAAGA	TGGAAGATAGTTAAATAGAC	GTGACCTAGGCGACGCCACA	ATCAGGCCTATATATATGAA	AAGGCGATAAAACCTAATGT	TAATGCATTTGAAATCTTCT	AACATTGATTTGCAAGTTGA	TTGAAGCCATTTCAATGTGA	GAAGAGCCGCATAGTGATTA	GAAAGATCGATGCAAGTCAT	GCTAAACAAATAACTCGAGG	TTGTTATACTAAACAACTTC	TTAGTTTCACAGCGAAACGA	CATTTAACTAGACGAAAAAG	TGACGAATTTGTCGACGCAT	GCAGATGATAAAACACAAGA	GAAAAAAGTTCTAGATGTAT	GGAAAATGAACTGCACACAG	GGTAAAGAAGCATTAAACAA	TAAACGCAAGGCACTTCACC	TAGAGTAGCTAGAAAAGCAA	ATAGGAAAGACTTCTGGTGG	GAATCTCACGGTTCATGGAT	AGCACTTCCTCCGCATCAGC	CGGTGTGCTTTTATGAAGAC	GGGTAAACCACTTGTGCGCT	TCTTCTGTAAGGAAATAGAA	TAAACAATGTTCGAGAGATG	TAACTAAAGGAATTGCTTCA	ACACTGTCAGTGTTCGTCAA	TGTGTTTTAATGTAGAAATG	AGCAGTATATTAGCTGTCTT	TTTCAATGGCAAATCTGGTC	GAGGAATGGAACATGGAGGA	AACTATAATGAAACAGCAAG	ACAGCAATGTTGTTGACCCT	CCGAGAAATCCGGCCTGGTA	ACATCACAGAGACTGAATAC	TATAGACAGAGTACGTACAA	GGTTGCAACGTCAGTACCAT	TCTTCGAGATTTAACCGGCT	TCGCAGATTAATTCACACAT	TCCAAAAACGAAAGGAAAAT	TAACTACTATTTGATGTTAT	CATATACATCGTAAGTGCGT	TATGTTATTGCTAATTAAGT	TGTTGTATTGTCATCTCGAG	AGGACCCGCGAAAGCAGAAG	GCCGCTCGCACGGAAATATT	TTCGTCATAATGGCCTTCTG	CCTGTTCCTAATAGACCTGG	TATGTATATAAGCTACAAAA	TATTCTCTCGAGCTCAGTTT	AAGGGCAACCCGTTCCACGT	GTTCCCGCTCATCTTGCAGC	GTATTTAGCCCTATGAACTG	GATTTAGGCAGGACCGGTGG	GTGCCCGCGCGCTGTTCAAA	GGTTTTAATAACTCTTGTAC	ACTGCTTTGGCACACACAAG	GTTAAGTATGAACAAATTTT	GACGAAACGGGGCCATCCTG	TAGTCACCAGTCTCACCAAC	TCTCAAAAAACCCAGAGGAA	ACAACTAATTCAGATATACC	AGACTTCTGGTGGAGGGAGC	GGAATTGAATTAATTCCGAT	GCATGTCACTATGCACGTTG	TATATAAATTGGCCCATTTC	ATCAATGGCAAGCACATTGG	TTTCTTCTCTTATACTGATG	GAAAAGGAAAGGATATGTCA	TTTAACTTACTCTATCCTTA	TACAAGCGATGAGTATAGAT	AACCTTCTGGAAATTTCACC	GTCGAGCTGTAGGAAAACCT	GATGTTGAGCGTGAACAAAC	TTTGCTGTGCAAATTGGGTA	TAAAATAAATATATACGATT	TTTATGATATTGCTTTCAAA	AATACAAATAGACGGTAGCA	TCTTACTAATGCGTCAGTCG	TCATCTCCGGTAAAGAAAAG	TAAATAGCACGACTATAAAC	TGAAGGGGTAGAAGCGCACC	AGACTATGTTAGAAATTTGA	GCCCCTCCAAATATTTCAGA	GAAGAACTAACTATCAAATA	TATTTTGCATCCGCACGACC	TGATCACCCTCTGAAGCTAT	AGAAAATATCCTTGCAGTGG	AGCCAGATAGTACGGTTGAA	GAAACAGTCTATCTAACTAA	GTGGGGTACGAAAGCATGAT	TATTTATTGTATTGCTTTAC	AGGCATTACACATAAATGAT	TTTCAGGCGAACCGAGACTA	ATTTGAACAAACAGTACAGT	TTTTCAGGCGATGAGCTTAA	TGTCCAACAACTCGTAGGCT	AACCGAAATAATGAAAAATT	AGTGAAAAATGGAGATGGAG	GTGAACGGCTTAAACAACGA	AACTTACTCTATCCTTACGG	GAAACTGAAGGTGGCACGCG	ATGCGCAATGTTACGTGGAT	TCTTATTGCCATTATTTCGA	TGCCTCTTTCTTATTTGCAG	TGACCCCATTATCAGGACTG	AAAAGACTGGACCACCACAG	ATGACCGACTCATCTCTGAA	TTATAATGATTTAATCGACC	GCAACCGGGGCCGGGGTGGA	TTCATGACAGTCGGTAGACG	GCGGGTCACGGCCCGCTGAA	ATTATTTAATTTTGCTGCTA	AAACGATCTATAGGGACTAT	GGAAAATCAGATTATAGACT	GATTTAAAATTTTCATTTAG	TGTAGTTTAGTAATGCTATT	ATTCGGCGCGAGAAACTGAA	ATGAGGAACAATTTTCGAGC	GTTTGTTTTCTACCATTCCT	TATCTTCGGTTAGTATTATT	AACACGTTGTAAATTCACCA	TTGTTGCATGGCTACGAACC	CGCAAGTGGGTAGATGAAAA	TGAAGCCCATACGTCTATTG	TCGTTCTATAGGCGACAACT	GATAGTATGAGTATTTACGT	TGTACTGAAGAAATATAACT	TATAACTGTCTCCGCCGTGT	ATCAAGCACATAAAAGGGGA	GGCAATACCGAAAAAGAAGA	TGCGTTTCAGTATAAACAAG	ATAATATGTAACATAAAAAA	TATAACAGCTACAAATTGGA	TCTTGCTTGACGGTTGATCT	TATAAATCTAGAGTTAGTAT	GCTAATGGATGCTGAACATG	ATTTTATTTGTTGTCAGGTT	TTCACATATACTAATACATA	TTTTCAAAAACTCATCAATT	GAATTGTACTAGTAATACTT	AGGTTATTAATGAAGAGTAT	CGATGAGATGTGCTCGAAAC	AGTGACCTAAACTTGTTTAC	GATCTTGGGCCAAGCCCTTG	TATTTTGTTGTGAATTCTCC	TTCTCTCACAATTTCTTTGA	AAATTCAAACAGCGATGACA	GCCCGGAACGTGCTTCCCAT	TTATTGAAGACGTTATATAA	TTCTCATTCTTCTCTAGTGT	GATCTACGCTAACCGTGATA	ATTACATTGGCGAAAGGTGA	TGGTACTCCTGAACCTAGCC	CAACAGCTCAAATGTACGCA	GAAAAGTATGGCAGAAACGG	GAAAAATTTGCGATGAGCTT	TATCAAGGTGCCAGATCTCA	TTTTGACCCGCTCGACGAAG	TAATTGTAACAAACAAGGAA	TTCCGGTATTTCTCTGTTCA	GGTTTGTCATATACCCGTGA	TATCTCCATTACCCTCTTAT	TTGCAAAGGCGAAGAGAAGG	TTTGTGCTTTTATCAATTGG	ATTCTATAAAATGTTCAATG	GAGTCAAGCATGGCAGCAGG	AATTGCGTGCCTGAAATCTG	TTAGTGATATAACTACTCAT	TGTTTTACCTAGAATGGGGA	AAAAGGCGGTGAATATTTTA	GGTAATAAAAGAGCAGGGTC	TGAAAAAGTGATTGGTATAG	TAGCGTATAATTGCAGATAA	GATTTTGAAATCAACAAAGT	CCCGGTATACGAAATCGGAG	GAACCGTGCAAAATCAGAAA	TCGATTGCTGAAACCATTAA	AATATTATACAGCAAGAAAG	TTCTGCTATTTTCATTGTAC	AGAACAAGAGAACGATCTGT	TATCTGTTAAAAGACATGAG	TCGAAAGGTCATTTGAAGCT	GAGGCCCTTTCTTCTCTGGA	ACCCACTCTTCAAATCAAAT	TACTTCTTCTTAAAACAATT	ATGTGGGAAACCCAAGATGG	AAAGTTCAGTAAAGACAGCT	GTAGGATATGTTTGTATATC	CAATACTATGGTTCGAGCGG	ATGAAAAGTAGGCCTAGTTG	GCACTTATTCCAAATAGAAA	GGCGGCCTTTCCGAGCGGTA	GATATACGGAAAAGGTTAAT	TTCGCGTTTAACTACCTTCG	ATGCAATGGGTGTGGGCTCT	ATGGTTTTGTTGAAAAAGCC	AGCAAGATGCGCTGATATAT	AATATAAATCTCACTTTCCA	ATCATTGTTACAGGAACACC	TGGCTATCACTGTTATTTCC	TTCAAATTTTAAGCATCACC	TTTTCATATACGGGATTTTC	TGTTGTTGTAATATCCGGGT	ATACTAGAAATATACCAATA	TTGGATGAGAACTTGGCCTA	AGCCATTTGGGGGCGGGTTT	TTCTTACCCTCCTTGGAATT	GGGCCCGCAATAACTGTAAT	TAGATAATAAAATACGCATT	AGCAATATTATATCAACTTA	ATTCACATTCGAGGGGTTGC	ACTGGGATAACCAGATTGCT	AAATCGTATTTTATATATCC	ATAGACACGGAGGGATAGAC	GTGATGAATATCAGAACGCA	TTTTCTGAGGCGAAGCAAAT	AAAAATAAGGATGAAGCGGG	CACGTATATCGCGCTGTTAA	AAATATTTCCGATTCGTTCG	GAGCGAATAATAGAGCAGTT	TTTTGGCAAGCACGAATTGA	TGAGTGAAAGACGCGCCAGT	CTGGAACGTGCTTTCTCTCG	AACCATCCAAAATAATGATT	TATGCCTCCTCGGCAGGAGT	TAAATTATCCTTACGGACTT	CGGTGGAACCGATATGTTGT	GCTGATATATTGGAATTATA	GCGGTGAAAGGGGATCGACA	TTCGTGAGGTAGATGCGATG	AGTGTAGAAAAATAATAATA	GATATTATATTGAACCGCCG	AGGCAATATGCTTTACAAAC	TCTATACAGCGGTTTGGCAA	ATTAAAATAGCCTCTGAGAG	TTAACATCAATCATTCTTCG	GAAAACGTGCGGAATCTTCA	TTTGTTCTTTGATGTTAATT	AGGGTATGGTTTCACACCTT	GTGTGTAGTGATTATCTAAG	ACTGACCAATGAATATTGTG	TTTCTTAAAGTATAGATAAA	AACACAAGAGACTATGGAAA	TAATATTGACGCGCCAAATG	TTACCGATCTTCTAATATTG	TTTGTACTGATGATCAGCAT	ATTTTAATGCGTTACCCCGT	AAAAATGGGACGAAACAAAT	AGATGTGTAGTAAATCCTGC	GTTCCTGTAACAATGATATT	TCATATTACTACAGATGTCT	AAGCAGTATATTAGCTGTCT	AAGGTGCTATTATGAATGCA	ACCACCTACGTAAGGTAGGC	GGATAGTGCACCACGAGACT	AGAAAAATATTTACGTAAGA	GCAAGTCATCGGACGTGGTG	TATTGAATTTTATTACCCTG	TGGAATCAAGTCTACCGCTT	AGTGATCCTGACCGGATATA	AATGAATGAATGAGGCGTTG	CCTATCGTCATCATGTACCG	TCGCTACCCGGAAACGATAA	AGAGGTTACTTTGGCCAGTC	ACATGAAATCCAAAAGGTAA	TTCTCTCTCATTCTTTCTTT	TGGACAGTGATTTTCGTTAA	GATAGCGAAGGGAAAGATTT	AGAACTTAATCCATCAATTC	TGAAATTCAAAGATACCTGA	AGAACCGTTCATGCATTAAA	AGCTACATGTGATATATATC	TTCATGCTGAAGAATATGGC	GCTGCGGAAGTGTGGATGAG	TTACTGAAAATACATAGAGT	TGGCTGAACTGGGCGCTGCA	ATAATAAAAGCGAGAAGAAT	AGGCACCTAGTAATGATTTT	GGTTCTATTTGGCGAGTACT	GAGTAAAGACGCAACGGTCA	ACGCACTATATAAACTTTCA	TTAGTATCTACGCAGGGTAA	TTCGACCGTTTGCGATTCCG	CGAGAAGGAGATTTCTGCTC	GCTGCGAATTTGATGGCCAT	TTCGATTTTAGCCAGCAGTA	TCTAGCGAAAGCGAAAGTAA	CAGACTGGGGCCTGCCTGTA	AGCATGGTAAGGAAAAATGC	GATTACAAACGTTGCTAACA	GTCAGCGAAGGCCAGGTAGT	TGGAAAAGAATAACAATTAA	GTACTGTTCAAGCAGCAAGC	GGTGAAGCCTTACATTTGTG	TAAACAAACAAATATCACTA	TCGCTAAGAAATTACTCATC	TCTACGTAAGTCTTAAACAA	TGCAGATTGTTTAAGAAAAG	ATTCCTCTTGTTCAGTGGTA	TATTATTCGAAGAACTCGTA	GTAAAAAGTGACGCAAATAG	AGCGCGGGCCCTTGAACTTC	ATGAATTGTAATTGGAGGTG	TTGCTCTCATGTCAGTAACC	TGACCGAAGATGGTATCCGT	TTTCCGGGTAAGGATAATGC	TCAAAAAATTGGACTTTGCA	AGAAAGCCATATAGATCTAT	AATGAAGCTAGTATTGGAAG	TGCTATTTGGTCCCTAGGTC	TTGTTATATGCTTTTACTTC	GAGGGTGAGGTGCGATTATC	ATCATGATTAAATAAAATAT	AGCAAGGATGCAGAAGAGAA	TTAAGCTGTTGTTTTAAAAA	GTATCAAATGAAGGCGTGTT	GAAACATGATATATCTTTTA	GGACTTGTTTCCACCCAGGG	TGATGCGAAATTAAAGGCTG	TATCGAGTTCTACTATTCAT	TAAACGCACATTCGTTCTAT	TAAGCGGCGGAAATAACGCG	GACAATTTTCGGGCCTCGTT	TCCTGTTTAAGTTCGGCCAG	AAATGTAATCAACAATGAAA	ATTCTCTTTGGAGTGATAGC	TTATTAATGTGTGCATTACC	GTTTGATGCTCGCATTGGTT	AGGATGGTACATCAGGAAAC	AGCCTTCTTACTTCAAAGAA	TTTCACCTGGCAAAGCTTCT	TGAAGATAGTGCAACACGTC	TACGCCAACTTGCGTTAAAA	GTTATACATACTTGTTGAGT	AACAACACCAACAAAATCGG	ACCAAATAGCAGTACTGTTC	GAAACCTCTTTCCTTGGAAC	TGAGAAATAATTTCCGTAAT	CCGCTGCAACATTATTTCGG	ATGTCATTGAACTTTCTTCC	TCGATATTTGATAATTTTCT	AAGGCCAAAGGAGGTTTATC	ATATGGTGCAAAGATTATCA	AAAAAATGATAAATATCGTG	ACAAGAGGTTCAGCAGCGAT	AGGGATTAACAATACGGTAA	TGTAGATTGCTGTGTTCAAT	TCCTTTGATTCTGGTTACTC	AAGGATCAAAGGGCACCGTA	TTTAAGCACGTGCATAAATT	GACTGCATTAGGGAACGCTT	AAACAAGGTTTGATCCAGAA	AAAAGGAAAGGGCCATATAC	TTATTTTGGATGGTTTCATT	TTGATAACTACAGTTTACTT	TATATGATTTTCACTTATTA	GGTCTATATATCATTTGTAA	TAATAATAACAACAAGCATA	TCTTAAAGGCATCACTCCTT	AACGCGTTAATATTATCTTT	AAAGAGACTAGTGAGAGAAA	TTAGCCCAAGGTTCTATCAA	TGAATGACTTCAATCCGTAA	GGTCTTAAATATGCATTAAT	AAGTGTCAAGGTACATAGGC	GCCCAACGATTGAAAAAGAA	TCTTTCATGATCTCTGTTAT	TTTCTGCTTTCACCAACAAG	TAGTCTATAATCTGATTTTC	TTGTTACACCGTTCTTAACC	AGCAACAAAACGACTTTCTT	TAACAATACAACGGCCCCAT	AATAAGAGTACTAAAGTTAA	AAATTTTCTGCGATGAGCAT	ATAGCATATTGCTTTTCAAT	AAGTTGAGAACCACCCTCCC	AAAATAACGTTGCGCGTGTT	GATTTCGAATCATGAATAGT	AGAGGGAGGAAACAAGGAGG	GGCCTTTCTATAAGACAGGT	TACTTTGTGCTTTTATCAAT	TGCGTACCGACGACCAGGCA	TGTCTCTGGATCGTGTAGAT	AGAACTCGGTAAGTTCTGGA	TCCTTGCGATTAATGTTACC	TTCCCATTTGAGCTATTACA	TAGTACTCTTTCCAAGGGAG	TGTTCTTGTTTTGATCATTG	TATCAATGACTCTTCGCCTG	TCATAAGCTTTCTTCATATA	GATAACCTCATCCACTCTTC	TCGAACAGCATATAGCAATA	GTTGTTTTCGTTTCGTGCTG	GGTTACCCATGGAACGGCGA	TTTATTTGTTATAGCATCAT	AGATACGCAGAATGATGACT	TCATCCCAAAAGTTAGGTGA	GGAGGAAAATGCAGCATAGA	TTCTTTGCAAGAAAGACCAA	TTTGAAATCGCTTTTGCCAA	ATGCAAAAAATGCTTCCAAT	TAGTTACTCGCTGTATTGAA	TGCAATAATCAGTATGGTCC	GGCTTTATTTAGCTGGGCTT	AATTTCTAGTCTAGCAAAAT	TTTAGCATATGATGACAATG	TTCGTCAATGTTGAAGAAGT	TGTCCAGTATTGAACAATAC	TGTTTTATGTAATTTCTATT	GTGCTCTGCGCCTAAGGCTT	AGGTATAGACTCCTCCTTTT	GGATGTCAAAAAACGTTCTT	AGCACAAAATGTCACTAATA	GGTGAATGACTAGAAACTGG	TCTATACAAACCACATCATA	CACCATTGCTTCTATCTCTT	AGCGATTATAGCATGAAGGG	TGCGGCTTATACGAGGGCCG	TAATTTGTTGTGGCTCTCCA	GATCTGTTATTTATTCAAGT	TTGGTCAGATAACAGTCACC	GGAAGTATTGATGGCCACTA	CCCGGCCTAGATGTAGATGA	AGCAATCCATAACAGGGGAA	GGAATACAGAGGCAAGAGAA	CGTGAAAATCCACTTGAAGC	TTATTGGTCAGACGCTCCCC	TGTTGAAGATACCGTTCCGA	GTAACTTTGCAACGAGCCTG	GGTAACCTCTTCTGCTTTCG	AATACATTTATACCAATAAA	TTCCAGGCAGGGTAATACTT	TTCGTTGGAGCTCAGACTTA	AATCGAGAAGTCATAAAATC	GGATGCATTAACGTCTTTCG	TTTCCCCATATCATAACCGA	TTTTCATGTCGCTTTTCAAC	ATGTTTGCTACTTCAGTTAA	GAGAAGGATGTTTAGAGAAA	TCATATGATAATGCTTGGTA	CAGTTATAATTGACCAAAGA	TTTCCCTTCCAAGACGGGTT	ATTCAAGCAATATGCTTGTG	AAACTTCAAAAGCAAATGCT	AATAATGTGCTTTGATTAGC	GGCTGGGCCGACAAGAAAAA	AGATATTTTGGATTGCTTAC	TTTTCAGTTCTTTGCCACTT	TCTCAGATATAATAGCGGTA	TTTGTGGAGGAGTGCTTAAA	TACGCAAGAGGAATGTGTAA	GAGCACGTGCTTACCGTCCA	GACGGAGTTGTCGGGTAATG	TAACTCGCGCAAAGACCGAA	TAATACATATGATCAACTCA	AGTGATATTCGCTTCGCTGG	GGCCAGGTAGTAGGTGTCCG	GTGGCTGGTACATTGAAGGT	GCGCAAAGGAGGGCCAATTC	TCATGACGACCACAAGGGCT	GATACCAACCGATCCTTGCT	GCTTATGCTATGGGAAGCGT	TTAGAAACAATTCGAGTCAA	GCCCATAGAGCTAGGCCGGT	TCACTGTCCACGGACCGCCG	TCGTGAGGTTTATAGAGAGA	TTTTCTGAGTTGTTGCGCCT	ATGAAAATACTATATATGGC	GTCATACCCTCAGATTTCAT	TAACTCTATCTAACTTGTGC	TACCACTGCCCATGGGAGAA	TACATTTTCATTACTTATTT	TCTTGAGTAAAATAAGGTGA	TTATATATAAAAAGGACCGG	AAATCTCATATAAGCCTGCA	GTCACAAATTGTCGGGAGTT	GTGTCAGTTTACGTACGCTT	TATATGCTGAATTTATTACC	ATAATTAACAGTCTTGCAGT	GTGCAAGGTGAAAGTGGAAT	GCTCTTTGTAAGATAAATTT	AAGGCATACAAAACAATTAA	GCCCCCTTAGTATCTACGCA	TAGCTTTGTATAGTACATAA	ATGAAAGCCCTATTTTGTGT	TTGAACCGCCGTGGTTACGA	AATTATGTTTATATTTACCC	GTTTTATCTCCGATAGTACG	GGTATTTGTGCGCCCTTGTT	TCTTTTCTCTGTCGGCGATG	GGAAAAAATGAAGAATTGAT	ATGTAGCCGAGTATATTTAA	ACTCTTGCAACCTCTTCTTG	GGTTTGAACAAACAAGAGGC	AGGAGTCCAGTTAATAGGGA	GACAGGATACGAGTTTAGGC	GGTTTGCAAAGGGAGAAAGT	GTGAATAGTGTGTCATTAGA	TGTTGACGTTTTGCCGCTTT	ATAACTTTGCATTATTATTG	GATCTGCATATACCGAATGA	TCGATAAAACATGTTTGTTT	ATTTAAGTCGCTCATTGCGG	ATACTTGGTACTTTCAAACC	GAGTCGTCCTTTGACTGACG	AGATAGAAACTGATGTAAGT	ACGTGAACAGATACGTATAG	ACATAAAGAGACTGAAGACG	AATTACAACAGAATTAAGAA	ACTAGTGATTAAATTAAACA	TTAGTGTGTTCGAAGGTACC	TGGTTGTTGGTCGGCAGCCT	TCCACGCTATTTGTCATGCG	AGGCCGCCTTTTGCGCGCTG	GGAGGTAATGAACTAGACCC	TCGCTTCGCTGGTGGCAAAT	TTTTCTAGCTCGACAGTCTC	GACCTTCATTGCTTACTCAT	TACTACATATTTCCGCGCAG	AGTTGCTGTTTTCCCCTTTT	TGCATTTTATAAGTTTATTT	AACTATATATGTATGCGGTT	TGGTTTGGCTTAAATCTTCG	TCCAATTTGATTTGAAGAGT	TAGCTGTGTCTTTATTTTGC	TTGGATAAAAGAGAATGGTG	GTGCTGGCATTGTTGTTTTC	GGCATCACGAATAACGAGGC	AACGTAACGACGTTACCAAT	AAGGATATGGTGAATACTAG	AAGCAAATATTGAGACGAAA	GTTCTGACTGATAAAAATTA	TTTACACAACACAATGCTCG	TTAAATGCAACCTAAGCCTT	GACGCACTGGTGGGAAGAAG	ATGTCAATCAGACTTGACTG	GAATTGCAGTTTCCCACAAA	TTGTTACATTATTATCAACG	AGGGAAAAGGAGCCGAATTT	AGTAGCTGCTGAACAGTGGA	GGTTGCATGAATAAAAATTC	TGGTAGGGGCAGGTTTGAAA	AGGCCGACGTTCCCAGGCAG	GAATAATATCAATGTCTGTG	TTGTAAAGTGAAGTTCTGCT	ACCCTGCGTAGATACTAAGG	ATGATAGTAAGAAGTATGGA	ACGATTTTGGCTGTATTACC	ATAATATATCCCAGAATTGA	GTTGCGGTTTGTGGAAAAGA	TGTCACAAATTGTCGGGAGT	TATAACAATAATCGAAAATG	GTAATGGAAAACGCGTCTTC	TGAGGGTATGGTCTCTCCCT	GGTAATAGTGACTAGCATTT	TATTGTGCGTTCATTGGTCT	AATATGATTTACCTTCAAAT	ATAAACGTCTTTTGGCAATG	AGCTACTATCAGCACTCCGA	TCCATTGCAGTGATTTGATT	TGTGAAGGTTGTGCATATAA	ATGTTATATACAGATAATAG	TAGCATTATATTTGAGCCAT	TACAATAAAATAGAGCCGAA	GGGCTTTTAAATGAGTCTTA	TGACTACGGAAATATGTCAT	GTTTCGTCACCGGTCATAAT	GTAGATAAAATTACGGCATC	TGTGAATTCGGTGGCAAAAA	ATCTTTATAAATTAGTGCGA	AGCAGTGGAGTTTGATATAG	TCAAATGTTTGTGACTTTTC	GATGAGCTTTCCTCGCGTCA	ATACCAGTACTAGGCAACAT	ATTTTGAAGAAGAGATCCCA	ATGCTAACGTAGGAAGAATA	TGTATTAATGTTTAGCATTC	ACCTTCTTGTTACCCTTCTT	TGATGGGATTGCTGAATGGC	TGCTGCCGCGAAAAGAGAGA	ATTGGTACTGGTTTGCTGGT	AGTTAATCCTATATTAATCA	GTTCAGCAACTAAGCCTTTT	GGCATTACCCTACATTGTGG	AGTATTTCAATTGACCAACG	AAAATTACCCAATAAAAGAT	ACTGACATAGCTGTCTTCAA	TATGCTAAACAAATAACTCG	TGGCTATTTATGATGGCTTG	TTGCGCCTGTGTTCTTCCGA	GTAATGGTAACCTAAGGCAA	AGAAAAGGTTTTCGTGTGAA	TAACCCTGTTACCCTCGCTC	ACGAAAAAAGGGTAACTCTT	AGTAGTTATTAAAAGTGTTT	TGAGTTGGGTGGTTCTACGT	TTGTTTGGTTGTAGGAAGCA	TTGTTGGGAGGACATGGCAA	GATTCGTTTCGCGTTGAACC	GAAATCTCGGCGCTGCTCGT	TAAACGAGTATAGAATTCTT	TTGTAACGATTGGTAAGAAA	AAAAGAAACGCGATAATTAT	GGTCAAATAGTGTACACATT	TATTCGGCGATATTCAGTAG	TGTAACGTTATATAACGCTG	AATTTAACATGTATATTGCC	TATTCAGCTATATGTTGATC	AGCACAAATAAGACAAAGAA	TTGTGTCACGTGACATTGAA	TACTGGACGGTAGAAAAATT	TTTATCCATCTGCACAAACT	TTTTCCGCACGACCCGGGCC	ATCGGAATTAATTCAATTCC	ACAGAACAAGAATGTGGCTA	TTTTGATTGGCTGCAAAAAA	GCTAATACAGAAAGAAAATC	AAAAAGCACTCCTCGGGAGG	TCCTTTTCTCTAAAGCTCGG	ATACAACTTCTTGTCCCTTT	ATCCATCCTTGTGTATTACC	ATTTATTGTAGGGTTAGTAA	AAGCTCCGTCATCTACATCT	GTGATCCAAACGCTAATGCC	AAACGCTACCACTGACCAAG	ATTGAACGTTCCCAAATCCA	AAATCAAGAGGGAGAAGAGT	ATTATTCCTCGTATATAAAT	GTAGGGTTATAACATTATCC	AGGGGTGTCTGCTACGGTCG	TAAACACGTACAGATGTTTT	GAAGGAAAACAAGCAAAACA	ATAGCGCCGTCTTTATTACC	TACTCCATGTCTGAGGAGCT	TCGAACGAATCGGAAATATT	TACGGAAATTATTTCTCAAT	TGTCTCTTGTCAGACTCCTT	TGATGTAAGAATATCACAAT	TTCACAGAGGTTTGGTGTAT	TTGATCGAGGCGAGGCGAAA	AAGAAGTGTTAGCACGCATT	GAGTATACATTAACGATGGC	TTCATCTATTTAGCCGCCAA	TGTTGTTACTTGCTCTGCGG	AAAACGTTAACACATCGTTT	TTTGTCCCAGCAAACGCGCA	TGGGGCCCGGGTTCGATTCC	GGAGTCACGGCTTTGAGGGC	TACGGAAAAGGTTAATTGGC	ATAGATAGAAGTAGCGCATC	TACCGTTTCATACTATCATC	TGGCATTAGCTATGTCAGCG	TGGTGACTATCCGTGGGGTC	AAACTTATAACGCGTAATTA	AACTAGTAAACCTTCTAGAA	AGTAGGCATCACGAATAACG	TACTATTATTGAGCACACAA	GAGTATGTGCTAATCCTTAA	GTTCGATAAGAGGTGAAGTT	TGAAAAAGGTATGTACTTCC	TCCGTCATCTACATCTAGGC	TATGTACTATAACAGATTGG	GGAGAAAAGAACAAGTCACA	TACAACCTGATGAGAAAGTA	TTTCATCTCATTTTACCTTT	ATATAGTTCTCCATGATGTT	TCGACACCCAATCCAGATAT	TCTTTGATTAATCTCACTTG	AGCAACTCCTTCGTCATATA	GTGCGGTATTCTTCCAAAGA	TTTCACTTTGCCTAGCCATT	GCACGTTGTGGGACAATTAA	TTCAAGAAGTTCCTTTCGTA	GTCCTTTCAACCGTACTATC	TCAAATTTTCCGGGCTAAAC	ATCAAGATAATCAATAGCCA	TCCCAAGACCACGAAGCTGC	GAAAGTTATTCAGCGTATAT	TTGCTTTTAGCAGTTCCCAT	ACACATTGTGAGAACCTGTA	CAAGGAAGTCAAGGGATTAT	GAATGAATCGAGCTGGCATT	AAGAATGCATGCGTTATGAC	GTTGGTGTTCCAGTAATTCT	TGTTCTTTGCGTAACACGGG	CATATGAAATAATGTCTACA	TATATGGCAGCAATTAAAAT	GCTAAATATCCAATTCGCGT	TGCTCTTCATTGTTATTGCC	AGTCTCTAATTTATAACCAC	TGGCGTTTGTTGCCCTAATA	GAAGGCCGGCAGAATATTTA	AATTGTTCTTTCCCTTCAGC	GTATAATCTGGTCTTCTTGC	TTAGGCATTACCCTACATTG	GTTTCCATTAAGTTGCTCCG	GCTTTCTCTAGCAAATATCT	TTGATACCGCTAATTTGGAA	TAAGTGAGATCGTTATAGTG	TTTTAACATATCGCGAACAA	GGTTGAAAATATAATCAGTT	AAAACACGTTTGCATTGTTT	ATTCATAATAATGCTAACGT	ACACGGGGGGTGAGAAGGGC	ACTACCAATTGAGGAGTTTC	TCTTATGTGATATAATGAGC	TAGATGATAAGATTAAAGTG	ATGAAAAGGCAATAGAGCAT	TATTTTCTCACTTTTCTCTT	GAAACTCAGAATTTATAATG	AACTAAAACTTAGATGCACT	GACAAAATAATTCACACATA	TTGGGTAAAAAGGGCACATC	TAATGAACTGAACAGAGATG	GGAAGAGTGCATATTTAAAA	ATAGTGATTATTGGACCGTC	GGTATCGAATAAATGAGTGT	ACATCACATACATTGGGAGT	GCCGTGAACAATAACATCTC	AATGGAAAACATGCAATGTT	ATACGTACGTAAATAATAAA	GAAATAACAATCATGTTACC	TAACGTTAATGTTTAACTTA	CGGCGCGGCACCCGAGGAAC	TGAGGGTAGAAGGAAGAGCA	CGAGAAATCCGGCCTGGTAG	AAGAGGTTGATATAGCTAAG	ATCAACTATTGCGGGTAATA	AAAAATTTCAATTTCGTCTA	GTCGGATTGATAATTTAGTC	GTGAGAATAGGAAACCGATT	GAAGCACGTTCCGGGCATAT	TTCGAAGAACTCGTAAGGTC	TTACATACCTAATTACATCT	AACAGCCAAATTTGCATAAT	ATCCTTCTCTCCTGGTCCTC	GAAATGAATGGTTCTCCTTA	TTTTCCTTACACTTTCATTT	TTTATTGTTCTCTCGAGAAA	AGGCTCTGGATTGCCTATCC	TTTAGCTCTCGATAAAATGT	TTGCATCATTCATGCGGAAT	ACAAATATAGTTGTTAGTTT	GATACATATTTTCTATACAG	AACAAAGAAGTGTTAAGTAT	CGTGATGGCTACCGCTCTTG	TGGATGTCAAAAAACGTTCT	ACGGAGAGCTACTGACTTGT	TGCAAGCGCGATGACGAGCA	AACAATTTGGTTTAGTTATT	AAGGAATATGGAAATATAGC	TTGTTCGGTAGACTTGAATG	GGGGTAGTCATTCCGAGGAT	ATACATCATTTAATAAACGC	AAGATGTCAAAAGATATCGA	CGCCTCGATCTGACGAACAA	GCGATGAAAGGACCTTAGCT	TCTTATCTTCAGGGAAAATT	ACGGTATAACAAAAGGACAA	TTGTACTATTACATATCACA	AAACCGGGGCTTGAAAATTA	TATTTACAGCTACTTTTACC	TCCCAGCAAACGCGCACGGC	TGTTACAGCAGCCGAGCCAA	TGGTGTTGTTTGTTTATTTT	ATAGAAATCTTATTCTTGAC	GTGAATTATGTCCTAGAATA	ATATACTGCCAGCATGGAAG	TTCGAAGATTCTTTTGCCAC	GGGCAATCCGAGGTCCGAAG	TGCTGAAGAAAAATGAAACA	GTCTCGTTTCAAAGACCGTG	TAAGCGGTTCTTGCAAGATT	TTTTATAGTGTTATCTACTA	ACCTTTTACGAGCTTTAACC	CATTTGGGCATGTTGCAAAC	TCATAATCTAAATCTAAAGA	GCAACTGAGCAAAATCAATA	TTAATCCGAGGTAATAGATT	TAAAAGCACACCGTATAGAA	AAACCCGCCCCCAAATGGCT	AATGCGCAATGTTACGTGGA	GACACACTTTATTGGCGTAC	TACAAATATATACAGCATGC	ATAATTGAAACGTCAAGTCT	TCACCATAATGGCGTCTTAG	GTGATGGGCACTGTTAAAAC	GAAATACTGGGGGAAAGTAT	AGCTGTCTTTCTAAGCCCGA	TCTATTCCTTTTGCCCGAAC	TATAAATATGGGTTACCCTG	TGATCGTTACCCGAATTTAT	AAAAAATGTATCGTTATGCA	AGAGGTATTTGTATTGTCTT	GGCCGGGTCACCCAAAGACT	TCCTTTCGTTCTAACGTTTG	AGAGAATAGTAAAGATGAAC	AGTATCCCGCGCGTGGTCCT	GTTCTCGTCATCAGGTTGTA	AGTTCGGTTATATTCTTGAT	TTTATCAAAGCCTTTACCTT	AGGGACAAAAGGATATATTA	TTGATTTGAGTTAATTTGAT	ACTATATATCGAAGGAAAAG	GTGTTGAAGGTACTTGCAAA	AACCTTTTGCCACGTCGAGG	AAGAAATGTTTATCACGTGA	TGTACTTCTAACCTGCCTAA	CAAAATAGTTTAACGCTTCC	TCAGGTGAAAAAGCCTACAC	TTCAGAGAAAAAGAAAAGTA	AAAACCGCTTCCATTTATAT	AAGAGCAATAAAAATGCGAT	TGGGTTTGAGATTGCGCGGA	ATGCTCATTAAAATAGCTCT	GAACGGGAAAAAGTTAGTTG	TCATGTAGTGTAAGTTAAAG	TGACACAAGGGGTACATTCC	TTCCTGTGCACTATGGACTA	ATTTGAAATATCATTTACCC	AGGATGACTGGGCTATATTA	AGAGTTTATTGTCACTACAT	TTTCTTTGTTTGATTCAATA	AGGATATTTACATGACTGGT	ACTTATCACGAACAACGATG	TTTTCCAGTTTTCAAAGTAC	GCATTTAGCAAGGAAAAAAT	TATGTTTTCTTCTTCACACA	ACGACCACATATATGGAACG	GAGTGAGCAGCAGATATGTA	ACGTGCTCACGTTCTGCTGT	ACATCTCTGCATCTTCTCTC	AAGGATGATTTCTGATTAGG	ATCTATCATTCTGTGCTATA	AAGTATAGTATTAACAGGGC	TTATAAGACAAATAAACTGA	ACAATTGAGTCAATCCAACG	AACAAAGCATTCTACCTCTA	TTTCATGTCGCTTTTCAACC	GAACTTAATCCATCAATTCT	TGAAACCCACAATAGACGTA	TCACTGCACACCATAAATAA	GAAATACGGAAAACATAGAA	AAAGTGAAAAAGGCGTCTTT	GGGAAGGACTAGGAAGGAAA	GACACGCTGTCCAGTTCCTC	AACGAGTCAAGCATGGCAGC	ACGCGTCGTGCAGCGTGACA	GCTTCCCACGGCCAAGATTT	TGTTGTTCCGCGACTACCAG	TACTTTTGCAAGAGTTTGTA	GATAATATCACCGTAGTTTC	TATCGTTTACGTGTTTTGAA	GTAGATATATACGGTCCTTT	TCACTAGCCCAGATTGGGTA	TATATTAGCTGTCTTGGGTT	TCTTTCAATTAGAAAGCTAC	TGTTTATACATCTTTAGAAT	CAGTGATTAACAATCGAAAT	AAGGTGCTGCATGATAGCGA	ATGGAAAAAGAAGTAAGCAT	ATCAAATGTATTGTGCATCT	ATCGGAGCTGTTGCGACTAC	TTTTGTTGTACGATTGTCAA	GAAAATATTTTATATTTCTC	GCTTTGTACTTACATAGCAA	GTAAACACTATTATTTGTGC	GCAATAGTAATGGAAGTTAC	TTTTCTTCTAACCAAGGGGG	GAAGGCGAAGATTGCCGAAC	ATGGGGATTCCTCCCGACTG	AAGCAACGATATGTTAAATC	AAAAATGCGAAAAATTTCCA	TCGTTAGAATCCTCTACGAA	TGGATCATAATAAAGACTAC	ACGTGCTTCCCATTGGTGCA	GACTCATTATTGTTATCCTT	AGATGTTAGACGATAATGAT	ACTGCGTTAAGAAAGAGATG	TCTAGAAAAACTAGGGCATT	GCTTGGAAAAATAGCAGTAA	ATGGATTGTATCGCTTAAAA	TCGCGAGCTACGAATATTTT	TATAACGGGGTTCTTAAATA	ACACCACACGCGCGAGAACT	AACGTGTATTGATGGTGTTT	TGTTACTTTAGTTGAATAGT	AAGCTAAAATACGCTAAAGG	GAGGGACAGGATACGAGTTT	GGGAAAACAAATTTAATAAC	GTGTGTAGTTCACTAGTTTT	TTTATATAAAGGACACGAAA	AATCAATGCTTTGGTATATT	TGTATTATTGAGGTAATTGA	GGTGAGTTTGAACATCGTCG	CCCTGCGTGCCCGCGCACCC	ATGCACTTAGAGGTTAGGAG	TGTACACGTATATCGTGACC	TGTTGCACGTTTGATTGGCA	TTTTCTGCTGGAAAATAACA	AAACTCGTATAAAGTGACCA	ATGACACAAGGGGTACATTC	TGATACCAACTCTATCAGAA	TTATAAAAGATCATCAATGA	TCCACGTCTGTGGCTAACCA	GATGAGCTAGATATTTTCGA	TGCATAAGTGATGAAAAGTA	ATTTCACTTAAAATTAGTTT	GTATGAGGATGCGTTTTACG	GAATGGCTGGTTACCTGAAT	TCTTCTACTTATTCCTTATT	AATTAATCGTACAAGAATCT	TTCGAAGGACGGCTCTGACA	AGGCATAATATCACGGTAAA	GGGCAACTATGTTCCGTGTA	CATATGATCAACTCAAGGTA	TCTTTCTTCTCTAATGCCTG	TTCACGATCGTAGTGGTGGA	AGCGTTTGGATCACTATTCA	AAGAAAATGTACATGCATAA	GACTGCTCCGTATTACTGTG	TAATAATTTAGGGTTATGCA	TGGAAAAGCTCTGCCGTTGT	TTCCAACTATTCCATTACTC	GTGTCAGCACTAAAGTTGCC	AGCAAGGACAAGTGAAGAGT	GAACTAAAACCGATTACTTC	AGGGCTGAAAGAAGAATATT	TTTTGGTCTTTAATATTTCT	TCGCATTTCTTTGAAAAGGC	ATTTGCGTCCTCAGAAGACT	GTTTAGTAGGCGTGAGGCTA	GTGCTCCGTGACTAGGATAT	TGATATTAATTGGAGTACAT	CCCTTCGGTGGAAAAAGTTA	TCGCAAATATTGCTCTTTTA	GGGAATAACAAGCGCGCTAC	GGCAATAACCAAGAGCGCTA	AGAGAATCGACCTTTGGAAA	ACATTACATTTAAAAAATAG	TGTGTAATTATCTCGCACTG	AAAGAAGCTATAAAGAGCAC	AGATGCACTTAGAGGTTAGG	GTATAATGTATAATAAAATC	ACCCATACCTTTAGGATGGT	TTTTCGGCCGAAATTTTCAC	TGAGCAGGCAAGATAAACGA	AAAAATTGGAAAAAAGCGAG	TTGTTCACAACTTCAAGGAA	TTTACGTTAGGGGGTGAGAG	TATCATCTGTCATAATCCTT	TAATATCACTTTTGACGATT	TTGTTGTTTTCGTTTCGTGC	AACACAGCAGAGCTTAAAGA	TTTACTTATGGCAGAAGGCA	TCAAACAGTCGATCCTTCGA	ATAATTACAACTTTTCGAAT	ATCAACAAATGCAAACAAGG	ACCTGTCACATTTCACTATT	TTTTCACTCCGTCGTTGATG	ACGACTAAGCCGTGAATTAA	GCTTTCAGTGCTGTCCTTAA	GACCGACAGATGGCAAGGTT	TGTGTCACAATTTCAACTTC	GACGATCTGAGAATTCTATT	ACTGCTGCATATGCTGTCTT	AAACAATTACTTTTCCTAAA	GACATTTATATATACAAGCC	GAGAATTAATGCAAGACCAA	TTACGTGAAAAAGTTATGTG	GATGAACTGTAACAGAAAAT	TGACGTAGGACACCTTCTCT	TATGTACATTATATAGATAA	GATGATAGATTCGTGGTTGG	GTGGTGTTCTAAAGTGAAGG	GTAGGGGAGGCCGATGGTAG	TGAGACCTCCACTAAGCCTG	ATGCGTACAAGGAAGCGGGT	TTTAAATATTAATCTCCGTT	ATATAAAAGAGATGGAGGAA	GTAGGTTTAAGGAGTGACTC	GCGGCGGTGCTACATGCCAT	AAATTTTATGTCGTCGGCAA	ACATGGCAAACAATATGCGT	AGAGGTCTATGATTCGCTGC	GAAGAAACCCTTTGTTTATT	AAAAGAATAGTATTATTTAA	ATGTTTAACCTTTTATACGA	AATACTAGTACGATTGTTTG	GGCTGACTAATATTCACTTG	ATGAGCTGAATGAAAAATTT	TGAAAAATTTTGCGATAGGC	AAAGGGCAAAGCAAATAGGA	AAAAATAACGTTGATTTCAA	AATTATCGCGCCATCCATGA	AGCATTACTGGCAGCTTTGT	TGTTCAAATGCTTAGCGACA	AAATAGGCCTACTTAGGACT	TAGAATGCAAGCAGTACTTA	GACCCCATTATCAGGACTGC	TAAATATATGCCGATAGAGT	TGGTCGTTTCCAACGAGTAG	AGATAATGACCAGAGAATTA	ACCTAGACAGAATCATTAAA	ATTGCTTTACAGATACACTC	GGTTGGCCTTACCTTTGGCT	TTCAAAATTTCTTTTCTCGT	TTCCTAACTACAAAACAGAT	AGAATCCTCTTACCCAGCCT	CACTTTTGATCACGTGCCTC	TTTGTGCTACTTGTATTTCC	AGTAGGTACATTTACATCTT	AAGATCACTTAGAAGATTAT	CACGTTGTAAATTCACCAAG	ACTATCCATGCTTTAGGCAG	AAAGAATGCACATATGTCAG	ATGTATTATTTTGAATTTAC	TTAAATTGATAAACTTCTTG	AAATACTAATTATTCTTAAA	AAAGAGGCTACAGAAAGAGA	TGACAAGTTTATACTGTGCT	AATCAAGATACTTGCTGGGA	ACTGCAACATGAAATCCAAA	TGTGATACCTCCGATTTTGT	TGTGGCGCGCCGCCATCACC	AAGAACCAACTAAATATAGT	TAGAAAACTCCAGAGGGTTT	GATGACCTTGCGGCTCCTCC	AAAATGTTGCGAGGAAAAAA	AAAGCGTTGGGATCTGCCAC	AAACAATAGTCGTTATTCTT	GCGAAATGCCAAAGCAGAGA	ATGGCTAATTTAGAGCTTGC	AAAAAGATCACGCGACTTCC	GGCATTGGAAGTAACCGTAG	TTAAAATGGACGGTAAATGT	ATAATAACAATTACGCATGC	CGAAGTCAGCTTCTTCTCGT	ATTTACATCTTCGGGTAACG	GCGGTAATTATTAGGGTTTT	CAATTTATTCTCTTTGTACT	CCGTCGGCCATGATTAATAT	AAGAGCAAAGCCGGATCTCA	GAGAAAAGAACAAGTCACAA	AGTGTCTGACCTAAAGCCCG	TTAAGATTTATGTAGGCCTA	GTTATCTTCTATTAAATTGT	ATAATGAATGCCCTTATTCT	TTTGGGAGTCTATGAGTAAT	GTACCTAACGTATACATCAA	AAACTAGTACATAATATATA	TATCTAGAATACCGAAAAAA	TGTAAGCCAAGCCGCTTCAT	ACGCCCTCAAAAGGGGGTCC	GATTGCTCCAAACGCAAATA	TGCTCAAGAAGCGACTTGTA	GAAAGAGAAAGGGAACGTAT	TACATCAGGCTCCACAGGAC	TAAAATCGCAATTATGAATC	TGGATCAACGATGACGTGAC	TCGAGAGAATAGTTGACGAA	GTTTACCGTCAACCTGGTGA	AGAAGAGAACATTGAGAGGA	TAAAGGGATCTGATTGGCCA	AATACGTTTCTTGTCACAGC	TGGGACGTTCAAAGTGATCT	AATGGTGTAGAAAGTCTCCA	AAGAAGTGTGCTGGAAATAC	ATTGGCGTACTGGCAAGAAT	ATAAAACAGTGATATTCTTA	GAAGTGAAAAATTTTGCGAT	AGCATGCATTTACGCGCCGT	TATATAACGTTACATCGGTG	GTGCTATCAAACAAAGATGC	CGTGAGGTTTATAGAGAGAA	TGGGCAATCCGAGGTCCGAA	TCACAGTGCTTGCATACGTA	GTTTCACATTATCGAATTTG	TAATAATTCTCAATAGATAC	AAGAAAGTTATATGTGTGAC	TTCGCTATTACGCAAAAATA	CGGCTTGCCTCACTGCGTTG	TCCCAATAACTTCGTAGGGA	ATTCATGCTTCCCAAGCATG	ATTGACAACTGGGACGAGAA	TAACAGTTTGATGCTCGCAT	TACTGGCGATGGAATCACTC	ACGGGCTTTAGGTCAGACAC	ACGGGCTAACAGAGACAAGC	TGACTCATGATGACAGGTCC	TTTCATTTACCATGGACGCA	AAGGACGGGGTACGAAACAA	AACTCAAGTCAAGACAGAAA	GAAGCCCATACGTCTATTGT	TGTATCTCTGGCTTTAATTA	GTCGCACTGAAATCTTCGAC	AAGTGATGAGGAACTCAATA	TGGCAGCGGCTGGACCATAC	TCAGGCCAAAATTAAAAGTA	AACAGTTGGAAGGGCCAAAG	AATAAGAACAAAACACTTGA	GAATGAAGAATAGAGATTGC	ATCCAAATTAACTGATGTGC	TACGTGAGCTCGGAGATTTT	AGATGTTTTATGGAAGTATT	TGATTCCATCACCTAACTTT	ATACTGTAATTGACCGTTAA	ACACGTCGAGAAGCAGGAAG	TGTTTTAGGGTCTAAAAGGC	TATTCCTCGCGATGAGATTG	AAGGTGAAAGAGCGTCATGT	ACTATTATCTATCCTTACTA	TCAGAATGCAACCCGACTAC	GACGCCCATTGTAACGGATG	TTTCTAGTAGGTTAATATGC	GTGATGGCGGCGCGCCACAG	GATGTTCAACAAGTTCAACA	TTTTACAAGTGAGAGGAAAG	TTGACTTCCCCGCGTTTGAT	GGTACATTGCATATGAGCCA	TTACTAATACTTCTGTAATA	AGGGGCTAACTAGCGTTCAA	TGATAGCAAAGTTGGAACTT	AGTACTAATCGTTAAAATAA	TTTTCGTTTAACGTGACGCA	TATTGTTTACATGATGAGAC	AGTCAACTATCCAATCTGGA	TATTAACACGGACGATTTAA	ATATTAGCTGTCTTGGGTTA	TAGTGCATATTTTCCCTTGG	AAAAGAAGTATGTAAAGGCA	ATATACCTGGGAAGTTACAA	TAGAAGAGGCCCGGATCCCT	GATAGTGTATTCTTCTTGTT	ACGCTGAGTGAATGCCGAGA	GCGGGCTGGGCGTTTTAAAG	AATGCTACACGGTGGCAAAT	ATTTGGCATTCTTCAAAGTG	TGTGACACCACGCCCAAGAT	AAGGTATTTAGGTGACCTTG	GTCACCAATTTCTATTTACC	ATAGACTGGGGCCATCCCAA	TTTCAAAGCATGAGAGTCTT	TAATGACACACTATTCACTT	TCTTGCCATCCGTGTACGCT	TAAAAGAGATGCTTTTCGCA	GTTATCTCCCCTCTCACTAA	GTAAGGCTTTGAAGAGGTAA	GGGTATATATAAGATGTATA	CTAGCTGTGTCTTTATTTTG	AAAATAAAGATGGATCGAAG	ACCATAATCAAGATACTTGC	AAAGCTGAAAAATAGATGTG	GGGTAAGGATAATGCAGGTA	GATGATTTTGCTGCAGGATC	CAATTAACCCTCTTCTTCCA	TATCACGATACACGACTCTC	AGATAAAGACTTGTCGGATT	TTTATCAGAAGACGTGACCT	AGTGAAATTGTAGAACGCCG	TATCATTTGTAACGGCACGT	TATCTTTTGACATCTTAATC	ATGAACGTTCCAGAAACTTC	GAACCACTACTGAAAACCCT	CGTACAGTATTCTCTTTCTC	GCGTACGAGGCGGGAAAAGT	ACTTTGTTGCTTCGGAGTCG	ACCGTCCAGTAATTCAACTA	TTTTGAATTTTCGCCTGTAA	GTGGCAAATACTACCTTGGT	AGGTTGCCAAGAACTGCTGA	CCGGGGCCGGGGTGGAAGGA	AAATCAATCCATTAGAACAT	ATAACGAAAATATGTGCTTT	TTGTTGTTCTTTGCGTAACA	TATTCGTGATGCCTACTTAA	AGTTTAGAAGCGTACTTCTT	TTACATCAGAACAAGGTTCC	TATTAGCCTTCACATTGAAA	ACCTGCCATGAAATGAATTA	GAACAGTGCAAGTGCAAGGG	GCGAAACTGAAGGTGGCACG	AGTCATCACTGATCTTCCCA	GACTCATTCTTGGTATCCCA	GTTTGTGCGGTTATATATGT	GTCCGTCCCTTGGGGTTCTT	AATGTAATCAACAATGAAAG	AGGAATTGTGAAAAAAGTGT	AATTTTGTTAGACGCACAAA	GTATCAACTTATGACTGCTC	TAATTTATAAAGATAATAAG	TGCGTTGGTTGTCCTGGGAT	AGAGGACTATCTGATCATTG	AGAGTCCATTAACGTTATAA	AAATGGAAACCTAATATGTC	AATATACTATAGTACATGTT	CATAACGAGGTTTCGCTATG	ATTAGAGTTGCTCGAGTCTG	GAATTCCATTCACAGACATT	GGTTCTTTAGAAAACAATTA	GCACACACTTGTATATATTT	AAAATTTCAAGAATATGGTT	GTTCTTTGCCACTTAGGACA	GTGAAGGTTGTGCATATAAA	GAGCACTTACATATTCTTTT	TCTTTACCGCTTCCATCATT	ACTTGATTGCCGTCTCTTCC	TATTTTGGATTAAAATTGAC	TAATAAGATAATAGCAAAAC	GATCATGTCAGACTACGAGG	ACTTAGTTATGAAGAGTTGC	GTTACCCTATGGCCCTTTTC	CGGTAAGAAAAGGCCGTGCC	TATAGGCCCTTCTACAACAT	TGGTTGTGCATATCTGTCAG	TTCAAAATAATAGTAAAGAT	TGGCATTTTCACTGGGATAT	TACGATGAGTTCCTCTTTAA	TAACACATATATTTTCTGAG	TTAATATGGAATACCTTGGC	GCTTTACGGGTACCCCCGCT	GACGGGGTACGAAACAATGG	GCTTCGACCGTTTGCGATTC	ATTCAAATGGCTTTCACATT	TGTAATGAGGGTAAAAATAT	TGCGGCTGGTTAAGATGCGA	TCGAACGGCTGTTCCCTCAT	GTACCATGAGATTGAAGTTA	GGACCCCATTAATGAACTCT	ATATGCACTACCCGGAATGA	GAGGTTATGATGATAATGAT	ATTAGGGAAGAGCAGGCAAC	CGCTGGTCAAGCGATATACC	ACCAACCTCTGAGATTGTTG	TTTGATCATGCCAAGTCTCG	TATTTTGACGCCGTAATCGA	AATCTCTACTATTCTTGCCT	TTGGAGGATCGCAATCCCTT	GCCATCACCATCGCAAGTTC	TCATTTAGCAACATGATTTA	TGGGAAGTTGGATTATCTTT	TTTTCAAACCTGCCCCTACC	TTAATGCAGGACGCCGGTTC	TGTTTACACTTTCCTCTTTT	CGCATGCGCCCTCCATGTCC	GCTCGCGCCGGTTTTCGATT	GCTTATGTCTGTTTTGGATC	ATTTTCTAGCTCGACAGTCT	GCATATTAGTTTATGTGATG	TATCAAATGAAGGCGTGTTT	GGAATTCGTACTGCAGCCGC	TAATGGTGAAATATGTACCG	ATCCTCGTATTTGAAGGTTT	GTAGAGAATAACTTTGAAAG	TATTGGCGTACTGGCAAGAA	TATCGGTCTTGGGTCACGTG	GACATACAAATTTCATCTCT	TATGCCTTCTATAATAATGA	GGAAACAGGCGTGTGATAAG	AGCGCTGGACCAAGGGATCC	AAAATGTAATAAACGTCTTT	AATCTCCGGAAGCAATCTTA	CCCTCTGAGCAGCTGCTGAA	AGTTTTGTAGGTATATATAG	AAGTCGGAGCAAATGAATAA	ACTTCCACTTTATTAAGTCC	GTCGGATAAGTCGATAGTAT	ATAGTATAGGGGTTTATACT	TGTGGGGGCAAATAATAACG	ATTGATGAGAAGATGAACAT	AGCGAAAAAAGCGTATGTGC	AGGTGTATAGTCAACTGAAT	TAGCAATGGCTGACCGCGGA	GTGAATTTTCACTCTTCATT	TGATTTGCAGGGTGTAAAGC	TTGATTGCGTCTTTCTTCCT	AGGTTTGAATATTGGATAAA	GGCTAATCTAATCCATGCAA	TTGTTTAAGTTTTCGATCAT	TCGTAAGCGGACCGGAAAAC	GAGAACAATAAACGATCTAT	AGGAGTATTATTAATTGAAT	TAATAATGTACTTGGAAATC	TATAAGGCGAAGTTGAAGTA	TATGCCGCATGGAAGCGTAA	GCATTTTAACATACGCCATT	TTCCATTATGTATTGAAGGC	CGTTCCGGGCATATCGGACT	GGAAGCTGCGTGCAATACTA	TGTCACTTTCCTCTACTCGT	AAAGCTACCTTTATCGTTTC	AATACATGGCACAATAATAA	AAATGAAAGTCTTTCCGTAT	AAAGAGCACTTTTCAAGATT	TTCGGAAAAAGCCCGAGCGA	ACGAAGAATCGACTCTCGCC	AATGATGAGATGTTTAGCTT	AGGAGCATAAATCTATACAG	GGAGAAGAAGCGCAGAATCG	CACGAGAATTTACGCTTGTT	TAAAGTAAAACGACGTCCCA	TAGATGCACTCGAGTATTCT	GAATCTTGTGTTTCCTAATT	AAATAACGTTGCGCGTGTTT	ATCTAAATGATAAAATTATA	ATTTAGGGTTATGCATGGGT	AACGAAACCGTTCTTTCTCA	ATTTGCTTTCTGAATGCTTG	CATCATCTTATTACAATCTA	ATGGGCCCAATTTGAAAGAC	TAAGTCCGCCAAACCCGTCT	GCACCGCCCAACTCCTGCCG	TTGTATACAAGATATTTATG	AAAACTTCAAAAGCAAATGC	ATGAGGTTGTAGCACGTGAT	TTGTAGTCCTTTATGCAGGA	AATGAGGAATCGACATCTTT	AAGATGGTAGGATGATAGGT	ACAAGCGAAGTCATTAAGTA	AGTGTAAGTATCTTCACCAA	GGCATGGTACACCTGGACAA	AGGTAACTACGGTGCCCCTT	GGTGGCGAAAAGACGAGCAA	ATAACTCTTTTCTTGTCGAT	ACAACTCTTTTATTAAGTAA	GTTTTGAAATATGCACTATG	TATCAAATACTAGTAAGTAA	TGGATCTAGTGTACTCTTTG	TTAGCCTTTTCTTGCATCAA	GAGTTGTAATTCATGCAATA	TTTTCCAACTTAAAGGATCG	GTATTCTACAACGAAATAAA	ATTCAGTATGATCCTAAAGA	TTTCGTTGTCCTATTTTCTT	GGGGTACGAAACAATGGCGG	GGTATTGACTGGCCCCTTTT	TTCAGTTACAATTCCTCACA	TTTCATTATGTATTTATTAT	AATGAAGCGGCTTGGCTTAC	CCAGGTCTATTAGGAACAGG	TTCGCGTGGCATAACCCGGC	GAGGGGGTGATTGAAGTAAA	AAAATACTATCATGGCGTAA	AAATATGCGTACCTGCGTAC	TACGGAAATTAATCCAATAT	GACAGTACGTTTGACACTTT	GCTGGGAAGTATAGTAACAG	AGTTCTTAACTTTTCAAGAG	AATACCACTTTTACCTGTTC	TTGACCAGGTCCATTCTGAT	CTTGACAGAAGTGGCGAAAC	TCAAAGAAGATGGAAATCAA	AGCGTGAGTTCTTATCGAAA	ATTACATCACCTTTCACGAG	GTCATATCAGCACAGTGGGG	TAAATTGTCAGGCCCCCCGC	TTTGTTCAGTCAAGTACTAA	TCAATCCACCGATGGACGAG	TTTAAACTTGGCTTAGCAAG	ATCCACGTCTGTGGCTAACC	ATCCTATTGCATGCAGAGAA	ATTATCAAAACCATTCTCCA	AAAATCTCTCCAGATCAAAC	TTAATCAAGAGCGCAAAGGA	GGTTTGCTCTACGACGTGGT	GAAAAACGACCTGAAATAAA	GGGACATGTCTCCGTCGATC	GGAATGACTACCCCGATTCC	AAAACAACCGCTCTGCCGTC	TTGTATTTAATGTCCTGTCA	AAAATGTAATCAACAATGAA	ATTCAATAATGCATGCTTCT	AATTTCTTTACTTCCCCACC	ACACACTAAGTGAGAATACT	TGTGCTGTTTATCAAGATTG	TAGAGCGCGGGCCAATGAGA	TTCACGTGTGCAGCCACGTG	TCAACAGGTTCTTTCAACTC	TCTTCCCTTGCCAATAAAGT	ATGCCTAAGCTAAAAAGAAC	TGCTGATAGTAGCTTATTTT	TGCTACAGCGTTATGCACTT	AAATATCTCGCGACTGTAAT	TGAACAGCGCAGTGCATTTC	TTTCTAAGAGTTCTCTAATT	ACCAATAGTATTATCCAGTA	GGAACATGTCGTGTAAGATT	TTAAAAGATGTTAGTACGTT	ATTTCAGCTGACTATAAATT	ATTTCTCATATATGGTCACG	GCCGTGGTTCGATTCTGCCC	CTATACTGTAGTGCTCTGTG	GCGGGCGCGCTGGGTAATGC	TGTGACCGTATAGATTGGTT	TTGAACAGTGGGTTGTTATG	CAAGAAGACACCAAAGGCAG	GGTTTTCAATTTTGGTGCTT	GAACGACGCTGAAACCTTCA	ATCATTATTATTTGAGCTCA	ATGAAAAAGACTTGTTTAAT	GCGTAATAGACAGGTTTTAT	TGAGATGAGATCGCTAGATA	TAGTGATGTAGGAATATTTT	TATTGATCATTCCAATAAAT	ATCCTTTCAAAAGAGTCGAA	TTTTCCAAGCTATAGGCAAA	TATTAGCATAAACGAGCAGC	TCCTGTAATATCGCTTTATA	AACAAGAATGTGGCTATGGT	TGCAACACCAACTTAGAAAT	TCTAGGACTTGTTTCCACCC	CGCTGGATGAGCGACAGAGG	TTGTTCTTTACAGATTCAAG	TGCGTAATCCTGTCCTATGC	ACCCGGAGATATATACTATT	GAAGCAAAGATGCTTAAAAA	TGAGCCGCGAACGGGTAAGT	TTCCGGGTAGCGAATCAAGG	ATGTGTATAATTATGCAATA	ATTTGCTAATTCCAAGAGCG	TTATAGGCCATCGAAGATAA	TATACGGAGCTTGAAGGCAC	GGCAGGGCATCGTAGTAGTC	TTTCAACGAATTAGCCTTGT	TCTCAAGACCTAGGTCCTGT	ATCCGCTGCTGAATAATATG	AAATCTTCCTAAACTATCAT	GTTTTGGAAGGTATATTTCT	TGGCCGCTGTTTCTTCTTGA	TATACTCCCGATTAAGAGGA	TTTAAGGTCGCGTCGAAGTT	TGTTCCTTCTGCAAGAAGAA	AATAATATCATCATAATATC	AAACGAAAAAGTTTAGTATT	AAAAACATATGCAATAGCTA	TTAACCTGGGAGTGAAGAGG	GCTTTATCCACCTTGTTATT	CTGAGTGAATGCCGAGAAGG	GTGCAAGCAATACCAGTACT	GGTGTCACGATGATAAAAAT	AGTTGTAGCCGTATAACATA	AAGTCAGCAAAGTGGGAAGG	GGAATTTGAAAAATTTTCAA	TTGCTAAGTACTCAATAGAA	TTCTCGTGTAGTGTGACAAA	TGTCCGTCTGGATTCTGCTC	ATTTCATAGTAAATCTTTCA	ATTAGACCAGACGCAGTGGA	TATACATCTATAAGTAATCT	AAATTGTGAAGCGTGGATAT	TAGCGATATTGCCGAAACTC	TTGTACCTCACAGCTTCTAC	AACTCATCCGAAACAGCCAA	GCAATTTGCCACTGCTTCAT	TCCTATTTCGCTAAAATATT	TGTATCTCCCCCATTATTAA	ATGTATTTCTACTTGAAGTT	TACTGTAGTACATCTCGCTC	AATCTGTTCAATTACTTTTG	ATGACTGACGCTTCTCTTTA	GCAAAAGGTCTCGGAATCAC	ATTAGGAACAGGTGGAGGAA	ATCTCATCTACATCCTCATC	AGGTCACTTGACCTATGATG	TATATTTATCTTTTACGTGA	ACAATAATATCGCTGTTATT	TGGGTATTATCACCAATAAC	GAGCGTGGCTGGTACATTGA	TCTAAAGGTATCATTATGAA	AGCTCTTCTTTTGTATTCTT	TGGACTATTCGCGTATTGCC	TTATTAACAGCAGAGAGATT	GGGCCAGTTCTGTCAACATT	AAGCTGTATCACTTTCAACG	AAATGTGTATATTGGAGGCC	AGAGGTTACCCGACCTTGAC	AAAACAGCGCTCAGTAAGCG	ACACGCTATCAAGTACGTAA	GTTGCTGTGGTAGTACGTTG	ACGTTGAATTGTAGAATGTG	ATGAAAGAAGTTCCAGCTTA	GCATGAGGTTGGACTTGAAA	CGCATTTCATTTATTTTCGG	GCTATCATAATCCACATTGA	ATCGATGATATCATGCAACA	AAGGTGCTCAAGTAACGGAG	GGAACTTTATTAAGACAATA	AAAGAAAGGCATTATTTTCT	AACGATGATACTGATAGCGA	TGATGTCTCAATATTCCCGC	AAATGACTGCAGTTAACATC	GACATCCTGATAATTAGCAA	AGGGCATAGCATTATATAAC	TATCGAACAATCATTATTCA	GTTATTTTCGATTTGGTTAC	AAAATTCGTTGCTAACGGCA	AAAACTAAAACGTAGTCCAA	TTTCCATATTAGGGAAGAGC	TCCTTGGTTATGCGTAATAA	TTTTATGGTCTATGCGTTAT	TGAAATTCATTTACTGAATG	TCTCTTTTGAATCCTCGCTT	TAGACCCTAAAACAGATCTC	TTCCTAACGCGTTTCGTATA	TCCTTCTTAAAGACGTCTAT	AGTCTCTAGTTAATATAATT	GCTTAGTACCGTGAAAATCT	ATATATCAATCTTCGAGAAA	GTAACTGAAAACCTTAGGAA	GGTTTTCCTACAGCTCGACC	TTCAAGAAGATGAGTTAAAT	TCACGTTCTGCTGTAGGTGA	TTCCCATGAAGGGGCGAGCT	TGTCGCATCAATCTTCTGTA	AATATCATTTACCCGGGCCC	TTACCTCCGTGCATCCTGTA	TCGGAACTATTTACGTAACG	GTCTTGCGAGATAATATGCA	AGTCATTAATGTCTAATAGT	TATTCTTCGTCATTAAATTT	TACAGGTTCTCACAATGTGT	TTCTAAGACGGATTTCTGTG	GTTTCGGCACAATTTATTGT	AGCTGTAAATGTAAGGTGTA	AACTCATTAAATAATCTAGT	TATCTCTGATCATAAGGAAG	ATGTTCATCACCTCCGCTAG	ATAACATCGAGAATCACTAA	CGTGAGATTCTGGTTCCTCA	TAGCAAGTATTACATGCATG	ATAGAAGTGAGATAAAAAAT	GATTAAGTGCACCAGTTTTG	ACTAAACCCTATCTAAACAA	TTTATCAGGTTAGTTGGCAG	ATCTTCCAAAGTATTAGAAA	ATAGTTTAGGTAATTCTTAT	TTCAATAAGCAATGCTGTAT	ACTTTGCTTCTTTGCCAGGC	TTATGTCAATCAGACTTGAC	GAAAAAGATGGTAGGATGAT	AGCTTTACTTCATGCTGTGC	AGCAAAACCTCTGACACTTT	TTCAAATGTCACTTCATGGT	ACTAAATAGCTACCCGGAGT	GACTATGTTAGAAATTTGAT	AACGAAGAATCGACTCTCGC	CGAAATTGTGTTGATCTCAA	TTACTACACCTCAAATCAAT	TTGAAAAGGAGGAAGCTCAA	TACCACTTGCTGCTTAGCGT	AGTATTTGCCCATTAATACC	TTCTCAGCTTCAGATATTCA	AAATGCGTGATCGGAAATTA	ACACCAATGTAAATCTGGTC	ATATACACTTCAGCAGAGGA	TAGTATAGGGGTTTATACTA	TCCGATGTCCATTTATGCAG	AAGAAAGTAAGTGGTAATAG	ATCTTGCATTTTCAGCAGGC	TTGTGCCAGAAAAGGGCCAT	AAAGGTTTTCGTGTGAAAGG	TACTATCAGGAATTTGGCGC	TATATGTGTGTTGGCGTGTG	AAATGAATCTATATAGTGTA	ATACGAGGTCTGGCCGTTAA	AAATCCGTTAGACAACATGA	TGATGAAATTGATATTCAAT	AGAGCAGGTATTACTGACTA	TCGATGATATCATGCAACAC	TCGGATTTGAAAATGTTAAT	CCATATAAGAAGGTCTTCCC	ATACGGTGATGATGTCCCTA	TCTTATGTTCTCGCAATTAT	TTCTCGCCATTTTGAAGCCG	TATTAGGAACAGATGAGGTC	TAAATAAGTGTGCTAAAATG	AGAATTACAATAATACGTTA	GTTCTCGAGCAATGCTTAGT	TTTCTTAGTGGTGTTAGAAA	AATTCAAATGACAATAAACT	CAGTACCAATACCAGTCCCT	GCACTAGTGACTAATTTGGG	GTGGCAATGCCCCTCCGCTG	ACCCTCCCCATTTGGTTTTC	GTTGATACCGCTAATTTGGA	ACCTCAATGATGCGGTGAGT	GTGCTTAAAAAGGAATATCC	GATTTCCACTTCTGTACAGA	GATATTCACCATTTACTTTC	ACGATTTGTCAGAAATTAGT	ATATCCCTTTAATGCATGAA	AAACCCGCTGATTGCACTCT	AACCTTTACGTAGAGCAAAA	TAGTGATATAACTACTCATC	AAATACATTCATTACTTTCT	AAAACAAGCGGTATAATACA	TGGCACCAGTATATCTATGA	CGTGCCCGCGCGCTGTTCAA	TCAGTATGGATTGAGCGATG	ACAGTCTTGGACATGGCCAC	TGTTCTAGAAAGTGGTAATT	TTTCTCGTAGCGGAAGGGGA	GTTCGCGCGTTCATCTAGCC	GCGGTTAAAATACCATTTCA	TTTATTGAATTGTTTACGTT	ATTAAAGGTTACAATGCCTA	ACCTTGGTGCCAAATAGTTG	AGCATTAACCCGTCACGGAC	ATTACCCGTCATAGATATAC	CAACAACATAGTACTCTCAA	TTTTACTTATGGCAGAAGGC	TACGAGCGAACGGCCCGATT	GATAGCAAAGTTGGAACTTG	GGATGAAGTATCTATAAACG	TCGGAAGGCGTTATCGGTTT	AGTTCACTGAAGAATGAAGT	ATTTATACCTATGATAGTTT	TTCCACATTAAATTCTCACG	AAAGGGGACCATGATATAAC	GAACGTGCTTATGACTCCAT	AGGTCACTATCAACTATTGC	ACTTTTGTTTAAGCTAATTT	GAGTGATCCTGACCGGATAT	GGGGAAGAATAAGGGATCTT	GTTGACCACTCTATGAGCTT	TTGTGCTATATTTTGGCAGA	TCGGTACGCAGATTGATCTA	GATGAAAGAAGTTCAAATTA	AAATATCTCCGCGCAAACTG	GAAAGTTTGGAGTTACGAAA	TTCTTGTTAGGGGCAAAAGT	CAATGATTGTTATCTACATA	ATTCACATTAACCTTCTTTT	TTTTAATACTTATTAGGATG	TTATCAATCCGACCGATGTT	TTCGGATATTTATTATTACC	AGCATTGGTAACACTATTAT	GATCGCTGAAATCAACTCGC	ATAGTAACCACTACACAAAT	TAGGAATTGACTCAAGGAAA	GATGCATTTTAGCGTTTCTG	GAACAATATACAAAAGTCTC	ATATTAACAACATTTCAGAA	TAACCTTGATCACATGCGAC	TTCGTATTAATTTCAACCTT	GTTCTTTTGGCTTATCCTTA	TTGTCTTATCCCAGACCTTC	AGATGATCATTTCTCATATA	TACGTATAAAAATATGCTCC	TCTGAGATCTACGTTTCCTT	ATATTGTCACTACCAACGAA	GCTCTAGGACGCGTGTCGGT	AGTTAAACTTAAATTTGCGT	TGAAAATTATCTTACTCAAA	GGCAAATTCCACTATTTGAA	AATGAACAAATGCGTAATAT	TTCAATGCGGTCCTACGTTG	GTCCTTCGAATAAGCATATT	GTACAATAAGCAGGCTGAGT	TTCGCCACCTAACCCAAAAA	TTTGTGCTTCCTCATCCCGT	TATCACATGATCAAAGAGTT	CCAGTTTAAACCATAAGTAA	TTTCTGACATTTTGCGTCGT	TCCTCGGCCGTAACACCTGG	ACCTCACAAACTTCAGAATA	GTTTTAAAGTTATTCAGCTG	TTTCATTCTAAGCATTTTGT	ACACCCATACACACCAATCT	GATATTGGAACACAGTTATT	AAACAGGGGCAAAGGTGAGT	AAATTCTACATACGTGAGCT	AAGTTATAGCTTCTTCATCA	TCTCAAGCGCAAGAGAAAAA	GTGACAACGTCGCTGCATCA	AAGACTTCCTTTTATTAACT	ACGGCCAAGAATATCAGCAG	TATGCACTATGAGGAAATAA	GTATACAGTGACTATCGTAT	TTTTGAAATATTTCAGTCAT	AATATAATATCAAGAGCGAA	TGGAAAAATGTAAACGCGCA	ACCTTAAACTATTTATTTAG	TTCATAAAGGAAAGGGAAAG	GGATTTTGCCCATAAGGAAC	ACCACAATCCATTTAAAGCC	ACCTCTCGTGCTCCGTGACT	AAACGGCGAAGCGGGAATTT	TTAAGTTTTCGATCATTGGC	ATCATTTGTAACGGCACGTT	AATGTTGATTGTTACCCGCA	TCATGTGAAAAAGCACTCCT	AAAAAGTAAACCAGCAATAA	CCACAAAGAAGTGCCTCGCT	TACAGGGCACAGCCGTCAAG	GTCCTATCGTGATATTACTA	GAGCGGAAAGGGCCACCTCC	GAGCCCGTCAGAAACGTATT	ATTATGCATAATTAGTTCGA	AGAGTAGCTAGATGTTGAAT	TTGTCAAAGATAACATAGCT	AACAGCAACACCTGCAAAAT	AATATTTAAAATGAGAAACG	TTAAGAGCATACCGGTTTGT	GTGGGGAAGATGCCACAAGT	TCGCCTTTCTGCTTTATTTT	GAGATTAAGATATTATATAC	CCCTGGTGCGTTGCAAAAAG	ATTATTATTATCACGTTTCA	GGACTGGGTGTTAAAATGTA	ACTTCTTTATTATTATAACC	ATTGGTTAGACCCAATATAG	TACATATTGAAATTATCATT	TTCTTGTGAATTTGCCACCT	GGTAGATCCGTGTCATGTCA	ATATTTTCAGAACCTAGCTA	TTGGCGACTCTCGAATACCG	GTGAAAAATTTTGCGATAGG	AGCGAAGTAATCAAAGCATT	AGCGAGCAACAACAAAACGT	AGGACCAGCAAAGAGTTATT	TTCAAGCTTGTTGAAATTGA	GTAAGATGCTCTTGTTTAGT	CATATCATCATTACTCAATC	AAAGAGGCCGCCACAATGTA	ATCACTCTTTTATTACATTA	TATGATCACGGCTGCGTGCC	GGCGACCTCCAAGCGCGTGC	ACTGTTTCAAGTTTAAAACA	TTGTGCTGATAGAAACAATG	GTTCTTTTCCCTCGATAGAA	ATGATCGCTAAGAGGGCACT	TATCCAATGAAAGATCCACA	TTGAACCATTGATAACAACA	GATGCGCGAAGATTGGCAAT	TAATAATAGTTACTTAATTA	TGTGTTCGGCCCGCCTATAT	TCGTTTCGAAAGGCTATATA	GATCGTTACCCGGCTTCAAG	ATTCACCGCAACAATCTCAG	ATGACCCCAGCAAAAAGAGA	AAATTTTCAAATGCGAGATG	AATAATATCAATGTCTGTGA	TGAGGCCTTCCCTTAGTGAG	TATTTTATTGTCGGTGTTTG	TGGTATGGCGAAAATAAGCC	ATTTATTGAATTGTTTACGT	TTCACCGTAGAGTAGACCAT	TAATAGCGGTATGGCATTAA	AACATCTCCGTGAAGCATTG	AAAGGCCTAGAGAAAATATA	GACTGCAACCAAAGCGCTGA	ATGAAGGATCTATGGATAAG	GTTCGTCATATGATAATGCT	TTTACCTATACGCCCGCGAT	GGTTCTTGTACTTAACCCCT	TTAAATTGTCACCTTACTCT	GATGATATTTGTACAGCAAA	CACTTTTAACGCCATCATTC	AACTATTTAAAACGAATAAT	AAAGACAATACAAATACCTC	GTAGGTAGGGTAATGGCATG	TTGCTTGTCACAACTCTTTC	CCTAAAGAAGAATATTAGAA	GCAAACAAACGTGTAATTGA	TGACCTACCAATTTTAGATA	GTGCGCTATTATTCTGATCT	AGAGCACTCGATGACTTGGC	ATACACGGAAAAATTAGTGA	AGCCTCTCTTCTAGTCGTTC	TTATATCATTTGGATGGATC	AAAGGTTCCTGGTATCAAAG	ACTTTTCACCTGAACTTATT	TATAAGAAAGGATCAAAATT	GTAATAAACAAAAGCAGATA	ACTGGCTGGCTTCGTGAACG	TGAATGATGGTCCCAGGCTT	TTCAATATTTGTCCGATACC	TACTTATTGTCTGCATTTCT	GTGTTCGTTTGTTTGATTGT	CATTTTGAACGTACGCGAAA	TGCTTGCACTTTGATCCTTT	GGGAAAAGGACATACTTAGC	ATCCACCGATTCATCCATTA	ACATCAACAGGTAGCGTTAT	TTACAATATCACAGGTTTAA	TGAAATGAATAATAATGTAA	ATCATGCACTATTAGCATCC	CTTCGCCGTTTCTATCTCAT	TGTAGTGTGACAAAAGGTGC	GCAAAGAAACGCAGATATAA	TCCAGACTATGCCAAGTTAA	TTGGGATTGATATGCTTAAA	TATGAGCTTGATTTTGGTCC	TTTCAATCCTTCTTCCTCTT	AGTATAATGCTTTGAATCCA	TAGTGGTTACTATAAAGACG	GTTGGATGTTGCGCTGTCGC	GTATTCGTTATCTTAAGTGG	TAATACCGTGGCTAGCTTTA	ACAAGACATTTATGATTTAG	TTCTTGCCATAAGAGAGAAG	TTATGTATATAAGCTACAAA	TTCTAACATTAGAGCTTCAA	ATCAAAGAGAAATGTCATTA	TTTCGTCCACCTGACCGAGC	AAGAAGTTCACTTACGAATC	CACATCAATAAATTATGTTC	GCCACAGGCACCATATTCAC	ATTTTCTCTTCAACAATTCA	GTAGATATATTATATTACAT	TTCTGGAAGAGGTTAGGAAT	TGATATAGTTTCGCTGCCAT	TCTCAACTGACAGTAAATAA	TACAAGCCACTTTGGATCTT	TTTGAACAAAAAGCCGTTAT	TTTACTTGTTTATCCTAGTT	ATTAGTTAAATTCCTTTTGG	CCGAGGGACCTTGTCCTAAG	AAGTGTATGGCTGTTTCTTA	AAAGAGTGGTTCTCCTCCAA	AGTGCAGTTTGATTTCAGAA	TAAACAGCCGAGAAACGAAA	GTTCTCGCGCGTGTGGTGTG	AATAATAACGGTAATGGCTC	TGAGTCAATCCAACGTGGAA	GTTTTCTGATGTCAATAACA	TACCTGTCATGACGACCACA	ATCATCGAGAAACGAATTTA	TGAGTTTCGAAACAGTTGCT	TATTATGTATTTTACGATCA	CTAAAACTTTCTGCTCTCAG	TCATCCTTAATATTGAAGAT	AAGGAACCTTTTATTTGAGT	AGAAATGTGTTTGAAGACAG	AGTATGGCAGAAACGGTGGG	TGGAGTCACGGCTTTGAGGG	GTCATGGTTAGATTCTTACT	AAAGGAAAAGTAACATCGTT	AGACGAAGAATCCGCCGAGG	AAATATAATTATTACTCAAC	TTGTCTTATTGGGAGCCGAC	GAACTGGGCGCTGCAGGGGC	GAAAAAATAGAAAATTTGGG	TTGCCTGACCTTGGACTAGG	TAAGCCTTCGTGCCTTATCG	TATATATAGCGTGGATGGCC	TTCATATTATTTCAACTCTT	TAAAATAGCACAAGAATGAT	AGCAGGGCCCAGAACGTCTT	TTTTCTTTGACCCCATTATC	TATTTGTTTGAAACCACCAT	GCCGTTTTCATCTTTTCAAC	CAGCGACATGTTGGAAAGGT	TCATATAACTCTCATAAATG	TATTAACGTTTCTTGTCATC	GAATTTTGACCCTTGAAGCA	CTGGGCCTATGATTTAGATG	ATTAGGAAACACAAGATTCA	AGACTAGTGCTGACCGGGAT	TCGACACGAACTTTTCGTGC	TTGTATATTTTACCATTGTT	TTCTGACATTTTGCGTCGTC	TACAGATATCCTGTTTTCCC	ATAGTAGTAAGTGTTCTCTC	AATGGAAACCTAATATGTCA	GCATTACCTATTTACAAAGA	AATGGCTTTATTAAAAGCTG	TTCGTTTTCTTATTAATCAT	GTCTTCTGCTTAGCGGGCAA	ATTTTGCTGGAAGGGCAATA	GATTCCAACCATGGCATGGG	TAATAGTCTTTATGAAGAAA	TAGCGCACCAACTGCTCGAC	AAGCTAATTAAGTGTAAACT	AGTGTGACAAAAGGTGCGGG	TTATAATCTTGAACATTTGG	TCTAAAATTCGCGCTCAACA	TACGCCTGCATTCGATATAA	TTGAGGACAAAGGAAGAAGT	AAGCAATGGCAAGAGCGTTG	CACTTCCACTTTATTAAGTC	TGTAATTAAGCACGTACGGT	AAACTGTCAAAATGCGAGCG	TGCTGATGTGTTTTATCACG	GGGATTAACAATACGGTAAA	ATACAACAAAGAGGTTACTT	TGCTCAGATGTTATAAGGAA	GCGCAACGCGTTAACAGAAA	AGGCCGGTTATTTTCGGCGG	AAAAGATGATGCGAAATTAA	ATATTTTGGATTTTCTTTAT	TACACTCCGAAGAGACTCCA	TTTTCGAGCTCTTGGTTTAG	TTATCCCTCATGTTGTCTAA	GCGTTCCCAATAACTTCGTA	ATTAGAAAAAATCCCGGTGA	ATGTTTTCTTCTTCACACAT	TATGAAGGACATAATGGAAT	TTGCCTTTCTACCGGAAAAC	GATGAGGACTCCGGCTCTGC	ACACCACGTTAATAGCGATC	TCGAGATTTCTTGCGTGCTG	TTTAGCATATTGAATTTCGA	ATGCATGAACTTCCGATCGC	TGTGGTGATAATAGCTCGAT	ATTTTATCATGGAGGCGAGA	GACGACAACAAAACAATGGC	TTTACCATTTTAACTGGAAG	GCATCTGTTCAGTTTATTCT	ACAGGAAGCTCATGCAGAAA	TACGGAATACGCCTTTAAAA	ATTACCTCAACAACATGTCG	GTTTTCCTATTCTGTATAAA	AAGAGCACGTGCGGGCGCGC	GTTGGCTGTTCTGTGGAAAA	TATTACCCGGGCAGTATACG	AAGAAACTTTCTTTGAGTCA	GATAGGCCACCGTTGAGCAA	TATCACGATGGCAAAAGAGA	CTGAGAAATGATAACACTTT	ACTTGCACTTACTTTGAAGG	GATCATGGTGGCCATAATAC	CTTCCCCGAAATAGTACTGA	TCAAAAGTATCGTCAAAGTA	TCGGAGTTATTGAAAGCAAT	TCACTATTCAGGAGATGTAT	TAAAGGTCAACTGGTTTTAA	TGTTGTCAAAATCGGTCACG	ATTTTGTTTGAGATTCATTT	TCCGCCTTTGATGCAAGAAA	TGACTCGTTGTATTTCTTTT	TGTTTTCTGATGTCAATAAC	AGCTTATTATAGCACCGTCG	ATGTAAATGTAAGTTTCACG	AAATCAACACGAATGCAAAA	AGCAGTGATATTGGAGATTT	AGTTAAAATCACTCATTCTC	CCTTTCTAAATGTAAGTTAT	ACTATCATAGGTATAAATAC	GACAAGTCGGTACCCTCTTC	GATATTCTATTAATCTTCTG	GTTACAATGAATGCAAAAGA	GAAAATCGAATTACTATCTG	TTAATTCACGCTTATAGTGC	GGCCGTTAAATGGGCCTTCG	TCGCACTGAAATCTTCGACA	GTCGCAAGGTCGATCTATAA	AACGTTTGGCAAACAATTAC	CACTCTTTTCTTCTAACCAA	CGAGATCCGTGTCGATGGGG	TTCCGCGACTACCAGGGGAA	ATCTATAGACAATGTACATA	TGTTATACTAAACAACTTCG	TTCTTACTAACGCCCAAAGC	GACATGGAGGGCGCATGCGG	AACAAAACGAAAAACCCGTA	TTTTCAGAAAACGTGAAACT	TCTTCTTGCTTAACCCCGTG	ACACGGAGGGATAGACAGGC	GCGCTGCTTTCAACGCTGGC	TAAGAGTATGGCACATCAAC	TGGTAGTAAATCAGAAATTA	TTTTCGGTCTTTTGTTTCCC	GTTACCCTTCTAAGATAGAT	TACCTTTTCATCAATAGATT	TTACAACGCTATATTTTCAG	TACAACGCATATAGAGTATC	GGAACCCATTATAAATTGTG	TTGTCGTGCAAGAGTATTGG	TTATTTGCTTCCACTTAGAT	CTGGCGACTTCGCCTCGTTT	ACGAGCCATTTCGGCGATTT	AGAACAAATTTACGAGCGAA	TTAGAGACTAGTTAATAAAA	TCATCATCAACTGAATTGGA	AAATAACCCTTGTTTAGATA	CGGCCCCAATAAGCTGAGAG	TGTCCACTGCTATGATGCAT	ACAATATCACAGGTTTAAAG	AATCATATAATCTATGAAGA	AAAGTACGCGGCCGGCCCGC	TGTATGTGTTTATACGTGGG	TATCACGAAAATTTTCACTT	AAAATGGGACGAAACAAATA	ACAAAACTATGTAAGGAGGA	TAAGTGTGCAGTATGGGGAA	ATAAAAAACGCGATGAGCAG	ATACGAATTTACTGAGACGA	TTTGGACATCTATTATTACA	TCAAATATGATCACTGAATA	TTGTCGTTGCACGTGATCAA	TCGGCCTGTGTTATTGGTCC	TATAACGAAGTACAATATAT	TACAACTTATGCTATTAGTT	AAACAAGTACCTATTCTCCA	TTCTGAATTTATAGCCAGCA	ATCATTTTAAAGACATTCTT	TTGTACGAACTGCAGTAAAT	AGGTCCTAATCTCGAAAACC	GGTAGCTGATTGTTTGAAGG	TACAATATCATTTAGCGCTA	AGATATTTCCCATTTCAAAA	AATCATGCACTATTAGCATC	TTAAAGGGAAAAGAATCGGC	TTTGTAGTCCTTTATGCAGG	AAAACTAAACGACCTTAGTT	TAACGCTAGAAACTAAAGAA	ATCATCATGGAACGCTGTAC	GTTATTAGTGTATAAACGTT	TTTAAAAGATGTTAGTACGT	GTTGTTCTTTGCGTAACACG	TAGGATTTTACACCTTGGCT	TAAGTTCTCCGTCTTTTCCC	AGCTGTGTCTTTATTTTGCG	ACAATTAGTTAAATTCCTTT	GAACATACCCTATTATAGAG	AAAAGAAAAGTGACAAAAGA	AGTTTCAAATATCTAAAGCC	TATACGCTATATGGTAAAAC	GGACGGTCAACCCCTTTCAG	TTCCAAAAACGAAAGGAAAA	GTTGGGCAGTTTACAGATGT	AGTTAATTATTAACTATGAG	ATCTTGAAAATGTCTCAAAT	TCCAGCTAAGGGGACTCGGA	AGAGGCTGTAATCTCGTTTT	AATTAGACGTGTTACTAGGA	TTAATGGGCAAATACTAACT	AACTTTGGCGCAAGAATGCC	ATATGCGCAAGAAAACGTAA	TTTACATGTAGATGTAAGTT	CGGACCTTCACCACAGGTTT	TCTGCTGAATAAAAATATTG	GCTTCCTCACAATTTATAAT	AACCCGGACCAGATTTACAT	TGAACATTATTATATATACA	AATAGGCCGGACCAGTAGGA	TCTCCTTGTCAATTGACCCT	TTAACCACTTCATCCGGGTT	AAACTCTTACGTTACTACAG	GGCAGGACCTTAGTTTTGAT	TATTTCATATACTTGTTAGG	GAGGTATAAAGTAACGAATT	TTATCCGACATGGTAGATTG	ACTACAAGGAAGGCTCCATG	TGTAAGAGATCCCAGAGCTA	GACGATTTATAAACGATACT	TATTAAATCTCGAACTACCT	TTGGGTAAAACAATTCATGC	TGATCGCTTTGGCTTATTCC	ACCCTTTCATATGCGGTGCA	GTAAGTGATAGAGAGGTGAA	TTTTCTAAGAGGGATATAAT	AAAATTCGCCATATCCAATG	GAAGATCACTTAGAAGATTA	AGATGAGATAATTATACTCG	ATGCGTTTACGCCATTCCAT	ATTTCGAGGGTGAGGTGGTG	TAAAAAAGCGATAAAAGCGT	TCTACCTCAATCTCATCGCG	CGGGCGGATTCTTTCTATTC	ATTTATTTTCCTAAAGCCCT	TGGCTTATCTACAAAATTCG	AACTAACCAATGTTGTAGAA	AAAGTCTATTTTATGTTCCA	AAAAGAGTGGTTCTCCTCCA	GTCATCGCGTACGAATGGCT	TAGAACGGTCAATATCGTCA	CATGGTGTTTACTCTGTGAT	ATTATCGTGATGAGCAAGAA	ATTACCCGCGTTGTCATTTA	GAATCCAAGATTGGTGTGTA	ATAACTGGTTAAGTACACAT	GTTAAAGATGCCAAGAGGAA	GCTCATCGCAAAGAATAGTT	AGGCTGTTCGAGAAGGGGCG	ATAACTACTATTTGATGTTA	ACGTGCGAGACGTCCGAAAA	GACGCACGTTTTAGTTTCAC	CATATTGCAATGGATATGCT	TTGCCGAAATATTTCGTTGA	AAGCACAAAATGTCACTAAT	ATAATTAAGTGTCAATCTGC	AGGTCGAAATCAAGACTGCG	TTTTCACTTTTGCGTCCGAT	CCTTTAACCACGCCCTCAAA	AAATGGTAATCATTTGCTGC	CATTTAAAGCCTGGTTCTAG	TTATACTTGTATATATAATT	TGACAAGAAGAAACATGAGG	GTATTACTATCACTTGCCAC	AAATTGTTAAAGATGCCAAG	CCGCTATATTAGACGTTTAA	TAGAGGTAGAATGCTTTGTT	ATTACCCGGACTTAATAAAG	GTTTGATCAGGCTAAACGTG	TGGTAGCGTGAAAGAAGGCC	ATTAGGCGCTTTTCCTAAAA	TAATCTTGAACTTACTTATT	GATATTACTTCCTGGTTAGC	TATACGGAAGATATGTAAAA	GAAACAAAAATGAACATTTC	CATTGCTATGGTTTCTTCCA	TGATGTGAATGTTCTTTTAT	TTCACACTTGTTACCCGGCG	CACGAACACGAATATTTCAA	TGAAAGAAGTTCAAATTATG	TTTTGCTTATATTAGTCGAA	GTATCTTCGGTTAGTATTAT	GTTTTACTATGATACCTTCC	ATCATGTTTCATCCGTCAAA	TTAGAGATCTACCACCCAAC	GAACATCGATAAGTCGAATG	AGCCAAGAATATTGATAGAT	AAGAAATGGCTCTTTCGATA	TATTGAATGTTCGTGTTTTC	AATCCAATGTTGCCTAGTAC	TTATCATGTCCCACGGGTTG	TTTATGATTGGTCCCTCTTC	ATATGTATGTGTTTATACGT	GTGAAAATCCACTTGAAGCC	GGACAAAGGAAGAAGTTGGT	ATCTTATCTTATATAGATGC	TTGATTTAAGCCCTATTTCC	TATCTTGATTTACCATTACC	GAAAGTATTATCATACAAAA	GTAAAAACCACCGATTAAAC	GAATGAAATGGTAGAAAGAT	TGCTAAGACGTCCCTCTACA	AAAAAGTGTGGCGCCACAAC	AGTCATTACAGTAGCCCTGT	TGTTTATATATCTGATTTAA	TTTTCGAGATCCACCTATTG	TATATACATGAATGTCCGTC	AAGCGTCTGAAGAGAAAAAA	AGGTGCTGCATGATAGCGAA	GAACGCCCATTCCGGGAATC	TTCCGTCACCAAGCTAAGAA	ATCTTATAACAGCTACAAAT	GCCCTAAAAAACATTCGTTA	ATCAAAAAGGGCCTTTAAGT	CATACTTAACCACTTCATCC	TTTGTCTCTTTCGTGCTTCC	CCTCATTGTTTCTCTTTATC	CAAAGGGAAAGGAAAACCAG	GCTGCTTCCAGTCGAGCAGT	TAAAATTTCGGCCGATATTG	AATTTCTCACTCGTTGTATT	AAGAATAAAACCAAAGATAG	ATTATTAGCACCTTGTACGA	GAAAAAGAGGCAGGGGGCGG	GCTTAGAGCGGAAAACGGAG	GGTAGGGTTATAACATTATC	AAATTTCACTGCGCTTACGC	TAGCTTTGTGTCCTCAACGT	TCATTGAATACAGAAATCTT	TTTACGTGAGCATTTCTCCA	TTCCTCTTTTCTTTCGACAA	TTCAATGATAAGGTACTGTG	ACCTTGCTGTCTTTCAACCT	CCACCGGATTCCGTTGCGAG	GGAAAGGGGCGAAAATTAAT	GATTGTTTACTTTATACAAA	TCGGAAGGTGTTCAGGAAGC	AATGACACACTATTCACTTC	GGATATGGGATTGAAGAAGG	AAAGGACAACATTTCGACTG	ACAATATTGTTTGGATTTGA	ATGATTTCGGACCTCCAAGG	GTGAAAAATAACGATGAGAA	TGCGCGTTACCATCATCTTC	TGAGAAATGATAACACTTTT	TGATCCTGCTTTAAAGGCAT	TAAGCACTAAATTATCCTTA	TTGGTTGAATTTGTAATTTG	AAAATGTGTTAGACTTAAGT	TCACATCACGTTTACGCGTA	GAATCGGTGTTTGTTATTGA	AATCAACACGAATGCAAAAA	GAAGGTTTTGGAGTAATCAT	ACTTCACAGACCATTATGAA	CCTGGCAGTTATAAGCTCTT	GGTAGTTCTGACGGGTCGAG	AGGCAGATAAGGAAGATGTC	GAATCGGGGTAGTCATTCCG	TGCATGAGGTTGGACTTGAA	TATGGGTAAGAATATCATCC	GAAAAATGTAAAGAATATAT	GCGATATTAGTTCGATATCT	GCCTGCTTATTGTACTGTAC	AAAGTGGTGAAGCTTTCCTC	TATAGGTGACCAAAGTGAGG	GTGTTTAGGTGCTGGATGTT	ATCTGGAGCGCTGCCGCGCC	GTTAAACGTGATTTAGCTAT	AACTATGAAGAATGAAAACG	AGCGGGTCACGGCCCGCTGA	GGAAGACGTCCATGATGACG	AATTCAAGCCTTACATACAC	GAATACACATATTATTTACG	CGTACTCTCAAAAAACCCAG	GAGTATTTACGTTGGTAACT	TTTGTTTTCCTTCAAAATGA	GCGCCCCAGTCCGATATGCC	TGATCTAGGACTTTTCACCC	ATAGACGCACAAAAGCACCA	AGGCTCCATTCGGCCTCATC	TTTGCAAGAGTTTGTAGGGA	GTAACCTCTTCTGCTTTCGC	ATCTCAAAATGATCGCTAAG	TAAACCGGAAAAAAGGTTAC	TTCCGAGATCCGTGTCGATG	TATACTGTTTAATTGCAATC	TGTCGTATCACAATTCCAGA	ACAAATAGGACAGAGCCTTA	ATTTCATCTCGACCTGTACC	AAAGAGTCTAAACCGGTATT	TCTACGAGCGTATATATGCC	TTTCAAAAACTCATCAATTA	TAAATGAAGAGATATAGAGG	TTTAGCGGGCATCATTACCA	ACATCAAATAAGAGACAATG	ACCTTTTGTATATAAATCAT	GGACGTCTCTACTCATTTCC	TCGGTATCACACTATACGTT	AAATTACGGGTAGTACGAGA	CCCTTGACAAATCGATACGT	GACTATGCTCTTTATGCACC	TCATATTCATCATTACGCAA	TAGAGGTTTCAACAGTTCCC	GATGCACTTAGAGGTTAGGA	TTAGCGTATTTTAGCTTCTT	GAACAATTTTCGAGCCGGAT	GCAGCGCCGAGATTTCTTGT	CATTCTGGACGAAATCCTAA	TTAAATAAACTGACCACAGA	TATTAACGCGTTCTGTTACC	AGAGATCTTGTTAACTCACA	TTCTAAATAGATAAACCACC	TTTGTCAACTCAGAATTATT	TAATAGGGTATGTTCTTTAT	AAATTTTCAGTACTAGTCCA	GCAATATTGGTTACAATCTC	TATATAATATATAATACAGG	GTCATGATGCGACATTTACC	TTTGTGTAGTGTTAACAATT	ATAGAAAAATGTATATAACC	GTCATTATAGTTATTATCCC	ACTAGCCCACCACACGTTCG	TGAATTGCCTGTGTAATGAA	AGCGGGGAGTCATGCTAACG	TGGCTTCGTGAACGGGGAAG	ACTATGTCACCCGGTATTAA	TCCTTCTCTCCTGGTCCTCT	TACCATTCTTTGAAGTAAGA	TGTAACGGGGTGTCACTGTC	GAGGTCACCCGCCACGGAGA	ATCGAATTCTCAGGCTTGGT	TATGTAAACGTACAGTTGTA	AAAAAAGGAAAATCAAGCGC	GTAGACCGTTCAGGATGACT	TACACATAAATGATTGGCAA	AATGATCGGTAGCCTCATCT	GATGAGCAGATGCTCAAACG	GGAGAATGGTTTTGATAATA	GTTGTTAATATCGTCTTTGA	TTAGAATTCTGAAGCAATTT	TCCGTCAAAGGGCATTGGTT	AAACAACAAAAGCATGCTAG	ATGAAAGGTGGCCATTAAAT	GAGGCTGTAATCTCGTTTTC	TTTACGCGAATTTCTGCCTG	TAAAAAGAAGCTATCAGACC	AAATATCAATGATATTCAAC	AAAATCACATTTGACGAATT	AAAAGCGTATGTGCAGGACA	TGTGCCAGAAAAGGGCCATA	AGGAAAATACATATTATCCT	TTGACGTAGTTCAGGTAACT	GGAAACAAGGAGGCGGTGAA	ACAGCGTTATGCACTTTGGA	AATATTGCGTATTACCTAAC	ACTTAGATCACTTTGCACGC	TAATTACGAAAGAATGCTGG	TGTGTCCTTTCTTCATCTCT	TCTATCTGTTAAGCGTGTTA	GGTAGTTTAGATAAACTTCG	TACATAGCATTAAAGTACGA	GCTTTCGCCCCTCTCCGTGG	TGGCTGACTAATATTCACTT	ACATGTTTAATAGTTCGAAC	TGAAGCATTGCTTCATGGAG	GATTACCGCCCCAGTTCATA	AAGTCTACCGCTTTGGCTTG	GTTATTCACGCTTTAAAGGC	GCATATATACAAGCGAAGAA	ACTGAAGATATATAATTTAT	TTTGACTGAGACTGACGGTA	TAACGGATATAAGACGGGGC	TACATCAATGGCAAGCACAT	TAGTTCAAAGCCTTTCATAA	GATGGGAAGAGCTCAAAATT	TATCCATGGCTTGATCCCAT	AGACCAATGAGCGACGAAGG	TTACGTTCCTTTATCTTCGA	AATGACGATGGAACAAAGAT	AGTATTGTGTCACAAATTGT	TGCCTGGGAACGTCGGCCTA	TGCATGAAATCACTTAAGTT	ATAAATTCTTTGCCTGCTAG	TTGCAACCGATATCTGGATT	TTCTTCTTTCTTATAAGTTG	ACAAAAAGTTATACTACAAA	TTACTGGAACACCAACTGCA	TTCTTCCTGATGCGCCCTTT	TAAGGTGGCAAAATTGTCCC	TCTTTTGGCACTTTCAGTAT	AAACTCGTAAAGGGAAGGAG	ACTTCCAAATACGTTTCTGA	GTCCCGTTTTGTTTATAATC	ATTTTATTGTCTGCTATATC	ACTTACTACGTTGTCTTATT	GCCTTTTATAGTTCTTCAAG	GCGTCTCAAATTGAGTTTGT	GTTTTAATCCTTCATTTTGA	TGCGAGCATCAAACTGTTAG	TCACGAGGCACGAATGATTT	TACCACTGGAGCTTGCATTG	AAAAAACTCCTTCATATATC	ATTTGCCATATGATGTAGAA	GCAAGAGGTAGTGTTAATTC	ACTTATTATTGCCTGTTTAT	GTGGGCAGTTGGTATCTTAA	ACACAAGACGATGCTGCACG	TCAACTCGCGCCTTTTGCCA	GGTGTAGTCATGTGACCGGA	CAGAAGACAAACGACAAGTA	TTGCAGGTGTTGCTGTTCAA	AGAAGTAAAAAGAGAAATAT	TTTAGCCCTATGAACTGGGG	AGAATCTCACGGTTCATGGA	GACCATTATCAAAACCAGAT	TTACTTTTCATGGTGGCAGC	GGTCCGTGTTCTTTGATCTG	TTATTCAGAAAAATGTAATT	GACGAGAAATTAGCAGTTTT	AATTTACACGTCATTGCCTT	GAGTGAGGTTGAACTGCACC	ACGTTTTCCTCGTTTGTGAT	TTGTATTTATGTGCACTCGG	TCAAGTCTACCGCTTTGGCT	TTAAGGCGGCCTACTGCTTA	GAGACTGGTGACTATCCGTG	TCTCTGTCGGCGATGTGGGA	TTATTATCAACTTCGATTGA	AGAAAATCTACAAGCTGATT	TATTTCTCTGTTAGATGCTC	GGCTGCATGTATTGATAAAT	AGAACCTGACCTACAGGAGA	GCTCTTGTTTAGTAGGCGTG	ATGCAAGTCATCGGACGTGG	ATTGCCCTCTAAGGCAATTC	ACACATTTGACATTCAACGA	GCCGCCTTTGGTTTGCCACC	GCGTACTGATCATCCTCTCT	TTTTCACGGAAGAATGGAAA	ATCTCTTCAAGAGCATAAAC	GCGATGATGCCTTATATATA	GGTAAATATGTTGTCACAGG	AGCTAGCAATCGTCAGCCGT	AGCTTTTACAATGCAAATGG	ACTAGAGACAAGTAGTTAGG	GATGCTGAAACAGCTGATAT	AAACGACTTTTAAACATCGC	TTAACATCAAAAGGAATCTA	TGACCGGTAGTAAAGTAAGC	TTGTCTGCTTGACACTCCAT	AAATGCGAGGATTTGGTTGG	GTGCTTATGCCAAAAAATCG	AACGATTTAATCGTGGGTTG	TACCCGTGCATAATTACACG	GGGTTACGCCAAACGCCAAA	GATGTGAGTACCGCAGTACT	TATATCACGAGATGAGCATA	ATAGATAAACGTATATCAGA	TGGCACTGATCTGAGCTTAT	ATGGCTTTATTAAAAGCTGA	AAGACAGAGATGTTCACGAG	TTACTACCTCCTCTTGTTAA	AATCAGATGACCTAAGGGTT	TGACAACAAAGAAGCAAATA	TCCAAATCCTCCAAAGTTTG	GAGACTACTGCTAATAAAGC	AGAAAAAGGGCAAAGCAAAT	GAAAACTTTCGGGTAATGCG	AGCATCGGCACAACGTTGAT	GGTGTACCATGCCTGGTCGT	AATGAAGAAAATGAGAGATA	TTTCTGAGCGCGCAAAGTAG	ATCAAATTTTGATTTACATC	TTAATAGCATATCCTAAAAG	TCCTAATGCTGAAGCTTCAT	GATTCCCATCATTGAAAACA	TCACGTGATCGAAAGCTGTA	TTGGCGTCCAAATACTCTTC	CGTGATCGCAATATTCCGTC	TGATTGAAAAATTTGCATAC	ACTCTCTCGTGAAGCTACTA	GATTTGCTTTCTCACTGCAA	AATCGCCAGAAGAGTGGATG	GTCTGATTTAAACTATTAAT	TTTCTGCAATGTGATGCCGT	GGTCTTGAATTAGTTTTGAA	TCGCGTATTTCAAAGCAATC	TAGTATCGGCTGGAAGCTGT	AAATCTCGGCGCTGCTCGTA	GGTCTATTAGGAACAGGTGG	AAGGGCCCAAGACAAGGTTT	CATCATTAGTTCACCCGAAA	TTATTTTCGATTTGGTTACT	GTATTTATTAGACTGTTTGC	GCCAAGGTTGGTTATCTAAT	CAGTATCTAAGGCAAAACCA	GTATATTGATTAAAGTGGAA	TTGCCAGAAAAAGAAACGGC	AGTTGTTGGTTAGTAGTTTA	GCTTAACTTTCATAGATCGA	GAGCGTCATGTTGGCTTCAA	TTTGTACGGACATTAAACTT	AAGGAAAACAACGTCAAAAT	CGTATCTGTTCACGTACAAG	TCCGAGGATCGGCTCAGGGG	TCGGCATTTGCTGACTATTA	ATTAGCAACTTGAAAGTGAC	GTCGGTCCCCTGATCGCTCG	TATCACTGTTATTTCCAGGC	TCATTTAAGCATCTCCCTTC	GTTCATAGGGCTAAATACTG	TGTAGCTAGCTTGTATATTT	AAGAACAGAAGAATAACGCA	ATCGGAGTTATTGAAAGCAA	TACGGTAGATCAAGAACCTT	CCGTGGTTACGATGGAATAA	GTTACAGATTTTCCTATTTT	TTTTCGTCGTCGTCGTCGAT	TAGACTTTTCATTTGTATGA	TTTGCCGCTTTTGGGCAAGT	AGATGTGATATGAGCGTCTT	TATTTAGGAAACTAGGTGGG	TGGTCTTGAATTAGTTTTGA	ACATTATTTCTAGCAAGAAT	AATTCAAGACCACTACTAGT	GATGTGCTCGATAAATAATT	TATCGGACTTATTCCGGTAC	TTCTTGGCCGTAGTTAAGAG	CGTCAAGTCAGCGTCCACCT	ATAGCGAATATTTTGCCAAA	AAGATGAAAACGGCTTCCGG	AAGGGAAAATATGCACTACC	GATTGGAAGTAAATAGATGA	ATAACCCTAAGAAGAGAAAA	ATTATTTCTATCATTTACTA	GAGGCTGAGGCCTAACTAGT	TGAGAAAAGTCTAAGTTGTT	AACACTTTCCTGAGGATTTT	GCCAGCGCATCTTCAAATAC	GGCCCTTTGTTGCTATACTG	GGCTTTTCAAAATACGCTTC	TTTACTGACACCGTGACGCG	AGGCCACATGATTTAGGTAA	AAACATAAAACAGTACACAT	AAATAAGCGTTATTTCCATT	TCACCATGTAATGAAATATA	TCGCTTTCTTCCCATGCCTT	GTAACATTATTAATACTGGA	AAAATTTTGTTCGAACTACT	TCTGTTACCCGACCCGTTAT	GAGCTCCACCTTGATCGCTT	AATTATCATCTTTACCCGGT	TGCCTGAACAGAAGTCATAG	TTAAATAGCACGACTATAAA	TCTAATTATCTCTGATCATA	TAAAGAAAGCACTGATATAC	TCAAAAAATGGTGTAACGTT	GAACTCACCGTCAAGAGGAA	GTCTTCCACCGTCGATTCAA	TAAAACATAAAAAACATGAG	TGTAGAAACGTTTGAATTTA	AACTATGTTTTGAGGAACCT	TATTTCTCGAAAAGTTGCGT	AAAATTTTCTCCGTCGGCCG	TGGTCTTGAATACAAGTTTG	AGTGCATTACCACCTACGTA	TACTGTATTGAATAAATTAC	ACCTGAGATGTTATTGTTCA	ATTATTTAAAACGTAAATAG	TAATCAACAAAAACGACTCT	GTTTGGCCCTCGGAAAAAAC	ATACAAGGGTTGTAGTCATC	TTAATATAGGTAGGGCGTCG	AAAGCAGGTCCTTCATGTAA	TTTGTCTGTCACCGCGTACG	ATAAACATTACTCAAACTAT	TTTGACGCGCCTGTCAAGGT	TATCACAAGAAATTTCACGC	TACTGCAAGACTGTTAATTA	TATCTTCTTTAATGGAATTC	TTCTCACTTAGTGTGTTCGA	GTGCGCACGGCCTTTTACTC	AAGCAGCAACTTGATTTCAC	TAGTTGGAAGAAACTACTTA	ATCAAATCTGTAGTAGTCAA	AATAATTTTATAAAAGGTGT	ATTCATCAATTCTGCCATTT	ATACACATCACTTATTGATA	TGGAAGGTTTCCTTGAGTCA	TCAGTTCTAACTCATCGAGA	CGATAGATGCAATAAATCAG	ATCTTAATATTGGTGAGAAG	GAAAAATTTTCCATCGTGCA	TGATGCAAGAAAAGGCTAAA	ATAACACTAACACTTTCCTG	TACTTTTCACCTGAACTTAT	TAAATTGTGCCGAAACCCTC	TTCAGTTGAAGTTGCGCACT	TACCAGAGGGGATTATTGTC	TAATGGTAACCTAAGGCAAA	AAAGTTATTGATGCCATCAT	TTGCAATCAGGAGTTTGCTA	ACGTTTGTAAGCTTCTACCG	GAGAACTTGGCCTAAGGCAT	TTCAGAACCAGCCTATACTT	TTACAGGCTAACAATCAAAT	CTTAATATAGGTAGGGCGTC	TCCTTCGAGGGAGTATGCCA	TGTTCCATAACTTCTAGCCT	AGAAAAAGAAAAGTGTTCAT	TGCTTTGCCATAATACAGGA	AAGCTGGGCAGGTGATCTTC	TGACAATTTGGATTTACACA	GACATTTACCCGGTTGAGTA	GTAGTAGTTGTCACATTAAT	ATTATGTTGTTGTAATATCC	CTGGTGCCATTACCCGTTAA	GAAAGACGTGAAGCAAAATA	GAAAGGTGTTTCAGGGCAGG	CATTATAGAAAGCTTACAAA	TATCACCGTAGTTTCCGGCC	GCATTACTGGCAGCTTTGTG	TTAAATTGGTCCTTAACTGT	AACTAAGCTAACATAAAAAC	GCCTTTGTTTCTCCTGATTC	TATGCTCACCCGCCTCGAAG	AGTGGTTCGGCCTGTGTTAT	ATATTCGTAGTGTGAACATT	AAGTCGAAATATGAGATGCA	AATTGTTTGAACTTTCCTGC	AGGTTCAACATGCAACACTT	TTTCATCATTTTCCAAACTA	TGGGGTAAAGTGGTTTTGTT	TAATTTTACTTCTTGGATTT	TGAGTTAGATCTATCAGCAA	TGGTCACCTAAGAAATAAGC	AAGATGCCATTAACGGGTAA	TATCGAATAAACCATTCTAC	AATGACGACGGTCCGGTAGA	TGATTAAACAGTGTAACACC	TGAACGTTGGCAGCGAAAAA	TAGTACGGTTCGGGCGCTCT	ATTACTCAGCCTAGTACAGA	AAAATATGTATATTACGCAA	GTTTGAGTCAAAAGGATTAA	CGTTTACATTTGTCTGAAAA	CAATCGGATGGAGTTCAATG	AGTTTTAAAAGTGATGAGCA	TATCCTTAAACATGTTCAAC	CGACAACAAGAAAAGACTAG	TGCCAGCATCATTCGTTATA	CAAATCATCACTCTTATTAC	TTGTAGAACTTGAGACAACC	ATTATCATTGTCAGCAATTT	TCATGTTGCTAAATGACGGA	TGTCGAGGTTTTGACAAATA	ACGGTTCTTCGGAATTGAAA	TGGACCGTATTGTGACTCTC	GTCTTTTCGTCCTAAACTAC	GAGGAACCGCAGTTTTAGCT	ATGCGTTAATTTCCTACGAA	TTTGCCCGAACAGGTAAAAG	TCGAGAAGGAGATTTCTGCT	TTATTCGTTTTAAATAGTTC	TTCCGTAAGGAGTCATTCAG	CATTCGTATAATTGGTACAT	GCTTATAGTGCAGGTAGTAT	TAAAACAGCGCCATAAGGCA	TCAACTAACTGAAAGGCATG	TCGAACTACTAGGAAGGTAA	AAAGTGAATGCAAGATGGCA	GCCCATTATCATATATACTA	ATGATATTTGTACAGCAAAA	TTTGTTGTTATTCTTTGTTT	GAGCCTATATACCTTTGGCT	ACGGCCCGGCCCGGGTCGTG	AAGCACGAATTTTACGTCTG	TTTTCATCTCATCGCATTTC	GTTCCGCGACTACCAGGGGA	TTTCACTTGGGGGGAACATC	TGCTGATTGGTGTAGAGCGC	AATGCGTGATCGGAAATTAC	TCCTAATAGTGAAATGTGAC	CCTTTCTGTCAAATGTTTTA	GTCACAATCAATATCACTAA	TATATATGTGGCTTTATTAC	ATCACGACTGTGATATATGT	AAGTTGCCATAATACAATGG	GACGATGATAACCGAGATGA	CAGAAGTTTACTGCGCTTTT	AGCGGAAAAATTCATTACCC	AACGTTAATGTTTAACTTAC	AGCGATAATTACGGGATCTT	GCTTCTCATTGTCTATGCAT	TACCACGACTTGAAAATGCT	CTGCTCGATGAGATGAGATG	ACAACAGCTTAAAAGCTTTT	TTTCCAGTCATCTATTTTCA	TAACTACCTTAATCCATTGC	TACTTGATAGCGTGTATAAC	TTTTGGCTGATATCATCAAA	GACTATAACATTGCTATAGA	GAAAAGAATAGTATTATTTA	TTTATTCTAACTTTCCGATG	TTACATCACCTTTCACGAGC	CACTCGCGTGCGGCGGTGTG	ATTCGCCGCGTATACTGCCC	GAGTAATGAAATATTAGAAA	TCAATTTGTTACCCTGCCTT	GAGAACACCAGTAGGCTGTA	TTAACCACGCCCTCAAAAGG	TAGGCTAACGGATATAAGAC	TTCTATTAATCTTCTGTGGG	GAATGTGATAGTTTGAAATA	ATGGGTATTATCACCAATAA	CACCGGATGAAAGCGGGGAG	TATTTACGTTTTGCCTCTTT	ACAAATTATGCTTAAGTGAA	AACTCTTACGTTACTACAGA	ACTTAATTCGAAGTTTGAAT	TTTTGCGCCGATACAAGCGG	ATAACCATTTAAGGTCAAGC	ATATATCATCACCCGGAGGC	CGTGCGTTTCAGTATAAACA	TAAAAGAAGATCAGAATCGA	TGACAAAAACACCATTAACT	TCCAACCATGGCATGGGCGG	GATGTCAAAAAACGTTCTTG	ACGACCGGGCCACTTGCAGA	GTCCGTCTGGATTCTGCTCC	ATTTAATTCTGCCACATGGT	CAAGGGACTGGAGCGGTTAC	GTATATGCTGTCTGGATATA	GAATGATGTATATTCTCTTC	AGCACATAGCCATGGAGAAT	GGTAACTATTGGCTTGTTAC	TAGAGGACTTATGCTCTGTT	TTATTTCCATCGTCAAAAAA	TTTCAGCTGAGATTACCAGC	TGACATGTACTTTCTAATAT	TTTGGTCAACTACTAAGGGC	GGGTCCACTCTTATACGCGT	TTGTGCTAACTAGTTTCGGA	TTTGACTTTAATGTCTTCTG	GCTATTAGAAGTTAGTGCCC	TAATTGTATATCACCCACAA	TTTCACAGGGAATGGAAGAA	TTGCGCTTTCCGCGTAAAAA	GGAAGAAGTCATGCTTCGGA	TACAAATAATATATTATGAA	AAAGGATATGGTGAATACTA	TAATATCCCTTGAAACCGAC	AGGCCTTTAATTTTCTTGTT	AAAACGACTTTTAAACATCG	ATTACCCGCCATCGTATAAA	GCGGCTAGCATTAGCCAGCC	GAATTTTAAAGCTCTTTCTT	TGTCGATTCCTCATTGGATA	ATGAAGTGTTGGTGCAACGG	AATGAACAGTGCAAGTGCAA	AAAGGTTACTGGGTCACCCT	TTTCGTCAGGGACAGTATGT	TCCTTCACACCGTTGGGATT	AATTTCCAATATCCTAGTCA	TACTATATTACTGAGTCATC	AATTAACTAACTATATAACG	TTCAATATTTCTTTGTAATG	AGATTTTGAAATCAACAAAG	CGTACTGCGCTGCGGAAGTG	CGCTCATTGGTCTGCGGCCG	TAAAATTGTTAAAGAACTCG	AATGGTTGCACTAAAGCAAG	GTAAAAAATGATAAATATCG	TAAGAAGCAAAGGAATAAGA	TAGTTTAGAAGCGTACTTCT	TTCCCATCCTTTTGTTTCCT	TTTTCTACTAAGGCCGTACC	ACTACGGGATGATACTGATC	AAAGATTTTAGTAAAGACGC	GAAATATAATAGTGTCTTGG	TTATTACACCATCTCTGCTT	GCCACAAGGGCTCGATTACA	TTGTATGTCCTTCAGATTTA	AAAAGTTGTTTACATCGACT	ACTTTGACAACAATAACGAT	TGAGGGAAAAGCGATTAACT	AGTTCCACTTTTCAGGCAGG	TCCTGGTCTTTACCTCGAAT	GCAGGCTCGCAAATTATCAT	TGATCTTTATTGGATGTTGA	AGCTTGTAATTAAGCACGTA	TTTGGCAATGGGGTACTCTG	GTACATTCAAAGATCATCCC	GTGAAAAGGAAAAAGTAATT	ATGAGATTGAAACAATAACA	TTCCCTTGTTCGTCAGATCG	TGTTGAAACGGATCAAAGTT	GATGCAAGGAGTTGAGCCAA	AACTCTTTTCTTGTCGATGG	TAGTACTCTTGAAGTCTCTT	ACTCCGTAGTGAGTAACTTT	TGGGTGTTAAAATGTACGGA	TGTCGCATTATTCGCTACGA	TATGTCAATCAGACTTGACT	AAACTAATTGCCCTTTAGTA	CTTCCTCGGCCGTAACACCT	TCCTCTCCGATTTCGTATAC	TATTATATAGAAAGCATAAC	CGGATCGTCCGTCAGCGCTT	TAACCGAGACATGCATGGAG	GTTTAATACAATAATAGTAC	ATCATCACCGTGGGTAGACT	TCAATACTAATGGTCACCAC	TATCCTTTGGCTTATTCTCT	TCATTAATATTTATTCTAAA	GGGTAAAAAGCGGATGAATT	TAACTTTGCAACGAGCCTGA	TAACTCGGTGAAATTTCATC	AATTACAAAAGTACTGGCGA	GAGTTACTATTGCGGTCCGA	AGCGGTAGGGTAAGCCGTGC	TTGTGCTATATGATCTTGTG	GTAGGTACATTTACATCTTC	ATAAAGGTGCTTCTACAGTA	AGAAGTGAATTTGAACGCTA	AATAGTAGCGTTCTATTGAA	AAAACTTATAACGCGTAATT	TACAGAAAACCAAGGATTTT	ATTTAGGAAACTAGGTGGGA	TTCTCCTTTTGTGGACCCCC	TACTTTTCCATTTTACTTCG	ATGCTTTGACCGGACCAATT	TGCGTAGTAGTAGTCGGTGC	AGCGAAGCAAGGGACTGGAG	AGATCTGAGTAGCTATCCGC	TTTTGCAAAGGCGAAGAGAA	TTCACCGAGCGACACAAAAA	TCAGGTTAGTTGGCAGCGGC	TATGCAAAAAGAACGGCAAA	TGAATGTTGCCCTAACAATA	ATTATCCGAACCCCGCCCCG	AACAAGGAAAGGGAAAATAC	TTATGGATTGCTAGTCTTAA	ATAAGGATCGTCCTATGTAT	GATAAAATTCATTCCAGTTC	ATCAAACAAAGAAAAGAGGC	TAACGTCTTCAATAAAAGTG	ATTAGTCGGACGCTCTTGTG	TATTTATCTTTACCTTTTGC	AGAATCGACATTTTCAGAAC	TGGCTTTCTTGGCTATGTTT	ACTAATTTTGCATTTACTAA	ACATGCTATTGTGTGTCATC	ATGGAGTCTTATAGAATTTA	AAATATCCGCAGCGCGCAAA	GGTATGATTTAAATGTTTAC	TAATTATAAAGCAGAAATAA	TTGGGTCACGTGCGGCGACG	AAAGTTACGGCAAAATTTTG	TTGCGGTGGATTTACGTCAA	TTAAAGGATATTTACATGAC	ATGGACGATAAATTGACAAC	TTTACCCTTAACTGAAGTTA	TCAATAAAGTTCGTTTGACA	TTTTCTGATCGACGCAACCG	AAGTCGGTACCCTCTTCCGG	TCGATGTCAAATTAACTCAG	ACGTGTCGTTTTCCCAATAC	GTTTATACACTAATAACCCT	AAAAATGCTAGACTAGTACC	TTTATATATTCCTTATTGTT	GTCCTTTTCCCTTTGTCCTT	GATCAAAGTTTGGAATAATA	TTATCGAAGATATTTTCACA	TACTGGCCGCCGGCATGCGA	ATATGATTTACCTTCAAATT	GACTGTCTTGTACTTGGTCT	AAATATTTAATTCTGCCACA	GTCATTCGGGGCGTGAGGAA	TGAGAGTCATGACTCCGAAA	TGCTTTTCACTTGCTGCTAC	GTTTGTTACATGTCCCGATT	AACCACATTATTGTTATTAT	TAGTATTTGCCCATTAATAC	AATGGGAAGAGTGTTGTATT	TTAGAAAAAGAGTTAACATT	TCAAAAACGATTTCTAGGCA	TCTTCGTGAAGTATGTATGT	TTTTGCAGATTATCATTACC	GTTGCCACAACAACGCCCAT	AACAGAGCAAGAAAATAAAA	GATGATTTTAACAATTCAAG	ACTTCTAAATGAGTGGTTGT	ACGCACGTCGCTGATGATTT	TTGAAATTTCTTTGATACTT	AAAATGAGTATTCTACAACA	TACCTCTGGTATGGGTCATT	AGCTTACTATACAAAGAACT	AATTTGATTTTACTAAAGTT	TATCAAATTCTCGATATCCG	TCGACTATCCGAAGATGATT	AATCCGTGCTGAGATTCGAT	AACGATCTGTATAGATAATG	AAATGCGTTTTCTGTATTCA	ACGAAAAGGGAAAAAGGAAA	TCCACTTGTTGTAAATTGTT	TTTATAAGCACTTCGTGCCT	ATAGAGCTCGTTCCGTTGAA	AAAGATCGCTTTTCCGAATC	TTTGTGGATTTTATATTTCT	CAATTAGGTCCCTTTTCATA	TCGGTGCGGTGATTGGCTTG	ATACGTAACACAGATTTAAC	GGTTATATGTGAATATATGA	TGGGATATATCATATGTTAC	ATGATCATTTTAGACGACTG	TGATAGAGTTGTATTAGTGG	TTTGAACTTTCCTGCCGGCG	CCGCCCTATAAAGGGGCCAA	TCTTCAAAATAACTTACGTA	TTCCGCAAGTGCTTTTGGAG	TAAATATTCCTGAACAATTT	GAATGCAATAGTTCAATAGC	TCAACCATTGTTTATTTCCT	GTCAGCAAAGTGGGAAGGAG	TCCGAGAAATCCGGCCTGGT	CGATTTCATGAGCCGCGAAC	AGTATACATACACGTTCTCA	ACATTTATATGCATACATAA	TTACTATAAAAACACTTAAT	ATGGCATCGCTTCTTATATT	TGCTTCAAGGAAAAGAGCGT	CCACGCTATATATACACGCC	ATCGGTAGATAAAGAAACTG	TTCTCTCCCATCTTTTCCTT	TACTAGAATAAAGTTGTAAT	ACAAATAAAAGATAAAGCCA	TACATTTCATGGGAAGAAGA	AAGTTTATACTGTGCTAGGA	GTGTGGGAGAAAATAACGCC	TGAAAAGTAGCATGGAGTTT	GTTGGTGATGAAGAAGAAAT	TTATTATTACCCGTTTTCTT	GCTTTAAAGGTCCGGAAAAA	GGCGTGCCGTACAGAACGAT	AACGGCACGCGCAGGGATGA	TGCAAGTCATCGGACGTGGT	CACACCTAATAACTCTTTGC	GTATTACCCGTCGGTTTCAA	CGAAACTGAAGGTGGCACGC	ACTAGTGAAAATGTAAACCA	TGTTCTAACTGTACACCTAA	GGTTGTCGCAACGGGAAGCT	TCTTCCTACTTCAGAATTGA	AATGTGATAACCTTAATTGA	GTGTCGTTAGAAATGACATT	TGTGGCAGCCTCTTCTTTCT	TCCTGTGGGCTCCAAAATCT	AGCCTTTCTCCCATGGGCAG	ATTGGTAGCATAATTCTCAA	GCCTATTTATTTCACTTGGG	GATGTTTTGGGCAGTGTTAT	TGAGAGTGGGGCCTTCTCAT	ATTCAAATGACAATAAACTT	GGTCGAGCTGTAGGAAAACC	TCTCAAAATGATCGCTAAGA	TACTAGATACTGTTGATAAA	TCGTGGCGAGGCTTGTAGTA	TATTAATTTACGCACTACAC	TGATCACGCGAAACGGTAAA	CATAGCTTATGAAGAAAAAG	TCATAGTTAAGTTGCGCCAA	AGATGCAAGGAGTTGAGCCA	TGTATACATTATCTTTCTTC	ATAGAAATTATACTGAACTC	GTGGAGTAGTCGTGCTATAT	ACAAGATGTACAGAAAACCA	GGAAAGATCAATAATTCAAA	ATGTTGATGTCCGTTGTAGC	TTTCACGCGTTTTCGCGTTA	AACTTTTCCCGCCTCGTACG	ACGTATAGAGGGCGAGCCAC	ACTTATTTGTTTGGAACGTC	TATGAACATTGCGCGTTGCC	ATTCTACATTTGTGGAAGCC	GTGAGTTCTTTCCTATTAAT	TGAGATGATGAGTGTGATTT	ATCAATAGGTGATGTCCACC	GGATTTCAAACGGAAGGAAT	GTGGCAAAAAGGGTGTCAAA	ACGAAGCTAATTTTCAACAT	ATGAGTCAGGCACTACCACT	TCACTGTTAATGCAATACTA	ATGGGTAGTGACTGAAGTAT	ACCGTTCCGATGGGAAAAAA	TTTAATGAGCATCCTGTAAT	AGGTTCACTTGCCCGTATTA	TCCGTTTCAACAACGGAAAA	AAATTATGTCTTCTTTGCCC	ATAGCACTTGTAGCAAATTA	TCGTCGTTCTCTGTGCTGAT	TACTTCTGACTGTTCCACTT	TTGGTGCACCAGCGAATAAA	TTCTCGATACGCCCTCACGC	TTCATTATCTGTATTGTTAA	TAGAAAATAGGAGGTGGGGG	TTTCTTTGACTGCGTTTACC	AACTGTAAAATGAAAACGTG	TGTTGTTCTTTCCTCTGTGG	CCACTATAAAGCTGTTGGCA	ATATATTGATTGCATGAGGT	CCACTCTATGAGCTTAGGAT	GTTGGTATTTGTGTGTGTTT	TGCTTCAAACGTAAACTCGC	TTTCTGGTTGTTTTATAGAA	GATTAATATCAGAAGGTAAA	AAGTAATTAGACGTGTTACT	TTCATTAGCTATTATGGCAA	TGGAAGTAGAGGGTAATGAA	ATCGAGAAGTCATAAAATCA	TCCCAAAGTATTACCCTGCC	GTCATTGCGAAACTGTTGAC	ATTATGGGGTTATTGACACA	TAAAGGGAAAAGAATCGGCT	TCAAGTCGTGGTAAAGTCTT	TTTTATTGGCATTATTTCTT	GCACGTGACCGTGCACCAAT	TGCTGTAACAGGGAATATAA	ACAGTTAAACAGCAAAAAGA	CGCGTCGTAAATCATGATCA	TAATAACCTGATAACGTTTA	CAAGTGTTGCCCGACTCTTG	AAAGACAACTTAATAGACGC	TACGTAATCTTATGCATGTA	TTTAATTAAGTGCCTCAACC	GTGACAGGTGTACACTTCGA	ACGGGAGTGACGCGTAAAAT	GTTTTAAACTTGAAACAGTC	CGTATATACAGGACAGGGTT	AATAGCACTTGTAGCAAATT	GGCGCATACAATGGTGCTGA	GTCTAAGTAACCATAGCGTG	AGCCTATAAGAAACGCAAAA	TTGTCTTTTCTGTCGTTTTA	CTATACCTTTTCCTCTCGTC	TCATCAGAATGATTCTGTTT	AATGCATGAACTTCCGATCG	TCCGCTGAGTTCGAGGCGAG	ACTTTACTCTTTAATGACCT	TGAGGCTTCGGCGGTTATTC	CGGGTATTTAGACTTTGCCC	TTGTTTTCGTTTCGTGCTGG	TTTGCGTCTGTAAGATAAGA	CGACGCAACCGGGGCCGGGG	TAAGATGTATAGGGCATAGT	TCGTGCAATAATAACACGAA	GGCTTCGTGAACGGGGAAGG	GATGTTTAAACAAGTGACAC	GGCTAGGGCCAAGAGCAAAC	AATGCTTCACAGGGGAGAAG	TCAATCTTCTGTAGGGATGG	ACTAAAGAGATACATTCGAT	TCGCTGTCAAATGGGAGGAG	TCGATGAGATGAGCTGGAAT	AAGAAGAAGAAAAACTACAC	TATATTGAGCAAAATTGCGA	TGTCTCTTAATCCTGTGAAG	TACTTAGGGATCCTTTGTAC	AATACAAATACCTCTGGTAT	ACTATCCATATCATTCAGAC	GGAAGTTAACAATTTAGGGT	AGGAAGAACAATCAAAACTC	ATATATTCGAGGTGAGTCAA	ATAAAAGTGCGGGAAAATTC	TTTAGCTCGATAAACGCCTT	ACCGTTGTTGCAAGCTACGT	TTGTTACGTTTACCATTACC	AACGTTGCGCGTGTTTGGGT	GCACTTCCTCCGCATCAGCT	CATCCCTCATCCGAAAAAGA	ATTTTATTTACTGTTCTCAT	GATCATAGCTTAACAAGGAG	TTTGCGATGAGCTTTAACTA	CGCATTGAACAGGTTGGAAG	ACCCTCCTCGCGAAAAGAAA	CGTAGTAAATCCATACTAAA	AGGGGTACATTCCGGGTGAT	TGACTTAGCAGGACATATAA	TTGTACTGATGATCAGCATC	CCACATTAAATTCTCACGAG	AGTGATATTCGTAATCGAGC	TATGAAGACTGGAGAACAGG	AAGACGGGGAAAGAGAGTAG	AGAGCGTCATGTTGGCTTCA	AACAAGGTTTGATCCAGAAA	ACGTATTGTGTTACCCTCTT	ATTTGACAATTTAATTCCAT	CATAAGCTACGTATGTTGTA	ACTAAAATCTTTCATATGTT	CAAGCGAAAGTGCAAGATGA	AAAATCCTGTAAAGTGATCT	GAGATTTTATAGTGTATACA	TAACTTCCTATTTGAGTTCG	TCTATTTTAATAGAACCTTC	AATGGCGCGCAAACCGCCAA	ACAAGACAACTTGAACCTCA	AAAAGACATAGCATGAACGT	TCTGTAGTCCAATGAATTTA	ACCAGGGCTCGATAGCTTTC	TGCTATCAAACAAAGATGCT	ATTCTTCAAATGTCACTTCA	TTAACTTTTCAAGAGTGGTG	TCAAGTGCATGAAAGTAAGT	TGAGCACTTTCAAAGTAATA	TAATAAAGACTACTGGCGAT	AAACTTCAACAACGAAGAAG	GAGTCACCCATACAGCCTAC	ACAAGAAATACTATAAGCAT	GGTAAGCAACAGCATTACGC	TGTATATCAGGTATTTCTGT	ATTGCATCTTCCGCTATTAG	GAGTACTATGAGTTCCGGTC	TTTGTAGAAGCCTCCAATTT	TATCTGCGATTACCGCCCAG	AGGCATTTCATCAAATCTAT	TTTAGGTCAGACACTGGTTT	ATTCAGAGATTAAGGCTTGA	GGGCGCTCTAGGACGCGTGT	AGGGGAACCATTAAAGGTTG	GAGTTCAAAAAGCAATGGCA	ATCGGGCCTTCCTTCCACCC	GTCACTGCCAAAACTTAGCG	TCTCTTTTCTGAGGCAATAA	AGTTACCTGGAGTTTCAGCC	AGGACCCCCTTTTGAGGGCG	CATGGGAAGAAGAGGGGGAG	AGCTACTTTTACCCGGCTAA	AAGAGCACTTTTCAAGATTC	TGCTACGGCTACATCTAGAT	AGTATATCATCCCAAAAGTT	CGTCTTCTGCTTAGCGGGCA	GTTTTAGATGACCTATTTGA	ATTTTGAAAATAAAAAGAGG	TGGTTTGGTTTGATTTATTT	TTGGTGGTGTTCTAAAGTGA	ACCATATATTTCAGAAAGGT	TACTGTGGTCAACGCGAAGA	AGTTGTAATTTATGATTCCG	TTCTATTTACCGGGTGATGG	AACAAACAAAAACAAGAACA	AAGCACGGGAGAGGCAAGGC	GCTTACACGATTCCAGCTAA	ATTCTCCCCATCCCCATTCT	ATTTGGTCAACTACTAAGGG	TCTATTGTAATAACAGGCTG	AAAATATGAATGCGCTATTC	TCTTTATGATCTTCGCTTGC	GGGCTCCAAAATCTTGGCCG	GGACGATCCAGTGATAGAGA	TGATGAAATGCCTGCTTTGA	GTTACGCGACCGGTATCGAA	TATAAGCACTTTAGGGTGTA	GCTGTCGCCGGCTTGAACAG	GCCTCAAAAATGTTGGGTTT	TTCAAGTAATTGACTTCGAT	TTCCATTAGGGAAATGTCAA	TTCTTTTAAAGGTGTGAAGA	TTTCAAGTAATTGACTTCGA	CCAACGCCGGCTCGACGCTT	TTAAAGAGAGTAGGAGATGA	ATTGTTTAGGCTACAAGGTG	TACCTTGTCGCCTTGCACGT	GGGCACAGGTAGTATTCATT	GCCTTAGCCTGTGAAAATTT	GTAAAAAGATGTGTTACAGT	TACTGGCATACAAATCAAGA	ACGATGAGATGAGGCCATTT	TTCGTAAAAAGGAACCACCT	TTTACATCGACTTGGAGAGT	CGTGCATCCTGTAAGGAATT	AAATAATAATATGTTGACAT	AAGAACTTTACGTTCACTGT	GCCCTCCTTGATTCGCTACC	TGCATGCTAGTTTAGTTTTC	TTTGCTCTAGTATTTCATTT	TAAATATTATTACTTTCACT	TTTATATCGTCTATTCTTCT	TCATCGAAAACAGAAGAACA	ATTTCGTAATAAGTGATGTG	TGCGGCGGTGTGAGGTGCAT	CGCAATTGCAGAGATTGAAA	TAATTTTGCCACTCTATAAT	TCGAGAACGGGTCCCATGCC	TAAATAGAAATTGGTGACCA	AAATGTCATTTCTAACGACA	ATCACGGTTCGAATTAATTT	ATGACTTGTTATCAAATTCG	TATCTCTGACAATTTTCGAC	CAACACGCCGAATAAACAAA	ATATATGTTGGCTCCCTATA	GACTAGAAGAAAGGTGTTTC	TTGAATGTGGTGATATTTGA	TTGTCCAGGTGTACCATGCC	TGAAAACCTTAGGAAAGGCT	TCAACTATTAGTGTCTTTTA	ATTATCATATGACGAACAAA	TGAGGTTCAAGTTGTCTTGT	AATGCGTACAAGGAAGCGGG	AGAAGTATGGATGGTTCGAA	TCACTTTGCCTAGCCATTTG	TTCTTCCTCTTCCTTTGGCC	TATTACCCGGAGGAGCCGCA	TTCGCGTTGTAACGACAAGA	CGAGGATCGGCTCAGGGGAG	TATAATTAGGTGTGTTCAGT	CCGCACAGGGTCTGGGTGGT	TGTTGGTTTTGGGTAATAAT	TAGTACAGCTATGTTTAAGA	TTCATCTAATTCCAACACAA	TCCGCGATTTCGCGACACAG	ATCTTGCTAACTGCCAAGGT	TCAATAAATGAAGCGATGTT	AACGCTGTACGGGACGATGT	TTTTGTATCTCAAAGCGGAC	TAATGCGTATTTTCCCAGAT	ACAAGAGAACGATCTGTTGG	AGCCTCACTTGATGCTCAGA	CCCGAGCGGCGTTTTGTTCG	ACGAAACTTTTAAGTAGTTA	AAGCGGTAACGTTTGACACT	TTCTTCGTAGACTTGCCCAT	TTTCTTTTCTTCAACCTTGC	TTTCGTGTTGTCGAAATTTT	CAACGTAACGACGTTACCAA	GGTCAGCCATTGCTAAAAAA	TCTTGAAACCTCGAGCAGTT	TTTTGTCCTCCAGAAGTTCA	CAGCCGAGCCAAAGGTATAT	GCTACGGTATTTGGTATAAT	AATCAAGAGACAATGATTAT	TCCACCAACTTTATTGGCAA	CTTGAATTCATTAGGACATA	ATGAATGGCATCTTGTTACC	AAAGAAACGCGGGCACAGAA	ACGAAAGAAGTACCAAAGCC	ATCTCAGCAAGAAATGGTAA	GAATTTGTGCAGAATTAGCG	AGTGTGACCGACAGATGGCA	TCCTTTCGCGAAAATTCGCA	GAAGTGAACCAAAGAAGAAA	AGAGTTGTTGAACTCGAAAT	AATAATGCGTACAAGGAAGC	CAAAGCGGGCATCGTGGTAG	GACTCGATCTTTGTTTATAT	CGCCTACCACATATTAGGCG	CACGTGATCTCAGCCAGTTG	TAATGTGAACTAATCATAAG	ATTTATCACACTACTTTATG	GTATGATAGCGCCAAGATGG	TGTCGCGATTTTGTCATTTT	TATGGGATACATAAATGTAT	AAAGGCTAAACGAGCCATTT	GAAAACAATAATCCGTCTCT	GTTAAGTTTGCCACCCATTG	TTACTACTTTTCCAAGCTAT	TGCCCGGAGCAGAATCCAGA	TAATGAATAATACCATCCGC	ATGGCTGACTAATATTCACT	ATTGGTTCAACAAAGCTTGA	AGTAGCATAGAAGGAAAAAA	AGCTTTCAAGAGACGATAAT	AAGCATTTTGTTGGCATCTT	TGGTCAATACGCAGTTTAGA	TATTCATTAGTAATACTAGT	AATTTTAGCAGTGATTATCA	CATATAAGTATACGCAAATG	ATCTTCCTACTTCAGAATTG	AATCACCTGCACACGCTGTC	CGGCCATTCCTTGTGCGTGC	ACCGAAAGTCACTGTTAACG	GTAATTGTTTGCCAAACGTT	AAGACGAAAAATATAGCGGC	AAAAAATGCAAGCACGAACT	AGTATTTACGTTGGTAACTT	TTCCATCTGAAATATTTGGA	GAATAGGAGTCCAGTTAATA	TCGTGGCATCGAACGTAATA	TAGCGTACTGGTTAATAACA	AAAGAGTCTCGGAGGCGGTA	TGAACAGACCAGGAGTAGTA	ATAGGACCCTATATCCGGTC	TCCATAATTCATTTCATGGC	ACACAAGAAATATGGTAACC	ATTTAAGCATTAACCCGTCA	TTCGCGATGAAAAATGTTTG	TTCTACGTGTAGCGAGTACA	TTTTATGCTTTCTTAGCTTC	TGAAATCGCTGTCAAATGGG	TCTTAAACAAAGGTTTCAAA	TGCGACTGAGAAGAGAGTGG	CTTGTGTTTGTCCGTCCCTT	TTACCCTCTGTGGATATTGG	ACTGAAAAGGTCGTAAGCAT	GAAAGTGACAGGAGCCACAA	TACATCCAGTTTTACGTTGT	TGCACCTTAAGAACACCCGT	GCTAGGACATACTTCGAGAT	ACTACAATGATATTGAATAC	TGGACGATAAATTGACAACT	GAGAGCGGTCATCCAGGCCG	AGTAATACCAAACCAAAATC	AATTTATTGTAGGGTTAGTA	TTTTGTTCGAACTACTAGGA	TTTTCTTCTTGTCACTTTTG	CAGAGCCTTAAGGAGCTGCA	ACCAGTGCTACCAAAGCCAC	GATATATTAATTTAATCAGC	TCCCAAATAATACCTTAACT	AACATGTTTAATAGTTCGAA	ACCAAGTAATAGTTTTGAAC	TTCCATTGCAGTGATTTGAT	TCAAAGTTTTCTCTTCCAAA	GTTACCCGGCCAATATGTGG	ATTCTTCACTTAAATCTTGA	GCGTTGCATTACGTGGTGTC	TTTCTGAAGAATCGCCGTAG	TCATACTTAACCACTTCATC	ACACCCTAAAGTGCTTATAT	GGCTTTCCAATTGGGGCAAC	ACTCTTACTATCATGTTTTA	GGTCAATTAGTCGTGTTGTT	GAGGTGCATGGGTTTCCTTC	TATACCGTTACTGTTAGCCT	AATATTGAAGCTGTTGATAT	ATTTTGTACGCAAAAAGTTA	TATACAGGCCAAGAGTTCGT	GTGCACGTGACATTGCACCC	ACTTTGCTTTCTGTATGCAA	GCTTTAGAGAGTAAATTACT	ATCTCATTAAAGGGAAGAAA	TATAATATTTACGAGTTAGA	TGAATCTCTACTAAGCCCTA	TGCGATTTGAGACGCGGACA	TATCATCATGGAACGCTGTA	CGAATAACCACGCATATACA	GATGATTATCAGCCGCGATA	AGATGGCATCGCTGGCCAAA	GTTTTGCAAATTCTTGAAAA	AGTGCATAACGCTGTAGCAT	CAAGTTAACTATAAATGAGC	TTAAATCTAGTACCTCGCAC	ATCTACTAATTGCTTTTCAA	TGCGAAATGCTAATTCAAAA	TTGGCTCGGCTGCTGTAACA	CGGTGAAATAGCTTCTCTCT	AGAGTAGGGGAATATCGGTT	AGCGATGCCATTATAACCTC	TCTGCAACTTAAAATTTTCG	TAGCTAATATTCGTTATTTA	AGGAAACACAAGATTCAAGG	GCAAAAAAGTGCAAATGCAG	TCGAGGACTCTCCCTTGGGA	ATTGTGTACTTTTGACATGA	GACATTGCACCCGGGTAAGA	AAAGAAGTGTAAGATGGTTG	TTTATCAATACATGCAGCCT	ACTTTTCACCCAGGGAAAAC	ATATTGCAATGGATATGCTT	TCTTGGCTACTCACTCATGA	TTGTTGTAGATGATCTTTAT	GAAGTTTATTACGGATTTCT	TTACACGTTTTATAAGTACG	AATATTTCCGTGCGAGCGGC	GTTACACACCGCTACTAAGT	ATTGGTACCCGGAGAGTACT	TTAGGCGGAGCCAACCATAA	AACTACTGCGTAAACATTTG	AGTTCAACCTCACTCGCGTG	TGTTTCTGTTCTTGTTCTTG	TGAATATGAAGAGCACCTTA	ATTTACATGACTGGTTGGCT	GGCAGCTTAGAAAATTCAGA	TAAAGTAGAGTGGTTTAATT	AAAAGAACAGTATTGCTAAT	TTTCTTTCTGTATTAGCGTA	AGATAATCTTGAGTAAAATA	ACTGATGTAAGTTGGAGATA	TATTTTATATAATGCGCAGG	ATACCATCTTCGGTCAACGT	CCGCAAGATACTAGTGATTA	TATTACTTATATTCAATAGT	TCGTGGTTCCTATTGTCGCC	TTTGTGACTTTTCGGGTAAC	GACAGGTTGGCAATGCGCCA	AGAAAAAGAACAATACAATA	TTACGGTTCTGCTTTGAAGA	AGGCTTCCTTGGCGGATAGA	ACATAATAAACCAAGACAAC	AATTAGCAGATCTAACGACT	TAGCTTATTTCTTGCACAAG	AAATTATAGTAGTATTGCGA	GTGCTGGCAGTGAATAGCAA	TGAGAGAATGAGAGTTTTGT	CACCAATGGGAAGCACGTTC	AGATATTTGGTCAACTACTA	AACGGTAGGAACAATGAATA	AAAGTATGCCTTAACGTAAT	TTATGTAGTAGTATGTAGAA	TGAATGTACCCTTAAAGTGC	TACAACCACTCATTTAGAAG	TGCCCACTTGCCTTTCGTAG	GTAACGCCTTTGAGTGCTTA	TTACGCCGGTAAAGGGAAGT	TATTTAATTAGTTCTTTATT	TTTACCCGGTTGAGTAAGGA	ATATCACATAAGATTATATC	GAAAAGTAGTGGAGTCTGTT	AATGAGGTAACCTTGAGATC	GTATTGGTAAACTAGTTGAA	AGCCGTTTTCATCTTTTCAA	AGATAGAAAAAGGACAAAGA	AACCCATCAGTGATGATCCG	TAGTTAAAAGTAATCCTGGC	TTTCGTCAATGTTGAAGAAG	ATTGTACCATTGCGATGATG	AAAATGTAAACGCGCAGGGC	GAGAGACAGCGAGAAATACT	GTTAAGCATTGTAAAATACC	ATCCTGTGGGGCAGGTTGAC	TCTGTCACCGCGTACGAGGC	ATAGACCTTGCACATTAACA	TCCCTGTTCGGTGCGGTGAT	TGTTTTGTGTTGCCTTTATA	CTATCTAAGGGTTACGGCTT	CGCGTTTCCGTCAATGCCGT	ATATGCTCGATCTTGCTTAC	GTTGTGACTTTTGACGCGTT	TTTGCAACTGATGAGAACTA	GAACGTTGGCAGCGAAAAAA	CAGATATATAAACAGCCATA	TTCTGACAAAAGCAAACAAT	GAACTAAATGGACAATATTA	ACGTTCTTGCATTCAGGACA	GAGACCTGTCGTATCACCTT	ATAGAGATGAGTACTACTAG	AAAGACGGCTACGAATAGTA	AATGCCTGGGGGTCCACAAA	CGTTAAATATTATGCTTACT	GTATCTTTTCAGTGCTGATA	CATGAAAAGCTGTATTTACC	TCATTACCCTCTGTGGATAT	GCAAATCGAGTTATTGAAGC	ATATGTGCTTTAGGTGTGCA	TCTTAAGAAACACTTCACAT	AGGCTAATTGTAGCCTTACC	TTCTTCCTTATTCCTGCCTC	CGGCTCTGCGGGTAATGAAA	AGTTTTCGGGTGGCAAAATT	ATTCAAGGGTCATTCAATAC	TTCAGAATGGCAAAGGCCAT	GCTATCTAAGGGTTACGGCT	TGCGGTTTGTGGAAAAGAAG	CTTATCTACAAAATTCGAGG	TATAATCAAGCGTTTTAATG	ATACTTCCAGACAAGAATTT	ACGGTGTATGTTACCCGAAC	ACGAATCATAACGCGGTAAA	AGAGTTGATGGGGAAGGACT	TCCTGCTACATGAAACACGC	TGATGATTTTATTGCCCTTG	GACATCATCACCGTATGACG	TTTCCTTTTCGGACTATATT	AGGGAATTGTCCTCAGAACT	CGTTATTTAGCAATCTTACC	ACTGGAGCGGTTACTGGTTT	TGATATAGGTGACCAAAGTG	ACCAAGACGCCACTACATTT	AAAATATCTTTTGCGAGCAT	TCTGAATTCGATGAGATTCT	TCTATTCTTACTTGTTCAAT	TTTCAGGTTGGCCTTACCTT	TTCTTCGTGAAGTATGTATG	TAGTGATGAGCGTTGAGAAC	TCTCTTCACGAAAAGGAAAT	TTTATTGTTTTAATGACCTG	GGAGGCTTGAGTTTTATATT	TCATTGGCGAGAAGTCTCCG	AGGAGTGTTACTTTCAAACA	GTTACCCTAATCTATTACCT	ATCGACCTTCTCTCTTTTCG	AAGGGCATTGGTTAGGGAAA	AAGATCATATTTCGTGATTA	AGTTAAGCCTCCAAAACTCT	CAGACTTGACTGGGGTAAAG	TTATGATGATAATGATGGGC	CGGTTACTGGAAACCTGCGT	AAAAGGCGTAAAAGGCGTGA	TCCATACATGAAAGATTCTT	GTTTAGTGGGTGTGCCAAAA	AATTACGTACAATCACCGAC	ACCAATTCAAAGATGGCAGA	GCTTGTGGGACTATGTCACC	TTATGACGAATATTGAATAC	ATAGTATTTTCAGGACTTAA	GAACCAGAAGGGGATGGAAG	TGCCAATAAACAAAAAGAAC	AGTAAGTCGAAAACAGACAA	TTTGTTGTTCCGCGACTACC	AGGCTTCTTTAAACTGCATT	TTTGCCTAGCCATTTGGGGG	ATAGATACAGGCTACTGAAC	ATATCCTTGCGCTGCTTGGC	TATTATTCTTGAAGCATAAA	TAGGAGCCAAGAAAAACTGT	CCGAACTTGAGACCACTTCG	TTAGATGTTTCAACGTTCCA	ATTACCCAAACCTGTGGTGA	ACTTCTATTGTGCTATATTT	GATCGCGCAATGGTGATGAT	ATTGCTTACCCGCACTGTGG	GTGTGCTGGCTATAATAGAC	AAAGAAGTGTTAGCACGCAT	GTTTAATTAAGTGCCTCAAC	AAACTAGGGCGTAAAAACCG	GCCATACGGCATATTATCGG	TATTCTTCCCCTCTAAGGTG	ATATTCTTTATGTAAACTGC	ACTTACCAAGGTGAAGTGCA	GGAGTCATGCTAACGAGGAA	ATTATCATGTAGTGTATAAG	ACACGTCTTGATATGCTTTT	GCCACTATGGTGTCTCAGAG	AACGCATGGATCAGAACAAT	ATGTGTGCAGTGTGTGGAAA	TTTGCCATTCCGTCTCCAAT	AAACGTTTGTGTGGTTTCCT	ATATAATCGAAACTAATGGA	GCAGCGGTGAAAAATTCGTA	AATAGAAAAGTATAATACAG	TTGCTAAATAACGAATTTGA	GAACCAATGCATCATAGCAG	TGCTCATCGGTAAAAATTTT	AGCTGCTGTAACCTTCCTAC	TTCTATTTCTGTTAACAAGA	TATGTATTAATCTTCCTATG	TCTGTGCGGAATCGGAATTA	ACCTTCGAGGAATCATCTAA	TTTCAAAGCTTCTCATACGG	ACAATCTTTTATTAACAAGA	GCACTTTTAAGACAATTGAA	TTCAAGAACGATACCACAAC	AACATGGTTCATAGTCTTAA	TTGGACAAGTTTAACGCCAA	AAAGTTCCCAAGCGTCGAGC	TTGATTTTCACTTATTTGTT	ATGAGCTAATTATATCAAGA	CGAGATTGAGGCAATATAAA	AATCGAAGTAAGTTATCAAA	GGCGATGAGCTTAAAGGTAA	GAGAAAGCAAATGTGGATTT	TAAATACATTCATTACTTTC	GTTATTCGGAAGAAACTATC	GCCCAGACTTTTATCGTTAG	TAGTGGAATTTGCCACCGAA	TGATCATTTTAGACGACTGT	TCACAATCAATATCACTAAA	GCGACCTCCAAGCGCGTGCC	ATACAAGACGGGTAATATTG	TCATATTCGTGCTTGCTCGT	ATATTGTTAGTACTATGCAG	TATCAACTATTGCGGGTAAT	CGAACGCCCATTCCGGGAAT	GAAGAAAGAATTACAAATTG	TTCTTTTAGCGTTCGTTTCA	TAAGGCCATTGAAAATTACT	TAACTCAGATGGCTGATTAA	GGCCTTGTTAAAGCCTTCGC	TGAGATGATCATTTCTTATA	TGTTGAAATCGCTGTCAAAT	TTCTTCTAGTCCACCTGTGT	AGTTTTGAATAGTACTGCTG	AGGACCACTTAGCGGAGTCC	AAATCGATGATATTCGATTG	AGATGCAGGTGATTACTAGT	ATAGATGAAAGAGAATGATT	TTTGCAAAGGCGAAGAGAAG	TGTGTCGTAAGTGCAATGAT	AAGCAGCTGAGATATAGTGA	GTATAAAGCGATATTACAGG	AGTACCAAAAAGCAAACAGT	TGTTACTCTTCTTCGCGAGC	GGATATGTGAAAATGCTCTT	CCTGGGCCAACCTTCATGGA	GAGTCCTACGTTGATTCAAA	GTATGAGATCATTTTACAAA	AAGAGGTAAACCGAAACATG	AGCATCCACCGCCCATGCCA	ACGTAATCTTATGCATGTAG	CCGAAGATGGTATCCGTCGG	TATGTAGTAGTATGTAGAAA	AAAACTAGGGCGTAAAAACC	GTATTTTCCACCAACTTTAT	TATGCTATTGAAGTTTATTA	AATTTTCTTTCAAGAGGACT	ATTAATCTTGTAGACCGTTC	AACCATAATGGATGAATCGG	ATTACTTCGTGTTGTATGTT	GTATTTATCTTCGGTAGTAT	TAGTAAGTGATCTTAATATA	ATGAAAGGTTTGAACCTATC	TTGGTTTTACAAAGAGGGAC	TGGAACGTTCCTGTAATTTG	CAAAATCACCCCGAAGTAAT	AAACACGCTACTTAGTCTTT	TTAATCGTGGGTTGAGGACA	TTTGTACCTTTATTTTCAAC	ATCTTTAGCCGTTTATTGTT	AAAGACTCCCTAAAAAGTGC	AGGGCAGTAAAGATTGCATG	AGACGGGGCGGGCCTTCTAT	ATTTCGTTTCTTTAGTTCTC	AAAACCTCGACATGTTGTTG	GCGAAGAACGACGCACTGGT	TGTATCGCAACCTTCAATTA	GTGGTCTTTTGAACAATTGT	ACGAAAGGATCTATGCTAAT	ATATCACTGTTAACGAGTAA	TGCTCTTTCCGCTTCGCATA	TGTAACCAGTTAGCAGCAAA	TTACTCAGAACCCGTTCGAA	GGGCGAGGTGGCTTCTCTTA	TGTTGGAGTTTATGCCTCCT	ACTCTTACGTTACTACAGAG	TATCTTGTAAATACTTTGTC	TCTCTACCCTTATTCTTGTT	GTATGTTGTTCTTTCCTCTG	AATTCTTCTTCAATAGAACC	ACCAAGTGATCACTCGATGA	ATTATTTATCGATATTGTCC	ATCAAATGTTTGTGACTTTT	ATCGGACTTATTCCGGTACC	ACGTTGAACATGATCTGAGC	GTGAGAAACCAATTCTTCAT	GGAATGGCAAAGCTCACGCT	TCAGCACAAACTCCTTGCCA	GTATTGGTTGCTAGAATGGA	AAAAATGCAAGCACGAACTA	TTTAGATTTTGTCATGGAAA	GCCATTCACACCATGAGGAA	GATGCCATCTCACGCACGTA	GATGGTGAAAATGGTATCGA	GTACTGATCATCCTCTCTAG	AGGATTCGTTCTTAGTTCTA	CCACTGGCTGGCTTCGTGAA	TAAATGTTTGTTATGGAGAC	ATGCGTCAAGCTCTTTTATT	CTTCGGAAAAAGCCCGAGCG	AAAGCGATCTTTTGATCAAA	GCCTTTTCTGTACTGGCCGC	TTAAGTAGAAGATTCGTAAT	TTTTGTAACTAAACGAGCAA	TGAATGTCTTGGCCCTCGAT	ACATAATAATACACCTGTGA	TTATCTATCTACTTACTTAA	ACTAAGCCTTCACTGTACTC	TATTTTGGATGGTTTCATTT	TGTAATATTTAACACGTTTA	GTTCTCCCACTTCGAAGTCT	TTGCTCAAAACACTCTCAGC	ACTTATGGCCTTGATCGACC	GGCGGCCAGTACAGAAAAGG	ATATCATCACTATATATCGA	TGCACGGGTAGGTAGGGTAA	GCTCCATGAAAATAGATGAC	GCCAGATCTAACTTCCTTTC	CTGAAGGGGTAGAACCAGAA	GTGAGTGTTGGAGGAGGAGG	GCCATTAGATGATTCCTCGA	TAAACCGTTTCTTAGCTTAA	TCCTTTAGTTTGTAATTGCC	GCGAGATGTACTACAGTAGC	TGTATATCGGTCCTCTGTGT	AAATCCCATCTTTTATCAAA	GCTATTAGCATCGACGCCGC	GTTTCATTTGCAGCGATAAG	GCTGGATGAGAAGTATGGGA	TCTTTCATGTAAGCAACGGG	GAGATGGCATCGCTGGCCAA	GGGTGGGTACACTTTGGCAA	AAAACAGCGACATGTTGGAA	GTAAAATAAAATTGCTTGTT	CTATGTCACCCGGTATTAAT	GTTTTCCATTGTAACTTCCC	TTTAGCTCAGTGCAAAACGA	GATGCATTTGGACCACTTAA	ATTCCTCCCCTGATATTTAG	GAACCGCTGCAACATTATTT	GATCTATTTGTGGTCTCTCG	TACATACTTGTTGAGTGGGA	TAAATTTAGTAGCCGCGAAG	TTCTTTGAAAGAATCATGCA	TCACGCGTAAAAATTAGACG	ACAACAGCAGTAAAGACAAC	AAGTGCTGTCTCACGATTCA	TTCTTTATGCCATACCTTAA	TTTCTAAGGTAGTGTTTTGA	TCGCTCTTGGAATTAGCAAA	TTCGATTCTGATGTAGGCAA	GAAGTAAGCGGAGAGAATGT	ATTATGCACATCCTATTGCC	TAATTTATCCAAAATTGTTC	TTGTAATATCAGTAACAGTT	AAAAACTCATCGGACCCGTC	TGAGCTACTAACAACGCATC	ATCTCATTGAGAAAATTATG	ACACTGAAAATTTCAATGGC	TCCATCCTTGTGTATTACCC	GAATCATCAATTGTTCACAT	GTCAATAGCGATATACAATT	TAGTGAACATGCACATCGAA	ATCTTGGCTTTGTCTCTATT	CGAAAAAGCAAGGTGGATAT	GAAGAGTTGACTGGATTGAT	TGCACAAAAAATGCGGAAGC	ATCTCTGCGTTTGTCCATCT	TAGGGGACTGCGGAAGTGAG	GGCTATTTTCCTTATATATA	TTTGATTTTACTAAAGTTCG	GAAGATCAATAATAAAATAT	TAATTGCAAATCAAAACGAA	GCGGAAAAATATCAAAAGTA	TCAGATTATCAAAATGCAGT	GTATGACTGATCGAACTATC	CCACCTGTTCCTAATAGACC	GCCGAAATTTTCACAGGCTA	CCATAGAAGCTCGTATTTTA	ATGCTGCCATTACGTTTGTG	AAAAGCCATTAATTGAGATG	AATAGCGGTCTATATGAGTT	CGGCAAAAATGGCGAAGATG	AAGCAAGAAGAAATTGATAT	GGAGTTTATGCCTCCTCGGC	CATCACCATTACCAGCACGA	TCGTGTTATTCACGCTTTAA	ACCGCACCGTAAGCGGTCAC	ATTCTGCGCTTCTTCTCCTT	ATTTAAACTTGTAGAAAAGT	TTGAACGTCCCAGTCTTCTG	AATAATCTGCAATCCGTGAG	TCAGAAACAATGACTATGAA	TTGATTATCATCTCATAGTG	AAATCCTTGGACTAGTCACG	CGAGAAACAGAAAGCAAGCA	ACTTGATAGCGTGTATAACA	ATGATATCAGTGTATTCATA	TATGTTAATCAAGAGCGCAA	AGGTGAGTTTGAACATCGTC	TGCTCTTTAACAGCTACTTA	TTAAGAAAGCTTTAAAGGTC	TGTGTGTGGTACAATAGAAG	TAGCGAATTACATAATAACC	TAAATTGTTGTCTTTACTAC	TTAGTAATGCAAAATATATA	TAATTAGTTTCATCTAATCC	TGTTCATCTCCAAACTGGAC	GATAAATTGTGGGGTAGTAA	TAATTCAGTCCGGGTCACAC	GTCTGGAGAGTGGGCTTAGC	TTACAAAAGAGGCACAGAAC	AGTATCAAACAAAGGATATA	AAAGGGAGTCTTTACTATGG	TTGATTATATGCATATTTAC	GCCTCTGAGCAAGTTCTTTA	TTACTATCTCACACTAAGTC	TTATACATGTGATATCAGAA	AAGTTTTGCTTCGTATTGGA	TTCTGTATGCAATGGGAATG	GCAGCCTTATCATGTCCCAC	AACGCTAATCATAATCAAAT	ATATCAGAACGCAGGGTAAT	AACTGAAAAGCAAAACAACA	TAGGCTTCTTTAAACTGCAT	CTAATAGCGGAAGATGCAAT	AACATTGAATAAAATCACAA	CAAACTACGTTAATGAAATG	ATTCGTTGAAGCTGCACCAA	ATTCAATTCAACAGCCTGGT	GCACGCGGGCATTGAATGAC	AGAGAAGCGTCAGTCATAAA	TGAGGTTGTAGCACGTGATC	TTTCTGCATGTAGCAATGCG	ACCATCTTTTCTTCTTAATA	TCGAATACCGTGGAAGATGG	TTGTGTATTACCCGGGTTAG	GAGGGAAAATCGTTTATAAA	GAAGAGACGTTCTTGCATTC	AGATGCAAGCATGTAACATT	TATCCTAGCCTGATATATGA	GAATATACTAAAAAATGAGC	CATGTATCATCGTACATTTT	TGTATGGAAAGTTGAAATAC	TGAACGCAATGAAGAGAGCA	GAGCTACGAATATTTTGGGT	GTGATATATCCTGAAGTCAA	GCTAACATAAAAACGGGAGA	TTCATCACCTCTGAGTTGCT	CGGGCAAGTGAACCTAGAGA	AACCTCACCGTTTTAAGTCA	CGAGCGAGGGTAACAGGGTT	AAAGTATTTTGTGTATATGA	CCTCTACTAAAGCATTTGTG	AGAGTGGACCCAACTGCTCG	AATAGTAAGGCCATCGCCCA	TCCGTATAAAGCGATATTAC	AATATGCCGTTACCCGTTGC	AAGGACAGATTTAAGTATTT	AAATATGCTTATTCGAAGGA	TTTGCATAATCGCCCTAAAT	TCGTTACACAAAATACGAAG	ATATCGCGAACAACGGTATT	TTGGTATGGCTGAGTTTACC	TTTCAGTCATCGGACAATGG	ACCGCCTTTTGCGCACTACC	AAGAACGGCAAAAGGCGAGG	GAGAGGGTGTGTGCGACTAA	CAAGAAGTAGTAAAAGCTCA	ACCCGCTCCCCGCTTTCATC	TAGTAGAGATATGCATTTGA	TTCGGAGTCATGACTCTCAG	GAAAAATTACATTACCAATA	GATTCCATCACCTAACTTTT	TAACTCTTTTCTTGTCGATG	GCAATCTTCTTGCCTCAAAA	ACAACGTAAAAGAGTTCTTA	TTAAAAGTAAGGTTATCAGA	AGGTAGACTACCATAGCAAC	TTGGTATTTTGCCACTCGGC	TTTTATAAAGCGTCGGGTAA	AAATCATTCATATACTCTAA	CCTATATAATAATTCATTTT	TATCTCTTTTCCGCTTATAA	GCGAAGTCGCCAGGGTGCGC	ACGGGCAATCTTTCGGTGAT	TAAAGGCGAGTTTCCCAAAG	CGAGTTAGGCTGGTATTGAC	TTCGGCTTGCCTCACTGCGT	CGTGGCTGGTACATTGAAGG	AGTTAAGTATGAACAAATTT	GCCTCAATATTCTGCAGCTG	ACTATCAGGAATTTGGCGCC	ATAACTTTTCATATCATTTC	TAATTCCTGTACATTAGCAT	TATAACATACAACAAGATTA	TCTACATAAAAAAGTCAAGT	TCCTGTGGGGCAGGTTGACC	AAATGAAGCGGAAGAAGCAA	AATTACAAAGCGATAATTAC	GTCAATCACTTAGTATTACC	CCGATCTTGCTTGTAACGGC	AAATATTGATTTCTCTGCCA	TAGTTAAACTTAAATTTGCG	ACTATCGGAGATAAAACAAC	ACGCGTTAATATTATCTTTT	TCAAGGGACCTTTAATGACC	GCTCTTCTGTATACTTTCTT	TGGCAAACCAAAGGCGGCCA	AGAAAAGCGCGAGCTTACTT	GGGCGCATTTCATTTATTTT	TCAATTGACACTTTCCGCTA	TATAAAGCCTCCCTGCTTAA	ACCTCTCGCTTCATTTTCTA	AACTAACCAATGCTTAATGT	AACCGCCAAGGGAACGGAAT	ATGGGAAGAAGAGGGGGAGA	TCTTTATTCCACTTATGAGT	AAGCTCGCGTAAGAGAAACT	TCGTTTTGCATTTGCTCCGC	CATGTGAAAAAGCACTCCTC	GAAATTAAATCGACAAACTG	AACGTGTATGTATACTCTGT	ATACATACTTGTTGAGTGGG	ATTTAGGAGTACTTGTTACC	AATTAAAGTTGCTCTGTTTT	TCCACATTAAATTCTCACGA	ACCATCAATTTTCCATGAGA	ATAGCGTATAATTGCAGATA	ACTTTTCCATAGAGTTCCAC	TTTGATTGTTTTACGTCATC	TCTGGAAACTCCGACGCGTG	GTGCTATGGTGTATGGTGTA	ATGCTTCACAGGGGAGAAGG	TTCTTGGTCGTTGAACTACT	TGCAACTTTTCAATGCTCAT	AGGAGTTTCTCTGCATTTAC	AAAGGAAATACATATATATG	ATCGTATTTCAAAATTAATC	ATATCGAACGATTTAATCGT	TTAGGTTTCACAACTGGAAT	GACATCTTTTGGCCTCAGAT	TTCTTCGCTGCGAGCGGAAC	TTGATTCAATATGGTCGACC	AAGCATTATGTCGTACACAT	AAAATTCTGACACATCACAA	CGCTTGGTTTATCTCCATGT	ACAGAATTGTTTACTAGCAT	ATCACGATAATTGTTAGGTC	GACGATCCAGTGATAGAGAA	TCCAGAGCGATATTATCCTA	ATGGCTTCTATTACGCGTCG	TTTGTTGCGAAGGCCTTCTT	GAAAGAAAATGAAAAAGTAA	AATAGTTCCACTTTTCAGGC	TATTTTCTCTTCGATTTGAT	TTTTATGAAGACTGGAGAAC	GTCACTTGACCTATGATGTG	ATCACGACATAAGCAGCCTC	ATCTTTGTTGCACGTTTGAT	TTTTGCTGAAGAGAAGCGTG	TTCACTCCTTAATGTTACTC	GTTCACCTCATCTCAATTAA	AGTATGGGACGGGTAACTAT	TGTATAACAATCACTAACCG	GGCATTTAGCAAGGAAAAAA	GTCAGAAAAGCTAGAATACA	ACGTGTGTATTTGTTAGCGT	TTAAATATTATGCTTACTTG	TGATCTTCAAAGAGCTAAAA	AGAATTAAGAAAGGACAAGA	TTAGTTAGGACACGTTTCAC	TTTCCATACGTTGATCAACC	AGCCGTAGGCCGACGTTCCC	CCCTCAAACGACCCCGTCTT	ATACGTAATCTTATGCATGT	TTTCATCTCATCGCATTTCC	CAAAGGCGAAGAGAAGGGGG	AGTAGAATCTTTGAACATTA	TGGAATCAAGAATGCTCTTC	TATTCTGGTAGATAAACTTG	CGTATGTATGTAATGTCACC	GGGATCCGGGCCTCTTCTAT	CGGCGCTGGACCCCAAGAGT	AATAAGGTACAATAACTCAA	ACGTGGTCAGACAGTTTTCC	TTGCACTAAAGCAAGAGGAA	ATTAAGTATATATACACTTT	TATAATGAAGCTTTTGAACC	GACACTTAAGACACAAACAA	ACGCCCGGCAGTAGCGATGA	AATTATTAGGAGGGGAAACT	CAGTGGTTTCAACTCTTGTG	TAGAAATTGAAGTCATTTTC	TCCAGCCTACCTTACGTAGG	ATAAAAAGTACTTAGTTATA	GAACCAACTATAGTTCTTGC	TATATGTTCTCCACCAAAAT	GTCCTGCTCTTGAGTTTGAT	ATATTCTCTTGTTAAAATTC	TTTTAACAACAACAATATGA	TACTACTACAGTCTGAATCA	AATGGGCCAATTTATATACG	CAAGTTTGGGGAACGCTTTT	GCAATTTATTCTCTTTGTAC	GTAATTGTACTGACAATTTT	TTGTCTTCATCATTTGAGAC	TTAACATTAATCTGAGGCTG	GATACGCAGAATGATGACTA	CATATTAAACAGCTTTCAGC	AAGTTTGACTCTGCTCGCGG	TTCAAACTGATCACGTGAAA	TTTATCGGGTCACCCCGGCG	AATTTTCTTTATTACCCTGT	TATACAAAAAGTTCATTAAA	TACAACTATTTGTCAATCTT	TTGTTAAACACCTTCTTACG	ATTAGGGGACTGCGGAAGTG	TCCGGTGACCGCTTACGGTG	ATTTAAGCACGTGCATAAAT	GAATGACGATATTGCAAGAC	TGCCATTATTTGCTGCTGCC	ACAGGGGCAAAGGTGAGTCG	TCGGACCTTCACCACAGGTT	GAGATCCGGCTTTGCTCTTT	ATTACATTATTATTCATTTC	TGAAAGGTTTGAACCTATCT	AACAATGGCGCCTGTCGGAA	TACTATACATAGAATGGGCC	GCCTATGCTTCACTAGTCAC	TTATCGCTTTTCACGTCGAA	TGTGCAAGCCTGCTATAATA	AGTAATGCTATTTGGTCCCT	AATTTCAATGAAACTTTCGC	TACCCGCGCACGTGATTAAA	TGTTGTTTATGCTAGAATCC	TTGTATCAAAATGTGTAAAC	CATGATTCCAACCATGGCAT	GCACGTGATTAAAAGGAAAC	ATTGGTTTGACATGTACGTT	ATGTCATATATGTACGTTTA	TCGCGCCTTTTGCCAAGGAA	CTTTTCTCTGTCGGCGATGT	GATGATGCTATAACAAATAA	TCATTAACTACCTTTTCTAT	CGGTCACGTGGTAAAGGGTC	GGCACCTAGTAATGATTTTA	ATGCTGTATCGGATGGTGCG	GTGACATTAAATGTGCTATT	ATATACAAGATGCCATTAAC	GTATAACTACGAGCCGTTGC	TATTACCCGTCAAAAAGGTC	TTATATCCGTCTTTTCTCTT	AGTGACAATAAACTCTCTAA	TGGCATTAGCATTTCAATTA	TGATATGTAGGCGATGTTTT	GCTGCTAAATATGTATACGA	TCGTAGGTTCGAATATCTCG	CCGCTTTGTTTTCTTGTTTG	GCATTATCCATGACATGACA	TCGAAGAACTCGTAAGGTCC	CCTTCCGAGATCCGTGTCGA	GACATAAGCATTCGTATAAT	GGACCGAATATCATTGTTAC	AGCGGCTAGCATTAGCCAGC	AAAAAGGGTGTCAAAGGGAA	GCCCTTGTGGTCGTCATGAC	ATGGTTCTTGCATTGATTTT	TGACATTCAGAAAATATCAC	CACTCACCGCATCATTGAGG	AGGATAAATCCAGTGTGACC	TTTCTATTATTATGTATATT	TCTTGAATACCATAATTCTC	ATTATCATGGTAACTCCACT	TTACACAACACAATGCTCGT	TGAAAAAAGTTCTAGATGTA	GATATCATGTGCTTTCAAGC	TTTAAGAATTGGTTTAGCCA	TATTGAAAACCACTTCAAAG	TTGAAGTGAGGCTTCGAGAT	CATTTAAGCATCTCCCTTCC	CAATAAGCTGAGAGTGGAAT	TCATGATTTTGGTAAGGTCA	TATTTCACAAGACATGCAAA	TCTCTACTCACTTTATTGAG	ATATCTCTTTACCTTGCATT	TAATGCAGGACGCCGGTTCC	CAATAACTTCTATCCTTTGC	ATACTTTTACCCTACTCTAT	CCACATAATAGCAATAGTAA	AACCACTCATTTAGAAGTGG	GCCTAACATATCATGATGAT	GTAGCAAGGCAGGTCCGTAA	TTTAGAGGCTATTTTATTGT	GAATAATGTCATGTCGTCTG	CATTTCGTATTCAGTGATCT	AAAACGTGACATGCACGTGA	CAACGTCATAAGAGACGCGA	TAAGGTGGCCCGTCTAGTTT	ACACAGCACGGATAGCCAAA	AACATTATTCTCGTCAGAGA	GAAGAGCGGTAGTTTTACGC	AAAATGTCCGATAGCTTCAG	AATACGCATTGATATTTGAG	AGATGAAATTTGTATGTCGT	TCAAAACGATGAGATGACTC	ATCACACAGTTGTTTTAAGA	TCATCGCAACAAAAATTCAA	TGCATTTCCTTTCCCTGTTT	ACACGACCCAATCAAACGCG	GCGAACGGTCAAAAAGGTGA	ATGAAGACTGTACATTCACA	TCTTGAGATAATTATCAACA	TGGCGTCGAACCTCATTCTG	TTAGACAACGAGAATGCCTG	TATGGATGTTTGAAGATACA	TTTACTGTTTACCAATTTTC	TCAAGAATAATTTCTTAATC	TCCAAGTTAAGGTATTATTT	ATAAGCTACGTATGTTGTAA	GTTTGAATAGAATATGCGTT	AGACGGAAAAAACAATAGGA	GTTCTTAACCTTTTATTTCT	TCATATCCTATAGGGCTATG	AGCATGAGTTCAAAAAGCAA	TTCCTGAATTACAAAAGTAC	ATATATCGAATTCTCAGGCT	TTGTGCAGAGTTTCACATTA	GTAATCAGTAATAATACATA	TCGACACGATACCGCAGCCA	GAATGACGAAAATTCAGCAC	TTGCAAGCAAATAATTTGTT	TTCAGTATGGCATTGTAATG	ATATCAATAAGGCCACTGGG	AAAAGTTTACGAAGCTTCAT	TGCACTTAGAGGTTAGGAGG	AGCTCTTGATGCAATTTTAT	ACAGTGTTACCCTCTTACCC	GCTCATAGGTCCCTTATTAT	ATAATCAAGCGTTTTAATGT	TCCGCATTTATCGCGGCTTA	ATAAATTTTGGAGTTACTAC	TTTACACGGATAAATCTCCG	TCGGATTACTTCCGTACTGC	TTTAAAAGCCCGGTCGATCA	ACTTAGGAAATTGAGTTGGC	ATCTTCTTTAATGGAATTCG	TGCTCTTTTCCGCCCTATAA	GAAGCCATGAAAAATGTCAT	TTCGCTTCAGTATATTTTAT	CGGAACTATTTACGTAACGC	TTCTTGTTATTGATCAGTGC	ACTGAGAATGATCAACGGCA	GTAGCTGTTATAAGATGACT	GGTATTATCTATGACACAAA	GTAGCCGCCCAAGTACTCTC	AATAAGGTGAAAATGGGAGT	CAACAGTGTCCATTGACTTC	CGAACGCGAAATACAAGTTC	GATAATTCCAGCATGAGGTA	CATTGCATAGAAGGAAGGTT	GCCAATGAGGCTCGCTCGAT	CCCCATTCTAGGTAAAACAA	TGTTCGGCACTAACACAACG	CGATCTTTTGATCAAATGGC	AATCGTATAGTTTTCTTACC	TGGTTGTCGGTATTCTGATG	ACTCACAAGGGTACTCTGAC	GAAGAAACTATTTAAAAAGA	TTATGCACATCCTATTGCCA	GTAGTGCTTGCAATTCACGT	TTTATACCTCAGCATTAGTA	GAGTGAGCAACGACAACTCA	GAAAGACCAAAGGATGCTCC	ATTCAAGAGGCATTAAAACT	TCTATTACTCTCATCTCTGA	CCTATTCACATAGACCAGCC	TCTTCGTTTCTCAATATTGT	TTTTGAATTTAAGCATCAAT	TTGTTATCCTTCGGCTAGTT	TGGTTGCTGTGGTAGTACGT	TAACTGTAACATAATTTACC	CCATCGTCGTGTGTAGCGAT	TCTCTCACAATTTCTTTGAA	CGTATTAAGTGATCTTCTGT	AGGCTCTACCCTTTCATATG	TTTACTAAAGGCTCTTTTCG	ATAGGATGTGCTTAACTCCC	AGATACTTCATCCACGTCTG	ACAAAGAGCTATTAGTATCT	ACCATCAAGAATACCTATCA	ATATATGTATATGACTCGAT	ATGACATGTACTTTCTAATA	ATTGCCATTACGCTTCCATG	AAAAAGAAGAGAACATTGAG	TGATCATCTATCATTCAGGA	TTTGTTCATTTCCGTCAAAA	ATCAAGGGAACATCTGAACG	ATCAGTTCTACGTTGTTAGC	TTCTCTTCTTTATCGAAGAC	TGTTTATGGAAATTGTCCTA	AGTAGGACTTGAACACTAAG	GAAGATATTTGTGACGTACG	ATTTCTGATCGTGATTAAAC	GGAATTAAACTTAACGAAAC	ACCTCCGCTGCTGATATTCT	AGTTAATACGTAATAATACT	TTTGTCGTGAGTGTTGGAGG	GCCTCATTTAATAATTTCAC	ATTTTAACATATACTCAAAT	CCGAATTCTCCACTTAACGA	GCTAAAGATACCGTGGAGAA	CTATGATCACGGCTGCGTGC	ACAATGCAAAGTACATCATA	ATAATTCTGACTGCAGAATC	GTGCCCTCAATCTACCATGT	CGTCGCTCTTGACGAATTTT	GAGGAAGCAATGCTTCCTAT	TTCATACTGACTCGTCGCAT	AGCGTGTTTGCAAATAAATA	TGCGACGACACATGATCATA	AGATGATAAGATTAAAGTGC	TAGCAATTGAACGATTCCAC	AAGTTGCGATGCGCCAACTC	ACTTTTGATTTGAACACTAC	TAGACGTGATTGCTGTTATT	TTTACCGGCTTGACCTTAAA	AAGAGCGTAGGCGAGGCTAT	ATCAAGTAATAATGATAAGA	AATTTCTTTTGCCTTTTGTA	GAATTTGCCACCGAAGGGAA	TCTGAGTTTGAAGCACTGAA	ATACACTTCAGCAGAGGAGG	GTTTGCTGCCTCTTCCAGAC	AGATTGGAAAATCTAAAATA	TTTCACAGGTCACTTAGTGT	ATAAGAGTACTAAAGTTAAG	TTTAACGTGGGCGAAGAAGA	CGAGGCTTGTAGTACGGCGA	CAAAAGTGGAGTTGCTAAGT	TCATAATTCGTGGTTAGTGC	AACCAGCAAGGAAAAAGCAG	TCCCTTATAAATCAAATAGA	ACATACACTGGTATTCCCTT	ATTATTGTGCTAACTAGTTT	CGAAAGGATCTATGCTAATT	GATACTTTGAAAGGTTTAGG	TATGTATAAATCATCATATA	TAGTACTATATAGCTTTACC	TACGCACTAGTGACTAATTT	GATCTGGCTCAAGCAGTGCA	AAAAATCCTGTAAAGTGATC	TAAAAGTTGGTGCGCAGTCC	CAATTACAAAGCGATAATTA	CGCGAAATGAATAAATTATC	ATTATCAGGACTGCGGGCGC	GTACTGGCCGCCGGCATGCG	TCAAAAACTTTGTACAATAT	TATATATTCTCCGCCGGAAG	CTTTCTGCACGGCCCGGCCC	CAGTTTACTTCCTCCATCGG	ACCTTAATATATAATAATTC	AGACGTGCTTTCTTTAGTGT	TAAACGTAGAGAGCTAGTAA	GCTTACCCTACCGCTCGGAA	AGAACATATTACCCTTCTTT	AGCTCAAACGGGCTGAGCTA	GGACAATGGTGATGTACTTC	ATGAACGCGAAATCGCATCC	AAAATGTTTAAGCCCTTGTT	GCTATTGGTGATTCGCATTT	ATGATGAAATGTAGAGGAAA	TATACTCAGGAAACGTCACT	GTCTCTCGAAGAACTTTACC	GTAAATTGTAAATACTAGAA	TTCGAAAGCCTTGCATATTC	AAAGTTCAAATCACTTACCA	AGAAGTTCACTTACGAATCA	TATACTGTCACGTGACTGTG	CCCTAACCAATGCCCTTTGA	GAATTAAAGAAGATAATGTT	GTCATGCGAGGGAAATCCAG	GCCGTACAGAACGATTGGCT	AACAATTAGATATCATTCAT	ATTATACTCATGGCTCCAAT	GGAGAAGCCCTCGAGCGATC	AAGACGTGCTTTCTTTAGTG	CATCTGTTGATTATACTAAT	CACCTATCTGGTTTTGATAA	ATGATATCACAATAGACGAA	CTGCTTCCCTCGCATGCCGG	GTATGTGGATACTTTAAGAA	AACGGTCGAAAGAAACATCG	AGGTGTGAAACCATACCCTT	AATATGCGTACCTGCGTACC	CGTGTATGATAGCGCCAAGA	ATATAAACGGAAACAGAAGT	CGAACGCTGCGTGACAAAAT	ATAGTAGTACTCCATGTCTG	TTATAATAATAAAGAAGTTC	AGAAAGAAGAGGCTGCCACA	TTTATAGGGGCATATTGCTG	ACAAAAGGATATATTAAGGG	AAAGCGGCCACAAATTACGC	TGTTGAATTGAATATGAAAA	ATATCAGTAACAGTTAGGTT	ATAAATTCACCTCATTGGGA	GATGATTGCTTTCAGTTATG	TATCGTCATCGCAGACGCTA	TGATGGTCATGACTACGATT	CAAAATATTTCAATAGTGAT	TCGTTACATACGTACATATG	GTTCTTATTACCCGGATATT	AATCATATTTACTTCAATCC	TTTTATGTCGTGGACTGGTA	TCATTTTACCTAAACTAGAC	TCAAGACACTTAACTTCGCG	TTCTTTGAAAAGAAAGTACA	AGAAAGGACGGCAGTCCTTA	CGTAACACGGGGGGTGAGAA	ATCTTGCATTATGGAATGTC	GTTCGTTACAACCTACACAG	CAATTTTCACAATGCATCTA	ATTACCCATAGCTATAGAGA	GCTTCATGGCCTTTATAAAA	CTATCATAGGTATAAATACA	AAAAAGAACGGCAAAAGGCG	GACAAACCTTTAAGCCTTAG	ACGTTTGGCGTTTAGGCCAT	TAGAATATACATAGTAGAAA	ACCCCGCCGTGCGCGTTTGC	AAACTAAATATGATTCATAG	AGGCTTCTCTTGAAGGAGTA	ATGATTGTCTCAGCCTCGTT	GGTGTTATGTGTTGTATTTG	AGCCATAGTCCATAGTGCAC	ATGTTCTACAAGAATGGTGA	AACGATATATTTGAGGATTT	TATATACAAGTGTGTGCAAA	TTGATGGGGAAGGACTAGGA	TATTATTTATCGATATTGTC	TTCACATTCGAGGGGTTGCC	AAAAATAAAAGCGTAAGCAA	GTCATTCCGAGGATCGGCTC	TTTTGCCACCGGATGAAAGC	TACGTAATACAAAATATAAA	TACATACCAAATTCGATCAT	AAAGAGAAGTATCTTTCATG	ACTTTCTAAATGAATGAATG	TGTTTCCATAATTCATTTCA	TGATCGCCATTCATATATAT	TATTACACTGATATTTATTT	TTAAATATGATGGTGTCGCA	TCGTTTTCCTTTAAAGATCC	TAAGGGTCCCCCAGGTGTTA	GATGTCAAGGTCGTTGACGC	TAATTCAAACGGTAAACCAT	AAATGAACATAAAAGTGGAA	TCAAGTGTTGCCTTTTACTT	TAACAAAATCTACTATTTTA	ATCATTACGACCGAGATTCC	TTGAAAAACAGTCTTGGACA	TAGTCGATAATTTCATTTCG	GCGTTGTTAGTAGCTCATTT	GCCACTCTGAGACACCATAG	TGATGATGGGACTCGAGACC	ACGAATTTTCTCGATGAAAA	ACCATCAATTTTCAAGTCTT	GTTTTGAAGGGCTCTCTATG	CGTTGCGTCTCGCATTAATG	TACGACTAGTCAGTTAGCGA	TTCCTCTTGTTCAGTGGTAG	TCTTTTAAATCATAGCCCAA	GTGATGGTCATGACTACGAT	TTTTCCAAGAGTGCAATCAG	AATATAGAGTGTACTAGAGG	GAATTAAATTCTTTACTCAT	GTCTTCATCCTGTATGGTAG	AATCGCGTCTGACGAATGAG	AAGAAACTTGTCTTGTCAGC	AAACACTTGGTTTACTCTTT	CAAGAGTTCGTCGGTTTTGC	AGTCCCTACTTACCCGTTCG	AAAGGTTTGCCACTCACAAT	ATGTCACAACATTGTAATTC	GCGCCGTCGGTTATGATATG	TCCCCCAGGTGTTACGGCCG	TTCGAAATAGATAGAAAAGA	TACCATCCCTTCCAAATTAG	CAAAATAGATATCTACAGTT	AGGCAAGGATATTGTGCGTA	TATATACGAGGAATAATGAA	TAATAAACGTCTTTTGGCAA	ACCGTTCTAGTGACTTCACG	GATACACATCACTTATTGAT	TCACCGAGCGACACAAAAAC	AGAGACCAATTGTTACTACC	GCTGATTGGCTAACGATGGT	GAAGACTGGTTGAGTAGCAT	AAACAAAGCAAATATACGTT	TTGTCTTCATCTGGACCGTT	GTGATCATCAGCTACGAATT	GACCAAAAACCAACACATAA	AGTTATTATAATAGTTCACA	GTGCTTCTATTCGTTAGTGC	CAGATGATGCATAAGCACTA	AAGCTTCGAAAAACGGCACT	ATCCAAATAAAGCGAACAAG	TCCTCGTATTTGAAGGTTTA	GACTTATGGCCTTGATCGAC	CATTCGATATTTCTATGTTC	GACATCTATCGCCATTCGTG	CGCCTATAACTTCATTCGAG	TTTTGCAATAATATAATACA	ATACTTTTGAAGTTTGGTCT	ATTGGTTAGGTTTATTTTGT	CGGTTAAAATACCATTTCAA	TACAGCGAGATGCAAACGCA	GCTTTATGTCCGCCGCGATG	TTAACAAAGTCAACCGATCC	CTTCTCTTCGCCGCTGTTTA	TACCGGACCGTCGTCATTCT	ATCAAAGGCGTAAATGAAAC	TGACACTAGTAGAGTGTAAG	GCAAGGCGACAAGGTAAATG	TCAAGATCTCTAAATATAAG	TCTTCTCAGTCGCAATGCTT	ATAATGAAGAAAAAATGGGC	TTCGCTTCGCTGGTGGCAAA	TCGCTTCGCAGTATTAGTTA	CCTTCACACGAATGAGAATT	TTCAATAGAATTTCTTCCTT	ACAGTACGTTTGACACTTTT	TTCATTGTCTTTAAGAGAGA	TATAAAAGAGATGGAGGAAC	ATTTCAATTAAGGAAAGAAG	GTTACGCAAAGAACAACAAG	TAAGCTCTGATGATCGAATC	CAAGAGATTTGGCTACGCCA	AGCGATTGGCTCAATGCTTA	TTGTTCCTGTCTGAATGATA	TTGGCTTTCGGGAAGCAAAG	GGCCCCACTCTCAGAGGGTG	GATTCGCCTTCAGAAAAATA	AATGAATAGTGCTAATGATT	ACGGCTTTAAATGTTCGTCT	TGGATCACTATTCACGGTTA	TGTTTTCCACTTCAATTGGT	ATCTTCTTTTATGTACTAGT	GCCACATGTACGGTCGCTTG	AAAACATGCAATGTTCGGTC	TGCGGGCGCGCTGGGTAATG	AGCTCGTTATTGATGTTCCC	TGTAAGGAGGATGGTACATC	GAAGCCAGCTTAAGCACAAA	AGTTCAATGTTGGCCAAACC	ACGATAAATTCGATACTGCG	AATAAACGTCTTTTGGCAAT	AGTCCTAAAAGTCCGAAAAA	TAACAAAAAGTTATTGTATG	CGTCGTGAATGAAACTTATT	GATAGTGTGTTCTTCTTGTA	ATAAAATTTCGGCCGATATT	ACTTCATCTAACAGAACTAG	TCGGCCAAAACTATTATCCA	CAACCCCTCGAATGTGAATT	ATAGCTGCTATATGTTTAAT	GCCTTGGCATACTCCCTCGA	AAGAGATGTAAGGGTACTGT	TCTTACTTCTTGTTCTTTCA	TTCTAATATTTATGCATTGC	ATTACGGCAACTATTCTATC	TAGCTTATATACATAAGCCG	GCACACAGAGGACAAGCAAA	TTTTGAGAGAAAAATAGTTG	ACCTTGATAGGTATTCTTGA	AAATATGCTTTAGATGAATT	GAGCAGCGAGAACACGACCA	GCTGATCGAATCCCTAGTCT	CGTGGGTCTTGTTGACCAGC	TTTTGCGTCTTCTGCTTAGC	AGTTTGGTCGTATACTAGTG	GAAGAGCTTGGCACTCTTAA	TATATCTACTATTCCTGGAT	GTGCGCTTTTGTAGAACATG	CCGCGAAGTGGTCTCAAGTT	CGATTCTGCCCTGGAGCGTA	GATGAGCAGAGATAAGAGAC	CGTGCGAGACGTCCGAAAAG	CGCGATATTAGTTCGATATC	CACGGCTTTGAGGGCGGGGG	TTCTTTTCTCCCGAAGGGTA	TAGAAGATATACCTTTTGTG	ACTGGGGCCTGCCTGTATGG	GCTTCACTGCAGCTTGTTGG	CGCTGAGTGAATGCCGAGAA	ATGCACAGTAATGTTTAAAG	TATGAAGGCATTGAACGTCC	ACAATGTTGTTCTACTGTTA	GATCCCCGCATAGAAATCTC	TGGACTTCAAGACATAGGGC	AAATGAGTCGTTAACTTGAC	TATTGTTGTTTACTGAGTAT	GCCCAAGTCTTTGGGTGACC	ACACAAAGGAAGAAAGGTAG	TAGGGCTCAAGATCGCACCA	AACGCTACGGTATTATGTCA	CTTGGAAGACTTAGGAGCTA	TAAGTCTTTGCTAACTGTAT	CCAAAACTATTATCCAAGGC	TTATCATTATTGGACCCCGC	GTATCTAAGAGCTCGAAGAT	GTGTAGTACACCTAACAATA	ATATTCTTTCCTTATACATT	TCAGCCAACAAAAATTCATA	AGTATAGAAGAAGGAAAGAA	AACATTATTTCAGTACTCTA	GCCTCAGATTGGAAAGTCCG	CCATTCTCTTCATCTTCCTC	TGGGGGCCTGGGTTCATTGG	TGTTAAAATGCCTTCCAGAT	ACGATCTGAGAATTCTATTT	TTGTAGTTGTTTGAATTTGT	GAATGTGCATTTGGATGAGC	CGATGCCCATTATGAAAAAT	ATCCAGCCTTCAATACATAA	TTTTACCATTGTTTGGTTGT	GCAACACCAACTTAGAAATC	TAGCGAAAAAAGGAACTTCA	GAGTTTGAACATCGTCGGGG	TGTAATAAACAAAAGCAGAT	GAAAAGTGTCTCACATGTAA	ATCACTGACAAGGAAACTCT	TTAACTCTTTTCCATCATTA	AATTTTCTGATCGACGCAAC	GTTTCAGGCGAACCGAGACT	TCGCCCGGGTGATGCAGTTG	GTAGAGAGCTAGTAAAGGAA	TTGAAATGCGCCTTGTCATA	TGTCGTTTCTGCAATTACTG	AACAGTAGTATACCGATGTA	ACAGGGAAATCTATCTAGTG	TAACATCGAGAATCACTAAC	AAGTGAAGAGTAGGCCATCG	GGTGGTGATGACGAAGCAAA	TCCAAATAGTATATATCTCC	TACGGGACAAAACTAATTGG	TTACCCTGCAGCGATTTAAC	ATATATTGTAAGAGGATTAC	AAGTGATAACAAGTATGAAA	TTTTACTAGATACACAGCAT	TCCTTCTCATGGAAAATTGA	TTCTTGTAGATAAAAAGATC	TTTTCGTACTTTGCTTCCTC	GCGGGTGACCTTTCAAATAG	ACCTCGTTAACAGTGACTTT	CCTGCCCAAAGTTACTCAAT	TGCGTAAAAGCAGCAGCACT	TAACTCCCCCCAATAAGTTC	CACAGCAGAGCTTAAAGATG	ACATTAATGCGAGACGCAAC	ACAGGATTGTGAAAAATTGG	CGACGCTGATTGGCTAACGA	CTTTGTTCATTTCCGTCAAA	GGACAGTATGTTGGAATGAG	GTTTTCCGCGTACTTCCCGC	AACATATCATGTACCACGAA	ATTATCAACTTCGATTGAAG	ATGATGCATAAGCACTATGG	TGGGATTTGGCCAATCCTGA	GACAATGGTGATGTACTTCA	TATCTATTTTATAGATATTC	TCTGAAATTAAAATTTTCTC	TAGAGGCTTTCGGAACAACT	TACACAAATGTTATGAGAAC	TGTTGCGTGGCTCTGATGAT	CAGTTAAGATTTCGTCATAA	TTAATTTACTGATCAAGCTA	CCAAGTCCTCTAAGGCTTAA	ATGTTTACAAGAGCGCCACG	AGGGAATACCAGTGTATGTA	ATATATAAACTTGCATAAAT	CAAAATAATAGACTAGGGCA	CCTGCTCTCTTGATATGACA	AGAAATAAACAAAAATGATT	GCTCCCTATAGGGTTACCCA	AAAAGAAGATCAGAATCGAT	TCCGACGTGCAACGCGATAA	TATTACTGAGTCATCTGGAG	ACTTGGTAACTGAAAACCTT	AAGCTACGTAGGAACGTTCA	ACTTCCTTGATTTATTACGA	TGGATCAAAAAGTGTGTCAG	ACATTTCGTATTCAGTGATC	AGATGTTGCTAGCATTTATT	AAAAAACAAGTGAATAAAAC	TTAAAGGGATCTGATTGGCC	TTTACTCAGAACCCGTTCGA	AGACTACCATAGCAACTGGA	TAATCCTTTCCACCTTGCGA	AGGTGTGATAGCGCGGCAAT	TCTGATGTAGTGTCCTGTTA	ATGTCGGGTAACGATTCAAC	AAAAGAGGGTTTCTTACATT	CGGAGGGAAGCTCTTTTATT	TACAATAATAAGGTGAAAAT	TACTTTGACGCCGTGCAAGT	AAATCACTTCTAGGAAGTAA	ATAGCCAAGAAAGCCAACTA	CAGTTTGACTGCGTTAGACC	AAGTGAGGAGGAGGAGACTC	AGTGTCGAAGGCAAGTTCAA	AAATAAAGCAAAAGTGCAAA	GCTAGATACGGAAGATTACA	CGTAAACTTACTTGTTGCCG	GATTTTCTACATAAAAGCAT	GTCATGGAGCCAGAGAGCAT	TTGTTTAAAACGTGTATTGA	GCAGATTTACTTTGTTGAGT	GTTGTATAAAGTAGCCACAA	ATTTCAAAGGCGCAGAACGA	AGTTATACATACTTGTTGAG	CTATTGAGACTGAACCGTTT	AAGTGCATCTCATCGCTGTC	TTTTCTTTCATGTAAGCAAC	AAACAAACGTGCACACGCAA	TAACAGAAAGCTGCAATAAA	AAAAAGTTAGTTGTGGTGAT	GAAAATGTTAAAGAAATAAC	TGCTCAACGCAAGTAATATC	GGTTATCTCCCCTCTCACTA	AGTGATCCAAACGCTAATGC	TCCTCGGACTTTCCAATCTG	TACTGCCCTTTGCTCAACGG	TCCATTCGTAAGCTTAAAGA	ACATATGTAGTGGTGTTCGT	ATACCTTTTCATCAATAGAT	AAAAGATATCCGTACTTTGT	GAAGGGAGAACCTGACCTAC	ATAATGATGAATAAACGTTT	CACTCCGATGGCTACTACAC	AAAGATGTTATTGGATCCTA	ATCACAAAATAGCCCTGGGT	TCTCTAAATGATTTATATTG	CCCCGCCGTGCGCGTTTGCT	TTCACGAAGAAAAGTTAGTT	ATGGAGTTGTTTGATGATAT	TTGTCCTGTACTTTGAAAAC	TCTTTACTTTTCCATGAAGT	CATCTAATACTTATTATTTG	AACGAGCAAAGAAATGTCTC	TTTGCCCGAGAAGCTTTGCC	GCGATAGCACGTAACCACGC	GGAATAAATTGATTGCGGAT	ATTGTATTTTGCTATACAAA	CATACAAGACGGGTAATATT	AGTAGTTATGTGAATACATA	TGACAAGGCAGTATTGTTAC	AAAAAAGAGCTGCAGTTCCC	AATACCAAATAGCGAAGGAA	ACTAAAACACCAATCACCAA	GCGGCGGAGAAAAATGATTG	GATGACGTGACAGGTGGAGC	ATGATTGTTCTGGCCACCTT	TTCAGCACGTTCTCGTCATC	ACCCGAATGCAAATTTGATT	TGGTTGAGTAGCATGGGCTT	TATATGTTTCTTCAACTTAG	GTTATATGTAAAATACAGTA	TTATTGAAGAGGGATGCGTT	TCAGGGGGATCTTCAAAGAA	TTGCAACGCACCAGGGTCTG	CGTTGCTATTACCCTTCCCC	AAGATTCCGATGAGGGTGTA	AGGTCACCCGCCACGGAGAG	TTCATACTTGTTCCTTCTAA	CATTACGTAAAGAGTGATTA	TCATAGTTCTGGAAGAGGTT	GCAAATTTGGCTGTTATGAC	CACGTGATCAAAAGTGATTT	GACCTTCCTAATGATGGAAG	AACTGTAACACTGTTAATAA	ATGCAACGCTGACCTTTCGG	AGAGGGTGAGGTGCGATTAT	TATATGACGGAAAGAAATGC	TGCGTTGTTAGTAGCTCATT	TGTGTTTTCTGACCGTTTGA	GTTATCCGTCTCACAAACGT	CATATATAGAGATACAAGCG	ATCTTCTAGCTATTTACGTT	ACGCATTTCTTCATTTTCAT	GTATTATGGCCACCATGATC	CGTTACATACGTACATATGC	ATACCTGCATTATCCTTACC	AATCATCAATTGTTCACATA	ACTAGAAGAAAGGTGTTTCA	TTCTAAATGAGTGGTTGTAG	CGAAAAATTGAAAATATACA	ACTGTAATAAGCACATTTGT	GTCCTCTATTCGACTCCTAA	TACACAAGTATAAGCATATA	TGAGAACTTGGCCTAAGGCA	TTGTGTATATTAATCCTCAA	TACTGGAACACCAACTGCAA	ATTCTTCTTGTCCCGCACTC	CCAACTGCCTCAAAAAGGTA	TTCTCGCGCGTGTGGTGTGT	CCAGTAGCCATACCTCATGC	ATAAATACATATGACTAAAT	TCTAAGATCCGCATTTATCG	TTCCGCCCGATGAGGCCGAA	TAGTAATAAATGGCATTCTA	AACATTATAGATTGCATAAA	TGAGCACGTGCTTACCGTCC	TTCCTAATCAAATTTGCATT	TATGATTCGTTTTGTCGTTA	TAACCTGTATTGTTCAATAC	TCGCAAATCTGCAATATACT	CGCATCAAGAACAATCCCAA	TGCATATGTACACCGTGTTG	TGATTATTACTACATAAATT	ATGTAAACCTCTCTTAACTA	GCAAAAAATCTAAAATGATG	AGGACAGGGTTCGGGGTTTT	CAGGCGTTATGTATAACTCA	TATGTGACAAGAGTGACTAA	CAAAAGGTTTTCCTTCTTGC	CGGACGCCCGGGAAACAAGT	TAGGTCACTGCTATATTTGA	ACGTCCCATGGTCTACTCTA	AGCGCATTATGGAGTCGTCT	TCACAATAGTTATCACAAGA	GTTGCTGATCGAGTATTTTA	AGCAATGCTGTATCGGAAAA	TCCACAAATGTAGAATTTTC	ATAGCATAAGTTGTAATGTA	CAGGCATTTCGCGGTGATGT	TAACGTTGCGCGTGTTTGGG	TTCCGGGCTAAACCGGAAGC	TGTTTACGTTAGTAAGAAAT	TGATCAAAGGCATAATATCA	CCTTCCTTCCACCCCGGCCC	TCCGTTTTCAACTTTATAAT	ATTTGACTACAATAATTGAA	TTCAATTTGTTACCCTGCCT	TGTGACATTAAATGTGCTAT	AACAGATATTATGCGATGTA	TTATCATGGTAACTCCACTA	TACTCGATGACATGAATAAG	GCACTTTGCGACGCCTGTAT	TGATGATATATGGACAAGTT	TTTGTCATTCATTTCTGGCT	ATTGCAAGATTTCTAATGAG	TACCACGTACCCTAAGCAGT	GAAACAACGGTAGTACTTAA	ACATTATAGATTGCATAAAA	ATATTTCAGTCATCGGACAA	CGTTGGAATCTCAATGCCAA	CAAAGCTTGAAGGTAAATTT	TGTATTCAGGTTTGTTAATG	CAAAATATTTTAGAACTAAT	ACTAGGTGACATTTTAGAGA	AAATTTCGTAATAAGTGATT	AAAATTGACATTGTTTGGCG	TGTGTCATCTGAAAGATTAC	TACTTTTAGACACTTTGCAA	ATCTTCAAAGTTAACACTTA	TTGTCAGCAATTTCGGAGAA	GTACTTCTTCTTAAAACAAT	AGAAGATACCAGCAGCTTCG	AAAGGTTATATACAAATGCT	TTATGCTCTGTTTGGTCCTG	TAGGTTAGGTTTTATGTAAA	TTCTTTTCTTTATTCATGTC	TCAAGCAGTTCTATTGTTCT	TAGTCAGTATACTACTGTAT	AATCCAATATAGGTGCCCAA	TTAGCAAGGCAACGCCGTTC	TCCAGACCGACATCTGTAAC	TAGAAAGAAGAGGCTGCCAC	GCCTTCTTTAATCGTTATTG	CATGATTTAGGTAAAGGAGC	CAAAACGAGGCGAAGTCGCC	AATTTTAGTGTCAAAGGATA	CGAATAGTACGATATCCATG	TAATTTCCAGATGTTAAACG	TGTACTGGTGCTATGGTGTA	AAAACATTAGACTTCCTCTT	GTTAGGAGGATTTGCTCGCT	GTAATCTCGTTTTCGGGTAA	TACTTTCATATAAACTTACT	AGCGGAAGATGCAATGGGTG	GTCACACCACGCTCAAACGG	ACTATCCCACCTCTTTTGGC	TAAGGAGATGCCAGCTACAA	TGAATGCGTCTAACAAGAAA	AACAATGCAAAGTACATCAT	GAGTTTATGGCATAGTAGAA	ATAGTACACCAATGTAAATC	TTGTGGTGATAGGTGGCAAG	TTAACTAGACGAAAAAGGGG	CGTTTTCAGGCACTGTATAT	GATCGACGCAACCGGGGCCG	ACCCTGGTGCGTTGCAAAAA	ATAGTGGAATTTGCCACCGA	TATCTCCTAACGCCGCTTCG	TGAGTAACGATTTGCCACTG	AAAAGCGCGTCTGGAAAACA	GCTTATCATACATTTACATC	TATATGAGTTATTGACAATC	TCCTTGCGAATTTTCGCGAA	TTCTAGAAAGTATTGTTGTG	CCGGTCGTCGCTGCTAACCA	TCAATGGGGTTAAAGCTCTA	ATGTTTGTCCAACAACTCGT	TTATGTATTAATCTTCCTAT	TTAAGGTAGAGGTATATATA	TCCTTCTACTGATGTATTTT	AAGATGTATAGGGCATAGTG	TAATGATCGGTAGCCTCATC	ACAAAACATGCTTCTGACAC	ACTGGTGAACACATCTGAGA	TATATATATGTATGTCCATA	AATACATGCCTGTGTGAGGG	ATCTAAGAGAGATTCCTTGC	TGAGCGGAAAGGGCCACCTC	GAAAAATAAACTAATTGAAG	ACTTTATGAAGAATAAGAGC	TTTTCATTAAACTTCAACCC	GTCAGCAGATTCTTGTATTA	AATAAGGACACACAGGTATA	AATATTCACCTGCGATGAGC	AATAAATATCTCGAGGACCT	TTTTAGATTTGATGCTTTAG	CAAATATCCGCCCTGGCAAT	ATGTGTTCCTCCACTTGAGA	GATTTTGTTCTGGCATCTTC	GAATGGCTACTATTTAATGC	ACCATTTCATTCATCCATTG	TAAAGAACTTGCTCAGAGGC	TATCATGTTTCATCCGTCAA	TCAGTATGGCATTGTAATGA	TTTGTTAAGCTTTTATTCTC	AAGTGCAGTTTGATTTCAGA	CGATGATACATTGATTTGTT	ATAGCAAGAAGCTAATAAGT	TGTTTCACATTATCGAATTT	TCTTTAGGAAGGCTAAGGAA	TGTATTTTGGATGCTCTTGA	TCCGGGTAACGAGTTATTAA	TTATTTATCGTATACTTTGC	ACTATCCATTTCGTGCTGCT	TTTCCGTTTCGGGCGGGTTA	ACCTTAGAAAATGAAGCGAG	ATGTGACCGGATGGCACTGC	CGCCGCTGAATGACTCCTTA	TGGGCGATGAGCTAAATATC	ACTTCCGATCGCGGGCGTAT	AGACCAGGAGTAGTATGGCA	GAACACTTACTACTATAGCA	ACAGAGAGGAAAGATAGAGG	AATCTGCCTTCAGACTGTTA	AAGCTGAAAAATAGATGTGA	TTCCTAAATGGTGTATGTTT	GTTGTACCTCACAGCTTCTA	TACTATCCGTGAAGCGTGAC	CATTACCACCTACGTAAGGT	AAAATGAAGAAATGCGTGAT	AGTTCCAGCTCTCTTAACCT	TGTGGAAGATCAAGCTCGGA	GTTGAATACATGCCTGTGTG	TTTGCAAGACTCGATGAGCC	TTTTATCTCCGATAGTACGT	ATCACCAATAGCTCATCTAA	GATATGTTAAAACTACAACA	TAGTAAGTATTGCGCTAGGA	TGTCCAATTGCACTGAAACT	CAGGATGCACGGAGGTAAAC	TTCTTTTCACTTTTCGTTCT	ATATAACCGCACAAACGTAA	TAACGAGGAATGGAACATGG	TATAAACTGAAAAGAAACGC	TTGAATCATCTCCAAATAAA	GCAAGGCCCGGTGGAAGCGA	GCACGGCTTACCCTACCGCT	TCGTGAACAATATAATTGTT	GTTGTACTATTTCGAAATTT	TTATAACAAGCACCGCGCAG	ATATACGTGTACAGTGACCT	ATATTTATCTTTTACGTGAA	GCTAATTGCCCTTGTTCTTG	GTAGTTCTTCGTGGGTGAGG	ACGGTAGGAACAATGAATAT	AACCTCTCATCTAAGAATAA	TACGCCATGATAGTATTTTC	ACAGCAAAAAATAAGACTGC	AGATGATGGTGAAGGCACGA	TGAACGGCGTGGAGCCACCA	GCTCTCAAAAGTACCAGTTT	TTTATCAATTGAGAGTTTAG	CAATCTTTCGGTGATTGGTA	GTTGTATTGTCATCTCGAGA	ATAATCTTTGCACCATATAA	TTTCAGTTCTCTTGCTAACC	AGAAGCAAAGCTCAGAAGTA	CCAGGGTGCGCGGGCACGCA	CATACACAAGACTCGTAGAA	ATGTGCTTGATATATCGGTT	TCTGACAATCTAAGTATTTC	GTAAACTGAGAAAAGAAAGA	GTCGTGAGTGTTGGAGGAGG	CATGTTAAGAGATGATCTTT	TGGAAGCTCATCGAGGCCAA	TAAACAAATTGTATGGTGGC	AAGTTGGCGATAACAGGACT	TTTGAACAAACAGTACAGTC	ACACGCGATTCCGCCATCTT	AGAAGGGTGATCAGTTGAGG	CATTAACTACCTTTTCTATA	ATGACTCGTTGTATTTCTTT	TACTTTCCTCTTTTCTTTAC	AGTTTATACTGTGCTAGGAA	TTCGAGTTCTTGATGGCACT	AAAGCGAAAATCTAATCCCC	AAAGTTTACTGGGCCCAAGC	ATTTGTATGAAATGCTCAGT	AACTCCCTCTACCTTCAAAT	CCGGCCACTTAATAATGTTT	CGGTAAGTTCTGGAAGGAAC	ACCGATTAAACAGGTAGTGT	ACTAGTATCTTGCGGTGCAC	ATACATTCCACAGGTTCAAG	ACAATGAAGGCTTCTCTTGA	ACCAATTCAGTAAAGACTAA	CTGTGACCCAATCACTCTGC	AAGAACAGTTGTAAGAAAAA	GTTTTCCCTTTCTTTTAATT	GAAATAGCAGTTAAATGTAC	CATAACTCTTTTCTTGTCGA	ATAACAAAAAGATGAAAAAA	ACATTGCCTGACCTTGGACT	GCTTTTCAAAATACGCTTCC	ATATCACCGTAGTTTCCGGC	ACTTGTCATGATTCCAACCA	TATATACAGGACAGGGTTCG	TGCCAGGTTCGGGCGAAAAG	ACAAGGTTTGATCCAGAAAG	CTTGCTTGCTTTCTGTTTCT	AATGATACATATTAACAACT	TGCTTGGTAACAAAGAATGA	AATAGTAGTTCTTGCAACAG	CAATATATGCAGCAAATCAT	GAAATAATCATCATTAGCAG	AGGATTAACTCATATCATAA	TACTATTTCTAGAGAGTACT	CATCGTGATTGCCTTCAAAT	TCAACTGGATACAAAGCCTA	TAGTCATCTCTTGATGTCAT	CGATTACCGCCCCAGTTCAT	TTGCCATTGATGTATACGTT	ATTGTCCTACCGCCTCAGGA	TAAATAACCCTTGTTTAGAT	TTATTCCCGGCTTTCTTTTC	TGTTACCCGTCTTTCAAATT	TTACGCTAAATCAAGATATT	AGTCGGAGCAAATGAATAAT	GTAGCGATTTTCGCGGGCAG	CAAATTATATAGCCTTAATT	TACGACTAACTTTCGCGTAG	AGCGGTCAGGTGTAAGTAGT	ATATTCGATATATTGTAAAG	TTAGTGGCATTAAACAGATT	ATTTCTAAGTTGGTGTTGCA	TATGGTAGCGGTAGACATGC	TCACACGAATGAGAATTGGG	TGACAATCTAAGTATTTCTG	AAGCAGGGAGGCTTTATATA	TACAATTCGAAGAAGTACTA	TTGCCTCACTTTGATCGAGC	TTGGAGACTTTCTACACCAT	CTGGGCTTGAAAAACAGTCT	TGCGTTTCTTAACTCGCTTG	TCTTTACTGAGACCGTGATC	CAGCTTCAAACGGCTGTGAA	GAGTCATGACTCCGAAAAGG	AAAGGGTAGTAGTGTGCCAT	AAACTTACGTACTTTTATAC	TGCCTTTGCAGCAGTGATAT	AGAGGCCCCTTCCTTAGCCC	TTGTGCAAAAAGTGAAGCCA	CTACATGCCATTGGTCTACA	AAAGCGGGCATCGTGGTAGC	CAAAACGTGGGTAAAGAACA	TAAGCTGCTGCATCTTCGTG	TAGGTAAACAACCCCTAGAG	CGCATACTGCCATTTGTTAT	TCACAAAATAGCCCTGGGTC	TGCAACAAGTTCGTCAAGTT	ATAATAAAGACTACTGGCGA	GAACCGTAATAATGCGTACA	CACTCTTTCCATTGGCAGAG	GAGATGTGTTTGCTTTTGGA	CTCAAACAGTCGATCCTTCG	GTCCCCCACTTCTAAATGAG	GTAAGACTCATTTAAAAGCC	GGTTGAAACAGATCATAAGC	GTGACACCACGCCCAAGATA	TAGCACCGCATCCGTTACAA	GATGTAAGTTGGAGATAGGG	ATGGCGATAAGAACAAAGGT	GCGGATGAATTGGGATATAA	CCGAAGCAACAAAGTGTCGA	TTTCGCGAAGAAATTGCTTA	TTACGATACAAGAAGTTTTC	CATCAGCTTGAAGCGAAGCA	TGTGCCATAACTTCAGTTAA	CATAGCCAAGAAAGCCAACT	AAGTTTGAAGCTCTATTTGC	TCCGTGAAGCATTGAGGGAA	CCGGGTGATGCAGTTGCGGC	CTATTACTCTTTGCAACCCT	TAATTAATTATGATAGTAAC	CAAGCGGTCTCAAAAGTCTT	GTTAAAGGAGCAATACGAAT	CCGCGATTTCGCGACACAGT	TCTGTTTTGGATCAACAATC	TAATGATACATATTAACAAC	CGAAATACTGCATTTCGCCT	TATATTCGAGGTGAGTCAAA	TATATTTCGATCTGTGAACA	ATTTGAACTTCAAAACGAAG	TCGACTAAATGGTCCAAATC	TTACCCTTTATATCGAATGC	GCATGTTAATCGCAGTTAAG	CATGAATCGAATTCCTATTT	GTCTAGTGTGCAGAGTCATA	CGCTTGTTAACTCTTTTCGT	CACTGCGCTGAAATATTACG	TGTCATAATTATCACCCACC	AATAGTAAGAAACAATAATA	ACCGACTGCGGATCGCTTTA	TTTTGGCATAAGGACCCGTC	GAACTGGATACCTCAGTTTT	ATAGATGTAGATATTGTATA	AAGATCGATGGGACGACTCG	CGTACCAAAGTACAATAATA	TTCGGTCTTTCTGCTCTTCG	AATTATGTCTTCTTTGCCCT	TGGAGTCTTATAGAATTTAC	CATACACTGGTATTCCCTTT	TCACGCGCCAGAGGAAAAAT	TTAGGTTAAGTATTTTCTAC	AATAAACTGACCACAGAAGG	AGAAAGGAAATTTCCTTATA	ATTATGTATGGCTTGACTTT	TATACACATTTTGCTCGTGT	TGCATTTTACCTTCCCAATG	ACATCCCTACCGGCCAAAAG	AGTTTACATATCAGTTATAT	ATTGACCTCTTAACCCTTTA	ACCTTTGAAACTGCTGACGC	TTCAAGAGCTCATGTACTGT	CATTTAGCGTAATTTCTTAG	TAAGAAACAGAATACACTTA	GTACACATCGTAGATATTAA	GAAAAAACCGCGCTAAGTTT	GAGAAACGAAGAGGTGTATT	GACGGTGACTGTCTTGTACT	GCGTATTTTCCAGATCACGT	AGTTGCTGCTAATGTATAGA	CCCACTGTGTCGCGAAATCG	AAGTACAGCTAAGTTAAGAA	GATCTTCGCTTGCCGGGTAT	TCAGCATTAGGAAGATGAGT	GTGAGCCTAGGTGCTTAAAT	CGCGTCGTGCAGCGTGACAA	GCAAAACGAATATTGCTAAA	TTGTAAATAGTTATCAACGC	GCGCTAATAATTCTGGTCTT	ACCCACTCACCGCATCATTG	TTGTTCTATAAGCGATGGAT	AATTGTGGGTGGGTACACTT	ACTTGAGCAATTGCATCAGT	AAATGGGAAGGTTTTCAACA	TTGTTTCTAAATGATAAATA	CACAGTGTTACCCTCTTACC	TCACTAATTACGAGGTATGT	TGGTTTATTTAGCGTTTAAT	GTTTGCTAGATCCTTAACTG	GTTGGTTATCTTGTAACGAT	GTGATGATCAGAAAGTGAGG	AGGTGTATACAGATAAATAA	TTTCCTTTAAAGATCCGGGA	GTCCGATAGATTCGTTATTT	TCTGCTAAAGACCATAACAA	ATTTGCTTTTAGCCACTGCG	ATTTCCCTTTTCTAATACTT	AATGGAATTCTCCCCTTAGC	GAAATTTATCGACAGAATAA	TCTGTTATAACTGCTATATG	AGGAAGTCAAGGGATTATTG	ACCCTTGGCCGAAACTCGGG	CAAAGAATTTCAAATATTTG	AATCCGTTACTAAAGATTAC	ATTCACTGATGATGAGCTTA	AGAGTTAACATTAGGAAACG	TTACCTTTCCTTATATCTTA	TGAGCAGTCTTGAAATCGCA	GCTGCGTGCAATACTAAGGC	CAGCGCACGGTGAGGGTAGA	TGATTTTATTCCGTGAGACT	TAGCATAAATGGATACACAA	ACCTTTCGGCGGCAAAGAAT	CCATCCAAAAATTGTATAGA	ACGACGACGGCGCGGAGGCT	TAACTAGTAAACCTTCTAGA	TTATCAGAAGACGTGACCTA	CCGAGACATGCATGGAGCGG	CATGTCTACCGCTACCATAC	CCACTACATTTAGGTAGACG	AAAAATGCCTCCAACAGAAA	TCATAATATCTGGACACTTT	CCCTATCCCGGCTGCGAGAA	TTTCCCTTGTGGTATGCTCT	ATTATTTGCCCCCACATCAT	CTAGGGTGGTAATTCTCTGT	CTGAGCTGCACGCATGTATA	GATTTATGAGCAAAACAAGT	AAAGCTACAGACTATCACCA	TCTAATGCCTGAGGCTTCGG	AAAAGAATATGTGTAATTTC	GCCCTAAACCTTCAAATACG	GTGTATTTCATATACTTGTT	AAATCTTAAACATTTGTCCC	TGGCTTCAAGAAGACACCAA	GCTAGAGAAAGTAGTATTGC	GCGGTATGGGGTGCTAACTA	CTACGTTCGGTCATGCACCA	TTCCAAATATGCTTATTCGA	GCAACGCAGTAGACGTACCA	AAGAGATGAAGTTGCGCAAA	ACTACTGGCGATGGGCCTTA	TTTATCTAGAATCTGTGTTG	GGTGAAAAAGCCTACACAGG	TCACTCCTTAATGTTACTCT	CCAGAAGAGCAACTTCGCAT	TATGAGAACGGTATAGATCA	CCGATAAATAGAGGAAGCAA	GGCATTGCTTACTATACGCG	CCCACCCGGCACGCGCTTGG	CCACAAAAGGAGAATATTAT	AGCATAAGATGCCAGGTAGA	GAGGTGAGTTTGAACATCGT	CCTTGACGTGACGAGTCGAG	ATGTTCGCACTGTTATTCTT	TATGTGCAAGCTAGTCGAGT	CTTACTACACCTCAAATCAA	GGAAGCTAGTTTCCATATTA	ATATACTCAAACCTATTAAT	TATTATAACATATATACGAA	TTTTCCACGGCCGCTCAAAG	CATCGCGAGGAATATAGGCA	AATTCGCCGCGTATACTGCC	TATTGTCACTACCAACGAAT	TGAAGAAAAATGAAACATGG	GCAAGATTCTACGTCTAAAT	TCGACGGCCTAATCTCTGTA	TGCCAAGGTTGGTTATCTAA	TGTATTATATCATTTTCTTC	ATTTTCAAACAACAAGAGGT	GCACAAACGTGAAAGAGCGT	CGCCGTTATGTGTTGGTTTT	AGTAAATCAGACTCCTTTCG	CATCTTTCCTTACTATCTTT	ATACCATTTATCCTTTAGCA	TTTTCGTCGCGGCTGTTTCC	AATACAAAAGATGATTATCT	TCTAGTTACGTAAAATGTAA	TGTGATCCCATCCTGTATTA	CCTTTCAGCAGCTGCTCAGA	GCTTTACTGTTCAGCTTTAT	TGCAGCATAGATGGGAAACT	CGCTATTCTCTATTCGTTTG	TGTTGATATAACGATGAGAC	AAGAGATCCTAGGATGAGTA	ATCTTGTCTTTTCCTTTATA	ACGGAAAGGGAAAAGTCCGC	CAGTACTCGTTACGGACGCC	TAGAATCGATAATTAAGGCC	CGATGAGATTCTCGGAACGG	GTTTCTCTTATAGAAGACCC	TTCTGAGCCCTTCCTCTTGA	TCCTTTTGGTATCTTTGCGT	ATCAGGAAACGTAGCATTGA	CATTGGCACCACCCTCACAC	TTTACTTTCTCAATTGTTTG	TAACAAGCATACACTGTTGG	GCTGCTGACGTTCTACTCAT	ACTTTCACTGTACAATGCAT	ATTTATAGTCATATTTAAGG	GTATACATTATCTTTCTTCA	ATTAATTCTCTTGTTCTTCT	CCTGTCGTGGTAGCAATTTG	TCAGTTGCAAACAGTAACGG	AATAGTAGATTATGAACAGG	TTTAATGTCTTCATCCTGTA	CAGCTACATGTGATATATAT	CGAAAGGTTGAAGAATAGCT	GTAAATATAAGTAATTGCTT	AATAGACCTTGCACATTAAC	TATAAGTATGTCAGAAGAGA	TACGTGTGTAATGATATGGT	GCATATAACCAGGGAAAAGA	AGGTATGGACTACGAAAGAA	TCACTTTGAAATTAGCGTCC	GCAATTTTGACACTTCCGTA	TTGCTGTGAGTGAAAAAGGA	GAATGAGGTTCGACGCCATC	ATTAAGTTCCTAGAAAGAAG	GCTCCTAGTGTAGGCGATGA	GATCGAGGAAACTCAAAGGG	TCGAAAACGCCACTCGTTTA	TAGGGTTATACTCTTTGATA	AGCTCATCTCATCTGTATTT	AAGACATTCAAGCGGATTTC	AGTTCCTCGGGTGCCGCGCC	TTTCTTTTAAAGGTGTGAAG	GAAGAGAGATGATAGATTCG	GTATTTATTCGCAATTAATG	TTCCAACGATCTTATCTAGG	TCGTCATGAGACACGAAAAG	GATATAGTACTAGCAATCTG	TATCCGCAGCGCGCAAAAGG	GTCGCAACGGGAAGCTGGGC	GCATAAACTCCAACATATGA	CGAACGTGCTTATGACTCCA	CATATGTATATAGTCCTTAT	AATGATCTGTACAATAGCTC	TTTGCTGGGCGTTCCACCCG	TCTGTTAAAAGACATGAGAG	GTTATTAAAAGTGTTTTGGA	TTAAAGAATAATAAGATGAA	ACTTTGTAGTTTTCCGGAAA	TCATCGCTCAATCCATACTG	AAAAAGAGAAGGCGCGATTT	TAATTGCAATATCATCTAGT	CAAATCGCTCTTTCTTCATT	TCACATAAGATGTAAATTAG	TTCACACTTACAATGTTACC	ATGTGACTTGCATCTTCTGA	TCCACAAAAGGAGAATATTA	TTTCTTTGACGTAAACTTTA	AGGCGGCCTTTCCGAGCGGT	TTAGCGTTTACAAATTGAAT	TTGTACCATGGGCGAATTTC	CCTACTCTTAATTTATCAAC	ACCAAAACAAAGCATCATCA	TGTTTACGCAATTACCCTTT	CGCATAAGCCTTTTGGCGTT	CGTTCGCTACTGAGGTAAAG	TGATATAAATCATAAATCAG	ATATTATCAAACGGAAACTT	ACAATTCATGCTGTGAGCCT	ACCGGAAAGGAAGTTAGATC	TCTGCTTTGCTCCAATATTT	CGTTACAAGATAACCAACCA	AGAATAATATAGTATTCTCG	GAAATAGCGAGGAGACGCTA	GTCCGCAGTATAGCAACAAA	TCAACCTCACTCGCGTGCGG	CCATTGTTCAAAAAGAGGGA	TGGAACTCTATGGAAAAGTA	GAATGTCTTACATATTGCAA	ACTATCTAGTACCCGCCCCG	CCTGTCGACGTTGCAAATAC	GTTCTTTGGGTGCGATATTA	CATTAGCACCATTCTACTAC	GCAATAATGAAGTAGCGAAA	TATAGAAAACATTGAACTTA	CCCATCATCGAGTGATCACT	CGCATGCTTTCCACACGCCC	CGTATACAGTGACTATCGTA	CGTGTTTATTTTCTTAGTGG	ACGTGAAATTTTAAACTACT	CGTGCTGAAACGTAAAATTA	TTTCATTAGCCAATGTCTGA	AGATTCCTTGCAGGTAATTC	TTTTACTTTTATTATGCACT	TATGCTAGTGTGCTAAAATG	ACGGAAGAACATCATATCGG	TTTGCAGCCAATCAAAACTA	CCTACGAAGGGCGCATACAA	ATACATCGCTTAAATGCCGT	ACGAATCTTGCATTTTCAGC	ACCCTTGTTTTACCTAGAAT	ACGTATTAAGTGATCTTCTG	TATATATGTTGGCTCCCTAT	CATTAGCGATTATAGCATGA	GAATACGAAGCGCTGAATGA	GAACGCATTAGCAATAGCGC	GCGTGAATTTTACAGAACGG	GTTAGACAACGAGAATGCCT	CCAAGCGGCTGAAAAAGAAC	AAAAATAGAATCGTGGTTCG	TGGAACCGGGCCGAAGCCCA	CAATAATGCATGCTTCTTGG	TCTCAGTGGTCGCAACATGT	TTTACCCGGACAGCGTGTGC	TCTGACCTAATTTGTCGCTT	AGTATCATTTCCCCCGGTGC	TATTTATTGGACATCATTAA	ATTGCTAATCTTTGGATATA	TATTGGGAGCCGACGGGATG	ACCAGTGAAATTATTAAATG	TCATTTTCTTCTGCCGTAAA	TTCTCGTCATCAGGTTGTAT	TTCACTTAAGTGTGCAGTAT	AATAGGTACGATATTGTTGT	CAGCAAGGATGCAGAAGAGA	AATTAGTCGGACGCTCTTGT	AAGTAAGCAATGTATTATTG	TAAAAGTCAACTATCCAATC	TTTGCAGCGTTCTTGCTTGA	AATGATCTCATATATTCTCG	TTATTCAAAACGACGCAATT	AGACCTGCAAGAACTATAGT	AACTACGTTGGGCACGTCTA	TTCGCTCTTGATATTATATT	ATTAATAGGTGCTTCTTCCA	TATTGCTAATCTTTGGATAT	GTCGCAGGAAAGAGCCTCTC	GAATAGATTTGTGAGCGCAT	TTTGAAAGAGCTATATTAGC	GCTTCGTAAACTTTTCTAGT	AGGCTAAGCTTCGATCTCAC	ATAACGAAGTACAATATATT	AAGGTAGAAGAAATTACGTT	AATACTCTTCAGGGATTCGA	CTAACCCTGTTACCCTCGCT	TCAGGCGGGTCACCTTTAGA	TGCTTCTCGCTATACCAGAG	ATTCAACCTTCCACTGCGTC	AACACAGCTGAAAAAAGTAT	CGATGAAAAAGGGAAAACGA	TGGGGTGAATGACTAGAAAC	GCAAACTTTTAGATATGCAG	GCAAAATATTTCAATAGTGA	AGCATAGATCCTTTCGTATA	TCGATTTCATACCATAAAAG	CAGTCTACCAAATAATTTGC	ATTAGCACCATTCTACTACA	CATCGACCACGTTTCGTCAC	AAACTACCCGGCTAGAAATC	ATAATTTATCGCAAGAATCT	CAGAAAAAAGTGGTGAGAAT	TCACACTTACAATGTTACCC	AAGTCAATCTACCTTCCTTA	TTTCAAGCTTCCTTTCCCTT	TGCTTTATGTCCGCCGCGAT	TTGAAAGAAGAAGAATCACG	ACTAAAACGTAGTCCAATGG	TTCGGATGTTGCGATAATAT	TCTTTTAGCCTTTTAGACCC	TTGCGCCATTTATCGGTCTT	AAAGATCCAAAGTGGCTTGT	TACTGGCGATCCTGCATGGT	TGCCTTTAAATTGCATTGTA	AATAATTGGAATACATTCAC	ACACTTGAAGATTTCGTTGT	TCGCGGAGGGTAATGCGCAA	GAGAGTGTTTTGAGCAATCA	TGTTAGAATTGTGGAAAGGG	AAGAACAACTTTAATGATGC	CAACTGAGCAAAATCAATAT	ATGTTTCGTATTTTATAACC	CAGTTGATAAATTAAGAGTA	CCAATGCGAAGTTGCTCTTC	TGAAAAGTGGTTGAACAGCA	AAAAGGAGGAACTCTTCAAA	TTTCTGATAGAGTTGGTATC	GTATCAGTTAGAGAAGAACT	TCTAGTATTTACAATTTACC	GGACATCATCACCGTATGAC	ATGCATAATTGGTTCGTGTA	CCGTCATTCATGATCAGCAG	ATGGTAAGAGCAAGAAACAA	ATAGTACATTAGTATCTAAA	TCTTAATTACTAAGCATTTG	AAATGTACATACATTTCTTG	TCGTTTGCAACAATGTGAGT	TTTCGTACAAAGACATTTCA	TATGCATGCTACTAAGTGAT	GCTATTCGTTTACAATGATT	AAGGTAGTTAAAAGTAATCC	GAAGCCTGTTCACTATAAGC	TTGAAGCCGTTAATATTTAA	TTGTTGAAGAGAAAATGAAG	ACTCAACGTACACACGATAC	CAAAACTATTATCCAAGGCT	ACCCTTCCCTCAATGCTTCA	AGGGTTATACTCTTTGATAC	TAGGCTCCATTCGGCCTCAT	GTCGTATCACAATTCCAGAA	TTTCTTACTAACGTAAACAA	TTACGCCAACAATCTCAGTG	ACCTGAAGAGAGTGTGGATG	TCATTGGTCTCGGTGAACGT	ACCCGTTGAGCAGTGCCCCG	AAGAGTAAATACTGGCACAG	ACTTCAATTTAGTTTCAATT	ACTACGGTGATATTATCGTC	CATCGGCCTTTCTATAAGAC	TTTCTATCGTCCATGCCTTA	TCGGTGGAAAAAGTTAAGGA	GCCCGTTGAAAAGATGAAAA	TTTGCAAATCAAGGTGTTTT	CTGACAATCTAAGTATTTCT	TCGTTCTGTTTCCAGTTTGC	CAGGTTCAACATGCAACACT	CATCAAATAAGAGACAATGA	GCCGGGTCACCCAAAGACTT	AGACCAAATTAATGTTTTCC	AAATCTAGTGTTCAATGATA	TTCTTGTCTCTTCTCTCTTG	TTTTAATGCGTTTCTTTTCC	CATATATATACGTAATTTTA	TAACAGTGCGATTTGAGACG	TCGGTGAGGTATGACACTTT	ACCACTCGTGCGTCCCTTGG	CGCTCATGCAGCTTCCGACA	GTTTTGCCTTAGATACTGGT	TGTTTGTTATTGATGGTTTC	AAGGATCTATGCTAATTGGG	GGCCGATGTCGTAAGCGGAC	TGCACGTGATGGAAACAGCA	GCCATGTCTCCTCACAATTA	TTTCTATCACGTATCCTTCT	ATACACGACTTAAGTAACGG	ATTACTTTCCCAGCTCGACT	TGAAAGCCCTATTTTGTGTA	GCACATCACCAAGTCCTCTA	TCGCTGGAAATTGCGTTGCG	ATATGGGATACATAAATGTA	TATGTTCTTCTCTTCTTCCC	GAACATGTCGTGTAAGATTT	TACTACCACAGCAACCACTC	CACAACATTGTAATTCAGGC	CAGAAACCGCGTTTAACATC	TCATCTACTTGGCATTTTCC	TGGTAGCGCCATATGTTATA	ACACGCTTTTCTAGCATAGG	ACATATGATCAACTCAAGGT	TTCTTTGACATATATGACTG	ACTCTTGTCTTATATTGAAG	GCATTGCTTACTATACGCGA	TTATTCTAGTAGGATTCGCA	TTCATGCGCTAATAGCGTTG	ATTAGAATTCTGAAGCAATT	TGAAAAGACAATAAGTACGA	TTGGGCGGCTAAAAGTAGCA	CTTGCTCTACGTTTATATGT	ACGAAAGATAATAAAGAAAA	GCTATCCAAGCTTATGCTAT	TAGCTAGCTTGTATATTTTG	ACTCCTTCATATATCAGGCT	TGTCAGCAATTTCGGAGAAG	GCGCCTCGTTTGGACCCCGA	ACAGATATCCTGTTTTCCCT	TTCTGCGCGACACACTTTAT	TCAACGTAGGACTCACTCGA	CAAAGGAGCCTATATACCTT	TGCTCTTTCTTTACCTTCAC	TTATCACTTGATACGTTAGA	TTGCTGACAGGTTCAAGAAT	GTGCTCCCCCTTAGCGCTCT	TTAAAAGTTGGTGCGCAGTC	TTTGGTATATTTGGTGTATT	ACGTTAAACAAGCATCCAAC	GATTGAGGGAAAAATGTTGA	GTTTCTCGTATATACAGGAC	CAATGTTACCCGGGAAGAGA	TTTCTGCTTCCCTCGCATGC	GCCGGAGTAACCAGAATCAA	CTAATGAAATTACTCATTCA	AATCAAATACTGAAAATTTA	ACATCTCCGTGAAGCATTGA	AATTTAGGGTTATGCATGGG	CCGTAAGCCTTATATGACGA	CCTTTCAGTTAGTTGATGTC	GATATGAGAACAATGAGAAA	AAGACCATCGCAAGGTGGAA	GGAGAAGCCAAAAAGAATAA	CTAGTATTTTGCTTGCTCCC	TATAATCTATGAAGATGGAT	GAGGGATCTTCACCAAATCC	TCCAAAGAAGGGTAACAAGA	ATTCTACTTTTCGTAAATGA	ATATACTATAGTACATGTTT	GCGCCCGCACGTGCTCTTTA	TAGCACGATGAAATAAGTGC	ATCGCTGCCGGTTTTCGGAA	TCGCATGTGATCAAGGTTAC	ACCTGTTACAGATGTCGGTC	GTGCTCCATTTTGTTATGCT	CCGGTGCTATCGTTCTCGTT	TAGATTAGGAGCAGTAGAAA	GTTTTCGAACCGCAGCTTTC	CCATCGACACGGATCTCGGA	TCGTGGTGATGAAGAAGAGA	CCGCTGAGTTCGAGGCGAGC	TGTGTATTCGTTATCTTAAG	TACATGTGATTAATATCAGA	TGGCAGAAAACAAGGCTTTG	CGGAAAGGCAAGCACAAAAA	TCATTGGTCGCTGACAGTGT	ACAAAGGTCATTTCACTTAA	CTGCATTTTCAAATACCGCT	ACTTATGAGTGAAAGGAAAT	CCTTGGCCGAAACTCGGGCG	GCATTCTAGCCGTTAATTCA	TGGGCTTCATGCCCTAATTA	CGCAATAATCGACGTAAATA	AATGGTAGAGGCATAAAAAT	TATGCTTAAGTGATGATATA	GAGATCTTGTTAACTCACAA	TTTTGATCACGTGCCTCGGG	AGTCTTGTTGAAACTTTTCC	TTGACGCGGGCTGATATGTA	CAGCATTATGATAGAACAAT	TACATCTATTTTGGTTGGGT	AGAAATTAGACCAGACGCAG	TATTTAACCAAGTATAATAG	TTATGGCTACGTTTCTTAGA	CATGTAAATGTCAAGCCCAT	TCCGCGCTGATTGGTCGCCC	GTTTGATGATATCAGCCAAA	ACAATAGGTAAAAGTGGCAA	ATGAGGTTCTCTGTTGAAGT	TATGATTGGTGCAAACCGTT	ACCTTAGGATAATATCGCTC	ATTGATTGTAATTTGTCCTT	TAAAATTTTAAACATTCTAT	CGCTATCCAAGCTTATGCTA	AGCTGGCTGGAGAACAATAG	GTTCAGTTACAATTCCTCAC	TGATTATCATCTCATAGTGC	TTCTCTCGCTCTTCTTTTAA	AGAAGCGCCTATTTCGTATG	TATGTGGTCATCGCGTCGAA	GCCAAATCCCAACGGTGTGA	ATATTTAGCGGTAATTATTA	AGCCATACGGCATATTATCG	GCTATGCATGTGTTTTAGCA	ACTTTTAACGCCATCATTCC	CCATATTAACAATGTACTAA	CAACAGGCTTGATTCTTGAA	AAATATGCCGTTACCCGTTG	AAGGTTTCAAACTTTTCAGA	TGCCTAATCATTATTTTGGA	GCTTGGGTGATCATACTTCC	CCCATTAGTCTTTACTGAAT	TTATCTTCTTTTGCAACGTA	TCGTGGTAGCGATTACAATA	TCAATATTCCGCGGAACATA	AGATTTAATTTACTTCACTA	AAACTGCATGAAGAAAAAAT	ATCGCACTGTTAGCTGTCGC	TGATGAGACGGGATAAATTT	TATTCAATAACGTACACTGA	GATCGAACTGTTTTAAAACT	TGAAAAGGCTATAGCGAGTT	TCACTTTTGCGTCCGATGGG	TCTTAAAACGAGACAAATCT	GTTTCGCCAATAGATCTATA	AGCTTCCTCACAATTTATAA	AGGAAGGAGACGTATTTAAA	AGCCCGCGTCAAAAAATATA	CATTAATTCTCCCTTACAAG	GCGCTAATAGCGTTGAGGCT	TCTTGGTTAGCTTAATGTAT	AAGATGCCCGGTTCATGAAT	CCAGCGATAAGGAGGATCTT	ACAAAAAACAAAAGATGGTT	ACCTCTGGTATGGGTCATTC	CGTTCCTAGCAAGGATCGGT	CCACGAACAAAACGCCGCTC	TTGTCAAATAGTTATTGTAA	AACTGGATACCTCAGTTTTA	CCTCCGAAATAATGTTGCAG	GAGGAAAAGGTATAGTGAAT	GTTTATGTAGTCAACTGCAT	CGGAGACTTCTCGCCAATGA	TTCTCTAAGGTACCTGTGTG	GCTCGGATTTGGCTAGAGGC	TTTGCCACCGGTCGGAGCGG	CGAGGCACTTCTTTGTGGAA	CATATTTGTTATTTTCGATT	TTCCAAAACCAATGTTCTAA	CGGATGTTAAACCGGAAAAA	TTTACCCTGCGTAGATACTA	CGGTGGCAAAAGAGTAACCT	GTTGATGTCTTTATCGTTAG	GCTATGGGGATGGCACACAA	AAACATGAATGCGGCCTATC	TCCTCGGCAGAGTTTCTCGT	CAACACCGTAATCGTCTGCT	TTTAAGGAGAAGAATTTTCC	AAACCGCCAACTTATTGAGA	ACAAAGTAGCTTTACAGTAA	AACTTAAGGTGGAAGTAATG	ATTATTATATGAATAAAATT	TCTTCTTCTTCTTCTTTACT	CGAGGCAGATGAATTTGCTG	TAAATTTGATTCAACGTAGA	GCGGTTCAATCTACCTTCGA	GGTATTGCTTGCACTATACA	TCCATCTTCCATTTCGCCGA	ACTTGGTCATATCAGCACAG	AGATATTATTAACCCCTCAT	TACTTTCTACATTCATAGAC	CACAGTTGTATCAGTCGTAT	CCGGCCGTTAAATGGGCCTT	CAACAAATATACAGTTCACA	TCAACCTGGCCACGAACGTG	AGTAGTTCTTCGTGGGTGAG	CCCTTTGGACGAATAAAGAA	AGCAGCCTTATCATGTCCCA	TTTTCTCTTCACCGCTCATT	GATGCCATTCATGTTAAACT	CATGAGCTTTTACTACTTCT	CGATAACTGCATTTTAAAAG	CGCATAAACAGTTTTCGTCA	CGTGGCCCGCGATATGCTTC	TTGGATGATATATATCTTCT	AGATAACAGTGGCCGTGTAG	ACGATCCAGTGATAGAGAAG	CAACTAACTGAAAGGCATGT	CTTGGAAAACATGCATTCAA	TGCCCTCAAATTTTAAAATT	TAATCTGCCTCGGAAGGGGT	ACTTCTACGCTCACGTTAGT	CTTGTTAATAAAAGATTGTA	GATTGGTCAGAGCGGTAAAA	AAAGTTAAGGAATTATGAAA	AAGGTTATGATTGAATATTT	TTTCGTACTTCGTGACTGTT	TCTACTTGAGAGTAATATAC	AAAGAACGAAGGCATTATAT	AAAAAAGTTCGGTTTTAAGG	ACAATTATTCAGCGCATCTA	TAATATGTACTATAACAGAT	ACTGCTTCGAGAAAAGCGTC	CAGAGATGTTCACGAGAGGA	CGAGGATTTGGTTGGTGGAG	GTAACACTAACGCATTCTAT	TGGTTTAACGATACTTTGAA	CGGTTGCTCATCCTACTTAA	TTCTCCTTTTAAAAATATAA	TTATGACCGGTGACGAAACG	TAGCGTAATGTAATATGAAA	CCTTTCGAAACGAGAACAAT	ACCGTTAAGGAAAGGCCGCT	TGATACCTTTGCCTCCCGTT	AAGAGTTAACATTAGGAAAC	CGCCAACAATCTCAGTGTGG	ATTTGGTCCCTAGGTCTGGT	AGTTGGTATTTGTGTGTGTT	CAAGACCACTACTAGTAGGT	AAGGACTATCCCACCTCTTT	TTTTCACTCCGCTGAGTTCG	TTATTGTACCTTATTATAGC	CCCTCCTCGCGAAAAGAAAC	TAATTATAGTACGGCATATA	TTACGTTTAGCGAATGGCTA	GAAGTACATCACCATTGTCC	TCCCCATTCTAGGTAAAACA	CCGTAAAATACGAGCTTCTA	ATAGGCCACCGTTGAGCAAA	TACTGAAGGAAAAAACATGC	CCAATTCAGTAAAGACTAAT	TGCGTTAAAGCTGCTAAACT	GACCTTTTGCCATCGTTAAG	GTTTTAAGATGCAATGAAGT	CTGCTTTGAAAATTTCCGCT	CTCTTCTCAGTCGCAATGCT	ACTAGAGCAAGTGAACGAAC	GCTGGAAAAAATAGTACTGA	AAAAATATAGAGTGTACTAG	CAATCTCTTATTTAGTAACG	CGCGTGTTCAACAGAACCCT	CATTTATGAGAGTTATATGA	AAACACAAGAGACTATGGAA	TTCCACCTAGATAAGATCGT	CACGAGCAAAATGTGTATAT	TAAAGTAGACAGCAAACAAA	TGTTAAACACCTTCTTACGC	CGCTTCACGGATAGTAGAAA	ACCTCCAAGCGCGTGCCGGG	AGCTCTTGTTCTATAAGCGA	AATCATGATATCTTGCTCTC	ACATTTTCTTTCAAGACCTT	TCATAATCCACATTGATGGC	ATGTACAAAGATTGTATTTC	ACCCAAACTTATCACAAAAA	TTCTTTTGTTCATTAGAATT	TTGTACATGAAATATTAGGA	AAATTTTAACATAGAAATCA	ACTACTTAGATGAAAGTTGT	GCTCTTGAAGTGACTTTATG	GCTTTTCCTTGACGTAGTTC	CAACAACATATCGGTTCCAC	ACTTCTTGGATTTTGGCGTA	TCACTCGGCAAGCCCTTCTC	ACATCAGGCTCCACAGGACA	CGGTGGGTGATAATTATGAC	CAAAGAAATATATGTTAATG	ACTAAGCGATCATGTAGTTT	AGTCGGAATGAGGTCTCGCC	TTTTCAGTTGCAAAACTACC	CCCGCTTCTTTCCGTGCAAC	TGAAGACTGTACATTCACAC	AGACATTCAAGCGGATTTCT	TCCTTCTTATGGAAAAGTAG	CGTATAAAACGATATATTTG	AAGAGCAATATTTGCGATGA	CATGCCGGGTGGCAAACCAA	GCTCGACGCTTGGGAACTTT	AAGCTACCTTTATCGTTTCC	ATTTTCCGATCCCCAAAGCT	CGACACGCTGTCCAGTTCCT	AGAACGGAAGAACATCATAT	CAGCACAACAAAATGCTACA	TTTCTGCCGCCCCATCGACA	CACATTAAATTCTCACGAGG	TCAGATCGCGCACGACGGAG	CATCGAGTGCTCTGCGCCTA	ACGTTTTGATATTTCCATTT	CCGTTGCTTCCTCTATTTAT	ATGGACGTCTTCCACCTCGG	GACGCCAATTGAGTAACTTT	GCTTCGAGGCGGGTGAGCAT	TCTTTCGAATCAACTGAAAT	GCTCCTTTACCTAAATCATG	TAACATAATGATTTACTAAT	CGTTTGGATGATTTTCAGTA	CAATTAACAAAGTATACAAT	CAAAGTGAACTGTAATCATT	CGCAGACCAATGAGCGACGA	TCCTCGTACAAAATTATAAA	CCGCCTCGATCTGACGAACA	CAGTAATTGTAGAATTGCTT	GGAAAATTTACCACTGCCCA	AACTATTAATTGGCTGAATT	CGTTGAGAGTACTATGTTGT	TTAATTTCTCAGCCAACAAT	AGTACACAATGGATAGAACT	CGAAGAACGATTGTATAACC	AGAAGACAAACGACAAGTAT	ATATCAAATACTAGTAAGTA	TCGCGTTTAACTACCTTCGA	GTTGGGCGGCTAAAAGTAGC	CATCACGCAGTACGGATTTT	ACTTTTAGTTATCTCTGTAA	CTATTTCGTGACTTCTTAAA	GAAAGATGTCGAAGCTCACT	TTTTCGGTCTTTCTGCTCTT	ACTTCTTGTCTCTTCTCTCT	CGAAATAGTACAACCGAGAG	GTTTGTTGCTATGCGGTGTG	ATACAAGCTACAATTTCAAT	TAACGATGAATTGGGAAAGA	CAGCGATTTAACGGGCGTCT	AAAGACAGCTCCTAAAAATT	ATGGAAAGCGCGATGAGATG	TTCACCTTATTATTGTACTT	TTTGCCACCAGATAGTTCGA	TTTACCGTTGATAGAACCTT	TTTCGACTGGTAGCATATCA	CGGAGATTTTATATCTAGTC	TAGAGTTTTATTTCACATAA	ATACCTGATATAGTAGCTAG	GCGCCCGAGGTCACCCGCCA	TACGTGTATGGTGATTTGTA	CAAGTGTGTGCAAAAGGTCT	ACTTCTTCAACATTGACGAA	GTGCAGAAAGCGTGCTGTCC	AGCCTTTGCTGTCTAATTAG	TAAATTGGTCATTCATTGCA	CCTCACTTTCTCGCGTCAAT	AAATCTATTTGCACTGCTTT	TAGGGGCAAAGTCTGAGAAA	TGCGCCCGCAGTCCTGATAA	CATGGCATCATCGCCACAAT	ATAACGAGGTTTCGCTATGC	CCATCAGGTAAATTACCGTC	ACAACCACTCATTTAGAAGT	CATGAGCGAAAACAATAGAT	TCACCTTTTAAAGATCCTGA	TTCACTTTGCCTAGCCATTT	CTGCTCGTTACGCACTGCTG	TTTTCTTCCAGCTGCCGGCT	GTGTTGGTTGACATTTAATA	CTTACCAAAATCATGAATTG	TGCAGCAAATCATCGGCTCC	TATGCCTGTCAATCGGATGA	TTTCGGTCTTTCTGCTCTTC	TCCGCAGTCAGCAGCATCGC	TTCGTCAACTATAAACTTTT	TATCTATCTACTTACTTAAA	TGAGGGATAAAATTTAACGT	AAATAACTATAAATGGTGGA	CATCATCATATTTTGATTCG	GCCAAGAATATCAGCAGCGG	GCAAAACATTTCATTTACCA	TATCGCTCGACACGATTGAA	CAATCTTGGATTCTACTCGG	TGGCGGATCCGCTCTGCCAA	GCCGACGTATCGATTTGTCA	ACCTCCTCCGCTCCGACCGG	TACTCGTGTGTAATGATATA	GCGCCATACCGAAAATCCTC	TTAGCATTTCGCATCTCACT	TATGCCTTTCACTGCTCCTA	GAACCCTGAAGTCGCCGAGT	TCGAGCTCAGTTTTGGGTTT	CACTTGGGTTCTCAATGATC	GTTAGTATTTAAGCTTATTC	TTCGCTTTATTGAAAACTTT	CCTCCACAAAGATGCATATC	CAAGATATGCCTTGTTTCAA	GCCACCGAATTCACATTCGA	CCCTTGGTCCAGCGCTTGCT	AAGTCTCACTTGAAAATTCG	AACTCCTTAAAGTGCCTTTA	GCTTATTAATCTTTCACATT	AAGGGATCCTCATCCAAACT	TACAGATCCGCTCCTTAGAT	CCGCCGACGGATACCATCTT	CACCAACACTTTTGCTTTAC	TGGACGATTCCGAGTTAGGC	TACGATACAAGAAGTTTTCC	CAATAGAGCATCGGCAGGTA	TCGCAACTGGAAAAATAAGT	CGGAATGGGCGTTCGATGAT	CAACCACTCATTTAGAAGTG	TAATATTTAACACGTTTACG	CGTATTAATGATATATAACT	CGACGAAAAAGAATCAGCTT	GACATATGGTTGATGTTCTC	ATGTGTCAGGATGCTACTTT	CTTGATCATCCTTCGACTTA	GTAATGTACATTTAAGAGCA	GTTGTCTTATTGGGAGCCGA	CGGTGCGATGCGATGATCTT	CCAGTCAGACGCCCTGAAAT	ATATCGTACTCTATCTATCT	CATGAAGCAATGCTTCACAG	TACATTAATATGTGCTGTTA	ATTTAGCAATAACATTACAG	TTATGGCTAAACAGGCTGAA	AGAGGGTGCTTGAATTCATT	AAGCCATACGGCATATTATC	TTCAAAACTTCCTCATTGCC	ACCTTTATCGCGTTGCACGT	ATACAAGTAAAGCTCAGTTA	ATTAGACCTTCATTTAGAAG	TTCTTAGTGATGCTCGAATA	TTATCGCAACATCCGAACAT	TCCACAGCTGCAGAATATTG	TTATTCGCGTAAATGTGATA	TCCAACGCCGGCTCGACGCT	CCAAACTACAAAACCGAGAT	CTGATAGCAAAGTTGGAACT	TCAAGAAATCTTGTTCCTCG	ATTGTTCTCGGATATAACTA	ACCGCTGGCATTAAAGTGAG	GCGGGTTATAAAAATATGTC	ACGTTACCCTTTCCTGAAAT	GTAATGCCAACAATCCATTG	TAACAAATACACACGTCGCA	TAAGGAAATGGATGTCTTAA	ACCATGTTCAGTTACCCGGC	CACACACTTGTATATATTTA	AACTTTATCTACTAGGATTA	TAACCCGCTCATTAGTCACG	AGCATCCATCGTGCTGGTAA	TTTGCCGTTCCTTCGCTATT	CCACTATTCACCGTCATTTC	CCAAGAACTGCTGAAGGTTC	CCTGTGTACGCTCTCATTTG	CGAACTGGCTTGCTAAAGCT	TAACGCCTTTGAGTGCTTAC	ATGTACAGAAAAGATACATA	TTTCTCTGATTTTCTCGTGC	ATTACATGTCAGCGAAGGCC	CGAATTTGATGGCCATCGGT	TGGAGTGGCAAGAGAGTTAA	AATGGATTGTGGTTGCGATG	CACAATCCGATGCGCTTAAA	CTGATGATTTCGGACCTCCA	TGGTTGTGAACTGCAGCAAG	CATACGAAACTGTATCTTTT	CCATTATTCCATCGTAACCA	ACCTTTAACTTGGCATAGTC	TATTTTCTTTGTTTACTAAA	CTGAAAATATAGCGTTGTAA	CATGCCAGAGTTCGATGTTT	CCTCTCGACTCGTCACGTCA	AGGCGCATTTCAACCTCCGA	ATGTTGTTTTGCTTTTCAGT	GCCAAAGAATCTTTCATGTA	CCGGGTGACAACGCTAACTT	TTAAGACAATTGAATGGATT	CGGGTAATAAGAACAATATT	TTTTGGATCTCAGCAAGAAA	ACTACACTCTTCAGAAGCAA	TATTTACTACTTTATGTCGT	TTGCCCTTTTCTACTAGAAA	TTCTTTAACGTTTTCAAAAG	CTTATAGTGTAATGCATTAT	TTGGAGAAACACCCGCTTTC	TTGGTAATGTTGGTCTTGTT	CCTTCTAATAAGCGCGCCTC	ACAGGGCTCGGATCCACACT	CAGTTAACAAGTTATATATG	CTGGGAAGTTGGATTATCTT	CTTCAACTTTTAACGAGTTA	CTTATCACGTGACACGTGTG	CCTTCGATCTAAGTAGAAAA	CGGCTCATATTGCTAATCTT	TTGAAAACTTTGATGAGATG	TAAATTTCCAAGAGTTTTGG	TGTTAGTAGAGTAGCATAGA	AGATGAGTCGGTCATATTAA	CCTTTCGCCAATGTAATTGG	CCTCTAAATTACCTAATATC	TCTTGATTCCTGCACGCACA	ACTCGTTATCTATATGCATC	ACTTTGTCTTAATTTAAAGG	AGCACACCGTATAGAAAGGG	GAACGCTCGGATTTGGCTAG	TCCCATTTTCCTTTCGTTTT	CCTATATTAATCATGGCCGA	GCTAAGTGATCTAATAATTT	CAGCTTTATAGTGGGGAGTT	CATATCATTTCTGGGAGCTG	AGCAGCTGTATAAGGAGTGA	CGCCAAACGACAAAAACTGG	TATAGTTCGCTTATTGCAAT	TATAGTTCTCCATGATGTTC	AAAACAATACGCGAAAGAGA	AAAGGATTGGATGACTTTGA	TCGGCTCTGTGCCTGCAAAC	CATTATACAGTGGACTCATT	TTTCAAATAAACGCAAAGCA	CGTAAACGTGATGTGATATA	CCAATTGAGTAACTTTGGGC	CGAGAAAGGAAGCTCAAAGT	CCGCACAAATGCTTTAGTAG	TATAATAAATGCGTGATGCC	CTTTAAGCTCTGCTGTGTTT	CTGTACACAAAGTTAACAAT	GAACGCGAAATACAAGTTCC	TTTGCATTGTTTAGGCTACA	AATTCCTGTACATTAGCATC	CAACCTTTGGGCACCTATAT	TTTCGCGTTGTTTCCTCTCA	CTTAGAAGACGTGATTCAAG	TTGCGTTTACTTTAACCTTT	AAATCTGCACAAAGGAATAT	GTAGATTGAACCGCCTTTCC	CAATCTTGGCCTCATCTTCA	GCCTTTTCTTGCATCAAAGG	TTTCTTCAACTTAACTTTAT	GCCGAGCCTGCATCCATTCG	TAAGTTATTGAAAAGCTCAT	CATCTCTTTTGCTCTCTAAT	GCAAGCTAGTCGAGTAGGAT	CCTTTAAAAACCATGAGATC	TGAAAAGTAGGCCTAGTTGA	TACCCTACAATGCAATTTAA	TAATTGTACAAAACTATCAA	CCCTTTCAGCAGCTGCTCAG	ATTTTCGCACGACTCTCGGC	TCTTATCCTTTTCTTTCAAC	CATATAGAACTGTAGAAATT	ACTAGTATTTTGCTTGCTCC	CGATGCCGAAATCGCCGAAA	ACTTTGTCGTGCAAGAGTAT	CACTCTCAGCTTATTGGGGC	ACGTTATTGGCATTTTCACT	TGTAATCATTGGTGTTATTA	TACTCAGAACCCGTTCGAAG	CACTCTCCCTCCTATATAAA	TCAAAAATTTCATCTCTAAA	TCTACTTTGTCTTAATTTAA	AATAATGATTAATATTTAAG	ACCCAAAGTGCAATTGACAA	CAACATGGAGATAAACCAAG	TCACGGTAAAAGGTGAATAT	GCCTACGAGAAACTCTGCCG	AGTAATCGCGCTAGCATGCT	CGTATTCTGTATGTTTGTCC	GCTAACTGGTCCATCGCCGC	ATGGGGATGGCACACAAAGG	GACATCTCTGACTCTTCTTG	CTGGGACACTCTCAGAGCAC	GCTAAAAAGACACATTTTGC	CCATTAGTATTAATGTTTGG	GCAAGCCATCTCATCGCTGT	AATTATGATAGTAAGAAGTA	TGGTAAAGCAAGAGGCATTT	AAGTACTTACAAAAGGTTAG	CATCAGAATCGAACTGTTCT	CCTCGCGTCGCTTTCTTCTT	CATGTAGACTTCTTCTTAGC	CTTTACCGTTGATAGAACCT	GCTCAACGGGTTTAGTTCCG	CGATACAATTTCATGCAAGA	TCTTAATTGAATGATTATGT	GCGGATGATAAAGAAATGAA	ATCACTTAGAAGATTATGGG	AATGCGCTATTCAGGTTCAT	CGATTAAAGAAGGCCCGGAA	TTCTCTTCTGGTTCCAAGGG	TGCTATTTTCCTGTGCACTA	ATCGCTGCGCTAATAATATA	CATTTGCGTCCTCAGAAGAC	TCCGCAAGTGCTTTTGGAGT	AAAGGTAAGAGATAATACTA	TTCAAATGCGCAATGTTACG	TATCAACTTCATTGCTTGGC	ACTTGTGTACGGCCATAACC	CTTCACTCTCTCTCTTTTCT	CGTGATGCGTACGTCTTTGA	TCTTGCTATCACTACCATAT	CGGGTAATCCTCGTATTTGA	CCGTCATCTACATCTAGGCC	AAGGCAATTTTCAAGGATAA	ATATAAAACTAATATACTAA	CGGGTGATAGGATGAAAAAT	CATTCGTACAACAAATCTTG	CAGCACTCTCATCGCACTTT	TCCAAGTTGTAGCATGGCTT	ATACTGGCATACAAATCAAG	CGCGTACATAAAAAGCACTT	CTGTCTCTTCGAGATTTAAC	GCGTAACACGGGGGGTGAGA	TAAGAAGCCTTTTCCATGTG	GTAGTTACCCGGCCAATATG	CGATTGAACACCTAAGGAAG	TCTCGCCATCACCAGGTTGA	GTTTGCCATCCAGAGAAGAA	CAAATATTATCAGCTTCAAT	CATTTTAGAGCACATAGCCA	CCTTTCGCTCTTTTGTATGT	CGGCGGTTTATTATTGTATC	CGGTTTTGCAGGTTGCTTCT	CACAGACATTGATATTATTC	CCAAATTGCAGTGATCTTCA	CAACGTTCAGAATGATAGTA	CACGGACCGCCGAGGGCTTT	CGGGTGATAATGCGGCGAGT	GACGGTCAACCCCTTTCAGG	CCACCAATTACATTGGCGAA	AAAATTGTGAAGAGATTCCC	CCTTCACAGCCGTTTGAAGC	TCTTCTTAGGGTTATAGTAA	CCCATCTAGTCATTCAATTA	CGTACATTCTATGTATGTTT	TTACAAGATATATACAGCTG	AAATCGCAATCCGGACCCCA	CTTGATTTGTATGCCAGTAT	CCGCCCAACTCCTGCCGAGG	TCTCGAAACGGGCCGCGGCC	TGAATAGAGACTGACATATA	AAATACTACGTAAATCATAT	CCGTGCATCCTGTAAGGAAT	TATGCAGGCCCTCATCTTAG	ATACGCACTAGTGACTAATT	TATATTCCGTGATGCCTTTG	AACCTTAGGGCCTATAATAA	ATGCCTTTAAATTGCATTGT	CATTTTCTTGTAGGTAGATA	AAACACGTACAGATGTTTTA	TACCTTTCCTTATATCTTAT	TTTTCGTACAATATGATGAA	AGTAACCTGAAATTCGCCCA	CTTGAAAGAAAATGTCGCCA	TATCATGGTAACTCCACTAG	CCGCATTGTTTGACCTTATT	TCCATCTGCCATCTTTGAAT	GTTCACGAGAGGAAGGAAGA	AACCAACCCCCGCACGCTCT	TTTTCTCACTTTTGTTCATG	ACCATCATACTATAACAATA	AAATATCATTTACCCGGGCC	AAATTCTAGGTTCACTGCTT	CCTTGTTCGTCAGATCGAGG	GCCGGGTAGTGCGCAAAAGG	ACCGAAATCTCACTAAGGCA	TAAGTACATTTATGAATGAT	CCAGGCGTGTATATATAGCG	TTGTTTTCAGGACAGAGTGC	CCATTTCATTCATCCATTGC	CCATGAATATAGGAAGTAAT	CTTGGACTAGTCACGTGGAA	CCGTTTATTTCCTTCAATTT	AGCCTTATCGTATGTCGCGA	CAGTCAGCAAACTATGATCC	CTACGCGAGGTGGAAAGTTA	CATCGCTCTCCACGTCATCA	TTCAATATTCCGCGGAACAT	ACGCGCCGTCGGTTATGATA	CGAGACATGCATGGAGCGGC	CCGAAGCATGACTTCTTCCC	TTCAGTAATGCCTACAGCCT	CGGATGTATTGATGATTATG	CGCGAAACGAATCGTTAAAC	CGCGAAAACGCCTCGAGCCA	CAAGGAGTTTGTGCTGACAG	TCAACTAGAGTCGAAGAGTA	CCACCCCTTCCTTACTCAAC	CAAGATTTATGTCGTCCGTT	CCTACCTGAAACTCCTCAAT	CAGCAAAAGGGAGGAAAGCC	GCGAAGTAATCAAAGCATTC	CCACCAGCTTACTTTACTAC	TCTAATTTTCAATGAAAGTT	CAAAACATCAAAGCCTTCTT	CACTTTCACTGTACAATGCA	AAGAGCACTCCGCGGCGCCC	CAACGCAGTAGACGTACCAA	CAAATAAGCTCATGTAATAC	AGGTACACCAGAATTGAAGC	TGACATTGCACCCGGGTAAG	CTAGATTTCCGCAAGTGTCA	ATGGAACACTATATTTTCCG	TCGCAGACGCTAAGGTTGTT	GCGCATACAATGGTGCTGAT	CACTAGACATGGCTCAATCT	TTATCGACGCATGAATCCTT	CACTCAGTACTACTGATCTA	TCACACGTAGGATATAGTAA	ATACCATCGCGAAATATCAA	GGTGGCAAACTTAACTTATT	GCCGCTTTCGCCCCTCTCCG	TCATTTACCCGGGCCCGGGT	TCACAATAAAGACAGTCTAA	CACAAGGGTGAGTATGTCGA	TAACTGATATACTGTTGGTG	ATTCACTTAAGTGTGCAGTA	ACGGACGCTATCATTTTACC	CCATCAGCCATCTCAAGTGG	TTCCAAATGAAACAAGATAC	CATGTCACTATGCACGTTGT	GCTCCGAACGTCAAGTCGAC	TTAAACATTAACGTTAAGTA	GCCTCATGAAATAATGATAA	TGTAAAGCCAACTCTCTTGT	CACTTCTTCTCAATATCACG	GCCGTGGGAAGCTTCAGCGA	CTAGTTCTCTCTTGTGTCGT	CCGTATATATCTACTATTCC	ATCGCAGACGCTAAGGTTGT	CAAAGTTATTCGTACTTTGG	TTTGCCACCGGATGAAAGCG	CTGAATACGCATAATTCGAA	CACTGTCCACGGACCGCCGA	CTATGGGTAAGAATATCATC	GTTTATCGCACTATACGTTA	CCGACGTATCGATTTGTCAA	ACTCCATAATGCGCTTTGAT	TGTCATCTGAGAAATTGCTT	CAATAAGGGTATTTAGCACT	CGGTGGATTGAACTTAAAAC	CCGCTTCGTCATACTTAATC	CAATGTGACACCAGTTCACT	TCAACACTAGTCAATAGTAA	ATAATCGCACTACATGCACG	AGCTCTTGAAGTGACTTTAT	TAAAGCTATGTCTACTATAA	CAGCCAGTGTAATAAGCATT	CGATTTTGGCTGTATTACCC	TCGCCAATGCCACAGTCGGG	CCATTTCATAGTTACACTTT	TTTGTCCGTAAATATTCTGC	CTTCGTTTCTCAATATTGTT	AATGCCATCGAACTATCTGG	CACCATGTTATTCCTGTTTA	CGCGAAAAAAGTATCTATTT	TTCCAAGTTGTAGCATGGCT	CTAAGTGATCTAATAATTTA	AGGCGTAATGACAATTATAC	CCTTTCTCGCAGCCGGGATA	CATGAACCCGTTATTCTTTT	CGGCTTCGAGAAAGTAGAAA	CATAATCTCAGAGCCATTTC	AGCACCGCATCCGTTACAAT	CACGTTACTAAATAAGAGAT	GTGTCTGACCTAAAGCCCGT	AAACAACCGCTCTGCCGTCC	CTTCTTCGCTTCTTCGCTTT	CAATTGAACGATTCCACAGG	CTAACAATAACACTATTACT	CAGACATTTGGTATTGTCAT	AATGATATACCCATCGCTTC	CGCGTCAGGCTGTTCGAGAA	CACAGCACGGATAGCCAAAA	CACCAATGTAAATCTGGTCC	CAGCATAATCTTTTCCTTGC	CGCGTCGTGGTTGGTGAACC	AAAGCCAAGTCCGTAGCTCT	ATCGTCGCAGATCTGGTCCA	CGCGCAAACCGCCAAGGGAA	CGGAAAAATATCAAAAGTAC	TAAGTAGAAGATGCACTTAG	CCTGGCTGGTCTATGTGAAT	CTTGGTTTTGCCTTAGATAC	TGATCTTCTGTGGGTTTCAA	GAATTCGAGGACTCTCCCTT	CAAATAATCAAATTGTATAC	TTCTTTCTCAATATTAATAC	CGTAATTATATGACTTGCTC	AAGGAAGAAAAGAACCCAGA	CCCGACATCAACTAACTGAA	TTGAATTAATAAGGACACAC	ATATAGAAGTATGCATACAC	CAATGGACGAATCTTTCTTA	CAAATATTGAATCCTTGTGA	GTCTGTCACCGCGTACGAGG	CGATGAGGTTACTATCTTCT	CTTTCCACCGGTTATACTTC	CATTATAGGCAAGGCGCGGG	CCGTACATTCTATGTATGTT	CATTCGATGGGCTTTAGATG	TGCCCTCTAGCTACTATATC	ATTAGCGATTATAGCATGAA	CACACGCACTCTCTCTGACT	CATATTTATACTTTTATATT	TCTTGTGTTTGTCCGTCCCT	CACTGTTTTCGCTGAGAGAT	GCTATACAAAAGGGGCGACG	CCTAAATCTTTACTCGGCCC	CGGGGTAGAATTATTCACGC	CCAATTGACGCGAGAAAGTG	GACCACCACAGCTGCAACCA	CCAAACATTATTAAGTGGCC	AAAATAGTTTAACGCTTCCT	CTGTAAATATAACATCAAGG	TTGCCACAACAACGCCCATC	ACCACCGTAACGCCAATTCA	CAAAACACGTAAACGATAGT	CGGAAATTTGCATTGTGTGA	CATCCGTAACCCGCCCGAAA	TCATATACCTCCCATACTGT	AATGCACCCGATTTCTAAGT	CATGATTTGATCATCTCAGA	TGAATTATGTCCTAGAATAA	CATATAAAACATGGCTTCAA	CACAGCTTCTACGGGAAAAT	TACCAAAATGTGTAGATTAT	TCCGTTTTCTTCCATTATAT	CAAGCTTCCTTTCCCTTCGG	CACTAGTATCTTGCGGTGCA	TTGTATTAGTGGTGGTGTTG	CCTTTCGCCTACCACATATT	CATTCTTCAGAATATCTTGA	CGCTCCAGTTCCAAGGAAAG	TTTCATATTTTACATCTTAT	ATACATTTCATGGGAAGAAG
BYa_3C_C4	-1.73472347597681e-18	1.73472347597681e-18	-2.60208521396521e-18	1.73472347597681e-18	-1.95156391047391e-18	0	4.33680868994202e-19	-2.16840434497101e-19	-0.0909422955148174	1.73472347597681e-18	0	-7.58941520739853e-19	-0.0035302018851112	0.0172648418190184	1.73472347597681e-18	-1.73472347597681e-18	3.46944695195361e-18	-4.33680868994202e-18	1.73472347597681e-18	0	0	8.67361737988404e-19	-3.46944695195361e-18	-6.93889390390723e-18	3.46944695195361e-18	0.00287594708002598	6.50521303491303e-19	-8.67361737988404e-19	1.19262238973405e-18	-8.67361737988404e-19	-0.0060809031775379	-3.46944695195361e-18	-1.73472347597681e-18	1.73472347597681e-18	-0.069378127226139	1.0842021724855e-19	6.93889390390723e-18	-0.0420539651288985	-6.50521303491303e-19	0	1.73472347597681e-18	3.46944695195361e-18	-1.95156391047391e-18	0	3.46944695195361e-18	-4.33680868994202e-19	2.60208521396521e-18	-6.50521303491303e-19	-0.0122518524183158	2.05998412772246e-18	-6.50521303491303e-19	-0.056851568710403	1.73472347597681e-18	-0.035944761401729	0	1.73472347597681e-18	2.60208521396521e-18	1.12757025938492e-17	0.00442925000335612	-2.60208521396521e-18	8.67361737988404e-19	-8.67361737988404e-19	6.93889390390723e-18	-0.0123161848949739	6.93889390390723e-18	8.67361737988404e-19	-8.67361737988404e-19	1.73472347597681e-18	-1.73472347597681e-18	5.20417042793042e-18	1.73472347597681e-18	-3.46944695195361e-18	-2.81892564846231e-18	1.30104260698261e-18	0.00174360865042	0	0	4.33680868994202e-19	0	3.46944695195361e-18	-3.46944695195361e-18	-1.73472347597681e-18	0	8.67361737988404e-19	1.73472347597681e-18	-1.30104260698261e-18	0	3.46944695195361e-18	-0.109118390082233	8.67361737988404e-19	1.19262238973405e-18	-3.46944695195361e-18	1.38777878078145e-17	-4.33680868994202e-19	0	1.62630325872826e-19	-8.67361737988404e-19	0	1.73472347597681e-18	-8.67361737988404e-19	-6.50521303491303e-19	8.67361737988404e-19	0	8.67361737988404e-19	0	8.67361737988404e-19	-3.90312782094782e-18	1.19262238973405e-18	-4.33680868994202e-18	0	2.77555756156289e-17	4.33680868994202e-19	-8.67361737988404e-19	1.0842021724855e-18	2.60208521396521e-18	-1.38777878078145e-17	1.73472347597681e-18	-8.67361737988404e-19	-0.0439361788566097	-4.11996825544492e-18	0	-8.67361737988404e-19	2.60208521396521e-18	3.36102673470506e-18	2.16840434497101e-18	3.25260651745651e-18	-0.0358725214002647	5.20417042793042e-18	0.0182947648505259	6.93889390390723e-18	-1.73472347597681e-18	3.46944695195361e-18	1.73472347597681e-18	1.0435445910173e-18	-0.0524451524290608	-2.60208521396521e-18	3.46944695195361e-18	8.67361737988404e-19	1.0842021724855e-19	-2.60208521396521e-18	1.73472347597681e-18	-4.33680868994202e-19	-0.0191465604304814	-0.0175325041482268	1.73472347597681e-18	6.93889390390723e-18	1.73472347597681e-18	1.30104260698261e-18	0	-4.33680868994202e-19	0	3.57786716920216e-18	1.19262238973405e-18	0	2.60208521396521e-18	8.67361737988404e-19	0	0	0	-1.38777878078145e-17	2.60208521396521e-18	-1.38777878078145e-17	-8.67361737988404e-19	0	-1.0842021724855e-18	-3.46944695195361e-18	8.67361737988404e-19	0	1.73472347597681e-18	0.0401069040124112	0	0	0	0	0	-0.0150748316155686	-0.0106893027665539	0	-1.0842021724855e-19	0	3.46944695195361e-18	0	-3.46944695195361e-18	4.33680868994202e-19	0	1.73472347597681e-18	6.93889390390723e-18	0	-1.73472347597681e-18	0	8.67361737988404e-19	1.0842021724855e-19	-1.73472347597681e-18	-1.51788304147971e-18	1.73472347597681e-18	0	1.27393755267047e-18	1.30104260698261e-18	0.0183738264516041	-3.46944695195361e-18	1.73472347597681e-18	-8.67361737988404e-19	2.60208521396521e-18	1.62630325872826e-19	-1.95156391047391e-18	-1.73472347597681e-18	-0.0151651185149263	7.58941520739853e-19	0	-1.73472347597681e-18	0	6.93889390390723e-18	-0.0189167818797956	-4.33680868994202e-19	0	-4.33680868994202e-19	-8.67361737988404e-19	1.0842021724855e-19	3.25260651745651e-19	-1.30104260698261e-18	0	0	2.60208521396521e-18	0	6.93889390390723e-18	0.0201275943873209	0	0.0464192698934373	-3.03576608295941e-18	3.46944695195361e-18	-4.33680868994202e-18	-3.46944695195361e-18	-3.90312782094782e-18	0	-1.13841228110978e-18	7.80625564189563e-18	4.33680868994202e-19	1.30104260698261e-18	0	0	-0.0322748404586413	-6.50521303491303e-19	-0.0123272015402348	-0.0210019005047284	0.0254050027166831	0	0	4.33680868994202e-19	-1.38777878078145e-17	-0.0101537681626083	-0.0570582570830333	-0.0478530157328223	-1.73472347597681e-18	0	-8.13151629364128e-19	0.00154371322351504	-0.046221224097272	-0.0195416038265469	-2.60208521396521e-18	0	6.50521303491303e-19	8.67361737988404e-19	-3.46944695195361e-18	8.67361737988404e-19	-3.46944695195361e-18	1.73472347597681e-18	-8.67361737988404e-19	8.67361737988404e-19	-1.73472347597681e-18	-0.00304706077313845	-1.73472347597681e-18	-8.67361737988404e-19	-0.0744013597424261	0	-0.0238346760681294	-8.67361737988404e-19	1.0842021724855e-18	0	0	-8.67361737988404e-19	0	-2.16840434497101e-18	8.67361737988404e-19	0	-1.73472347597681e-18	2.38524477946811e-18	-8.67361737988404e-19	-1.73472347597681e-18	0	6.23416249179165e-19	3.46944695195361e-18	-3.46944695195361e-18	-3.46944695195361e-18	-8.67361737988404e-19	-4.33680868994202e-19	-1.73472347597681e-18	-4.33680868994202e-19	0	3.46944695195361e-18	-2.81892564846231e-18	1.38777878078145e-17	-0.0627113601471288	-0.0192521608349975	-0.029424215803171	6.50521303491303e-19	1.73472347597681e-18	-0.0238444128882705	-4.33680868994202e-18	3.46944695195361e-18	-0.032243161433502	2.71050543121376e-19	3.46944695195361e-18	8.67361737988404e-19	0	2.60208521396521e-18	2.60208521396521e-18	-1.73472347597681e-18	0	-4.33680868994202e-19	4.33680868994202e-19	4.33680868994202e-19	-8.13151629364128e-19	0	1.73472347597681e-18	1.0842021724855e-19	-3.46944695195361e-18	0.0124015230482876	0	6.50521303491303e-18	-3.46944695195361e-18	4.33680868994202e-19	9.54097911787244e-18	0	8.67361737988404e-19	8.67361737988404e-19	0	-6.93889390390723e-18	-8.67361737988404e-19	-1.73472347597681e-18	0	4.33680868994202e-19	0.0150013080521606	-1.0842021724855e-18	1.73472347597681e-18	1.73472347597681e-18	8.67361737988404e-19	-1.73472347597681e-18	3.46944695195361e-18	1.30104260698261e-18	-0.0360826512431685	0	1.73472347597681e-18	3.46944695195361e-18	8.67361737988404e-19	-1.73472347597681e-18	0	-3.46944695195361e-18	-1.62630325872826e-18	-1.73472347597681e-18	0	-3.46944695195361e-18	0	1.73472347597681e-18	-8.67361737988404e-19	-4.33680868994202e-19	1.73472347597681e-18	1.73472347597681e-18	0	-8.67361737988404e-19	-2.60208521396521e-18	3.46944695195361e-18	-1.73472347597681e-18	-6.93889390390723e-18	0	-1.2807138162485e-18	-0.0187156913565721	0	8.67361737988404e-19	-0.0612024565153275	0	-0.0060644057398549	-7.80625564189563e-18	2.60208521396521e-18	8.67361737988404e-19	-0.073394536498695	0	-8.67361737988404e-19	0	-1.30104260698261e-18	8.67361737988404e-19	-4.33680868994202e-19	8.67361737988404e-18	0	0	-1.73472347597681e-18	1.73472347597681e-18	-1.73472347597681e-18	-8.67361737988404e-19	0	-0.018099098747994	0	1.51788304147971e-18	0.00903079362736198	-2.43945488809238e-18	1.73472347597681e-18	0	-1.73472347597681e-18	0	-1.0842021724855e-18	3.46944695195361e-18	0.103860014548	1.95156391047391e-18	1.73472347597681e-18	0	-1.0842021724855e-18	-2.60208521396521e-18	1.73472347597681e-18	3.46944695195361e-18	0.0311791596635861	-1.73472347597681e-18	1.73472347597681e-18	-6.93889390390723e-18	7.80625564189563e-18	2.60208521396521e-18	-0.0400222721009957	1.04083408558608e-17	0	8.67361737988404e-19	-1.73472347597681e-18	-0.015408704756353	1.62630325872826e-18	0	6.91178884959509e-19	1.73472347597681e-18	-1.73472347597681e-18	0	0	-1.73472347597681e-18	0	1.73472347597681e-18	-6.50521303491303e-19	0.00328064429265396	1.73472347597681e-18	0	-0.0577929008840303	-1.73472347597681e-18	-2.71050543121376e-19	3.46944695195361e-18	-8.67361737988404e-19	0	2.60208521396521e-18	0.00202407617180274	1.73472347597681e-18	0.0114189841098118	-3.46944695195361e-18	2.60208521396521e-18	1.51788304147971e-18	-1.73472347597681e-18	-0.0046578238359064	1.73472347597681e-18	-6.93889390390723e-18	3.46944695195361e-18	1.73472347597681e-18	2.71050543121376e-18	0	-3.46944695195361e-18	0	-3.46944695195361e-18	6.93889390390723e-18	1.38777878078145e-17	-8.67361737988404e-19	8.67361737988404e-19	-3.46944695195361e-18	0	-1.73472347597681e-18	-1.73472347597681e-18	-2.60208521396521e-18	-1.73472347597681e-18	0	-0.0426533041123087	6.50521303491303e-19	0	8.67361737988404e-19	1.30104260698261e-18	1.73472347597681e-18	-5.20417042793042e-18	1.38777878078145e-17	0	1.38777878078145e-17	0	-6.93889390390723e-18	8.67361737988404e-19	1.73472347597681e-18	2.60208521396521e-18	1.30104260698261e-18	-1.73472347597681e-18	0	0	-4.33680868994202e-19	8.67361737988404e-19	1.73472347597681e-18	-0.0279979186725976	8.67361737988404e-19	-3.57786716920216e-18	8.67361737988404e-19	5.20417042793042e-18	1.30104260698261e-18	-0.0233408153101874	0	3.46944695195361e-18	-1.51788304147971e-18	0	4.33680868994202e-19	-1.73472347597681e-18	0.00447187402201811	-2.92734586571086e-18	3.46944695195361e-18	0	8.67361737988404e-19	0	-3.46944695195361e-18	-8.79220199249964e-19	0	4.33680868994202e-18	-1.73472347597681e-18	0	4.55364912443912e-18	1.73472347597681e-18	-8.67361737988404e-19	2.77555756156289e-17	-3.90312782094782e-18	8.67361737988404e-19	-3.46944695195361e-18	8.67361737988404e-19	3.46944695195361e-18	6.93889390390723e-18	1.13841228110978e-18	0	0	-0.0232510629787503	2.60208521396521e-18	-1.0842021724855e-18	3.25260651745651e-19	3.46944695195361e-18	0	-1.73472347597681e-18	4.77048955893622e-18	-8.67361737988404e-19	-2.71050543121376e-20	4.33680868994202e-19	2.16840434497101e-18	-8.67361737988404e-19	2.50721752387273e-18	0	4.33680868994202e-19	-0.00235945102964857	0.00239198124304063	-8.67361737988404e-19	8.67361737988404e-19	-1.38777878078145e-17	2.60208521396521e-18	8.67361737988404e-19	-1.89735380184963e-18	0	0.0140859234105108	0	-0.0359720573958558	0	1.73472347597681e-18	5.20417042793042e-18	0	3.25260651745651e-19	-1.73472347597681e-18	-1.73472347597681e-18	-3.46944695195361e-18	-1.73472347597681e-18	-3.79470760369927e-18	1.72794721239877e-18	0	-8.67361737988404e-19	0	0	4.77048955893622e-18	0	-1.73472347597681e-18	-4.33680868994202e-18	0	0.0444179399150761	-2.75116301268197e-18	-3.46944695195361e-18	6.93889390390723e-18	-0.0108013039207522	-6.50521303491303e-19	0	0	8.67361737988404e-19	-0.0111987736671194	0	1.51788304147971e-18	-0.00972282471263203	0	8.67361737988404e-19	0	-1.73472347597681e-18	3.46944695195361e-18	-8.67361737988404e-19	0	-1.73472347597681e-18	-1.30104260698261e-18	0	-1.40946282423116e-18	-3.25260651745651e-18	0	-6.07153216591882e-18	-6.93889390390723e-18	0.0244345586271412	-3.46944695195361e-18	2.16840434497101e-18	-1.73472347597681e-18	1.73472347597681e-18	-3.46944695195361e-18	1.30104260698261e-18	-4.33680868994202e-19	0	-2.43945488809238e-19	4.33680868994202e-19	2.16840434497101e-18	-8.67361737988404e-19	8.67361737988404e-19	-0.0169721121018486	0	-1.73472347597681e-18	2.16840434497101e-19	-1.73472347597681e-18	-4.77048955893622e-18	-0.0186388528993703	1.30104260698261e-18	-5.20417042793042e-18	0	8.67361737988404e-19	0.0529106345251254	1.73472347597681e-18	-2.60208521396521e-18	-1.73472347597681e-18	2.16840434497101e-18	0	0	1.95156391047391e-18	2.60208521396521e-18	8.67361737988404e-19	-2.60208521396521e-18	2.60208521396521e-18	-0.0503353510539657	1.73472347597681e-18	-3.46944695195361e-18	1.73472347597681e-18	1.73472347597681e-18	-8.67361737988404e-19	4.33680868994202e-19	-0.0718658925052837	-0.0172860238079829	0	0	-1.73472347597681e-18	0	-8.67361737988404e-19	0	1.74827600313288e-18	0	-0.00189976827494676	0	-1.73472347597681e-18	0	0	-8.67361737988404e-19	1.73472347597681e-18	8.67361737988404e-19	0	0	-2.60208521396521e-18	-0.030083737154611	-1.30104260698261e-18	3.46944695195361e-18	0	-1.73472347597681e-18	0	-4.33680868994202e-19	-1.40946282423116e-18	3.25260651745651e-18	0	0	-0.069621711173377	8.67361737988404e-19	0	-3.46944695195361e-18	-5.20417042793042e-18	0	-8.67361737988404e-19	8.67361737988404e-19	4.33680868994202e-18	-3.46944695195361e-18	-1.51788304147971e-18	1.73472347597681e-18	-8.67361737988404e-19	3.46944695195361e-18	-3.46944695195361e-18	0	-2.60208521396521e-18	3.46944695195361e-18	8.67361737988404e-19	0	-5.20417042793042e-18	-3.46944695195361e-18	0	6.93889390390723e-18	0	0	8.67361737988404e-19	-1.0842021724855e-18	1.73472347597681e-18	8.67361737988404e-19	-2.54787510534094e-18	-0.04435854282034	0	-1.73472347597681e-18	0	1.38777878078145e-17	-5.63785129692462e-18	-0.0186006822038755	0	1.73472347597681e-18	0.00798727811234124	0	-2.38524477946811e-18	0	1.0842021724855e-18	0	3.46944695195361e-18	-0.0497799306772596	1.73472347597681e-18	-0.0389168184224269	-0.129548517959579	3.46944695195361e-18	-8.67361737988404e-19	4.06575814682064e-19	3.90312782094782e-18	0.0112367628807769	0	-4.33680868994202e-19	-5.14996031930615e-19	9.54097911787244e-18	8.67361737988404e-19	0	8.67361737988404e-19	3.46944695195361e-18	-1.51788304147971e-18	0	-3.46944695195361e-18	-1.73472347597681e-18	8.67361737988404e-19	-3.46944695195361e-18	-0.0211096532092528	0.000518324498668149	0	3.46944695195361e-18	4.33680868994202e-19	-1.73472347597681e-18	0	-1.51788304147971e-18	-2.27682456221956e-18	1.73472347597681e-18	-0.00698029573691981	-8.67361737988404e-19	-6.93889390390723e-18	0	-0.0296001724380891	-0.0328324551656415	2.60208521396521e-18	0	-4.33680868994202e-19	4.33680868994202e-18	-8.67361737988404e-19	-4.33680868994202e-19	4.33680868994202e-19	0	-0.0337995210365597	1.13841228110978e-18	-2.27682456221956e-18	1.73472347597681e-18	1.51788304147971e-18	0.0293253772602055	0	-1.30104260698261e-18	-8.67361737988404e-19	-8.67361737988404e-19	5.20417042793042e-18	-8.67361737988404e-19	0	3.46944695195361e-18	2.71050543121376e-19	5.20417042793042e-18	1.51788304147971e-18	2.81892564846231e-18	0.00908077159151485	0	-5.21772295508649e-19	0	-2.33103467084383e-18	0	-2.60208521396521e-18	0	8.13151629364128e-19	-0.00252696796537903	0	-2.05998412772246e-18	-8.67361737988404e-19	-8.67361737988404e-19	1.92445885616177e-18	0	0	-0.0387537409598418	0.0618183903658867	2.54787510534094e-18	8.67361737988404e-19	-4.33680868994202e-19	0	4.33680868994202e-19	0	-2.77555756156289e-17	3.46944695195361e-18	-8.67361737988404e-19	0	-8.67361737988404e-19	0	0.00549635116870627	0	0	-5.42101086242752e-20	0	8.67361737988404e-19	-1.73472347597681e-18	0	1.0842021724855e-18	1.73472347597681e-18	0	1.73472347597681e-18	-8.67361737988404e-19	0	-4.33680868994202e-18	3.46944695195361e-18	5.55111512312578e-17	-8.67361737988404e-19	-0.0129915932160134	0	-3.46944695195361e-18	-3.46944695195361e-18	0	-8.67361737988404e-19	3.46944695195361e-18	0	-8.67361737988404e-19	0	4.33680868994202e-19	1.73472347597681e-18	0	0	-4.33680868994202e-19	-4.33680868994202e-19	-6.50521303491303e-19	3.46944695195361e-18	1.73472347597681e-18	0	-7.58941520739853e-19	3.347474207549e-18	8.67361737988404e-19	-8.67361737988404e-19	-3.03576608295941e-18	-6.93889390390723e-18	-0.0405573823147168	0.0144266768783728	-1.30104260698261e-18	-0.0595368756532676	0	2.16840434497101e-18	1.73472347597681e-18	0	6.50521303491303e-19	4.33680868994202e-19	-2.38524477946811e-18	0	-5.20417042793042e-18	0	-8.67361737988404e-19	0	1.30104260698261e-18	3.57786716920216e-18	0	0	-1.73472347597681e-18	-2.60208521396521e-18	-1.73472347597681e-18	-4.33680868994202e-19	-0.030485496122995	-8.67361737988404e-19	8.67361737988404e-19	-8.67361737988404e-19	-1.30104260698261e-18	-0.00808614583513655	-6.50521303491303e-19	-1.0842021724855e-18	0	-2.60208521396521e-18	0	-1.73472347597681e-18	-0.0134548469552914	1.57209315010398e-18	1.73472347597681e-18	0	-0.000510986941028527	-2.60208521396521e-18	8.67361737988404e-19	-2.60208521396521e-18	8.67361737988404e-19	-1.73472347597681e-18	-8.67361737988404e-19	0.00443353075664585	0	5.55111512312578e-17	-4.33680868994202e-19	-5.20417042793042e-18	-3.46944695195361e-18	3.46944695195361e-18	1.11130722679764e-18	3.03576608295941e-18	2.60208521396521e-18	-3.46944695195361e-18	-0.0075648183400383	-0.0106475585498273	-1.73472347597681e-18	0	1.73472347597681e-18	-8.67361737988404e-19	0	-0.0032170463078203	-1.73472347597681e-18	-8.67361737988404e-19	-3.46944695195361e-18	1.73472347597681e-18	0	8.67361737988404e-19	3.46944695195361e-18	0	-0.00220516335321437	8.67361737988404e-19	-2.92734586571086e-18	4.33680868994202e-18	0.00925844098654245	-0.0447178697557741	-6.93889390390723e-18	8.67361737988404e-19	1.30104260698261e-18	-7.58941520739853e-19	0.0347087905897993	-8.67361737988404e-19	0	-1.73472347597681e-18	-3.25260651745651e-18	-1.38777878078145e-17	6.93889390390723e-18	-0.00776228056136284	1.73472347597681e-18	-1.73472347597681e-18	0	-1.30104260698261e-18	0	8.67361737988404e-19	0	0	2.60208521396521e-18	0	-6.93889390390723e-18	-4.33680868994202e-19	0	0	-2.60208521396521e-18	1.30104260698261e-18	-8.67361737988404e-19	4.33680868994202e-19	-8.67361737988404e-19	0	3.46944695195361e-18	0	-3.03576608295941e-18	3.46944695195361e-18	-0.0266324944268842	0	0.0151829131474061	0	4.33680868994202e-18	2.81892564846231e-18	0	1.73472347597681e-18	2.60208521396521e-18	8.67361737988404e-19	-5.20417042793042e-18	-8.67361737988404e-19	0	5.20417042793042e-18	-1.30104260698261e-18	0	0	-0.0100738616868997	0	0.00462953946934186	0	0.0134797555580694	0	-1.73472347597681e-18	5.20417042793042e-18	4.33680868994202e-18	-8.67361737988404e-19	0	0	1.73472347597681e-18	-3.57786716920216e-18	-4.85180472187263e-18	0	-3.03576608295941e-18	0	1.73472347597681e-18	-3.46944695195361e-18	8.67361737988404e-19	0	0.0120136032841419	0	-0.0264101503940373	-0.0600517034662112	-6.93889390390723e-18	-1.73472347597681e-18	-4.33680868994202e-19	8.67361737988404e-19	2.60208521396521e-18	8.67361737988404e-19	-8.67361737988404e-19	0	0	1.73472347597681e-18	-6.93889390390723e-18	0	3.46944695195361e-18	-0.0262975762880681	0	8.67361737988404e-19	-5.20417042793042e-18	-5.20417042793042e-18	-4.77048955893622e-18	0.062753623270464	-4.33680868994202e-18	4.33680868994202e-18	-2.16840434497101e-18	0	-0.0528537241403281	0	0	-1.62630325872826e-19	-8.67361737988404e-19	-1.38777878078145e-17	0	5.36680075380325e-18	0	-4.33680868994202e-18	0	0	-1.73472347597681e-18	2.16840434497101e-18	3.46944695195361e-18	-8.67361737988404e-19	1.73472347597681e-18	8.67361737988404e-19	3.46944695195361e-18	1.73472347597681e-18	0	-3.25260651745651e-18	-8.67361737988404e-19	0	3.25260651745651e-18	0	-6.93889390390723e-18	-1.73472347597681e-18	-8.67361737988404e-19	1.73472347597681e-18	-1.95156391047391e-18	4.33680868994202e-18	4.54687286086108e-18	1.73472347597681e-18	1.24683249835833e-18	-3.46944695195361e-18	0	1.62630325872826e-18	-1.51788304147971e-18	-1.73472347597681e-18	1.73472347597681e-18	-3.46944695195361e-18	0	0	-1.73472347597681e-18	-1.30104260698261e-18	1.38777878078145e-17	0	0	4.33680868994202e-19	-3.46944695195361e-18	-2.16840434497101e-18	-1.95156391047391e-18	8.67361737988404e-19	-1.73472347597681e-18	0	-1.73472347597681e-18	-3.03576608295941e-18	-0.0513963901839257	0.0108648182955207	-6.93889390390723e-18	-1.73472347597681e-18	-3.46944695195361e-18	0	1.73472347597681e-18	0	8.67361737988404e-19	0	1.73472347597681e-18	2.16840434497101e-18	0	0	-1.73472347597681e-18	0	0	-8.67361737988404e-19	1.73472347597681e-18	8.67361737988404e-19	-1.73472347597681e-18	-1.73472347597681e-18	1.73472347597681e-18	-0.0585672220994825	1.30104260698261e-18	-0.00592545220449808	-6.93889390390723e-18	8.67361737988404e-19	0	1.73472347597681e-18	-4.33680868994202e-19	-3.46944695195361e-18	-0.0128850030592816	0	0	-1.73472347597681e-18	-0.0224487434264417	1.73472347597681e-18	-2.16840434497101e-18	-0.00132015005555913	7.80625564189563e-18	-0.0234189923796985	-8.67361737988404e-19	0	-2.38524477946811e-18	2.60208521396521e-18	0	0	0	-5.20417042793042e-18	2.60208521396521e-18	0	-5.20417042793042e-18	0.0571336844500231	1.05709711817337e-18	5.42101086242752e-19	0	3.90312782094782e-18	2.77555756156289e-17	-3.90312782094782e-18	1.97866896478605e-18	-0.00254883044409002	1.73472347597681e-18	0	0	1.73472347597681e-18	1.73472347597681e-18	0.0291262298889826	8.67361737988404e-19	8.67361737988404e-19	-4.33680868994202e-19	-0.0245121808072519	8.67361737988404e-19	-0.0644482831254017	0	-1.73472347597681e-18	3.25260651745651e-18	-4.33680868994202e-19	-5.85469173142172e-18	-8.67361737988404e-19	0	-0.0735642103516588	4.33680868994202e-19	0	0.0555522689605679	0	-8.67361737988404e-19	4.33680868994202e-18	-0.0103237738158349	3.46944695195361e-18	8.67361737988404e-19	4.33680868994202e-19	2.05998412772246e-18	0	1.51788304147971e-18	1.73472347597681e-18	-2.16840434497101e-18	0	-0.0297992299591608	-0.0267757285245377	5.20417042793042e-18	-8.67361737988404e-19	-4.11996825544492e-18	-1.63985578588433e-18	-1.0842021724855e-18	1.73472347597681e-18	-8.67361737988404e-19	0.0253231933040758	-0.0777062751577977	0	0	4.33680868994202e-19	0	1.73472347597681e-18	1.73472347597681e-18	5.20417042793042e-18	-0.124327610937413	-8.67361737988404e-19	6.93889390390723e-18	-8.67361737988404e-19	6.93889390390723e-18	-2.77555756156289e-17	-3.90312782094782e-18	-8.67361737988404e-19	-1.38777878078145e-17	-1.0842021724855e-18	-1.30104260698261e-18	0.0534374624731459	-4.33680868994202e-18	-4.33680868994202e-19	-1.73472347597681e-18	0	0	0	-1.73472347597681e-18	2.16840434497101e-19	0	8.67361737988404e-19	-0.027376204538855	-0.023589912369614	0	0.00443326374909294	-1.73472347597681e-18	1.73472347597681e-18	1.30104260698261e-18	0	3.46944695195361e-18	-0.0456489008768058	0	1.30104260698261e-18	0	-0.0493680521326231	0	3.25260651745651e-18	-1.30104260698261e-18	8.67361737988404e-19	1.51788304147971e-18	0	-0.0015244374703008	6.50521303491303e-19	3.46944695195361e-18	-5.20417042793042e-18	-2.05998412772246e-18	-1.73472347597681e-18	-3.25260651745651e-19	2.16840434497101e-19	-5.42101086242752e-19	-1.51788304147971e-18	0	1.73472347597681e-18	0	8.67361737988404e-19	2.16840434497101e-19	0	0	1.19262238973405e-18	8.23993651088983e-18	-8.67361737988404e-19	-8.67361737988404e-19	-3.03576608295941e-18	-1.73472347597681e-18	0	0	-2.60208521396521e-18	0	0.00349818077997913	8.67361737988404e-19	0	0	-0.010593150635994	4.77048955893622e-18	8.67361737988404e-19	2.60208521396521e-18	0	0	-6.93889390390723e-18	0	-1.73472347597681e-18	1.73472347597681e-18	8.67361737988404e-19	1.73472347597681e-18	-3.46944695195361e-18	0	0	-4.33680868994202e-18	8.67361737988404e-19	-4.33680868994202e-19	4.33680868994202e-19	0	-0.063916846528943	-3.46944695195361e-18	0.0332490454781311	-3.46944695195361e-18	-8.67361737988404e-19	0.0017959894807671	-1.73472347597681e-18	0	0.0295038312327351	1.40946282423116e-18	1.73472347597681e-18	0	-4.33680868994202e-19	-8.67361737988404e-19	-0.0888232407670314	3.46944695195361e-18	-3.46944695195361e-18	3.46944695195361e-18	4.77048955893622e-18	0	0	0	-2.60208521396521e-18	6.97955148537543e-19	3.46944695195361e-18	8.67361737988404e-19	2.60208521396521e-18	-4.33680868994202e-18	0.0296432777709941	4.33680868994202e-19	1.73472347597681e-18	1.73472347597681e-18	1.73472347597681e-18	-3.36102673470506e-18	-6.93889390390723e-18	0	-1.30104260698261e-18	-4.33680868994202e-19	0	-8.67361737988404e-19	8.67361737988404e-19	-8.67361737988404e-19	1.73472347597681e-18	-0.0114101920749048	0	0	0	0	0	1.30104260698261e-18	0	-8.67361737988404e-19	1.73472347597681e-18	2.60208521396521e-18	-6.07153216591882e-18	6.93889390390723e-18	2.60208521396521e-18	1.73472347597681e-18	0	-1.19262238973405e-18	-0.0131557205744289	0	1.73472347597681e-18	3.03576608295941e-18	0	-2.60208521396521e-18	0	8.67361737988404e-19	-6.07153216591882e-18	-4.33680868994202e-19	3.46944695195361e-18	8.67361737988404e-19	-0.0310725548574463	0	-3.46944695195361e-18	-8.67361737988404e-19	0	-2.60208521396521e-18	3.46944695195361e-18	-8.67361737988404e-19	-0.00634776094790789	-6.50521303491303e-19	-8.67361737988404e-19	-1.73472347597681e-18	-3.90312782094782e-18	8.67361737988404e-19	8.67361737988404e-19	-2.16840434497101e-18	-0.0436057068604597	2.77555756156289e-17	-4.33680868994202e-19	3.46944695195361e-18	-8.67361737988404e-19	4.33680868994202e-18	0	4.33680868994202e-19	1.73472347597681e-18	-4.33680868994202e-19	0.0161280226439353	-0.0830840521629516	3.46944695195361e-18	-4.33680868994202e-19	-1.73472347597681e-18	-1.73472347597681e-18	3.46944695195361e-18	-0.000660089125929075	-4.33680868994202e-19	-3.46944695195361e-18	0	-0.023789209719802	4.33680868994202e-18	-0.0410532130800919	1.19262238973405e-18	3.36102673470506e-18	1.73472347597681e-18	5.20417042793042e-18	-2.60208521396521e-18	6.07153216591882e-18	0	-1.95156391047391e-18	-0.0224366256650452	-1.73472347597681e-18	0	-3.46944695195361e-18	3.90312782094782e-18	-8.67361737988404e-19	-2.60208521396521e-18	2.60208521396521e-18	-0.130327644209986	3.46944695195361e-18	-0.0571475087599754	-0.0553631136427982	8.67361737988404e-19	-7.80625564189563e-18	-6.93889390390723e-18	-1.73472347597681e-18	5.20417042793042e-18	1.30104260698261e-18	0	-8.67361737988404e-19	8.67361737988404e-19	6.28837260041593e-18	-1.73472347597681e-18	0	3.46944695195361e-18	4.33680868994202e-19	-0.0443756694282837	6.50521303491303e-19	0.0237401814583893	8.67361737988404e-18	3.46944695195361e-18	0	0	0	0	0	-1.04083408558608e-17	0	5.20417042793042e-18	0	0	-2.16840434497101e-18	0	-6.50521303491303e-18	-1.73472347597681e-18	0	-2.77555756156289e-17	1.73472347597681e-18	0	-3.46944695195361e-18	0.0080067457373883	-0.0306510649067654	-8.67361737988404e-19	-1.73472347597681e-18	0	3.46944695195361e-18	0	3.46944695195361e-18	-0.0662120007430403	0	1.73472347597681e-18	-3.46944695195361e-18	0	8.67361737988404e-19	8.67361737988404e-19	2.16840434497101e-19	0	-0.0366386398878101	8.67361737988404e-19	1.73472347597681e-18	-1.51788304147971e-18	-8.67361737988404e-19	-0.0269832072133179	3.46944695195361e-18	6.93889390390723e-18	0.0183940624014715	-1.73472347597681e-18	-5.42101086242752e-18	-5.20417042793042e-18	0	0	0	0	-8.67361737988404e-19	-3.46944695195361e-18	-3.44234189764148e-18	0	8.67361737988404e-19	-0.052479893317936	1.73472347597681e-18	0	1.73472347597681e-18	-3.46944695195361e-18	0	-0.0505574417131543	-8.67361737988404e-19	-0.00128296720605653	-0.035258814114462	1.73472347597681e-18	-1.73472347597681e-18	-1.73472347597681e-18	-1.73472347597681e-18	-0.00765239957796188	-5.20417042793042e-18	-0.00733187805893212	0	4.33680868994202e-18	-4.33680868994202e-19	-1.73472347597681e-18	-5.63785129692462e-18	-1.73472347597681e-18	0	0	2.561427632497e-18	8.67361737988404e-19	-3.90312782094782e-18	0	-8.67361737988404e-19	-3.46944695195361e-18	-4.33680868994202e-19	8.67361737988404e-19	-0.055452482845874	0	3.90312782094782e-18	-6.50521303491303e-19	-0.0697962617993821	0	8.67361737988404e-19	-8.67361737988404e-19	-0.0625148661985773	-3.46944695195361e-18	8.67361737988404e-19	-1.73472347597681e-18	-6.93889390390723e-18	-6.93889390390723e-18	-1.62630325872826e-19	0	-1.73472347597681e-18	-1.73472347597681e-18	3.46944695195361e-18	-8.67361737988404e-19	8.67361737988404e-19	8.67361737988404e-19	3.46944695195361e-18	0	-8.67361737988404e-19	0	1.73472347597681e-18	0	0	-8.67361737988404e-19	-0.0257252293612195	-3.90312782094782e-18	-0.0274069290410646	5.20417042793042e-18	0	0	8.67361737988404e-19	-0.0166961412608799	0	-3.46944695195361e-18	-8.67361737988404e-19	-2.16840434497101e-18	0	0	-0.0252707673931656	8.67361737988404e-19	-9.54097911787244e-18	0	-8.67361737988404e-19	-0.0209999927802025	-1.0842021724855e-19	0	0	0	-3.46944695195361e-18	2.16840434497101e-19	2.60208521396521e-18	1.30104260698261e-18	-1.73472347597681e-18	-9.75781955236954e-19	0	-1.73472347597681e-18	4.33680868994202e-19	0	-1.73472347597681e-18	0	-1.73472347597681e-18	-4.33680868994202e-19	0	-0.0139599047075634	-8.67361737988404e-19	0	0	1.30104260698261e-18	0.00776472726768024	-3.03576608295941e-18	-0.0308523854611515	8.67361737988404e-19	-3.46944695195361e-18	-8.67361737988404e-19	3.46944695195361e-18	-1.73472347597681e-18	0	-0.0549081399107312	-0.0347035091056085	6.93889390390723e-18	-5.96311194867027e-19	-0.171858373519472	1.73472347597681e-18	-5.20417042793042e-18	0	0	-4.33680868994202e-19	0.0471683090549985	0	0	0	-8.67361737988404e-19	3.46944695195361e-18	-8.67361737988404e-19	0	1.73472347597681e-18	0	1.73472347597681e-18	0.0772703230776632	3.46944695195361e-18	-1.73472347597681e-18	-3.46944695195361e-18	8.67361737988404e-19	0	-8.67361737988404e-19	-2.16840434497101e-18	1.73472347597681e-18	3.74049749507499e-18	2.16840434497101e-18	0	1.73472347597681e-18	-0.0656379354764832	3.46944695195361e-18	5.20417042793042e-18	0	0	9.75781955236954e-19	-6.93889390390723e-18	4.33680868994202e-19	1.30104260698261e-18	1.73472347597681e-18	-8.13151629364128e-19	-6.93889390390723e-18	4.33680868994202e-19	6.93889390390723e-18	-3.46944695195361e-18	-8.67361737988404e-19	-8.67361737988404e-19	-4.33680868994202e-19	2.16840434497101e-19	0	-6.07153216591882e-18	0	-1.38777878078145e-17	4.33680868994202e-19	0	-8.67361737988404e-19	0	-1.30104260698261e-18	-1.73472347597681e-18	-0.000410056805573933	0	0	0	8.67361737988404e-19	0	3.46944695195361e-18	4.33680868994202e-19	8.67361737988404e-19	-6.93889390390723e-18	4.33680868994202e-19	-1.0842021724855e-18	6.50521303491303e-19	0.0386370034633217	-0.0306973359446094	-0.00468399274790095	-9.21571846612679e-19	0	6.07153216591882e-18	-1.73472347597681e-18	-5.42101086242752e-19	0	-0.0412448755666117	3.46944695195361e-18	0	4.33680868994202e-19	-4.33680868994202e-18	0	-1.73472347597681e-18	1.73472347597681e-18	-8.67361737988404e-19	3.46944695195361e-18	1.73472347597681e-18	0	0	-2.81892564846231e-18	0	0	-0.0426321417218706	-0.124291795218239	2.60208521396521e-18	-0.0156228284391114	-1.73472347597681e-18	3.46944695195361e-18	5.55111512312578e-17	0	1.73472347597681e-18	8.67361737988404e-19	8.67361737988404e-19	-0.0360457292797797	-6.93889390390723e-18	0	-4.33680868994202e-19	0.0285886568193045	0	0	0	1.73472347597681e-18	0	0	3.25260651745651e-19	0	0	-1.73472347597681e-18	-2.60208521396521e-18	1.0842021724855e-19	6.93889390390723e-18	3.46944695195361e-18	0	3.46944695195361e-18	-0.102023464985217	-3.46944695195361e-18	0	3.46944695195361e-18	0	-2.60208521396521e-18	-4.77048955893622e-18	-6.93889390390723e-18	-1.73472347597681e-18	0	-8.67361737988404e-19	5.20417042793042e-18	-0.068193330613294	-3.46944695195361e-18	0	1.73472347597681e-18	0	0	-1.73472347597681e-18	-2.92734586571086e-18	0	0	8.67361737988404e-19	0	0	3.03576608295941e-18	0	2.27682456221956e-18	-0.0184845635998823	0.0156234553294697	0	-3.46944695195361e-18	-3.46944695195361e-18	3.46944695195361e-18	-0.0163960394666503	0	1.73472347597681e-18	1.73472347597681e-18	-3.79470760369927e-18	3.46944695195361e-18	-0.042720024197239	3.46944695195361e-18	1.38777878078145e-17	-1.30104260698261e-18	-0.0522154201458196	-1.01643953670516e-19	6.93889390390723e-18	0	-2.16840434497101e-18	-6.50521303491303e-19	3.46944695195361e-18	2.60208521396521e-18	0	0	0	1.73472347597681e-18	0	-2.60208521396521e-18	-5.42101086242752e-19	-4.33680868994202e-19	-0.0110348811565649	-1.95156391047391e-18	-3.46944695195361e-18	0	0	0	-0.0197105652923235	-4.33680868994202e-18	0.0605405147154594	3.46944695195361e-18	0	-2.16840434497101e-19	0.0268686807423729	0	-3.90312782094782e-18	-4.77048955893622e-18	0	-3.46944695195361e-18	1.73472347597681e-18	0	8.67361737988404e-19	6.07153216591882e-18	0	1.73472347597681e-18	-0.0182513065767976	-1.73472347597681e-18	-8.67361737988404e-19	0	3.79470760369927e-19	6.93889390390723e-18	-0.0266486864313353	0	0	1.73472347597681e-18	0	0	4.33680868994202e-19	-4.33680868994202e-19	8.67361737988404e-19	0	0	0	4.33680868994202e-19	-1.73472347597681e-18	-0.0143581705455521	4.33680868994202e-19	4.33680868994202e-19	0	-4.33680868994202e-19	-4.33680868994202e-19	8.02309607639273e-18	4.33680868994202e-19	4.33680868994202e-19	1.73472347597681e-18	-3.65918233213858e-18	1.73472347597681e-18	0	4.33680868994202e-19	-2.81892564846231e-18	-8.67361737988404e-19	-1.73472347597681e-18	-3.46944695195361e-18	0	0	-2.60208521396521e-18	-8.67361737988404e-19	1.73472347597681e-18	4.33680868994202e-18	-3.03576608295941e-18	0	0	-1.73472347597681e-18	-0.00876562248474719	-1.73472347597681e-18	0	1.73472347597681e-18	-0.054168878187761	-0.02167525537108	-1.30104260698261e-18	0	0	3.46944695195361e-18	1.73472347597681e-18	-2.60208521396521e-18	0	-1.30104260698261e-18	-3.46944695195361e-18	6.93889390390723e-18	0	1.73472347597681e-18	0	-5.42101086242752e-19	6.93889390390723e-18	-0.0164801178532289	1.51788304147971e-18	-0.0320397291808766	-4.33680868994202e-18	0	-1.13841228110978e-18	1.73472347597681e-18	0	0	0.0512271393902539	3.46944695195361e-18	-8.67361737988404e-19	0	-1.73472347597681e-18	0	0	0	-1.73472347597681e-18	3.03576608295941e-18	8.67361737988404e-19	0	-1.73472347597681e-18	3.46944695195361e-18	2.60208521396521e-18	-2.38524477946811e-18	0	-4.33680868994202e-19	1.73472347597681e-18	0	-0.00655212397029312	-0.0398747397857872	5.96311194867027e-19	1.73472347597681e-18	0	-1.73472347597681e-18	-8.67361737988404e-19	-2.60208521396521e-18	0	-1.73472347597681e-18	-6.50521303491303e-19	4.33680868994202e-19	-0.0515064032131017	6.50521303491303e-18	0	0	-2.60208521396521e-18	-6.93889390390723e-18	0	-1.73472347597681e-18	-3.46944695195361e-18	9.75781955236954e-19	-3.46944695195361e-18	0	1.04083408558608e-17	0	0	0.00778870293640085	1.73472347597681e-18	0.0011827773351438	-3.03576608295941e-18	1.30104260698261e-18	0	0	-5.20417042793042e-18	6.50521303491303e-19	2.16840434497101e-18	-0.0304342847405592	0	0	-1.38777878078145e-17	5.63785129692462e-18	-0.0114639089465247	0	-0.0620184980917252	-1.0842021724855e-18	-6.28837260041593e-18	0	-1.73472347597681e-18	1.73472347597681e-18	1.73472347597681e-18	-0.112376823603325	8.67361737988404e-19	0	-1.73472347597681e-18	4.30970363562988e-18	0	-2.43945488809238e-19	1.0842021724855e-18	0	0	4.33680868994202e-18	-4.33680868994202e-18	3.46944695195361e-18	-1.73472347597681e-18	0	1.73472347597681e-18	0.00196604412299549	8.67361737988404e-19	2.92734586571086e-18	0.0547279413215728	1.73472347597681e-18	0	-3.90312782094782e-18	-3.46944695195361e-18	4.33680868994202e-19	-1.73472347597681e-18	0	0.000168889563823438	3.46944695195361e-18	0	-4.33680868994202e-18	-3.46944695195361e-18	0	0.0235746869701166	-1.73472347597681e-18	-8.67361737988404e-19	0	-1.73472347597681e-18	1.0842021724855e-18	-8.67361737988404e-19	0	-0.0485396196410342	3.46944695195361e-18	2.60208521396521e-18	0	-8.67361737988404e-18	2.60208521396521e-18	0	0	-3.36102673470506e-18	4.77048955893622e-18	0	-4.33680868994202e-19	3.46944695195361e-18	2.76471553983804e-18	-6.50521303491303e-19	-1.73472347597681e-18	-0.0150165542135738	-1.0842021724855e-18	8.67361737988404e-19	-0.0342672787329106	0	-2.16840434497101e-19	8.67361737988404e-19	4.77048955893622e-18	-1.73472347597681e-18	1.62376215988649e-18	-8.67361737988404e-19	-0.0188991460804123	4.33680868994202e-19	-1.0842021724855e-19	0	0	0	0	0	2.16840434497101e-18	4.33680868994202e-18	2.38524477946811e-18	-1.73472347597681e-18	1.73472347597681e-18	1.73472347597681e-18	-0.0243623685332114	1.51788304147971e-18	1.73472347597681e-18	8.67361737988404e-19	-4.33680868994202e-19	6.93889390390723e-18	0	2.16840434497101e-19	5.20417042793042e-18	1.95156391047391e-18	-0.00984768393640498	-0.0201343256044204	-1.73472347597681e-18	-1.73472347597681e-18	-2.60208521396521e-18	8.67361737988404e-19	1.73472347597681e-18	3.46944695195361e-18	3.46944695195361e-18	-0.0836614477392299	-3.46944695195361e-18	0	8.67361737988404e-19	0.0387715938570071	-3.46944695195361e-18	-0.0122206147374319	-6.50521303491303e-19	0	-0.0297827000465867	-0.00808833205034441	8.67361737988404e-19	0.0392685803441732	8.67361737988404e-19	-1.73472347597681e-18	1.73472347597681e-18	1.73472347597681e-18	-3.46944695195361e-18	0.0309071361823925	-2.84603070277445e-18	-0.0075057344023723	8.67361737988404e-19	8.67361737988404e-19	-8.67361737988404e-19	0	-0.0913747452979656	0.0113312104476025	-0.0179957606562085	-3.46944695195361e-18	0	-0.0159525867887895	-8.67361737988404e-19	3.90312782094782e-18	-3.46944695195361e-18	-1.30104260698261e-18	6.93889390390723e-18	-8.67361737988404e-19	0	4.33680868994202e-19	-0.0462866022205068	8.67361737988404e-19	0	-1.38777878078145e-17	-3.46944695195361e-18	1.73472347597681e-18	-4.33680868994202e-19	-8.67361737988404e-19	-1.38777878078145e-17	-1.0842021724855e-18	1.73472347597681e-18	-2.60208521396521e-18	0.0281724621653037	-6.93889390390723e-18	0	6.93889390390723e-18	-6.50521303491303e-18	0	1.73472347597681e-18	-6.93889390390723e-18	-1.73472347597681e-18	8.67361737988404e-19	-1.35525271560688e-18	0	1.73472347597681e-18	0.121105662245485	3.46944695195361e-18	-1.38777878078145e-17	4.33680868994202e-19	0	-2.60208521396521e-18	1.0842021724855e-18	0	-2.60208521396521e-18	0	-3.46944695195361e-18	-5.20417042793042e-18	0	-0.0603684870614476	8.67361737988404e-19	0	0	-8.67361737988404e-19	4.33680868994202e-19	2.16840434497101e-19	2.16840434497101e-19	0	0	-3.46944695195361e-18	4.33680868994202e-19	6.50521303491303e-19	-0.0359648425069951	-1.73472347597681e-18	0	0	0.0488055832136785	-8.67361737988404e-19	0	0	0	1.73472347597681e-18	0	-3.46944695195361e-18	4.33680868994202e-19	1.40946282423116e-18	-8.67361737988404e-18	-2.38524477946811e-18	-0.0229343280198468	4.33680868994202e-19	0	0	-3.46944695195361e-18	-4.33680868994202e-19	4.33680868994202e-18	-0.0385190210364044	-1.73472347597681e-18	-8.67361737988404e-19	3.46944695195361e-18	-2.16840434497101e-18	2.60208521396521e-18	3.46944695195361e-18	-1.0842021724855e-18	0.0377010820627358	-2.16840434497101e-18	0.00657591850653708	1.73472347597681e-18	1.73472347597681e-18	-0.0541825467743718	-0.0918675063907995	0	-3.46944695195361e-18	3.46944695195361e-18	-1.73472347597681e-18	0.0294360125367397	4.33680868994202e-18	-3.46944695195361e-18	3.46944695195361e-18	0	0	1.73472347597681e-18	0	-8.67361737988404e-19	0	0	4.33680868994202e-19	-2.60208521396521e-18	-2.38524477946811e-18	0	-4.33680868994202e-18	0	-0.0174763734706421	2.60208521396521e-18	-0.00926548570930052	3.46944695195361e-18	3.46944695195361e-18	0	8.67361737988404e-19	1.73472347597681e-18	0	0	0	-8.67361737988404e-19	0	-8.67361737988404e-19	0.00817925958101583	4.33680868994202e-19	3.46944695195361e-18	7.80625564189563e-18	2.24971950790742e-18	-6.93889390390723e-18	-0.0355983818062369	2.60208521396521e-18	-2.71050543121376e-20	0	-0.0438668206791342	4.33680868994202e-19	-8.67361737988404e-19	0	-4.33680868994202e-19	8.67361737988404e-19	-6.07153216591882e-18	-8.67361737988404e-19	-0.0394489081392722	1.73472347597681e-18	-0.0549865376420715	0	-4.33680868994202e-19	4.33680868994202e-19	0	0	0	6.93889390390723e-18	-0.0158612669150111	0.0141107189378466	-1.73472347597681e-18	0	0.00089922106298853	3.03576608295941e-18	0.0173097290496714	4.33680868994202e-19	-1.09504419421036e-17	-8.67361737988404e-19	0	1.0842021724855e-18	-0.0229912834814704	-0.0397556667228256	1.25360876193636e-18	-6.93889390390723e-18	-1.73472347597681e-18	-1.73472347597681e-18	-8.67361737988404e-19	8.67361737988404e-19	-0.0310745653692648	1.73472347597681e-18	-2.16840434497101e-19	2.38524477946811e-18	-5.42101086242752e-18	0	0	0	0.0318475059986996	0	2.16840434497101e-19	-8.67361737988404e-19	-8.67361737988404e-19	0	0	3.46944695195361e-18	4.33680868994202e-18	0	6.50521303491303e-19	1.73472347597681e-18	1.19262238973405e-17	-5.42101086242752e-19	-6.93889390390723e-18	-0.034656155995351	0.0497516739105074	0	0	-1.51788304147971e-18	-8.13151629364128e-19	0	0	-0.0115336776114937	2.27682456221956e-18	1.0842021724855e-19	0	0	0	-1.73472347597681e-18	0	1.30104260698261e-18	0	-4.33680868994202e-19	0.00703720696066326	3.46944695195361e-18	-8.67361737988404e-19	0	-0.0506971477995561	2.16840434497101e-19	0	3.46944695195361e-18	0	0.0192054614965985	4.33680868994202e-19	0	0.00576587426284678	0	1.73472347597681e-18	-0.0274994118856057	-0.0391048682007175	-0.0997153467066404	4.33680868994202e-19	-2.76471553983804e-18	6.93889390390723e-18	0.0476295043009317	-8.67361737988404e-19	-0.189012758822987	2.60208521396521e-18	1.73472347597681e-18	6.07153216591882e-18	-2.16840434497101e-18	-0.0273728272525124	1.73472347597681e-18	2.60208521396521e-18	-1.73472347597681e-18	0	8.67361737988404e-19	-1.73472347597681e-18	-3.46944695195361e-18	-1.73472347597681e-18	0.00521410696886994	0	-4.33680868994202e-18	-8.67361737988404e-19	-2.49366499671666e-18	1.73472347597681e-18	-4.33680868994202e-19	8.67361737988404e-19	0	0	0	0	0	3.46944695195361e-18	-6.50521303491303e-19	1.10588621593521e-17	-3.25260651745651e-18	-3.46944695195361e-18	1.99899775552015e-19	-3.46944695195361e-18	-0.0299456843789143	0.0366089029303788	-1.73472347597681e-18	-0.00995912055001257	0.0204231175570851	-5.20417042793042e-18	6.50521303491303e-19	0	-0.000265889454920509	-2.16840434497101e-18	-1.73472347597681e-18	0.00339674053050468	3.46944695195361e-18	-1.73472347597681e-18	0	0.0140907194698848	1.38777878078145e-17	-1.73472347597681e-18	-6.39679281766448e-18	1.73472347597681e-18	0	0	-4.77048955893622e-18	0	0	-0.0247991566473866	-1.73472347597681e-18	0	6.07153216591882e-18	1.84314369322536e-18	1.73472347597681e-18	-3.46944695195361e-18	-0.0148914125447394	1.73472347597681e-18	0	8.67361737988404e-19	-3.03576608295941e-18	1.30104260698261e-18	1.30104260698261e-18	8.67361737988404e-19	0	6.93889390390723e-18	-2.60208521396521e-18	-1.83636742964732e-18	0	-8.67361737988404e-19	-1.73472347597681e-18	0	5.42101086242752e-19	0	6.93889390390723e-18	-4.33680868994202e-19	1.73472347597681e-18	3.46944695195361e-18	-3.46944695195361e-18	0	-0.0546016072494242	0.00862315425482912	1.95156391047391e-18	0	-8.67361737988404e-19	-1.0842021724855e-18	-0.0186464043142671	-1.73472347597681e-18	-0.0119436464338258	0	-6.07153216591882e-18	-7.45388993583784e-19	-4.55364912443912e-18	-1.73472347597681e-18	0	2.81892564846231e-18	0	1.30104260698261e-18	3.03576608295941e-18	0	1.73472347597681e-18	0	0	0	2.16840434497101e-19	1.12757025938492e-17	0	7.80625564189563e-18	-4.33680868994202e-19	3.46944695195361e-18	-2.22261445359528e-18	8.67361737988404e-19	4.33680868994202e-19	0	-8.67361737988404e-19	-2.38524477946811e-18	-0.0202459273739865	-1.73472347597681e-18	6.93889390390723e-18	1.73472347597681e-18	-1.73472347597681e-18	-8.67361737988404e-18	0	4.33680868994202e-18	0	2.60208521396521e-18	0	0	-6.93889390390723e-18	-2.60208521396521e-18	-3.46944695195361e-18	-0.10201649496024	2.87313575708659e-18	4.33680868994202e-19	1.73472347597681e-18	4.33680868994202e-19	-8.67361737988404e-19	0	0	-3.46944695195361e-18	0	0	0	8.67361737988404e-19	-8.67361737988404e-19	0	0	3.46944695195361e-18	2.54787510534094e-18	-1.73472347597681e-18	0	0	2.53703308361608e-17	0	0	-8.67361737988404e-19	0	3.68628738645072e-18	1.04083408558608e-17	8.67361737988404e-19	2.60208521396521e-18	0	3.46944695195361e-18	1.73472347597681e-18	0.0284062565326567	1.30104260698261e-18	-1.73472347597681e-18	-0.0292386800798661	0	0	4.33680868994202e-19	1.73472347597681e-18	1.73472347597681e-18	-6.93889390390723e-18	8.67361737988404e-19	0	2.60208521396521e-18	-0.0144666718879854	5.85469173142172e-18	-1.73472347597681e-18	0	-5.20417042793042e-18	0	0	1.40946282423116e-18	4.33680868994202e-19	-1.38777878078145e-17	-1.73472347597681e-18	1.73472347597681e-18	0	-6.50521303491303e-19	2.77555756156289e-17	-1.73472347597681e-18	0	-0.0034578642171857	-2.16840434497101e-18	-1.73472347597681e-18	0	3.90312782094782e-18	2.11419423634673e-18	-3.46944695195361e-18	0.0867664529653687	8.67361737988404e-19	-4.33680868994202e-19	0	4.33680868994202e-18	2.16840434497101e-19	0	-0.0130717268120231	3.25260651745651e-19	0	3.46944695195361e-18	-0.00244750216390174	0	2.60208521396521e-18	-0.0384841357124656	-8.67361737988404e-19	0.126654552905009	0	3.46944695195361e-18	0.0379833118952803	-0.0433029370356805	2.60208521396521e-18	0	-1.73472347597681e-18	0	3.46944695195361e-18	-1.73472347597681e-18	0	6.93889390390723e-18	1.73472347597681e-18	3.25260651745651e-19	0.000355322704698	0	0.0111589445568836	0	-4.33680868994202e-19	-1.73472347597681e-18	-1.73472347597681e-18	-1.73472347597681e-18	-3.46944695195361e-18	3.03576608295941e-18	0	-0.0164594211541283	1.73472347597681e-18	-3.46944695195361e-18	0	-1.73472347597681e-18	-0.00619413998321588	3.46944695195361e-18	-0.0331067529085491	-0.0125117506480475	0	1.73472347597681e-18	0	-1.73472347597681e-18	0.0324142547398615	0	0	1.73472347597681e-18	-0.0361501378678879	0	-5.85469173142172e-18	0	2.60208521396521e-18	-4.33680868994202e-18	-2.38524477946811e-18	-5.20417042793042e-18	0	-8.67361737988404e-19	3.46944695195361e-18	-3.46944695195361e-18	0	-8.67361737988404e-19	0	0	2.16840434497101e-18	-1.73472347597681e-18	0	0	-6.93889390390723e-18	6.07153216591882e-18	0	1.73472347597681e-18	-3.46944695195361e-18	1.73472347597681e-18	0	0	1.73472347597681e-18	1.73472347597681e-18	-8.67361737988404e-19	4.33680868994202e-19	2.38524477946811e-18	2.60208521396521e-18	6.93889390390723e-18	3.46944695195361e-18	4.33680868994202e-19	3.03576608295941e-18	0	4.33680868994202e-18	-4.33680868994202e-19	1.73472347597681e-18	0	-4.33680868994202e-19	-8.67361737988404e-18	5.63785129692462e-18	-0.0181460208848191	-1.73472347597681e-18	0	0	-0.0170583733913407	-0.0319272517720373	-1.30104260698261e-18	-2.16840434497101e-18	2.16840434497101e-19	0	-1.30104260698261e-18	-1.73472347597681e-18	2.60208521396521e-18	0	0	-3.25260651745651e-19	0	1.73472347597681e-18	0	1.73472347597681e-18	0	0	-1.73472347597681e-18	1.30104260698261e-18	1.73472347597681e-18	-1.30104260698261e-18	-1.73472347597681e-18	-8.67361737988404e-19	8.67361737988404e-19	-2.60208521396521e-18	1.73472347597681e-18	2.60208521396521e-18	-2.60208521396521e-18	0.0401006549271175	1.73472347597681e-18	0.00867153253366709	-1.73472347597681e-18	5.20417042793042e-18	0	2.16840434497101e-19	3.25260651745651e-19	3.46944695195361e-18	0	0	-0.103699003255787	3.46944695195361e-18	0	-8.67361737988404e-19	-0.000782975023596894	-0.0173442471396402	0	8.67361737988404e-19	2.16840434497101e-18	-0.00412058506333352	-3.46944695195361e-18	1.73472347597681e-18	-6.50521303491303e-19	-4.33680868994202e-19	-1.73472347597681e-18	2.16840434497101e-19	-2.38524477946811e-18	0	-2.49366499671666e-18	0	-1.73472347597681e-18	0	-3.46944695195361e-18	8.67361737988404e-19	-4.33680868994202e-19	-1.73472347597681e-18	-8.67361737988404e-19	-0.0212597308693401	0	0	0	-0.0682182511444942	8.67361737988404e-19	1.0842021724855e-18	1.73472347597681e-18	0	0	0	0	0	-1.73472347597681e-18	-5.20417042793042e-18	0	2.60208521396521e-18	-8.67361737988404e-19	0	8.67361737988404e-19	-1.73472347597681e-18	0	0	-5.20417042793042e-18	0	3.46944695195361e-18	-0.0494505600441571	-5.20417042793042e-18	-3.19839640883224e-18	1.73472347597681e-18	0	0.0010442696112876	-1.73472347597681e-18	8.67361737988404e-19	-5.55111512312578e-17	8.67361737988404e-19	-4.33680868994202e-19	1.73472347597681e-18	1.73472347597681e-18	3.25260651745651e-19	1.13841228110978e-18	3.46944695195361e-18	-0.0745464184625479	3.46944695195361e-18	2.60208521396521e-18	-8.67361737988404e-19	1.89735380184963e-18	-8.67361737988404e-19	0	-5.20417042793042e-18	0.00283531509580667	-8.67361737988404e-19	1.73472347597681e-18	6.93889390390723e-18	0	-1.73472347597681e-18	-3.46944695195361e-18	-8.67361737988404e-19	0	0	8.67361737988404e-19	0	-1.84314369322536e-18	1.73472347597681e-18	0	3.30681662608079e-18	-8.67361737988404e-19	-8.67361737988404e-19	3.46944695195361e-18	2.79182059415017e-18	8.67361737988404e-18	4.33680868994202e-19	3.03576608295941e-18	1.38777878078145e-17	2.16840434497101e-19	-2.16840434497101e-19	-5.42101086242752e-20	6.07153216591882e-18	0	0	0	3.03576608295941e-18	0	-4.33680868994202e-18	-0.0541147372265609	3.46944695195361e-18	0	5.20417042793042e-18	-1.73472347597681e-18	1.73472347597681e-18	3.46944695195361e-18	1.73472347597681e-18	-0.0187070445643905	0.0228502688685271	2.24971950790742e-18	0.0117537556170139	1.73472347597681e-18	0	5.20417042793042e-18	0	3.46944695195361e-18	3.46944695195361e-18	-0.110882513156284	0	0	-0.02969361314074	-2.38524477946811e-18	0	-3.46944695195361e-18	4.55364912443912e-18	-1.30104260698261e-18	8.67361737988404e-19	0	0	0	8.67361737988404e-19	-1.73472347597681e-18	-3.46944695195361e-18	-0.0176714981290539	0	1.62630325872826e-18	-8.67361737988404e-19	1.62630325872826e-19	0	0	0	1.73472347597681e-18	0	-2.71050543121376e-19	2.60208521396521e-18	1.73472347597681e-18	-1.68051336735253e-18	-8.67361737988404e-19	-6.50521303491303e-19	0	-0.0337341537859557	0	3.13741003662993e-18	-1.73472347597681e-18	-2.81892564846231e-18	-1.04083408558608e-17	0	-2.16840434497101e-19	2.87313575708659e-18	8.67361737988404e-19	5.42101086242752e-20	2.60208521396521e-18	0	-0.118628344034674	8.67361737988404e-19	1.73472347597681e-18	-8.67361737988404e-19	-1.73472347597681e-18	-6.93889390390723e-18	0.020156350350224	-3.03576608295941e-18	3.46944695195361e-18	3.36102673470506e-18	-3.03576608295941e-18	1.73472347597681e-18	4.33680868994202e-19	4.07931067397671e-18	4.33680868994202e-19	0	-3.46944695195361e-18	5.63785129692462e-18	-3.46944695195361e-18	-1.04083408558608e-17	0	-1.73472347597681e-18	0	0	-3.90312782094782e-18	0	-0.0170540518162586	0	-0.00793587485812433	-8.67361737988404e-19	-0.0116783026914763	0	-1.21430643318376e-17	2.60208521396521e-18	-0.00863964325904873	-1.73472347597681e-18	0	-3.25260651745651e-19	4.33680868994202e-19	0	-0.0893754198090213	-6.93889390390723e-18	0	0.0356836281112889	-0.0383660436575667	1.73472347597681e-18	6.93889390390723e-18	1.73472347597681e-18	2.60208521396521e-18	0	0	0	-1.73472347597681e-18	-1.73472347597681e-18	-8.67361737988404e-19	-0.0345169846258956	2.60208521396521e-18	-2.60208521396521e-18	0	-0.0427972322876716	1.73472347597681e-18	5.14996031930615e-19	-2.16840434497101e-19	-4.33680868994202e-19	0.0302802618434447	0	-1.30104260698261e-18	-8.67361737988404e-19	1.73472347597681e-18	8.67361737988404e-19	-3.46944695195361e-18	-0.0213869986773677	4.77048955893622e-18	3.14418630020796e-18	-0.0213809146669824	0	0	1.19262238973405e-18	8.67361737988404e-19	-0.0664107692862401	1.30104260698261e-18	1.0842021724855e-18	2.60208521396521e-18	0	-0.0563884349909073	1.73472347597681e-18	3.46944695195361e-18	1.73472347597681e-18	0	8.67361737988404e-19	-3.46944695195361e-18	1.73472347597681e-18	0	1.73472347597681e-18	5.63785129692462e-18	0	-3.46944695195361e-18	0	-1.30104260698261e-18	-4.33680868994202e-19	-0.0187223515691103	0	2.60208521396521e-18	0	1.89735380184963e-19	6.50521303491303e-19	8.67361737988404e-19	-1.73472347597681e-18	3.46944695195361e-18	-5.20417042793042e-18	3.46944695195361e-18	-1.73472347597681e-18	0	0	-3.46944695195361e-18	4.01154803819637e-18	6.50521303491303e-19	0	-1.73472347597681e-18	-1.04083408558608e-17	0	-8.67361737988404e-19	0	3.46944695195361e-18	-8.67361737988404e-19	1.84314369322536e-18	0	5.20417042793042e-18	1.73472347597681e-18	3.46944695195361e-18	0	3.46944695195361e-18	4.33680868994202e-18	1.30104260698261e-18	0	1.73472347597681e-18	8.67361737988404e-19	3.46944695195361e-18	0	0	-0.036833942395171	-0.0785569359165544	0	-8.67361737988404e-19	0	0	-1.12757025938492e-17	-8.13151629364128e-19	4.33680868994202e-19	5.20417042793042e-18	8.67361737988404e-19	1.73472347597681e-18	0	-0.0118045170325014	0	8.67361737988404e-19	4.33680868994202e-18	-0.00535442809428415	0	0	-1.73472347597681e-18	0	1.73472347597681e-18	-1.0842021724855e-19	0	5.20417042793042e-18	-2.60208521396521e-18	2.60208521396521e-18	-0.0229029867684407	-5.42101086242752e-18	-6.93889390390723e-18	-0.0220727394103337	4.33680868994202e-18	3.46944695195361e-18	0	3.59141969635823e-18	0	-8.67361737988404e-19	4.33680868994202e-18	0	-1.73472347597681e-18	0	-3.46944695195361e-18	8.67361737988404e-19	-4.77048955893622e-18	-1.30104260698261e-18	-2.16840434497101e-19	1.73472347597681e-18	-0.0197096310646802	8.67361737988404e-19	-8.67361737988404e-19	2.16840434497101e-18	0.0475349175066863	3.19839640883224e-18	0	2.60208521396521e-18	4.77048955893622e-18	1.73472347597681e-18	1.73472347597681e-18	0	0	-8.67361737988404e-19	-1.38777878078145e-17	2.77555756156289e-17	-0.0320887005231926	0	-1.73472347597681e-18	2.60208521396521e-18	3.46944695195361e-18	0.00861259098691369	-8.67361737988404e-18	0	-0.0972293403197034	0	0	-0.00938102315690941	0	2.60208521396521e-18	-8.67361737988404e-19	1.30104260698261e-18	0.00773026195627929	-8.67361737988404e-19	-4.33680868994202e-18	4.98732999343332e-18	1.51788304147971e-18	-0.00148475669520454	2.16840434497101e-19	1.73472347597681e-18	-2.16840434497101e-19	-8.67361737988404e-19	-8.67361737988404e-19	0	0	-2.60208521396521e-18	8.67361737988404e-19	-3.68628738645072e-18	-8.67361737988404e-19	-0.0373755586955414	0	8.67361737988404e-19	-2.60208521396521e-18	0	0	-1.73472347597681e-18	-0.0443885218544612	-0.0271214929306212	0	6.93889390390723e-18	-3.46944695195361e-18	0	0	0	2.60208521396521e-18	-2.60208521396521e-18	-0.00377722148557691	0	-1.73472347597681e-18	0	-8.67361737988404e-19	2.60208521396521e-18	1.0842021724855e-19	0	3.46944695195361e-18	0	6.93889390390723e-18	-8.67361737988404e-19	0	-0.00809791370572647	8.67361737988404e-19	-2.60208521396521e-18	-8.67361737988404e-19	-0.0498815860238951	-0.00207812073553687	-1.73472347597681e-18	0	-1.73472347597681e-18	-6.93889390390723e-18	-4.74338450462408e-19	-1.73472347597681e-18	-1.73472347597681e-18	3.46944695195361e-18	-1.73472347597681e-18	0	1.73472347597681e-18	0.0141058928444816	-3.46944695195361e-18	0	3.46944695195361e-18	-1.30104260698261e-18	2.16840434497101e-19	0.0364971112516262	-3.46944695195361e-18	-4.01154803819637e-18	0	-3.03576608295941e-18	-1.73472347597681e-18	0	-0.0119287364731957	8.67361737988404e-19	-1.26885535498694e-18	0	0.0183797614526568	-1.30104260698261e-18	0	-3.46944695195361e-18	0.033052544637771	1.73472347597681e-18	1.73472347597681e-18	0	-0.000355904419320496	-0.0275187395525711	8.67361737988404e-19	0	0.0553548213173295	-8.67361737988404e-19	1.0842021724855e-18	0.0199054389160705	1.40946282423116e-18	-2.16840434497101e-18	-8.67361737988404e-19	-2.16840434497101e-18	-1.73472347597681e-18	2.60208521396521e-18	0.0506872293748383	0	1.73472347597681e-17	-0.00323837672354649	0	1.0842021724855e-19	8.67361737988404e-19	1.0842021724855e-19	-6.93889390390723e-18	-1.73472347597681e-18	0	0	-2.16840434497101e-18	0	3.46944695195361e-18	0	0	0	-1.30104260698261e-18	0	0.0619730046029881	0	-0.017740693169629	-4.33680868994202e-19	-8.67361737988404e-19	-0.0480235079637841	-4.33680868994202e-19	-5.20417042793042e-18	-3.46944695195361e-18	4.33680868994202e-19	-8.67361737988404e-19	-2.60208521396521e-18	0	-1.73472347597681e-18	4.33680868994202e-18	0	1.73472347597681e-18	8.67361737988404e-19	6.93889390390723e-18	0.0211481306166043	-8.67361737988404e-19	0	8.67361737988404e-19	-8.67361737988404e-18	-3.46944695195361e-18	-8.67361737988404e-19	0	-8.67361737988404e-19	1.51788304147971e-18	1.30104260698261e-18	1.73472347597681e-18	-1.73472347597681e-18	0	-1.51788304147971e-18	7.04731412115578e-19	0	0	0	-0.0181284037740503	8.67361737988404e-19	-5.42101086242752e-20	0	-0.0122638245924489	3.46944695195361e-18	1.73472347597681e-18	0	-1.73472347597681e-18	0	0	-8.67361737988404e-19	1.73472347597681e-18	-3.46944695195361e-18	-6.93889390390723e-18	4.33680868994202e-19	8.67361737988404e-19	-1.73472347597681e-18	2.16840434497101e-19	3.46944695195361e-18	0	0	0	0	-1.95156391047391e-18	-4.33680868994202e-18	5.63785129692462e-18	-5.55653613398821e-19	0	0	3.46944695195361e-18	-8.67361737988404e-19	8.67361737988404e-19	-3.46944695195361e-18	-1.73472347597681e-18	-8.67361737988404e-19	0	0	0	1.30104260698261e-18	0	-3.90312782094782e-18	-8.67361737988404e-19	0.0097892417538174	-1.73472347597681e-18	-9.21571846612679e-19	-0.0845554103962153	8.67361737988404e-19	8.67361737988404e-19	8.67361737988404e-19	8.67361737988404e-19	-0.0723355216494815	0	0	6.93889390390723e-18	9.75781955236954e-19	-5.20417042793042e-18	-0.0167776283971909	-4.77048955893622e-18	-6.93889390390723e-18	1.0842021724855e-18	-3.46944695195361e-18	-1.73472347597681e-18	-1.73472347597681e-18	3.46944695195361e-18	-1.73472347597681e-18	6.93889390390723e-18	1.73472347597681e-18	0	-3.46944695195361e-18	0	1.51788304147971e-18	0	-8.67361737988404e-19	0	0.018662661135099	8.67361737988404e-19	8.67361737988404e-19	0	6.50521303491303e-19	0	-1.73472347597681e-18	3.46944695195361e-18	5.63785129692462e-18	0	2.16840434497101e-18	-0.00838960203349742	1.73472347597681e-18	0	-1.73472347597681e-18	1.73472347597681e-18	0	-8.67361737988404e-19	8.67361737988404e-18	5.20417042793042e-18	-4.33680868994202e-19	-8.67361737988404e-19	1.73472347597681e-18	1.73472347597681e-18	-3.03576608295941e-18	-2.16840434497101e-18	0	2.16840434497101e-19	0.0249156844473135	-1.1418004128988e-18	4.33680868994202e-19	0	-0.000224247163606806	0	3.46944695195361e-18	2.24971950790742e-18	8.67361737988404e-19	-1.73472347597681e-18	-2.05998412772246e-18	1.73472347597681e-18	1.73472347597681e-18	0	1.30104260698261e-18	6.28837260041593e-18	5.20417042793042e-18	-1.73472347597681e-18	-3.46944695195361e-18	0	-3.46944695195361e-18	-5.63785129692462e-18	8.67361737988404e-19	1.38777878078145e-17	-3.46944695195361e-18	0	0.0158424497479116	-1.73472347597681e-18	4.44522890719057e-18	0	0	0.0090284156852245	-1.73472347597681e-18	-3.46944695195361e-18	5.63785129692462e-18	0	0	0.00557005317611046	0	-8.67361737988404e-19	1.0842021724855e-19	-8.67361737988404e-19	0	-4.33680868994202e-19	-1.73472347597681e-18	-0.0486581858570233	0.0133276829945836	-3.90312782094782e-18	0	-0.00419464862744989	8.67361737988404e-19	0	8.67361737988404e-19	6.93889390390723e-18	0	-1.73472347597681e-18	1.73472347597681e-18	-0.00855590883017515	8.67361737988404e-19	-8.67361737988404e-19	-4.11996825544492e-18	-1.0842021724855e-18	0	-1.73472347597681e-18	0	-1.73472347597681e-18	0	8.67361737988404e-19	0	0.0125049882058011	0	0	0	-0.00037109326122628	-3.46944695195361e-18	-5.20417042793042e-18	0	0	0	-3.46944695195361e-18	0	0	8.67361737988404e-19	0	-3.46944695195361e-18	-2.00577401909818e-18	-1.73472347597681e-18	0	-8.67361737988404e-19	0	0	1.73472347597681e-18	-5.42101086242752e-20	-3.46944695195361e-18	0	-3.46944695195361e-18	-0.0436433644341989	0	1.73472347597681e-18	-8.67361737988404e-19	-1.73472347597681e-18	0	8.67361737988404e-19	8.67361737988404e-19	2.21922632180627e-18	0	0	0	0	-4.33680868994202e-19	1.73472347597681e-18	0.0721931877609808	-7.80625564189563e-18	0	-8.67361737988404e-19	-0.0977416371742833	8.67361737988404e-19	0.0154612224120759	0	0	1.84314369322536e-18	8.67361737988404e-19	-3.46944695195361e-18	0	-2.60208521396521e-18	4.33680868994202e-19	0	2.16840434497101e-19	-5.20417042793042e-18	0	4.33680868994202e-19	1.73472347597681e-18	-5.14996031930615e-19	2.16840434497101e-18	8.67361737988404e-19	-5.42101086242752e-20	-1.73472347597681e-18	-2.16840434497101e-18	-6.07153216591882e-18	-1.73472347597681e-18	8.67361737988404e-19	0	0	4.33680868994202e-19	0	0	-0.0122088788719292	0.000646043661262641	3.65918233213858e-19	0	2.16840434497101e-18	2.60208521396521e-18	-0.113010239380991	0	0	0	8.67361737988404e-19	-3.25260651745651e-18	0.0194084381220139	0	9.75781955236954e-19	1.73472347597681e-18	-2.60208521396521e-18	3.46944695195361e-18	-6.93889390390723e-18	6.50521303491303e-19	0	0	-6.93889390390723e-18	0	-0.0208611743734247	-3.46944695195361e-18	0	0	0	-7.03376159399971e-18	-1.51788304147971e-18	0	1.73472347597681e-18	0	4.33680868994202e-18	-1.0842021724855e-18	-1.30104260698261e-18	-2.60208521396521e-18	5.20417042793042e-18	3.25260651745651e-18	2.77555756156289e-17	-0.0958088331568979	-2.16840434497101e-19	-1.73472347597681e-18	0	-1.73472347597681e-18	3.68628738645072e-18	3.46944695195361e-18	3.90312782094782e-18	0	-3.90312782094782e-18	1.73472347597681e-18	-1.73472347597681e-18	-8.67361737988404e-19	-0.0453307457675331	-0.0250053452353131	3.46944695195361e-18	6.93889390390723e-18	0	0	-1.14383329197221e-17	-1.73472347597681e-18	0.0187483051589998	0	3.46944695195361e-18	-1.73472347597681e-18	2.60208521396521e-18	-1.0842021724855e-18	8.67361737988404e-19	1.0842021724855e-18	0	-4.33680868994202e-18	0	1.84314369322536e-18	-0.0230332608025635	-0.0252074955412855	1.19262238973405e-18	1.51788304147971e-18	0.0252788234600065	0.0198890522674732	0.036081692307665	-9.75781955236954e-19	-4.33680868994202e-19	5.20417042793042e-18	7.37257477290143e-18	-1.73472347597681e-18	2.60208521396521e-18	0	1.73472347597681e-18	-1.73472347597681e-18	-4.33680868994202e-19	4.33680868994202e-19	1.51788304147971e-18	-3.46944695195361e-18	8.67361737988404e-19	3.46944695195361e-18	-1.62630325872826e-18	-0.000530580115767426	0	0.055331208498155	-2.60208521396521e-18	4.87890977618477e-19	-0.0313752039426525	8.67361737988404e-19	-2.81892564846231e-18	-1.73472347597681e-18	1.30104260698261e-18	-0.0277130262204826	-8.67361737988404e-19	2.60208521396521e-18	3.90312782094782e-18	0.0418602785910629	-1.73472347597681e-18	1.73472347597681e-18	1.73472347597681e-18	-2.60208521396521e-18	0	-0.0214169840556858	0	-6.93889390390723e-18	-4.33680868994202e-19	0	0	0	5.20417042793042e-18	-0.0618824833014391	-4.33680868994202e-19	0	3.46944695195361e-18	8.67361737988404e-19	-1.73472347597681e-18	0	-0.0680431752063366	-5.20417042793042e-18	-8.67361737988404e-19	-0.0145574190050029	-2.60208521396521e-18	3.46944695195361e-18	0.0267870410313961	-2.92734586571086e-18	-3.46944695195361e-18	-4.33680868994202e-19	5.20417042793042e-18	-1.73472347597681e-18	-0.0328522346747988	0	-1.73472347597681e-18	-1.73472347597681e-18	-0.00716136066414508	-8.67361737988404e-19	-3.46944695195361e-18	2.81892564846231e-18	1.73472347597681e-18	0	3.46944695195361e-18	1.73472347597681e-18	3.25260651745651e-19	0	0	-1.30104260698261e-18	0	4.33680868994202e-19	8.67361737988404e-19	1.73472347597681e-18	0	-8.67361737988404e-19	-3.46944695195361e-18	-1.73472347597681e-18	4.33680868994202e-18	0	0	0	-3.46944695195361e-18	-2.16840434497101e-19	0	0.00439255513211162	8.67361737988404e-19	-0.00397871185345389	8.67361737988404e-19	0	-1.73472347597681e-18	-0.0366589560000387	3.46944695195361e-18	0	-2.60208521396521e-18	0	-1.73472347597681e-18	-4.33680868994202e-19	0	3.46944695195361e-18	0	-6.93889390390723e-18	-3.46944695195361e-18	6.07153216591882e-18	7.80625564189563e-18	-2.16840434497101e-18	0	8.67361737988404e-19	1.0842021724855e-18	0	0	-1.73472347597681e-18	-1.73472347597681e-18	1.73472347597681e-18	0	-0.0359287130158604	-1.73472347597681e-18	-4.33680868994202e-19	0	0	0	-5.55111512312578e-17	0	-1.73472347597681e-18	-2.27682456221956e-18	0.0143792085445299	-1.19262238973405e-18	0	8.67361737988404e-19	-8.67361737988404e-19	5.52943107967607e-18	1.73472347597681e-18	0	0	4.33680868994202e-19	0	0.00513395837875202	-1.30104260698261e-18	0.091582052607516	0	-2.77555756156289e-17	2.60208521396521e-18	4.33680868994202e-19	0	1.38777878078145e-17	0	-6.93889390390723e-18	0	1.73472347597681e-18	0	3.46944695195361e-18	-0.0186964648247132	-8.67361737988404e-19	0	4.33680868994202e-19	-0.0392224775895152	-8.67361737988404e-19	0	-1.73472347597681e-18	-4.33680868994202e-19	6.07153216591882e-18	1.73472347597681e-18	0	0	0	1.73472347597681e-18	0	-1.30104260698261e-18	-3.46944695195361e-18	3.46944695195361e-18	0	8.67361737988404e-19	-1.73472347597681e-18	0	0	3.46944695195361e-18	3.46944695195361e-18	-6.50521303491303e-18	-8.67361737988404e-19	6.50521303491303e-19	-0.00657253254077014	-3.46944695195361e-18	2.60208521396521e-18	0.0127357356589147	0	0	0	8.67361737988404e-19	-4.33680868994202e-19	-6.93889390390723e-18	3.46944695195361e-18	0	0	3.46944695195361e-18	0	1.73472347597681e-18	-8.67361737988404e-19	-3.46944695195361e-18	0	8.67361737988404e-19	9.54097911787244e-18	3.46944695195361e-18	-6.93889390390723e-18	5.20417042793042e-18	3.46944695195361e-18	-5.20417042793042e-18	-5.20417042793042e-18	0	0	3.46944695195361e-18	0.0242559269423653	-3.46944695195361e-18	-0.0257564614909567	-1.73472347597681e-18	-1.01915004213637e-17	-4.33680868994202e-19	0	0	1.73472347597681e-18	8.67361737988404e-19	-4.87890977618477e-19	-4.33680868994202e-19	8.67361737988404e-19	0	2.60208521396521e-18	3.46944695195361e-18	1.73472347597681e-18	0	0	0	0.00260073466724198	0	-4.87890977618477e-18	-8.67361737988404e-19	0	1.73472347597681e-18	1.0842021724855e-18	0	-1.73472347597681e-18	4.33680868994202e-18	3.03576608295941e-18	-1.30104260698261e-18	8.67361737988404e-19	0	1.73472347597681e-18	-1.73472347597681e-18	-6.07153216591882e-18	0.00715794890133177	0	2.60208521396521e-18	0.0112833661866539	0.0311524688324067	0	3.46944695195361e-18	2.60208521396521e-18	0	2.16840434497101e-18	0	0	8.67361737988404e-19	8.67361737988404e-19	0	0	0	0	-1.73472347597681e-18	8.67361737988404e-19	6.07153216591882e-18	1.38777878078145e-17	-8.67361737988404e-18	-1.73472347597681e-18	-0.0148946751490734	1.73472347597681e-18	0	0	-2.60208521396521e-18	-1.73472347597681e-18	-0.0636815204350831	0	1.73472347597681e-18	0	-8.67361737988404e-19	1.51788304147971e-18	0.0451300548678144	0	-1.38777878078145e-17	2.60208521396521e-18	-3.46944695195361e-18	0	0	8.67361737988404e-19	0	0	0	1.35525271560688e-18	0	0	0	0	0	-2.60208521396521e-18	-4.33680868994202e-19	-3.46944695195361e-18	0	-2.16840434497101e-19	0	-4.11996825544492e-18	-3.46944695195361e-18	8.67361737988404e-19	2.05998412772246e-18	-3.25260651745651e-19	5.42101086242752e-20	2.60208521396521e-18	1.73472347597681e-18	3.46944695195361e-18	-5.42101086242752e-19	-1.73472347597681e-18	4.33680868994202e-19	8.67361737988404e-18	0	0	1.38777878078145e-17	2.16840434497101e-19	0	-8.67361737988404e-19	8.67361737988404e-19	3.46944695195361e-18	-1.84314369322536e-18	3.46944695195361e-18	-4.33680868994202e-19	8.67361737988404e-19	-0.00410684213551957	-1.73472347597681e-18	0	-6.93889390390723e-18	-1.73472347597681e-18	1.30104260698261e-18	6.93889390390723e-18	-1.30104260698261e-18	3.46944695195361e-18	4.33680868994202e-19	0	0	0	4.33680868994202e-19	-1.73472347597681e-18	0	-4.33680868994202e-19	0	-0.0027090663691323	-1.00288700954909e-18	3.46944695195361e-18	-0.00192951843700165	4.33680868994202e-19	0.015629585776295	3.46944695195361e-18	0	-1.73472347597681e-18	4.33680868994202e-18	0	5.20417042793042e-18	3.46944695195361e-18	-3.46944695195361e-18	-4.33680868994202e-18	3.25260651745651e-19	-8.67361737988404e-19	-1.73472347597681e-18	0	0	2.16840434497101e-19	8.67361737988404e-19	-8.13151629364128e-19	-1.73472347597681e-18	1.30104260698261e-18	-8.67361737988404e-19	-1.73472347597681e-18	-1.73472347597681e-18	-0.0335281020968471	-8.67361737988404e-19	-3.46944695195361e-18	0	0	0	-3.46944695195361e-18	-8.67361737988404e-19	-0.0232959648798922	2.60208521396521e-18	-0.0349770718616473	1.73472347597681e-18	1.73472347597681e-18	0	1.73472347597681e-18	-4.33680868994202e-18	-4.33680868994202e-19	0	-3.46944695195361e-18	-1.73472347597681e-18	0	8.67361737988404e-19	-4.77048955893622e-18	-2.60208521396521e-18	-5.14996031930615e-19	-8.67361737988404e-19	-8.67361737988404e-19	5.20417042793042e-18	3.03576608295941e-18	2.60208521396521e-18	-1.73472347597681e-18	-7.37257477290143e-18	0	-8.67361737988404e-19	0	1.0842021724855e-17	-0.0283823534722817	-1.73472347597681e-18	-1.73472347597681e-18	0	8.67361737988404e-19	0	-1.73472347597681e-18	-1.73472347597681e-18	-3.46944695195361e-18	-8.67361737988404e-19	1.04083408558608e-17	0	-0.0696065493083941	1.73472347597681e-18	0	-8.67361737988404e-19	0	-3.46944695195361e-18	-8.40256683676266e-19	-4.01154803819637e-18	3.46944695195361e-18	0	0	-4.26904605416167e-18	0.0080426927460478	-3.46944695195361e-18	0	-3.46944695195361e-18	-8.67361737988404e-19	0	1.73472347597681e-18	8.67361737988404e-19	1.73472347597681e-18	1.73472347597681e-18	-1.04083408558608e-17	8.67361737988404e-19	0	0	-0.0374711219085857	-1.73472347597681e-18	-2.16840434497101e-18	1.30104260698261e-18	0	0	0	0	3.25260651745651e-19	-1.95156391047391e-18	1.73472347597681e-18	0	4.33680868994202e-19	4.22838847269347e-18	0	6.93889390390723e-18	-5.20417042793042e-18	0	-6.50521303491303e-19	8.67361737988404e-19	-1.0842021724855e-18	1.73472347597681e-18	-8.67361737988404e-19	-0.0193823488940872	1.73472347597681e-18	-1.30104260698261e-18	-1.73472347597681e-18	0	0	8.67361737988404e-19	0	-1.30104260698261e-18	0.040563337556088	-0.0394175559567965	4.33680868994202e-19	0	0	0	-0.00722073907873573	-1.73472347597681e-18	-0.0273782178949742	0	-3.46944695195361e-18	2.60208521396521e-18	0	-3.46944695195361e-18	3.46944695195361e-18	0	1.73472347597681e-18	0.0511815987868282	0	1.73472347597681e-18	1.73472347597681e-18	3.03576608295941e-18	3.79470760369927e-18	5.42101086242752e-19	1.51788304147971e-18	0.0529452958692615	0	0	-1.19262238973405e-18	1.89735380184963e-19	0	1.73472347597681e-18	-8.67361737988404e-18	-1.73472347597681e-18	6.93889390390723e-18	-2.16840434497101e-19	2.77555756156289e-17	8.67361737988404e-19	-1.73472347597681e-18	0	0	-4.33680868994202e-19	-1.38777878078145e-17	-3.46944695195361e-18	0	0	8.67361737988404e-19	6.93889390390723e-18	0.0501455840739899	0	0	0	-8.67361737988404e-19	8.67361737988404e-19	0	-3.03576608295941e-18	0	0	1.73472347597681e-18	-1.73472347597681e-18	-1.73472347597681e-18	3.46944695195361e-18	0	1.30104260698261e-18	8.67361737988404e-19	2.60208521396521e-18	-1.73472347597681e-18	8.67361737988404e-19	-0.0173176011570694	-8.67361737988404e-19	0	1.38777878078145e-17	-3.46944695195361e-18	-2.16840434497101e-18	-1.04083408558608e-17	3.46944695195361e-18	-1.73472347597681e-18	0	0	-8.67361737988404e-19	0	-8.67361737988404e-19	-4.33680868994202e-18	0	0	6.72205346941013e-18	-1.73472347597681e-18	0	5.20417042793042e-18	1.38777878078145e-17	0	0	0	-5.63785129692462e-18	-8.67361737988404e-19	0	-2.16840434497101e-19	0.0129779647429934	0	-1.89735380184963e-19	8.67361737988404e-19	-8.67361737988404e-18	-6.93889390390723e-18	0	-6.93889390390723e-18	2.60208521396521e-18	-4.33680868994202e-19	-3.46944695195361e-18	0	-4.33680868994202e-19	7.58941520739853e-19	2.16840434497101e-18	-4.33680868994202e-19	-3.90312782094782e-18	-1.73472347597681e-18	0	-9.97465998686664e-18	0.0423415355715581	0	0	-6.50521303491303e-19	0	0	0	3.46944695195361e-18	0.0296564186040173	1.73472347597681e-18	2.16840434497101e-19	0	-7.58941520739853e-19	1.51788304147971e-18	-0.0791142115331874	-1.73472347597681e-18	-0.0778620542742205	-8.67361737988404e-19	-2.16840434497101e-19	0	-5.42101086242752e-19	-3.46944695195361e-18	-7.80625564189563e-18	4.55364912443912e-18	0	-2.38524477946811e-18	1.73472347597681e-18	6.93889390390723e-18	-4.33680868994202e-19	-0.00339711990761626	-8.67361737988404e-19	4.77048955893622e-18	4.33680868994202e-19	-3.46944695195361e-18	3.46944695195361e-18	0	-7.80625564189563e-18	-0.0192811452826683	-1.73472347597681e-18	-4.33680868994202e-19	0	0	0	-6.07153216591882e-18	0	-6.93889390390723e-18	-8.67361737988404e-19	1.30104260698261e-18	-2.60208521396521e-18	-0.00509968796299988	-6.93889390390723e-18	-1.73472347597681e-18	-2.16840434497101e-18	3.46944695195361e-18	-8.67361737988404e-19	-0.00912947278197813	3.03576608295941e-18	-3.46944695195361e-18	-0.04421783808418	5.20417042793042e-18	1.51788304147971e-18	0	0	0	1.73472347597681e-18	-2.38524477946811e-18	0	6.93889390390723e-18	2.16840434497101e-19	-0.0512705739673253	0	-1.73472347597681e-18	0	1.73472347597681e-18	3.46944695195361e-18	0	-1.73472347597681e-18	1.73472347597681e-18	4.33680868994202e-19	-2.16840434497101e-18	8.67361737988404e-19	0	-1.30104260698261e-18	0	-3.46944695195361e-18	6.50521303491303e-19	-0.023259770654359	-8.67361737988404e-19	0	-0.00582917468417285	5.42101086242752e-18	2.60208521396521e-18	3.46944695195361e-18	1.73472347597681e-18	-1.73472347597681e-18	-4.33680868994202e-18	-0.0678898592110993	2.16840434497101e-18	0	-1.73472347597681e-18	0	3.46944695195361e-18	0	-0.0202464223726907	-2.0870891820346e-18	-0.0139159894267319	1.38777878078145e-17	0	-2.81892564846231e-18	0.00738456633693738	0	-1.73472347597681e-18	-2.38524477946811e-18	0	-2.16840434497101e-19	0	0	0	2.16840434497101e-19	2.77555756156289e-17	0	-1.73472347597681e-18	-1.73472347597681e-18	-2.16840434497101e-19	0	6.50521303491303e-19	0	0	0	-1.73472347597681e-18	-2.16840434497101e-18	0	0	8.67361737988404e-19	0	-0.0492873299169554	2.60208521396521e-18	-8.67361737988404e-19	-2.81892564846231e-18	-0.0130802651874797	0	-0.0223835047829063	-3.46944695195361e-18	-1.73472347597681e-18	1.0842021724855e-18	0	0.0214023744259826	-8.67361737988404e-19	-4.33680868994202e-18	0	-1.73472347597681e-18	-8.67361737988404e-18	0	-0.0181427752300088	0	4.33680868994202e-18	-3.46944695195361e-18	0	0.00480761075616012	-3.03576608295941e-18	0	4.33680868994202e-19	0	-1.73472347597681e-18	0	0	1.73472347597681e-18	-0.103737689728006	1.73472347597681e-18	-1.73472347597681e-18	5.42101086242752e-19	-4.33680868994202e-18	-4.33680868994202e-19	0	5.63785129692462e-18	0	5.20417042793042e-18	5.20417042793042e-18	1.38777878078145e-17	6.07153216591882e-18	0.0244088317272862	3.46944695195361e-18	0	1.73472347597681e-18	0	0	1.51788304147971e-18	8.67361737988404e-19	-3.03576608295941e-18	0	0.0874976125423932	0.00293653607121147	8.67361737988404e-19	0	0	6.93889390390723e-18	3.46944695195361e-18	0	0.0275997370941311	-6.93889390390723e-18	-3.46944695195361e-18	0	8.67361737988404e-19	-1.73472347597681e-18	1.73472347597681e-18	-4.33680868994202e-19	0	-8.67361737988404e-19	2.16840434497101e-19	-3.46944695195361e-18	0	1.68051336735253e-18	4.33680868994202e-19	-4.33680868994202e-19	2.60208521396521e-18	1.73472347597681e-18	-3.46944695195361e-18	0	-8.67361737988404e-19	-8.67361737988404e-19	0	8.67361737988404e-19	1.73472347597681e-18	6.93889390390723e-18	-1.73472347597681e-18	0.0256839598633768	0.00414754511478779	0	4.33680868994202e-18	0	3.83536518516747e-18	0	0	-1.73472347597681e-18	0	-1.73472347597681e-18	6.50521303491303e-19	0	-7.04731412115578e-19	3.46944695195361e-18	0	1.73472347597681e-18	-1.19262238973405e-18	-0.0246494853397606	1.38777878078145e-17	-0.0413650037908763	1.73472347597681e-18	2.16840434497101e-18	5.20417042793042e-18	0	0	0	4.33680868994202e-18	0	-1.73472347597681e-18	0	1.73472347597681e-18	0	3.46944695195361e-18	-8.67361737988404e-19	3.46944695195361e-18	0	-7.86046575051991e-19	4.33680868994202e-19	8.67361737988404e-19	0	0	0	1.73472347597681e-18	0	0	1.73472347597681e-18	0	0	-3.46944695195361e-18	0	1.73472347597681e-18	0	0	0	5.20417042793042e-18	0	0	-0.010078228152852	-4.33680868994202e-19	2.38524477946811e-18	0	0	1.73472347597681e-18	-3.46944695195361e-18	-3.79470760369927e-19	8.67361737988404e-19	0	9.75781955236954e-19	3.46944695195361e-18	-0.00732262860252962	1.73472347597681e-18	-6.69079265970052e-18	-1.30104260698261e-17	4.33680868994202e-19	0	-2.60208521396521e-18	-0.0460748014927076	-1.73472347597681e-18	-4.33680868994202e-19	1.73472347597681e-18	2.16840434497101e-19	-1.73472347597681e-18	0.0306538705136074	-1.0842021724855e-19	0	5.20417042793042e-18	1.73472347597681e-18	-0.0350541181302255	0	1.11672823766007e-17	1.73472347597681e-18	-4.33680868994202e-18	-3.46944695195361e-18	3.46944695195361e-18	1.73472347597681e-18	3.46944695195361e-18	9.75781955236954e-19	-0.023671095779267	0	8.67361737988404e-19	0.00408393533725659	0.0134537645343411	-8.67361737988404e-19	0	-1.73472347597681e-18	-0.0609104783601401	-1.73472347597681e-18	0	8.67361737988404e-19	8.67361737988404e-19	4.33680868994202e-19	-8.67361737988404e-19	0.00214377681895292	0.000369346527967829	-0.0473972529540421	0	0	0	-3.03576608295941e-18	-1.73472347597681e-18	3.68628738645072e-18	6.93889390390723e-18	-5.20417042793042e-18	1.73472347597681e-18	1.30104260698261e-18	2.05998412772246e-18	-0.0233804764107469	-1.04083408558608e-17	0	-5.85469173142172e-18	1.73472347597681e-18	-6.93889390390723e-18	4.98732999343332e-18	-4.33680868994202e-18	0	-8.67361737988404e-19	0	-2.16840434497101e-19	0	-1.21430643318376e-17	1.73472347597681e-18	0	0.031087164763359	0	-3.46944695195361e-18	-0.0745624875250331	0.0324814574546694	-3.46944695195361e-18	-0.0318657293950006	-6.50521303491303e-19	3.46944695195361e-18	8.67361737988404e-19	-2.16840434497101e-18	0	-1.73472347597681e-18	-8.67361737988404e-19	-0.060920407048616	-0.00107991314341867	0	0	-7.58941520739853e-19	3.25260651745651e-18	0	4.33680868994202e-19	1.38777878078145e-17	5.20417042793042e-18	-0.0108449236879845	2.16840434497101e-18	8.67361737988404e-19	1.73472347597681e-18	5.20417042793042e-18	-0.00773203515269666	-0.0375050869199317	3.03576608295941e-18	0.000800626440586649	0	-3.46944695195361e-18	1.73472347597681e-18	6.50521303491303e-19	0	-8.67361737988404e-19	0	5.20417042793042e-18	8.67361737988404e-19	0	6.07153216591882e-18	0	0	0	-1.30104260698261e-18	-2.60208521396521e-18	0	0	1.73472347597681e-18	2.77555756156289e-17	0	3.03576608295941e-18	0	1.73472347597681e-18	3.46944695195361e-18	0	-8.67361737988404e-19	1.73472347597681e-18	0	0.0110060129215284	0	-6.93889390390723e-18	-1.73472347597681e-18	0	0	2.16840434497101e-19	-0.0150371565488859	0	0	7.04731412115578e-18	0	0	-0.0312951665832773	1.51788304147971e-18	0	0	-1.73472347597681e-18	1.13841228110978e-18	0	-1.73472347597681e-18	4.33680868994202e-19	-8.67361737988404e-19	-3.46944695195361e-18	1.73472347597681e-18	3.25260651745651e-18	-4.33680868994202e-19	0	-4.33680868994202e-18	1.38777878078145e-17	0	-9.21571846612679e-19	0	1.73472347597681e-18	1.30104260698261e-18	-1.73472347597681e-18	-5.20417042793042e-18	0	0	-4.33680868994202e-19	2.60208521396521e-18	0	0	0	-8.67361737988404e-18	8.67361737988404e-19	-3.46944695195361e-18	-1.95156391047391e-18	8.67361737988404e-18	0	8.67361737988404e-19	-5.20417042793042e-18	2.16840434497101e-19	0	1.73472347597681e-18	-0.0855965858886718	-2.38524477946811e-18	0.0171019171790664	-1.73472347597681e-18	0	-1.73472347597681e-18	3.46944695195361e-18	0	0	1.30104260698261e-18	0	1.73472347597681e-18	1.73472347597681e-18	0	5.20417042793042e-18	2.60208521396521e-18	-3.46944695195361e-18	2.05998412772246e-18	-0.0932228677081929	0	-6.93889390390723e-18	4.33680868994202e-18	-1.73472347597681e-18	-3.46944695195361e-18	7.80625564189563e-18	-3.46944695195361e-18	-3.46944695195361e-18	-1.73472347597681e-18	-2.07353665487853e-18	1.73472347597681e-18	0	0	0.01134018610654	-2.16840434497101e-18	-8.67361737988404e-19	6.50521303491303e-19	-5.20417042793042e-18	6.93889390390723e-18	0.0277540187559415	0	4.33680868994202e-19	1.51788304147971e-18	0	3.46944695195361e-18	0	2.60208521396521e-18	2.60208521396521e-18	-8.67361737988404e-19	0	-2.77555756156289e-17	1.0842021724855e-19	-8.67361737988404e-19	0	-1.73472347597681e-18	4.33680868994202e-19	-3.46944695195361e-18	1.73472347597681e-18	5.85469173142172e-18	0	0	1.73472347597681e-18	-8.67361737988404e-19	1.73472347597681e-18	8.67361737988404e-19	0	5.20417042793042e-18	0	-8.67361737988404e-19	0	-1.73472347597681e-18	1.73472347597681e-18	-6.50521303491303e-19	-7.80625564189563e-18	0	3.90312782094782e-18	-8.67361737988404e-19	0	1.73472347597681e-18	8.67361737988404e-19	-8.67361737988404e-19	6.50521303491303e-19	-8.67361737988404e-19	-5.20417042793042e-18	0	-4.33680868994202e-18	4.33680868994202e-19	4.33680868994202e-19	0.0228702055762188	1.30104260698261e-18	-3.25260651745651e-18	0	-1.10588621593521e-17	1.73472347597681e-18	0	-6.07153216591882e-18	1.30104260698261e-18	-3.46944695195361e-18	-0.0122761081245493	-6.93889390390723e-18	2.60208521396521e-18	3.46944695195361e-18	-6.50521303491303e-19	0	-8.67361737988404e-19	0	-3.46944695195361e-18	0	1.73472347597681e-18	1.73472347597681e-18	3.46944695195361e-18	-1.0842021724855e-18	-1.73472347597681e-18	4.33680868994202e-19	1.73472347597681e-18	6.93889390390723e-18	8.67361737988404e-19	-5.20417042793042e-18	1.73472347597681e-18	0	6.93889390390723e-18	0.0512806498775677	0	-1.73472347597681e-18	0.0221170734068196	-0.086723630178091	-1.73472347597681e-18	0	-7.80625564189563e-18	0	-1.19262238973405e-18	0	0	-2.81892564846231e-18	0	-5.20417042793042e-18	4.55364912443912e-18	1.19262238973405e-18	-1.73472347597681e-18	-1.73472347597681e-18	3.46944695195361e-18	3.46944695195361e-18	0	0	0	1.73472347597681e-18	1.73472347597681e-18	-8.67361737988404e-19	1.73472347597681e-18	-5.20417042793042e-18	0.0240535267550734	3.46944695195361e-18	-0.0283883721007745	-3.68628738645072e-18	0	1.73472347597681e-18	-0.0559370036295016	-6.93889390390723e-18	0.00754229707265738	0	0.0159525753511645	1.38777878078145e-17	0	0	-2.16840434497101e-19	-0.0287060093138244	1.30104260698261e-18	-4.33680868994202e-19	0	0	8.67361737988404e-19	-8.67361737988404e-19	3.46944695195361e-18	3.46944695195361e-18	-1.73472347597681e-18	8.67361737988404e-19	4.33680868994202e-19	0	-2.16840434497101e-19	0	-3.46944695195361e-18	3.46944695195361e-18	0.0196869330987514	0	0	-8.67361737988404e-19	0	0	-0.0255624118811911	-3.25260651745651e-18	-1.73472347597681e-18	0	-8.67361737988404e-19	2.60208521396521e-18	0	-0.106047459332188	0.0270517104248242	1.73472347597681e-18	-8.67361737988404e-19	1.73472347597681e-18	0	8.67361737988404e-19	-0.0641927143512428	0	0	-0.0851792285249723	1.73472347597681e-18	-1.73472347597681e-18	-1.73472347597681e-18	-1.73472347597681e-18	-1.73472347597681e-18	-3.46944695195361e-18	0	0	-0.0161120489524742	5.20417042793042e-18	0.0490352294274168	-1.19262238973405e-18	-3.46944695195361e-18	8.67361737988404e-19	-8.67361737988404e-19	0	1.0842021724855e-19	0.00062578752503098	1.73472347597681e-18	3.46944695195361e-18	-0.146909940810378	-0.0016015383853992	0	-4.33680868994202e-19	0.0110378236515567	0	0	0	0	0	-1.30104260698261e-18	-1.73472347597681e-18	0	1.73472347597681e-18	-4.33680868994202e-19	3.46944695195361e-18	-1.30104260698261e-18	0	0	0	2.60208521396521e-18	0	0	-8.67361737988404e-19	0	-8.67361737988404e-19	-0.0180962212404293	-8.67361737988404e-19	1.73472347597681e-18	0.0141728821241539	0	2.16840434497101e-19	-0.0349014439130502	-1.40946282423116e-18	1.73472347597681e-18	-1.73472347597681e-18	0	0.0512177075587645	-1.40946282423116e-18	0	-0.072949013937111	0	-3.46944695195361e-18	3.46944695195361e-18	7.80625564189563e-18	0	-0.00263195455113738	-2.16840434497101e-19	0	0	-3.46944695195361e-18	1.73472347597681e-18	0	8.67361737988404e-19	-1.73472347597681e-18	2.16840434497101e-18	2.16840434497101e-18	2.16840434497101e-18	-1.73472347597681e-18	4.33680868994202e-19	1.73472347597681e-18	1.38777878078145e-17	0	-1.73472347597681e-18	-1.30104260698261e-18	0.0654223175861869	-6.93889390390723e-18	0	2.16840434497101e-19	2.60208521396521e-18	-6.93889390390723e-18	-3.46944695195361e-18	8.67361737988404e-19	9.54097911787244e-18	8.67361737988404e-19	0.00261755257811427	-8.67361737988404e-19	5.20417042793042e-18	2.60208521396521e-18	0	-1.30104260698261e-18	0	2.60208521396521e-18	8.67361737988404e-19	0	0	2.60208521396521e-18	1.73472347597681e-18	-4.33680868994202e-19	0	-1.73472347597681e-18	0	-8.67361737988404e-19	3.46944695195361e-18	0	0	0	8.67361737988404e-19	-5.20417042793042e-18	-2.60208521396521e-18	0	-6.93889390390723e-18	-4.01154803819637e-18	-4.33680868994202e-19	-3.46944695195361e-18	0	6.23416249179165e-19	1.73472347597681e-18	-1.19262238973405e-18	6.07153216591882e-18	-1.51788304147971e-18	2.60208521396521e-18	-3.46944695195361e-18	-5.20417042793042e-18	8.67361737988404e-19	-1.73472347597681e-18	-8.67361737988404e-19	-3.46944695195361e-18	4.33680868994202e-18	-0.0402127088730366	-0.0850927887532084	0	-2.16840434497101e-19	-2.16840434497101e-18	-3.46944695195361e-18	0	-0.0517845212522454	0	-6.07153216591882e-18	-4.33680868994202e-19	-1.73472347597681e-18	0	3.90312782094782e-18	-8.67361737988404e-19	-0.027856952572591	0	0	1.51788304147971e-18	0	0	6.50521303491303e-19	-0.00947382399126678	-2.16840434497101e-18	1.38777878078145e-17	-3.46944695195361e-18	-8.67361737988404e-19	0	0	-4.22838847269347e-18	6.93889390390723e-18	-0.0266052818953226	4.77048955893622e-18	-1.73472347597681e-18	0	-8.67361737988404e-19	0	8.67361737988404e-19	-1.73472347597681e-18	0	-1.30104260698261e-18	0	0	-3.46944695195361e-18	1.73472347597681e-18	-3.90312782094782e-18	0	-0.0296948950582827	8.67361737988404e-19	1.73472347597681e-18	-3.46944695195361e-18	6.93889390390723e-18	-4.33680868994202e-19	-9.54097911787244e-18	0	0	0	1.73472347597681e-18	0	-8.67361737988404e-18	-1.73472347597681e-18	1.0842021724855e-18	0	0	0	-8.67361737988404e-19	0.00612966154997263	0	8.67361737988404e-19	0.0128728177055418	-1.73472347597681e-18	2.16840434497101e-19	0	0	0	7.31836466427715e-19	0	-8.67361737988404e-19	1.73472347597681e-18	0	8.67361737988404e-19	1.73472347597681e-18	1.38777878078145e-17	0	0	0	4.33680868994202e-19	-3.46944695195361e-18	0	8.67361737988404e-19	-1.51788304147971e-18	1.73472347597681e-18	-0.0330657277400003	2.16840434497101e-19	-0.0273636162292257	0	8.67361737988404e-19	-0.0578201040973211	0	-1.73472347597681e-18	2.16840434497101e-18	0	0	0	0.0325641617050393	0	0	-3.46944695195361e-18	-2.77555756156289e-17	0	8.67361737988404e-19	8.67361737988404e-18	-8.67361737988404e-19	-2.60208521396521e-18	-6.93889390390723e-18	8.67361737988404e-19	-4.33680868994202e-19	-1.73472347597681e-18	0	0.013292428710762	0	2.16840434497101e-19	-1.73472347597681e-18	0	0	0.0719641515241246	4.33680868994202e-18	0	-6.93889390390723e-18	3.46944695195361e-18	0	-1.73472347597681e-18	-1.95156391047391e-18	1.84314369322536e-18	0	-3.46944695195361e-18	1.30104260698261e-18	-0.0379096527841367	3.46944695195361e-18	-0.0315832883823509	-4.33680868994202e-19	-3.46944695195361e-18	-2.60208521396521e-18	-0.0138079306367603	6.07153216591882e-18	-0.0268166890777763	0	-1.73472347597681e-18	8.67361737988404e-19	2.16840434497101e-18	0	-3.46944695195361e-18	0	0	1.73472347597681e-18	-0.0384101691626424	-4.33680868994202e-19	8.67361737988404e-19	4.33680868994202e-19	0	0.00441933646648215	0	0	3.46944695195361e-18	0	-1.40946282423116e-18	-3.46944695195361e-18	0	-8.67361737988404e-19	1.73472347597681e-18	0	-8.67361737988404e-19	-4.33680868994202e-19	4.33680868994202e-19	-3.46944695195361e-18	0	0	-1.73472347597681e-18	8.67361737988404e-19	0.0237757005604922	-1.73472347597681e-18	3.46944695195361e-18	-5.20417042793042e-18	0.025891595049596	6.07153216591882e-18	8.67361737988404e-19	0	-1.73472347597681e-18	2.60208521396521e-18	1.30104260698261e-18	-1.73472347597681e-18	-1.73472347597681e-18	-2.60208521396521e-18	2.60208521396521e-18	-3.46944695195361e-18	0	3.46944695195361e-18	4.33680868994202e-19	8.67361737988404e-19	0	3.46944695195361e-18	0	0	6.93889390390723e-18	-4.33680868994202e-19	1.73472347597681e-18	3.46944695195361e-18	0	-4.33680868994202e-19	3.46944695195361e-18	-1.73472347597681e-18	0	-2.16840434497101e-19	-1.51788304147971e-18	6.93889390390723e-18	-2.60886147754325e-18	-1.73472347597681e-18	0	-5.20417042793042e-18	0	1.04083408558608e-17	0	-2.16840434497101e-19	-8.67361737988404e-19	-2.05998412772246e-18	0	2.16840434497101e-18	-1.73472347597681e-18	-2.60208521396521e-18	-8.67361737988404e-19	0	2.16840434497101e-18	-6.93889390390723e-18	1.57209315010398e-18	-1.73472347597681e-18	-8.67361737988404e-19	-8.67361737988404e-19	-8.67361737988404e-19	0	0	0	0	0	3.46944695195361e-18	1.73472347597681e-18	5.20417042793042e-18	-0.0426358780581597	-2.71050543121376e-19	0	0	-4.33680868994202e-19	8.67361737988404e-19	-1.73472347597681e-18	0	0	8.67361737988404e-19	-1.73472347597681e-18	1.38777878078145e-17	-0.0847473975575832	-0.0712326172551442	-0.0171755770283184	1.73472347597681e-18	3.46944695195361e-18	0	-1.30104260698261e-18	2.77555756156289e-17	3.46944695195361e-18	-6.93889390390723e-18	0	-8.67361737988404e-19	1.38777878078145e-17	-8.67361737988404e-19	1.73472347597681e-18	0	9.10729824887824e-18	0	8.67361737988404e-19	0	0	0	2.60208521396521e-18	-4.33680868994202e-19	-1.73472347597681e-18	3.03576608295941e-18	0	0	0	0	2.60208521396521e-18	-0.0380865336385382	-2.11419423634673e-18	-3.46944695195361e-18	-3.46944695195361e-18	0	0	0	3.46944695195361e-18	3.90312782094782e-18	0	3.46944695195361e-18	1.73472347597681e-18	0	-0.035697567414751	-2.60208521396521e-18	0.0447994216507083	0	0.0258215413044861	3.46944695195361e-18	-0.0203578703968541	0	-3.46944695195361e-18	4.22838847269347e-18	-3.46944695195361e-18	-8.67361737988404e-19	6.93889390390723e-18	-8.67361737988404e-19	0	6.07153216591882e-18	1.73472347597681e-18	0	0.00315827122428792	-3.46944695195361e-18	-0.141937590900893	0.00350435606586907	-6.93889390390723e-18	-1.73472347597681e-18	0	1.30104260698261e-18	2.60208521396521e-18	-1.0842021724855e-18	0	1.73472347597681e-18	0	6.93889390390723e-18	3.46944695195361e-18	-5.63785129692462e-18	-4.41812385287843e-18	0	2.16840434497101e-18	-2.77555756156289e-17	-1.73472347597681e-18	0	3.46944695195361e-18	0	-0.0610304721698237	0	-1.73472347597681e-18	-8.67361737988404e-19	-0.0075922263210182	-8.67361737988404e-19	6.07153216591882e-18	1.73472347597681e-18	4.33680868994202e-19	-5.20417042793042e-18	0	0	0	-1.73472347597681e-18	-1.73472347597681e-18	0	-4.98732999343332e-18	0	0	-5.42101086242752e-19	-2.60208521396521e-18	0	0	0	8.33157792230477e-05	0	3.46944695195361e-18	-1.73472347597681e-18	0.0599885279699833	-1.73472347597681e-18	-3.46944695195361e-18	0	0	4.33680868994202e-19	-8.67361737988404e-19	-5.20417042793042e-18	-6.93889390390723e-18	-6.93889390390723e-18	0.0234889945712919	-1.46367293285543e-18	0	5.20417042793042e-18	0	0	0	8.67361737988404e-19	-3.46944695195361e-18	-5.55111512312578e-17	-1.73472347597681e-18	0.0167022077343023	-1.2793585635329e-17	3.90312782094782e-18	1.62630325872826e-18	0	7.80625564189563e-18	0	3.25260651745651e-19	0	1.38777878078145e-17	1.95156391047391e-18	3.03576608295941e-18	-1.04083408558608e-17	8.67361737988404e-19	-0.00628117007300918	-1.73472347597681e-18	-6.50521303491303e-19	3.46944695195361e-18	1.73472347597681e-18	1.73472347597681e-18	-1.51788304147971e-18	0	0	-1.73472347597681e-18	-3.46944695195361e-18	0	3.46944695195361e-18	0	6.50521303491303e-19	0	-1.73472347597681e-18	0	1.38777878078145e-17	1.73472347597681e-18	-4.33680868994202e-19	4.33680868994202e-18	-0.00309764493456929	-6.93889390390723e-18	0	3.46944695195361e-18	0	-5.55111512312578e-17	2.60208521396521e-18	6.93889390390723e-18	6.93889390390723e-18	4.33680868994202e-19	0	1.73472347597681e-18	8.67361737988404e-19	-6.93889390390723e-18	1.30104260698261e-18	-8.67361737988404e-19	0	-2.60208521396521e-18	0	0	0	-3.46944695195361e-18	-2.60208521396521e-18	0	-6.93889390390723e-18	3.03576608295941e-18	-7.80625564189563e-18	0	0	0	0	1.73472347597681e-18	0	-0.00438523249790423	8.67361737988404e-19	2.60208521396521e-18	4.33680868994202e-18	0	-1.73472347597681e-18	8.67361737988404e-19	0	0	0	3.46944695195361e-18	8.67361737988404e-19	4.33680868994202e-19	-2.60208521396521e-18	0	2.16840434497101e-18	-3.46944695195361e-18	0	-2.60208521396521e-18	-1.73472347597681e-18	6.93889390390723e-18	-3.46944695195361e-18	-1.51788304147971e-18	-0.0585950339263619	-1.00830802041152e-17	0	-1.73472347597681e-18	2.16840434497101e-18	1.73472347597681e-18	0	1.73472347597681e-18	0	0	-0.0492031469604147	-2.60208521396521e-18	-8.67361737988404e-19	3.46944695195361e-18	0	3.46944695195361e-18	-8.67361737988404e-19	-0.00785889071127877	-0.0326178879985417	0	1.30104260698261e-18	8.67361737988404e-19	-3.86247023947961e-19	-1.73472347597681e-18	8.67361737988404e-19	3.46944695195361e-18	-1.46367293285543e-18	-0.0282981733358049	2.60208521396521e-18	0	-2.16840434497101e-19	-7.80625564189563e-18	-0.0551725657572802	-5.20417042793042e-18	-1.73472347597681e-18	0	0	0	3.46944695195361e-18	-3.46944695195361e-18	1.30104260698261e-18	-0.0247276469395389	-1.73472347597681e-18	4.55364912443912e-18	4.33680868994202e-18	-1.30104260698261e-18	-6.93889390390723e-18	2.16840434497101e-19	-0.0337317518049619	0	8.67361737988404e-19	8.67361737988404e-19	-0.0698809448277613	-1.73472347597681e-18	-8.67361737988404e-19	0	0	8.67361737988404e-19	-2.38524477946811e-18	0.00664041583172778	0	0	7.58941520739853e-19	0	3.46944695195361e-18	-0.0383124445199886	0	0	-4.33680868994202e-19	-1.19262238973405e-18	0	1.73472347597681e-18	0	0	-1.73472347597681e-18	0	8.67361737988404e-19	-1.0842021724855e-19	2.60208521396521e-18	0	-3.46944695195361e-18	0	-8.67361737988404e-19	0.00752170752809929	0	-5.23127548224256e-18	7.86046575051991e-19	-6.93889390390723e-18	-1.73472347597681e-18	-1.73472347597681e-18	0	0	-4.33680868994202e-19	-1.73472347597681e-18	-4.33680868994202e-19	0.128697120220229	-5.20417042793042e-18	-3.46944695195361e-18	-3.03576608295941e-18	-0.00650487366495506	-1.04083408558608e-17	0	-6.93889390390723e-18	-3.46944695195361e-18	-2.87313575708659e-18	0.0774812344100509	-3.25260651745651e-19	3.46944695195361e-18	0	-2.16840434497101e-18	0	-1.46367293285543e-18	3.46944695195361e-18	0.0174807754704099	-3.46944695195361e-18	-1.51788304147971e-18	6.07153216591882e-18	1.73472347597681e-18	1.73472347597681e-18	5.55111512312578e-17	3.46944695195361e-18	1.38777878078145e-17	0	0	0	5.20417042793042e-18	0	2.60208521396521e-18	-0.0222846237806289	-8.67361737988404e-19	2.16840434497101e-18	8.67361737988404e-19	6.93889390390723e-18	1.73472347597681e-18	-5.42101086242752e-18	0	-8.67361737988404e-19	-6.93889390390723e-18	0	0	3.46944695195361e-18	-3.08997619158369e-18	0	0	0	5.20417042793042e-18	0.0221664063522806	-1.73472347597681e-18	0	1.73472347597681e-18	0	-5.20417042793042e-18	-1.73472347597681e-18	8.67361737988404e-19	-0.0268216907408201	-3.46944695195361e-18	0	-6.93889390390723e-18	0	0	1.73472347597681e-18	0.0179012549272659	1.73472347597681e-18	3.46944695195361e-18	0	0	-0.145893368949114	-0.00234881613568864	-3.46944695195361e-18	-1.0842021724855e-19	-0.0338233574938302	0	3.25260651745651e-18	6.93889390390723e-18	1.73472347597681e-18	0	-2.16840434497101e-19	-4.33680868994202e-19	0	1.73472347597681e-18	0	-3.46944695195361e-18	0	1.73472347597681e-18	0	-2.60208521396521e-18	-1.73472347597681e-18	0.0190236616668566	-4.33680868994202e-19	0	0	-4.55364912443912e-18	-1.30104260698261e-18	-0.0680637780467929	0	8.67361737988404e-19	0	1.73472347597681e-18	0	-5.20417042793042e-18	3.03576608295941e-18	0	8.67361737988404e-19	-1.0842021724855e-18	-0.0062117030351741	3.46944695195361e-18	-0.0266800434410687	1.73472347597681e-18	-3.36102673470506e-18	1.73472347597681e-18	0	6.93889390390723e-18	5.20417042793042e-18	-1.73472347597681e-18	-1.73472347597681e-18	-8.67361737988404e-19	0	1.73472347597681e-18	0	4.33680868994202e-18	-3.46944695195361e-18	0	1.73472347597681e-18	-8.67361737988404e-19	0	0	-7.37257477290143e-18	1.38777878078145e-17	2.68340037690162e-18	0	1.73472347597681e-18	2.60208521396521e-18	0	0	-1.38777878078145e-17	-8.67361737988404e-19	-3.46944695195361e-18	-1.30104260698261e-18	0	0.0517789827332844	0	2.60208521396521e-18	1.04083408558608e-17	0	-2.16840434497101e-18	0	0	-1.73472347597681e-18	0	2.60208521396521e-18	-0.0593880122842642	8.67361737988404e-19	-1.62630325872826e-19	4.33680868994202e-18	5.55111512312578e-17	8.67361737988404e-18	0	8.67361737988404e-19	1.73472347597681e-18	0	0	0	0	2.77555756156289e-17	8.67361737988404e-19	-5.20417042793042e-18	2.60208521396521e-18	8.67361737988404e-19	-2.60208521396521e-18	1.73472347597681e-18	0	-1.73472347597681e-18	-1.0842021724855e-18	0	-3.46944695195361e-18	3.46944695195361e-18	3.46944695195361e-18	-1.73472347597681e-18	0	1.73472347597681e-18	0	-1.73472347597681e-18	-2.60208521396521e-18	-2.60208521396521e-18	8.67361737988404e-19	-8.67361737988404e-19	3.46944695195361e-18	-3.46944695195361e-18	-8.67361737988404e-19	-5.20417042793042e-18	0.0281963376645575	-1.04083408558608e-17	6.50521303491303e-18	0	0	0	-3.46944695195361e-18	8.67361737988404e-19	3.46944695195361e-18	0	1.51788304147971e-18	-0.00129627975931706	0	-8.67361737988404e-19	-5.20417042793042e-18	0	-0.0127767676905828	0	-8.67361737988404e-19	-1.62630325872826e-19	1.73472347597681e-18	2.60208521396521e-18	3.14418630020796e-18	1.30104260698261e-18	0.00223526700191054	-1.73472347597681e-18	-0.0127949429787193	-3.46944695195361e-18	0.069350593562034	0	-5.42101086242752e-18	8.67361737988404e-19	-4.33680868994202e-19	5.20417042793042e-18	0	6.50521303491303e-18	5.20417042793042e-18	6.93889390390723e-18	1.73472347597681e-18	1.73472347597681e-18	0	1.73472347597681e-18	0.00715527613138273	0	-5.20417042793042e-18	1.73472347597681e-18	0	1.73472347597681e-18	2.16840434497101e-18	-8.67361737988404e-19	0.00886032651559793	8.67361737988404e-19	0	9.75781955236954e-19	4.33680868994202e-19	-2.60208521396521e-18	3.46944695195361e-18	-1.68051336735253e-18	0	0	0	0	1.30104260698261e-17	-0.0421525271116756	0	1.73472347597681e-18	6.93889390390723e-18	0.0280329128603936	0	-3.46944695195361e-18	0	0	-2.16840434497101e-19	0.0452009700136904	-6.93889390390723e-18	-0.0263859529419279	-4.33680868994202e-19	0.00591945882941118	0	1.73472347597681e-18	-1.30104260698261e-18	-3.46944695195361e-18	3.68628738645072e-18	2.60208521396521e-18	-3.46944695195361e-18	1.73472347597681e-18	-1.30104260698261e-18	-8.67361737988404e-19	1.0842021724855e-18	3.46944695195361e-18	3.46944695195361e-18	2.77555756156289e-17	0	0	-8.67361737988404e-19	-2.60208521396521e-18	5.20417042793042e-18	2.60208521396521e-18	-1.73472347597681e-18	0	4.33680868994202e-19	1.0842021724855e-19	1.38777878078145e-17	-8.67361737988404e-19	-4.33680868994202e-19	-0.0715271075450977	-5.85469173142172e-18	8.67361737988404e-19	-1.04083408558608e-17	1.38777878078145e-17	-5.20417042793042e-18	0	0.0336583344852604	-3.46944695195361e-18	-0.0426679079774117	1.30104260698261e-18	-0.0518629324706369	6.93889390390723e-18	-4.33680868994202e-18	-1.73472347597681e-18	5.55653613398821e-18	5.20417042793042e-18	-4.33680868994202e-19	-5.20417042793042e-18	0	2.60208521396521e-18	-1.13841228110978e-18	0	0	0	0	0	-0.0639886358305855	-1.38777878078145e-17	-3.46944695195361e-18	0	2.81892564846231e-18	-1.73472347597681e-18	3.46944695195361e-18	-3.46944695195361e-18	-3.46944695195361e-18	5.20417042793042e-18	0	8.67361737988404e-19	-1.51788304147971e-18	0	-8.67361737988404e-19	0	-0.00413375343323508	-1.73472347597681e-18	0	3.46944695195361e-18	0	-5.20417042793042e-18	0	-0.0163410871833327	0	-3.46944695195361e-18	0	1.04083408558608e-17	0	-8.67361737988404e-18	-6.93889390390723e-18	3.46944695195361e-18	-3.46944695195361e-18	-8.67361737988404e-19	5.1897708678271e-18	0	-2.60208521396521e-18	3.03576608295941e-18	0	0	-0.0256476064694596	-1.73472347597681e-18	0	-6.50521303491303e-19	-2.77555756156289e-17	2.16840434497101e-18	0	4.33680868994202e-19	1.73472347597681e-18	0	0	-1.73472347597681e-18	2.60208521396521e-18	-1.73472347597681e-18	-1.73472347597681e-18	0	0	6.07153216591882e-18	-8.13151629364128e-20	3.46944695195361e-18	1.73472347597681e-18	1.73472347597681e-18	-0.0339865628331728	-1.38777878078145e-17	0	0	-5.63785129692462e-18	-1.38777878078145e-17	5.20417042793042e-18	0.0395531493625244	0	0	-8.67361737988404e-19	0	0	0	-1.04083408558608e-17	3.46944695195361e-18	1.73472347597681e-18	-8.67361737988404e-19	1.73472347597681e-18	0	2.60208521396521e-18	-4.33680868994202e-19	-1.73472347597681e-18	6.50521303491303e-19	0	0	-0.0262582516645591	0	0	3.46944695195361e-18	-4.33680868994202e-18	-1.73472347597681e-18	-0.0225973895468136	0	-0.0460438897057968	-2.60208521396521e-18	-3.46944695195361e-18	-1.30104260698261e-18	0	2.60208521396521e-18	-6.93889390390723e-18	-4.33680868994202e-19	-3.46944695195361e-18	8.67361737988404e-19	-4.33680868994202e-19	1.73472347597681e-18	-1.73472347597681e-18	-5.20417042793042e-18	-8.67361737988404e-19	0	-0.0224467272983227	-0.0222693148832513	-3.90312782094782e-18	0.0344033814404154	-1.73472347597681e-18	0.0684135908420207	8.67361737988404e-19	0	0	-5.63785129692462e-18	-3.46944695195361e-18	0.0157099805844269	2.43945488809238e-18	3.90312782094782e-18	-2.33103467084383e-18	6.07153216591882e-18	-3.46944695195361e-18	3.46944695195361e-18	-1.73472347597681e-18	-3.46944695195361e-18	-1.73472347597681e-18	8.67361737988404e-19	-5.20417042793042e-18	0	-5.63785129692462e-18	1.57209315010398e-18	-0.00577316219999713	-3.90312782094782e-18	1.73472347597681e-18	0	-0.0326843180773804	0	0	0	0	8.67361737988404e-19	-0.100486628237734	8.67361737988404e-19	1.73472347597681e-18	-8.67361737988404e-19	0	0	0	0	0	2.16840434497101e-18	0	0	0	0	-1.73472347597681e-18	3.90312782094782e-18	2.77555756156289e-17	0	-8.67361737988404e-19	-3.46944695195361e-18	5.20417042793042e-18	1.30104260698261e-18	1.73472347597681e-18	-1.73472347597681e-18	1.73472347597681e-18	-0.0230368351241611	-1.30104260698261e-18	0	2.76471553983804e-18	-1.73472347597681e-18	0.0267119093059626	-2.16840434497101e-18	1.73472347597681e-18	0	-0.00719691581174714	0	0	0	0	1.38777878078145e-17	-2.16840434497101e-18	-0.0115305186373628	0	0.0102161493427398	-2.77555756156289e-17	-0.0108775831948728	-3.46944695195361e-18	3.46944695195361e-18	-8.67361737988404e-19	0.0100162538485724	4.33680868994202e-18	3.46944695195361e-18	-1.30104260698261e-18	-6.93889390390723e-18	7.04731412115578e-19	0	4.33680868994202e-19	1.73472347597681e-18	0	0	0	0	0	0	1.51788304147971e-18	-8.67361737988404e-19	-1.73472347597681e-18	0	5.42101086242752e-19	-2.16840434497101e-19	0	1.30104260698261e-18	0	0	-1.30104260698261e-18	-9.54097911787244e-18	0	1.73472347597681e-18	-8.67361737988404e-19	3.46944695195361e-18	3.46944695195361e-18	-1.30104260698261e-18	-3.46944695195361e-18	-4.33680868994202e-19	1.38777878078145e-17	1.73472347597681e-18	-8.67361737988404e-19	0	3.46944695195361e-18	0	4.33680868994202e-19	-4.33680868994202e-18	0.0738950803633239	-2.16840434497101e-18	0	0	5.82758667710959e-19	0	1.73472347597681e-18	0	-1.73472347597681e-18	0	0	6.50521303491303e-19	5.6920614055489e-19	-4.77048955893622e-18	-4.07931067397671e-18	3.46944695195361e-18	0.118403149373362	-8.67361737988404e-19	1.73472347597681e-18	0.048371040812029	-1.73472347597681e-18	5.20417042793042e-18	-5.20417042793042e-18	-1.73472347597681e-18	0	0	0	3.46944695195361e-18	-0.0734736330624142	-0.0667883181973155	-4.33680868994202e-19	-0.0146076311970011	1.73472347597681e-18	-0.11964230243506	0	-3.03576608295941e-18	-7.80625564189563e-18	-1.73472347597681e-18	-6.07153216591882e-18	-4.33680868994202e-19	0	2.38524477946811e-18	-1.73472347597681e-18	-1.73472347597681e-18	0	8.67361737988404e-19	3.46944695195361e-18	0	-1.73472347597681e-18	-4.33680868994202e-19	0.0275641594640709	0	-3.46944695195361e-18	-1.0842021724855e-19	-8.67361737988404e-19	0	8.67361737988404e-19	0	3.46944695195361e-18	0.0410417227205883	0	-1.73472347597681e-18	-8.67361737988404e-19	0	-5.20417042793042e-18	1.73472347597681e-18	0	-1.73472347597681e-18	0	-2.77555756156289e-17	5.20417042793042e-18	-0.023658571355581	-4.33680868994202e-19	-1.73472347597681e-18	-6.93889390390723e-18	0	-5.20417042793042e-18	0	0	4.55364912443912e-18	0	-9.54097911787244e-18	0	0.00686860621767182	-6.93889390390723e-18	-2.60208521396521e-18	0	-3.46944695195361e-18	1.30104260698261e-18	-4.33680868994202e-19	-1.73472347597681e-18	-5.55111512312578e-17	-3.46944695195361e-18	0	0	-4.77048955893622e-18	3.46944695195361e-18	0	-0.00941157002828391	6.93889390390723e-18	0.00166472792204789	0	-5.20417042793042e-18	-4.33680868994202e-18	0	-4.33680868994202e-19	4.33680868994202e-19	-3.03576608295941e-18	0	-3.95733792957209e-18	0	-4.33680868994202e-19	1.02999206386123e-18	1.73472347597681e-18	-3.68628738645072e-18	-3.46944695195361e-18	4.33680868994202e-19	-6.39679281766448e-18	-8.67361737988404e-19	0	0.036934442332547	0	-5.20417042793042e-18	3.46944695195361e-18	-3.03576608295941e-18	-8.67361737988404e-19	-1.73472347597681e-18	1.49077798716757e-18	3.46944695195361e-18	-1.73472347597681e-18	0	-5.20417042793042e-18	-0.00315107472778425	0	7.58941520739853e-18	2.16840434497101e-18	8.67361737988404e-19	2.0870891820346e-18	0	0	-0.0239599713760477	-5.20417042793042e-18	8.67361737988404e-19	-0.0183908480807684	8.67361737988404e-19	0	0	0	0	8.67361737988404e-19	8.67361737988404e-19	-1.73472347597681e-18	0	-8.67361737988404e-19	0	0	1.73472347597681e-18	-6.50521303491303e-19	0	0	-8.67361737988404e-19	6.93889390390723e-18	0	0.0296104812759903	-1.73472347597681e-18	0	1.95156391047391e-18	-0.00812270608240034	-0.0116303717143417	-6.93889390390723e-18	3.46944695195361e-18	1.0842021724855e-18	0	4.33680868994202e-19	-6.93889390390723e-18	0	-3.90312782094782e-18	0	3.57786716920216e-18	0	0	3.46944695195361e-18	3.46944695195361e-18	0	-3.46944695195361e-18	8.67361737988404e-19	0	-6.93889390390723e-18	3.03576608295941e-18	5.20417042793042e-18	0	3.46944695195361e-18	0	-9.10729824887824e-18	0	3.46944695195361e-18	0	3.46944695195361e-18	-1.73472347597681e-18	0	-3.46944695195361e-18	1.73472347597681e-18	-1.73472347597681e-18	0	-1.73472347597681e-18	1.38777878078145e-17	0	-1.38777878078145e-17	1.73472347597681e-18	1.73472347597681e-18	0	0.00367098712974931	0	-6.93889390390723e-18	-6.93889390390723e-18	-2.16840434497101e-19	2.29037708937563e-18	0	1.73472347597681e-18	1.30104260698261e-18	0	0	-1.73472347597681e-18	-5.55111512312578e-17	8.67361737988404e-19	-3.46944695195361e-18	0	3.46944695195361e-18	0	8.67361737988404e-19	-8.67361737988404e-19	0	3.46944695195361e-18	-0.00975888504790584	0	0	1.73472347597681e-18	0	2.60208521396521e-18	-8.67361737988404e-19	1.73472347597681e-18	3.46944695195361e-18	-1.19262238973405e-18	3.46944695195361e-18	0	-4.33680868994202e-18	-0.0556524604009026	0.0477938986399767	-8.67361737988404e-19	0	1.73472347597681e-18	-1.51788304147971e-18	3.46944695195361e-18	0	0	-3.68628738645072e-18	4.33680868994202e-19	4.33680868994202e-19	5.20417042793042e-18	-6.93889390390723e-18	-2.60208521396521e-18	0	0	-4.44522890719057e-18	2.81892564846231e-18	0	0	3.46944695195361e-18	1.73472347597681e-18	-4.33680868994202e-19	-2.60208521396521e-18	-5.20417042793042e-18	-0.0505500522269294	0	-0.0290245569573943	0	0.00506029527248855	1.95156391047391e-18	1.73472347597681e-18	1.73472347597681e-18	-8.67361737988404e-19	-1.73472347597681e-18	8.67361737988404e-19	0	0	0	1.51788304147971e-18	-3.46944695195361e-18	1.73472347597681e-18	0	0	0	-2.77555756156289e-17	2.60208521396521e-18	-1.73472347597681e-18	0	0	-2.71050543121376e-20	5.20417042793042e-18	-9.75781955236954e-19	-6.93889390390723e-18	-7.86046575051991e-19	-5.63785129692462e-18	0	1.38777878078145e-17	-3.46944695195361e-18	6.93889390390723e-18	0	2.16840434497101e-19	0	5.20417042793042e-18	0.0179987007591052	-1.38777878078145e-17	0	0	1.73472347597681e-18	-1.73472347597681e-18	-6.50521303491303e-18	0	0	-9.75781955236954e-19	-1.73472347597681e-18	-0.0695877846376375	-1.73472347597681e-18	0	0	1.73472347597681e-18	-3.46944695195361e-18	0	0	1.73472347597681e-18	-1.73472347597681e-18	-1.95156391047391e-18	-1.73472347597681e-18	0	-2.16840434497101e-18	0	-5.63785129692462e-18	0	-1.30104260698261e-18	1.73472347597681e-18	3.46944695195361e-18	0	-8.67361737988404e-19	0	-3.46944695195361e-18	0	3.46944695195361e-18	0	6.93889390390723e-18	1.38777878078145e-17	-2.16840434497101e-18	0	-2.16840434497101e-19	-3.03576608295941e-18	0	2.60208521396521e-18	-1.73472347597681e-18	-8.67361737988404e-19	0	0	-0.0718770020410082	5.63785129692462e-18	0	6.93889390390723e-18	-6.7762635780344e-18	0	0	-4.33680868994202e-19	8.67361737988404e-19	1.73472347597681e-18	-8.67361737988404e-19	0	0	9.97465998686664e-18	1.73472347597681e-18	1.73472347597681e-18	0	0	1.30104260698261e-18	-6.93889390390723e-18	-2.16840434497101e-19	-3.46944695195361e-18	-8.67361737988404e-19	8.67361737988404e-19	1.30104260698261e-18	-2.22261445359528e-18	-4.33680868994202e-18	0	3.46944695195361e-18	0	1.40946282423116e-18	-8.67361737988404e-19	0	-3.46944695195361e-18	1.73472347597681e-18	8.67361737988404e-19	-1.73472347597681e-18	6.93889390390723e-18	0	3.46944695195361e-18	0	2.60208521396521e-18	-3.46944695195361e-18	6.07153216591882e-18	1.73472347597681e-18	6.50521303491303e-19	-1.73472347597681e-18	2.71050543121376e-19	0	0	-1.73472347597681e-18	1.38777878078145e-17	2.60208521396521e-18	0	0	0	0	-1.73472347597681e-18	-1.04083408558608e-17	1.73472347597681e-18	3.46944695195361e-18	3.46944695195361e-18	-0.155449359842404	1.73472347597681e-18	-3.90312782094782e-18	0.0121105472774408	2.60208521396521e-18	-0.0921410326563315	0	5.20417042793042e-18	-4.33680868994202e-18	1.73472347597681e-18	-1.73472347597681e-18	0	-3.46944695195361e-18	-4.77048955893622e-18	-8.67361737988404e-19	-1.40946282423116e-18	-6.93889390390723e-18	-8.67361737988404e-19	0	-1.73472347597681e-18	0	-8.67361737988404e-19	-4.33680868994202e-19	-6.93889390390723e-18	0	-3.46944695195361e-18	-1.73472347597681e-18	0	-6.50521303491303e-18	1.73472347597681e-18	1.73472347597681e-18	1.57209315010398e-18	0	3.46944695195361e-18	3.46944695195361e-18	-6.93889390390723e-18	0	0	5.20417042793042e-18	-2.38524477946811e-18	0	6.07153216591882e-18	0	-8.67361737988404e-19	8.67361737988404e-19	0	-3.46944695195361e-18	0	5.85469173142172e-18	-1.73472347597681e-18	8.67361737988404e-19	0	1.73472347597681e-18	0	-9.54097911787244e-18	4.33680868994202e-19	0	1.0842021724855e-18	0	-1.38777878078145e-17	0	-2.16840434497101e-19	3.46944695195361e-18	3.03576608295941e-18	-2.16840434497101e-18	1.73472347597681e-18	0	1.73472347597681e-18	-5.20417042793042e-18	-3.46944695195361e-18	0	-1.38777878078145e-17	-1.73472347597681e-18	4.33680868994202e-19	0	0	0	0	1.73472347597681e-18	-2.60208521396521e-18	0	-3.46944695195361e-18	3.46944695195361e-18	1.30104260698261e-18	0	0	1.73472347597681e-18	1.73472347597681e-18	0	0	-3.46944695195361e-18	-1.73472347597681e-18	0	0	-3.46944695195361e-18	3.46944695195361e-18	-1.30104260698261e-18	2.16840434497101e-19	0	-6.93889390390723e-18	0	-5.20417042793042e-18	4.33680868994202e-19	4.44522890719057e-18	3.46944695195361e-18	-2.60208521396521e-18	0	1.30104260698261e-18	0	1.30104260698261e-18	0	-8.67361737988404e-19	9.75781955236954e-19	3.46944695195361e-18	0	3.46944695195361e-18	6.93889390390723e-18	-6.93889390390723e-18	-3.46944695195361e-18	-0.0234420518491782	-6.93889390390723e-18	1.73472347597681e-18	4.77048955893622e-18	0	4.33680868994202e-19	0	-6.93889390390723e-18	3.46944695195361e-18	7.37257477290143e-18	0	6.23416249179165e-18	0	0	0	0	-8.67361737988404e-19	0	-0.0272077343945424	4.77048955893622e-18	1.73472347597681e-18	-3.46944695195361e-18	0	-8.67361737988404e-19	-5.42101086242752e-19	-8.67361737988404e-19	0	5.20417042793042e-18	-1.11022302462516e-16	0	0	0	0	0	-1.89735380184963e-19	1.73472347597681e-18	0	0	0	4.77048955893622e-18	1.73472347597681e-18	0	1.73472347597681e-18	0	-8.67361737988404e-19	6.93889390390723e-18	0	-8.67361737988404e-18	0	4.33680868994202e-19	0	0	-0.0295287447978492	-9.10729824887824e-18	1.73472347597681e-18	4.33680868994202e-19	1.73472347597681e-18	-0.0292012622650783	1.73472347597681e-18	0	-6.50521303491303e-19	6.28837260041593e-18	0	-3.46944695195361e-18	-0.0153382037508852	-8.67361737988404e-19	0	-3.03576608295941e-18	8.67361737988404e-19	0	-2.16840434497101e-18	-3.46944695195361e-18	-4.33680868994202e-19	0	-3.46944695195361e-18	0	-1.73472347597681e-18	-1.73472347597681e-18	-8.67361737988404e-19	0	-3.46944695195361e-18	0	-8.67361737988404e-18	3.46944695195361e-18	8.67361737988404e-19	3.46944695195361e-18	0	-3.46944695195361e-18	1.73472347597681e-18	0	5.20417042793042e-18	-4.33680868994202e-19	-1.73472347597681e-18	8.67361737988404e-19	1.73472347597681e-18	8.23993651088983e-18	2.60208521396521e-18	-0.00827624041908774	0	-1.73472347597681e-18	5.42101086242752e-19	-2.77555756156289e-17	3.46944695195361e-18	0	-0.000209598239382658	-5.55111512312578e-17	4.33680868994202e-18	-2.60208521396521e-18	8.67361737988404e-19	0	-3.46944695195361e-18	2.60208521396521e-18	-3.46944695195361e-18	0	0	5.20417042793042e-18	-3.46944695195361e-18	-1.73472347597681e-18	4.55364912443912e-18	-2.60208521396521e-18	8.67361737988404e-19	1.73472347597681e-18	0	2.27682456221956e-18	6.93889390390723e-18	0	-6.93889390390723e-18	-1.73472347597681e-18	0	1.73472347597681e-18	0.0508181675304091	1.73472347597681e-18	0	0	0	-6.72205346941013e-18	0	1.30104260698261e-18	0	-3.46944695195361e-18	0	0	-3.46944695195361e-18	0	-5.20417042793042e-18	0	8.67361737988404e-19	0	8.67361737988404e-19	0	8.67361737988404e-18	0	8.13151629364128e-19	0	0	-1.73472347597681e-18	-0.0495023176788316	-3.46944695195361e-18	0	-1.38777878078145e-17	-1.73472347597681e-18	0	-1.73472347597681e-18	8.67361737988404e-19	3.46944695195361e-18	-3.46944695195361e-18	-3.25260651745651e-19	-1.73472347597681e-18	-1.73472347597681e-18	5.55111512312578e-17	0	1.73472347597681e-18	8.67361737988404e-19	-0.0123648513194299	3.46944695195361e-18	-1.30104260698261e-18	3.46944695195361e-18	8.67361737988404e-18	0.00524932152374494	0	8.67361737988404e-19	4.33680868994202e-19	3.57786716920216e-18	-1.73472347597681e-18	6.93889390390723e-18	0.106407716270832	0	0	-0.115901445590889	1.04083408558608e-17	0	-8.67361737988404e-19	-6.07153216591882e-18	-3.46944695195361e-18	6.07153216591882e-18	-2.60208521396521e-18	1.73472347597681e-18	-1.38777878078145e-17	-8.67361737988404e-19	8.67361737988404e-19	8.67361737988404e-19	0	-3.46944695195361e-18	3.46944695195361e-18	-0.103974146167877	5.20417042793042e-18	3.46944695195361e-18	0	1.73472347597681e-18	-4.33680868994202e-18	-1.11130722679764e-18	8.67361737988404e-19	0	0	1.73472347597681e-18	0	-2.16840434497101e-18	0	0	0	-4.33680868994202e-19	-6.93889390390723e-18	0	0	-6.93889390390723e-18	-1.38777878078145e-17	0	3.46944695195361e-18	-1.73472347597681e-18	3.46944695195361e-18	-1.0842021724855e-19	1.73472347597681e-18	0	-6.93889390390723e-18	5.55111512312578e-17	3.46944695195361e-18	4.33680868994202e-18	5.55111512312578e-17	-2.16840434497101e-19	3.46944695195361e-18	3.46944695195361e-18	0	1.73472347597681e-18	0	-5.20417042793042e-18	0	0	-1.73472347597681e-18	-1.73472347597681e-18	-3.46944695195361e-18	0	1.38777878078145e-17	0	3.46944695195361e-18	-1.30104260698261e-18	0	3.46944695195361e-18	0	0	3.46944695195361e-18	0	-1.38777878078145e-17	-1.73472347597681e-18	0	-3.46944695195361e-18	4.33680868994202e-19	3.46944695195361e-18	0	2.77555756156289e-17	8.67361737988404e-19	1.38777878078145e-17	-5.96311194867027e-19	-6.93889390390723e-18	0	5.20417042793042e-18	0	0	4.33680868994202e-19	2.16840434497101e-19	2.16840434497101e-19	3.46944695195361e-18	6.93889390390723e-18	0	-1.73472347597681e-18	0	-8.67361737988404e-19	-1.73472347597681e-18	8.67361737988404e-18	-8.67361737988404e-19	-6.93889390390723e-18	5.20417042793042e-18	3.03576608295941e-18	1.73472347597681e-18	1.04083408558608e-17	3.46944695195361e-18	1.95156391047391e-18	6.93889390390723e-18	0	-4.33680868994202e-18	3.46944695195361e-18	0	0.0645806185839497	-1.84314369322536e-18	-1.30104260698261e-18	0	0	0	-0.042642322251517	-3.46944695195361e-18	0	-0.0515785044105219	0	3.46944695195361e-18	0	1.73472347597681e-18	-1.73472347597681e-18	-1.73472347597681e-18	0	8.67361737988404e-19	0	7.04731412115578e-18	6.50521303491303e-19	-6.93889390390723e-18	0	0	8.67361737988404e-19	0.0523192030001829	1.73472347597681e-18	0	0	-3.46944695195361e-18	1.73472347597681e-18	0	0	0	-4.77048955893622e-18	0	-8.67361737988404e-19	-1.73472347597681e-18	4.33680868994202e-19	0	6.93889390390723e-18	0	8.67361737988404e-19	0	0	-2.77555756156289e-17	0	-8.67361737988404e-19	-7.80625564189563e-18	0	-1.04083408558608e-17	0	-3.46944695195361e-18	-1.73472347597681e-17	-1.73472347597681e-18	-0.0879890674020357	-2.60208521396521e-18	0	4.33680868994202e-19	-8.67361737988404e-19	0	-2.16840434497101e-19	-8.67361737988404e-19	-1.0842021724855e-19	0	-0.0205857679947591	-1.04083408558608e-17	0	0	-8.67361737988404e-19	-1.73472347597681e-18	-8.67361737988404e-19	0.11026060397406	0	0	-1.73472347597681e-18	-9.54097911787244e-18	0	-1.73472347597681e-18	-1.73472347597681e-18	0.0243438445744169	-1.73472347597681e-18	-3.46944695195361e-18	0	-3.46944695195361e-18	0	1.73472347597681e-18	1.73472347597681e-18	-0.0411692789400221	0	-6.93889390390723e-18	0	0	-8.67361737988404e-19	0	0	-6.93889390390723e-18	0	-1.73472347597681e-18	-5.20417042793042e-18	-6.93889390390723e-18	0	0	1.73472347597681e-18	-3.46944695195361e-18	5.20417042793042e-18	0	0	0	-3.46944695195361e-18	1.73472347597681e-18	0.0264691854178687	1.73472347597681e-18	-3.46944695195361e-18	2.16840434497101e-18	3.25260651745651e-19	0	8.78203759713259e-18	-1.38777878078145e-17	0.0648076538254941	0	0	0	0	3.46944695195361e-18	3.46944695195361e-18	1.73472347597681e-18	0	1.73472347597681e-18	0	-3.46944695195361e-18	6.93889390390723e-18	2.60208521396521e-18	6.93889390390723e-18	-1.04083408558608e-17	-0.0133043487615631	6.50521303491303e-18	-3.46944695195361e-18	6.07153216591882e-18	0	0	-0.0235076960730469	0	0	3.46944695195361e-18	3.46944695195361e-18	0	-5.20417042793042e-18	2.60208521396521e-18	8.67361737988404e-19	0.125838680242572	5.85469173142172e-18	-6.07153216591882e-18	3.46944695195361e-18	0	7.80625564189563e-18	0	1.84314369322536e-18	1.73472347597681e-18	8.67361737988404e-19	0	8.67361737988404e-19	0	0	-4.33680868994202e-19	1.73472347597681e-18	-1.04083408558608e-17	-8.40256683676266e-19	-1.38777878078145e-17	8.67361737988404e-19	2.77555756156289e-17	3.46944695195361e-18	0	3.46944695195361e-18	-3.46944695195361e-18	-8.67361737988404e-19	0	-5.55111512312578e-17	-0.111204689844671	-2.77555756156289e-17	0	3.46944695195361e-18	0	-1.73472347597681e-18	-3.46944695195361e-18	0	2.77555756156289e-17	0	0	0	8.67361737988404e-19	3.46944695195361e-18	0	-3.84891771232354e-18	3.46944695195361e-18	0	1.73472347597681e-18	5.20417042793042e-18	-2.60208521396521e-18	0	1.73472347597681e-18	0	0	-4.33680868994202e-18	-2.60208521396521e-18	-1.73472347597681e-18	0	1.04083408558608e-17	0	0	-6.93889390390723e-18	0	-3.46944695195361e-18	0	7.80625564189563e-18	0	2.60208521396521e-18	0	1.73472347597681e-18	-1.73472347597681e-18	0	0.0479135743370079	-3.46944695195361e-18	-1.73472347597681e-18	-2.16840434497101e-18	0	0	0	0	1.51788304147971e-18	0	8.67361737988404e-19	-1.73472347597681e-18	-3.46944695195361e-18	0	0	-1.73472347597681e-18	0	-0.00281228728199162	-2.81892564846231e-18	-5.20417042793042e-18	5.20417042793042e-18	0	4.33680868994202e-19	0	0	3.46944695195361e-18	4.77048955893622e-18	1.73472347597681e-18	3.46944695195361e-18	0	-6.93889390390723e-18	1.73472347597681e-18	0	-0.0236486287147266	1.73472347597681e-18	-3.46944695195361e-18	0	0.0066516857104479	0	6.07153216591882e-18	0	8.67361737988404e-19	0	-1.38777878078145e-17	0	0	0	3.46944695195361e-18	0	0	0	0	0	0	0	0	0	0	-1.38777878078145e-17	-4.33680868994202e-19	-3.46944695195361e-18	3.46944695195361e-18	-3.46944695195361e-18	0	6.93889390390723e-18	4.33680868994202e-19	3.46944695195361e-18	3.46944695195361e-18	1.73472347597681e-18	0	0	0	0	6.93889390390723e-18	-3.46944695195361e-18	0.0693819360245326	0	1.73472347597681e-18	-0.0480135207702797	1.70084215808664e-18	-1.73472347597681e-18	-6.93889390390723e-18	0	0	3.90312782094782e-18	-6.07153216591882e-18	-6.93889390390723e-18	-3.90312782094782e-18	0	-4.33680868994202e-19	1.73472347597681e-18	-1.04083408558608e-17	3.46944695195361e-18	2.60208521396521e-18	0	0	6.93889390390723e-18	-1.73472347597681e-18	1.73472347597681e-18	3.46944695195361e-18	3.46944695195361e-18	8.67361737988404e-19	0	-6.93889390390723e-18	8.67361737988404e-19	-6.50521303491303e-19	0	3.46944695195361e-18	-2.77555756156289e-17	1.73472347597681e-18	8.67361737988404e-19	3.46944695195361e-18	-6.93889390390723e-18	-4.33680868994202e-19	0	8.67361737988404e-19	-1.73472347597681e-18	-4.33680868994202e-19	0	-1.73472347597681e-18	-0.02612406508383	0	-1.73472347597681e-18	-1.73472347597681e-18	0	-8.67361737988404e-19	-6.93889390390723e-18	0	0	0	8.67361737988404e-19	0	0	NA	NA	NA	NA	0	NA	NA	NA	NA	0	NA	NA	NA	NA	NA	0	NA	0	-5.55111512312578e-17	NA	NA	NA	NA	NA	NA	NA	NA	NA	NA	2.77555756156289e-17	NA	NA	NA	NA	NA	NA	NA	NA	0	2.16840434497101e-19	1.30104260698261e-18	NA	3.46944695195361e-18	-1.38777878078145e-17	NA	NA	NA	NA	NA	NA	5.55111512312578e-17	NA	NA	NA	NA	-2.77555756156289e-17	NA	NA	NA	NA	NA	NA	NA	NA	NA	0	NA	NA	NA	NA	NA	NA	NA	NA	NA	NA	-1.38777878078145e-17	NA	NA	NA	NA	NA	NA	NA	NA	2.22261445359528e-18	NA	-1.73472347597681e-18	NA	NA	NA	NA	NA	NA	NA	NA	NA	0	NA	NA	NA	NA	NA	NA	NA	NA	NA	7.80625564189563e-18	NA	NA	NA	NA	NA	NA	NA	NA	NA	NA	NA	NA	NA	NA	-1.73472347597681e-18	NA	NA	NA	NA	NA	NA	NA	NA	0	0	NA	NA	1.73472347597681e-18	NA	NA	NA	NA	NA	NA	NA	-2.16840434497101e-19	NA	NA	NA	NA	NA	NA	NA	NA	NA	NA	2.60208521396521e-18	NA	NA	NA	NA	NA	NA	6.93889390390723e-18	NA	NA	NA	NA	-1.73472347597681e-18	NA	NA	NA	NA	NA	NA	NA	NA	NA	NA	NA	NA	NA	NA	NA	NA	NA	NA	0	NA	NA	-6.93889390390723e-18	NA	NA	NA	-1.73472347597681e-18	NA	NA	NA	NA	NA	NA	NA	NA	NA	NA	NA	NA	NA	NA	NA	NA	NA	NA	NA	NA	NA	NA	NA	NA	0	NA	NA	NA	NA	0	NA	NA	NA	NA	NA	NA	NA	0	NA	NA	NA	NA	NA	NA	NA	NA	1.11022302462516e-16	NA	NA	NA	NA	0	NA	NA	NA	NA	NA	NA	NA	NA	NA	NA	NA	NA	0	NA	NA	NA	NA	NA	NA	5.55111512312578e-17	0	NA	NA	NA	NA	NA	NA	NA	NA	NA	NA	NA
BYa_1C_G1	-5.20417042793042e-18	0	-2.60208521396521e-18	0	-1.95156391047391e-18	5.20417042793042e-18	4.33680868994202e-19	-2.16840434497101e-19	-0.0459250122940108	0	0	9.75781955236954e-19	-0.0657520920249097	-0.0329047971230118	1.73472347597681e-18	-1.73472347597681e-18	3.46944695195361e-18	-4.33680868994202e-18	1.73472347597681e-18	0	0	8.67361737988404e-19	-3.46944695195361e-18	0	3.46944695195361e-18	0.00367554986855462	6.50521303491303e-19	-8.67361737988404e-19	1.19262238973405e-18	-8.67361737988404e-19	0.00649140887292389	0	-1.73472347597681e-18	1.73472347597681e-18	-0.0956936790020997	1.0842021724855e-19	0	0.0152777569147152	-6.50521303491303e-19	-6.93889390390723e-18	1.73472347597681e-18	3.46944695195361e-18	-1.95156391047391e-18	3.46944695195361e-18	0	-4.33680868994202e-19	-8.67361737988404e-19	2.81892564846231e-18	-0.0411132141511915	2.05998412772246e-18	-6.50521303491303e-19	-0.0228685380388394	-5.20417042793042e-18	-0.0197387438976501	0	1.73472347597681e-18	6.07153216591882e-18	8.67361737988404e-19	-0.0335146413261681	0	-2.60208521396521e-18	-8.67361737988404e-19	0	-0.109337413339162	6.93889390390723e-18	8.67361737988404e-19	-8.67361737988404e-19	1.73472347597681e-18	-1.73472347597681e-18	-1.73472347597681e-18	3.46944695195361e-18	0	4.11996825544492e-18	1.30104260698261e-18	-0.0197277086606869	0	0	-4.33680868994202e-19	0	3.46944695195361e-18	-3.46944695195361e-18	0	0	8.67361737988404e-19	-1.73472347597681e-18	-1.30104260698261e-18	0	3.46944695195361e-18	-0.0315340502075656	8.67361737988404e-19	1.19262238973405e-18	-3.46944695195361e-18	0	-4.33680868994202e-19	0	1.62630325872826e-19	-8.67361737988404e-19	0	-1.73472347597681e-18	-8.67361737988404e-19	-6.50521303491303e-19	8.67361737988404e-19	NA	0	0	8.67361737988404e-19	-3.90312782094782e-18	1.19262238973405e-18	-4.33680868994202e-18	0	2.77555756156289e-17	2.16840434497101e-18	4.33680868994202e-18	1.0842021724855e-18	2.60208521396521e-18	0	-1.73472347597681e-18	-8.67361737988404e-19	-0.0325426482185002	-4.11996825544492e-18	0	0	2.60208521396521e-18	3.36102673470506e-18	2.16840434497101e-18	3.25260651745651e-18	-0.0610422222672606	1.73472347597681e-18	-0.0359369019759671	0	-1.73472347597681e-18	3.46944695195361e-18	0	1.0435445910173e-18	0.0157431712065738	-2.60208521396521e-18	0	8.67361737988404e-19	3.57786716920216e-18	-2.60208521396521e-18	1.73472347597681e-18	-4.33680868994202e-19	-0.0750646451842164	-0.0554591047242751	1.73472347597681e-18	0	1.73472347597681e-18	4.77048955893622e-18	0	-4.33680868994202e-19	0	3.57786716920216e-18	1.19262238973405e-18	0	2.60208521396521e-18	8.67361737988404e-19	3.46944695195361e-18	-1.73472347597681e-18	6.93889390390723e-18	0	8.67361737988404e-19	0	-3.46944695195361e-18	0	-1.0842021724855e-18	0	8.67361737988404e-19	0	1.73472347597681e-18	-0.064812074672734	0	-6.93889390390723e-18	1.73472347597681e-18	1.73472347597681e-18	-3.46944695195361e-18	0.0498850396883892	-0.000726983292756473	0	3.25260651745651e-19	0	3.46944695195361e-18	0	0	4.33680868994202e-19	-2.77555756156289e-17	0	6.93889390390723e-18	0	1.73472347597681e-18	0	7.80625564189563e-18	-7.58941520739853e-19	-1.73472347597681e-18	-1.51788304147971e-18	NA	0	1.27393755267047e-18	0	-0.0506468252354848	0	1.73472347597681e-18	-8.67361737988404e-19	-8.67361737988404e-19	1.62630325872826e-19	-2.16840434497101e-19	-1.73472347597681e-18	-0.0419805936552086	7.58941520739853e-19	0	-1.73472347597681e-18	0	1.38777878078145e-17	-0.0257275329884578	-4.33680868994202e-19	0	-3.90312782094782e-18	6.07153216591882e-18	-3.36102673470506e-18	3.25260651745651e-19	-1.30104260698261e-18	0	3.46944695195361e-18	-4.33680868994202e-19	0	6.93889390390723e-18	-0.0444688958753419	0	-0.0862405783398857	-3.03576608295941e-18	3.46944695195361e-18	-8.67361737988404e-19	-3.46944695195361e-18	-4.33680868994202e-19	1.73472347597681e-18	-1.13841228110978e-18	0	4.33680868994202e-19	1.30104260698261e-18	3.46944695195361e-18	0	-0.0278768266222581	-6.50521303491303e-19	-0.0297569130969868	-0.0258800180914841	-0.114106318010944	3.46944695195361e-18	0	4.33680868994202e-19	NA	-0.0249435482248364	-0.0378591229501421	-0.209594128415414	1.73472347597681e-18	-3.46944695195361e-18	-8.13151629364128e-19	-0.0149600921154998	-0.101133301908806	-0.0735170309449836	8.67361737988404e-19	0	6.50521303491303e-19	2.60208521396521e-18	0	8.67361737988404e-19	-3.46944695195361e-18	1.73472347597681e-18	-8.67361737988404e-19	8.67361737988404e-19	-1.73472347597681e-18	-0.0411893096215734	-1.73472347597681e-18	8.67361737988404e-19	0.0228572223484464	-1.73472347597681e-18	-0.0449548142268938	-8.67361737988404e-19	1.0842021724855e-18	0	0	2.60208521396521e-18	0	0	8.67361737988404e-19	0	-1.73472347597681e-18	2.38524477946811e-18	-8.67361737988404e-19	-1.73472347597681e-18	3.46944695195361e-18	2.35813972515597e-18	0	-3.46944695195361e-18	-3.46944695195361e-18	8.67361737988404e-19	-3.90312782094782e-18	-1.73472347597681e-18	-4.33680868994202e-19	8.67361737988404e-19	3.46944695195361e-18	6.50521303491303e-19	1.38777878078145e-17	-0.117548338538756	-0.0115410187691459	-0.0107070685983589	4.11996825544492e-18	1.73472347597681e-18	-0.0890167741406229	-8.67361737988404e-19	3.46944695195361e-18	-0.0415136458787912	-3.19839640883224e-18	-3.46944695195361e-18	-2.60208521396521e-18	3.46944695195361e-18	-8.67361737988404e-19	0	0	0	-4.33680868994202e-19	-5.63785129692462e-18	4.33680868994202e-19	-8.13151629364128e-19	0	1.73472347597681e-18	3.14418630020796e-18	0	-0.0306970030180033	0	-4.33680868994202e-19	-3.46944695195361e-18	4.33680868994202e-19	-4.33680868994202e-18	-1.38777878078145e-17	8.67361737988404e-19	0	-3.46944695195361e-18	-6.93889390390723e-18	-8.67361737988404e-19	-1.73472347597681e-18	0	4.33680868994202e-19	0.0107272109296041	-2.16840434497101e-19	1.73472347597681e-18	1.73472347597681e-18	2.60208521396521e-18	0	3.46944695195361e-18	8.23993651088983e-18	-0.089755716719756	-6.50521303491303e-19	1.73472347597681e-18	3.46944695195361e-18	8.67361737988404e-19	3.46944695195361e-18	0	-3.46944695195361e-18	1.0842021724855e-19	1.73472347597681e-18	-3.46944695195361e-18	-3.46944695195361e-18	0	1.73472347597681e-18	-8.67361737988404e-19	-3.90312782094782e-18	1.73472347597681e-18	1.73472347597681e-18	-6.93889390390723e-18	-8.67361737988404e-19	4.33680868994202e-18	-3.46944695195361e-18	-1.73472347597681e-18	-6.93889390390723e-18	0	4.54009659728305e-19	-0.0173365112695065	0	8.67361737988404e-19	-0.0334946182517865	0	-0.0487718980510627	8.67361737988404e-19	-8.67361737988404e-19	-8.67361737988404e-19	-0.108366501018627	0	8.67361737988404e-19	6.93889390390723e-18	-3.03576608295941e-18	8.67361737988404e-19	-4.33680868994202e-19	-1.73472347597681e-18	0	-6.93889390390723e-18	8.67361737988404e-19	0	-1.73472347597681e-18	-8.67361737988404e-19	8.67361737988404e-19	-0.0411872303821428	0	-1.95156391047391e-18	-0.0222927349919114	-2.43945488809238e-18	1.73472347597681e-18	0	-5.20417042793042e-18	0	-1.0842021724855e-18	3.46944695195361e-18	-0.0741229291011942	-1.51788304147971e-18	0	0	6.50521303491303e-19	8.67361737988404e-19	-1.73472347597681e-18	3.46944695195361e-18	-0.0677261064867085	0	-1.73472347597681e-18	0	8.67361737988404e-19	-4.33680868994202e-18	-0.0953376275269565	-3.46944695195361e-18	0	8.67361737988404e-19	1.73472347597681e-18	-0.0899805708142037	5.09575021068187e-18	1.73472347597681e-18	6.91178884959509e-19	1.73472347597681e-18	-1.73472347597681e-18	0	6.93889390390723e-18	-1.73472347597681e-18	-1.73472347597681e-18	1.73472347597681e-18	-4.11996825544492e-18	-0.0976779884298357	1.73472347597681e-18	0	-0.0354845538457874	-1.73472347597681e-18	-2.71050543121376e-19	3.46944695195361e-18	-8.67361737988404e-19	0	-8.67361737988404e-19	-0.00903872662001057	3.46944695195361e-18	-0.0390757528445664	0	0	-1.95156391047391e-18	-1.73472347597681e-18	-0.0728986942054233	1.73472347597681e-18	-6.93889390390723e-18	0	0	2.71050543121376e-18	-3.46944695195361e-18	0	0	0	3.46944695195361e-18	1.38777878078145e-17	-2.60208521396521e-18	8.67361737988404e-19	0	0	1.73472347597681e-18	1.73472347597681e-18	8.67361737988404e-19	0	6.93889390390723e-18	-0.0984058294324748	4.11996825544492e-18	-6.93889390390723e-18	8.67361737988404e-19	-4.33680868994202e-19	-1.73472347597681e-18	1.73472347597681e-18	0	0	1.38777878078145e-17	0	-1.73472347597681e-18	8.67361737988404e-19	0	8.67361737988404e-19	1.30104260698261e-18	-1.73472347597681e-18	0	0	-4.33680868994202e-19	8.67361737988404e-19	1.73472347597681e-18	-0.0235599030570331	-8.67361737988404e-19	3.36102673470506e-18	8.67361737988404e-19	-1.73472347597681e-18	1.30104260698261e-18	-0.0262068272942251	-1.73472347597681e-18	3.46944695195361e-18	-1.51788304147971e-18	-3.46944695195361e-18	4.33680868994202e-19	1.73472347597681e-18	-0.081504766968511	-3.25260651745651e-19	0	3.46944695195361e-18	8.67361737988404e-19	0	-3.46944695195361e-18	-8.79220199249964e-19	0	4.33680868994202e-18	-1.73472347597681e-18	0	4.55364912443912e-18	-1.73472347597681e-18	8.67361737988404e-19	0	-4.33680868994202e-19	8.67361737988404e-19	0	8.67361737988404e-19	0	6.93889390390723e-18	-2.33103467084383e-18	-3.46944695195361e-18	0	-0.0579738147951603	2.60208521396521e-18	2.38524477946811e-18	3.25260651745651e-19	0	0	-1.73472347597681e-18	-4.33680868994202e-19	8.67361737988404e-19	-6.96599895821937e-18	-1.30104260698261e-18	-4.77048955893622e-18	-8.67361737988404e-19	2.50721752387273e-18	-1.73472347597681e-18	-4.33680868994202e-19	-0.0129133343719016	-0.00989689109255845	-8.67361737988404e-19	8.67361737988404e-19	-1.38777878078145e-17	2.60208521396521e-18	8.67361737988404e-19	1.57209315010398e-18	-1.73472347597681e-18	-0.0546830429374013	0	-0.0595569663148963	0	1.73472347597681e-18	5.20417042793042e-18	0	3.25260651745651e-19	5.20417042793042e-18	-1.73472347597681e-18	0	-1.73472347597681e-18	-3.79470760369927e-18	1.72794721239877e-18	0	8.67361737988404e-19	1.73472347597681e-18	0	4.77048955893622e-18	-1.73472347597681e-18	-1.73472347597681e-18	-4.33680868994202e-18	0	-0.057898156579321	-2.75116301268197e-18	-3.46944695195361e-18	6.93889390390723e-18	-0.0300893297827713	-6.50521303491303e-19	0	0	8.67361737988404e-19	-0.0444587301494223	1.73472347597681e-18	-1.95156391047391e-18	-0.0341016198746496	1.38777878078145e-17	8.67361737988404e-19	3.46944695195361e-18	1.73472347597681e-18	3.46944695195361e-18	2.60208521396521e-18	0	-1.73472347597681e-18	-3.03576608295941e-18	0	-1.40946282423116e-18	2.16840434497101e-19	0	-6.07153216591882e-18	6.93889390390723e-18	0.000716459431190308	-3.46944695195361e-18	-1.30104260698261e-18	-1.73472347597681e-18	0	0	4.33680868994202e-19	-4.33680868994202e-19	0	-2.43945488809238e-19	2.16840434497101e-18	2.16840434497101e-18	-8.67361737988404e-19	0	0.00217695306304994	0	-1.73472347597681e-18	3.68628738645072e-18	1.73472347597681e-18	-1.30104260698261e-18	-0.0330080684199038	1.30104260698261e-18	-5.20417042793042e-18	1.73472347597681e-18	4.33680868994202e-18	-0.00924295462867736	1.73472347597681e-18	-2.60208521396521e-18	-1.73472347597681e-18	2.16840434497101e-18	3.46944695195361e-18	0	1.95156391047391e-18	2.60208521396521e-18	-8.67361737988404e-19	-2.60208521396521e-18	-4.33680868994202e-18	-0.0557799863323917	-1.73472347597681e-18	0	1.73472347597681e-18	0	-8.67361737988404e-19	4.33680868994202e-19	-0.0521220665450526	-0.0409007002275629	0	0	5.20417042793042e-18	0	4.33680868994202e-18	0	-1.72117094882074e-18	0	-0.0354964428723493	-3.46944695195361e-18	-1.73472347597681e-18	-3.46944695195361e-18	0	-8.67361737988404e-19	-1.73472347597681e-18	-8.67361737988404e-19	-2.60208521396521e-18	-6.93889390390723e-18	-2.60208521396521e-18	-0.0137071522084736	-1.30104260698261e-18	3.46944695195361e-18	0	0	-2.77555756156289e-17	-4.33680868994202e-19	-1.40946282423116e-18	-3.68628738645072e-18	8.67361737988404e-19	0	-0.0515552446618333	-8.67361737988404e-19	-3.46944695195361e-18	0	-5.20417042793042e-18	0	-8.67361737988404e-19	8.67361737988404e-19	-2.60208521396521e-18	-3.46944695195361e-18	-1.51788304147971e-18	1.73472347597681e-18	-8.67361737988404e-19	3.46944695195361e-18	-3.46944695195361e-18	0	8.67361737988404e-19	-3.46944695195361e-18	8.67361737988404e-19	0	-1.73472347597681e-18	0	0	0	0	0	4.33680868994202e-18	-1.0842021724855e-18	1.73472347597681e-18	8.67361737988404e-19	-2.54787510534094e-18	0.00109154431904951	0	-1.73472347597681e-18	0	1.38777878078145e-17	-4.33680868994202e-19	-0.0574244184370531	0	-5.20417042793042e-18	-0.02528515548723	0	-2.38524477946811e-18	0	-5.85469173142172e-18	0	0	0.0204396033976385	1.73472347597681e-18	-0.0476422488379724	-0.0911131964619406	3.46944695195361e-18	-8.67361737988404e-19	-6.53231808922516e-18	4.33680868994202e-19	-0.064503775327611	-3.46944695195361e-18	-3.90312782094782e-18	2.954450920023e-18	2.60208521396521e-18	0	8.67361737988404e-19	0	-3.46944695195361e-18	-1.51788304147971e-18	0	-3.46944695195361e-18	-1.73472347597681e-18	-2.60208521396521e-18	0	0.00196537058488376	-0.101010491091581	0	-3.46944695195361e-18	4.33680868994202e-19	-1.73472347597681e-18	0	-1.51788304147971e-18	-2.27682456221956e-18	0	0.0415460308150577	-8.67361737988404e-19	0	0	-0.00372771289180284	-0.0505140531397129	6.07153216591882e-18	0	-4.33680868994202e-19	8.67361737988404e-19	8.67361737988404e-19	-4.33680868994202e-19	4.33680868994202e-19	0	-0.0126287819767244	1.13841228110978e-18	4.66206934168767e-18	1.73472347597681e-18	-2.16840434497101e-19	-0.00533163606669372	-3.46944695195361e-18	5.63785129692462e-18	0	6.07153216591882e-18	5.20417042793042e-18	-8.67361737988404e-19	0	3.46944695195361e-18	2.71050543121376e-19	5.20417042793042e-18	-1.95156391047391e-18	2.81892564846231e-18	-0.0311787947715744	0	-5.21772295508649e-19	0	-5.96311194867027e-19	0	-2.60208521396521e-18	0	8.13151629364128e-19	-0.0243710659669708	1.73472347597681e-18	-2.05998412772246e-18	-8.67361737988404e-19	-8.67361737988404e-19	1.92445885616177e-18	0	-3.46944695195361e-18	-0.0277057231396477	-0.032674102862957	2.54787510534094e-18	8.67361737988404e-19	-5.63785129692462e-18	0	4.33680868994202e-19	0	0	-3.46944695195361e-18	-8.67361737988404e-19	-3.46944695195361e-18	-8.67361737988404e-19	-5.20417042793042e-18	-0.0611500844607614	3.46944695195361e-18	0	-5.42101086242752e-20	3.46944695195361e-18	8.67361737988404e-19	-1.73472347597681e-18	0	1.0842021724855e-18	1.73472347597681e-18	0	1.73472347597681e-18	-8.67361737988404e-19	0	-8.67361737988404e-19	3.46944695195361e-18	0	-8.67361737988404e-19	-0.0219507195018012	0	-3.46944695195361e-18	-1.73472347597681e-18	-3.46944695195361e-18	-8.67361737988404e-19	0	0	-8.67361737988404e-19	3.46944695195361e-18	4.33680868994202e-19	0	0	3.46944695195361e-18	-4.33680868994202e-19	-4.33680868994202e-19	-6.50521303491303e-19	3.46944695195361e-18	3.46944695195361e-18	0	-7.58941520739853e-19	-1.21972744404619e-19	8.67361737988404e-19	-8.67361737988404e-19	4.33680868994202e-19	-6.93889390390723e-18	-0.0189080087571033	0.0338837015791546	4.33680868994202e-19	-0.111422634191487	0	4.33680868994202e-19	5.20417042793042e-18	0	6.50521303491303e-19	4.33680868994202e-19	-2.38524477946811e-18	6.93889390390723e-18	-5.20417042793042e-18	0	-2.60208521396521e-18	-3.46944695195361e-18	1.30104260698261e-18	1.0842021724855e-19	-3.46944695195361e-18	0	-1.73472347597681e-18	4.33680868994202e-18	-1.73472347597681e-18	-1.30104260698261e-18	-0.0467704347560553	-8.67361737988404e-19	8.67361737988404e-19	8.67361737988404e-19	-1.30104260698261e-18	-0.0273751513173566	-6.50521303491303e-19	-1.0842021724855e-18	0	-2.60208521396521e-18	NA	-1.73472347597681e-18	0.00559903182507301	1.57209315010398e-18	-5.20417042793042e-18	0	0.0177075575856	-2.60208521396521e-18	0	-2.60208521396521e-18	4.33680868994202e-19	1.73472347597681e-18	-2.60208521396521e-18	0.00154067025327578	6.93889390390723e-18	5.55111512312578e-17	0	0	-3.46944695195361e-18	0	-1.89735380184963e-19	-4.33680868994202e-19	2.60208521396521e-18	-3.46944695195361e-18	0.0698134778115412	0.000769478792357448	-1.73472347597681e-18	0	-1.73472347597681e-18	-8.67361737988404e-19	0	-0.0336540536764727	0	2.60208521396521e-18	3.46944695195361e-18	1.73472347597681e-18	-6.93889390390723e-18	8.67361737988404e-19	3.46944695195361e-18	3.46944695195361e-18	-0.0160718397886896	8.67361737988404e-19	-2.92734586571086e-18	8.67361737988404e-19	-0.0985175313242412	-0.0757460502609603	-6.93889390390723e-18	4.33680868994202e-18	1.30104260698261e-18	-4.22838847269347e-18	-0.0278589547113019	2.60208521396521e-18	0	-1.73472347597681e-18	-3.25260651745651e-18	0	0	-0.0049372311566824	-1.73472347597681e-18	0	0	-1.30104260698261e-18	-6.93889390390723e-18	8.67361737988404e-19	0	3.46944695195361e-18	2.60208521396521e-18	0	0	-4.33680868994202e-19	0	0	-2.60208521396521e-18	1.30104260698261e-18	8.67361737988404e-19	-4.33680868994202e-19	8.67361737988404e-19	0	3.46944695195361e-18	2.77555756156289e-17	-3.03576608295941e-18	-1.73472347597681e-18	-0.0581737675406023	-6.93889390390723e-18	-0.093801738275071	0	4.33680868994202e-18	2.81892564846231e-18	0	-1.73472347597681e-18	2.60208521396521e-18	2.60208521396521e-18	-1.73472347597681e-18	2.60208521396521e-18	3.46944695195361e-18	-1.73472347597681e-18	2.16840434497101e-18	0	-3.46944695195361e-18	0.0360951226306046	6.93889390390723e-18	-0.05415495839324	-8.67361737988404e-19	-0.0773957075099427	0	0	5.20417042793042e-18	-2.60208521396521e-18	2.60208521396521e-18	0	0	0	-1.0842021724855e-19	-4.85180472187263e-18	0	4.33680868994202e-19	0	1.73472347597681e-18	3.46944695195361e-18	8.67361737988404e-19	-8.67361737988404e-19	-0.0876405492273486	0	-0.00412624871535061	-0.0314107320179414	0	1.73472347597681e-18	-4.33680868994202e-19	8.67361737988404e-19	8.67361737988404e-19	8.67361737988404e-19	-8.67361737988404e-19	1.73472347597681e-18	0	-3.46944695195361e-18	-6.93889390390723e-18	0	3.46944695195361e-18	-0.0382840884389537	0	4.33680868994202e-18	1.73472347597681e-18	-1.73472347597681e-18	-1.30104260698261e-18	0.0974594244528645	8.67361737988404e-19	-8.67361737988404e-19	-4.33680868994202e-19	0	-0.128384901021444	0	0	-1.62630325872826e-19	-8.67361737988404e-19	-1.38777878078145e-17	-3.46944695195361e-18	5.36680075380325e-18	0	-8.67361737988404e-19	0	0	-1.73472347597681e-18	4.33680868994202e-19	0	-8.67361737988404e-19	0	-6.07153216591882e-18	0	1.73472347597681e-18	0	-3.25260651745651e-18	0	0	3.25260651745651e-18	0	0	-1.73472347597681e-18	8.67361737988404e-19	1.73472347597681e-18	1.51788304147971e-18	8.67361737988404e-19	1.07742590890747e-18	1.73472347597681e-18	1.24683249835833e-18	-3.46944695195361e-18	0	1.62630325872826e-18	-1.51788304147971e-18	1.73472347597681e-18	1.73472347597681e-18	-3.46944695195361e-18	0	-5.20417042793042e-18	-1.73472347597681e-18	5.63785129692462e-18	0	0	0	4.33680868994202e-19	0	-2.16840434497101e-18	1.51788304147971e-18	8.67361737988404e-19	-1.73472347597681e-18	0	-1.73472347597681e-18	3.90312782094782e-18	-0.0906467096460155	-0.153338417726701	0	0	-3.46944695195361e-18	0	-1.73472347597681e-18	0	8.67361737988404e-19	0	1.73472347597681e-18	-1.30104260698261e-18	0	3.46944695195361e-18	0	1.73472347597681e-18	0	-8.67361737988404e-19	0	-6.07153216591882e-18	-1.73472347597681e-18	0	1.73472347597681e-18	0.00574797790673348	1.30104260698261e-18	-0.00821981754550599	0	8.67361737988404e-19	0	1.73472347597681e-18	-3.90312782094782e-18	0	-0.0729604544001463	0	-1.73472347597681e-18	0	-0.0644220993718151	1.73472347597681e-18	-2.16840434497101e-18	-0.0330979534924615	-6.07153216591882e-18	-0.0629807648736251	2.60208521396521e-18	1.73472347597681e-18	-2.38524477946811e-18	0	0	0	3.46944695195361e-18	1.73472347597681e-18	-8.67361737988404e-19	0	0	0.0278056177490563	1.05709711817337e-18	5.42101086242752e-19	0	4.33680868994202e-19	0	-4.33680868994202e-19	2.43945488809238e-19	0.00040722918550673	1.73472347597681e-18	0	0	0	1.73472347597681e-18	0.000360446828682942	0	0	-7.37257477290143e-18	-0.028104590270313	8.67361737988404e-19	-0.00134847151998413	-3.46944695195361e-18	1.73472347597681e-18	3.25260651745651e-18	4.77048955893622e-18	-2.38524477946811e-18	-8.67361737988404e-19	3.46944695195361e-18	0.0284672627250963	4.33680868994202e-19	1.73472347597681e-18	-0.0469594020858668	0	0	4.33680868994202e-18	-0.00927909514594294	1.73472347597681e-18	-4.33680868994202e-18	3.90312782094782e-18	-4.87890977618477e-18	0	1.51788304147971e-18	0	-4.33680868994202e-19	6.93889390390723e-18	-0.0149437945025488	-0.0384807352109785	-1.73472347597681e-18	2.60208521396521e-18	-4.11996825544492e-18	-1.63985578588433e-18	6.50521303491303e-19	1.73472347597681e-18	2.60208521396521e-18	-0.125382057771506	-0.0402747716033981	0	0	3.90312782094782e-18	1.73472347597681e-18	1.73472347597681e-18	1.73472347597681e-18	1.73472347597681e-18	-0.0201117626155991	-8.67361737988404e-19	6.93889390390723e-18	2.60208521396521e-18	6.93889390390723e-18	-2.77555756156289e-17	1.30104260698261e-18	-8.67361737988404e-19	0	-1.0842021724855e-18	-4.77048955893622e-18	-0.000772448527569025	-2.60208521396521e-18	1.30104260698261e-18	-1.73472347597681e-18	0	0	0	5.20417042793042e-18	1.0842021724855e-18	1.38777878078145e-17	8.67361737988404e-19	-0.0654686220996481	-0.0589303866543404	0	-0.0352367955381879	-1.73472347597681e-18	1.73472347597681e-18	1.30104260698261e-18	3.46944695195361e-18	3.46944695195361e-18	-7.50264115206845e-05	0	1.30104260698261e-18	3.46944695195361e-18	-0.0323496017605605	0	3.25260651745651e-18	-1.30104260698261e-18	8.67361737988404e-19	-8.89045781438114e-18	-3.46944695195361e-18	-0.0809973535842781	6.50521303491303e-19	0	1.73472347597681e-18	-2.05998412772246e-18	-1.73472347597681e-18	-3.25260651745651e-19	-1.51788304147971e-18	-5.42101086242752e-19	0	0	1.73472347597681e-18	6.93889390390723e-18	0	2.16840434497101e-19	0	0	1.19262238973405e-18	1.30104260698261e-18	-8.67361737988404e-19	-8.67361737988404e-19	4.33680868994202e-19	-8.67361737988404e-18	0	0	-8.67361737988404e-19	0	-0.0221267519862496	-2.60208521396521e-18	0	0	-0.0288312685465877	1.30104260698261e-18	8.67361737988404e-19	-8.67361737988404e-19	3.46944695195361e-18	3.46944695195361e-18	-6.93889390390723e-18	0	-1.73472347597681e-18	1.73472347597681e-18	8.67361737988404e-19	1.73472347597681e-18	0	0	0	-8.67361737988404e-19	-2.60208521396521e-18	6.50521303491303e-18	-4.77048955893622e-18	3.46944695195361e-18	-0.033998720988879	0	0.0545246425784061	0	-8.67361737988404e-19	-0.0648610962493581	-5.20417042793042e-18	0	-0.0483250667886299	-5.52943107967607e-18	1.73472347597681e-18	0	-4.33680868994202e-19	2.60208521396521e-18	-0.16975926252655	0	-3.46944695195361e-18	3.46944695195361e-18	4.77048955893622e-18	0	0	0	-2.60208521396521e-18	6.97955148537543e-19	3.46944695195361e-18	7.80625564189563e-18	8.67361737988404e-19	8.67361737988404e-19	-0.079694542727063	-3.03576608295941e-18	-1.73472347597681e-18	1.73472347597681e-18	0	-3.36102673470506e-18	0	1.73472347597681e-18	-4.33680868994202e-19	3.03576608295941e-18	5.20417042793042e-18	-8.67361737988404e-19	8.67361737988404e-19	NA	0	0.0295293899043332	0	0	-6.93889390390723e-18	0	0	4.77048955893622e-18	0	-8.67361737988404e-19	-3.46944695195361e-18	-8.67361737988404e-19	-8.67361737988404e-19	0	2.60208521396521e-18	-1.73472347597681e-18	0	2.27682456221956e-18	-0.0146904914722261	1.73472347597681e-18	1.73472347597681e-18	3.03576608295941e-18	0	8.67361737988404e-19	0	0	-6.07153216591882e-18	-4.33680868994202e-19	-3.46944695195361e-18	8.67361737988404e-19	-0.0764956555760686	-1.73472347597681e-18	0	-2.60208521396521e-18	0	8.67361737988404e-19	3.46944695195361e-18	-8.67361737988404e-19	-0.0376825300682254	3.68628738645072e-18	2.60208521396521e-18	0	-4.33680868994202e-19	7.80625564189563e-18	-8.67361737988404e-19	-4.33680868994202e-19	-0.0347460670775102	2.77555756156289e-17	-4.33680868994202e-19	-3.46944695195361e-18	-8.67361737988404e-19	-2.60208521396521e-18	0	4.33680868994202e-19	-1.73472347597681e-18	4.33680868994202e-19	-0.0203360458523114	-0.044010753075976	0	-4.33680868994202e-19	-1.73472347597681e-18	-1.73472347597681e-18	-1.04083408558608e-17	0.0196755563621154	-4.33680868994202e-19	-1.73472347597681e-18	0	-0.0346759331446662	4.33680868994202e-18	-0.0853667984894615	1.19262238973405e-18	3.36102673470506e-18	0	1.73472347597681e-18	8.67361737988404e-19	-8.67361737988404e-19	0	-2.16840434497101e-19	-0.0666955787217892	-1.73472347597681e-18	0	3.46944695195361e-18	3.90312782094782e-18	-4.33680868994202e-18	8.67361737988404e-19	2.60208521396521e-18	0.0886262993968439	3.46944695195361e-18	0.00214106985569406	0.0102279138976851	0	-8.67361737988404e-19	-6.93889390390723e-18	-1.73472347597681e-18	5.20417042793042e-18	-2.16840434497101e-18	0	-8.67361737988404e-19	8.67361737988404e-19	-6.50521303491303e-19	-1.73472347597681e-18	0	3.46944695195361e-18	4.33680868994202e-19	-0.0397177480464772	6.50521303491303e-19	-0.0923793408978937	1.73472347597681e-18	0	0	-1.73472347597681e-18	0	-6.93889390390723e-18	0	-3.46944695195361e-18	0	-1.73472347597681e-18	0	0	-4.33680868994202e-19	0	4.33680868994202e-19	1.73472347597681e-18	0	0	1.73472347597681e-18	0	-3.46944695195361e-18	-0.016742484218541	-0.062335085459253	-8.67361737988404e-19	-5.20417042793042e-18	0	3.46944695195361e-18	0	6.93889390390723e-18	-0.0827462283526441	-6.93889390390723e-18	1.73472347597681e-18	-3.46944695195361e-18	-3.46944695195361e-18	8.67361737988404e-19	8.67361737988404e-19	2.16840434497101e-19	-1.73472347597681e-18	0.081537203624588	8.67361737988404e-19	1.73472347597681e-18	2.16840434497101e-19	-8.67361737988404e-19	0.0314654376562318	0	0	-0.0571681963104121	-1.73472347597681e-18	-5.42101086242752e-18	-1.73472347597681e-18	0	0	0	1.73472347597681e-18	-8.67361737988404e-19	3.46944695195361e-18	-3.44234189764148e-18	0	8.67361737988404e-19	-0.0968549078419987	-5.20417042793042e-18	3.46944695195361e-18	0	6.93889390390723e-18	0	-0.0521404142894105	-8.67361737988404e-19	-0.0661506806245288	-0.0701903713362147	-1.73472347597681e-18	-1.73472347597681e-18	-1.73472347597681e-18	0	-0.00145607577835394	0	-0.0894559546312306	0	8.67361737988404e-19	1.30104260698261e-18	-1.73472347597681e-18	1.30104260698261e-18	-1.73472347597681e-18	0	0	2.561427632497e-18	-6.07153216591882e-18	-4.33680868994202e-19	1.73472347597681e-18	-2.60208521396521e-18	0	-2.16840434497101e-18	-2.60208521396521e-18	-0.049284337618772	0	4.33680868994202e-19	-6.50521303491303e-19	0.0362521403216408	0	8.67361737988404e-19	-8.67361737988404e-19	-0.0335328650008038	0	8.67361737988404e-19	0	0	0	-1.62630325872826e-19	1.38777878078145e-17	0	-1.73472347597681e-18	3.46944695195361e-18	-8.67361737988404e-19	8.67361737988404e-19	-8.67361737988404e-19	3.46944695195361e-18	3.46944695195361e-18	-8.67361737988404e-19	-2.16840434497101e-18	1.73472347597681e-18	0	-3.46944695195361e-18	0	-0.0788000831254946	-4.33680868994202e-19	-0.0481714992015162	-1.73472347597681e-18	-3.46944695195361e-18	0	8.67361737988404e-19	-0.0143644587313317	0	0	0	-2.16840434497101e-18	0	0	-0.0224315573436306	-2.60208521396521e-18	0	0	-8.67361737988404e-19	-0.0304684904343468	1.40946282423116e-18	0	-3.46944695195361e-18	0	-6.93889390390723e-18	2.16840434497101e-19	2.60208521396521e-18	1.30104260698261e-18	0	-7.91467585914418e-18	0	-1.73472347597681e-18	4.33680868994202e-19	1.73472347597681e-18	-1.73472347597681e-18	0	0	-8.67361737988404e-19	1.73472347597681e-18	-0.0408393959037937	-8.67361737988404e-19	8.67361737988404e-19	0	3.03576608295941e-18	-0.0166423072367328	-3.03576608295941e-18	-0.0513514596709097	8.67361737988404e-19	-3.46944695195361e-18	-2.60208521396521e-18	0	-1.73472347597681e-18	0	0.0169899787932591	-0.0710515517388702	0	-5.96311194867027e-19	-0.0456338393779999	-5.20417042793042e-18	0	0	0	-4.33680868994202e-19	-0.129157022952508	0	0	0	2.60208521396521e-18	3.46944695195361e-18	-8.67361737988404e-19	-1.73472347597681e-18	1.73472347597681e-18	0	1.73472347597681e-18	-0.143843633889243	0	1.73472347597681e-18	0	8.67361737988404e-19	1.73472347597681e-18	-8.67361737988404e-19	1.30104260698261e-18	1.73472347597681e-18	2.71050543121376e-19	4.33680868994202e-19	8.67361737988404e-19	1.73472347597681e-18	0.00122873707695048	3.46944695195361e-18	-1.73472347597681e-18	-1.73472347597681e-18	0	4.44522890719057e-18	0	2.16840434497101e-18	1.30104260698261e-18	0	-8.13151629364128e-19	-6.93889390390723e-18	-1.30104260698261e-18	6.93889390390723e-18	-3.46944695195361e-18	0	-8.67361737988404e-19	4.33680868994202e-19	2.16840434497101e-19	0	-8.67361737988404e-19	0	-1.38777878078145e-17	4.33680868994202e-19	0	8.67361737988404e-19	0	-1.30104260698261e-18	-1.73472347597681e-18	-0.0133628519485828	-6.93889390390723e-18	6.93889390390723e-18	-3.46944695195361e-18	-8.67361737988404e-19	0	0	4.33680868994202e-19	8.67361737988404e-19	-6.93889390390723e-18	4.33680868994202e-19	6.50521303491303e-19	6.50521303491303e-19	-0.0733140966566843	-0.0980892035584112	0.0095035599974452	-9.21571846612679e-19	0	-8.67361737988404e-19	-1.73472347597681e-18	-5.42101086242752e-19	0	-0.0826690819428886	0	3.46944695195361e-18	0	2.60208521396521e-18	0	-1.73472347597681e-18	-1.73472347597681e-18	-8.67361737988404e-19	0	1.73472347597681e-18	0	1.73472347597681e-18	6.50521303491303e-19	0	-1.73472347597681e-18	-0.0104147157544752	0.0594704222886133	-8.67361737988404e-19	0.0470217490093266	-1.73472347597681e-18	0	0	6.93889390390723e-18	-1.73472347597681e-18	8.67361737988404e-19	4.33680868994202e-18	-0.042711214910674	6.93889390390723e-18	0	-1.30104260698261e-18	-0.0297670482347265	0	-8.67361737988404e-19	-6.93889390390723e-18	0	2.77555756156289e-17	-1.73472347597681e-18	3.25260651745651e-19	-1.73472347597681e-18	1.73472347597681e-18	5.20417042793042e-18	-2.60208521396521e-18	1.0842021724855e-19	0	3.46944695195361e-18	0	3.46944695195361e-18	-0.0710369783660069	3.46944695195361e-18	-1.73472347597681e-18	0	0	8.67361737988404e-19	2.16840434497101e-18	-6.93889390390723e-18	5.20417042793042e-18	0	0	0	-0.0802426949028908	-3.46944695195361e-18	0	0	0	0	0	-2.92734586571086e-18	-6.93889390390723e-18	8.67361737988404e-19	8.67361737988404e-19	0	0	3.03576608295941e-18	0	5.42101086242752e-19	-0.0614557590623734	0.020184068196198	0	-3.46944695195361e-18	-3.46944695195361e-18	0	0.0199662245769181	-1.38777878078145e-17	5.20417042793042e-18	0	-3.25260651745651e-19	0	-0.0383038440966968	0	0	-4.77048955893622e-18	-0.038510017309098	-1.01643953670516e-19	0	0	0	-6.50521303491303e-19	-8.67361737988404e-19	2.60208521396521e-18	0	0	-5.20417042793042e-18	1.73472347597681e-18	-3.46944695195361e-18	8.67361737988404e-19	-4.01154803819637e-18	-4.33680868994202e-19	-0.0416753177712872	-2.16840434497101e-19	0	0	0	3.46944695195361e-18	0.0261399528623621	-4.33680868994202e-18	-0.0455580859801643	-3.46944695195361e-18	0	1.51788304147971e-18	-0.0434001334516804	0	-4.33680868994202e-19	2.16840434497101e-18	0	0	-1.73472347597681e-18	0	-2.60208521396521e-18	8.67361737988404e-19	0	-3.46944695195361e-18	-0.167953735239969	-8.67361737988404e-18	-2.60208521396521e-18	0	3.79470760369927e-19	6.93889390390723e-18	-0.00943349329762797	0	0	1.73472347597681e-18	0	0	4.33680868994202e-19	-4.33680868994202e-19	8.67361737988404e-19	0	-3.46944695195361e-18	0	2.16840434497101e-18	-1.73472347597681e-18	-0.00896342649036847	3.90312782094782e-18	4.33680868994202e-19	0	-2.16840434497101e-18	-4.33680868994202e-19	1.0842021724855e-18	-1.30104260698261e-18	-1.30104260698261e-18	0	-3.65918233213858e-18	5.20417042793042e-18	1.73472347597681e-18	3.90312782094782e-18	-2.16840434497101e-19	-8.67361737988404e-19	1.73472347597681e-18	-3.46944695195361e-18	0	3.46944695195361e-18	-2.60208521396521e-18	2.60208521396521e-18	-1.04083408558608e-17	8.67361737988404e-19	-3.03576608295941e-18	-8.67361737988404e-19	0	-1.73472347597681e-18	-0.0179276791583805	-1.73472347597681e-18	1.73472347597681e-18	1.73472347597681e-18	-0.0318514791433738	-0.0325111516068163	-1.30104260698261e-18	5.20417042793042e-18	0	0	1.73472347597681e-18	-2.60208521396521e-18	0	5.63785129692462e-18	0	0	0	1.73472347597681e-18	0	-2.27682456221956e-18	0	0.0154061827963289	-2.16840434497101e-19	-0.020308120819854	-8.67361737988404e-19	0	5.96311194867027e-19	-5.20417042793042e-18	0	0	0.00366179700200218	0	2.60208521396521e-18	0	-1.73472347597681e-18	0	0	-1.73472347597681e-18	5.20417042793042e-18	1.30104260698261e-18	8.67361737988404e-19	-3.46944695195361e-18	0	3.46944695195361e-18	-4.33680868994202e-18	-2.38524477946811e-18	0	-4.33680868994202e-19	1.73472347597681e-18	0	-0.0710392973938749	-0.0120761037061871	-1.13841228110978e-18	0	1.73472347597681e-18	8.67361737988404e-19	-8.67361737988404e-19	8.67361737988404e-19	0	0	1.0842021724855e-18	-1.30104260698261e-18	-0.143303232639011	-4.33680868994202e-19	0	0	8.67361737988404e-19	0	0	-3.46944695195361e-18	0	9.75781955236954e-19	0	0	0	6.93889390390723e-18	0	0.00607164645023892	1.73472347597681e-18	-0.0381772947378776	-3.03576608295941e-18	1.30104260698261e-18	6.93889390390723e-18	6.93889390390723e-18	1.73472347597681e-18	6.50521303491303e-19	4.33680868994202e-19	-0.0171876812703555	0	0	0	-1.30104260698261e-18	-0.0268246899909151	0	-0.0268572354722482	-1.0842021724855e-18	6.50521303491303e-19	2.77555756156289e-17	-5.20417042793042e-18	5.20417042793042e-18	1.73472347597681e-18	-0.14992159285731	8.67361737988404e-19	0	1.73472347597681e-18	8.40256683676266e-19	0	4.96022493912118e-18	1.0842021724855e-18	-3.46944695195361e-18	0	4.33680868994202e-18	-8.67361737988404e-19	-1.73472347597681e-18	0	0	0	-0.0166282465864501	-8.67361737988404e-19	2.92734586571086e-18	-0.0460323341347951	1.73472347597681e-18	3.46944695195361e-18	-3.90312782094782e-18	0	-2.16840434497101e-18	-1.73472347597681e-18	6.93889390390723e-18	-0.0375504080340424	-3.46944695195361e-18	0	-8.67361737988404e-19	-3.46944695195361e-18	0	-0.108313586745115	-1.73472347597681e-18	2.60208521396521e-18	0	0	1.0842021724855e-18	8.67361737988404e-19	0	-0.0474094588117937	0	2.60208521396521e-18	0	5.20417042793042e-18	0	-1.38777878078145e-17	0	-3.36102673470506e-18	1.30104260698261e-18	0	-4.33680868994202e-19	0	2.76471553983804e-18	-6.50521303491303e-19	1.73472347597681e-18	-0.0870035402202655	-1.0842021724855e-18	8.67361737988404e-19	-0.0209508958161619	0	1.51788304147971e-18	8.67361737988404e-19	1.30104260698261e-18	1.73472347597681e-18	1.62376215988649e-18	-1.73472347597681e-18	-0.0408884763322187	4.33680868994202e-19	1.40946282423116e-18	0	0	0	0	0	4.33680868994202e-19	-2.60208521396521e-18	-1.0842021724855e-18	-1.73472347597681e-18	-1.73472347597681e-18	0	0.00898289232910705	1.51788304147971e-18	1.73472347597681e-18	-2.60208521396521e-18	-4.33680868994202e-19	0	-3.46944695195361e-18	2.16840434497101e-19	1.73472347597681e-18	1.95156391047391e-18	-0.028067100495587	-0.0544303919439751	-5.20417042793042e-18	-1.73472347597681e-18	8.67361737988404e-19	-1.30104260698261e-17	0	0	-3.46944695195361e-18	0.0125617454928645	-3.46944695195361e-18	0	8.67361737988404e-19	-0.032311232625071	3.46944695195361e-18	-0.0778441422005193	-6.50521303491303e-19	0	-0.108642823113734	-0.00969176452292524	8.67361737988404e-19	-0.0841716682799427	0	-1.73472347597681e-18	0	1.73472347597681e-18	0	-0.0757795824903875	6.23416249179165e-19	0.0191744782142998	8.67361737988404e-19	-8.67361737988404e-19	-8.67361737988404e-19	0	-0.0362585299210271	-0.102941514250873	-0.0082892430121743	3.46944695195361e-18	0	-0.0690540258128771	-8.67361737988404e-19	4.33680868994202e-19	0	2.16840434497101e-18	0	-8.67361737988404e-19	0	4.33680868994202e-19	-0.101222614660565	8.67361737988404e-19	5.20417042793042e-18	0	-3.46944695195361e-18	0	-4.33680868994202e-19	8.67361737988404e-19	0	6.50521303491303e-19	5.20417042793042e-18	0	-0.129389964795212	-6.93889390390723e-18	0	0	4.33680868994202e-19	0	1.73472347597681e-18	0	5.20417042793042e-18	8.67361737988404e-19	-1.35525271560688e-18	-5.20417042793042e-18	0	0.0482359275198415	3.46944695195361e-18	-1.38777878078145e-17	3.90312782094782e-18	-1.38777878078145e-17	8.67361737988404e-19	1.0842021724855e-18	0	8.67361737988404e-19	0	0	1.73472347597681e-18	3.46944695195361e-18	-0.179244453957586	8.67361737988404e-19	0	0	-8.67361737988404e-19	4.33680868994202e-19	2.16840434497101e-19	2.16840434497101e-19	-1.38777878078145e-17	0	-3.46944695195361e-18	4.33680868994202e-19	6.50521303491303e-19	-0.0761488145655279	-1.73472347597681e-18	0	-3.46944695195361e-18	-0.074622877585557	-8.67361737988404e-19	0	0	3.46944695195361e-18	-1.73472347597681e-18	0	0	4.33680868994202e-19	1.40946282423116e-18	-1.73472347597681e-18	-2.38524477946811e-18	-0.0255314587451284	4.33680868994202e-19	-5.20417042793042e-18	-6.93889390390723e-18	-3.46944695195361e-18	-4.33680868994202e-19	8.67361737988404e-19	0.0081661230470953	-1.73472347597681e-18	2.60208521396521e-18	3.46944695195361e-18	-2.16840434497101e-18	2.60208521396521e-18	3.46944695195361e-18	-2.16840434497101e-19	-0.0455247910239114	-2.16840434497101e-18	-0.0706529000602534	1.73472347597681e-18	-1.73472347597681e-18	-0.141732267015967	-0.00570786942535462	0	-3.46944695195361e-18	0	0	0.0379909049867294	8.67361737988404e-19	0	6.93889390390723e-18	0	0	1.73472347597681e-18	-3.46944695195361e-18	-8.67361737988404e-19	0	0	-3.03576608295941e-18	-2.60208521396521e-18	1.0842021724855e-18	1.73472347597681e-18	2.60208521396521e-18	-3.46944695195361e-18	-0.0274576294721985	2.60208521396521e-18	0.00158616662246841	6.93889390390723e-18	3.46944695195361e-18	0	0	-1.73472347597681e-18	0	0	0	-8.67361737988404e-19	0	-5.20417042793042e-18	0.00275786872704003	-1.30104260698261e-18	3.46944695195361e-18	8.67361737988404e-19	2.24971950790742e-18	-6.93889390390723e-18	-0.0425218002447008	2.60208521396521e-18	-2.71050543121376e-20	3.46944695195361e-18	-0.112298360621397	-3.03576608295941e-18	-8.67361737988404e-19	8.67361737988404e-19	-4.33680868994202e-19	4.33680868994202e-18	8.67361737988404e-19	-8.67361737988404e-19	-0.0610850163452502	-1.73472347597681e-18	-0.0295946315647805	0	-4.33680868994202e-19	4.33680868994202e-19	0	0	-8.67361737988404e-19	0	-0.0790762052270091	-0.00875803616412424	-1.73472347597681e-18	-1.73472347597681e-18	-0.0210084458292288	-4.33680868994202e-19	-0.0514753951495744	0	-5.42101086242752e-19	-8.67361737988404e-19	-3.46944695195361e-18	4.55364912443912e-18	0.0505553837862888	0.0302959609935552	1.25360876193636e-18	0	1.73472347597681e-18	-8.67361737988404e-19	0	8.67361737988404e-19	-0.0389289697484956	1.73472347597681e-18	-2.16840434497101e-19	6.50521303491303e-19	1.51788304147971e-18	0	0	3.46944695195361e-18	-0.0834251780626242	0	2.16840434497101e-19	-8.67361737988404e-19	-8.67361737988404e-19	0	0	0	-2.60208521396521e-18	0	-2.16840434497101e-19	0	-1.95156391047391e-18	-5.42101086242752e-19	-6.93889390390723e-18	-0.0497680456472337	-0.0411835158657813	0	-1.73472347597681e-18	1.95156391047391e-18	-4.28259858131774e-18	0	0	0.00011856547394146	2.27682456221956e-18	-7.58941520739853e-19	0	-5.20417042793042e-18	3.46944695195361e-18	1.73472347597681e-18	0	1.30104260698261e-18	1.21430643318376e-17	-4.33680868994202e-19	0.044044156112892	3.46944695195361e-18	-8.67361737988404e-19	0	-0.0638457118653322	-6.50521303491303e-19	0	3.46944695195361e-18	0	-0.073466260063368	-3.03576608295941e-18	0	-0.0231049183545519	0	1.73472347597681e-18	-0.00352140982540172	-0.0436887061391183	-0.139025426427102	0	-1.02999206386123e-18	0	-0.07003088822701	-8.67361737988404e-19	-0.126724186308889	-8.67361737988404e-19	0	-8.67361737988404e-19	1.30104260698261e-18	-0.0153483344651957	-5.20417042793042e-18	2.60208521396521e-18	-1.73472347597681e-18	0	-6.07153216591882e-18	-1.73472347597681e-18	0	-1.73472347597681e-18	0.0107704521712379	-8.67361737988404e-19	2.60208521396521e-18	-8.67361737988404e-19	-2.49366499671666e-18	1.73472347597681e-18	-4.33680868994202e-19	-2.60208521396521e-18	0	0	0	0	3.46944695195361e-18	0	2.16840434497101e-19	-2.81892564846231e-18	-3.25260651745651e-18	-3.46944695195361e-18	1.99899775552015e-19	3.46944695195361e-18	-0.0701865675255907	-0.00530365586757853	-1.73472347597681e-18	-0.032263528392565	0.0466351749652812	8.67361737988404e-18	6.50521303491303e-19	0	-0.0115145328606957	1.30104260698261e-18	NA	-0.0290670008360727	3.46944695195361e-18	-1.73472347597681e-18	0	-0.0128328238832901	1.38777878078145e-17	-1.73472347597681e-18	-6.39679281766448e-18	0	0	0	-4.77048955893622e-18	0	0	-0.0765682464697548	-1.73472347597681e-18	-3.46944695195361e-18	-8.67361737988404e-19	1.0842021724855e-19	1.73472347597681e-18	-1.73472347597681e-18	-0.00549369091682751	1.73472347597681e-18	-3.46944695195361e-18	8.67361737988404e-19	3.90312782094782e-18	-4.33680868994202e-19	-4.33680868994202e-19	8.67361737988404e-19	0	0	-8.67361737988404e-19	-1.83636742964732e-18	0	-8.67361737988404e-19	1.73472347597681e-18	0	5.42101086242752e-19	0	0	4.33680868994202e-19	-1.73472347597681e-18	3.46944695195361e-18	-3.46944695195361e-18	1.73472347597681e-18	-0.115016195977799	-0.0359908870790469	5.42101086242752e-18	1.73472347597681e-18	-8.67361737988404e-19	-1.0842021724855e-18	0.0109430508398461	-1.73472347597681e-18	-0.0149029403905609	-2.60208521396521e-18	-2.60208521396521e-18	-7.45388993583784e-19	2.38524477946811e-18	-1.73472347597681e-18	1.38777878078145e-17	2.81892564846231e-18	0	-5.63785129692462e-18	4.33680868994202e-19	0	1.73472347597681e-18	-1.38777878078145e-17	0	-1.73472347597681e-18	2.16840434497101e-19	8.67361737988404e-19	0	-6.07153216591882e-18	-4.33680868994202e-19	0	-2.22261445359528e-18	-4.33680868994202e-18	4.33680868994202e-19	0	-8.67361737988404e-19	-2.38524477946811e-18	0.00568297461605715	-5.20417042793042e-18	0	-5.20417042793042e-18	1.73472347597681e-18	-1.73472347597681e-18	0	0	0	8.67361737988404e-19	0	0	-6.93889390390723e-18	8.67361737988404e-19	3.46944695195361e-18	-0.0949668054362167	2.87313575708659e-18	4.33680868994202e-19	0	4.33680868994202e-19	-8.67361737988404e-19	-2.77555756156289e-17	-3.46944695195361e-18	0	0	0	1.73472347597681e-18	-9.54097911787244e-18	-8.67361737988404e-19	3.46944695195361e-18	3.46944695195361e-18	3.46944695195361e-18	-5.42101086242752e-20	1.73472347597681e-18	3.46944695195361e-18	-3.46944695195361e-18	-2.38524477946811e-18	0	0	-8.67361737988404e-19	0	3.68628738645072e-18	3.46944695195361e-18	8.67361737988404e-19	-8.67361737988404e-19	-5.20417042793042e-18	3.46944695195361e-18	-1.73472347597681e-18	-0.0421490158937441	-2.16840434497101e-18	-6.93889390390723e-18	-0.0201760249151036	3.46944695195361e-18	0	4.33680868994202e-19	1.73472347597681e-18	-8.67361737988404e-19	-6.93889390390723e-18	8.67361737988404e-19	0	2.60208521396521e-18	-0.00491915167277757	5.85469173142172e-18	0	0	-1.73472347597681e-18	0	0	1.40946282423116e-18	-1.30104260698261e-18	-1.38777878078145e-17	0	1.73472347597681e-18	6.93889390390723e-18	2.16840434497101e-19	0	0	1.38777878078145e-17	-0.0712758315275942	-4.33680868994202e-19	1.73472347597681e-18	-3.46944695195361e-18	-3.03576608295941e-18	-1.35525271560688e-18	3.46944695195361e-18	0.0859722006577383	8.67361737988404e-19	-4.33680868994202e-19	-3.46944695195361e-18	8.67361737988404e-19	-3.25260651745651e-18	0	-0.00340154692576543	3.25260651745651e-19	0	0	-0.0743587499099286	0	2.60208521396521e-18	0.0058684003820495	8.67361737988404e-19	0.160718954185998	1.73472347597681e-18	3.46944695195361e-18	NA	-0.00450161681906375	8.67361737988404e-19	3.46944695195361e-18	-1.73472347597681e-18	0	3.46944695195361e-18	0	0	0	-1.73472347597681e-18	2.05998412772246e-18	-0.021854067669104	0	-0.0369310770290227	0	-4.33680868994202e-19	-1.73472347597681e-18	-1.73472347597681e-18	8.67361737988404e-18	-1.73472347597681e-18	-4.33680868994202e-19	0	-0.0177559119338106	1.73472347597681e-18	-3.46944695195361e-18	0	0	-0.0691924426795233	3.46944695195361e-18	-0.00832110502142419	-0.0664744637585268	-3.46944695195361e-18	0	0	1.73472347597681e-18	-0.0339225794490355	0	0	1.73472347597681e-18	-0.0711139688697986	-1.73472347597681e-18	1.0842021724855e-18	0	2.60208521396521e-18	-8.67361737988404e-19	2.16840434497101e-19	0	0	2.60208521396521e-18	-3.46944695195361e-18	0	3.46944695195361e-18	8.67361737988404e-19	-8.67361737988404e-19	0	4.33680868994202e-19	-3.46944695195361e-18	1.73472347597681e-18	0	0	6.07153216591882e-18	0	-5.20417042793042e-18	-3.46944695195361e-18	0	-1.38777878078145e-17	0	1.73472347597681e-18	1.73472347597681e-18	2.60208521396521e-18	4.33680868994202e-19	6.50521303491303e-19	-8.67361737988404e-19	6.93889390390723e-18	0	5.20417042793042e-18	-4.33680868994202e-19	6.93889390390723e-18	8.67361737988404e-19	4.33680868994202e-19	0	-3.46944695195361e-18	-2.16840434497101e-18	-1.73472347597681e-18	4.33680868994202e-19	-0.0421441645779	1.73472347597681e-18	0	0	0.0205477675501693	-0.00823046188353244	1.0842021724855e-17	-2.16840434497101e-18	-1.51788304147971e-18	0	-1.30104260698261e-18	-1.73472347597681e-18	0	0	-3.46944695195361e-18	-3.25260651745651e-19	1.73472347597681e-18	1.73472347597681e-18	1.73472347597681e-18	0	0	3.46944695195361e-18	-1.73472347597681e-18	-2.16840434497101e-18	8.67361737988404e-18	-1.30104260698261e-18	-1.73472347597681e-18	0	8.67361737988404e-19	-2.60208521396521e-18	5.20417042793042e-18	-4.33680868994202e-18	8.67361737988404e-19	-0.0439787154184259	0	0.00755008599684326	-1.73472347597681e-18	-1.73472347597681e-18	0	2.16840434497101e-19	3.25260651745651e-19	1.73472347597681e-18	0	-8.67361737988404e-19	-0.112542765024985	3.46944695195361e-18	0	-4.33680868994202e-18	-0.124390558833317	-0.124585118727085	2.60208521396521e-18	0	4.33680868994202e-19	0.0609677312747897	0	1.73472347597681e-18	-6.50521303491303e-19	-4.33680868994202e-19	0	2.16840434497101e-19	2.16840434497101e-19	0	-2.49366499671666e-18	0	-1.73472347597681e-18	-1.38777878078145e-17	3.46944695195361e-18	0	-4.33680868994202e-19	-1.73472347597681e-18	-8.67361737988404e-19	-0.0075531829503861	-3.46944695195361e-18	-1.73472347597681e-18	1.73472347597681e-18	-0.0749430463037874	8.67361737988404e-19	1.0842021724855e-18	1.73472347597681e-18	0	0	0	-1.73472347597681e-18	0	-1.73472347597681e-18	-1.73472347597681e-18	-1.73472347597681e-18	-4.33680868994202e-18	2.60208521396521e-18	0	8.67361737988404e-19	-1.73472347597681e-18	1.73472347597681e-18	0	0	-8.67361737988404e-19	-1.04083408558608e-17	-0.0375282142780829	1.73472347597681e-18	-3.19839640883224e-18	-1.21430643318376e-17	1.73472347597681e-18	0.0156379747225583	-1.73472347597681e-18	0	0	0	0	0	0	3.25260651745651e-19	-2.33103467084383e-18	0	-0.0494720737785311	3.46944695195361e-18	2.60208521396521e-18	-8.67361737988404e-19	1.89735380184963e-18	6.07153216591882e-18	0	1.73472347597681e-18	-0.061197062261414	-8.67361737988404e-19	1.73472347597681e-18	3.46944695195361e-18	8.67361737988404e-19	1.73472347597681e-18	0	-8.67361737988404e-19	3.46944695195361e-18	0	8.67361737988404e-19	3.46944695195361e-18	-1.0842021724855e-19	1.73472347597681e-18	-1.73472347597681e-18	3.30681662608079e-18	-8.67361737988404e-19	-6.07153216591882e-18	3.46944695195361e-18	2.79182059415017e-18	1.73472347597681e-18	-3.03576608295941e-18	3.03576608295941e-18	0	2.16840434497101e-19	-2.16840434497101e-19	-5.42101086242752e-20	-8.67361737988404e-19	3.46944695195361e-18	6.93889390390723e-18	0	3.03576608295941e-18	0	8.67361737988404e-19	-0.0544647701745971	0	0	1.73472347597681e-18	0	1.73472347597681e-18	3.46944695195361e-18	0	-0.046654368295843	-0.124294062518663	-1.21972744404619e-18	-0.0422852361063627	-1.73472347597681e-18	0	-1.73472347597681e-18	0	0	3.46944695195361e-18	-0.104258597318382	3.46944695195361e-18	3.46944695195361e-18	-0.00997973300165646	-2.38524477946811e-18	0	0	-2.38524477946811e-18	-1.30104260698261e-18	-8.67361737988404e-19	-2.77555756156289e-17	0	0	8.67361737988404e-19	0	0	-0.035593891925765	1.73472347597681e-18	1.62630325872826e-18	-8.67361737988404e-19	-6.7762635780344e-18	0	0	1.73472347597681e-18	0	0	-2.71050543121376e-19	2.60208521396521e-18	0	-1.68051336735253e-18	0	-6.50521303491303e-19	-1.38777878078145e-17	-0.0469711204458431	0	-3.32036915323686e-19	-1.73472347597681e-18	-2.16840434497101e-19	-3.46944695195361e-18	0	3.25260651745651e-18	2.87313575708659e-18	8.67361737988404e-19	-2.11419423634673e-18	-8.67361737988404e-19	0	-0.142365141144966	8.67361737988404e-19	-1.73472347597681e-18	0	1.73472347597681e-18	6.93889390390723e-18	0.0485317638091253	0	0	3.36102673470506e-18	-9.97465998686664e-18	1.73472347597681e-18	4.33680868994202e-19	-1.12485975395371e-18	4.33680868994202e-19	0	0	-1.30104260698261e-18	0	-1.73472347597681e-18	0	-1.73472347597681e-18	-2.77555756156289e-17	0	3.03576608295941e-18	-3.46944695195361e-18	-0.0152026659559626	0	-0.0383733308671955	0	0.0236638430697894	6.93889390390723e-18	1.73472347597681e-18	2.60208521396521e-18	-0.0454241913288387	-1.73472347597681e-18	8.67361737988404e-19	-3.25260651745651e-19	4.33680868994202e-19	-3.46944695195361e-18	-0.0869790082873855	0	0	-0.121443258285538	-0.0690025887127439	8.67361737988404e-18	6.93889390390723e-18	1.73472347597681e-18	8.67361737988404e-19	0	0	3.46944695195361e-18	-1.73472347597681e-18	-1.73472347597681e-18	-2.60208521396521e-18	-0.0532922738947874	8.67361737988404e-19	-2.60208521396521e-18	0	-0.0987038316413194	1.73472347597681e-18	5.14996031930615e-19	-2.16840434497101e-19	1.30104260698261e-18	-0.000256964882657945	0	-1.30104260698261e-18	8.67361737988404e-19	-1.21430643318376e-17	8.67361737988404e-19	0	-0.0545231270284823	-2.16840434497101e-18	-3.25260651745651e-19	-0.0142418735204901	0	0	-5.42101086242752e-19	8.67361737988404e-19	-0.112008903763244	1.30104260698261e-18	-2.38524477946811e-18	2.60208521396521e-18	0	-0.114960989233644	1.73472347597681e-18	3.46944695195361e-18	0	0	8.67361737988404e-19	0	0	1.73472347597681e-18	1.73472347597681e-18	-1.30104260698261e-18	-1.38777878078145e-17	-3.46944695195361e-18	0	-4.33680868994202e-19	-4.33680868994202e-19	-0.0659656372855443	0	-8.67361737988404e-19	0	1.89735380184963e-19	-1.0842021724855e-18	8.67361737988404e-19	-1.73472347597681e-18	3.46944695195361e-18	1.73472347597681e-18	0	0	1.73472347597681e-18	0	-1.73472347597681e-18	1.09504419421036e-17	6.50521303491303e-19	0	-3.46944695195361e-18	3.46944695195361e-18	3.46944695195361e-18	-8.67361737988404e-19	0	0	2.60208521396521e-18	-5.09575021068187e-18	0	-1.73472347597681e-18	0	0	0	3.46944695195361e-18	-2.60208521396521e-18	-4.33680868994202e-19	-3.46944695195361e-18	1.73472347597681e-18	8.67361737988404e-19	0	-8.67361737988404e-19	0	0.0196082865335028	-0.0179773412299087	0	0	0	0	-4.33680868994202e-18	-8.13151629364128e-19	4.33680868994202e-19	-1.73472347597681e-18	8.67361737988404e-19	NA	0	0.00303784395327427	0	-8.67361737988404e-19	8.67361737988404e-19	-0.070480733145975	-1.73472347597681e-18	8.67361737988404e-19	0	0	-1.73472347597681e-18	-1.0842021724855e-19	2.77555756156289e-17	0	-8.67361737988404e-19	-8.67361737988404e-19	-0.168845247583259	-1.95156391047391e-18	-6.93889390390723e-18	NA	-4.33680868994202e-19	0	1.73472347597681e-18	1.21972744404619e-19	0	2.60208521396521e-18	-8.67361737988404e-19	0	-1.73472347597681e-18	0	0	-2.60208521396521e-18	-1.17093834628434e-17	2.16840434497101e-18	-2.16840434497101e-19	0	-0.0167273873749813	8.67361737988404e-19	-8.67361737988404e-19	4.33680868994202e-19	0.000690281882649552	3.19839640883224e-18	0	2.60208521396521e-18	1.30104260698261e-18	-1.73472347597681e-18	-3.46944695195361e-18	0	0	-8.67361737988404e-19	0	0	NA	0	1.73472347597681e-18	-8.67361737988404e-19	-3.46944695195361e-18	-0.0477423422562477	-1.73472347597681e-18	-3.46944695195361e-18	-0.085403387401975	1.38777878078145e-17	0	-0.0624348327916407	1.73472347597681e-18	-8.67361737988404e-19	2.60208521396521e-18	-2.16840434497101e-18	-0.0814138754215767	0	-4.33680868994202e-18	1.51788304147971e-18	8.45677694538693e-18	8.25918609675957e-06	2.16840434497101e-19	0	-1.95156391047391e-18	2.60208521396521e-18	-8.67361737988404e-19	0	0	-2.60208521396521e-18	8.67361737988404e-19	-2.16840434497101e-19	-8.67361737988404e-19	-0.12335012810501	0	8.67361737988404e-19	0	0	5.20417042793042e-18	0	-0.00358812806484737	-0.025023240139621	-2.77555756156289e-17	0	-3.46944695195361e-18	0	-1.73472347597681e-18	0	-4.33680868994202e-18	8.67361737988404e-19	-0.0419670414946332	0	0	-6.93889390390723e-18	0	-8.67361737988404e-19	3.57786716920216e-18	0	0	0	0	-8.67361737988404e-19	0	-0.0717346557294921	-8.67361737988404e-19	8.67361737988404e-19	2.60208521396521e-18	-0.0395409207375096	NA	-1.73472347597681e-18	8.67361737988404e-19	-1.73472347597681e-18	-6.93889390390723e-18	1.2603850255144e-18	-1.73472347597681e-18	0	3.46944695195361e-18	-1.73472347597681e-18	0	4.33680868994202e-19	0.0102712854695678	0	0	0	2.16840434497101e-18	2.16840434497101e-19	0.0129620124792837	-3.46944695195361e-18	-5.42101086242752e-19	0	-3.03576608295941e-18	0	0	0.00392193170343047	0	-1.26885535498694e-18	0	-0.0482535062607705	2.16840434497101e-18	0	0	-0.0712384104622369	1.73472347597681e-18	-1.73472347597681e-18	8.67361737988404e-19	-0.0507998271636717	-0.06488627873749	0	-6.93889390390723e-18	-0.0210506256813601	8.67361737988404e-19	1.0842021724855e-18	-0.0200995292722677	1.40946282423116e-18	-2.16840434497101e-18	-8.67361737988404e-19	1.30104260698261e-18	0	-8.67361737988404e-19	-0.0144646989383039	0	0	-0.0890703009045245	1.38777878078145e-17	1.84314369322536e-18	8.67361737988404e-19	1.0842021724855e-19	0	-2.60208521396521e-18	0	0	-4.33680868994202e-19	0	3.46944695195361e-18	0	0	3.46944695195361e-18	-4.33680868994202e-19	0	-0.149871087376681	0	-0.0126455281997374	1.30104260698261e-18	-8.67361737988404e-19	-0.0779407054339628	1.30104260698261e-18	1.73472347597681e-18	-3.46944695195361e-18	4.33680868994202e-19	-8.67361737988404e-19	-2.60208521396521e-18	0	1.73472347597681e-18	4.33680868994202e-18	3.46944695195361e-18	1.73472347597681e-18	-4.33680868994202e-18	6.93889390390723e-18	-0.0373469180611307	2.60208521396521e-18	-1.38777878078145e-17	0	-1.73472347597681e-18	0	-2.60208521396521e-18	0	8.67361737988404e-19	-1.95156391047391e-18	1.30104260698261e-18	1.73472347597681e-18	-1.73472347597681e-18	0	5.42101086242752e-18	-2.76471553983804e-18	-3.46944695195361e-18	0	3.46944695195361e-18	-0.0842054881722605	0	-5.42101086242752e-20	0	0.0178798444071358	3.46944695195361e-18	1.73472347597681e-18	0	-1.73472347597681e-18	0	0	-8.67361737988404e-19	1.73472347597681e-18	1.73472347597681e-18	-3.46944695195361e-18	4.33680868994202e-19	7.80625564189563e-18	1.73472347597681e-18	2.16840434497101e-19	3.46944695195361e-18	0	1.38777878078145e-17	-1.30104260698261e-18	1.73472347597681e-18	-1.95156391047391e-18	-8.67361737988404e-19	-1.30104260698261e-18	-1.21972744404619e-19	0	0	0	8.67361737988404e-19	-2.60208521396521e-18	0	0	0	0	0	0	-4.33680868994202e-19	3.46944695195361e-18	-4.33680868994202e-19	-2.60208521396521e-18	0.017537011427592	0	-1.13299127024735e-17	-0.0858334444446563	8.67361737988404e-19	8.67361737988404e-19	8.67361737988404e-19	0	-0.00163059174621832	6.93889390390723e-18	1.73472347597681e-18	0	9.75781955236954e-19	-5.20417042793042e-18	-0.0572142358916459	4.33680868994202e-19	0	-2.38524477946811e-18	-3.46944695195361e-18	-1.73472347597681e-18	-1.73472347597681e-18	3.46944695195361e-18	-3.46944695195361e-18	0	-1.73472347597681e-18	0	3.46944695195361e-18	1.30104260698261e-18	1.51788304147971e-18	0	2.60208521396521e-18	0	0.0494325882988003	-8.67361737988404e-19	8.67361737988404e-19	0	6.50521303491303e-19	8.67361737988404e-19	1.73472347597681e-18	3.46944695195361e-18	2.16840434497101e-18	0	-1.30104260698261e-18	0.0740417508711537	0	0	-1.73472347597681e-18	-1.73472347597681e-18	1.73472347597681e-18	-8.67361737988404e-19	1.73472347597681e-18	5.20417042793042e-18	-4.33680868994202e-19	8.67361737988404e-19	1.73472347597681e-18	-5.20417042793042e-18	3.90312782094782e-18	-5.63785129692462e-18	0	3.68628738645072e-18	-0.139496200444648	-1.1418004128988e-18	4.33680868994202e-19	0	-0.0907680545878626	3.46944695195361e-18	0	5.14996031930615e-19	-6.07153216591882e-18	1.73472347597681e-18	-2.05998412772246e-18	1.73472347597681e-18	1.73472347597681e-18	0	1.30104260698261e-18	-6.50521303491303e-19	0	1.73472347597681e-18	-3.46944695195361e-18	0	3.46944695195361e-18	1.30104260698261e-18	8.67361737988404e-19	1.38777878078145e-17	0	0	-0.0113300355685295	0	-2.49366499671666e-18	0	0	-0.0179676918432581	-1.73472347597681e-18	0	-1.30104260698261e-18	0	0	0.0123845821203894	3.46944695195361e-18	-8.67361737988404e-19	1.0842021724855e-19	8.67361737988404e-19	0	0	-1.73472347597681e-18	-0.178790235927954	NA	-4.33680868994202e-19	8.67361737988404e-19	0.0255224034089628	1.21430643318376e-17	0	-2.60208521396521e-18	6.93889390390723e-18	1.38777878078145e-17	0	1.73472347597681e-18	-0.00112980204303903	8.67361737988404e-19	2.60208521396521e-18	-6.50521303491303e-19	2.38524477946811e-18	0	0	-3.46944695195361e-18	-1.73472347597681e-18	0	-8.67361737988404e-19	-6.93889390390723e-18	-0.012112968997948	0	0	0	-0.0800676944031416	-3.46944695195361e-18	-5.20417042793042e-18	0	3.46944695195361e-18	-3.46944695195361e-18	3.46944695195361e-18	0	-5.55111512312578e-17	0	0	0	1.46367293285543e-18	0	0	-8.67361737988404e-19	0	3.46944695195361e-18	0	8.13151629364128e-19	0	6.93889390390723e-18	0	-0.0258215587694298	3.46944695195361e-18	0	-8.67361737988404e-19	-1.73472347597681e-18	0	-2.60208521396521e-18	-8.67361737988404e-19	2.21922632180627e-18	-1.04083408558608e-17	0	-2.77555756156289e-17	0	-4.33680868994202e-19	1.73472347597681e-18	-0.0252978811889143	-8.67361737988404e-19	-3.46944695195361e-18	0	-0.202246611931577	2.60208521396521e-18	0.00643978960382001	0	-1.73472347597681e-18	1.0842021724855e-19	8.67361737988404e-19	0	0	4.33680868994202e-18	3.90312782094782e-18	0	2.16840434497101e-19	-5.20417042793042e-18	0	4.33680868994202e-19	1.73472347597681e-18	1.21972744404619e-18	4.33680868994202e-19	0	-5.42101086242752e-20	1.73472347597681e-18	-2.16840434497101e-18	-8.67361737988404e-19	-1.73472347597681e-18	3.46944695195361e-18	0	0	4.33680868994202e-19	0	1.38777878078145e-17	-0.0242935599673909	-0.0469880389724389	1.23327997120226e-18	0	2.16840434497101e-18	-8.67361737988404e-19	-0.109895658146408	0	-1.73472347597681e-18	0	-6.07153216591882e-18	2.16840434497101e-19	-0.0318068105644143	0	9.75781955236954e-19	0	8.67361737988404e-19	-3.46944695195361e-18	0	6.50521303491303e-19	0	0	0	0	-0.0416749676652241	0	0	-1.38777878078145e-17	3.46944695195361e-18	6.84402621381475e-18	-1.51788304147971e-18	-1.73472347597681e-18	-1.73472347597681e-18	0	8.67361737988404e-19	-1.0842021724855e-18	-1.30104260698261e-18	4.33680868994202e-18	-1.73472347597681e-18	-2.16840434497101e-19	0	-0.0942858972363777	-1.0842021724855e-18	-1.73472347597681e-18	-1.73472347597681e-18	-8.67361737988404e-19	2.16840434497101e-19	3.46944695195361e-18	4.33680868994202e-19	0	-4.33680868994202e-19	1.73472347597681e-18	-8.67361737988404e-18	NA	0.0610147876746742	-0.0221835652852923	3.46944695195361e-18	0	6.93889390390723e-18	0	2.43945488809238e-18	-1.73472347597681e-18	-0.0989512978126354	0	0	-1.73472347597681e-18	-8.67361737988404e-19	5.85469173142172e-18	2.60208521396521e-18	-6.50521303491303e-19	0	-8.67361737988404e-19	0	1.0842021724855e-19	0.00968752478916865	0.00766475669338638	1.19262238973405e-18	-5.42101086242752e-18	-0.0216766131396797	-0.0567804711501875	0.0155266542995452	-9.75781955236954e-19	-4.33680868994202e-19	-1.73472347597681e-18	4.33680868994202e-19	-1.73472347597681e-18	-8.67361737988404e-19	-3.46944695195361e-18	1.73472347597681e-18	-1.73472347597681e-18	-4.33680868994202e-19	1.30104260698261e-18	-2.16840434497101e-19	0	-2.60208521396521e-18	0	1.0842021724855e-19	0.0566679375506014	3.46944695195361e-18	0.00295185651742275	-8.67361737988404e-19	2.22261445359528e-18	-0.0586456079040729	8.67361737988404e-19	6.50521303491303e-19	0	-4.33680868994202e-19	-0.0822457721793777	-8.67361737988404e-19	2.60208521396521e-18	-4.33680868994202e-19	0.0297269499792715	-1.73472347597681e-18	0	1.73472347597681e-18	-2.60208521396521e-18	1.73472347597681e-18	-0.0126377780058841	0	0	-4.33680868994202e-19	0	0	0	-1.73472347597681e-18	-0.0376485340214321	-3.90312782094782e-18	0	0	NA	-1.73472347597681e-18	3.46944695195361e-18	-0.148804859459971	-1.73472347597681e-18	-8.67361737988404e-19	0.0022667514418106	-6.07153216591882e-18	0	-0.0336032558334376	-2.92734586571086e-18	-1.73472347597681e-18	-4.33680868994202e-19	5.20417042793042e-18	1.73472347597681e-18	-0.143245513801295	0	0	1.73472347597681e-18	-0.0251296017798095	0	0	2.81892564846231e-18	0	-3.46944695195361e-18	0	1.73472347597681e-18	3.25260651745651e-19	0	0	-1.30104260698261e-18	0	0	8.67361737988404e-19	0	0	-8.67361737988404e-19	-1.73472347597681e-18	5.20417042793042e-18	8.67361737988404e-19	-3.46944695195361e-18	0	0	-3.46944695195361e-18	-2.16840434497101e-19	NA	0.0235661708091989	-2.60208521396521e-18	-0.0564146108110167	0	3.46944695195361e-18	-1.73472347597681e-18	-0.0291823857001075	3.46944695195361e-18	0	4.33680868994202e-18	0	0	-3.90312782094782e-18	6.93889390390723e-18	0	0	-6.93889390390723e-18	-3.46944695195361e-18	-4.33680868994202e-19	8.67361737988404e-19	1.30104260698261e-18	0	2.60208521396521e-18	2.81892564846231e-18	1.38777878078145e-17	0	5.20417042793042e-18	-5.20417042793042e-18	0	0	-0.0392869296059405	-1.73472347597681e-18	0	0	0	0	0	-6.07153216591882e-18	-1.73472347597681e-18	3.25260651745651e-19	-0.0812808067465999	-1.19262238973405e-18	8.67361737988404e-19	-2.60208521396521e-18	2.60208521396521e-18	-1.40946282423116e-18	-3.46944695195361e-18	0	0	3.90312782094782e-18	0	-0.00596451581703103	-1.30104260698261e-18	-0.0509753480549081	6.93889390390723e-18	-2.77555756156289e-17	8.67361737988404e-19	4.33680868994202e-19	0	0	0	0	0	-1.73472347597681e-18	0	8.67361737988404e-19	-0.0167477424026636	0	0	4.33680868994202e-19	0.0047207241994035	-4.33680868994202e-18	0	1.73472347597681e-18	-4.33680868994202e-19	-4.33680868994202e-19	1.73472347597681e-18	0	0	0	0	0	-1.30104260698261e-18	-3.46944695195361e-18	0	0	-8.67361737988404e-19	-1.73472347597681e-18	0	0	3.46944695195361e-18	3.46944695195361e-18	-4.33680868994202e-19	-4.33680868994202e-18	-6.28837260041593e-18	-0.00427362226973564	-3.46944695195361e-18	-8.67361737988404e-19	-0.0105532476011687	6.93889390390723e-18	0	-3.46944695195361e-18	4.33680868994202e-18	-4.33680868994202e-19	0	0	-3.46944695195361e-18	1.38777878078145e-17	0	1.73472347597681e-18	1.73472347597681e-18	-8.67361737988404e-19	0	0	8.67361737988404e-19	-4.33680868994202e-18	-3.46944695195361e-18	0	0	0	1.73472347597681e-18	1.73472347597681e-18	0	0	0	-0.09046237229547	-3.46944695195361e-18	-0.0273060207420219	1.73472347597681e-18	3.68628738645072e-18	-4.33680868994202e-19	3.46944695195361e-18	0	1.73472347597681e-18	-6.07153216591882e-18	-4.87890977618477e-19	1.17093834628434e-17	8.67361737988404e-19	8.67361737988404e-19	2.60208521396521e-18	3.46944695195361e-18	-1.73472347597681e-18	5.55111512312578e-17	0	0	-0.0116999024698216	0	2.05998412772246e-18	-5.20417042793042e-18	0	0	1.0842021724855e-18	1.73472347597681e-18	-1.73472347597681e-18	8.67361737988404e-19	3.03576608295941e-18	-4.33680868994202e-19	0	0	0	-3.46944695195361e-18	8.67361737988404e-19	-0.0856903309896527	NA	0	-0.0148301383235316	0.0578160071470157	0	3.46944695195361e-18	-1.12757025938492e-17	0	-4.77048955893622e-18	0	3.46944695195361e-18	8.67361737988404e-19	8.67361737988404e-19	3.46944695195361e-18	0	0	0	0	-8.67361737988404e-19	-8.67361737988404e-19	0	-1.73472347597681e-18	-1.73472347597681e-18	-0.0383925288572017	0	0	-6.93889390390723e-18	8.67361737988404e-19	-1.73472347597681e-18	-0.0302008948726633	-3.46944695195361e-18	5.20417042793042e-18	4.33680868994202e-18	-8.67361737988404e-19	-2.16840434497101e-19	-0.246572915213523	4.33680868994202e-19	-1.38777878078145e-17	-8.67361737988404e-19	0	0	1.38777878078145e-17	-6.07153216591882e-18	-1.73472347597681e-18	-6.93889390390723e-18	0	4.87890977618477e-19	0	0	0	1.73472347597681e-18	3.46944695195361e-18	4.33680868994202e-18	-4.33680868994202e-19	0	-1.73472347597681e-18	-2.16840434497101e-19	0	-6.50521303491303e-19	-3.46944695195361e-18	-8.67361737988404e-19	2.05998412772246e-18	-3.25260651745651e-19	4.87890977618477e-19	2.60208521396521e-18	0	-3.46944695195361e-18	2.92734586571086e-18	1.73472347597681e-18	-3.03576608295941e-18	1.73472347597681e-18	6.93889390390723e-18	0	0	2.16840434497101e-19	0	-8.67361737988404e-19	8.67361737988404e-19	0	1.62630325872826e-18	0	4.33680868994202e-19	8.67361737988404e-19	-0.0207265329961133	0	1.73472347597681e-18	-3.46944695195361e-18	1.73472347597681e-18	1.30104260698261e-18	6.93889390390723e-18	-4.33680868994202e-19	6.93889390390723e-18	4.33680868994202e-19	0	0	1.38777878078145e-17	2.16840434497101e-18	-6.93889390390723e-18	0	-4.33680868994202e-19	0	-0.00708864996103589	-1.00288700954909e-18	0	-0.074844750519807	4.33680868994202e-19	-0.0614191358370747	0	0	5.20417042793042e-18	-2.60208521396521e-18	0	-1.73472347597681e-18	-3.46944695195361e-18	-3.46944695195361e-18	2.60208521396521e-18	3.25260651745651e-19	-8.67361737988404e-19	1.73472347597681e-18	-6.93889390390723e-18	0	2.16840434497101e-19	-8.67361737988404e-19	-4.28259858131774e-18	-1.73472347597681e-18	-2.16840434497101e-18	0	0	-1.73472347597681e-18	0.0201795857820066	-8.67361737988404e-19	0	0	0	3.46944695195361e-18	0	-8.67361737988404e-19	-0.00382800091237605	2.60208521396521e-18	-0.0167257673277892	0	-1.73472347597681e-18	-5.55111512312578e-17	-1.73472347597681e-18	-4.33680868994202e-18	-4.33680868994202e-19	-6.93889390390723e-18	1.04083408558608e-17	1.73472347597681e-18	3.46944695195361e-18	8.67361737988404e-19	4.33680868994202e-19	-2.60208521396521e-18	3.52365706057789e-19	8.67361737988404e-19	8.67361737988404e-19	0	3.03576608295941e-18	-8.67361737988404e-19	0	6.50521303491303e-18	3.46944695195361e-18	0	0	4.33680868994202e-19	-0.0185446462197444	1.73472347597681e-18	0	0	0	3.46944695195361e-18	-1.73472347597681e-18	0	-3.46944695195361e-18	6.07153216591882e-18	-3.46944695195361e-18	0	-0.0801997188308904	-1.73472347597681e-18	5.20417042793042e-18	0	0	0	-8.40256683676266e-19	2.92734586571086e-18	0	0	0	6.7762635780344e-20	-0.152340072151824	-3.46944695195361e-18	0	-3.46944695195361e-18	-4.33680868994202e-18	0	8.67361737988404e-18	-2.60208521396521e-18	1.73472347597681e-18	1.73472347597681e-18	0	8.67361737988404e-19	0	1.73472347597681e-18	-0.130827079557776	0	1.30104260698261e-18	1.30104260698261e-18	0	-5.20417042793042e-18	0	0	-1.40946282423116e-18	4.98732999343332e-18	0	0	-1.30104260698261e-18	4.22838847269347e-18	3.46944695195361e-18	0	0	0	1.0842021724855e-18	-2.60208521396521e-18	-2.16840434497101e-19	5.20417042793042e-18	-8.67361737988404e-19	-0.088152616594485	0	0	-1.73472347597681e-18	0	-1.73472347597681e-18	8.67361737988404e-19	0	-1.30104260698261e-18	-0.0663850799615716	-0.0136721891103241	4.33680868994202e-19	0	6.93889390390723e-18	-3.46944695195361e-18	-0.0282366365615472	1.73472347597681e-18	-0.0914489915118317	-5.20417042793042e-18	3.46944695195361e-18	-8.67361737988404e-19	0	0	3.46944695195361e-18	-6.93889390390723e-18	1.73472347597681e-18	-0.0301068771163671	3.46944695195361e-18	1.73472347597681e-18	-5.20417042793042e-18	-4.33680868994202e-19	-3.14418630020796e-18	-2.92734586571086e-18	-2.16840434497101e-19	-0.124821104203191	8.67361737988404e-19	0	2.27682456221956e-18	-1.54498809579184e-18	0	0	-1.73472347597681e-18	-1.73472347597681e-18	-1.38777878078145e-17	-2.16840434497101e-19	2.77555756156289e-17	8.67361737988404e-19	-1.73472347597681e-18	-6.93889390390723e-18	0	-2.16840434497101e-18	0	0	1.73472347597681e-18	0	8.67361737988404e-19	0	-0.0317011523755475	1.73472347597681e-18	3.46944695195361e-18	-3.46944695195361e-18	-8.67361737988404e-19	8.67361737988404e-19	-6.93889390390723e-18	-3.03576608295941e-18	0	0	1.73472347597681e-18	0	1.73472347597681e-18	3.46944695195361e-18	0	1.30104260698261e-18	7.80625564189563e-18	0	5.20417042793042e-18	8.67361737988404e-19	-0.0707743060623463	-8.67361737988404e-19	3.46944695195361e-18	0	-3.46944695195361e-18	-2.16840434497101e-18	0	0	-8.67361737988404e-18	0	0	-6.93889390390723e-18	0	-8.67361737988404e-19	2.60208521396521e-18	1.73472347597681e-18	6.93889390390723e-18	6.50521303491303e-19	0	0	5.20417042793042e-18	6.93889390390723e-18	-3.46944695195361e-18	0	-6.93889390390723e-18	-4.33680868994202e-19	2.60208521396521e-18	-8.67361737988404e-19	-2.16840434497101e-19	0.0202012581036658	0	-1.92445885616177e-18	8.67361737988404e-19	-1.73472347597681e-18	0	0	-6.93889390390723e-18	8.67361737988404e-19	1.30104260698261e-18	0	-1.73472347597681e-18	3.03576608295941e-18	7.58941520739853e-19	2.16840434497101e-18	-4.33680868994202e-19	3.03576608295941e-18	-1.73472347597681e-18	0	0	0.0209839974402368	0	0	-6.50521303491303e-19	0	-3.46944695195361e-18	0	3.46944695195361e-18	-0.0498895203741343	-1.73472347597681e-18	1.0842021724855e-18	0	-7.58941520739853e-19	6.72205346941013e-18	-0.1312307836911	4.33680868994202e-19	0.0200026724496851	2.60208521396521e-18	-3.68628738645072e-18	0	-5.42101086242752e-19	-3.46944695195361e-18	-8.67361737988404e-19	1.0842021724855e-18	0	1.0842021724855e-18	1.73472347597681e-18	0	-2.16840434497101e-18	-0.0769110601076203	6.07153216591882e-18	-2.16840434497101e-18	4.33680868994202e-19	NA	0	3.46944695195361e-18	-4.33680868994202e-18	-0.0729044554940897	-1.73472347597681e-18	-4.33680868994202e-19	0	-3.46944695195361e-18	1.73472347597681e-18	8.67361737988404e-19	6.93889390390723e-18	6.93889390390723e-18	-8.67361737988404e-19	-4.33680868994202e-19	-2.60208521396521e-18	-0.0207739217433333	0	-1.04083408558608e-17	-2.16840434497101e-18	0	8.67361737988404e-19	0.0193840652709372	-4.33680868994202e-19	-3.46944695195361e-18	-0.0546298812689372	0	-1.95156391047391e-18	0	0	0	-1.73472347597681e-18	-2.38524477946811e-18	0	6.93889390390723e-18	1.95156391047391e-18	-0.0948103337357665	0	-1.73472347597681e-18	0	1.73472347597681e-18	0	0	-1.73472347597681e-18	0	4.33680868994202e-19	-4.33680868994202e-19	0	-3.46944695195361e-18	-1.30104260698261e-18	0	0	1.51788304147971e-18	-0.10685701147523	-2.60208521396521e-18	6.93889390390723e-18	-0.0602112895867503	-1.51788304147971e-18	-8.67361737988404e-19	3.46944695195361e-18	1.73472347597681e-18	-1.73472347597681e-18	-4.33680868994202e-18	0.0436300327728664	2.16840434497101e-18	-3.46944695195361e-18	-5.20417042793042e-18	0	0	0	-0.0417922957474301	-2.0870891820346e-18	-0.0265583378244811	1.38777878078145e-17	0	-1.0842021724855e-18	-0.0597654028521195	0	1.73472347597681e-18	-2.38524477946811e-18	0	1.51788304147971e-18	0	-3.46944695195361e-18	0	2.16840434497101e-19	0	0	1.73472347597681e-18	0	NA	0	6.50521303491303e-19	0	0	0	0	1.30104260698261e-18	0	-5.20417042793042e-18	0	1.73472347597681e-18	-0.0413040993005844	8.67361737988404e-19	8.67361737988404e-19	6.50521303491303e-19	-0.0425758789495744	1.73472347597681e-18	-0.0823085552966566	3.46944695195361e-18	5.20417042793042e-18	2.16840434497101e-19	-3.46944695195361e-18	-0.0289354897996731	-8.67361737988404e-19	-4.33680868994202e-18	0	-1.73472347597681e-18	1.73472347597681e-18	0	0.0175539423448316	0	-2.60208521396521e-18	-3.46944695195361e-18	0	0.00286147383814397	4.33680868994202e-19	-6.93889390390723e-18	-1.30104260698261e-18	-1.38777878078145e-17	5.20417042793042e-18	0	-6.93889390390723e-18	1.73472347597681e-18	-0.0551527354535451	1.73472347597681e-18	-1.73472347597681e-18	5.42101086242752e-19	-8.67361737988404e-19	-4.33680868994202e-19	0	4.33680868994202e-19	0	NA	5.20417042793042e-18	1.38777878078145e-17	2.60208521396521e-18	0.00790515130139202	-6.93889390390723e-18	0	0	1.73472347597681e-18	0	4.98732999343332e-18	8.67361737988404e-19	4.33680868994202e-19	NA	-0.0643879668292342	0.00291564273407852	-2.60208521396521e-18	0	3.46944695195361e-18	0	6.93889390390723e-18	0	-0.0292341393607626	0	-1.73472347597681e-18	1.73472347597681e-18	-8.67361737988404e-19	1.73472347597681e-18	1.73472347597681e-18	-4.33680868994202e-19	0	0	2.16840434497101e-19	3.46944695195361e-18	-8.67361737988404e-19	-5.42101086242752e-20	4.33680868994202e-19	-4.33680868994202e-19	-1.12757025938492e-17	-1.73472347597681e-18	0	0	-8.67361737988404e-19	2.60208521396521e-18	0	-8.67361737988404e-19	0	-6.93889390390723e-18	-1.73472347597681e-18	-0.0842997418703804	-0.0229942361912447	0	8.67361737988404e-19	3.46944695195361e-18	3.65918233213858e-19	0	-6.93889390390723e-18	-8.67361737988404e-18	0	0	6.50521303491303e-19	0	-5.42101086242752e-20	0	0	-1.73472347597681e-18	2.27682456221956e-18	-0.0369159469663207	0	-0.0259391471965031	-1.73472347597681e-18	2.16840434497101e-18	-1.73472347597681e-18	-3.46944695195361e-18	8.67361737988404e-19	0	8.67361737988404e-19	0	-1.73472347597681e-18	0	1.73472347597681e-18	1.73472347597681e-18	3.46944695195361e-18	-8.67361737988404e-19	0	0	9.48676900924816e-19	-3.03576608295941e-18	-8.67361737988404e-19	0	-1.73472347597681e-18	8.67361737988404e-18	1.73472347597681e-18	0	0	0	6.93889390390723e-18	0	-3.46944695195361e-18	2.77555756156289e-17	1.73472347597681e-18	0	0	6.93889390390723e-18	0	4.33680868994202e-19	0	0.00259884420520219	-4.33680868994202e-19	6.50521303491303e-19	-1.38777878078145e-17	0	-1.73472347597681e-18	0	3.08997619158369e-18	-8.67361737988404e-19	1.73472347597681e-18	1.0842021724855e-19	0	-0.0995468403292567	0	2.48101244206705e-19	8.67361737988404e-19	4.33680868994202e-19	3.46944695195361e-18	8.67361737988404e-19	-0.0630308650595935	1.04083408558608e-17	-4.33680868994202e-19	1.73472347597681e-18	-1.51788304147971e-18	-1.73472347597681e-18	0.0554396115390206	-1.0842021724855e-19	0	1.73472347597681e-18	-1.73472347597681e-18	-0.0218131928073484	0	7.58941520739853e-19	0	-8.67361737988404e-19	0	0	1.73472347597681e-18	NA	9.75781955236954e-19	-0.00382796137891814	6.93889390390723e-18	8.67361737988404e-19	-0.00391693214568054	-0.0298445564419472	-8.67361737988404e-19	0	0	NA	0	0	2.60208521396521e-18	8.67361737988404e-19	6.07153216591882e-18	-8.67361737988404e-19	0.0443213037964613	0.0793206720442432	-0.0246404902129437	0	0	0	4.33680868994202e-19	-1.73472347597681e-18	2.16840434497101e-19	6.93889390390723e-18	-1.73472347597681e-18	0	1.30104260698261e-18	-4.87890977618477e-18	0.013660268302475	3.46944695195361e-18	0	1.0842021724855e-18	0	6.93889390390723e-18	1.51788304147971e-18	0	0	2.60208521396521e-18	0	-2.16840434497101e-19	0	1.73472347597681e-18	-5.20417042793042e-18	3.46944695195361e-18	0.0429041788584416	-3.46944695195361e-18	-3.46944695195361e-18	-0.0475394469214312	-0.0522718044474475	0	-0.0531702773567498	1.0842021724855e-18	-3.46944695195361e-18	-2.60208521396521e-18	-2.16840434497101e-18	-1.73472347597681e-18	0	-8.67361737988404e-19	-0.0335090110943286	-0.0701599206671289	-1.73472347597681e-18	0	-7.58941520739853e-19	3.25260651745651e-18	0	-4.33680868994202e-19	0	5.20417042793042e-18	NA	-4.77048955893622e-18	8.67361737988404e-19	1.73472347597681e-18	1.73472347597681e-18	-0.0458361304167371	-0.0183147624053291	3.03576608295941e-18	-0.0946423089717794	0	0	-1.73472347597681e-18	1.51788304147971e-18	6.93889390390723e-18	-8.67361737988404e-19	6.93889390390723e-18	5.20417042793042e-18	8.67361737988404e-19	-1.04083408558608e-17	-8.67361737988404e-19	NA	-8.67361737988404e-19	0	-3.03576608295941e-18	0	0	1.73472347597681e-18	0	2.77555756156289e-17	0	4.33680868994202e-19	3.46944695195361e-18	-1.73472347597681e-18	3.46944695195361e-18	1.73472347597681e-18	-2.60208521396521e-18	1.73472347597681e-18	0	-0.032943751648918	0	-6.93889390390723e-18	0	0	6.93889390390723e-18	2.16840434497101e-19	0.00880539071261655	6.93889390390723e-18	2.16840434497101e-18	1.0842021724855e-19	0	0	-0.133749933019196	0	0	0	0	-2.33103467084383e-18	0	-1.73472347597681e-18	3.90312782094782e-18	-8.67361737988404e-19	0	1.73472347597681e-18	-2.16840434497101e-19	-4.33680868994202e-19	0	-8.67361737988404e-19	1.38777878078145e-17	0	2.54787510534094e-18	0	1.73472347597681e-18	-2.16840434497101e-18	-1.73472347597681e-18	1.73472347597681e-18	6.93889390390723e-18	0	-4.33680868994202e-19	2.60208521396521e-18	0	-3.46944695195361e-18	-6.93889390390723e-18	5.20417042793042e-18	-8.67361737988404e-19	-3.46944695195361e-18	4.98732999343332e-18	-1.73472347597681e-18	-8.67361737988404e-19	1.73472347597681e-18	1.73472347597681e-18	2.16840434497101e-19	1.38777878078145e-17	1.73472347597681e-18	-0.0679882032855539	-2.38524477946811e-18	-0.0781825843198936	-8.67361737988404e-18	0	-1.73472347597681e-18	-3.46944695195361e-18	0	0	1.30104260698261e-18	0	-8.67361737988404e-18	3.46944695195361e-18	0	-1.73472347597681e-18	2.60208521396521e-18	3.46944695195361e-18	2.05998412772246e-18	-0.0616444483342157	0	0	8.67361737988404e-19	1.73472347597681e-18	-3.46944695195361e-18	8.67361737988404e-19	0	3.46944695195361e-18	1.73472347597681e-18	4.8653572490287e-18	1.73472347597681e-18	-1.73472347597681e-18	0	0.027217758287526	1.30104260698261e-18	0	5.85469173142172e-18	-5.20417042793042e-18	6.93889390390723e-18	0.141862436802958	0	-2.16840434497101e-18	-2.16840434497101e-19	8.67361737988404e-19	0	0	8.67361737988404e-19	-8.67361737988404e-19	-8.67361737988404e-19	0	-2.77555756156289e-17	3.57786716920216e-18	-8.67361737988404e-19	0	-1.73472347597681e-18	4.33680868994202e-19	0	0	5.85469173142172e-18	3.46944695195361e-18	0	0	0	-5.20417042793042e-18	0	6.93889390390723e-18	1.73472347597681e-18	0	-1.30104260698261e-18	0	0	-1.73472347597681e-18	-4.11996825544492e-18	-8.67361737988404e-19	0	4.33680868994202e-19	-8.67361737988404e-19	0	1.73472347597681e-18	8.67361737988404e-19	-8.67361737988404e-19	-2.16840434497101e-19	7.80625564189563e-18	1.73472347597681e-18	0	8.67361737988404e-19	4.33680868994202e-19	4.33680868994202e-19	NA	4.33680868994202e-19	2.16840434497101e-19	0	NA	-1.73472347597681e-18	-3.46944695195361e-18	-8.67361737988404e-19	1.30104260698261e-18	0	0.0195682621505273	-6.93889390390723e-18	-8.67361737988404e-19	-1.73472347597681e-18	-6.50521303491303e-19	3.46944695195361e-18	0	0	-3.46944695195361e-18	0	0	1.73472347597681e-18	-3.46944695195361e-18	-1.0842021724855e-18	-1.73472347597681e-18	4.33680868994202e-19	1.73472347597681e-18	0	-8.67361737988404e-19	-5.20417042793042e-18	0	0	0	-0.0705093197539906	0	1.73472347597681e-18	0.0267111784408302	-0.0785488199015481	-1.73472347597681e-18	0	2.60208521396521e-18	0	5.42101086242752e-19	1.73472347597681e-18	0	-1.0842021724855e-18	0	1.73472347597681e-18	2.16840434497101e-19	-5.42101086242752e-19	-1.73472347597681e-18	-1.73472347597681e-18	3.46944695195361e-18	-3.46944695195361e-18	-1.73472347597681e-18	0	-1.38777878078145e-17	1.73472347597681e-18	1.73472347597681e-18	-8.67361737988404e-19	1.73472347597681e-18	0	0.0384938780574748	3.46944695195361e-18	-0.0383897189972917	-2.16840434497101e-19	0	1.73472347597681e-18	0.0375289887800104	0	-0.00420216157990955	0	-0.0808998587201765	1.38777878078145e-17	0	0	-2.16840434497101e-19	-0.162821840148153	1.30104260698261e-18	4.33680868994202e-19	0	0	-4.33680868994202e-18	-4.33680868994202e-18	-3.46944695195361e-18	-3.46944695195361e-18	-1.73472347597681e-18	8.67361737988404e-19	4.33680868994202e-19	8.67361737988404e-18	6.50521303491303e-19	3.46944695195361e-18	-3.46944695195361e-18	-1.04083408558608e-17	0.014997277237054	-3.46944695195361e-18	0	6.07153216591882e-18	0	1.73472347597681e-18	-0.046494659991324	-1.51788304147971e-18	0	0	-2.60208521396521e-18	8.67361737988404e-19	3.46944695195361e-18	-0.0487180270269959	-0.0188421350171915	-1.73472347597681e-18	-8.67361737988404e-19	1.73472347597681e-18	0	8.67361737988404e-19	-0.185379052607082	-1.38777878078145e-17	3.46944695195361e-18	0.00465223252147279	1.73472347597681e-18	-1.73472347597681e-18	-1.73472347597681e-18	-1.73472347597681e-18	-1.73472347597681e-18	0	0	0	-0.0624652046235106	1.73472347597681e-18	-0.0646439442549311	-1.19262238973405e-18	-3.46944695195361e-18	8.67361737988404e-19	8.67361737988404e-19	0	9.75781955236954e-19	-0.0631261009485905	0	0	0.168311304835636	-0.0162790557159986	-8.67361737988404e-19	-4.33680868994202e-19	-0.0108709623746422	-3.46944695195361e-18	0	-3.46944695195361e-18	1.73472347597681e-18	-3.46944695195361e-18	2.16840434497101e-18	-1.73472347597681e-18	0	1.73472347597681e-18	-4.33680868994202e-19	3.46944695195361e-18	0	0	0	0	-8.67361737988404e-19	0	0	4.33680868994202e-18	5.20417042793042e-18	-8.67361737988404e-19	-0.0205141760735653	-8.67361737988404e-19	1.73472347597681e-18	-0.0690047243152258	-6.93889390390723e-18	2.16840434497101e-19	-0.0411806815008992	-1.40946282423116e-18	1.73472347597681e-18	6.93889390390723e-18	0	NA	-1.40946282423116e-18	-5.20417042793042e-18	-0.0376956044252814	1.73472347597681e-18	0	3.46944695195361e-18	8.67361737988404e-19	0	-0.0317933992804137	6.50521303491303e-19	1.38777878078145e-17	-1.38777878078145e-17	0	5.20417042793042e-18	NA	8.67361737988404e-19	-1.73472347597681e-18	2.16840434497101e-18	5.63785129692462e-18	2.16840434497101e-18	0	-4.33680868994202e-19	1.73472347597681e-18	1.38777878078145e-17	-1.73472347597681e-18	1.73472347597681e-18	-4.33680868994202e-19	0.00615824848590218	6.93889390390723e-18	0	-4.98732999343332e-18	-8.67361737988404e-19	0	0	-8.67361737988404e-19	-4.33680868994202e-18	8.67361737988404e-19	-0.0931997819351242	-7.80625564189563e-18	0	2.60208521396521e-18	0	-1.30104260698261e-18	0	-8.67361737988404e-19	-8.67361737988404e-18	1.73472347597681e-18	-3.46944695195361e-18	-8.67361737988404e-19	-1.73472347597681e-18	-3.90312782094782e-18	0	-1.73472347597681e-18	-2.77555756156289e-17	-6.07153216591882e-18	-6.93889390390723e-18	3.46944695195361e-18	6.93889390390723e-18	0	0	0	4.33680868994202e-18	0	-6.93889390390723e-18	-4.01154803819637e-18	-4.33680868994202e-19	1.04083408558608e-17	0	6.23416249179165e-19	-1.73472347597681e-18	5.42101086242752e-19	-7.80625564189563e-18	1.95156391047391e-18	2.60208521396521e-18	0	1.73472347597681e-18	8.67361737988404e-19	-5.20417042793042e-18	-8.67361737988404e-19	-3.46944695195361e-18	4.33680868994202e-18	-0.0742996106800896	-0.0820211065680738	0	-2.16840434497101e-19	-4.33680868994202e-19	-1.73472347597681e-18	-8.67361737988404e-19	0.00966847417829939	0	-6.07153216591882e-18	1.30104260698261e-18	-1.73472347597681e-18	0	4.33680868994202e-19	-8.67361737988404e-19	-0.081740387110927	-1.73472347597681e-18	-8.67361737988404e-19	-2.16840434497101e-19	1.38777878078145e-17	0	6.50521303491303e-19	-0.0495581005525711	1.30104260698261e-18	1.38777878078145e-17	0	-2.60208521396521e-18	0	-3.46944695195361e-18	-7.58941520739853e-19	6.93889390390723e-18	-0.0886566656924601	-4.33680868994202e-19	0	-3.46944695195361e-18	-8.67361737988404e-19	0	8.67361737988404e-19	-1.73472347597681e-18	0	-1.30104260698261e-18	0	5.20417042793042e-18	-3.46944695195361e-18	1.73472347597681e-18	1.30104260698261e-18	0	-0.0236917492269986	8.67361737988404e-19	0	0	6.93889390390723e-18	3.90312782094782e-18	4.33680868994202e-18	0	0	3.46944695195361e-18	1.73472347597681e-18	3.46944695195361e-18	-8.67361737988404e-18	-1.73472347597681e-18	2.16840434497101e-19	0	0	0	-2.60208521396521e-18	-0.0367135524950103	0	-6.07153216591882e-18	-0.0270354683415534	0	-1.51788304147971e-18	0	0	1.73472347597681e-18	-6.20705743747951e-18	-1.73472347597681e-18	-8.67361737988404e-19	0	0	8.67361737988404e-19	1.73472347597681e-18	1.38777878078145e-17	0	0	-3.46944695195361e-18	4.33680868994202e-19	-3.46944695195361e-18	0	8.67361737988404e-19	2.16840434497101e-19	1.73472347597681e-18	-0.0312193669689753	-1.51788304147971e-18	-0.0242391193049712	0	0	0.00902289955072925	0	0	4.33680868994202e-19	1.73472347597681e-18	0	2.60208521396521e-18	-0.0488237962849258	0	2.16840434497101e-18	0	0	0	8.67361737988404e-19	-1.73472347597681e-18	6.07153216591882e-18	8.67361737988404e-19	0	0	-2.16840434497101e-18	-1.73472347597681e-18	0	-0.00737223908740249	0	-3.25260651745651e-18	1.73472347597681e-18	0	0	-0.0177187370569064	4.33680868994202e-18	0	-3.46944695195361e-18	-3.46944695195361e-18	0	0	1.51788304147971e-18	-1.62630325872826e-18	0	3.46944695195361e-18	0	-0.02719954649209	-3.46944695195361e-18	-0.084130054048669	-4.33680868994202e-19	0	-2.60208521396521e-18	-0.0247383809300263	6.07153216591882e-18	0.000148130699566373	0	-1.73472347597681e-18	8.67361737988404e-19	-1.30104260698261e-18	-1.73472347597681e-18	3.46944695195361e-18	0	0	1.73472347597681e-18	0.00268529848967107	-4.33680868994202e-19	8.67361737988404e-19	4.33680868994202e-19	0	-0.00805393581284591	0	0	0	0	2.05998412772246e-18	0	0	-8.67361737988404e-19	1.73472347597681e-18	0	-8.67361737988404e-19	-7.37257477290143e-18	4.33680868994202e-19	-3.46944695195361e-18	0	0	NA	-2.60208521396521e-18	0.0430706969633271	1.73472347597681e-18	0	-1.73472347597681e-18	-0.0987489544443859	8.67361737988404e-19	8.67361737988404e-19	0	-1.73472347597681e-18	2.60208521396521e-18	-2.16840434497101e-18	0	-1.73472347597681e-18	-2.60208521396521e-18	2.60208521396521e-18	0	0	3.46944695195361e-18	3.90312782094782e-18	1.73472347597681e-18	1.73472347597681e-18	3.46944695195361e-18	-1.73472347597681e-18	0	0	-4.33680868994202e-19	1.73472347597681e-18	0	0	-3.90312782094782e-18	0	0	0	1.51788304147971e-18	2.16840434497101e-19	0	8.60585474410369e-19	1.73472347597681e-18	0	-5.20417042793042e-18	0	-3.46944695195361e-18	0	-2.16840434497101e-19	-8.67361737988404e-19	-1.0842021724855e-19	-4.33680868994202e-18	2.16840434497101e-18	0	-6.07153216591882e-18	-4.33680868994202e-18	-3.46944695195361e-18	4.33680868994202e-19	0	-1.89735380184963e-18	-1.73472347597681e-18	-8.67361737988404e-19	-1.73472347597681e-18	0	NA	0	-3.46944695195361e-18	3.46944695195361e-18	0	0	-1.73472347597681e-18	-1.73472347597681e-18	-0.0241009564239499	-2.71050543121376e-19	0	0	-4.33680868994202e-19	-8.67361737988404e-19	1.73472347597681e-18	0	0	8.67361737988404e-19	-1.73472347597681e-18	-1.38777878078145e-17	-0.0176419465855434	-0.0789606624205412	-0.0446324938841478	0	3.46944695195361e-18	1.73472347597681e-18	-1.30104260698261e-18	-2.77555756156289e-17	-3.46944695195361e-18	-3.46944695195361e-18	0	8.67361737988404e-19	0	-8.67361737988404e-19	-5.20417042793042e-18	0	0	3.46944695195361e-18	8.67361737988404e-19	1.04083408558608e-17	0	0	-8.67361737988404e-19	-4.33680868994202e-19	1.73472347597681e-18	3.03576608295941e-18	-1.73472347597681e-18	0	0	0	-8.67361737988404e-19	-0.0476477894070526	-2.11419423634673e-18	-3.46944695195361e-18	3.46944695195361e-18	0	6.93889390390723e-18	0	-3.46944695195361e-18	4.33680868994202e-19	3.46944695195361e-18	3.46944695195361e-18	-1.73472347597681e-18	0	-0.104266343525274	8.67361737988404e-19	-0.0182515825180838	0	-0.00760955191504206	0	0.0673225666017354	0	0	-2.71050543121376e-18	0	-8.67361737988404e-19	0	8.67361737988404e-19	9.54097911787244e-18	-8.67361737988404e-19	1.73472347597681e-18	-2.77555756156289e-17	-0.0149553412334974	1.04083408558608e-17	NA	-0.0162592094115936	-3.46944695195361e-18	0	0	4.77048955893622e-18	2.60208521396521e-18	6.50521303491303e-19	0	-1.73472347597681e-18	3.46944695195361e-18	3.46944695195361e-18	3.46944695195361e-18	1.30104260698261e-18	-4.41812385287843e-18	0	4.33680868994202e-19	0	-1.73472347597681e-18	0	0	-3.46944695195361e-18	-0.0390078347054208	0	0	2.60208521396521e-18	0.00230034024757766	-8.67361737988404e-19	8.67361737988404e-19	-1.73472347597681e-18	4.33680868994202e-19	-1.73472347597681e-18	0	-3.46944695195361e-18	0	-8.67361737988404e-18	0	1.04083408558608e-17	2.16840434497101e-19	0	6.93889390390723e-18	3.25260651745651e-19	-8.67361737988404e-19	0	0	0	-0.0220247668959652	-6.93889390390723e-18	0	-6.07153216591882e-18	-0.0105792104486103	-1.73472347597681e-18	-3.46944695195361e-18	1.73472347597681e-18	-1.73472347597681e-18	4.33680868994202e-19	8.67361737988404e-19	0	0	-6.93889390390723e-18	-0.0731697217170195	2.71050543121376e-19	0	-1.73472347597681e-18	-1.38777878078145e-17	3.46944695195361e-18	0	8.67361737988404e-19	0	-5.55111512312578e-17	0	-0.0415885609916019	1.0842021724855e-18	3.90312782094782e-18	1.62630325872826e-18	-8.67361737988404e-19	8.67361737988404e-19	0	-2.27682456221956e-18	-6.93889390390723e-18	0	1.95156391047391e-18	3.03576608295941e-18	3.46944695195361e-18	8.67361737988404e-19	0.00115909788660012	-5.20417042793042e-18	2.16840434497101e-19	3.46944695195361e-18	4.33680868994202e-19	0	-1.51788304147971e-18	0	0	-1.73472347597681e-18	3.46944695195361e-18	0	0	0	6.50521303491303e-19	0	1.73472347597681e-18	-3.46944695195361e-18	1.38777878078145e-17	-1.73472347597681e-18	-4.33680868994202e-19	8.67361737988404e-19	-0.0102560261856371	0	0	-3.46944695195361e-18	0	-5.55111512312578e-17	-4.33680868994202e-18	0	0	3.90312782094782e-18	NA	0	8.67361737988404e-19	-3.46944695195361e-18	1.30104260698261e-18	1.73472347597681e-18	3.46944695195361e-18	8.67361737988404e-19	0	-5.20417042793042e-18	3.46944695195361e-18	0	8.67361737988404e-19	0	-6.93889390390723e-18	-4.33680868994202e-19	-8.67361737988404e-19	0	6.93889390390723e-18	0	-5.20417042793042e-18	-1.73472347597681e-18	0	-0.0374027748526605	-8.67361737988404e-19	-8.67361737988404e-19	-2.60208521396521e-18	6.93889390390723e-18	1.73472347597681e-18	-8.67361737988404e-19	0	6.93889390390723e-18	-6.93889390390723e-18	0	-8.67361737988404e-19	-1.30104260698261e-18	-8.67361737988404e-19	0	-4.77048955893622e-18	0	4.33680868994202e-18	8.67361737988404e-19	1.73472347597681e-18	6.93889390390723e-18	0	2.16840434497101e-19	-0.0938394722213762	3.25260651745651e-19	6.93889390390723e-18	-1.73472347597681e-18	2.16840434497101e-18	1.73472347597681e-18	0	1.73472347597681e-18	0	0	-0.17843212340657	-2.60208521396521e-18	6.07153216591882e-18	0	-1.73472347597681e-18	0	-8.67361737988404e-19	0.0359103222997743	-0.00993823826108642	0	0	4.33680868994202e-18	-3.86247023947961e-19	-1.73472347597681e-18	2.60208521396521e-18	0	-1.46367293285543e-18	-0.0547556264913502	2.60208521396521e-18	6.93889390390723e-18	-1.0842021724855e-18	0	-0.21725545975012	-1.73472347597681e-18	-1.73472347597681e-18	-6.93889390390723e-18	1.38777878078145e-17	0	0	-3.46944695195361e-18	1.30104260698261e-18	-0.0593851095996406	1.73472347597681e-18	-2.38524477946811e-18	-8.67361737988404e-19	4.33680868994202e-19	1.73472347597681e-18	2.16840434497101e-19	-0.019915301832613	-3.46944695195361e-18	8.67361737988404e-19	-8.67361737988404e-19	-0.025930944276002	1.73472347597681e-18	6.07153216591882e-18	-2.77555756156289e-17	6.93889390390723e-18	8.67361737988404e-19	4.55364912443912e-18	-0.0435069571982407	0	1.73472347597681e-18	7.58941520739853e-19	3.46944695195361e-18	0	-0.0950091984165981	0	8.67361737988404e-19	-4.33680868994202e-19	2.27682456221956e-18	0	-5.20417042793042e-18	8.67361737988404e-19	0	-1.73472347597681e-18	NA	8.67361737988404e-19	-1.0842021724855e-19	0	2.60208521396521e-18	-3.46944695195361e-18	-5.20417042793042e-18	-8.67361737988404e-19	-0.0412256750349364	6.93889390390723e-18	1.70761842166467e-18	2.5207700510288e-18	0	-1.73472347597681e-18	-1.73472347597681e-18	0	-6.93889390390723e-18	0	1.73472347597681e-18	1.30104260698261e-18	-0.0356781109648194	-5.20417042793042e-18	-3.46944695195361e-18	-3.03576608295941e-18	-0.00908484829652017	-3.46944695195361e-18	0	0	0	-2.87313575708659e-18	-0.0215496481371551	1.0842021724855e-19	3.46944695195361e-18	0	-4.33680868994202e-19	-1.73472347597681e-18	-1.46367293285543e-18	3.46944695195361e-18	-0.0626176618000555	0	-1.51788304147971e-18	-8.67361737988404e-19	1.73472347597681e-18	1.73472347597681e-18	0	0	0	1.38777878078145e-17	0	0	0	0	0	-0.0612232420926783	0	4.33680868994202e-19	-4.33680868994202e-18	0	0	-2.16840434497101e-19	0	0	-6.93889390390723e-18	0	1.73472347597681e-18	3.46944695195361e-18	-3.08997619158369e-18	3.46944695195361e-18	0	0	1.73472347597681e-18	-0.0425481457861014	0	1.73472347597681e-18	-1.73472347597681e-18	0	0	-1.73472347597681e-18	8.67361737988404e-19	0.0412035481904427	NA	0	-6.93889390390723e-18	-3.46944695195361e-18	0	0	-0.068104939561529	5.20417042793042e-18	0	-2.60208521396521e-18	0	-0.0614059280439792	0.0171714074754488	0	-1.0842021724855e-19	-0.00898828494534659	0	-2.16840434497101e-19	3.46944695195361e-18	0	0	1.51788304147971e-18	-4.33680868994202e-19	-3.46944695195361e-18	-1.73472347597681e-18	2.60208521396521e-18	0	0	-5.20417042793042e-18	0	0	-1.73472347597681e-18	-0.0495808272493484	-4.33680868994202e-19	-3.46944695195361e-18	1.38777878078145e-17	-1.0842021724855e-18	-1.30104260698261e-18	-0.0201461740776032	-1.73472347597681e-18	-8.67361737988404e-19	0	0	6.93889390390723e-18	1.73472347597681e-18	3.03576608295941e-18	0	-2.60208521396521e-18	2.38524477946811e-18	0.0153222091453175	-3.46944695195361e-18	0.0526289944170689	-1.73472347597681e-18	3.57786716920216e-18	5.20417042793042e-18	0	0	0	-1.73472347597681e-18	-1.73472347597681e-18	-8.67361737988404e-19	0	1.73472347597681e-18	-3.46944695195361e-18	8.67361737988404e-19	3.46944695195361e-18	0	-1.73472347597681e-18	0	0	0	-7.37257477290143e-18	0	-7.86046575051991e-19	0	1.73472347597681e-18	2.60208521396521e-18	0	6.93889390390723e-18	1.38777878078145e-17	-8.67361737988404e-19	-3.46944695195361e-18	-1.30104260698261e-18	-8.67361737988404e-19	-0.00356929721565982	0	2.60208521396521e-18	NA	NA	1.30104260698261e-18	0	0	-1.73472347597681e-18	1.73472347597681e-18	-8.67361737988404e-19	-0.0675476188329642	-8.67361737988404e-19	-1.62630325872826e-19	4.33680868994202e-18	0	-1.73472347597681e-18	0	-2.60208521396521e-18	1.73472347597681e-18	0	0	0	0	0	-8.67361737988404e-19	1.73472347597681e-18	0	8.67361737988404e-19	8.67361737988404e-19	1.73472347597681e-18	NA	-1.73472347597681e-18	2.38524477946811e-18	-1.73472347597681e-18	-3.46944695195361e-18	0	0	0	0	0	-3.46944695195361e-18	-1.73472347597681e-18	-8.67361737988404e-19	2.60208521396521e-18	0	2.60208521396521e-18	0	3.46944695195361e-18	-8.67361737988404e-19	1.73472347597681e-18	0.0541077909094395	NA	-7.37257477290143e-18	3.46944695195361e-18	0	8.67361737988404e-19	-3.46944695195361e-18	8.67361737988404e-19	-1.73472347597681e-18	3.46944695195361e-18	-1.95156391047391e-18	-0.0481580784473642	0	-8.67361737988404e-19	0	0	-0.0103531524680223	0	-8.67361737988404e-19	-1.62630325872826e-19	-5.20417042793042e-18	-8.67361737988404e-19	-3.25260651745651e-19	1.30104260698261e-18	0.00974695895538302	1.73472347597681e-18	0.0356565143045413	-3.46944695195361e-18	-0.0465638841989661	3.46944695195361e-18	1.51788304147971e-18	8.67361737988404e-19	-4.33680868994202e-19	0	0	-4.33680868994202e-19	-1.73472347597681e-18	0	0	-1.73472347597681e-18	0	-1.73472347597681e-18	-0.0138033796685381	1.73472347597681e-18	0	1.73472347597681e-18	0	-3.46944695195361e-18	-1.30104260698261e-18	-8.67361737988404e-19	-0.0787981296224575	0	1.04083408558608e-17	-5.96311194867027e-18	4.33680868994202e-19	8.67361737988404e-19	-3.46944695195361e-18	-1.68051336735253e-18	-3.46944695195361e-18	0	0	0	0	0.0415064638218797	-4.33680868994202e-19	-1.73472347597681e-18	0	-0.145737298242582	0	-1.04083408558608e-17	0	0	-2.16840434497101e-19	-0.0340002688491478	-6.93889390390723e-18	-0.0562758019855774	1.30104260698261e-18	-0.0328214936385877	0	1.73472347597681e-18	5.63785129692462e-18	0	3.68628738645072e-18	2.60208521396521e-18	-3.46944695195361e-18	-1.73472347597681e-18	4.33680868994202e-19	-8.67361737988404e-19	-2.38524477946811e-18	3.46944695195361e-18	0	2.77555756156289e-17	-3.46944695195361e-18	6.93889390390723e-18	-4.33680868994202e-18	4.33680868994202e-18	1.73472347597681e-18	2.60208521396521e-18	-1.73472347597681e-18	-1.73472347597681e-18	4.33680868994202e-19	1.0842021724855e-19	0	8.67361737988404e-19	1.30104260698261e-18	-0.184431548100127	-5.85469173142172e-18	8.67361737988404e-19	-1.04083408558608e-17	1.38777878078145e-17	-1.73472347597681e-18	1.73472347597681e-18	-0.0458323600334653	0	-0.0780112186034503	1.30104260698261e-18	0.00188792555356776	0	9.54097911787244e-18	0	3.52365706057789e-19	0	-4.33680868994202e-19	-3.46944695195361e-18	8.67361737988404e-19	8.67361737988404e-19	-1.13841228110978e-18	-1.73472347597681e-18	0	-3.46944695195361e-18	0	0	-0.0906193250316619	0	3.46944695195361e-18	0	-6.50521303491303e-19	-1.73472347597681e-18	0	-3.46944695195361e-18	-3.46944695195361e-18	0	3.46944695195361e-18	8.67361737988404e-19	-1.51788304147971e-18	0	0	0	-0.0495658252359504	5.20417042793042e-18	-1.38777878078145e-17	3.46944695195361e-18	6.93889390390723e-18	-1.73472347597681e-18	-1.73472347597681e-18	-0.0867470095975982	0	0	1.73472347597681e-18	0	0	-1.73472347597681e-18	0	0	0	-8.67361737988404e-19	-1.74912303608013e-18	0	8.67361737988404e-19	-4.33680868994202e-19	-1.73472347597681e-18	0	-0.0839731638684974	-1.73472347597681e-18	0	-6.50521303491303e-19	-2.77555756156289e-17	-1.30104260698261e-18	0	4.33680868994202e-19	1.73472347597681e-18	-3.46944695195361e-18	3.46944695195361e-18	-1.73472347597681e-18	NA	1.73472347597681e-18	0	1.73472347597681e-18	0	-8.67361737988404e-19	-8.13151629364128e-20	NA	8.67361737988404e-18	1.73472347597681e-18	-0.0995024223034989	-1.38777878078145e-17	-3.46944695195361e-18	NA	-2.16840434497101e-18	-1.38777878078145e-17	-1.73472347597681e-18	-0.0557448040386791	0	0	-8.67361737988404e-19	3.46944695195361e-18	-7.80625564189563e-18	0	NA	-3.46944695195361e-18	0	0	-1.73472347597681e-18	0	-4.33680868994202e-18	3.03576608295941e-18	0	4.98732999343332e-18	6.93889390390723e-18	0	-0.0174614516342042	0	0	0	0	-5.20417042793042e-18	0.0173219946748785	-2.77555756156289e-17	0.0298321942082609	-8.67361737988404e-19	3.46944695195361e-18	-1.30104260698261e-18	0	-8.67361737988404e-19	0	-1.30104260698261e-18	-3.46944695195361e-18	8.67361737988404e-19	3.03576608295941e-18	-1.73472347597681e-18	-1.73472347597681e-18	-5.20417042793042e-18	-8.67361737988404e-19	0	-0.0538936137305697	-0.0664155036067973	-3.90312782094782e-18	-0.241000747345075	-1.73472347597681e-18	-0.0134734344595084	8.67361737988404e-19	0	-3.46944695195361e-18	1.30104260698261e-18	3.46944695195361e-18	-0.0156690369123733	-1.02999206386123e-18	3.90312782094782e-18	-2.33103467084383e-18	-8.67361737988404e-19	3.46944695195361e-18	-3.46944695195361e-18	0	0	0	8.67361737988404e-19	1.73472347597681e-18	3.46944695195361e-18	1.30104260698261e-18	1.57209315010398e-18	-0.0924229679468271	-4.33680868994202e-19	NA	0	-0.00729283554413983	0	0	0	-8.67361737988404e-19	4.33680868994202e-18	-0.174750611839612	0	NA	0	3.46944695195361e-18	0	0	0	-1.73472347597681e-18	-1.30104260698261e-18	0	0	0	0	-1.73472347597681e-18	4.33680868994202e-19	0	0	-8.67361737988404e-19	0	1.73472347597681e-18	1.30104260698261e-18	1.73472347597681e-18	0	1.73472347597681e-18	0.000280451616129287	-1.30104260698261e-18	1.38777878078145e-17	-7.04731412115578e-19	0	-0.0565841249892037	NA	1.73472347597681e-18	0	0.0216527709973821	-2.77555756156289e-17	0	0	0	0	-2.16840434497101e-18	-0.113298769120736	-5.20417042793042e-18	-0.115794180060815	0	-0.0189735424139857	0	3.46944695195361e-18	0	-0.0527473797075417	4.33680868994202e-18	3.46944695195361e-18	5.63785129692462e-18	0	7.04731412115578e-19	0	4.33680868994202e-19	-1.73472347597681e-18	1.73472347597681e-18	0	0	0	0	0	1.51788304147971e-18	-8.67361737988404e-19	-5.20417042793042e-18	-3.46944695195361e-18	5.42101086242752e-19	-2.16840434497101e-19	-6.93889390390723e-18	-4.33680868994202e-19	0	0	-1.30104260698261e-18	-2.60208521396521e-18	0	0	-6.07153216591882e-18	0	3.46944695195361e-18	-1.30104260698261e-18	-3.46944695195361e-18	-3.03576608295941e-18	0	-1.73472347597681e-18	-7.80625564189563e-18	-3.46944695195361e-18	3.46944695195361e-18	0	0	-4.33680868994202e-18	-0.0490747180949669	4.33680868994202e-19	0	6.93889390390723e-18	5.82758667710959e-19	0	0	0	0	1.38777878078145e-17	-6.93889390390723e-18	6.50521303491303e-19	5.6920614055489e-19	0	2.85958322993052e-18	3.46944695195361e-18	NA	1.73472347597681e-18	5.20417042793042e-18	-0.0806076972038564	0	5.20417042793042e-18	8.67361737988404e-19	1.73472347597681e-18	6.93889390390723e-18	-3.46944695195361e-18	0	3.46944695195361e-18	-0.0393097467783078	-0.0283098544062286	3.03576608295941e-18	-0.0155104046921385	1.73472347597681e-18	0.22166087549778	0	4.33680868994202e-19	-8.67361737988404e-19	0	8.67361737988404e-19	-4.33680868994202e-19	0	-1.0842021724855e-18	0	-1.73472347597681e-18	0	8.67361737988404e-19	0	0	-1.73472347597681e-18	-4.33680868994202e-19	0.00168376009173443	0	-3.46944695195361e-18	-1.84314369322536e-18	-8.67361737988404e-19	0	8.67361737988404e-19	0	0	-0.0340710053297632	3.46944695195361e-18	0	0	0	-5.20417042793042e-18	-1.73472347597681e-18	0	1.73472347597681e-18	0	0	5.20417042793042e-18	-0.0364479555418008	-4.33680868994202e-19	-1.73472347597681e-18	0	-8.67361737988404e-19	-1.73472347597681e-18	0	0	1.0842021724855e-18	0	-8.67361737988404e-19	0	-0.104288605486093	0	8.67361737988404e-19	1.38777878078145e-17	3.46944695195361e-18	1.30104260698261e-18	1.30104260698261e-18	-1.73472347597681e-18	-5.55111512312578e-17	0	0	0	-4.77048955893622e-18	0	-6.93889390390723e-18	0.108065962463274	0	9.91999113691411e-05	-3.46944695195361e-18	-1.73472347597681e-18	-8.67361737988404e-19	0	4.33680868994202e-19	1.30104260698261e-18	0	3.46944695195361e-18	1.24683249835833e-18	-3.46944695195361e-18	-4.33680868994202e-19	1.02999206386123e-18	8.67361737988404e-19	3.25260651745651e-18	-3.46944695195361e-18	-1.30104260698261e-18	5.42101086242752e-19	-2.60208521396521e-18	0	-0.0089990484655732	-3.46944695195361e-18	0	-3.46944695195361e-18	-3.03576608295941e-18	0	-1.73472347597681e-18	-2.43945488809238e-19	-3.46944695195361e-18	1.73472347597681e-18	0	1.73472347597681e-18	-0.0408404062747289	0	6.50521303491303e-19	2.16840434497101e-18	0	2.0870891820346e-18	0	1.73472347597681e-18	-0.00808166684719591	0	8.67361737988404e-19	-0.134607002216656	8.67361737988404e-19	3.46944695195361e-18	-3.46944695195361e-18	0	0	-4.33680868994202e-18	8.67361737988404e-19	-1.73472347597681e-18	-5.55111512312578e-17	-8.67361737988404e-19	0	0	5.20417042793042e-18	-6.50521303491303e-19	0	-1.51788304147971e-18	1.73472347597681e-18	-3.46944695195361e-18	0	-0.0368277565194048	-1.73472347597681e-18	0	1.95156391047391e-18	-0.0142444445996289	-0.0708910771555604	0	-3.46944695195361e-18	-6.50521303491303e-19	0	1.30104260698261e-18	6.93889390390723e-18	0	-4.33680868994202e-19	0	3.57786716920216e-18	3.46944695195361e-18	-1.38777878078145e-17	0	0	-6.93889390390723e-18	0	-2.60208521396521e-18	0	0	3.03576608295941e-18	5.20417042793042e-18	2.60208521396521e-18	3.46944695195361e-18	0	1.30104260698261e-18	3.46944695195361e-18	3.46944695195361e-18	0	-3.46944695195361e-18	5.20417042793042e-18	0	-3.46944695195361e-18	1.73472347597681e-18	-1.73472347597681e-18	0	0	0	0	-1.38777878078145e-17	-1.73472347597681e-18	1.73472347597681e-18	0	-0.00480367666652787	3.46944695195361e-18	0	0	-3.68628738645072e-18	-1.17906986257799e-18	0	-1.73472347597681e-18	-1.25767452008319e-17	-3.46944695195361e-18	1.73472347597681e-18	-1.73472347597681e-18	0	-4.33680868994202e-18	-3.46944695195361e-18	-1.73472347597681e-18	3.46944695195361e-18	0	-8.67361737988404e-19	8.67361737988404e-19	-1.73472347597681e-18	-3.46944695195361e-18	-0.0358521727244208	0	-6.93889390390723e-18	5.20417042793042e-18	-1.73472347597681e-18	-8.67361737988404e-19	-8.67361737988404e-19	1.04083408558608e-17	0	-1.19262238973405e-18	-3.46944695195361e-18	0	9.54097911787244e-18	-0.0789609646060177	-0.0100245033989857	NA	0	1.73472347597681e-18	-1.51788304147971e-18	3.46944695195361e-18	0	1.38777878078145e-17	-3.68628738645072e-18	4.33680868994202e-19	-6.50521303491303e-18	1.73472347597681e-18	0	-2.60208521396521e-18	0	0	-1.0842021724855e-19	-6.50521303491303e-19	3.46944695195361e-18	1.73472347597681e-18	0	8.67361737988404e-18	-4.33680868994202e-19	-2.60208521396521e-18	0	0.0414257734326874	0	-0.0529579658996841	0	-0.0530945351552401	-1.51788304147971e-18	-1.73472347597681e-18	1.73472347597681e-18	-8.67361737988404e-19	5.20417042793042e-18	8.67361737988404e-19	-1.38777878078145e-17	3.46944695195361e-18	0	1.51788304147971e-18	3.46944695195361e-18	-1.73472347597681e-18	-3.46944695195361e-18	3.46944695195361e-18	0	0	-8.67361737988404e-19	0	NA	-1.04083408558608e-17	-2.71050543121376e-20	5.20417042793042e-18	-9.75781955236954e-19	0	-7.86046575051991e-19	1.30104260698261e-18	0	0	3.46944695195361e-18	0	0	2.16840434497101e-19	0	0	-0.0266757163727481	0	-1.38777878078145e-17	0	0	-1.73472347597681e-18	4.33680868994202e-19	0	0	2.49366499671666e-18	1.73472347597681e-18	-0.152064282288951	-1.73472347597681e-18	8.67361737988404e-19	-3.46944695195361e-18	1.73472347597681e-18	0	0	-8.67361737988404e-19	1.73472347597681e-18	-1.73472347597681e-18	-1.95156391047391e-18	0	-3.46944695195361e-18	-4.33680868994202e-19	-1.73472347597681e-18	1.30104260698261e-18	0	-1.30104260698261e-18	NA	0	0	-8.67361737988404e-19	2.77555756156289e-17	0	0	3.46944695195361e-18	0	0	1.38777878078145e-17	-4.33680868994202e-19	NA	-2.16840434497101e-19	-3.03576608295941e-18	8.67361737988404e-19	2.60208521396521e-18	-1.73472347597681e-18	-8.67361737988404e-19	0	0	-0.0515137326152366	5.63785129692462e-18	0	0	-6.7762635780344e-18	0	-3.46944695195361e-18	-4.33680868994202e-19	4.33680868994202e-18	1.73472347597681e-18	-8.67361737988404e-19	0	0	1.30104260698261e-18	5.20417042793042e-18	1.73472347597681e-18	0	0	-4.33680868994202e-19	3.46944695195361e-18	-2.16840434497101e-19	0	3.46944695195361e-18	1.73472347597681e-18	1.30104260698261e-18	3.79470760369927e-19	2.60208521396521e-18	0	-3.46944695195361e-18	1.04083408558608e-17	-3.25260651745651e-19	-8.67361737988404e-19	-1.73472347597681e-18	-3.46944695195361e-18	0	4.33680868994202e-18	-1.73472347597681e-18	6.93889390390723e-18	0	3.46944695195361e-18	-1.73472347597681e-18	-8.67361737988404e-19	3.46944695195361e-18	-8.67361737988404e-19	5.20417042793042e-18	2.16840434497101e-19	1.73472347597681e-18	2.00577401909818e-18	0	0	-1.73472347597681e-18	0	-8.67361737988404e-19	2.77555756156289e-17	-8.67361737988404e-19	0	1.04083408558608e-17	-1.73472347597681e-18	0	1.73472347597681e-18	3.46944695195361e-18	3.46944695195361e-18	0.0791777303318102	1.73472347597681e-18	-3.90312782094782e-18	-0.0368448509636135	8.67361737988404e-19	-0.121927863442819	6.93889390390723e-18	1.73472347597681e-18	2.60208521396521e-18	1.73472347597681e-18	-1.73472347597681e-18	0	-3.46944695195361e-18	4.33680868994202e-19	-8.67361737988404e-19	-1.40946282423116e-18	-6.93889390390723e-18	-8.67361737988404e-19	3.46944695195361e-18	1.73472347597681e-18	0	1.73472347597681e-18	4.33680868994202e-19	0	0	3.46944695195361e-18	5.20417042793042e-18	0	4.33680868994202e-19	1.73472347597681e-18	1.73472347597681e-18	-1.62630325872826e-19	0	0	-1.73472347597681e-18	0	0	0	-1.73472347597681e-18	1.0842021724855e-18	0	-8.67361737988404e-19	-3.46944695195361e-18	6.07153216591882e-18	-8.67361737988404e-19	0	3.46944695195361e-18	-6.93889390390723e-18	-1.0842021724855e-18	0	-8.67361737988404e-19	0	0	0	-9.54097911787244e-18	-4.33680868994202e-19	0	1.0842021724855e-18	0	0	0	-1.0842021724855e-18	-3.46944695195361e-18	-3.90312782094782e-18	-2.16840434497101e-18	-1.21430643318376e-17	0	0	1.73472347597681e-18	0	-4.33680868994202e-18	0	-1.73472347597681e-18	-1.30104260698261e-18	0	NA	0	0	1.73472347597681e-18	-2.60208521396521e-18	0	-3.46944695195361e-18	0	-4.33680868994202e-19	0	0	0	-1.73472347597681e-18	0	0	0	1.73472347597681e-18	0	0	0	6.93889390390723e-18	2.16840434497101e-18	2.16840434497101e-19	NA	0	0	0	4.33680868994202e-19	4.44522890719057e-18	0	4.33680868994202e-18	0	-4.33680868994202e-19	0	0	0	-8.67361737988404e-19	9.75781955236954e-19	3.46944695195361e-18	0	0	0	-6.93889390390723e-18	0	0.00594412042213455	0	-1.21430643318376e-17	1.17093834628434e-17	0	4.33680868994202e-19	0	-3.46944695195361e-18	3.46944695195361e-18	2.16840434497101e-18	-3.46944695195361e-18	-7.64362531602281e-18	0	1.73472347597681e-18	0	-1.73472347597681e-18	-4.33680868994202e-18	1.73472347597681e-18	-0.0299762845464294	-4.33680868994202e-19	1.73472347597681e-18	3.46944695195361e-18	0	8.67361737988404e-19	1.19262238973405e-18	-8.67361737988404e-19	1.73472347597681e-18	0	0	0	0	0	0	-6.93889390390723e-18	-1.89735380184963e-19	1.73472347597681e-18	1.04083408558608e-17	0	0	-2.16840434497101e-18	0	0	0	-3.46944695195361e-18	0	0	0	-1.73472347597681e-18	0	4.33680868994202e-19	-1.73472347597681e-18	0	-0.0659375568185955	1.30104260698261e-18	0	2.16840434497101e-18	1.73472347597681e-18	-0.218747331041534	0	0	-2.38524477946811e-18	6.28837260041593e-18	0	-3.46944695195361e-18	-0.0430354549490936	-8.67361737988404e-19	-2.60208521396521e-18	-3.03576608295941e-18	0	0	-2.16840434497101e-18	0	-4.33680868994202e-19	0	0	0	0	3.46944695195361e-18	-8.67361737988404e-19	-1.73472347597681e-18	1.04083408558608e-17	-5.55111512312578e-17	-1.73472347597681e-18	NA	8.67361737988404e-19	1.73472347597681e-18	-3.46944695195361e-18	-3.46944695195361e-18	-1.73472347597681e-18	-6.93889390390723e-18	-1.73472347597681e-18	-4.33680868994202e-19	-5.20417042793042e-18	0	-1.73472347597681e-18	-2.16840434497101e-18	2.60208521396521e-18	-0.152782703282425	NA	-1.04083408558608e-17	-1.19262238973405e-18	0	3.46944695195361e-18	2.77555756156289e-17	-0.0392358322219969	0	4.33680868994202e-18	NA	8.67361737988404e-19	-5.55111512312578e-17	0	6.07153216591882e-18	-3.46944695195361e-18	0	-1.38777878078145e-17	5.20417042793042e-18	-1.73472347597681e-18	-5.20417042793042e-18	1.0842021724855e-18	4.33680868994202e-18	-8.67361737988404e-19	-1.73472347597681e-18	0	NA	NA	0	0	0	-8.67361737988404e-19	NA	-0.0611855290013788	1.73472347597681e-18	0	0	0	2.16840434497101e-19	0	-2.16840434497101e-18	0	-3.46944695195361e-18	0	3.46944695195361e-18	-3.46944695195361e-18	0	-5.20417042793042e-18	0	8.67361737988404e-19	0	1.73472347597681e-18	0	-1.73472347597681e-18	0	7.75204553327136e-18	1.73472347597681e-18	-3.46944695195361e-18	-1.73472347597681e-18	-0.0429777032732765	0	0	0	0	-6.93889390390723e-18	-5.20417042793042e-18	8.67361737988404e-19	3.46944695195361e-18	0	-3.25260651745651e-19	-5.20417042793042e-18	-8.67361737988404e-19	0	0	0	8.67361737988404e-19	-0.0478339943684167	3.46944695195361e-18	-4.77048955893622e-18	-3.46944695195361e-18	1.73472347597681e-18	0.0305839099918706	-3.46944695195361e-18	8.67361737988404e-19	4.33680868994202e-19	1.0842021724855e-19	0	0	-0.00629077904385894	6.93889390390723e-18	0	NA	3.46944695195361e-18	0	9.54097911787244e-18	8.67361737988404e-19	0	NA	8.67361737988404e-19	-1.73472347597681e-18	-1.38777878078145e-17	0	NA	8.67361737988404e-19	-1.38777878078145e-17	NA	-1.04083408558608e-17	-0.0756905755276012	0	0	-1.73472347597681e-18	0	2.60208521396521e-18	6.23416249179165e-19	8.67361737988404e-19	0	0	1.73472347597681e-18	0	1.30104260698261e-18	0	-3.46944695195361e-18	-3.46944695195361e-18	-3.90312782094782e-18	6.93889390390723e-18	-1.38777878078145e-17	0	0	0	0	0	-1.73472347597681e-18	3.46944695195361e-18	-1.0842021724855e-19	-5.20417042793042e-18	1.38777878078145e-17	0	0	0	8.67361737988404e-19	5.55111512312578e-17	-2.16840434497101e-19	0	-3.46944695195361e-18	-3.46944695195361e-18	1.73472347597681e-18	-1.73472347597681e-18	1.73472347597681e-18	NA	NA	NA	1.73472347597681e-18	-1.04083408558608e-17	0	0	0	0	2.16840434497101e-18	0	-3.46944695195361e-18	0	0	NA	0	NA	1.73472347597681e-18	0	3.46944695195361e-18	4.33680868994202e-19	-1.04083408558608e-17	-1.73472347597681e-18	0	8.67361737988404e-19	-1.38777878078145e-17	2.87313575708659e-18	6.93889390390723e-18	-6.93889390390723e-18	0	0	0	4.33680868994202e-19	-3.25260651745651e-18	1.0842021724855e-18	0	0	0	-1.73472347597681e-18	0	4.33680868994202e-18	0	0	-8.67361737988404e-19	-3.46944695195361e-18	1.73472347597681e-18	-4.33680868994202e-19	NA	-3.46944695195361e-18	0	-1.51788304147971e-18	6.93889390390723e-18	0	0	1.73472347597681e-18	0	0.0120447519637822	-1.84314369322536e-18	-1.30104260698261e-18	0	0	3.46944695195361e-18	-0.0399229378289055	3.46944695195361e-18	-3.46944695195361e-18	-0.0293256325445966	0	0	5.55111512312578e-17	-2.60208521396521e-17	-6.93889390390723e-18	0	0	8.67361737988404e-19	0	1.0842021724855e-19	6.50521303491303e-19	-6.93889390390723e-18	0	3.46944695195361e-18	8.67361737988404e-19	-0.0536228078463054	1.73472347597681e-18	0	0	-6.93889390390723e-18	1.73472347597681e-18	0	0	0	-4.77048955893622e-18	2.77555756156289e-17	-8.67361737988404e-19	-1.73472347597681e-18	1.30104260698261e-18	0	0	1.04083408558608e-17	-2.60208521396521e-18	-3.46944695195361e-18	-2.08166817117217e-17	-2.77555756156289e-17	0	-1.12757025938492e-17	-7.80625564189563e-18	3.46944695195361e-18	0	0	3.46944695195361e-18	1.73472347597681e-18	1.73472347597681e-18	-0.142106040038878	8.67361737988404e-19	NA	-4.77048955893622e-18	2.60208521396521e-18	0	6.50521303491303e-19	-8.67361737988404e-19	-1.0842021724855e-19	-8.67361737988404e-19	-0.0487787996791812	-3.46944695195361e-18	0	0	-8.67361737988404e-19	-1.73472347597681e-18	-4.33680868994202e-18	-0.124398154257205	6.93889390390723e-18	NA	5.20417042793042e-18	8.67361737988404e-19	-1.38777878078145e-17	NA	5.20417042793042e-18	0.0648302978782331	-1.73472347597681e-18	-3.46944695195361e-18	2.60208521396521e-18	-1.73472347597681e-18	NA	1.73472347597681e-18	1.73472347597681e-18	-0.00285490691362739	6.93889390390723e-18	0	0	0	8.67361737988404e-19	0	0	0	0	0	-1.73472347597681e-18	-6.93889390390723e-18	0	-2.60208521396521e-18	0	3.46944695195361e-18	-1.73472347597681e-18	0	3.46944695195361e-18	0	-3.46944695195361e-18	1.73472347597681e-18	0.0370803698354406	-1.73472347597681e-18	0	-1.30104260698261e-18	3.25260651745651e-19	0	1.0842021724855e-19	0	-0.153053916448654	0	0	1.73472347597681e-18	0	0	0	-1.73472347597681e-18	0	0	0	0	0	0	-6.93889390390723e-18	0	-0.0662004096232972	-4.33680868994202e-19	-1.73472347597681e-18	-8.67361737988404e-19	-5.20417042793042e-18	0	0.00142644380347559	0	0	0	0	0	1.73472347597681e-18	-7.80625564189563e-18	0	NA	5.85469173142172e-18	8.67361737988404e-19	3.46944695195361e-18	1.73472347597681e-18	8.67361737988404e-19	0	1.84314369322536e-18	0	4.33680868994202e-18	-1.38777878078145e-17	8.67361737988404e-19	0	6.93889390390723e-18	-4.33680868994202e-19	0	0	6.09863722023096e-18	-1.38777878078145e-17	8.67361737988404e-19	0	3.46944695195361e-18	-3.46944695195361e-18	0	0	-8.67361737988404e-19	0	0	NA	0	NA	1.73472347597681e-17	-2.77555756156289e-17	0	3.46944695195361e-18	-3.46944695195361e-18	2.77555756156289e-17	2.60208521396521e-18	NA	0	-2.60208521396521e-18	-3.46944695195361e-18	-1.73472347597681e-18	-3.84891771232354e-18	-3.46944695195361e-18	-1.73472347597681e-18	-1.73472347597681e-18	1.21430643318376e-17	8.67361737988404e-19	0	1.73472347597681e-18	6.93889390390723e-18	0	-4.33680868994202e-18	-2.60208521396521e-18	1.73472347597681e-18	-6.93889390390723e-18	-3.46944695195361e-18	0	3.46944695195361e-18	6.93889390390723e-18	1.73472347597681e-18	-3.46944695195361e-18	0	8.67361737988404e-19	0	2.60208521396521e-18	0	8.67361737988404e-18	-1.73472347597681e-18	0	0.102930354761603	-3.46944695195361e-18	1.73472347597681e-18	-4.33680868994202e-19	0	0	0	0	-2.16840434497101e-19	0	8.67361737988404e-19	-1.73472347597681e-18	0	-1.38777878078145e-17	0	-1.73472347597681e-18	0	-0.038701339872925	-2.81892564846231e-18	0	1.73472347597681e-18	-2.77555756156289e-17	4.33680868994202e-19	0	0	-3.46944695195361e-18	1.30104260698261e-18	-5.20417042793042e-18	1.73472347597681e-18	0	0	1.73472347597681e-18	NA	-0.0144841452832781	1.73472347597681e-18	-1.73472347597681e-18	0	-0.0279019426038232	0	-8.67361737988404e-19	-3.46944695195361e-18	NA	-4.33680868994202e-18	0	0	NA	0	3.46944695195361e-18	0	2.77555756156289e-17	0	0	0	NA	0	0	0	6.93889390390723e-18	0	-4.33680868994202e-19	1.73472347597681e-18	-3.46944695195361e-18	0	0	0	4.33680868994202e-19	-3.46944695195361e-18	0	-5.20417042793042e-18	-8.67361737988404e-19	5.55111512312578e-17	-1.38777878078145e-17	3.46944695195361e-18	0	-3.46944695195361e-18	-0.0128713612053433	1.73472347597681e-18	1.73472347597681e-18	-0.0239881334530708	1.70084215808664e-18	-1.73472347597681e-18	0	0	-6.93889390390723e-18	3.90312782094782e-18	-2.60208521396521e-18	NA	3.03576608295941e-18	0	-1.73472347597681e-18	1.73472347597681e-18	0	1.04083408558608e-17	-4.33680868994202e-18	-6.93889390390723e-18	3.46944695195361e-18	NA	-1.73472347597681e-18	1.73472347597681e-18	-3.46944695195361e-18	0	8.67361737988404e-19	0	0	NA	6.50521303491303e-19	NA	3.46944695195361e-18	0	1.73472347597681e-18	8.67361737988404e-19	-3.46944695195361e-18	6.93889390390723e-18	1.30104260698261e-18	-3.46944695195361e-18	8.67361737988404e-19	1.73472347597681e-18	-7.37257477290143e-18	8.67361737988404e-19	1.73472347597681e-18	-0.034818421811662	NA	-5.20417042793042e-18	-1.21430643318376e-17	0	0	-6.93889390390723e-18	NA	2.77555756156289e-17	0	8.67361737988404e-19	0	2.77555756156289e-17	0.0329344521609478	-8.67361737988404e-19	3.46944695195361e-18	-8.67361737988404e-19	0	0.0102870285335849	8.67361737988404e-19	-3.25260651745651e-18	0	0	-0.123627829147368	0	-2.60208521396521e-18	1.73472347597681e-18	5.20417042793042e-18	0	-0.0752394192131307	-1.38777878078145e-17	0	3.46944695195361e-18	3.46944695195361e-18	-1.73472347597681e-18	0	2.16840434497101e-18	-7.58941520739853e-18	-8.67361737988404e-19	-4.33680868994202e-19	0	0	2.77555756156289e-17	-0.129142695278214	-1.30104260698261e-18	-0.0949091406837788	3.25260651745651e-19	0	-0.256444816325998	6.07153216591882e-18	-1.73472347597681e-18	5.20417042793042e-18	2.16840434497101e-19	1.30104260698261e-18	-1.73472347597681e-18	0	0	3.46944695195361e-18	3.46944695195361e-18	8.67361737988404e-19	6.93889390390723e-18	0	0	0	0	5.20417042793042e-18	0	0	0	-3.46944695195361e-18	1.73472347597681e-18	1.38777878078145e-17	0	-8.67361737988404e-19	2.16840434497101e-19	-8.67361737988404e-19	0	0	0	1.51788304147971e-18	0	-3.46944695195361e-18	0	-7.80625564189563e-18	1.73472347597681e-18	4.33680868994202e-18	8.67361737988404e-19	-6.07153216591882e-18	0	0	-6.93889390390723e-18	2.77555756156289e-17	-1.38777878078145e-17	-3.46944695195361e-18	-0.0299291445798475	-6.83047368665868e-18	1.73472347597681e-18	0	-1.24683249835833e-18	4.33680868994202e-18	-1.73472347597681e-18	8.67361737988404e-19	1.38777878078145e-17	0	0	0	-1.73472347597681e-18	-2.16840434497101e-18	0	-3.46944695195361e-18	-1.38777878078145e-17	6.93889390390723e-18	2.77555756156289e-17	-5.20417042793042e-18	3.46944695195361e-18	0	0.00353056267795582	1.38777878078145e-17	0.00544873584542405	0.0522149004213007	8.67361737988404e-19	1.30104260698261e-18	-8.67361737988404e-19	1.73472347597681e-18	0	-1.90819582357449e-17	0	3.46944695195361e-18	0	3.46944695195361e-18	3.46944695195361e-18	0	0	1.73472347597681e-18	-6.93889390390723e-18	-1.73472347597681e-18	0	0	5.55111512312578e-17	0	3.46944695195361e-18	2.60208521396521e-18	-1.73472347597681e-18	0	-1.38777878078145e-17	-3.46944695195361e-18	0	-0.0384608961917088	1.73472347597681e-18	0	-3.46944695195361e-18	0	0	1.38777878078145e-17	3.46944695195361e-18	2.60208521396521e-18	-2.16840434497101e-19	3.46944695195361e-18	-5.20417042793042e-18	0	-0.0153513543204917	2.16840434497101e-19	6.50521303491303e-18	0	0.0166902262519938	0	-2.60208521396521e-18	2.60208521396521e-18	8.83624770575686e-18	0	0	6.93889390390723e-18	-3.46944695195361e-18	5.55111512312578e-17	0	8.67361737988404e-19	-0.121349277345222	0	-4.33680868994202e-18	-8.67361737988404e-18	-1.38777878078145e-17	6.93889390390723e-18	0	-4.98732999343332e-18	-2.16840434497101e-19	0	-1.73472347597681e-18	-3.46944695195361e-18	0	-2.16840434497101e-18	0	1.38777878078145e-17	-6.93889390390723e-18	3.46944695195361e-18	0	3.46944695195361e-18	0	0	-6.93889390390723e-18	0	-6.93889390390723e-18	6.93889390390723e-18	0	0	-2.77555756156289e-17	5.20417042793042e-18	0	1.73472347597681e-18	-6.93889390390723e-18	-3.46944695195361e-18	1.73472347597681e-18	3.46944695195361e-18	1.73472347597681e-18	-6.93889390390723e-18	3.46944695195361e-18	0	5.20417042793042e-18	0	0	6.93889390390723e-18	3.46944695195361e-18	1.30104260698261e-18	0	-3.46944695195361e-18	1.73472347597681e-18	-8.67361737988404e-19	-3.46944695195361e-18	6.93889390390723e-18	1.56125112837913e-17	1.73472347597681e-18	0	-8.67361737988404e-19	-1.73472347597681e-18	0	0	2.77555756156289e-17	6.93889390390723e-18	7.80625564189563e-18	-1.38777878078145e-17	1.38777878078145e-17	-4.33680868994202e-19	0	NA	NA	NA	NA	NA	-1.73472347597681e-18	NA	NA	NA	NA	0	0	NA	0	NA	2.77555756156289e-17	NA	NA	NA	NA	NA	NA	NA	NA	NA	NA	NA	NA	NA	NA	NA	NA	NA	0	NA	0	0	NA	NA	0	0	NA	NA	NA	NA	NA	NA	1.99493199737333e-17
[truncated: 16,964,683 more chars]
