# Supplementary material for: Genome-scale analysis of interactions between genetic perturbations and natural variation
Source: Nat Commun. 2024 May 18;15:4234. doi: 10.1038/s41467-024-48626-1 (PMC11102447; doi:10.1038/s41467-024-48626-1)
Supplement: Supplementary file 14 — Supplementary Data 11 [file 41467_2024_48626_MOESM14_ESM.txt]

chr	peak.start	peak.end	peak.marker	lod.score	adj_r2	locus_coef	intercept_coef	guide	total.geno.used	ORF	locus_id
10	6476558	6530115	6497911	4.63180475389481	0.126326771179838	-0.0358902829967389	0.0166787880565494	TCCGTTCCTCATGGTGTGAA	136	YGL142C	10
10	6470128	6529947	6486216	4.71568520958234	0.118719592940022	-0.0496337985907816	0.0248810715749031	ATGCAAGCAGTACTTAAGGA	148	YHR069C	10
13	8351070	8423085	8381018	5.2756887195297	0.13361210087232	-0.0526647007762172	0.027102740017687	ATGCAAGCAGTACTTAAGGA	148	YHR069C	13
10	6472929	6515365	6487936	4.79591751093107	0.120863908289721	-0.0430747953299535	0.0208178644899157	ATTGGTCACTCGTTACGGAA	148	YOR254C	10
14	9674914	9729532	9712641	4.52966313627863	0.113734872234893	0.041862693793954	-0.0205158819468148	ATTGGTCACTCGTTACGGAA	148	YOR254C	14
10	6478817	6509819	6497911	6.69825682467441	0.169528600321566	-0.0498095577432852	0.0225718691008359	GGTATATACAGTATTTTCCA	149	YKL145W-A	10
13	8351070	8401651	8367177	6.47439292264548	0.158841395721563	-0.0417741505121356	0.0192865330481139	GCAAAGTGGGAAGGAGGGGT	154	YPR041W	13
13	8350848	8397198	8372019	6.24494846213395	0.168562635277132	-0.0327582574065812	0.0159548259694251	AAGGGACTTCTATTAGTGAT	139	YMR093W	13
7	3800926	3871441	3821848	5.52355483331543	0.146729718248121	-0.0147069292211155	0.00788894903207928	AACCAAAACATACACCATTT	141	YKR082W	0
9	5417801	5475030	5450256	6.1494090020659	0.163752780928838	0.0157120612247478	-0.00929759126244998	AACCAAAACATACACCATTT	141	YKR082W	0
13	8355313	8420088	8393368	7.13247653180383	0.188699580462765	-0.0255302735954899	0.0127095451818857	GAAAATCCAAAGGAAAAGAT	142	YHL025W	13
7	4673453	4764876	4728500	4.24177867757648	0.106684020223537	0.0143046783368413	-0.00730562621858778	TGTACCAATATATACATATA	147	YBR160W	7
7	4684968	4750339	4718637	4.81297314335696	0.125382727391844	0.0501581173349706	-0.0269115488494659	AAAGAGGCAAAACGTAAATA	143	YGL116W	7
10	6478817	6535058	6497911	4.34423365703167	0.148477433093981	-0.0548991526142424	0.0272681409218366	TATTTTGAAGAAGCAATGTA	107	YER013W	10
10	6470128	6509819	6497911	4.54324427356475	0.109810552662953	-0.033666906734178	0.0155761528132023	TACTGCTTTGTCTCTTTCTT	154	YER021W	10
13	8355313	8420620	8394342	4.53280461427291	0.116086373302199	-0.046799201222902	0.0227322345523228	AAAGGTGCAAGTGGAAAGAA	145	YBR088C	13
7	3815480	3835859	3822958	4.65881408118752	0.150412230550471	-0.0172476332455497	0.00909428202013369	TTATGCGTGCAACTATCCTT	114	YIL115C	0
10	6476558	6524381	6492863	5.26656919639032	0.130844450601935	-0.0389719437364651	0.0190233758577746	ATTTACGTAACGCGGGGATG	151	YDR302W	10
10	6474567	6515365	6497911	4.26845239552569	0.119167903709916	-0.0451811933780556	0.0206299365081474	AAGGAAAAAGGTCCTTAGTA	132	YIL143C	10
15	11021269	11050745	11040476	6.72140389906509	0.162012918297555	0.0245499459705473	-0.00994624150610369	AAGCAAAGATCCGTTAAATA	157	YDL097C	0
13	8339703	8397198	8356885	4.49087080854435	0.109138137728374	-0.0360309858172289	0.0162822562274823	GGTAAAGCAAGAGGCATTTA	153	YCL031C	13
7	3832387	3909870	3885183	4.80384304731076	0.114400180778837	-0.0370722312370359	0.0187479323052345	GGTTTAAAGCGAAGAGGTAA	157	YPL076W	0
15	11016961	11065408	11043014	4.29526587211249	0.101461953139595	0.0355302297792507	-0.0150874999866228	GGTTTAAAGCGAAGAGGTAA	157	YPL076W	0
12	7877039	7925954	7919643	5.17444371650302	0.125279815273459	0.039162480961512	-0.0168417521379157	GTCGTAGTGAATGACACAAG	155	YNL287W	0
14	9682143	9740969	9713739	5.42815073918317	0.131715639384342	0.040046386608129	-0.0177521310806834	GTCGTAGTGAATGACACAAG	155	YNL287W	14
13	8339703	8394342	8367177	4.72685014712926	0.143172173284197	-0.0352695484902338	0.0161517769407372	TCCGGTTGCACGGAAAGAAG	122	YLR323C	13
13	8347770	8401651	8372019	5.28067866084402	0.144933810763825	-0.0398640617462244	0.019295335101015	ATTCGATGAGATTCTCGGAA	136	YNL221C	13
13	8350848	8401651	8367177	4.26291047671766	0.109417609933698	-0.0142167090994633	0.00607416920501728	TTTCCTGAGGATTTTCGGTA	144	YGL026C	13
4	1845476	1902007	1875457	6.87706769244284	0.186875736015996	0.0610355818871099	-0.0347277250374525	ACCGTGCCTTAGTGAGATTT	138	YPL232W	0
7	4673453	4753653	4722008	4.98194137270226	0.123428231509385	0.020681997291812	-0.010516358098566	TATTACTGTGATTTGTCTTC	151	YDL029W	7
13	8351070	8401743	8393368	4.85121933919255	0.114896087058381	-0.0196801988759935	0.00977278149713839	TGTGTATTACCCGGGTTAGA	158	YPL266W	13
2	929778	972838	935324	5.39253533525919	0.13162347758551	-0.0274090205859303	0.012761577163058	GCATACGAACGAAGTTGCAT	154	YOL127W	0
7	4662466	4750339	4714358	5.7666753757097	0.195061720225507	0.0179296712361788	-0.00852393827536718	GATGTCTTTTCTTTCCCTTC	109	YOL038W	7
7	4662466	4764876	4676208	4.83346061655507	0.119542170690182	0.0375859094123214	-0.0196079468859689	AATTTCATATTGCATGATGA	151	YPL011C	7
15	10069011	10111554	10087244	4.47189218271344	0.12084441301609	0.0492862241705599	-0.0227563977656508	TGCAGGGGCGATGAAAAGAG	137	YER094C	0
7	3858842	3906066	3885585	5.17682735606822	0.126118330782048	-0.0223862041071534	0.0119086750691321	GGCCGTGGGAAGCTTCAGCG	154	YER136W	0
12	7880914	7970566	7919180	4.76194062079778	0.146570172322547	0.0813714828398225	-0.0375120358452324	GTCGAAGGTATAAATGAGGA	120	YGL169W	0
13	8339703	8398978	8355826	5.3378657373856	0.147587564394248	-0.0368480796480957	0.0175017725042743	AAGAGGCGAGGTATATCTTA	135	YMR146C	13
13	8355313	8376131	8372019	6.56541356269203	0.16933171723264	-0.038307508744747	0.0181161960769356	GGGAGGACGCGCCACGGATT	146	YHR020W	13
7	4662466	4750339	4714358	4.41015162994791	0.113483796683918	0.0270878580776479	-0.0144655748371564	TAAGTGCACCAGTTTTGAGG	144	YFL038C	7
7	4396030	4440386	4416959	4.43765306253615	0.116583139463869	0.0146845337924071	-0.00735059602962257	ACCAGGCTTTAAATGGATTG	141	YOL080C	0
14	9670382	9748850	9726337	4.38860057144664	0.111396804050782	0.0316735519901934	-0.0140554863327999	TAAGTGCGTTGGCTGTTCTG	146	YIL021W	14
8	4989817	5020296	5007797	5.60921649779133	0.153180981178456	0.0235779331295662	-0.011108235441126	AACAAATAGGAATGGAATCA	137	YER043C	0
14	9670382	9732540	9711190	4.35236458213916	0.134406376353724	0.0716982096697064	-0.0301770924188097	GTAGTTCATGTATTTATCTT	119	YDR069C	14
10	6476558	6516432	6487936	4.86487056352894	0.149873868170883	-0.0377577114411032	0.019783818361071	TTCTGAGTAAAAGAGAAAGG	120	YKL192C	10
10	6423174	6483735	6464439	6.6361296029389	0.191971712021344	0.0279466357536855	-0.0124419461280961	ATGTCTCTGTCAGTAAACCT	129	YFR051C	10
10	6410868	6497911	6456866	4.81989855547244	0.123913441149343	0.021553765509071	-0.0107088462315571	GATATATAAAACAGAAAAAG	145	YKL055C	10
13	8336569	8376131	8355826	4.84625055557253	0.130672200940039	-0.0395494542200511	0.0191810001283451	GTAGAAACAGAACAAGAATG	138	YAL041W	13
1	509	65991	32883	4.35487682715689	0.107629970572596	0.0180801700249911	-0.0086932153711642	AAACCGTGCAAAACTTAACA	150	YNL080C	0
10	6476558	6515365	6497911	5.37750648759938	0.137181951333348	-0.0529717773125513	0.0232361974582686	TTAGGGGCAAAAGTTGGTAT	147	YIR006C	10
7	4673453	4750339	4714358	4.37962919924392	0.151092816959343	0.0237892908068846	-0.0141401572122745	TTTTGTTTTCAAGCCCTCGA	106	YMR094W	7
13	8351070	8376257	8367177	5.90738970889151	0.181379608010813	-0.0478118707920335	0.0227608703235915	ATATTTCACAAAGTATTCTA	121	YKL058W	13
2	861539	873187	869918	4.25037908554782	0.108343630749014	-0.0281957944753623	0.0153558398061872	ACACTGTCAGTGTTCGTCAA	145	YNL263C	0
12	7503296	7523489	7507580	6.36691260246341	0.165231110586312	-0.0347086343363116	0.0162775021069897	ACACTGTCAGTGTTCGTCAA	145	YNL263C	0
14	9670382	9728108	9716124	6.47954040101237	0.158007733982153	0.0299338375229576	-0.0133184263690699	TAAAATAAATATATACGATT	155	YPR165W	14
15	11039654	11071443	11043014	4.53203018061717	0.147362966594554	0.0126197815537612	-0.0051092600188762	TTTTCAGGCGATGAGCTTAA	113	YNL124W	0
15	10993479	11058396	11023778	4.5051921791499	0.115331201700939	0.0472154887961162	-0.0204787486250709	ATGCGCAATGTTACGTGGAT	145	YGR099W	0
12	8070457	8113547	8099306	4.30954823722564	0.114548254521572	-0.0249083287422386	0.0121213549715158	AGTGACCTAAACTTGTTTAC	139	YOR372C	0
13	8355313	8376131	8367177	5.55646264001297	0.149638541058986	-0.0285410346737264	0.0127231173422534	AGTGACCTAAACTTGTTTAC	139	YOR372C	13
6	3670453	3698349	3675381	4.29312054581083	0.119905449563658	0.0321218601086214	-0.0132021936639773	ATGTGGGAAACCCAAGATGG	132	YBL023C	0
14	9695018	9734495	9713739	5.25256007118583	0.148269521568547	0.0357196478489926	-0.0147401792629147	ATGTGGGAAACCCAAGATGG	132	YBL023C	14
9	5714773	5777996	5727337	4.51943054440074	0.112726132112531	-0.00847797824468152	0.00441228270327446	AAAGTTCAGTAAAGACAGCT	149	YJL006C	0
13	8351070	8401651	8372793	5.18630788024185	0.127948689987414	-0.0549738240396418	0.028323825649928	ACCACCTACGTAAGGTAGGC	152	YOR174W	13
7	4589913	4676208	4645139	4.34486845239724	0.135249519324266	0.0302817623295139	-0.0145411506153105	GATTTCGAATCATGAATAGT	118	YLR025W	0
13	8351070	8398978	8372019	5.6771804047209	0.169029362305393	-0.0413122195768478	0.0192309450944536	TACGCAAGAGGAATGTGTAA	125	YJL176C	13
13	8355313	8401743	8367177	4.39701547361116	0.121241736716212	-0.052805028220416	0.024944639452293	GACGGAGTTGTCGGGTAATG	134	YPL218W	13
10	6472929	6509819	6486216	5.46495071481492	0.1359868502115	-0.0410756199656828	0.0205940456051779	ATGAAAATACTATATATGGC	151	YLR002C	10
13	8350848	8380349	8356885	6.35289642058306	0.158721580293353	-0.0444755071603246	0.0208114722971547	ATGAAAATACTATATATGGC	151	YLR002C	13
7	4718637	4753653	4741924	5.76232934018123	0.147346533254005	0.0515297941027059	-0.0298734111669653	AAATCTCATATAAGCCTGCA	147	YGL001C	7
7	3858842	3901933	3885585	4.92391711771815	0.121910993002397	-0.0162572337407031	0.0086183174283923	GGAAAAAATGAAGAATTGAT	151	YCR054C	0
7	4684968	4724787	4714358	7.65261090140505	0.200896885010275	0.0273905432013194	-0.0149926909384898	TCGATAAAACATGTTTGTTT	143	YGR113W	7
7	4698492	4758193	4736212	5.87749964570857	0.179079487364208	0.0175011807589802	-0.00885350305026293	TCGCTTCGCTGGTGGCAAAT	122	YGL122C	7
10	6474274	6507031	6487936	5.63795442614431	0.145005131740658	-0.0525887559127623	0.0254607705283993	TGCTGCCGCGAAAAGAGAGA	146	YJL061W	10
13	8350848	8423085	8381018	6.50602501191108	0.167790939870418	-0.0565914532540216	0.0270304261006434	TGCTGCCGCGAAAAGAGAGA	146	YJL061W	13
13	8339703	8398978	8367177	5.61900807315787	0.161222567237044	-0.0363736845153977	0.0174920462855178	TGAGTTGGGTGGTTCTACGT	130	YPL075W	13
13	8347770	8401651	8379496	4.85925703325889	0.169825470587947	-0.0283621183409184	0.0132028399220333	AAAAGAAACGCGATAATTAT	105	YLR007W	13
4	1523759	1625467	1595488	4.80157929773337	0.156513185765947	-0.0521568935281022	0.0293513728801071	TTGATCGAGGCGAGGCGAAA	113	YLR026C	0
10	5940441	5979363	5956525	5.25082296897601	0.171598820540991	0.0544292724553157	-0.0252981915645472	TTGATCGAGGCGAGGCGAAA	113	YLR026C	0
13	8355662	8376257	8372019	6.28763738393108	0.20558884155798	-0.0595480101621094	0.0301868197881587	TTGATCGAGGCGAGGCGAAA	113	YLR026C	13
14	9610049	9628255	9613350	7.10302712598511	0.187929927412546	0.0277390668636832	-0.0127854138985637	GTGCGGTATTCTTCCAAAGA	142	YPR133W-A	0
7	3818576	3895047	3865083	5.99808751953582	0.154517593516504	-0.0277683527947117	0.0148081488193049	TAAGTGAGATCGTTATAGTG	146	YGL141W	0
13	8350848	8383625	8367177	6.40619104125959	0.165195544811613	-0.018075659976222	0.00845608994650113	ATGAAAAGGCAATAGAGCAT	146	YNL064C	13
10	6478817	6538660	6497911	4.49367214994816	0.148559413512784	-0.0384483246830755	0.0201813523991391	AAGAGGTTGATATAGCTAAG	111	YDL143W	10
7	4673453	4722008	4708476	4.61017608008085	0.122253577670014	0.0342054686430135	-0.0191136574136153	AACAAAGAAGTGTTAAGTAT	140	YDL030W	7
15	10137649	10212025	10187748	4.8970850694996	0.145171335073632	0.0388340678979431	-0.0154055681903446	TGCAAGCGCGATGACGAGCA	125	YLL031C	15
4	1409251	1420482	1411757	4.5363290593229	0.121002571672971	0.0109717090585735	-0.00644608280103835	GCGATGAAAGGACCTTAGCT	139	YDR459C	0
14	9695018	9740011	9713739	4.99253248578021	0.133892289581139	0.0498234632321474	-0.0216805982004854	ACGGTATAACAAAAGGACAA	139	YKL138C	14
7	3809464	3904770	3880713	4.49138803795675	0.116501530853074	-0.0153253547559658	0.00764621349902125	ATATACTGCCAGCATGGAAG	143	YOL022C	0
13	8336569	8401651	8367177	4.92925850408619	0.146165455289375	-0.027769711167144	0.0118890009347902	TAAGCGGTTCTTGCAAGATT	125	YKL028W	13
7	4698492	4733022	4722008	5.049694663212	0.128452863215299	0.0201461154361562	-0.0107619309306153	GTGATGGGCACTGTTAAAAC	147	YGL113W	7
13	8350848	8398978	8367177	4.91132609249383	0.130709335743847	-0.0308351891265198	0.0148191959145638	TTCAGAGAAAAAGAAAAGTA	140	YBR142W	13
7	4718637	4803984	4750339	4.59719853001249	0.116303044180006	0.0281135321398465	-0.0148404113728412	AAGGATGATTTCTGATTAGG	147	YKL002W	7
12	7877039	7921637	7919643	4.8031111476704	0.135063284012315	0.0387886239368573	-0.0184126168439949	TGTTACTTTAGTTGAATAGT	132	YDR166C	0
13	8347770	8401651	8367177	7.17031466962214	0.194739766447806	-0.0462411955913993	0.0218642543152887	AAACTCGTATAAAGTGACCA	138	YDR361C	13
13	8355313	8401651	8372793	5.86505435551954	0.176010050991506	-0.0531017738481237	0.0246783460356367	AAAGAAGCTATAAAGAGCAC	124	YNL290W	13
13	8336569	8381018	8372019	5.10088753945518	0.162528245445365	-0.0340697878952767	0.016203113974195	AAAAATTGGAAAAAAGCGAG	116	YGR083C	13
14	9674914	9728108	9716124	6.53147687871031	0.164253289834879	0.0229579561444835	-0.0107745965174849	GTGCTATCAAACAAAGATGC	150	YPR133C	14
13	8355313	8381018	8372019	4.96869522090723	0.127951794805647	-0.0206482944152718	0.00941819206891368	GTCGCACTGAAATCTTCGAC	145	YMR208W	13
10	5971474	6019142	5982642	4.63798563034174	0.127403210752732	0.0527277050897378	-0.0278560849142051	TCAGAATGCAACCCGACTAC	135	YDL195W	0
13	8350848	8392031	8356885	5.2943553609575	0.146342772415408	-0.0565938428829791	0.0262092363136278	TCAGAATGCAACCCGACTAC	135	YDL195W	13
7	4708476	4750339	4722008	6.93385641829144	0.227996326706292	0.0903083800244737	-0.0487163421231648	AGGGGCTAACTAGCGTTCAA	112	YNR035C	7
2	929778	967789	951306	4.76408247359105	0.123210372758412	-0.0140896942937855	0.00609935132652524	ACCGTCCAGTAATTCAACTA	144	YGR062C	0
13	8350848	8401743	8367177	4.67228951690816	0.125724805984019	-0.0483815880296813	0.0247697267582696	GTTACCCTATGGCCCTTTTC	138	YDR303C	13
14	9678699	9740969	9726337	5.8266316028672	0.15817512390173	0.0546536131045889	-0.0224740805135136	GTTACCCTATGGCCCTTTTC	138	YDR303C	14
6	3557657	3583521	3580268	4.76953617859274	0.200844021755485	0.0519642474742614	-0.0258803375752189	TTCAAAATAATAGTAAAGAT	86	YHL015W	0
10	6478817	6509819	6497911	7.09769952017381	0.220738750301139	-0.0453953382495337	0.0237085361116338	GCTTTACGGGTACCCCCGCT	119	YPR173C	10
14	9678699	9728108	9718480	4.54378541798728	0.111928217642319	0.0354422110745954	-0.0158333707068443	TTAATGCAGGACGCCGGTTC	151	YPL084W	14
13	8339703	8420620	8367177	4.39742420341091	0.12483772077347	-0.0404598514865839	0.0181994769782358	AAGTCGGAGCAAATGAATAA	130	YDR145W	13
15	10114182	10169911	10140214	4.66669594477037	0.132953295029059	0.0416431834329208	-0.0193606966046875	AAGTCGGAGCAAATGAATAA	130	YDR145W	0
13	8347770	8401651	8355826	6.08943165807325	0.163218178400377	-0.0411084748241593	0.0192761149963818	GGAAGCTGCGTGCAATACTA	140	YGL123W	13
7	4697469	4751585	4730607	5.86531735064812	0.160338108052315	0.0294969598545109	-0.0154637612199996	GTATTCTACAACGAAATAAA	137	YMR061W	7
7	4662466	4751585	4701119	4.8513713078618	0.154321412765538	0.0643560458014975	-0.0334289747092146	GGAACATGTCGTGTAAGATT	116	YGL137W	7
15	10127362	10202072	10175198	4.70350758739785	0.149429682469178	0.0640133348931678	-0.0254512811020773	GGAACATGTCGTGTAAGATT	116	YGL137W	15
15	10114182	10225880	10140214	5.28584605849155	0.159533532116442	0.0458755846275753	-0.020242751874722	GCGGGCGCGCTGGGTAATGC	123	YJL119C	15
12	7443665	7500764	7479406	4.64041391619029	0.121440185791283	-0.0159996602014169	0.00783120120687392	TTGTTCTTTACAGATTCAAG	142	YDR054C	0
14	9685591	9740969	9716124	4.5302526843987	0.120000282460176	0.0357236582860311	-0.0158090376220126	AAATCTTCCTAAACTATCAT	140	YKL137W	14
7	4662466	4753653	4742997	4.95191675454761	0.125837104653219	0.0649397549908036	-0.0347521371876811	TATACTCCCGATTAAGAGGA	147	YDL142C	7
15	10127362	10228632	10221200	5.52562664252507	0.149801881244693	0.0290248688721026	-0.0151470941099581	TAGCGATATTGCCGAAACTC	138	YMR134W	15
7	4718637	4753653	4741924	5.2568390918319	0.214472227590547	0.0526914953074045	-0.0252823466684319	TACTGTAGTACATCTCGCTC	89	YBR202W	7
14	9665057	9740969	9726337	4.23852711609544	0.105898622983014	0.0149051305414387	-0.00667754572903094	ACTAAATAGCTACCCGGAGT	148	YGR003W	14
15	10127362	10197422	10175665	5.41774903994041	0.228004861562935	0.0669717559366197	-0.0289383169441513	AAGAAAGTAAGTGGTAATAG	86	YOR362C	15
2	929778	990689	967789	5.02661916389763	0.180659025375104	-0.048467535892584	0.022598461949024	TCAGTATGGATTGAGCGATG	102	YHR070W	0
13	8350848	8401651	8367177	4.85436072897014	0.147209145711143	-0.0263755626987929	0.0128150842950879	TACGAGCGAACGGCCCGATT	122	YDR460W	13
14	9667699	9734495	9726337	5.22992279912461	0.127475695548735	0.0465029186040378	-0.0210292058336164	GGGGAAGAATAAGGGATCTT	154	YML127W	14
10	6478817	6516432	6497911	5.27565448293352	0.154482183379255	-0.0466256260414042	0.0213800779609775	GTACAATAAGCAGGCTGAGT	127	YPL233W	10
13	8347770	8426338	8393368	4.85509762346135	0.130923292727283	-0.0284033504600734	0.0150686595984662	ACGGCCAAGAATATCAGCAG	138	YHR101C	13
7	4684968	4758193	4736212	4.47094319641728	0.130922859185869	0.0238059246454547	-0.012843682214724	GAGCGGAAAGGGCCACCTCC	126	YDR016C	7
13	8355313	8376131	8367177	7.33497474437854	0.257072576145638	-0.0269907383017588	0.0104659589612283	AATATTTAAAATGAGAAACG	104	YKL119C	13
13	8401651	8469403	8462837	4.21796373555916	0.117657162776322	-0.0311208597318641	0.0143189479950766	GGACTGGGTGTTAAAATGTA	132	YDL061C	0
13	8347770	8401651	8355826	4.99023363413593	0.13382766695012	-0.0366447951993226	0.0163591723376977	TACATATTGAAATTATCATT	139	YGR090W	13
13	8336569	8379496	8355826	4.900856842586	0.155953854110404	-0.0283122894901901	0.0136190247159833	GTAGATATATTATATTACAT	116	YLR268W	13
14	9712641	9726337	9719403	13.9805610236481	0.337013590672948	0.0588003722708619	-0.0251904187553796	TCTCAACTGACAGTAAATAA	149	YPR181C	14
7	4683096	4750339	4714358	6.81871099664522	0.171513092603524	0.0577039529638041	-0.0321817955926824	AATAATAACGGTAATGGCTC	150	YDR052C	7
12	8259360	8277835	8266019	4.73223811311814	0.124833136492668	-0.0138772710276341	0.00683465826716583	GAACTGGGCGCTGCAGGGGC	141	YCR009C	0
15	10120036	10215757	10179509	4.61218347554764	0.168505732430171	0.0361289494451911	-0.01462672680644	ATTAGAAAAAATCCCGGTGA	100	YOR103C	15
13	8333034	8401651	8367177	4.40351871059598	0.13183978226675	-0.0421865648992508	0.0187406784108416	AAAGTACGCGGCCGGCCCGC	123	YJL087C	13
10	6472929	6507031	6497911	4.76412823425316	0.11847757699686	-0.0478352312971518	0.0216977190893335	ATGCGTTTACGCCATTCCAT	150	YKL041W	10
7	4706785	4753653	4722008	5.69284159462143	0.225060435958723	0.0417633615698518	-0.019899626896919	TAGAGGTAGAATGCTTTGTT	92	YFL005W	7
12	7873243	7925033	7919643	4.24533086597572	0.111937644561089	0.0428040633410449	-0.0206141249825613	ATTACCCGGACTTAATAAAG	140	YOL005C	0
14	9682143	9728108	9713739	5.33506335822882	0.142509869995741	0.048347197799606	-0.0228584166516755	ATTACCCGGACTTAATAAAG	140	YOL005C	14
15	10114182	10218450	10183876	5.02932506606893	0.128745485513612	0.0524339594284395	-0.0232368667827145	ATCAAAAAGGGCCTTTAAGT	146	YKL210W	15
13	8351070	8401651	8372793	4.31373387078143	0.109355465237654	-0.040634142735279	0.0194506128751775	GAAAAAGAGGCAGGGGGCGG	146	YJR045C	13
13	8355313	8376131	8367177	7.75401152580852	0.228240728327023	-0.0613058191333783	0.0280753264654461	AAAGTGGTGAAGCTTTCCTC	126	YGL098W	13
13	8347770	8426338	8355450	4.57512509173357	0.134151475004337	-0.0322670578490266	0.0147151914513936	GTGTTTAGGTGCTGGATGTT	126	YNL216W	13
15	10111554	10201121	10140214	4.53930222976229	0.133042241031514	0.0323089056011961	-0.0139560341474793	GTGTTTAGGTGCTGGATGTT	126	YNL216W	15
13	8350848	8401651	8355826	5.19463213981679	0.140520894277432	-0.0364853042098187	0.0173188643316647	TTTAGCGGGCATCATTACCA	138	YGR013W	13
13	8351070	8383625	8367177	5.96130343766893	0.153549801105494	-0.0535972637157096	0.0252478831207373	GAGGTCACCCGCCACGGAGA	146	YOR332W	13
4	1397145	1422043	1411757	4.46305708395991	0.131679432252386	0.0259594300109954	-0.0149517095671082	GAGACTGGTGACTATCCGTG	125	YDR200C	0
7	4662466	4785298	4714358	5.33711039452356	0.158692826214735	0.0283490188763529	-0.0153669156655297	GAGACTGGTGACTATCCGTG	125	YDR200C	7
10	6476558	6529947	6497911	4.4734799682736	0.129039420777722	-0.0388823565051762	0.0191421928664723	TTGTCTGCTTGACACTCCAT	128	YLR045C	10
14	9667699	9721284	9713739	6.40169681827919	0.187931133836157	0.0429765531133841	-0.0202500242535948	AAGATGAAAACGGCTTCCGG	127	YOR244W	14
14	9557420	9628255	9598137	4.80091637882741	0.137991613121153	0.0324210718897569	-0.0135070031315154	GATTGGAAGTAAATAGATGA	129	YDR225W	0
13	8347770	8398978	8367177	5.03151845301292	0.16564154197226	-0.0450519787773856	0.0187765768766445	TAAAGAAAGCACTGATATAC	112	YNL317W	13
7	4673453	4764876	4728500	4.95682890809585	0.147016671910967	0.026472182986226	-0.0129844348942836	ATCTTAATATTGGTGAGAAG	125	YGL207W	7
13	8350848	8401651	8372019	4.2238642209863	0.129151718917056	-0.0381119294736423	0.0197098493589786	GAGAACTTGGCCTAAGGCAT	120	YDR228C	13
7	4698492	4753653	4741924	4.48286529354192	0.116265368520306	0.0201899841876087	-0.0110901407653453	AATTGTTTGAACTTTCCTGC	143	YGL092W	7
13	8675994	8731446	8713187	4.7334057983189	0.168320723928648	-0.053112544978758	0.0238406526930009	TTTGCCCGAACAGGTAAAAG	103	YDR180W	0
13	8350848	8401651	8367177	4.33935201778923	0.153779632807185	-0.050717664943582	0.023210882332757	TTTGCCCGAACAGGTAAAAG	103	YDR180W	13
15	10089578	10212025	10140214	4.37180735513639	0.154984286793346	0.0511230458334622	-0.0242089773787604	TTTGCCCGAACAGGTAAAAG	103	YDR180W	15
7	4664447	4764876	4741924	4.79336290186756	0.133807567310736	0.023532191841069	-0.012527800113339	TCGAGAAGGAGATTTCTGCT	133	YMR288W	7
13	8351070	8423085	8381018	6.52699290924151	0.20340415945166	-0.0466040732631962	0.0232521622573556	GTTCCGCGACTACCAGGGGA	119	YHR172W	13
13	8355313	8379496	8367177	4.93897672122724	0.134229570509303	-0.0542412097378666	0.0252632615792469	ATCACGACTGTGATATATGT	137	YDR064W	13
13	8355313	8398978	8372019	5.77436381427305	0.181460639598038	-0.0461347831757936	0.0229533153016932	ATGAAGTGTTGGTGCAACGG	118	YDR168W	13
15	10120036	10221200	10140214	4.33675990188228	0.134982059909641	0.0401080260310858	-0.0181885335712384	ATGAAGTGTTGGTGCAACGG	118	YDR168W	15
13	8347770	8401651	8372019	4.87226260346656	0.145510270458155	-0.0468892593837356	0.022260387374022	AAAGATTTTAGTAAAGACGC	124	YDR416W	13
13	8355313	8379436	8367177	5.28809504527578	0.160835350684595	-0.0977225527906684	0.0432508713721221	GTACATTCAAAGATCATCCC	122	YMR001C	13
15	10137649	10217221	10191796	4.22287499574526	0.127085274634834	0.0868663681455539	-0.0345510705100873	GTACATTCAAAGATCATCCC	122	YMR001C	15
7	4662466	4764876	4735054	4.3299882614954	0.142874460740661	0.0300966959256408	-0.0166640504169601	TTCACCGAGCGACACAAAAA	111	YPL255W	7
13	8351070	8394342	8372019	5.12283638972738	0.150985890870352	-0.0373677600623395	0.0182122590451786	ACAAATAAAAGATAAAGCCA	126	YHR170W	13
13	8350848	8401651	8367177	5.25677214464453	0.166277912488733	-0.0329189923780361	0.0142728642796465	ACAAGATGTACAGAAAACCA	117	YJL081C	13
10	6472929	6503140	6486216	5.5592591346896	0.1487053185028	-0.0587506961991566	0.0298325872250574	TTCTCGATACGCCCTCACGC	140	YHR024C	10
13	8350848	8397198	8372019	5.23673968843545	0.139782140071365	-0.056996150566609	0.0297690915909199	TTCTCGATACGCCCTCACGC	140	YHR024C	13
13	9031447	9046925	9039746	4.26261997935086	0.122571834864515	0.020375189914149	-0.0124383509014001	TTCATTATCTGTATTGTTAA	128	YHR026W	0
15	10582592	10695781	10617157	4.22801176603149	0.124312633038257	-0.0193610793368607	0.00946052350671187	TAAAGGGAAAAGAATCGGCT	125	YPL117C	0
14	9369255	9434311	9418733	4.84988399743345	0.151793779860588	0.0209896081141687	-0.0110706321501538	AATGGCGCGCAAACCGCCAA	118	YPL081W	0
13	8351070	8379496	8355826	8.10943388791284	0.230024650540285	-0.0515250074669923	0.0233678997918704	ATCGGGCCTTCCTTCCACCC	131	YOL051W	13
13	8351070	8397198	8367177	6.3937003032368	0.165932901262339	-0.0517762070916495	0.0241913399528853	AAGCACGGGAGAGGCAAGGC	145	YGL097W	13
7	3821848	3901933	3865083	4.34757742938541	0.114050666905806	-0.0203307736271209	0.00948522073461986	ATTCTCCCCATCCCCATTCT	141	YDR196C	0
10	6470128	6535058	6507031	5.32217644013936	0.157052265890583	-0.0528915731379005	0.0235508839390156	TCAATAAATGAAGCGATGTT	126	YNL038W	10
7	4683096	4750339	4728500	4.40555216762059	0.115681139068171	0.0245783535543483	-0.0129417969531872	GTTAAGTTTGCCACCCATTG	141	YPR108W	7
14	9665057	9740969	9713739	4.89141931768912	0.135710199533581	0.0173185211091446	-0.00787593885150719	AAGACGAAAAATATAGCGGC	134	YML031W	14
13	8351070	8401651	8372793	4.91238952215122	0.137296980021733	-0.0467858784894766	0.024170142556056	TTCTACGTGTAGCGAGTACA	133	YDR238C	13
10	6476558	6516432	6497911	5.35592430153844	0.155745913199974	-0.0732331612157027	0.0360817757375525	TTACCCTCTGTGGATATTGG	128	YDR086C	10
13	8347770	8376131	8367177	6.36514078507731	0.185510619852705	-0.0801043131436532	0.037543968494261	TTACCCTCTGTGGATATTGG	128	YDR086C	13
7	4670820	4734030	4708476	5.28537515110528	0.201080959583116	0.0450009377541883	-0.0218445940643988	TTAAATCTAGTACCTCGCAC	96	YOR259C	7
7	4670099	4751585	4708476	5.66379139197992	0.159086587395603	0.0281407770338636	-0.0146879420502348	TAGTTAAAAGTAATCCTGGC	133	YGR048W	7
9	5585776	5702733	5661922	4.48143237247616	0.145637371743231	0.0535632796182279	-0.0258458016653411	ATACTTCCAGACAAGAATTT	113	YGR101W	0
12	7891733	7977882	7951775	6.06117764029916	0.198265662029274	0.0624963273433331	-0.0292760790371654	ATACTTCCAGACAAGAATTT	113	YGR101W	0
7	4684968	4776781	4714358	4.87445532037696	0.129677077119042	0.0293001143404151	-0.0160556160910936	GGAGGCTTGAGTTTTATATT	140	YDR142C	7
13	8347770	8379496	8367177	4.98853260204178	0.162816521274761	-0.0568153295930996	0.0259524781946954	GTGTGCTGGCTATAATAGAC	113	YLR078C	13
7	4701119	4750339	4714358	6.62864273639224	0.181381424878826	0.0287040692024826	-0.0154919074056886	TAGTAAGTGATCTTAATATA	137	YDR301W	7
15	11031354	11076902	11043014	4.22055790025985	0.113586346319378	0.0231719486750562	-0.00949626215476428	TAGTAAGTGATCTTAATATA	137	YDR301W	0
13	8355313	8423085	8390620	4.39671731732495	0.129604357013953	-0.0316113989091388	0.0159943352378675	GCTCCATGAAAATAGATGAC	125	YBR102C	13
10	6472929	6503140	6486216	4.94255494264184	0.140187509901445	-0.0645242657672048	0.0308755587376033	TCACGCGTAAAAATTAGACG	131	YAR008W	10
4	1557905	1598848	1577373	4.41663417843977	0.158103281261225	-0.0319388986231546	0.0170400835420441	TTGTAATATCAGTAACAGTT	102	YGL048C	0
7	4662466	4758193	4741924	6.28827051483621	0.184611677173299	0.0445984922043881	-0.0235408387258688	ATTTAAACTTGTAGAAAAGT	127	YKL095W	7
7	3775438	3904770	3826759	4.57839468545985	0.133241600831473	-0.0416772523337838	0.0199325382564789	TGGCAAACCAAAGGCGGCCA	127	YBR049C	0
13	8351070	8379496	8355826	10.6529125671003	0.37413549997402	-0.0709873371434374	0.0335238070669499	ATCACGACATAAGCAGCCTC	99	YPL268W	13
13	8350848	8401651	8367177	5.30954845577609	0.142770529035586	-0.0394951746163709	0.0173892722331694	GATGATGCTATAACAAATAA	139	YDR464W	13
2	929778	974281	951306	4.5171463506392	0.154673556712772	-0.0566039715091094	0.025897074632536	ACTTAGGAAATTGAGTTGGC	107	YJL194W	0
13	8351070	8426338	8372019	5.9327922506701	0.163334038892027	-0.0549968543910733	0.0283979620776955	TTGATGGGGAAGGACTAGGA	136	YNL189W	13
13	8347770	8420037	8381018	5.16282856024848	0.137727464153909	-0.0513371031624377	0.027454118561622	GCGCCGTCGGTTATGATATG	140	YPR107C	13
4	2315642	2431711	2358506	4.25294163516597	0.294663850530431	-0.101543841397692	0.0413379747927429	CGTGCGAGACGTCCGAAAAG	50	YOR181W	0
7	4672859	4750339	4714358	4.72379264462394	0.160616687738069	0.0437274962740234	-0.0256433946062832	ACAGGGAAATCTATCTAGTG	108	YKL108W	7
4	1898888	1949462	1922125	5.43110825679962	0.173294725741013	0.0356541845653806	-0.0178470846788588	GGAATAAATTGATTGCGGAT	116	YOL040C	0
13	8347770	8401743	8367177	4.86038047894672	0.154618785261738	-0.0336272027452584	0.0174401206448167	GGAATAAATTGATTGCGGAT	116	YOL040C	13
10	6478817	6515365	6497911	5.45606179843014	0.179906608166205	-0.0606528356634856	0.0277505189327913	TTATTGAAGAGGGATGCGTT	112	YDR367W	10
14	9661322	9734495	9713739	5.16240813340026	0.153343904181059	0.0165883044656925	-0.00704429838303382	GTCCTCTATTCGACTCCTAA	125	YBR154C	14
13	8333034	8394342	8355826	4.56922555650999	0.165321834468749	-0.0345035549049736	0.0147529261598922	ATAGCATAAGTTGTAATGTA	101	YPL146C	13
12	7877039	7919675	7893677	7.08572581330283	0.25997280622998	0.0991092302795121	-0.0451076523308284	TTAAGGTAGAGGTATATATA	99	YLR153C	0
10	6465948	6474274	6471191	12.2422169025016	0.343278962630021	0.0214236748811879	-0.00945785147666726	TCTTTAGGAAGGCTAAGGAA	127	YJL004C	0
13	8350848	8406333	8367177	4.71766740524999	0.133502855379217	-0.0357600767359029	0.016496541232244	TGGGCGATGAGCTAAATATC	131	YDR449C	13
7	4697469	4753653	4742997	4.73607676415385	0.145738561625721	0.0240580322813505	-0.0143086955959525	AGTTCCAGCTCTCTTAACCT	120	YMR148W	7
12	7452367	7503296	7469936	4.88586223718836	0.180478012754619	-0.03353410863753	0.0160358682760481	TGAACGGCGTGGAGCCACCA	99	YCL005W-A	0
7	4662466	4733022	4697469	4.56534843736834	0.148497896124326	0.0332920157246132	-0.0164457259822255	AGAAGGGTGATCAGTTGAGG	113	YOR157C	7
13	8350848	8403365	8367177	5.05026902946668	0.16218697900451	-0.023715778574732	0.0107115727796834	ATTGTCCTACCGCCTCAGGA	115	YOR291W	13
7	4698492	4753653	4733022	5.5486427482846	0.209051028199374	0.0727196062390098	-0.0358837627307519	ATTTGAACTTCAAAACGAAG	97	YKL138C-A	7
7	4708476	4764876	4728500	5.46719669970211	0.214143912798919	0.0308215562918721	-0.0169180550426039	AGTTGCTGCTAATGTATAGA	93	YMR230W	7
7	4662466	4733022	4676208	5.71184820899876	0.180909483784564	0.0236773960588223	-0.0114945295026446	AAGTACAGCTAAGTTAAGAA	117	YFR050C	7
15	11016961	11115127	11043014	4.45889482581578	0.140139156332923	0.0215700323629007	-0.00744750384862914	AAGTACAGCTAAGTTAAGAA	117	YFR050C	0
13	8347770	8394342	8367177	4.69452110676266	0.159585028750996	-0.0525320192465116	0.0245948811250882	GATCGAGGAAACTCAAAGGG	108	YBL041W	13
10	6478817	6533489	6497911	5.58967102993154	0.179871887921188	-0.0408166741094377	0.0200958570346938	TATGTTCTTCTCTTCTTCCC	115	YNL138W-A	10
15	10988277	11085824	11043014	4.60839760628707	0.147482110560575	0.0382566776073824	-0.0133329224514439	TATGTTCTTCTCTTCTTCCC	115	YNL138W-A	0
13	8333034	8394342	8372019	4.52437674631736	0.227474891967485	-0.0568494189794508	0.0240768110020353	ACTTCTACGCTCACGTTAGT	71	YJR123W	13
13	8351070	8423085	8379436	5.09509692435613	0.173619478485325	-0.0470531766850363	0.0262989014628518	TCTACTTGAGAGTAATATAC	108	YLR005W	13
16	11299737	11369242	11339233	4.21592602098179	0.198856983576859	0.0678602495025063	-0.0329835564838642	TCACTCGGCAAGCCCTTCTC	76	YGL071W	0
4	1380324	1430276	1400461	4.21781653133878	0.134329973792264	0.033793681025097	-0.0190893766536403	ATTTTCCGATCCCCAAAGCT	115	YIL068C	0
13	8339703	8401651	8367177	4.62113967452204	0.208063647077143	-0.0530107556513249	0.0263746894071827	AAGCCATACGGCATATTATC	80	YOR194C	13
13	8347770	8379496	8367177	4.92967515828755	0.169321557278493	-0.0301369401963991	0.0124575458315411	TAATTGTACAAAACTATCAA	107	YEL027W	13
15	10175198	10225880	10195222	4.26770907581394	0.145724985951797	0.0279582536259302	-0.0138497117483816	TAATTGTACAAAACTATCAA	107	YEL027W	15
7	3790521	3835859	3832387	4.21479545800268	0.153405908370086	-0.0422852099526559	0.0237093635642562	TCAAAAATTTCATCTCTAAA	100	YHR039C-A	0
13	8351070	8379496	8367177	4.69377514083464	0.183685406537789	-0.117527867725572	0.0694928992680058	TTGAATTAATAAGGACACAC	93	YBL050W	13
12	7866067	7921637	7893677	4.9136171721229	0.216260452634355	0.0702905800393485	-0.0341602098790777	ATATAGAAGTATGCATACAC	82	YGR060W	0
16	11288473	11366095	11351088	4.23423437848366	0.185996604577694	0.0650676592183646	-0.0341198640328765	ATATAGAAGTATGCATACAC	82	YGR060W	0
