# Supplementary material for: Genome-scale analysis of interactions between genetic perturbations and natural variation
Source: Nat Commun. 2024 May 18;15:4234. doi: 10.1038/s41467-024-48626-1 (PMC11102447; doi:10.1038/s41467-024-48626-1)
Supplement: Supplementary file 15 — Supplementary Data 12 [file 41467_2024_48626_MOESM15_ESM.txt]

c	p	gp	BYa_1C_A10	BYa_1C_A11	BYa_1C_A12	BYa_1C_A2	BYa_1C_A3	BYa_1C_A4	BYa_1C_A5	BYa_1C_A6	BYa_1C_A7	BYa_1C_A8	BYa_1C_A9	BYa_1C_B11	BYa_1C_B12	BYa_1C_B1	BYa_1C_B2	BYa_1C_B3	BYa_1C_B4	BYa_1C_B5	BYa_1C_B6	BYa_1C_B7	BYa_1C_B8	BYa_1C_B9	BYa_1C_C10	BYa_1C_C11	BYa_1C_C12	BYa_1C_C1	BYa_1C_C2	BYa_1C_C3	BYa_1C_C4	BYa_1C_C5	BYa_1C_C7	BYa_1C_C8	BYa_1C_C9	BYa_1C_D10	BYa_1C_D11	BYa_1C_D12	BYa_1C_D1	BYa_1C_D2	BYa_1C_D3	BYa_1C_D4	BYa_1C_D5	BYa_1C_D6	BYa_1C_D7	BYa_1C_D8	BYa_1C_D9	BYa_1C_E10	BYa_1C_E11
1	509	509	1	0	1	1	1	1	1	0	1	0	1	1	0	1	0	1	0	0	0	0	1	1	1	0	1	0	0	0	1	0	1	1	0	0	1	1	1	1	1	0	0	0	1	0	0	1	1
1	1334	1334	1	0	1	1	1	1	1	0	1	0	1	1	0	1	0	1	0	0	0	0	1	1	1	0	1	0	0	0	1	0	1	1	0	0	1	1	1	1	1	0	0	0	1	0	0	1	1
1	1379	1379	1	0	1	1	1	1	1	0	1	0	1	1	0	1	0	1	0	0	0	0	1	1	1	0	1	0	0	0	1	0	1	1	0	0	1	1	1	1	1	0	0	0	1	0	0	1	1
1	1483	1483	1	0	1	1	1	1	1	0	1	0	1	1	0	1	0	1	0	0	0	0	1	1	1	0	1	0	0	0	1	0	1	1	0	0	1	1	1	1	1	0	0	0	1	0	0	1	1
1	1547	1547	1	0	1	1	1	1	1	0	1	0	1	1	0	1	0	1	0	0	0	0	1	1	1	0	1	0	0	0	1	0	1	1	0	0	1	1	1	1	1	0	0	0	1	0	0	1	1
1	1558	1558	1	0	1	1	1	1	1	0	1	0	1	1	0	1	0	1	0	0	0	0	1	1	1	0	1	0	0	0	1	0	1	1	0	0	1	1	1	1	1	0	0	0	1	0	0	1	1
1	1774	1774	1	0	1	1	1	1	1	0	1	0	1	1	0	1	0	1	0	0	0	0	1	1	1	0	1	0	0	0	1	0	1	1	0	0	1	1	1	1	1	0	0	0	1	0	0	1	1
1	1846	1846	1	0	1	1	1	1	1	0	1	0	1	1	0	1	0	1	0	0	0	0	1	1	1	0	1	0	0	0	1	0	1	1	0	0	1	1	1	1	1	0	0	0	1	0	0	1	1
1	2243	2243	1	0	1	1	1	1	1	0	1	0	1	1	0	1	0	1	0	0	0	0	1	1	1	0	1	0	0	0	1	0	1	1	0	0	1	1	1	1	1	0	0	0	1	0	0	1	1
1	2406	2406	1	0	1	1	1	1	1	0	1	0	1	1	0	1	0	1	0	0	0	0	1	1	1	0	1	0	0	0	1	0	1	1	0	0	1	1	1	1	1	0	0	0	1	0	0	1	1
1	2435	2435	1	0	1	1	1	1	1	0	1	0	1	1	0	1	0	1	0	0	0	0	1	1	1	0	1	0	0	0	1	0	1	1	0	0	1	1	1	1	1	0	0	0	1	0	0	1	1
1	2447	2447	1	0	1	1	1	1	1	0	1	0	1	1	0	1	0	1	0	0	0	0	1	1	1	0	1	0	0	0	1	0	1	1	0	0	1	1	1	1	1	0	0	0	1	0	0	1	1
1	2450	2450	1	0	1	1	1	1	1	0	1	0	1	1	0	1	0	1	0	0	0	0	1	1	1	0	1	0	0	0	1	0	1	1	0	0	1	1	1	1	1	0	0	0	1	0	0	1	1
1	12361	12361	1	0	1	1	1	1	1	0	1	0	1	1	0	1	0	1	0	0	0	0	1	1	1	0	1	0	0	0	1	0	1	1	0	0	1	1	1	1	1	0	0	0	1	0	0	1	1
1	12566	12566	1	0	1	1	1	1	1	0	1	0	1	1	0	1	0	1	0	0	0	0	1	1	1	0	1	0	0	0	1	0	1	1	0	0	1	1	1	1	1	0	0	0	1	0	0	1	1
1	12714	12714	1	0	1	1	1	1	1	0	1	0	1	1	0	1	0	1	0	0	0	0	1	1	1	0	1	0	0	0	1	0	1	1	0	0	1	1	1	1	1	0	0	0	1	0	0	1	1
1	24431	24431	1	0	1	1	1	1	1	0	1	0	1	1	0	1	0	1	0	0	0	0	1	1	1	0	1	0	0	0	1	0	1	1	0	0	1	1	1	1	1	0	0	0	1	0	0	1	1
1	24603	24603	1	0	1	1	1	1	1	0	1	0	1	1	0	1	0	1	0	0	0	0	1	1	1	0	1	0	0	0	1	0	1	1	0	0	1	1	1	1	1	0	0	0	1	0	0	1	1
1	24659	24659	1	0	1	1	1	1	1	0	1	0	1	1	0	1	0	1	0	0	0	0	1	1	1	0	1	0	0	0	1	0	1	1	0	0	1	1	1	1	1	0	0	0	1	0	0	1	1
1	24814	24814	1	0	1	1	1	1	1	0	1	0	1	1	0	1	0	1	0	0	0	0	1	1	1	0	1	0	0	0	1	0	1	1	0	0	1	1	1	1	1	0	0	0	1	0	0	1	1
1	24826	24826	1	0	1	1	1	1	1	0	1	0	1	1	0	1	0	1	0	0	0	0	1	1	1	0	1	0	0	0	1	0	1	1	0	0	1	1	1	1	1	0	0	0	1	0	0	1	1
1	24861	24861	1	0	1	1	1	1	1	0	1	0	1	1	0	1	0	1	0	0	0	0	1	1	1	0	1	0	0	0	1	0	1	1	0	0	1	1	1	1	1	0	0	0	1	0	0	1	1
1	25584	25584	1	0	1	1	1	1	1	0	1	0	1	1	0	1	0	1	0	0	0	0	1	1	1	0	1	0	0	0	1	0	1	1	0	0	1	1	1	1	1	0	0	0	1	0	0	1	1
1	26148	26148	1	0	1	1	1	1	1	0	1	0	1	1	0	1	0	1	0	0	0	0	1	1	1	0	1	0	0	0	1	0	1	1	0	0	1	1	1	1	1	0	0	0	1	0	0	1	1
1	27035	27035	1	0	1	1	1	1	1	0	1	0	1	1	0	1	0	1	0	0	0	0	1	1	1	0	1	0	0	0	1	0	1	1	0	0	1	1	1	1	1	0	0	0	1	0	0	1	1
1	27099	27099	1	0	1	1	1	1	1	0	1	0	1	1	0	1	0	1	0	0	0	0	1	1	1	0	1	0	0	0	1	0	1	1	0	0	1	1	1	1	1	0	0	0	1	0	0	1	1
1	27105	27105	1	0	1	1	1	1	1	0	1	0	1	1	0	1	0	1	0	0	0	0	1	1	1	0	1	0	0	0	1	0	1	1	0	0	1	1	1	1	1	0	0	0	1	0	0	1	1
1	27126	27126	1	NA	1	1	1	1	1	0	1	0	1	1	0	1	0	1	0	0	0	0	1	1	1	0	1	0	0	0	1	0	1	1	0	0	1	1	1	1	1	0	0	0	1	0	0	1	1
1	27129	27129	1	NA	1	1	1	1	1	0	1	0	1	1	0	1	0	1	0	0	0	0	1	1	1	0	1	0	0	0	1	0	1	1	0	0	1	1	1	1	1	0	0	0	1	0	0	1	1
1	27210	27210	1	NA	1	1	1	1	1	0	1	0	1	1	0	1	0	1	0	0	0	0	1	1	1	0	1	0	0	0	1	0	1	1	0	0	1	1	1	1	1	0	0	0	1	0	0	1	1
1	27290	27290	1	NA	1	1	1	1	1	0	1	0	1	1	0	1	0	1	0	0	0	0	1	1	1	0	1	0	0	0	1	0	1	1	0	0	1	1	1	1	1	0	0	0	1	0	0	1	1
1	27356	27356	1	NA	1	1	1	1	1	0	1	0	1	1	0	1	0	1	0	0	0	0	1	1	1	0	1	0	0	0	1	0	1	1	0	0	1	1	1	1	1	0	0	0	1	0	0	1	1
1	27370	27370	1	NA	1	1	1	1	1	0	1	0	1	1	0	1	0	1	0	0	0	0	1	1	1	0	1	0	0	0	1	0	1	1	0	0	1	1	1	1	1	0	0	0	1	0	0	1	1
1	27380	27380	1	NA	1	1	1	1	1	0	1	0	1	1	0	1	0	1	0	0	0	0	1	1	1	0	1	0	0	0	1	0	1	1	0	0	1	1	1	1	1	0	0	0	1	0	0	1	1
1	27417	27417	1	NA	1	1	1	1	1	0	1	0	1	1	0	1	0	1	0	0	0	0	1	1	1	0	1	0	0	0	1	0	1	1	0	0	1	1	1	1	1	0	0	0	1	0	0	1	1
1	27804	27804	1	1	1	1	1	1	1	0	1	0	1	1	0	1	0	1	0	0	0	0	1	1	1	0	1	0	0	0	1	0	1	1	0	0	1	1	1	1	1	0	0	0	1	0	0	1	1
1	29508	29508	1	1	1	1	1	1	1	0	1	0	1	1	0	1	0	1	0	0	0	0	1	1	1	0	1	0	0	0	1	0	1	1	0	0	1	1	1	1	1	0	0	0	1	0	0	1	1
1	31212	31212	1	1	1	1	1	1	1	0	1	0	1	1	0	1	0	1	0	0	0	0	1	1	1	0	1	0	0	0	1	0	1	1	0	0	1	1	1	1	1	0	0	0	1	0	0	1	1
1	31391	31391	1	1	1	1	1	1	1	0	1	0	1	1	0	1	0	1	0	0	0	0	1	1	1	0	1	0	0	0	1	0	1	1	0	0	1	1	1	1	1	0	0	0	1	0	0	1	1
1	31635	31635	1	1	1	1	1	1	1	0	1	0	1	1	0	1	0	1	0	0	0	0	1	1	1	0	1	0	0	0	1	0	1	1	0	0	1	1	1	1	1	0	0	0	1	0	0	1	1
1	31755	31755	1	1	1	1	1	1	1	0	1	0	1	1	0	1	0	1	0	0	0	0	1	1	1	0	1	0	0	0	1	0	1	1	0	0	1	1	1	1	1	0	0	0	1	0	0	1	1
1	31989	31989	1	1	1	1	1	1	1	0	1	0	1	1	0	1	0	1	0	0	0	0	1	1	1	0	1	0	0	0	1	0	1	1	0	0	1	1	1	1	1	0	0	0	1	0	0	1	1
1	32145	32145	1	1	1	1	1	1	1	0	1	0	1	1	0	1	0	1	0	0	0	0	1	1	1	0	1	0	0	0	1	0	1	1	0	0	1	1	1	1	1	0	0	0	1	0	0	1	1
1	32511	32511	1	1	1	1	1	1	1	0	1	0	1	1	0	1	0	1	0	0	0	0	1	1	1	0	1	0	0	0	1	0	1	1	0	0	1	1	1	1	1	0	0	0	1	0	0	1	1
1	32883	32883	1	1	1	1	1	1	0	0	1	0	1	1	0	1	0	1	0	0	0	0	1	1	1	0	1	0	0	0	1	0	1	1	0	0	1	1	1	1	1	0	0	0	1	0	0	1	1
1	33147	33147	1	1	1	1	1	1	0	0	1	0	1	1	0	1	0	1	0	0	0	0	1	1	1	0	1	0	0	0	1	0	1	1	0	0	1	1	1	1	1	0	0	0	1	0	0	1	1
1	33293	33293	1	1	1	1	1	1	0	0	1	0	1	1	0	1	0	1	0	0	0	0	1	1	1	0	1	0	0	0	1	0	1	1	0	0	1	1	1	1	1	0	0	0	1	0	0	1	1
1	33347	33347	1	1	1	1	1	1	0	0	1	0	1	1	0	1	0	1	0	0	0	0	1	1	1	0	1	0	0	0	1	0	1	1	0	0	1	1	1	1	1	0	0	0	1	0	0	1	1
1	33403	33403	1	1	1	1	1	1	0	0	1	0	1	1	0	1	0	1	0	0	0	0	1	1	1	0	1	0	0	0	1	0	1	1	0	0	1	1	1	1	1	0	0	0	1	0	0	1	1
1	33892	33892	1	1	1	1	1	1	0	0	1	0	1	1	0	1	0	1	0	0	0	0	1	1	1	0	1	0	0	0	1	0	1	1	0	0	1	1	1	1	1	0	0	0	1	0	0	1	1
1	33996	33996	1	1	1	1	1	1	0	0	1	0	1	1	0	1	0	1	0	0	0	0	1	1	1	0	1	0	0	0	1	0	1	1	0	0	1	1	1	1	1	0	0	0	1	0	0	1	1
1	34170	34170	1	1	1	1	1	1	0	0	1	0	1	1	0	1	0	1	0	0	0	0	1	1	1	0	1	0	0	0	1	0	1	1	0	0	1	1	1	1	1	0	0	0	1	0	0	1	1
1	34308	34308	1	1	1	1	1	1	0	0	1	0	1	1	0	1	0	1	0	0	0	0	1	1	1	0	1	0	0	0	1	0	1	1	0	0	1	1	1	1	1	0	0	0	1	0	0	1	1
1	34515	34515	1	1	1	1	1	1	0	0	1	0	1	1	0	1	0	1	0	0	0	0	1	1	1	0	1	0	0	0	1	0	1	1	0	0	1	1	1	1	1	0	0	0	1	0	0	1	1
1	34943	34943	1	1	1	1	1	1	0	0	1	0	1	1	0	1	0	1	0	0	0	0	1	1	1	0	1	0	0	0	1	0	1	1	0	0	1	1	1	1	1	0	0	0	1	0	0	1	1
1	35466	35466	1	1	1	1	1	1	0	0	1	0	1	1	0	1	0	1	0	0	0	0	1	1	1	0	1	0	0	0	1	0	1	1	0	0	1	1	1	1	1	0	0	0	1	0	0	1	1
1	35631	35631	1	1	1	1	1	1	0	0	1	0	1	1	0	1	0	1	0	0	0	0	1	1	1	0	1	0	0	0	1	0	1	1	0	0	1	1	1	1	1	0	0	0	1	0	0	1	1
1	35668	35668	1	1	1	1	1	1	0	0	1	0	1	1	0	1	0	1	0	0	0	0	1	1	1	0	1	0	0	0	1	0	1	1	0	0	1	1	1	1	1	0	0	0	1	0	0	1	1
1	35736	35736	1	1	1	1	1	1	0	0	1	0	1	1	0	1	0	1	0	0	0	0	1	1	1	0	1	0	0	0	1	0	1	1	0	0	1	1	1	1	1	0	0	0	1	0	0	1	1
1	35751	35751	1	1	1	1	1	1	0	0	1	0	1	1	0	1	0	1	0	0	0	0	1	1	1	0	1	0	0	0	1	0	1	1	0	0	1	1	1	1	1	0	0	0	1	0	0	1	1
1	35970	35970	1	1	1	1	1	1	0	0	1	0	1	1	0	0	0	1	0	0	0	0	1	1	1	0	1	0	0	0	1	0	1	1	0	0	1	1	1	1	1	0	0	0	1	0	0	1	1
1	36048	36048	1	1	1	1	1	1	0	0	1	0	1	1	0	0	0	1	0	0	0	0	1	1	1	0	1	0	0	0	1	0	1	1	0	0	1	1	1	1	1	0	0	0	1	0	0	1	1
1	36123	36123	1	1	1	1	1	1	0	0	1	0	1	1	0	0	0	1	0	0	0	0	1	1	1	0	1	0	0	0	1	0	1	1	0	0	1	1	1	1	1	0	0	0	1	0	0	1	1
1	36313	36313	1	1	1	1	1	1	0	0	1	0	1	1	0	0	0	1	0	0	0	0	1	1	1	0	1	0	0	0	1	0	1	1	0	0	1	1	1	1	1	0	0	0	1	0	0	1	1
1	36524	36524	1	1	1	1	1	1	0	0	1	0	1	1	0	0	0	1	0	0	0	0	1	1	1	0	1	0	0	0	1	0	1	1	0	0	1	1	1	1	1	0	0	0	1	0	0	1	1
1	36574	36574	1	1	1	1	1	1	0	0	1	0	1	1	0	0	0	1	0	0	0	0	1	1	1	0	1	0	0	0	1	0	1	1	0	0	1	1	1	1	1	0	0	0	1	0	0	1	1
1	36898	36898	1	1	1	1	1	1	0	0	1	0	1	1	0	0	0	1	0	0	0	0	1	1	1	0	1	0	0	0	1	0	1	1	0	0	1	1	1	1	1	0	0	0	1	0	0	1	1
1	37008	37008	1	1	1	1	1	1	0	0	1	0	1	1	0	0	0	1	0	0	0	0	1	1	1	0	1	0	0	0	1	0	1	1	0	0	1	1	1	1	1	0	0	0	1	0	0	1	1
1	37069	37069	1	1	1	1	1	1	0	0	1	0	1	1	0	0	0	1	0	0	0	0	1	1	1	0	1	0	0	0	1	0	1	1	0	0	1	1	1	1	1	0	0	0	1	0	0	1	1
1	37478	37478	1	1	1	1	1	1	0	0	1	0	1	1	0	0	0	1	0	0	0	0	1	1	1	0	1	0	0	0	1	0	1	1	0	0	1	1	1	1	1	0	0	0	1	0	0	1	1
1	37885	37885	1	1	1	1	1	1	0	0	1	0	1	1	0	0	0	1	0	0	0	0	1	1	1	0	1	0	0	0	1	0	1	1	0	0	1	1	1	1	1	0	0	0	1	0	0	1	1
1	38120	38120	1	1	1	1	1	1	0	0	1	0	1	1	0	0	0	1	0	0	0	0	1	1	1	0	1	0	0	0	1	0	1	1	0	0	1	1	1	1	1	0	0	0	1	0	0	1	1
1	38361	38361	1	1	1	1	1	1	0	0	1	0	1	1	0	0	0	1	0	0	0	0	1	1	1	0	1	0	0	0	1	0	1	1	0	0	1	1	1	1	1	0	0	0	1	0	0	1	1
1	38657	38657	1	1	1	1	1	1	0	0	1	0	1	1	0	0	0	1	0	0	0	0	1	1	1	0	1	0	0	0	1	0	1	1	0	0	1	1	1	1	1	0	0	0	1	0	0	1	1
1	38888	38888	1	1	1	1	1	1	0	0	1	0	1	1	0	0	0	1	0	0	0	0	1	1	1	0	1	0	0	0	1	0	1	1	0	0	1	1	1	1	1	0	0	0	1	0	0	1	1
1	38980	38980	1	1	1	1	1	1	0	0	1	0	1	1	0	0	0	1	0	0	0	0	1	1	1	0	1	0	0	0	1	0	1	1	0	0	1	1	1	1	1	0	0	0	1	0	0	1	1
1	39009	39009	1	1	1	1	1	1	0	0	1	0	1	1	0	0	0	1	0	0	0	0	1	1	1	0	1	0	0	0	1	0	1	1	0	0	1	1	1	1	1	0	0	0	1	0	0	1	1
1	39795	39795	1	1	1	0	1	1	0	0	1	0	1	1	0	0	0	1	0	0	0	0	1	1	1	0	1	0	0	0	1	0	1	1	0	0	1	1	1	1	1	0	0	0	1	0	0	1	1
1	40064	40064	1	1	1	0	1	1	0	0	1	0	1	1	0	0	0	1	0	0	0	0	1	1	1	0	1	0	0	0	1	0	1	1	0	0	1	1	1	1	1	0	0	0	1	0	0	1	1
1	40237	40237	1	1	1	0	1	1	0	0	1	0	1	1	0	0	0	1	0	0	0	0	1	1	1	0	1	0	0	0	1	0	1	1	0	0	1	1	1	1	1	0	0	0	1	0	0	1	1
1	40380	40380	1	1	1	0	1	1	0	0	1	0	1	1	0	0	0	1	0	0	0	0	1	1	1	0	1	0	0	0	1	0	1	1	0	0	1	1	1	1	1	0	0	0	1	0	0	1	1
1	40860	40860	1	1	1	0	1	1	0	0	1	0	1	1	0	0	0	1	0	0	0	0	1	1	1	0	1	0	0	0	1	0	1	1	0	0	1	1	1	1	1	0	0	0	1	0	0	1	1
1	41278	41278	1	1	1	0	1	1	0	0	1	0	1	1	0	0	0	1	0	0	0	0	1	1	1	0	1	0	0	0	1	0	1	1	0	0	1	1	1	1	1	0	0	0	1	0	0	1	1
1	41475	41475	1	1	1	0	1	1	0	0	1	0	1	1	0	0	0	1	0	0	0	0	1	1	1	0	1	0	0	0	1	0	1	1	0	0	1	1	1	1	1	0	0	0	1	0	0	1	1
1	41987	41987	1	1	1	0	1	1	0	0	1	0	1	1	0	0	0	1	0	0	0	0	1	1	1	0	1	0	0	0	1	0	1	1	0	0	1	1	1	1	1	0	0	0	1	0	0	1	1
1	42527	42527	1	1	1	0	1	1	0	0	1	0	1	1	0	0	0	1	0	0	0	0	1	1	1	0	1	0	0	0	1	0	1	1	0	0	1	1	1	1	1	0	0	0	1	0	0	1	1
1	43478	43478	1	1	1	0	1	1	0	0	1	0	1	1	0	0	0	1	0	0	0	0	1	1	1	0	1	0	0	0	1	0	1	1	0	0	1	1	1	1	1	0	0	0	1	0	0	1	1
1	45198	45198	1	1	1	0	1	1	0	0	1	0	1	1	0	0	0	1	0	0	0	0	1	1	1	0	1	0	0	0	1	0	1	1	0	0	1	1	1	1	1	0	0	0	1	0	0	1	1
1	45831	45831	1	1	1	0	1	1	0	0	1	0	1	1	0	0	0	1	0	0	0	0	1	1	1	0	1	0	0	0	1	0	1	1	0	0	1	1	1	1	1	0	0	0	1	0	0	1	1
1	46375	46375	1	1	1	0	1	1	0	0	1	0	1	1	0	0	0	1	0	0	0	0	1	1	1	0	0	0	0	0	1	0	1	1	0	0	1	1	1	1	1	0	0	0	1	0	0	1	1
1	46723	46723	1	1	1	0	1	1	0	0	1	0	1	1	0	0	0	1	0	0	0	0	1	1	1	0	0	0	0	0	1	0	1	1	0	0	1	1	1	1	1	0	0	0	1	0	0	1	1
1	46912	46912	1	1	1	0	1	1	0	0	1	0	1	1	0	0	0	1	0	0	0	0	1	1	1	0	0	0	0	0	1	0	1	1	0	0	1	1	1	1	1	0	0	0	1	0	0	1	1
1	47044	47044	1	1	1	0	1	1	0	0	1	0	1	1	0	0	0	1	0	0	0	0	1	1	1	0	0	0	0	0	1	0	1	1	0	0	1	1	1	1	1	0	0	0	1	0	0	1	1
1	47518	47518	1	1	1	0	1	1	0	0	1	0	1	1	0	0	0	1	0	0	0	0	1	1	1	0	0	0	0	0	1	0	1	1	0	0	1	1	1	1	1	0	0	0	1	0	0	1	1
1	47660	47660	1	1	1	0	1	1	0	0	1	0	1	1	0	0	0	1	0	0	0	0	1	1	1	0	0	0	0	0	1	0	1	1	0	0	1	1	1	1	1	0	0	0	1	0	0	1	1
1	48115	48115	1	1	1	0	1	1	0	0	1	0	1	1	0	0	0	1	0	0	0	0	1	1	1	0	0	0	0	0	1	0	1	1	0	0	1	1	1	1	1	0	0	0	1	0	0	1	1
1	48751	48751	1	1	1	0	1	1	0	0	1	0	1	1	0	0	0	1	0	0	0	0	1	1	1	0	0	0	0	0	1	0	1	1	0	0	1	1	1	1	1	0	0	0	1	0	0	1	1
1	49247	49247	1	1	1	0	1	1	0	0	1	0	1	1	0	0	0	1	0	0	0	0	1	1	1	0	0	0	0	0	1	0	1	1	0	0	1	1	1	1	1	0	0	0	1	0	0	1	1
1	49403	49403	1	1	1	0	1	1	0	0	1	0	1	1	0	0	0	1	0	0	0	0	1	1	1	0	0	0	0	0	1	0	1	1	0	0	1	1	1	1	1	0	0	0	1	0	0	1	1
1	49871	49871	1	1	1	0	1	1	0	0	1	0	1	1	0	0	0	1	0	0	0	0	1	1	1	0	0	0	0	0	1	0	1	1	0	0	1	1	1	1	1	0	0	0	1	0	0	1	1
1	50204	50204	1	1	1	0	1	1	0	0	1	0	1	1	0	0	0	1	0	0	0	0	1	1	1	0	0	0	0	0	1	0	1	1	0	0	1	1	1	1	1	0	0	0	1	0	0	1	1
1	50840	50840	1	1	1	0	1	1	0	0	1	0	1	1	0	0	0	1	0	0	0	0	1	1	1	0	0	0	0	0	1	0	1	1	0	0	1	1	1	1	1	0	0	0	1	0	0	1	1
1	51095	51095	1	1	1	0	1	1	0	0	1	0	1	1	0	0	0	1	0	0	0	0	1	1	1	0	0	0	0	0	1	0	1	1	0	0	1	1	1	1	1	0	0	0	1	0	0	1	1
1	51951	51951	1	1	1	0	1	1	0	0	1	0	1	1	0	0	0	1	0	0	0	0	1	1	1	0	0	0	0	0	1	0	1	1	0	0	1	1	1	1	1	0	0	0	1	0	0	1	1
1	52603	52603	1	1	1	0	1	0	0	0	1	0	1	1	0	0	0	1	0	0	0	0	1	1	1	0	0	0	0	0	1	0	1	1	0	0	1	1	1	1	1	0	0	0	1	0	0	1	1
1	52939	52939	1	1	1	0	1	0	0	0	1	0	1	1	0	0	0	1	0	0	0	0	1	1	1	0	0	0	0	0	1	0	1	1	0	0	1	1	1	1	1	0	0	0	1	0	0	1	1
1	53542	53542	1	1	1	0	1	0	0	0	1	0	1	1	0	0	0	1	0	0	0	0	1	1	1	0	0	0	0	0	1	0	1	1	0	0	1	1	1	1	1	0	0	0	1	0	0	1	1
1	53836	53836	1	1	1	0	1	0	0	0	1	0	1	1	0	0	0	1	0	0	0	0	1	1	1	0	0	0	0	0	1	0	1	1	0	0	1	1	1	1	1	0	0	0	1	0	0	1	1
1	54175	54175	1	1	1	0	1	0	0	0	1	0	1	1	0	0	0	1	0	0	0	0	1	1	1	0	0	0	0	0	1	0	1	1	0	0	1	1	1	1	1	0	0	0	1	0	0	1	1
1	54244	54244	1	1	1	0	1	0	0	0	1	0	1	1	0	0	0	1	0	0	0	0	1	1	1	0	0	0	0	0	1	0	1	1	0	0	1	1	1	1	1	0	0	0	1	0	0	1	1
1	54742	54742	1	1	1	0	1	0	0	0	1	0	1	1	0	0	0	1	0	0	0	0	1	1	1	0	0	0	0	0	1	0	1	1	0	0	1	1	1	1	1	0	0	0	1	0	0	1	1
1	55145	55145	1	1	1	0	1	0	0	0	1	0	1	1	0	0	0	1	0	0	0	0	1	1	1	0	0	0	0	0	1	0	1	1	0	0	1	1	1	1	1	0	0	0	1	0	0	1	1
1	55256	55256	1	1	1	0	1	0	0	0	1	0	1	1	0	0	0	1	0	0	0	0	1	1	1	0	0	0	0	0	1	0	1	1	0	0	1	1	1	1	1	0	0	0	1	0	0	1	1
1	55793	55793	1	1	1	0	1	0	0	0	1	0	1	1	0	0	0	1	0	0	0	0	1	1	1	0	0	0	0	0	1	0	1	1	0	0	1	1	1	1	1	0	0	0	1	0	0	1	1
1	56007	56007	1	1	1	0	1	0	0	0	1	0	1	1	0	0	0	1	0	0	0	0	1	1	1	0	0	0	0	0	1	0	1	1	0	0	1	1	1	1	1	0	0	0	1	0	0	1	1
1	56351	56351	1	1	1	0	1	0	0	0	1	0	1	1	0	0	0	1	0	0	0	0	1	1	1	0	0	0	0	0	1	0	1	1	0	0	1	1	1	1	1	0	0	0	1	0	0	1	1
1	56786	56786	1	1	1	0	1	0	0	0	1	0	1	1	0	0	0	1	0	0	0	0	1	1	1	0	0	0	0	0	1	0	1	1	0	0	1	1	1	1	1	0	0	0	1	0	0	1	1
1	57041	57041	1	1	1	0	1	0	0	0	1	0	1	1	0	0	0	1	0	0	0	0	1	1	1	0	0	0	0	0	1	0	1	1	0	0	1	1	1	1	1	0	0	0	1	0	0	1	1
1	57320	57320	1	1	1	0	1	0	0	0	1	0	1	1	0	0	0	1	0	0	0	0	1	1	1	0	0	0	0	0	1	0	1	1	0	0	1	1	1	1	1	0	0	0	1	0	0	1	1
1	57669	57669	1	1	1	0	1	0	0	0	1	0	1	1	0	0	0	1	0	0	0	0	1	1	1	0	0	0	0	0	1	0	1	1	0	0	1	1	1	1	1	0	0	0	1	0	0	1	1
1	58073	58073	1	1	1	0	1	0	0	0	1	0	1	1	0	0	0	1	0	0	0	0	1	1	1	0	0	0	0	0	1	0	1	1	0	0	1	1	1	1	1	0	0	0	1	0	0	1	1
1	58490	58490	1	1	1	0	1	0	0	0	1	0	1	1	0	0	0	1	0	0	0	0	1	1	1	0	0	0	0	0	1	0	1	1	0	0	1	1	1	1	1	0	0	0	1	0	0	1	1
1	59073	59073	1	1	1	0	1	0	0	0	1	0	1	1	0	0	0	1	0	0	0	0	1	1	1	0	0	0	0	0	1	0	1	1	0	0	1	1	1	1	1	0	0	0	1	0	0	1	1
1	59265	59265	1	1	1	0	1	0	0	0	1	0	1	1	0	0	0	1	0	0	0	0	1	1	1	0	0	0	0	0	1	0	1	1	0	0	1	1	1	1	1	0	0	0	1	0	0	1	1
1	59349	59349	1	1	1	0	1	0	0	0	1	0	1	1	0	0	0	1	0	0	0	0	1	1	1	0	0	0	0	0	1	0	1	1	0	0	1	1	1	1	1	0	0	0	1	0	0	1	1
1	59659	59659	1	1	1	0	1	0	0	0	1	0	1	1	0	0	0	1	0	0	0	0	1	1	1	0	0	0	0	0	1	0	1	1	0	0	1	1	1	1	1	0	0	0	1	0	0	1	1
1	59976	59976	1	1	1	0	1	0	0	0	1	0	1	1	0	0	0	1	0	0	0	0	1	1	1	0	0	0	0	0	1	0	1	1	0	0	1	1	1	1	1	0	0	0	1	0	0	1	1
1	59985	59985	1	1	1	0	1	0	0	0	1	0	1	1	0	0	0	1	0	0	0	0	1	1	1	0	0	0	0	0	1	0	1	1	0	0	1	1	1	1	1	0	0	0	1	0	0	1	1
1	60165	60165	1	1	1	0	1	0	0	0	1	0	1	1	0	0	0	1	0	0	0	0	1	1	1	0	0	0	0	0	1	0	1	1	0	0	1	1	1	1	1	0	0	0	1	0	0	1	1
1	60384	60384	1	1	1	0	1	0	0	0	1	0	1	1	0	0	0	1	0	0	0	0	1	1	1	0	0	0	0	0	1	0	1	1	0	0	1	1	1	1	1	0	0	0	1	0	0	1	1
1	60774	60774	1	1	1	0	1	0	0	0	1	0	1	1	0	0	0	1	0	0	0	0	1	1	1	0	0	0	0	0	1	0	1	1	0	0	1	1	1	1	0	0	0	0	1	0	0	1	0
1	62361	62361	1	1	1	0	1	0	0	0	1	0	1	1	0	0	0	1	0	0	0	0	1	1	1	0	0	0	0	0	1	1	1	1	0	0	1	1	1	1	0	0	0	1	1	0	0	1	0
1	62654	62654	1	1	1	0	1	0	0	0	1	0	1	1	0	0	0	1	0	0	0	0	1	1	1	0	0	0	0	0	1	1	1	1	0	0	1	1	1	1	0	0	0	1	1	0	0	1	0
1	62869	62869	1	1	1	0	1	0	0	0	1	0	1	1	0	0	0	1	0	0	0	0	1	1	1	0	0	0	0	0	1	1	1	1	0	0	1	1	1	1	0	0	0	1	1	0	0	1	0
1	63520	63520	1	1	1	0	1	0	0	0	1	0	1	1	0	0	0	1	0	0	0	0	1	1	1	0	0	0	0	0	1	1	1	1	0	0	1	1	1	1	0	0	0	1	1	0	0	1	0
1	64483	64483	1	1	1	0	1	0	0	0	1	0	1	1	0	0	0	1	0	0	0	0	1	1	1	0	0	0	0	0	1	1	1	1	0	0	1	1	1	1	0	0	0	1	1	0	0	1	0
1	65365	65365	1	1	1	0	1	0	0	0	1	0	1	1	0	0	0	1	0	0	0	0	1	1	1	0	0	0	0	0	1	1	1	1	0	0	1	1	1	1	0	0	0	1	1	0	0	1	0
1	65871	65871	1	1	1	0	1	0	0	0	1	0	1	1	0	0	0	1	0	0	0	0	1	1	1	0	0	0	0	0	1	1	1	1	0	0	1	1	1	1	0	0	0	1	1	0	0	1	0
1	65991	65991	1	1	1	0	1	0	0	0	1	0	1	1	0	0	0	1	0	0	0	0	1	1	1	0	0	0	0	0	1	1	1	1	0	0	1	1	1	1	0	0	0	1	1	0	0	1	0
1	66948	66948	1	1	1	0	1	0	0	0	1	0	1	1	0	0	0	1	0	0	0	0	1	1	1	0	0	0	0	0	1	1	1	1	0	0	1	1	1	1	0	0	0	1	1	0	0	1	0
1	67269	67269	1	1	1	0	1	0	0	0	1	0	1	1	0	0	0	1	0	0	0	0	1	1	1	0	0	0	0	0	1	1	1	1	0	0	1	1	1	1	0	0	0	1	1	0	0	1	0
1	67421	67421	1	1	1	0	1	0	0	0	1	0	1	1	0	0	0	NA	0	0	0	0	1	1	1	0	0	0	0	0	1	1	1	1	0	0	1	1	1	1	0	0	0	1	1	0	0	1	0
1	67476	67476	1	1	1	0	1	0	0	0	1	0	1	1	0	0	0	NA	0	0	0	0	1	1	1	0	0	0	0	0	1	1	1	1	0	0	1	1	1	1	0	0	0	1	1	0	0	1	0
1	68785	68785	1	0	1	0	1	1	0	0	1	0	1	0	0	0	1	0	0	0	0	0	1	1	1	0	0	0	0	0	1	1	1	1	0	0	1	1	1	1	0	0	0	1	1	0	0	1	0
1	69603	69603	1	0	1	0	1	1	0	0	1	0	1	0	0	0	1	0	0	0	0	0	1	1	1	0	0	0	0	0	1	1	1	1	0	0	1	0	1	1	0	0	0	1	1	0	0	1	0
1	69759	69759	1	0	1	0	1	1	0	0	1	0	1	0	0	0	1	0	0	0	0	0	1	1	1	0	0	0	0	0	1	1	1	1	0	0	1	0	1	1	0	0	0	1	1	0	0	1	0
1	70024	70024	1	0	1	0	1	1	0	0	1	0	1	0	0	0	1	0	0	0	0	0	1	1	1	0	0	0	0	0	1	1	1	1	0	0	1	0	1	1	0	0	0	1	1	0	0	1	0
1	70071	70071	1	0	1	0	1	1	0	0	1	0	1	0	0	0	1	0	0	0	0	0	1	1	1	0	0	0	0	0	1	1	1	1	0	0	1	0	1	1	0	0	0	1	1	0	0	1	0
1	70280	70280	1	0	1	0	1	1	0	0	1	0	1	0	0	0	1	0	0	0	0	0	1	1	1	0	0	0	0	0	1	1	1	1	0	0	1	0	1	1	0	0	0	1	1	0	0	1	0
1	71601	71601	1	0	1	0	1	1	0	0	1	0	1	0	0	0	1	0	0	0	0	0	1	1	1	0	0	0	0	0	1	1	1	1	0	0	1	0	1	1	0	0	0	1	1	0	0	1	0
1	74327	74327	1	0	1	1	1	1	0	0	NA	0	1	0	0	0	1	0	0	0	0	0	1	1	1	0	0	0	0	0	1	1	1	1	0	0	1	0	1	1	0	0	0	0	1	1	0	1	0
1	74572	74572	1	0	1	1	1	1	0	0	0	0	1	0	0	0	1	0	0	0	0	0	1	1	1	0	0	0	0	0	1	1	1	1	0	0	1	0	1	1	0	0	0	0	1	1	0	1	0
1	76030	76030	1	0	1	1	1	1	0	0	0	0	1	0	0	0	1	0	0	0	0	0	1	1	1	0	0	0	0	0	1	1	1	1	1	0	1	0	1	1	0	0	1	0	1	1	0	1	0
1	76368	76368	1	0	1	1	1	1	0	0	0	0	1	0	0	0	1	0	0	0	0	0	1	1	1	0	0	0	0	0	1	1	1	1	1	0	1	0	1	1	0	0	1	0	1	1	0	1	0
1	76386	76386	1	0	1	1	1	1	0	0	0	0	1	0	0	0	1	0	0	0	0	0	1	1	1	0	0	0	0	0	1	1	1	1	1	0	1	0	1	1	0	0	1	0	1	1	0	1	0
1	76417	76417	1	0	1	1	1	1	0	0	0	0	1	0	0	0	1	0	0	0	0	0	1	1	1	0	0	0	0	0	1	1	1	1	1	0	1	0	1	1	0	0	1	0	1	1	0	1	0
1	76456	76456	1	0	1	1	1	1	0	0	0	0	1	0	0	0	1	0	0	0	0	0	1	1	1	0	0	0	0	0	1	1	1	1	1	0	1	0	1	1	0	0	1	0	1	1	0	1	0
1	76496	76496	1	0	1	1	1	1	NA	0	0	0	1	0	0	0	1	0	0	0	0	0	1	1	1	0	0	0	0	0	1	1	1	1	1	0	1	0	1	1	0	0	1	0	1	1	0	1	0
1	76497	76497	1	0	1	1	1	1	NA	0	0	0	1	0	0	0	1	0	0	0	0	0	1	1	1	0	0	0	0	0	1	1	1	1	1	0	1	0	1	1	0	0	1	0	1	1	0	1	0
1	81262	81262	1	0	1	1	1	1	1	0	0	0	1	0	0	0	1	0	0	0	0	0	1	1	1	0	0	0	0	0	1	1	1	1	1	0	1	0	1	1	0	0	1	0	1	1	0	1	0
1	81442	81442	1	0	1	1	1	1	1	0	0	0	1	0	0	0	1	0	0	0	0	0	1	1	1	0	0	0	0	0	1	1	1	1	1	0	1	0	1	1	0	0	1	0	1	1	0	1	0
1	81999	81999	1	0	1	1	1	1	1	0	0	0	1	0	0	0	1	0	0	0	0	0	1	1	1	0	0	0	0	0	1	1	1	1	1	0	1	0	1	1	0	0	1	0	1	1	0	1	0
1	82379	82379	1	0	1	1	1	1	1	0	0	0	1	0	0	0	1	0	0	0	0	0	1	1	1	0	0	0	0	0	1	1	1	1	1	0	1	0	1	1	0	0	1	0	1	1	0	1	0
1	83284	83284	1	0	1	1	1	1	1	0	0	0	1	0	0	0	1	0	0	0	0	0	1	1	1	0	0	0	0	0	1	1	1	1	1	0	1	0	1	1	0	0	1	0	1	1	0	1	0
1	83613	83613	1	0	1	1	1	1	1	0	0	0	1	0	0	0	1	0	0	0	0	0	1	1	0	0	0	0	0	0	1	1	1	1	1	0	1	0	1	1	0	0	1	0	1	1	0	1	0
1	84112	84112	1	0	1	1	1	1	1	0	0	0	1	0	0	0	1	0	0	0	0	0	1	1	0	0	0	0	0	0	1	1	1	1	1	0	1	0	1	1	0	0	1	0	1	1	0	1	0
1	84858	84858	1	0	1	1	1	1	1	0	0	0	1	0	0	0	1	0	0	0	0	0	1	1	0	0	0	0	0	0	1	1	1	1	1	0	1	0	1	1	0	0	1	0	1	1	0	1	0
1	85480	85480	1	0	1	1	1	1	1	0	0	0	1	0	0	0	1	0	0	0	0	0	1	1	0	0	0	0	0	0	1	1	1	1	1	0	1	0	1	1	0	0	1	0	1	1	0	1	0
1	87445	87445	1	0	1	1	1	1	1	0	0	0	1	0	0	0	1	0	0	0	0	0	1	1	0	0	0	0	0	0	1	1	1	1	1	0	1	0	1	1	0	0	1	0	1	1	0	1	0
1	88173	88173	1	0	1	1	1	1	1	0	0	0	1	0	0	0	1	0	0	0	0	0	1	1	0	0	0	0	0	0	1	1	1	1	1	0	1	0	1	1	0	0	1	0	1	1	0	1	0
1	89266	89266	1	0	1	1	1	1	1	0	0	0	1	0	0	0	1	0	0	0	0	0	1	1	0	0	0	0	0	0	1	1	1	1	1	0	1	0	1	1	0	0	1	0	1	1	0	1	0
1	90330	90330	1	0	1	1	1	1	1	0	0	0	1	0	0	0	1	0	0	0	0	0	1	1	0	0	0	0	0	0	1	1	1	1	1	0	1	0	1	1	0	0	1	0	1	1	0	1	0
1	91472	91472	1	0	1	1	1	1	1	0	0	0	1	0	0	0	1	0	0	0	0	0	1	1	0	0	0	0	0	0	1	1	1	1	1	0	1	0	1	1	0	0	1	0	1	1	0	1	0
1	93789	93789	1	0	1	1	1	1	1	0	0	0	1	0	0	0	1	0	0	0	0	0	1	1	0	0	0	0	0	0	1	1	1	1	1	0	1	0	1	1	0	0	1	0	0	1	0	1	0
1	94351	94351	1	0	1	1	1	1	1	0	0	0	1	0	0	0	1	0	0	0	0	0	1	1	0	0	0	0	0	0	1	1	1	1	1	0	1	0	1	1	0	0	1	0	0	1	0	1	0
1	99471	99471	1	0	1	1	1	1	1	0	0	0	1	0	0	0	1	0	0	0	0	0	1	1	0	0	0	0	0	0	1	1	1	1	1	0	1	0	1	1	0	0	1	0	0	1	0	1	0
1	107538	107538	1	0	1	1	1	1	1	0	0	0	1	0	0	NA	1	0	0	0	0	0	1	1	0	0	0	1	0	0	1	1	1	1	1	0	1	0	1	1	0	0	1	0	0	1	0	1	0
1	109735	109735	1	1	1	1	1	1	1	0	0	0	1	0	0	1	1	0	0	0	0	0	1	1	0	0	0	1	0	0	1	1	1	1	1	0	1	0	1	1	0	0	1	0	0	1	0	1	0
1	112136	112136	1	1	1	1	1	1	1	0	0	0	1	0	0	1	1	0	0	0	0	0	1	NA	0	0	0	1	1	0	1	1	1	1	1	0	1	0	1	1	0	0	1	1	0	1	0	1	0
1	112237	112237	1	1	1	1	1	1	1	0	0	0	1	0	0	1	1	0	0	0	0	0	1	0	0	0	0	1	1	0	1	1	1	1	1	0	1	0	1	1	0	0	1	1	0	1	0	1	0
1	112549	112549	1	1	1	1	1	1	1	0	0	0	1	0	0	1	1	0	0	0	0	0	1	0	0	0	0	1	1	0	1	1	1	1	1	0	1	0	1	1	0	0	1	1	0	1	0	1	0
1	112742	112742	1	1	1	1	1	1	1	0	0	0	1	0	0	1	1	0	0	0	0	0	1	0	0	0	0	1	1	0	1	1	1	1	1	0	1	0	1	1	0	0	1	1	0	1	0	1	0
1	113326	113326	1	1	1	1	1	1	1	0	0	0	1	0	0	1	1	0	0	0	0	0	1	0	0	0	0	1	1	0	1	1	1	1	1	0	1	0	1	1	0	0	1	1	0	1	0	1	0
1	114628	114628	1	1	1	1	1	1	1	0	0	0	1	0	0	1	1	0	0	0	0	0	1	0	0	0	0	1	1	0	1	1	1	1	1	0	1	0	1	1	0	0	1	1	0	1	0	1	0
1	114824	114824	1	1	1	1	1	1	1	0	0	0	1	0	0	1	1	0	0	0	0	0	1	0	0	0	0	1	1	0	1	1	1	1	1	0	1	0	1	1	0	0	1	1	0	1	0	1	0
1	116327	116327	1	1	1	1	1	1	1	0	0	1	1	0	0	1	1	0	0	0	0	0	1	0	0	0	0	1	1	0	1	1	1	1	1	0	1	0	1	1	0	0	1	1	0	1	0	1	0
1	119344	119344	1	1	1	1	1	1	1	0	0	1	1	0	0	1	1	0	0	0	0	0	1	0	0	0	0	1	1	0	1	1	1	1	1	0	1	0	1	1	0	0	1	1	0	1	0	1	0
1	120347	120347	1	1	1	1	1	1	1	0	0	1	1	0	0	1	1	0	0	0	0	0	1	0	0	0	0	1	1	0	1	1	1	1	1	0	1	0	1	1	0	0	1	1	0	1	0	1	0
1	120378	120378	1	1	1	1	1	1	1	0	0	1	1	0	0	1	1	0	0	0	0	0	1	0	0	0	0	1	1	0	1	1	1	1	1	0	1	0	1	1	0	0	1	1	0	1	0	1	0
1	127853	127853	1	1	1	1	1	1	1	0	0	1	1	0	0	1	1	0	0	0	0	0	1	0	0	0	1	1	1	0	1	1	1	1	0	0	1	0	1	1	1	0	1	1	0	1	0	1	0
1	128302	128302	1	1	1	1	1	1	1	0	0	1	1	0	0	1	1	0	0	0	0	0	1	0	0	0	1	1	1	0	1	1	1	1	0	0	1	0	1	1	1	0	1	1	0	1	0	1	0
1	128704	128704	1	1	1	1	1	1	1	0	0	1	1	0	0	1	1	0	0	0	0	0	1	0	0	1	1	1	1	0	1	1	1	1	0	0	1	0	1	1	1	0	1	1	0	1	0	1	0
1	129476	129476	1	1	1	1	1	1	1	0	0	1	1	0	0	1	1	0	0	0	0	0	1	0	0	1	1	1	1	0	1	1	1	1	0	0	1	0	1	1	1	0	1	1	0	1	0	1	0
1	129517	129517	1	1	1	1	1	1	1	0	0	1	1	0	0	1	1	0	0	0	0	0	1	0	0	1	1	1	1	0	1	1	1	1	0	0	1	0	1	1	1	0	1	1	0	1	0	1	0
1	130254	130254	1	1	1	1	1	1	1	0	0	1	1	0	0	1	1	0	0	0	1	0	1	0	0	1	1	1	1	0	1	1	1	1	0	0	1	0	1	1	1	0	1	1	0	1	0	1	0
1	130271	130271	1	1	1	1	1	1	1	0	0	1	1	0	0	1	1	0	0	0	1	0	1	0	0	1	1	1	1	0	1	1	1	1	0	0	1	0	1	1	1	0	1	1	0	1	0	1	0
1	130362	130362	1	1	1	1	1	1	1	0	0	1	1	0	0	1	1	0	0	0	1	0	1	0	0	1	1	1	1	0	1	1	1	1	0	0	1	0	1	1	1	0	1	1	0	1	0	1	0
1	130776	130776	1	1	1	1	1	1	1	0	0	1	1	0	0	1	1	0	0	0	1	0	1	0	0	1	1	1	1	0	1	1	1	1	0	0	1	0	1	1	1	0	1	1	0	1	0	1	0
1	130975	130975	1	1	1	1	1	1	1	0	0	1	1	0	0	1	1	0	0	0	1	0	1	0	0	1	1	1	1	0	1	1	1	1	0	0	1	0	1	1	1	0	1	1	0	1	0	1	0
1	131539	131539	1	1	1	1	1	1	1	0	0	1	1	0	0	1	1	0	0	0	1	0	1	0	0	1	1	1	1	0	1	1	1	1	0	0	1	0	1	1	1	0	1	1	0	1	0	1	0
1	131635	131635	1	1	1	1	1	1	1	0	0	1	1	0	0	1	1	0	0	0	1	0	1	0	0	1	1	1	1	0	1	1	1	1	0	0	1	0	1	1	1	0	1	1	0	1	0	1	0
1	131980	131980	1	1	1	1	1	1	1	0	0	1	1	0	0	1	1	0	0	0	1	0	1	0	0	1	1	1	1	0	1	1	1	1	0	0	1	0	1	1	1	0	1	1	0	1	0	1	0
1	132189	132189	1	1	1	1	1	1	1	0	0	1	1	0	0	1	1	0	0	0	1	0	1	0	0	1	1	1	1	0	1	1	1	1	0	0	1	0	1	1	1	0	1	1	0	1	0	1	0
1	132423	132423	1	1	1	1	1	1	1	0	0	1	1	0	0	1	1	0	0	0	1	0	1	0	0	1	1	1	1	0	1	1	1	1	0	0	1	0	1	1	1	0	1	1	0	1	0	1	0
1	132618	132618	1	1	1	1	1	1	1	0	0	1	1	0	0	1	1	0	0	0	1	0	1	0	0	1	1	1	1	0	1	1	1	1	0	0	1	0	1	1	1	0	1	1	0	1	0	1	0
1	132723	132723	1	1	1	1	1	1	1	0	0	1	1	0	0	1	1	0	0	0	1	0	1	0	0	1	1	1	1	0	1	1	1	1	0	0	1	0	1	1	1	0	1	1	0	1	0	1	0
1	133134	133134	1	1	1	1	1	1	1	0	0	1	1	0	0	1	1	0	0	0	1	0	1	0	0	1	1	1	1	0	1	1	1	1	0	0	1	0	1	1	1	0	1	1	0	1	0	1	0
1	133749	133749	1	1	1	1	1	1	1	0	0	1	1	0	0	1	1	0	0	0	1	0	1	0	0	1	1	1	1	0	1	1	1	1	0	0	1	0	1	1	1	0	1	1	0	1	0	1	0
1	133857	133857	1	1	1	1	1	1	1	0	0	1	1	0	0	1	1	0	0	0	1	0	1	0	0	1	1	1	1	0	1	1	1	1	0	0	1	0	1	1	1	0	1	1	0	1	0	1	0
1	134219	134219	1	1	1	1	1	1	1	0	0	1	1	0	0	1	1	0	0	0	1	0	1	0	0	1	1	1	1	0	1	1	1	1	0	0	1	0	1	1	1	0	1	1	0	1	0	1	0
1	134475	134475	1	1	1	1	1	1	1	0	0	1	1	0	0	1	1	0	0	0	1	0	1	0	0	1	1	1	1	0	1	1	1	1	0	0	1	0	1	1	1	0	1	1	0	1	0	1	0
1	135181	135181	1	1	1	1	1	1	1	0	0	1	1	0	0	1	1	0	0	0	1	0	1	0	0	1	1	1	1	0	1	1	1	1	0	0	1	0	1	1	1	0	1	1	0	1	0	1	0
1	135325	135325	1	1	1	1	1	1	1	0	0	1	1	0	0	1	1	0	0	0	1	0	1	0	0	1	1	1	1	0	1	1	1	1	0	0	1	0	1	1	1	0	1	1	0	1	0	1	0
1	136667	136667	1	1	1	1	1	1	1	0	0	1	1	0	0	1	1	0	0	0	1	0	1	0	0	1	1	1	1	0	1	1	1	1	0	0	1	0	1	1	1	0	1	1	0	1	0	1	0
1	137264	137264	1	1	1	1	1	1	1	0	0	1	1	0	0	1	1	0	0	0	1	0	1	0	0	1	1	1	1	0	1	1	1	1	0	0	1	0	1	1	1	0	1	1	0	1	0	1	0
1	137336	137336	1	1	1	1	1	1	1	0	0	1	1	0	0	1	1	0	0	0	1	0	1	0	0	1	1	1	1	0	1	1	1	1	0	0	1	0	1	1	1	0	1	1	0	1	0	1	0
1	138257	138257	1	1	1	1	1	1	1	0	0	1	1	0	0	1	1	0	0	0	1	0	1	0	0	1	1	1	1	0	1	1	1	1	0	0	1	0	1	1	1	0	1	1	0	1	0	1	0
1	138499	138499	1	1	1	1	1	1	1	0	0	1	1	0	0	1	1	0	0	0	1	0	1	0	0	1	1	1	1	0	1	1	1	1	0	0	1	0	1	1	1	0	1	1	0	1	0	1	0
1	138591	138591	1	1	1	1	1	1	1	0	0	1	1	0	0	1	1	0	0	0	1	0	1	0	0	1	1	1	1	0	1	1	1	1	0	0	1	0	1	1	1	0	1	1	0	1	0	1	0
1	138770	138770	1	1	1	1	1	1	1	0	0	1	1	0	0	1	1	0	0	0	1	0	1	0	0	1	1	1	1	0	1	1	1	1	0	0	1	0	1	1	1	0	1	1	0	1	0	1	0
1	139311	139311	1	1	1	1	1	1	1	0	0	1	1	0	0	1	1	0	0	0	1	0	1	0	0	1	1	1	1	0	1	1	1	1	0	0	1	0	1	1	1	0	1	1	0	1	0	1	0
1	141802	141802	1	1	1	1	1	1	1	0	0	1	1	0	0	1	1	0	0	0	1	0	1	0	0	1	1	1	1	0	1	1	1	1	0	0	1	0	1	1	1	0	1	1	0	1	0	1	0
1	144826	144826	1	1	1	1	1	1	1	0	0	1	1	0	0	1	1	0	0	0	1	0	1	0	0	1	1	1	1	0	1	1	1	1	0	0	1	0	1	1	1	0	1	1	0	1	0	1	0
1	145634	145634	1	1	1	1	1	1	1	0	0	1	1	0	0	1	0	0	0	0	0	0	1	0	0	1	1	1	1	0	1	1	1	1	0	0	1	0	1	1	1	0	1	1	0	1	0	1	0
1	146738	146738	1	1	1	1	1	1	1	0	0	1	1	0	0	1	0	0	0	0	0	0	1	0	0	1	1	1	1	0	1	1	1	1	0	0	1	0	1	1	1	0	1	1	0	1	0	1	0
1	147726	147726	1	1	1	1	1	1	1	0	0	1	1	0	0	1	0	0	0	0	0	0	1	0	0	1	1	1	1	0	1	1	1	1	0	0	1	0	1	1	1	0	1	1	0	1	0	1	0
1	153742	153742	1	1	1	1	1	1	1	0	0	1	1	0	0	1	0	0	0	0	0	0	1	0	0	1	1	1	1	0	1	1	1	1	0	0	1	0	1	1	1	0	1	1	0	1	0	1	0
1	154332	154332	1	1	1	1	1	1	1	0	0	1	1	0	0	1	0	0	0	0	0	0	1	0	0	1	1	1	1	0	1	1	1	1	0	0	1	0	1	1	1	0	1	1	0	1	0	1	0
1	155562	155562	1	1	1	1	1	1	1	0	0	1	1	0	0	1	0	0	0	0	0	0	1	0	0	1	1	1	1	0	1	1	1	1	0	0	1	0	1	1	1	0	1	1	0	1	0	1	0
1	156174	156174	1	1	1	1	1	1	1	0	0	1	1	0	0	1	0	0	0	0	0	0	1	0	0	1	1	1	1	0	1	1	1	1	0	0	1	0	1	1	1	0	1	1	0	1	0	1	0
1	156314	156314	1	1	1	1	1	1	1	0	0	1	1	0	0	1	0	0	0	0	0	0	1	0	0	1	1	1	1	0	1	1	1	1	0	0	1	0	1	1	1	0	1	1	0	1	0	1	0
1	156518	156518	1	1	1	1	1	1	1	0	0	1	1	0	0	1	0	0	0	0	0	0	1	0	0	1	1	1	1	0	1	1	1	1	0	0	1	0	1	1	1	0	1	1	0	1	0	1	0
1	156835	156835	1	1	1	1	1	1	1	0	0	1	1	0	0	1	0	0	0	0	0	0	1	0	0	1	1	1	1	0	1	1	1	1	0	0	1	0	1	1	1	0	1	1	0	1	0	1	0
1	157114	157114	1	1	1	1	1	1	1	0	0	1	1	0	0	1	0	0	0	0	0	0	1	0	0	1	1	1	1	0	1	1	1	1	0	0	1	0	1	1	1	0	1	1	0	1	0	1	0
1	157269	157269	1	1	1	1	1	1	1	0	0	1	1	0	0	1	0	0	0	0	0	0	1	0	0	1	1	1	1	0	1	1	1	1	0	0	1	0	1	1	1	0	1	1	0	1	0	1	0
1	157912	157912	1	1	1	1	1	1	1	0	0	1	1	0	0	1	0	0	0	0	0	0	1	0	0	1	1	1	1	0	1	1	1	1	0	0	1	0	1	1	1	0	1	1	0	1	0	1	0
1	158341	158341	1	1	1	1	1	1	1	0	0	1	1	0	0	1	0	0	0	0	0	0	1	0	0	1	1	1	1	0	1	1	1	1	0	0	1	0	1	1	1	0	1	1	0	1	0	1	0
1	159164	159164	1	1	1	1	1	1	1	0	0	1	1	0	0	1	0	0	0	0	0	0	1	0	0	1	1	1	1	0	1	1	1	1	0	0	1	0	1	1	1	0	1	1	0	1	0	1	0
1	160054	160054	1	1	1	1	1	1	1	0	0	1	1	0	0	1	0	0	0	0	0	0	1	0	0	1	1	1	1	0	1	1	1	1	0	0	1	0	1	1	1	0	1	1	0	1	0	1	0
1	166369	166369	1	1	1	1	1	1	1	0	0	1	1	0	0	1	0	0	0	0	0	0	1	0	0	1	1	1	1	0	1	1	1	1	0	0	1	0	1	1	1	0	1	1	0	1	0	1	0
1	167326	167326	1	1	1	1	1	1	0	0	0	1	1	0	0	1	0	0	0	0	0	0	1	0	0	1	1	1	1	0	1	1	1	1	0	0	1	0	1	1	1	0	1	1	0	1	0	1	0
1	168686	168686	1	1	1	1	1	1	0	0	0	1	1	0	0	1	0	0	0	0	0	1	1	0	0	0	1	1	1	0	1	0	1	1	0	0	1	0	1	1	1	0	1	1	0	1	0	1	0
1	169205	169205	1	1	1	1	1	1	0	0	0	1	1	0	0	1	0	0	0	0	0	1	1	0	0	0	1	1	1	0	1	0	1	1	0	0	1	0	1	1	1	0	1	1	0	1	0	1	0
1	169422	169422	1	1	1	1	1	1	0	0	0	1	1	0	0	1	0	0	0	0	0	1	1	0	0	0	1	1	1	0	1	0	1	1	0	0	1	0	1	1	1	0	1	1	0	1	0	1	0
1	169476	169476	1	1	1	1	1	1	0	0	0	1	1	0	0	1	0	0	0	0	0	1	1	0	0	0	1	1	1	0	1	0	1	1	0	0	1	0	1	1	1	0	1	1	0	1	0	1	0
1	169638	169638	1	1	1	1	1	1	0	0	0	1	1	0	0	1	0	0	0	0	0	1	1	0	0	0	1	1	1	0	1	0	1	1	0	0	1	0	1	1	1	0	1	1	0	1	0	1	0
1	169830	169830	1	1	1	1	1	1	0	0	0	1	1	0	0	1	0	0	0	1	0	1	1	0	0	0	1	1	1	0	1	0	1	1	0	0	1	0	1	1	1	0	1	1	0	1	0	1	0
1	169992	169992	1	1	1	1	1	1	0	0	0	1	1	0	0	1	0	0	0	1	0	1	1	0	0	0	1	1	1	0	1	0	1	1	0	0	1	0	1	1	1	0	1	1	0	1	0	1	0
1	170564	170564	1	1	1	1	1	1	0	0	0	1	1	0	0	1	0	0	0	1	0	1	1	0	0	0	1	1	1	0	1	0	1	1	0	0	1	0	1	1	1	0	1	1	0	1	1	1	0
1	171389	171389	1	1	1	1	1	1	0	0	0	1	1	0	1	1	0	0	0	1	0	1	1	0	0	0	1	1	1	0	1	0	1	1	0	0	1	0	1	1	1	0	1	1	0	1	1	1	0
1	171431	171431	1	1	1	1	1	1	0	0	0	1	1	0	1	1	0	0	0	1	0	1	1	0	0	0	1	1	1	0	1	0	1	1	0	0	1	0	1	1	1	0	1	1	0	1	1	1	0
1	171975	171975	1	1	1	1	1	1	0	0	0	1	1	0	1	1	0	0	0	1	0	1	1	0	0	0	1	1	1	0	1	0	1	1	0	0	1	0	1	1	1	0	1	1	0	1	1	1	0
1	172431	172431	1	1	1	1	1	1	0	0	0	1	1	0	1	1	0	0	0	1	0	1	1	0	0	0	1	1	1	0	1	0	1	1	0	0	1	0	1	1	1	0	1	1	0	1	1	1	0
1	173222	173222	1	1	1	1	1	1	0	0	0	1	1	0	1	1	0	0	0	1	0	1	1	0	0	0	1	1	1	0	1	0	1	1	0	0	1	0	1	1	1	0	1	1	0	1	1	1	0
1	174118	174118	1	1	1	1	1	1	0	0	0	1	1	0	1	1	0	0	0	1	0	1	1	0	0	0	1	1	1	0	1	0	1	1	0	0	1	0	1	1	1	0	1	1	0	1	1	1	0
1	174746	174746	1	1	1	1	1	1	0	0	0	1	1	0	1	1	0	0	0	1	0	1	1	0	0	0	1	1	1	0	1	0	1	1	0	0	1	0	1	1	1	0	1	1	0	1	1	1	0
1	175281	175281	1	1	1	1	1	1	0	0	0	1	1	0	1	1	0	0	0	1	0	1	1	0	0	0	1	1	1	0	1	0	1	1	0	0	1	0	1	1	1	0	1	1	0	1	1	1	0
1	175523	175523	1	1	1	1	1	1	0	0	0	1	1	0	1	1	0	0	0	1	0	1	0	0	0	0	1	1	1	0	1	0	1	1	0	0	1	0	1	1	1	0	1	1	0	1	1	1	0
1	176230	176230	1	1	1	1	1	1	0	0	0	1	1	0	1	1	0	0	0	1	0	1	0	0	0	0	1	1	1	0	1	0	1	1	0	0	1	0	1	1	1	0	1	1	0	1	1	1	0
1	176650	176650	1	1	1	1	1	1	0	0	0	1	1	0	1	1	0	0	0	1	0	1	0	0	0	0	1	1	1	0	1	0	1	1	0	0	1	0	1	1	1	0	1	1	0	1	1	1	0
1	176694	176694	1	1	1	1	1	1	0	0	0	1	1	0	1	1	0	0	0	1	0	1	0	0	0	0	1	1	1	0	1	0	1	1	0	0	1	0	1	1	1	0	1	1	0	1	1	1	0
1	176847	176847	1	1	1	1	1	1	0	0	0	1	1	0	1	1	0	0	0	1	0	1	0	0	0	0	1	1	1	0	1	1	1	1	0	0	1	0	1	1	1	0	1	1	0	1	1	1	0
1	177285	177285	1	1	1	1	1	1	0	0	0	1	1	0	1	1	0	0	0	1	0	1	0	0	0	0	1	1	1	0	1	1	1	1	0	0	1	0	1	1	1	0	1	1	0	1	1	1	0
1	177667	177667	1	1	1	1	1	1	0	0	0	1	1	0	1	1	0	0	0	1	0	1	0	0	0	0	1	1	1	0	1	1	1	1	0	0	1	0	1	1	1	0	1	1	0	1	1	1	0
1	178191	178191	1	1	1	1	1	1	0	0	0	1	1	0	1	1	0	0	0	1	0	1	0	0	0	0	1	1	1	0	1	1	1	1	0	0	1	0	1	1	1	0	1	1	0	1	1	1	0
1	178602	178602	1	1	1	1	1	1	0	0	0	1	1	0	1	1	0	0	0	1	0	1	0	0	0	0	1	1	1	0	0	1	1	1	0	0	1	0	1	1	1	0	1	1	0	1	1	1	0
1	178802	178802	1	1	1	1	1	1	0	0	0	1	1	0	1	1	0	0	0	1	0	1	0	0	0	0	1	1	1	0	0	1	1	1	0	0	1	0	1	1	1	0	1	1	0	1	1	1	0
1	178875	178875	1	1	1	1	1	1	0	0	0	1	1	0	1	1	0	0	0	1	0	1	0	0	0	0	1	1	1	0	0	1	1	1	0	0	1	0	1	1	1	0	1	1	0	1	1	1	0
1	178989	178989	1	1	1	1	1	1	0	0	0	1	1	0	1	1	0	0	0	1	0	1	0	0	0	0	1	1	1	0	0	1	1	1	0	0	1	0	1	1	1	0	1	1	0	1	1	1	0
1	179397	179397	1	1	1	1	1	1	0	0	0	1	1	0	1	1	0	0	0	1	0	1	0	0	0	0	1	1	1	0	0	1	1	1	0	0	1	0	1	1	1	0	1	1	0	1	1	1	0
1	179578	179578	1	1	1	1	1	1	0	0	0	1	1	0	1	1	0	0	0	1	0	1	0	0	0	0	1	1	1	0	0	1	1	1	0	0	1	0	1	1	1	0	1	1	0	1	1	1	0
1	179942	179942	1	1	1	1	1	1	0	0	0	1	1	0	1	1	0	0	0	1	0	1	0	0	0	0	1	1	1	0	0	1	1	1	0	0	1	0	1	1	1	0	1	1	0	1	1	1	0
1	180103	180103	1	1	1	1	1	1	0	0	0	1	1	0	1	1	0	0	0	1	0	1	0	0	0	0	1	1	1	0	0	1	1	1	0	0	1	0	1	1	1	0	1	1	0	1	1	1	0
1	180646	180646	1	1	1	1	1	1	0	0	0	1	1	0	1	1	0	0	0	1	0	1	0	0	0	0	1	1	1	0	0	1	1	1	0	0	1	0	1	1	1	0	1	1	0	1	1	1	0
1	181589	181589	1	1	1	1	1	1	0	0	0	1	1	0	1	1	0	0	0	1	0	1	0	0	0	0	1	1	1	0	0	1	1	1	0	0	1	1	1	1	1	0	1	1	0	1	1	1	0
1	181752	181752	1	1	1	1	1	1	0	0	0	1	1	0	1	1	0	0	0	1	0	1	0	0	0	0	1	1	1	0	0	1	1	1	0	0	1	1	1	1	1	0	1	1	0	1	1	1	0
1	182045	182045	1	1	1	1	1	1	0	0	0	1	1	0	1	1	0	0	0	1	0	1	0	0	0	0	1	1	1	0	0	1	1	1	0	0	1	1	1	1	1	0	1	1	0	1	1	1	0
1	182093	182093	1	1	1	1	1	1	0	0	0	1	1	0	1	1	0	0	0	1	0	1	0	0	0	0	1	1	1	0	0	1	1	1	0	0	1	1	1	1	1	0	1	1	0	1	1	1	0
1	182141	182141	1	1	0	1	1	1	0	0	0	1	1	0	1	1	0	0	0	1	0	1	0	0	0	0	1	1	1	0	0	1	1	1	0	0	1	1	1	1	1	0	1	1	0	1	1	1	0
1	182201	182201	1	1	0	1	1	1	0	0	0	1	1	0	1	1	0	0	0	1	0	1	0	0	0	0	1	1	1	0	0	1	1	1	0	0	1	1	1	1	1	0	1	1	0	1	1	1	0
1	182259	182259	1	1	0	1	1	1	0	0	0	1	1	0	1	1	0	0	0	1	0	1	0	0	0	0	1	1	1	0	0	1	1	1	0	0	1	1	1	1	1	0	1	1	0	1	1	1	0
1	182447	182447	1	1	0	1	1	1	0	0	0	1	1	0	1	1	0	0	0	1	0	1	0	0	0	0	1	1	1	0	0	1	1	1	0	0	1	1	1	1	0	0	1	1	0	1	1	1	0
1	182496	182496	1	1	0	1	1	1	0	0	0	1	1	0	1	1	0	0	0	1	0	1	0	0	0	0	1	1	1	0	0	1	1	1	0	0	1	1	1	1	0	0	1	1	0	1	1	1	0
1	183100	183100	1	1	0	1	1	1	0	0	0	1	1	0	1	1	0	0	0	1	0	1	0	0	0	0	1	1	1	0	0	1	1	1	0	0	1	1	1	1	0	0	1	1	0	1	1	1	0
1	183331	183331	1	1	0	1	1	1	0	0	0	1	1	0	1	1	0	0	0	1	0	1	0	0	0	0	1	1	1	0	0	1	1	1	0	0	1	1	1	1	0	0	1	1	0	1	1	1	0
1	183545	183545	1	1	0	1	1	1	0	0	0	1	1	0	1	1	0	0	0	1	0	1	0	0	0	0	1	1	1	0	0	1	1	1	0	0	1	1	1	1	0	0	1	1	0	1	1	1	0
1	183650	183650	1	1	0	1	1	1	0	0	0	1	1	0	1	1	0	0	0	1	0	1	0	0	0	0	1	1	1	0	0	1	1	1	0	0	1	1	1	1	0	0	1	1	0	1	1	1	0
1	183802	183802	1	1	0	1	1	1	0	0	0	1	1	0	1	1	0	0	0	1	0	1	0	0	0	0	1	1	1	0	0	1	1	1	0	0	1	1	1	1	0	0	1	1	0	1	1	1	0
1	183881	183881	1	1	0	1	1	1	0	0	0	1	1	0	1	1	0	0	0	1	0	1	0	0	0	0	1	1	1	0	0	1	1	1	0	0	1	1	1	1	0	0	1	1	0	1	1	1	0
1	184083	184083	1	1	0	1	1	1	0	0	0	1	1	0	1	1	0	0	0	1	0	1	0	0	0	0	1	1	1	0	0	1	1	1	0	0	1	1	1	1	0	0	1	1	0	1	1	1	0
1	184235	184235	1	1	0	1	1	1	0	0	0	1	1	0	1	1	0	0	0	1	0	1	0	0	0	0	1	1	1	0	0	1	1	1	0	0	1	1	1	1	0	0	1	1	0	1	1	1	0
1	184857	184857	1	1	0	1	1	1	0	0	0	1	1	0	1	1	0	0	0	1	0	1	0	0	0	0	1	1	1	0	0	1	1	1	0	0	1	1	1	1	0	0	1	1	0	1	1	1	0
1	184890	184890	1	1	0	1	1	1	0	0	0	1	1	0	1	1	0	0	0	1	0	1	0	0	0	0	1	1	1	0	0	1	1	1	0	0	1	1	1	1	0	0	1	1	0	1	1	1	0
1	184921	184921	1	1	0	1	1	1	0	0	0	1	1	0	1	1	0	0	0	1	0	1	0	0	0	0	1	1	1	0	0	1	1	1	0	0	1	1	1	1	0	0	1	1	0	1	1	1	0
1	185303	185303	1	1	0	1	1	1	0	0	0	1	1	0	1	1	0	0	0	1	0	1	0	0	0	0	1	1	1	0	0	1	1	1	0	0	1	1	1	1	0	0	1	1	0	1	1	1	0
1	185438	185438	1	1	0	1	1	1	0	0	0	1	1	0	1	1	0	0	0	1	0	1	0	0	0	0	1	1	1	0	0	1	1	1	0	0	1	1	1	1	0	0	1	1	0	1	1	1	0
1	185503	185503	1	1	0	1	1	1	0	0	0	1	1	0	1	1	0	0	0	1	0	1	0	0	0	0	1	1	1	0	0	1	1	1	0	0	1	1	1	1	0	0	1	1	0	1	1	1	0
1	185705	185705	1	1	0	1	1	1	0	0	0	1	1	0	1	1	0	0	0	1	0	1	0	0	0	0	1	1	1	0	0	1	1	1	0	0	1	1	1	1	0	0	1	1	0	1	1	1	0
1	185749	185749	1	1	0	1	1	1	0	0	0	1	1	0	1	1	0	0	0	1	0	1	0	0	0	0	1	1	1	0	0	1	1	1	0	0	1	1	1	1	0	0	1	1	0	1	1	1	0
1	185916	185916	1	1	0	1	1	1	0	0	0	1	1	0	1	1	0	0	0	1	0	1	0	0	0	0	1	1	1	0	0	1	1	1	0	0	1	1	1	1	0	0	1	1	0	1	1	1	0
1	186055	186055	1	1	0	1	1	1	0	0	0	1	1	0	1	1	0	0	0	1	0	1	0	0	0	0	1	1	1	0	0	1	1	1	0	0	1	1	1	1	0	0	1	1	0	1	1	1	0
1	186440	186440	1	1	0	1	1	1	0	0	0	1	1	0	1	1	0	0	0	1	0	1	0	0	0	0	1	1	1	0	0	1	1	1	0	0	1	1	1	1	0	0	1	1	0	1	1	1	0
1	187062	187062	1	1	0	1	1	1	0	0	0	1	1	0	1	1	0	0	0	1	0	1	0	0	0	0	1	1	1	0	0	1	1	1	0	0	1	1	1	1	0	0	1	1	0	1	1	1	0
1	187280	187280	1	1	0	1	1	1	0	0	0	1	1	0	1	1	0	0	0	1	0	1	0	0	0	0	1	1	1	0	0	1	1	1	0	0	1	1	1	1	0	0	1	1	0	1	1	1	0
1	187411	187411	1	1	0	1	1	1	0	0	0	1	1	0	1	1	0	0	0	1	0	1	0	0	0	0	1	1	1	0	0	1	1	1	0	0	1	1	1	1	0	0	1	1	0	1	1	1	0
1	187515	187515	1	1	0	1	1	1	0	0	0	1	1	0	1	1	0	0	0	1	0	1	0	0	0	0	1	1	1	0	0	1	1	1	0	0	1	1	1	1	0	0	1	1	0	1	1	1	0
1	187795	187795	1	1	0	1	1	1	0	0	0	1	1	0	1	1	0	0	0	1	0	1	0	0	0	0	1	1	1	0	0	1	1	1	0	0	1	1	1	1	0	0	1	1	0	1	1	1	0
1	188057	188057	1	1	0	1	1	1	0	0	0	1	1	0	1	1	0	0	0	1	0	1	0	0	0	0	1	1	1	0	0	1	1	1	0	0	1	1	1	1	0	0	1	1	0	1	1	1	0
1	188151	188151	1	1	0	1	1	1	0	0	0	1	1	0	1	1	0	0	0	1	0	1	0	0	0	0	1	1	1	0	0	1	1	1	0	0	1	1	1	1	0	0	1	1	0	1	1	1	0
1	188347	188347	1	1	0	1	1	1	0	0	0	1	1	0	1	1	0	0	0	1	0	1	0	0	0	0	1	1	1	0	0	1	1	1	0	0	1	1	1	1	0	0	1	1	0	1	1	1	0
1	188386	188386	1	1	0	1	1	1	0	0	0	1	1	0	1	1	0	0	0	1	0	1	0	0	0	0	1	1	1	0	0	1	1	1	0	0	1	1	1	1	0	0	1	1	0	1	1	1	0
1	188823	188823	1	1	0	1	1	1	0	0	0	1	1	0	1	1	0	0	0	1	0	1	0	0	0	0	1	1	1	0	0	1	1	1	0	0	1	1	1	1	0	0	1	1	0	1	1	1	0
1	189066	189066	1	1	0	1	1	1	0	0	0	1	1	0	1	1	0	0	0	1	0	1	0	0	0	0	1	1	1	0	0	1	1	1	0	0	1	1	1	1	0	0	1	1	0	1	1	1	0
1	189123	189123	1	1	0	1	1	1	0	0	0	1	1	0	1	1	0	0	0	1	0	1	0	0	0	0	1	1	1	0	0	1	1	1	0	0	1	1	1	1	0	0	1	1	0	1	1	1	0
1	189876	189876	1	1	0	1	1	1	0	0	0	1	1	0	1	1	0	0	0	1	0	1	0	0	0	0	1	1	1	0	0	1	1	1	0	0	1	1	1	1	0	0	1	1	0	1	1	1	0
1	190025	190025	1	0	0	1	1	1	0	0	0	1	1	0	1	1	0	0	0	1	0	1	0	0	0	0	1	1	1	0	0	1	1	1	0	0	1	1	1	1	0	0	1	1	0	1	1	1	0
1	190132	190132	1	0	0	1	1	1	0	0	0	1	1	0	1	1	0	0	0	1	0	1	0	0	0	0	1	1	1	0	0	1	1	1	0	0	1	1	1	1	0	0	1	1	0	1	1	1	0
1	190169	190169	1	0	0	1	1	1	0	0	0	1	1	0	1	1	0	0	0	1	0	1	0	0	0	0	1	1	1	0	0	1	1	1	0	0	1	1	1	1	0	0	1	1	0	1	1	1	0
1	190933	190933	1	0	0	1	1	1	0	0	0	1	1	1	1	1	0	0	0	1	0	1	0	0	1	0	1	1	1	0	0	1	1	1	0	0	1	1	1	1	0	0	1	1	0	1	1	1	0
1	191617	191617	1	0	0	1	1	1	0	0	0	1	1	1	1	1	0	0	0	1	0	1	0	0	1	0	1	1	1	0	0	1	1	1	0	0	0	1	1	1	0	0	1	1	0	1	1	1	0
1	192073	192073	1	0	0	1	1	1	0	0	0	1	1	1	1	1	0	0	0	1	0	1	0	0	1	0	1	1	1	0	0	1	1	1	0	0	0	1	1	1	0	0	1	1	0	1	1	1	0
1	192618	192618	1	0	0	1	1	1	0	0	0	1	1	1	1	1	0	0	0	1	0	1	0	0	1	0	1	1	1	0	0	1	1	1	0	0	0	1	1	1	0	0	1	1	0	1	1	1	0
1	192693	192693	1	0	0	1	1	1	0	0	0	1	1	1	1	1	0	0	0	1	0	1	0	0	1	0	1	1	1	0	0	1	1	1	0	0	0	1	1	1	0	0	1	1	0	1	1	1	0
1	192795	192795	1	0	0	1	1	1	0	0	0	1	1	1	1	1	0	0	0	1	0	1	0	0	1	0	1	1	1	0	0	1	1	1	0	0	0	1	1	1	0	0	1	1	0	1	1	1	0
1	192954	192954	1	0	0	1	1	1	0	0	0	1	1	1	1	1	0	0	0	1	0	1	0	0	1	0	1	1	1	0	0	1	1	1	0	0	0	1	1	1	0	0	1	1	0	1	1	1	0
1	193260	193260	1	0	0	1	1	1	0	0	0	1	1	1	1	1	0	0	0	1	0	1	0	0	1	0	1	1	1	0	0	1	1	1	0	0	0	1	1	1	0	0	1	1	0	1	1	1	0
1	193452	193452	1	0	0	1	1	1	0	0	0	1	1	1	1	1	0	0	0	1	0	1	0	0	1	0	1	1	1	0	0	1	1	1	0	0	0	1	1	1	0	0	1	1	0	1	1	1	0
1	194101	194101	1	0	0	1	1	1	0	0	0	1	1	1	1	1	0	0	0	1	0	1	0	0	1	0	1	1	1	0	0	1	1	1	0	0	0	1	1	1	0	0	1	1	1	1	1	1	0
1	194166	194166	1	0	0	1	1	1	0	0	0	1	1	1	1	1	0	0	0	1	0	1	0	0	1	0	1	1	1	0	0	1	1	1	0	0	0	1	1	1	0	0	1	1	1	1	1	1	0
1	194626	194626	1	0	0	1	1	1	0	0	0	1	1	1	1	1	0	0	0	1	0	1	0	0	1	0	1	1	1	0	0	1	1	1	0	0	0	1	1	1	0	0	1	1	1	1	1	1	0
1	194700	194700	1	0	0	1	1	1	0	0	0	1	1	1	1	1	0	0	0	1	0	1	0	0	1	0	1	1	1	0	0	1	1	1	0	0	0	1	1	1	0	0	1	1	1	1	1	1	0
1	194867	194867	1	0	0	1	1	1	0	0	0	1	1	1	1	1	0	0	0	1	0	1	0	0	1	0	1	1	1	0	0	1	1	1	0	0	0	1	1	1	0	0	1	1	1	1	1	1	0
1	195459	195459	1	0	0	1	1	1	0	0	0	1	1	1	1	1	0	0	0	1	0	1	0	1	1	0	1	1	1	0	0	1	1	1	0	0	0	1	1	1	0	0	1	1	1	1	1	1	0
1	195677	195677	1	0	0	1	1	1	0	0	0	1	1	1	1	1	0	0	0	1	0	1	0	1	1	0	1	1	1	0	0	1	1	1	0	0	0	1	1	1	0	0	1	1	1	1	1	1	0
1	195872	195872	1	0	0	1	1	1	0	0	0	1	1	1	1	1	0	0	0	1	0	1	0	1	1	0	1	1	1	0	0	1	1	1	0	0	0	1	1	1	0	0	1	1	1	1	1	1	0
1	195910	195910	1	0	0	1	1	1	0	0	0	1	1	1	1	1	0	0	0	1	0	1	0	1	1	0	1	1	1	0	0	1	1	1	0	0	0	1	1	1	0	0	1	1	1	1	1	1	0
1	196198	196198	1	0	0	1	1	1	0	0	0	1	1	1	1	1	0	0	0	1	0	1	0	1	1	0	1	1	1	0	0	1	1	1	0	0	0	1	1	1	0	0	1	1	1	1	1	1	0
1	197120	197120	1	0	0	1	1	1	0	0	0	1	1	1	1	1	0	0	0	1	0	1	0	1	1	0	1	1	1	0	0	1	1	1	0	0	0	1	1	1	0	0	1	1	1	1	1	1	0
1	197325	197325	1	0	0	1	1	1	0	0	0	1	1	1	1	1	0	0	0	1	0	1	0	1	1	0	1	1	1	0	0	1	1	1	0	0	0	1	1	1	0	0	1	1	1	1	1	1	0
1	197392	197392	1	0	0	1	1	1	0	0	0	1	1	1	1	1	0	0	0	1	0	1	0	1	1	0	1	1	1	0	0	1	1	1	0	0	0	1	1	1	0	0	1	1	1	1	1	1	0
1	197459	197459	1	0	0	1	1	1	0	0	0	1	1	1	1	1	0	0	0	1	0	1	0	1	1	0	1	0	1	0	0	1	1	1	0	0	0	1	1	1	0	0	1	1	1	1	1	1	0
1	197758	197758	1	0	0	1	1	1	0	0	0	1	1	1	1	1	0	0	0	1	0	1	0	1	1	0	1	0	1	0	0	1	1	1	0	0	0	1	1	1	0	0	1	1	1	1	1	1	0
1	198398	198398	1	0	0	1	1	1	0	0	0	1	1	1	1	1	0	0	0	1	0	1	0	1	1	0	1	NA	1	0	0	1	1	1	0	0	0	1	1	1	0	0	1	1	1	1	1	1	0
1	198448	198448	1	0	0	1	1	1	0	0	0	1	1	1	1	1	0	0	0	1	0	1	0	1	1	0	1	1	1	0	0	1	1	1	0	0	0	1	1	1	0	0	1	1	1	1	1	1	0
1	198490	198490	1	0	0	1	1	1	0	0	0	1	1	1	1	1	0	0	0	1	0	1	0	1	1	0	1	1	1	0	0	1	1	1	0	0	0	1	1	1	0	0	1	1	1	1	1	1	0
1	199811	199811	1	0	0	1	1	1	0	0	0	1	1	1	1	1	0	0	0	1	0	1	0	1	1	0	1	1	1	0	0	1	1	1	0	0	0	1	1	1	0	0	1	1	1	1	1	1	0
1	202801	202801	1	0	0	1	1	1	0	0	0	1	1	1	1	1	0	0	0	1	0	1	0	1	1	0	1	1	1	0	0	1	1	1	0	0	0	1	1	1	0	0	1	1	1	1	1	1	0
1	203828	203828	1	0	0	1	1	1	0	0	0	1	1	1	1	1	0	0	0	1	0	1	0	1	1	0	1	1	1	0	0	1	1	1	0	0	0	1	1	1	0	0	1	1	1	1	1	1	0
2	1254	231472	0	1	1	0	0	1	1	0	0	1	1	0	0	1	1	1	0	0	1	0	0	0	1	0	1	0	1	1	0	1	0	1	0	1	0	0	1	0	0	1	1	0	1	1	0	1	1
2	6157	236375	0	1	1	0	0	1	1	0	0	1	1	0	0	1	1	1	0	0	1	0	0	0	1	0	1	0	1	1	0	1	0	1	0	1	0	0	1	0	0	1	1	0	1	1	0	1	1
2	6796	237014	0	1	1	0	0	1	1	0	0	1	1	0	0	1	1	1	0	0	1	0	0	0	1	0	1	0	1	1	0	1	0	1	0	1	0	0	1	0	0	1	1	0	1	1	0	1	1
2	7217	237435	0	1	1	0	0	1	1	0	0	1	1	0	0	1	1	1	0	0	1	0	0	0	1	0	1	0	1	1	0	1	0	1	0	1	0	0	1	0	0	1	1	0	1	1	0	1	1
2	7387	237605	0	1	1	0	0	1	1	0	0	1	1	0	0	1	1	1	0	0	1	0	0	0	1	0	1	0	1	1	0	1	0	1	0	1	0	0	1	0	0	1	1	0	1	1	0	1	1
2	7481	237699	0	1	1	0	0	1	1	0	0	1	1	0	0	1	1	1	0	0	1	0	0	0	1	0	1	0	1	1	0	1	0	1	0	1	0	0	1	0	0	1	1	0	1	1	0	1	1
2	7644	237862	0	1	1	0	0	1	1	0	0	1	1	0	0	1	1	1	0	0	1	0	0	0	1	0	1	0	1	1	0	1	0	1	0	1	0	0	1	0	0	1	1	0	1	1	0	1	1
2	7653	237871	0	1	1	0	0	1	1	0	0	1	1	0	0	1	1	1	0	0	1	0	0	0	1	0	1	0	1	1	0	1	0	1	0	1	0	0	1	0	0	1	1	0	1	1	0	1	1
2	9439	239657	0	1	1	0	0	1	1	0	0	1	1	0	0	1	1	1	0	0	1	0	0	0	1	0	1	0	1	1	0	1	0	1	0	1	0	0	1	0	0	1	1	0	1	1	0	1	1
2	9932	240150	0	1	1	0	0	1	1	0	0	1	1	0	0	1	1	1	0	0	1	0	0	0	1	0	1	0	1	1	0	1	0	1	0	1	0	0	1	0	0	1	1	0	1	1	0	1	1
2	10621	240839	0	1	1	0	0	1	1	0	0	1	1	0	0	1	1	1	0	0	1	0	0	0	1	0	1	0	1	1	0	1	0	1	0	1	0	0	1	0	0	1	1	0	1	1	0	1	1
2	12133	242351	0	1	1	0	0	1	1	0	0	1	1	0	0	1	1	1	0	0	1	0	0	0	1	0	1	0	1	1	0	1	0	1	0	1	0	0	1	0	0	1	1	0	1	1	0	1	1
2	14298	244516	0	1	1	0	0	1	1	0	0	1	1	0	0	1	1	1	0	0	1	0	0	0	1	0	1	0	1	1	0	1	0	1	0	1	0	0	1	0	0	1	1	0	1	1	0	1	1
2	15510	245728	0	1	1	0	0	1	1	0	0	1	1	0	0	1	1	1	0	0	1	0	0	0	1	0	1	0	1	1	0	1	0	1	0	1	0	0	1	0	0	1	1	0	1	1	0	1	1
2	18004	248222	0	1	1	0	0	1	1	0	0	1	1	0	0	1	1	1	0	0	1	0	0	0	1	0	1	0	1	1	0	1	0	1	0	1	0	0	1	0	0	1	1	0	1	1	0	1	1
2	21595	251813	0	1	1	0	0	1	1	0	0	1	1	0	0	1	1	1	0	0	1	0	0	0	1	0	1	0	1	1	0	1	0	1	0	1	0	0	1	0	0	1	1	0	1	1	0	1	1
2	22385	252603	0	1	1	0	0	1	1	0	0	1	1	0	0	1	1	1	0	0	1	0	0	0	1	0	1	0	1	1	0	1	0	1	0	1	0	0	1	0	0	1	1	0	1	1	0	1	1
2	24209	254427	0	1	1	0	0	1	1	0	0	1	1	0	0	1	1	1	0	0	1	0	0	0	1	0	1	0	1	1	0	1	0	1	0	1	0	0	1	0	0	1	1	0	1	1	0	1	1
2	26500	256718	0	1	1	0	0	1	1	0	0	1	1	0	0	1	1	1	0	0	1	0	0	0	1	1	1	0	1	1	0	1	0	1	0	1	0	0	1	0	0	1	1	0	1	1	0	1	1
2	29490	259708	0	1	1	0	0	0	1	0	0	1	1	0	0	1	1	1	0	0	1	0	0	0	1	1	1	0	1	1	0	1	0	1	0	1	0	0	1	0	0	1	1	0	1	1	0	1	1
2	36362	266580	0	1	1	0	0	0	1	0	0	1	1	0	0	1	1	1	0	0	1	0	0	0	1	1	1	0	1	1	0	1	0	1	0	1	0	0	1	0	0	1	1	0	1	1	0	1	1
2	37424	267642	0	1	1	0	0	0	1	0	0	1	1	0	0	1	1	1	0	0	1	0	0	0	1	1	1	0	1	1	0	1	0	1	0	1	0	0	1	0	0	1	1	0	1	1	0	1	1
2	38273	268491	0	1	1	0	0	0	1	0	0	1	1	0	0	1	1	1	0	0	1	0	0	0	1	1	1	0	1	1	0	1	0	1	0	1	0	0	1	0	0	1	1	0	1	1	0	1	1
2	39234	269452	0	1	1	0	0	0	1	0	0	1	1	0	0	1	1	1	0	0	1	0	0	0	1	1	1	0	1	1	0	1	0	1	0	1	0	0	1	0	0	1	1	0	1	1	0	1	1
2	40260	270478	0	1	1	0	0	0	1	0	0	1	1	0	0	1	1	1	0	0	1	0	0	0	1	1	1	0	1	1	0	1	0	1	0	0	0	0	1	0	0	1	1	0	1	1	0	1	1
2	41245	271463	0	1	1	0	0	0	1	0	0	1	1	0	0	1	1	1	0	0	1	0	0	0	1	1	1	0	1	1	0	1	0	1	0	0	0	0	1	0	0	1	1	0	1	1	0	1	1
2	47104	277322	0	1	1	0	0	0	1	0	0	1	0	0	0	1	1	1	0	0	1	0	0	0	1	1	1	0	1	0	1	1	0	1	0	0	0	0	1	0	0	1	1	0	1	1	0	1	1
2	49603	279821	0	1	1	0	0	0	1	0	0	1	0	0	0	1	1	1	0	0	1	0	0	0	1	1	1	0	1	0	1	1	0	1	0	0	0	0	1	1	0	1	1	0	1	1	0	1	1
2	50915	281133	0	1	1	0	0	0	1	0	0	1	0	0	0	1	1	1	0	0	1	0	0	0	1	1	1	0	1	0	1	1	0	1	0	0	0	0	1	1	0	1	1	0	1	1	0	1	1
2	51771	281989	0	1	1	0	0	0	1	0	0	1	0	0	0	1	1	1	0	0	1	0	0	0	1	1	1	0	1	0	1	1	0	1	0	0	0	0	1	1	0	1	1	0	1	1	0	1	1
2	56422	286640	0	1	1	0	0	0	1	0	0	1	0	0	0	1	1	1	0	0	1	0	0	0	1	1	1	0	1	0	1	1	0	1	0	0	0	0	1	1	0	1	1	0	1	1	0	1	1
2	59046	289264	0	1	1	0	0	0	1	0	0	1	0	0	0	NA	1	1	0	0	1	0	0	0	1	1	1	0	1	0	1	1	0	1	0	0	0	0	1	1	0	1	1	0	1	1	0	1	1
2	59164	289382	0	1	1	0	0	0	1	0	0	1	0	0	0	NA	1	1	0	0	1	0	0	0	1	1	1	0	1	0	1	1	0	1	0	0	0	0	1	1	0	1	1	0	1	1	0	1	1
2	59755	289973	0	1	1	0	0	0	1	0	0	1	0	0	0	0	1	1	0	0	1	0	0	0	1	1	1	0	1	0	1	1	0	1	0	0	0	0	1	1	0	1	1	0	1	1	0	1	1
2	63857	294075	0	1	1	0	0	0	1	0	0	1	0	0	0	0	1	1	0	0	1	0	0	0	1	1	1	0	1	0	1	1	0	1	0	0	0	0	1	1	0	1	1	0	1	1	0	1	1
2	67976	298194	0	1	1	0	0	0	1	0	0	1	0	0	0	0	1	1	0	0	1	0	0	0	1	1	1	0	1	0	1	1	0	1	0	0	0	0	1	1	0	1	1	0	1	1	0	1	1
2	68834	299052	0	1	1	0	0	0	1	0	0	1	0	0	0	0	1	1	0	0	1	0	0	0	1	1	1	0	1	0	1	1	0	1	0	0	0	0	1	1	0	1	1	0	1	1	0	1	1
2	69772	299990	0	1	1	0	0	0	1	0	0	1	0	0	0	0	1	1	0	0	1	0	0	0	1	1	1	0	1	0	1	1	0	1	0	0	0	0	1	1	0	1	1	0	1	1	0	1	1
2	71431	301649	0	1	1	0	0	0	0	0	0	1	0	0	0	0	1	1	0	0	1	0	0	0	1	1	1	0	1	0	1	1	0	1	0	0	0	0	1	1	0	1	1	0	1	1	0	1	1
2	72663	302881	1	1	1	0	0	0	0	0	0	1	0	0	0	0	1	1	0	0	1	0	0	0	1	1	1	0	1	0	1	1	0	1	0	0	0	0	1	1	0	1	1	0	1	1	0	1	1
2	73337	303555	1	0	1	0	0	0	0	0	0	1	0	0	0	0	1	1	0	0	1	0	0	0	1	1	1	0	1	0	1	1	0	1	1	0	0	0	1	1	0	1	1	0	1	1	0	1	1
2	73646	303864	1	0	1	0	0	0	0	0	0	1	0	0	0	0	1	1	0	0	1	0	0	0	1	1	1	0	1	0	1	1	0	1	1	0	0	0	1	1	0	1	1	0	1	1	0	1	1
2	73758	303976	1	0	1	0	0	0	0	0	0	1	0	0	0	0	1	1	0	0	1	0	0	0	1	1	1	0	1	0	1	1	0	1	1	0	0	0	1	1	0	1	1	0	1	1	0	1	1
2	74102	304320	1	0	1	0	0	0	0	0	0	1	0	0	0	0	1	1	0	0	1	0	0	0	1	1	1	0	1	0	1	1	0	1	1	0	0	0	1	1	0	1	1	0	1	1	0	1	1
2	74688	304906	1	0	1	0	0	0	0	0	0	1	0	0	0	0	1	1	0	0	1	0	0	0	1	1	1	0	1	0	1	1	0	1	1	0	0	0	1	1	0	1	1	0	1	1	0	1	1
2	74920	305138	1	0	1	0	0	0	0	0	0	1	0	0	0	0	1	1	0	0	1	0	0	0	1	1	1	0	1	0	1	1	0	1	1	0	0	0	1	1	0	1	1	0	1	1	0	1	1
2	75564	305782	1	0	1	0	0	0	0	0	0	1	0	0	0	0	1	1	0	0	1	0	0	0	1	1	1	0	1	0	1	1	0	1	1	0	0	0	1	1	0	1	1	0	1	1	0	1	1
2	76187	306405	1	0	1	0	0	0	0	0	0	1	0	0	0	0	1	1	0	0	1	0	0	0	1	1	1	0	1	0	1	1	0	1	1	0	0	0	1	1	0	1	1	0	1	1	0	1	1
2	76824	307042	1	0	1	0	0	0	0	0	0	1	0	0	0	0	1	1	0	0	1	0	0	0	1	1	1	0	1	0	1	1	0	1	1	0	0	0	1	1	0	1	1	0	1	1	0	1	1
2	77223	307441	1	0	1	0	0	0	0	0	0	0	0	0	0	0	1	1	0	0	1	0	0	0	1	1	1	0	1	0	1	1	0	1	1	0	0	0	1	1	0	1	1	0	1	1	0	1	1
2	80748	310966	1	0	1	0	0	0	0	0	0	0	0	0	0	0	1	1	0	0	1	0	0	0	1	1	1	0	1	0	1	1	0	1	1	0	0	0	1	1	0	1	1	0	1	1	0	1	1
2	81501	311719	1	0	1	0	0	0	0	0	0	0	0	0	0	0	1	1	0	0	1	0	0	0	1	1	1	0	1	0	1	1	0	1	1	0	0	0	1	1	0	1	1	0	1	1	0	1	1
2	83698	313916	1	0	1	0	0	0	0	0	0	0	0	0	0	0	1	1	1	0	1	0	0	0	1	1	1	0	1	0	1	1	0	1	1	0	0	0	1	1	0	1	1	0	1	1	0	1	1
2	84412	314630	1	0	1	0	0	0	0	0	0	0	0	0	0	0	1	1	1	0	1	0	0	0	1	1	1	0	1	0	1	1	0	1	1	0	0	0	1	1	0	1	1	0	1	1	0	1	1
2	87391	317609	1	0	1	0	0	0	0	0	0	0	0	0	0	0	1	1	1	0	1	0	0	0	1	1	1	0	1	0	1	1	0	1	1	0	0	0	1	1	0	1	1	0	1	1	0	1	1
2	87849	318067	1	0	1	0	0	0	0	0	0	0	0	0	0	0	1	1	1	0	1	0	0	0	1	1	1	0	1	0	1	1	0	1	1	0	0	0	1	1	0	1	1	0	1	1	0	1	1
2	89547	319765	1	0	1	0	0	0	0	0	0	0	0	0	0	0	1	1	1	0	1	0	0	0	1	1	1	0	1	0	1	1	0	1	1	0	0	0	1	1	0	1	1	0	1	1	0	1	1
2	93811	324029	1	0	1	0	0	0	0	0	0	0	0	1	0	0	1	1	1	0	1	1	0	0	1	1	1	0	1	0	1	1	0	1	1	0	0	0	1	1	0	1	1	0	1	1	0	1	1
2	93952	324170	1	0	1	0	0	0	0	0	0	0	0	1	0	0	1	1	1	0	1	1	0	0	1	1	1	0	1	0	1	1	0	1	1	0	0	0	1	1	0	1	1	0	1	1	0	1	1
2	102053	332271	1	0	1	0	0	0	0	0	0	0	0	1	0	0	1	1	1	0	1	1	0	0	1	1	1	0	1	0	1	1	0	1	1	0	0	0	1	1	0	1	1	0	1	1	0	1	1
2	103188	333406	1	0	1	0	0	0	0	0	0	0	0	1	0	0	1	1	1	0	1	1	0	0	1	1	1	0	1	0	1	1	0	1	1	0	0	0	1	1	0	1	1	0	1	1	0	1	1
2	107123	337341	1	0	1	0	0	0	0	0	0	0	0	1	0	0	1	1	1	0	1	1	0	0	1	1	1	0	1	0	1	1	0	1	1	0	0	0	1	1	0	1	1	0	1	1	0	1	1
2	108452	338670	1	0	1	0	0	0	0	0	0	0	0	1	0	0	0	1	1	0	1	1	0	0	1	1	1	0	1	0	1	1	0	1	1	0	0	0	1	1	0	1	1	0	1	0	0	1	1
2	108764	338982	1	0	1	0	0	0	0	0	0	0	0	1	0	0	0	1	1	0	1	1	0	0	1	1	1	0	1	0	1	1	0	1	1	0	0	0	1	1	0	1	1	0	1	0	0	1	1
2	109094	339312	1	0	1	1	0	0	0	0	0	0	0	1	0	0	0	1	1	0	1	1	0	0	1	1	1	0	1	0	1	1	0	1	1	0	0	0	1	1	0	1	1	0	1	0	0	1	1
2	109165	339383	1	0	1	1	0	0	0	0	0	0	0	1	0	0	0	1	1	0	1	1	0	0	1	1	1	0	1	0	1	1	0	1	1	0	0	0	1	1	0	1	1	0	1	0	0	1	1
2	112335	342553	1	0	1	1	0	0	0	0	0	0	0	1	0	0	0	1	1	0	1	1	0	0	1	1	1	0	1	0	1	1	0	1	1	1	0	0	1	1	0	1	1	0	1	0	0	1	1
2	114766	344984	1	0	1	1	0	0	0	0	0	0	0	1	0	0	0	1	1	0	1	1	0	0	1	1	1	0	1	0	1	1	0	1	1	1	0	0	1	1	0	1	1	0	1	0	0	1	1
2	115270	345488	1	0	1	1	0	0	0	0	0	0	0	1	0	0	0	1	1	0	1	1	0	0	1	1	1	0	1	0	1	1	0	1	1	1	0	0	1	1	0	1	1	0	1	0	0	1	1
2	115774	345992	1	0	1	1	0	0	0	0	0	0	0	1	0	0	0	1	1	0	1	1	0	0	1	1	1	0	1	0	1	1	0	1	1	1	0	0	1	1	0	1	1	0	1	0	0	1	1
2	116024	346242	1	0	1	1	0	0	0	0	0	0	0	1	0	0	0	1	1	0	1	1	0	0	1	1	1	0	1	0	1	1	0	1	1	1	0	0	1	1	0	1	1	0	1	0	0	1	1
2	116518	346736	1	0	1	1	0	0	0	0	0	0	0	1	0	0	0	1	1	0	1	1	0	0	1	1	1	0	1	0	1	1	0	1	1	1	0	0	1	1	0	1	1	0	1	0	0	1	1
2	117595	347813	1	0	1	1	0	0	0	0	0	0	0	1	0	0	0	1	1	0	1	1	0	0	1	1	1	0	1	0	1	1	0	1	1	1	0	0	1	1	0	1	1	0	1	0	0	1	1
2	117972	348190	1	0	1	1	0	0	0	0	0	0	0	1	0	0	0	1	1	0	1	1	0	0	1	1	1	0	1	0	1	1	0	1	1	1	0	0	1	1	0	1	1	0	1	0	0	1	1
2	118818	349036	1	0	1	1	0	0	0	0	0	0	0	1	0	0	0	1	1	0	1	1	0	0	1	1	1	0	1	0	1	1	0	1	1	1	0	0	1	1	0	1	1	0	1	0	0	1	1
2	118921	349139	1	0	1	1	0	0	0	0	0	0	0	1	0	0	0	1	1	0	1	1	0	0	1	1	1	0	1	0	1	1	0	1	1	1	0	0	1	1	0	1	1	0	1	0	0	1	1
2	119499	349717	1	0	1	1	0	0	0	0	0	0	0	1	0	0	0	1	1	0	1	1	0	0	1	1	1	0	1	0	1	1	0	1	1	1	0	0	1	1	0	1	1	0	1	0	0	1	1
2	119739	349957	1	0	1	1	0	0	0	0	0	0	0	1	0	0	0	1	1	0	1	1	0	0	1	1	1	0	1	0	1	1	0	1	1	1	0	0	1	1	0	1	1	0	1	0	0	1	1
2	120090	350308	1	0	1	1	0	0	0	0	0	0	0	1	0	0	0	1	1	0	1	1	0	0	1	1	1	0	1	0	1	1	0	1	1	1	0	0	1	1	0	1	1	0	1	0	0	1	1
2	123008	353226	1	0	1	1	0	0	0	0	0	0	0	1	0	0	0	1	1	0	1	1	0	0	1	1	1	0	1	0	1	1	0	1	1	1	0	0	1	1	0	1	1	0	1	0	0	1	1
2	123311	353529	1	0	1	1	0	0	0	0	0	0	0	1	0	0	0	1	1	0	1	1	0	0	1	1	1	0	1	0	1	1	0	1	1	1	0	0	1	1	0	1	1	0	1	0	0	1	1
2	123764	353982	1	0	1	1	0	0	0	0	0	0	0	1	0	0	0	1	1	0	1	1	0	0	1	1	1	0	1	0	1	1	0	1	1	1	0	0	1	1	0	1	1	0	1	0	0	1	1
2	124174	354392	1	0	1	1	0	0	0	0	0	0	0	1	0	0	0	1	1	0	1	1	0	0	1	1	1	0	1	0	1	1	0	1	1	1	0	0	1	1	0	1	1	0	1	0	0	1	1
2	124286	354504	1	0	1	1	0	0	0	0	0	0	0	1	0	0	0	1	1	0	1	1	0	0	1	1	1	0	1	0	1	1	0	1	1	1	0	0	1	1	0	1	1	0	1	0	0	1	1
2	125552	355770	1	0	1	1	0	0	0	0	0	0	0	1	0	0	0	1	1	0	1	1	0	0	1	1	1	0	1	0	1	1	0	0	1	1	0	0	1	1	0	1	1	0	1	0	0	1	1
2	126130	356348	1	0	1	1	0	0	0	0	0	0	0	1	0	0	0	1	1	0	1	1	0	0	1	1	1	0	1	0	1	1	0	0	1	1	0	0	1	1	0	1	1	0	1	0	0	1	1
2	126692	356910	1	0	1	1	0	0	0	0	0	0	0	1	0	0	0	1	1	0	1	1	0	0	1	1	1	0	1	0	1	1	0	0	1	1	0	0	1	1	0	1	1	0	1	0	0	1	1
2	127964	358182	1	0	1	1	0	0	0	0	0	0	0	1	0	0	0	1	1	0	1	1	0	0	1	1	1	0	1	0	1	1	0	0	1	1	0	0	1	1	0	1	1	0	1	0	0	1	1
2	129254	359472	1	0	1	1	0	0	0	0	0	0	0	1	0	0	0	1	1	0	1	1	0	0	1	1	1	0	1	0	1	1	0	0	1	1	0	0	1	1	0	1	1	0	1	0	0	1	1
2	130769	360987	1	0	1	1	0	0	0	0	0	0	0	1	0	0	0	1	1	0	1	1	0	0	1	1	1	0	1	0	1	1	0	0	1	1	0	0	1	1	0	1	1	0	1	0	0	1	1
2	130976	361194	1	0	1	1	0	0	0	0	0	0	0	1	0	0	0	1	1	0	1	1	0	0	1	1	1	0	1	0	1	1	0	0	1	1	0	0	1	1	0	1	1	0	1	0	0	1	1
2	131705	361923	1	0	1	1	0	0	0	0	0	0	0	1	0	0	0	1	1	0	1	1	0	0	1	1	1	0	1	0	1	1	0	0	1	1	0	0	1	1	0	1	1	0	1	0	0	1	1
2	133595	363813	1	0	1	1	0	0	0	0	0	0	0	1	0	0	0	1	1	0	1	1	0	0	1	1	1	0	1	0	1	1	0	0	1	1	0	0	1	1	0	1	1	0	1	0	0	1	1
2	133742	363960	1	0	1	1	0	0	0	0	0	0	0	1	0	0	0	1	1	0	1	1	0	0	1	1	1	0	1	0	1	1	0	0	1	1	0	0	1	1	0	1	1	0	1	0	0	1	1
2	133779	363997	1	0	1	1	0	0	0	0	0	0	0	1	0	0	0	1	1	0	1	1	0	0	1	1	1	0	1	0	1	1	0	0	1	1	0	0	1	1	0	1	1	0	1	0	0	1	1
2	134090	364308	1	0	1	1	0	0	0	0	0	0	0	1	0	0	0	1	1	0	1	1	0	0	1	1	1	0	1	0	1	1	0	0	1	1	0	0	1	1	0	1	1	0	1	0	0	1	1
2	135183	365401	1	0	1	1	0	0	0	0	0	0	0	1	0	0	0	1	1	0	1	1	0	0	1	1	1	0	1	0	1	1	0	0	1	1	0	0	1	1	0	1	1	0	1	0	0	1	1
2	135214	365432	1	0	1	1	0	0	0	0	0	0	0	1	0	0	0	1	1	0	1	1	0	0	1	1	1	0	1	0	1	1	0	0	1	1	0	0	1	1	0	1	1	0	1	0	0	1	1
2	135630	365848	1	0	1	1	0	0	0	0	0	0	0	1	0	0	0	1	1	0	1	1	0	0	1	1	1	0	1	0	1	1	0	0	1	1	0	0	1	1	0	1	1	0	1	0	0	1	1
2	136582	366800	1	0	1	1	0	0	0	0	0	0	0	1	0	0	0	1	1	0	1	1	0	0	1	1	1	0	1	0	1	1	0	0	1	1	0	0	1	1	0	1	1	0	1	0	0	1	1
2	137272	367490	1	0	1	1	0	0	0	0	0	0	0	1	0	0	0	1	1	0	1	1	0	0	1	1	1	0	1	0	1	1	0	0	1	1	0	0	1	1	0	1	1	0	1	0	0	1	1
2	138529	368747	1	0	1	1	0	0	0	0	0	0	0	1	0	0	0	1	1	0	1	1	0	0	1	1	1	0	1	0	1	1	0	0	1	1	0	0	1	1	0	1	1	0	1	0	0	1	1
2	139079	369297	1	0	1	1	0	0	0	0	0	0	0	1	0	0	0	1	1	0	1	1	0	0	1	1	1	0	1	0	1	1	0	0	1	1	0	0	1	1	0	1	1	0	1	0	0	1	1
2	139728	369946	1	0	1	1	0	0	0	0	0	0	0	1	0	0	0	1	1	0	1	1	0	0	1	1	1	0	1	0	1	1	0	0	1	1	0	0	1	1	0	1	1	0	1	0	0	1	1
2	140021	370239	1	0	1	1	0	0	0	0	0	0	0	1	0	0	0	1	1	0	1	1	0	0	1	1	1	0	1	0	1	1	0	0	1	1	0	0	1	1	0	1	1	0	1	0	0	1	1
2	140383	370601	1	0	1	1	0	0	0	0	0	0	0	1	0	0	0	1	1	0	1	1	0	0	1	1	1	0	1	0	1	1	0	0	1	1	0	0	1	1	0	1	1	0	1	0	0	1	1
2	141175	371393	1	0	1	1	0	0	0	0	0	0	0	1	0	0	0	1	1	0	1	1	0	0	1	1	1	0	1	0	1	1	0	0	1	1	0	0	1	1	0	1	1	0	1	0	0	1	1
2	141553	371771	1	0	1	1	0	0	0	0	0	0	0	1	0	0	0	1	1	0	1	1	0	0	1	1	1	0	1	0	1	1	0	0	1	1	0	0	1	1	0	1	1	0	1	0	0	1	1
2	141987	372205	1	0	1	1	0	0	0	0	0	0	0	1	0	0	0	1	1	0	1	1	0	0	1	1	1	0	1	0	1	1	0	0	1	1	0	0	1	1	0	1	1	0	1	0	0	1	1
2	142133	372351	1	0	1	1	0	0	0	0	0	0	0	1	0	0	0	1	1	0	1	1	0	0	1	1	1	0	1	0	1	1	0	0	1	1	0	0	1	1	0	1	1	0	1	0	0	1	1
2	142625	372843	1	0	1	1	0	0	0	0	0	0	0	1	0	0	0	1	1	0	1	1	0	0	1	1	1	0	1	0	1	1	0	0	1	1	0	0	1	1	0	1	1	0	1	0	0	1	1
2	142804	373022	1	0	1	1	0	0	0	0	0	0	0	1	0	0	0	1	1	0	1	1	0	0	1	1	1	0	1	0	1	1	0	0	1	1	0	0	1	1	0	1	1	0	1	0	0	1	1
2	143298	373516	1	0	1	1	0	0	0	0	0	0	0	1	0	0	0	1	1	0	1	1	0	0	1	1	1	0	1	0	1	1	0	0	1	1	0	0	1	1	0	1	1	0	1	0	0	1	1
2	143327	373545	1	0	1	1	0	0	0	0	0	0	0	1	0	0	0	1	1	0	1	1	0	0	1	1	1	0	1	0	1	1	0	0	1	1	0	0	1	1	0	1	1	0	1	0	0	1	1
2	144151	374369	1	0	1	1	0	0	0	0	0	0	0	1	0	0	0	1	1	0	1	1	0	0	1	1	1	0	1	0	1	1	0	0	1	1	0	0	1	1	0	1	1	0	1	0	0	1	1
2	144820	375038	1	0	1	1	0	0	0	0	0	0	0	1	0	0	0	1	1	0	1	1	0	0	1	1	1	0	1	0	1	1	0	0	1	1	0	0	1	1	0	1	1	0	1	0	0	1	1
2	144853	375071	1	0	1	1	0	0	0	0	0	0	0	1	0	0	0	1	1	0	1	1	0	0	1	1	1	0	1	0	1	1	0	0	1	1	0	0	1	1	0	1	1	0	1	0	0	1	1
2	144991	375209	1	0	1	1	0	0	0	0	0	0	0	1	0	0	0	1	1	0	1	1	0	0	1	1	1	0	1	0	1	1	0	0	1	1	0	0	1	1	0	1	1	0	1	0	0	1	1
2	145108	375326	1	0	1	1	0	0	0	0	0	0	0	1	0	0	0	1	1	0	1	1	0	0	1	1	1	0	1	0	1	1	0	0	1	1	0	0	1	1	0	1	1	0	1	0	0	1	1
2	145474	375692	1	0	1	1	0	0	0	0	0	0	0	1	0	0	0	1	1	0	1	1	0	0	1	1	1	0	1	0	1	1	0	0	1	1	0	0	1	1	0	1	1	0	1	0	0	1	1
2	146099	376317	1	0	1	1	0	0	0	0	0	0	0	1	0	0	0	1	1	0	1	1	0	0	1	1	1	0	1	0	1	1	0	0	1	1	0	0	1	1	0	1	1	0	1	0	0	1	1
2	146113	376331	1	0	1	1	0	0	0	0	0	0	0	1	0	0	0	1	1	0	1	1	0	0	1	1	1	0	1	0	1	1	0	0	1	1	0	0	1	1	0	1	1	0	1	0	0	1	1
2	146333	376551	1	0	1	1	0	0	0	0	0	0	0	1	0	0	0	1	1	0	1	1	0	0	1	1	1	0	1	0	1	1	0	0	1	1	0	0	1	1	0	1	1	0	1	0	0	1	1
2	147197	377415	1	0	1	1	0	0	0	0	0	0	0	1	0	0	1	1	1	0	1	1	0	0	1	1	1	0	1	0	1	1	0	0	1	1	0	0	1	1	0	1	1	0	1	0	0	1	1
2	147946	378164	1	0	1	1	0	0	0	0	0	0	0	1	0	0	1	1	1	0	1	1	0	0	1	1	1	0	1	0	1	1	0	0	1	1	0	0	1	1	0	1	1	0	1	0	0	1	1
2	148172	378390	1	0	1	1	0	0	0	0	0	0	0	1	0	0	1	1	1	0	1	1	0	0	1	1	1	0	1	0	1	1	0	0	1	1	0	0	1	1	0	1	1	0	1	0	0	1	1
2	148429	378647	1	0	1	1	0	0	0	0	0	0	0	1	0	0	1	1	1	0	1	1	0	0	1	1	1	0	1	0	1	1	0	0	1	1	0	0	1	1	0	1	1	0	1	0	0	1	1
2	148600	378818	1	0	1	1	0	0	0	0	0	0	0	1	0	0	1	1	1	0	1	1	0	0	1	1	1	0	1	0	1	1	0	0	1	1	0	0	1	1	0	1	1	0	1	0	0	1	1
2	149026	379244	1	0	1	1	0	0	0	0	0	0	0	1	0	0	1	1	1	0	1	1	0	0	1	1	1	0	1	0	1	1	0	0	1	1	0	0	1	1	0	1	1	0	1	0	0	1	1
2	149182	379400	1	0	1	1	0	0	0	0	0	0	0	1	0	0	1	1	1	0	1	1	0	0	1	1	1	0	1	0	1	1	0	0	1	1	0	0	1	1	0	1	1	0	1	0	0	1	1
2	149400	379618	1	0	1	1	0	0	0	0	0	0	0	1	0	0	1	1	1	0	1	1	0	0	1	1	1	0	1	0	1	1	0	0	1	1	0	0	1	1	0	1	1	0	1	0	0	1	1
2	149696	379914	1	0	1	1	0	0	0	0	0	0	0	1	0	0	1	1	1	0	1	1	0	0	1	1	1	0	1	0	1	1	0	0	1	1	0	0	1	1	0	1	1	0	1	0	0	1	1
2	149872	380090	1	0	1	1	0	0	0	0	0	0	0	1	0	0	1	1	1	0	1	1	0	0	1	1	1	0	1	0	1	1	0	0	1	1	0	0	1	1	0	1	1	0	1	0	0	1	1
2	150200	380418	1	0	1	1	0	0	0	0	0	0	0	1	0	0	1	1	1	0	1	1	0	0	1	1	1	0	1	0	1	1	0	0	1	1	0	0	1	1	0	1	1	0	1	0	0	1	1
2	150781	380999	1	0	1	1	0	0	0	0	0	0	0	1	0	0	1	1	1	0	1	1	0	0	1	1	1	0	1	0	1	1	0	0	1	1	0	0	1	1	0	1	1	0	1	0	0	1	1
2	151212	381430	1	0	1	1	0	0	0	0	0	0	0	1	0	0	1	1	1	0	1	1	0	0	1	1	1	0	1	0	1	1	0	0	1	1	0	0	1	1	0	1	1	0	1	0	0	1	1
2	151574	381792	1	0	1	1	0	0	0	0	0	0	0	1	0	0	1	1	1	0	1	1	0	0	1	1	1	0	1	0	1	1	0	0	1	1	0	0	1	1	0	1	1	0	1	0	0	1	1
2	151946	382164	1	0	1	1	0	0	0	0	0	0	0	1	0	0	1	1	1	0	1	1	0	0	1	1	1	0	1	0	1	1	0	0	1	1	0	0	1	1	0	1	1	0	1	0	0	1	1
2	151976	382194	1	0	1	1	0	0	0	0	0	0	0	1	0	0	1	1	1	0	1	1	0	0	1	1	1	0	1	0	1	1	0	0	1	1	0	0	1	1	0	1	1	0	1	0	0	1	1
2	152073	382291	1	0	1	1	0	0	0	0	0	0	0	1	0	0	1	1	1	0	1	1	0	0	1	1	1	0	1	0	1	1	0	0	1	1	0	0	1	1	0	1	1	0	1	0	0	1	1
2	152204	382422	1	0	1	1	0	0	0	0	0	0	0	1	0	0	1	1	1	0	1	1	0	0	1	1	1	0	1	0	1	1	0	0	1	1	0	0	1	1	0	1	1	0	1	0	0	1	1
2	152451	382669	1	0	1	1	0	0	0	0	0	0	0	1	0	0	1	1	1	0	1	1	0	0	1	1	1	0	1	0	1	1	0	0	1	1	0	0	1	1	0	1	1	0	1	0	0	1	1
2	152612	382830	1	0	1	1	0	0	0	0	0	0	0	1	0	0	1	1	1	0	1	1	0	0	1	1	1	0	1	0	1	1	0	0	1	1	0	0	1	1	0	1	1	0	1	0	0	1	1
2	153228	383446	1	0	1	1	0	0	0	0	0	0	0	1	0	0	1	1	1	0	1	1	0	0	1	1	1	0	1	0	1	1	0	0	1	1	0	0	1	1	0	1	1	0	1	0	0	1	1
2	153455	383673	1	0	1	1	0	0	0	0	0	0	0	1	0	0	1	1	1	0	1	1	0	0	1	1	1	0	1	0	1	1	0	0	1	1	0	0	1	1	0	1	1	0	1	0	0	1	1
2	155591	385809	1	0	1	1	0	0	0	0	0	0	0	1	0	0	1	1	1	0	1	1	0	0	1	1	1	0	1	0	1	1	0	0	1	1	0	0	1	1	0	1	1	0	1	0	0	1	1
2	156194	386412	1	0	1	1	0	0	0	0	0	0	0	1	0	0	1	1	1	0	1	1	0	0	1	1	1	0	1	0	1	1	0	0	1	1	0	0	1	1	0	1	1	0	1	0	0	1	1
2	156261	386479	1	0	1	1	0	0	0	0	0	0	0	1	0	0	1	1	1	0	1	1	0	0	1	1	1	0	1	0	1	1	0	0	1	1	0	0	1	1	0	1	1	0	1	0	0	1	1
2	158114	388332	1	0	1	1	0	0	0	0	0	0	0	1	0	0	1	1	1	0	1	1	0	0	1	1	1	0	1	0	1	1	0	0	1	1	0	0	1	1	0	1	1	0	1	0	0	1	1
2	158591	388809	1	0	1	1	0	0	0	0	0	0	0	1	0	0	1	1	1	0	1	1	0	0	1	1	1	0	1	0	1	1	0	0	1	1	0	0	1	1	0	1	1	0	1	0	0	1	1
2	159797	390015	1	0	1	1	0	0	0	0	0	0	0	1	0	0	1	1	1	0	1	1	0	0	1	1	1	0	1	0	1	1	0	0	1	1	0	0	1	1	0	1	1	0	1	0	0	1	1
2	159926	390144	1	0	1	1	0	0	0	0	0	0	0	1	0	0	1	1	1	0	1	1	0	0	1	1	1	0	1	0	1	1	0	0	1	1	0	0	1	1	0	1	1	0	1	0	0	1	1
2	160403	390621	1	0	1	1	0	0	0	0	0	0	0	1	0	0	1	1	1	0	1	1	0	0	1	1	1	0	1	0	1	1	0	0	1	1	0	0	1	1	0	1	1	0	1	0	0	1	1
2	160810	391028	1	0	1	1	0	0	0	0	0	0	0	1	0	0	1	1	1	0	1	1	0	0	1	1	1	0	1	0	1	1	0	0	1	1	0	0	1	1	0	1	1	0	1	0	0	1	1
2	161065	391283	1	0	1	1	0	0	0	0	0	0	0	1	0	0	1	1	1	0	1	1	0	0	1	1	1	0	1	0	1	1	0	0	1	1	0	0	1	1	0	1	1	0	1	0	0	1	1
2	161229	391447	1	0	1	1	0	0	0	0	0	0	0	1	0	0	1	1	1	0	1	1	0	0	1	1	1	0	1	0	1	1	0	0	1	1	0	0	1	1	0	1	1	0	1	0	0	1	1
2	161840	392058	1	0	1	1	0	0	0	0	0	0	0	1	0	0	1	1	1	0	1	1	0	0	1	1	1	0	1	0	1	1	0	0	1	1	0	0	1	1	0	1	1	0	1	0	0	1	1
2	162251	392469	1	0	1	1	0	0	0	0	0	0	0	1	0	0	1	1	1	0	1	1	0	0	1	1	1	0	1	0	1	1	0	0	1	1	0	0	1	1	0	1	1	0	1	0	0	1	1
2	162420	392638	1	0	1	1	0	0	0	0	0	0	0	1	0	0	1	1	1	0	1	1	0	0	1	1	1	0	1	0	1	1	0	0	1	1	0	0	1	1	0	1	1	0	1	0	0	1	1
2	162696	392914	1	0	1	1	0	0	0	0	0	0	0	1	0	0	1	1	1	0	1	1	0	0	1	1	1	0	1	0	1	1	0	0	1	1	0	0	1	1	0	1	1	0	1	0	0	1	1
2	162773	392991	1	0	1	1	0	0	0	0	0	0	0	1	0	0	1	1	1	0	1	1	0	0	1	1	1	0	1	0	1	1	0	0	1	1	0	0	1	1	0	1	1	0	1	0	0	1	1
2	163080	393298	1	0	1	1	0	0	0	0	0	0	0	1	0	0	1	1	1	0	1	1	0	0	1	1	1	0	1	0	1	1	0	0	1	1	0	0	1	1	0	1	1	0	1	0	0	1	1
2	163284	393502	1	0	1	1	0	0	0	0	0	0	0	1	0	0	1	1	1	0	1	1	0	0	1	1	1	0	1	0	1	1	0	0	1	1	0	0	1	1	0	1	1	0	1	0	0	1	1
2	163497	393715	1	0	1	1	0	0	0	0	0	0	0	1	0	0	1	1	1	0	1	1	0	0	1	1	1	0	1	0	1	1	0	0	1	1	0	0	1	1	0	1	1	0	1	0	0	1	1
2	164378	394596	1	0	1	1	0	0	0	0	0	0	0	1	0	0	1	1	1	0	1	1	0	0	1	1	1	0	1	0	1	1	0	0	1	1	0	0	1	1	0	1	1	0	1	0	0	1	1
2	164828	395046	1	0	1	1	0	0	0	0	0	0	0	1	0	0	1	1	1	0	1	1	0	0	1	1	1	0	1	0	1	1	0	0	1	1	0	0	1	1	0	1	1	0	1	0	0	1	1
2	166019	396237	1	0	1	1	0	0	0	0	0	0	0	1	0	0	1	1	1	0	1	1	0	0	1	1	1	0	1	0	1	1	0	0	1	1	0	0	1	1	0	1	1	0	1	0	0	1	1
2	166311	396529	1	0	1	1	0	0	0	0	0	0	0	1	0	0	1	1	1	0	1	1	0	0	1	1	1	0	1	0	1	1	0	0	1	1	0	0	1	1	0	1	1	0	1	0	0	1	1
2	166544	396762	1	0	1	1	0	0	0	0	0	0	0	1	0	0	1	1	1	0	1	1	0	0	1	1	1	0	1	0	1	1	0	0	1	1	0	0	1	1	0	1	1	0	1	0	0	1	1
2	166572	396790	1	0	1	1	0	0	0	0	0	0	0	1	0	0	1	1	1	0	1	1	0	0	1	1	1	0	1	0	1	1	0	0	1	1	0	0	1	1	0	1	1	0	1	0	0	1	1
2	167174	397392	1	0	1	1	0	0	0	0	0	0	0	1	0	0	1	1	1	0	1	1	0	0	1	1	1	0	1	0	1	1	0	0	1	1	0	0	1	1	0	1	1	0	1	0	0	1	1
2	167373	397591	1	0	1	1	0	0	0	0	0	0	0	1	0	0	1	1	1	0	1	1	0	0	1	1	1	0	1	0	1	1	0	0	1	1	0	0	1	1	0	1	1	0	1	0	0	1	1
2	167426	397644	1	0	1	1	0	0	0	0	0	0	0	1	0	0	1	1	1	0	1	1	0	0	1	1	1	0	1	0	1	1	0	0	1	1	0	0	1	1	0	1	1	0	1	0	0	1	1
2	168150	398368	1	0	1	1	0	0	0	0	0	0	0	1	0	0	1	1	1	0	1	1	0	0	1	1	1	0	1	0	1	1	0	0	1	1	0	0	1	1	0	1	1	0	1	0	0	1	1
2	168448	398666	1	0	1	1	0	0	0	0	0	0	0	1	0	0	1	1	1	0	1	1	0	0	1	1	1	0	1	0	1	1	0	0	1	1	0	0	1	1	0	1	1	0	1	0	0	1	1
2	168536	398754	1	0	1	1	0	0	0	0	0	0	0	1	0	0	1	1	1	0	1	1	0	0	1	1	1	0	1	0	1	1	0	0	1	1	0	0	1	1	0	1	1	0	1	0	0	1	1
2	169483	399701	1	0	1	1	0	0	0	0	0	0	0	1	0	0	1	1	1	0	1	1	0	0	1	1	1	0	1	0	1	1	0	0	1	1	0	0	1	1	0	1	1	0	1	0	0	1	1
2	169820	400038	1	0	1	1	0	0	0	0	0	0	0	1	0	0	1	1	1	0	1	1	0	0	1	1	1	0	1	0	1	1	0	0	1	1	0	0	1	1	0	1	1	0	1	0	0	1	1
2	170167	400385	1	0	1	1	0	0	0	0	0	0	0	1	0	0	1	1	1	0	1	1	0	0	1	1	1	0	1	0	1	1	0	0	1	1	0	0	1	1	0	1	1	0	1	0	0	1	1
2	170320	400538	1	0	1	1	0	0	0	0	0	0	0	1	0	0	1	1	1	0	1	1	0	0	1	1	1	0	1	0	1	1	0	0	1	1	0	0	1	1	0	1	1	0	1	0	0	1	1
2	170442	400660	1	0	1	1	0	0	0	0	0	0	0	1	0	0	1	1	1	0	1	1	0	0	1	1	1	0	1	0	1	1	0	0	1	1	0	0	1	1	0	1	1	0	1	0	0	1	1
2	170790	401008	1	0	1	1	0	0	0	0	0	0	0	1	0	0	1	1	1	0	1	1	0	0	1	1	1	0	1	0	1	1	0	0	1	1	0	0	1	1	0	1	1	0	1	0	0	1	1
2	171183	401401	1	0	1	1	0	0	0	0	0	0	0	1	0	0	1	1	1	0	1	1	0	0	1	1	1	0	1	0	1	1	0	0	1	1	0	0	1	1	0	1	1	0	1	0	0	1	0
2	172028	402246	1	0	1	1	0	0	0	0	0	0	0	1	0	0	1	1	1	0	1	1	0	0	1	1	1	0	1	0	1	1	0	0	1	1	0	0	1	1	0	1	1	0	1	0	0	1	0
2	172113	402331	1	0	1	1	0	0	0	0	0	0	0	1	0	0	1	1	1	0	1	1	0	0	1	1	1	0	1	0	1	1	0	0	1	1	0	0	1	1	0	1	1	0	1	0	0	1	0
2	173028	403246	1	0	1	1	0	1	0	0	0	0	0	1	0	0	1	1	1	0	1	1	0	0	1	1	1	0	1	0	1	1	0	0	1	1	0	0	1	1	0	1	1	0	1	0	0	1	0
2	173254	403472	1	0	1	1	0	1	0	0	0	0	0	1	0	0	1	1	1	0	1	1	0	0	1	1	1	0	1	0	1	1	0	0	1	1	0	0	1	1	0	1	1	0	1	0	0	1	0
2	173973	404191	1	0	1	1	0	1	0	0	0	0	0	1	0	0	1	1	1	0	1	1	0	0	1	1	1	0	1	0	1	1	0	0	1	1	0	0	1	1	0	1	1	0	1	0	0	1	0
2	174060	404278	1	0	1	1	0	1	0	0	0	0	0	1	0	0	1	1	1	0	1	1	0	0	1	1	1	0	1	0	1	1	0	0	1	1	0	0	1	1	0	1	1	0	1	0	0	1	0
2	174685	404903	1	0	1	1	0	1	0	0	0	0	0	1	0	0	1	1	1	0	1	1	0	0	1	1	1	0	1	0	1	1	0	0	1	1	0	0	1	1	0	1	1	0	1	0	0	1	0
2	175409	405627	1	0	1	1	0	1	0	0	0	0	0	1	0	0	1	1	1	0	1	1	0	0	1	1	1	0	1	0	1	1	0	0	1	1	0	0	1	1	0	1	1	0	1	0	0	1	0
2	175784	406002	1	0	1	1	0	1	0	0	0	0	0	1	0	0	1	1	1	0	1	1	0	0	1	1	1	0	1	0	1	1	0	0	1	1	0	0	1	1	0	1	1	0	1	0	0	1	0
2	175964	406182	1	0	1	1	0	1	0	0	0	0	0	1	0	0	1	1	1	0	1	1	0	0	1	1	1	0	1	0	1	1	0	0	1	1	0	0	1	1	0	1	1	0	1	0	0	1	0
2	177622	407840	1	0	1	1	0	1	0	1	0	0	0	1	0	0	1	1	1	0	1	1	0	0	1	1	1	0	1	0	1	1	0	0	1	1	0	0	1	1	0	1	1	0	1	0	0	1	0
2	177793	408011	1	0	1	1	0	1	0	1	0	0	0	1	0	0	1	1	1	0	1	1	0	0	1	1	1	0	1	0	1	1	0	0	1	1	0	0	1	1	0	1	1	0	1	0	0	1	0
2	178351	408569	1	0	1	1	0	1	0	1	0	0	0	1	0	0	1	1	1	0	1	1	0	0	1	1	1	0	1	0	1	1	0	0	1	1	0	0	1	1	0	1	1	0	1	0	0	1	0
2	179248	409466	1	0	1	1	0	1	0	1	0	0	0	1	0	0	1	1	1	0	1	1	0	0	1	1	1	0	1	0	1	1	0	0	1	1	0	0	1	1	0	1	1	0	1	0	0	1	0
2	179290	409508	1	0	1	1	0	1	0	1	0	0	0	1	0	0	1	1	1	0	1	1	0	0	1	1	1	0	1	0	1	1	0	0	1	1	0	0	1	1	0	1	1	0	1	0	0	1	0
2	179410	409628	1	0	1	1	0	1	0	1	0	0	0	1	0	0	1	1	1	0	1	1	0	0	1	1	1	0	1	0	1	1	0	0	1	1	0	0	1	1	0	1	1	0	1	0	0	1	0
2	179872	410090	1	0	1	1	0	1	0	1	0	0	0	1	0	0	1	1	1	0	1	1	0	0	1	1	1	0	1	0	1	1	0	0	1	1	0	0	1	1	0	1	1	0	1	0	0	1	0
2	180070	410288	1	0	1	1	0	1	0	1	0	0	0	1	0	0	1	1	1	0	1	1	0	0	1	1	1	0	1	0	1	1	0	0	1	1	0	0	1	1	0	1	1	0	1	0	0	1	0
2	180255	410473	1	0	1	1	0	1	0	1	0	0	0	1	0	0	1	1	1	0	1	1	0	0	1	1	1	0	1	0	1	1	0	0	1	1	0	0	1	1	0	1	1	0	1	0	0	1	0
2	180379	410597	1	0	1	1	0	1	0	1	0	0	0	1	0	0	1	1	1	0	1	1	0	0	1	1	1	0	1	0	1	1	0	0	1	1	0	0	1	1	0	1	1	0	1	0	0	1	0
2	181033	411251	1	0	1	1	0	1	0	1	0	0	0	1	0	0	1	1	1	0	1	1	0	0	1	1	1	0	1	0	1	1	0	0	1	1	0	0	1	1	0	1	1	0	1	0	0	1	0
2	181279	411497	1	0	1	1	0	1	0	1	0	0	0	1	0	0	1	1	1	0	1	1	0	0	1	1	1	0	1	0	1	1	0	0	1	1	0	0	1	1	0	1	1	0	1	0	0	1	0
2	181635	411853	1	0	1	1	0	1	0	1	0	0	0	1	0	0	1	1	1	0	1	1	0	0	1	1	1	0	1	0	1	1	0	0	1	1	0	0	1	1	0	1	1	0	1	0	0	1	0
2	182323	412541	1	0	1	1	0	1	0	1	0	0	0	1	0	0	1	1	1	0	1	1	0	0	1	1	1	0	1	0	1	1	0	0	1	1	0	0	1	1	0	1	1	0	1	0	0	1	0
2	182758	412976	1	0	1	1	0	1	0	1	0	0	0	1	0	0	1	1	1	0	1	1	0	0	1	1	1	0	1	0	1	1	0	0	1	1	0	0	1	1	0	1	1	0	1	0	0	1	0
2	182892	413110	1	0	1	1	0	1	0	1	0	0	0	1	0	0	1	1	1	0	1	1	0	0	1	1	1	0	1	0	1	1	0	0	1	1	0	0	1	1	0	1	1	0	1	0	0	1	0
2	183084	413302	1	0	1	1	0	1	0	1	0	0	0	1	0	0	1	1	1	0	1	1	0	0	1	1	1	0	1	0	1	1	0	0	1	1	0	0	1	1	0	1	1	0	1	0	0	1	0
2	183198	413416	1	0	1	1	0	1	0	1	0	0	0	1	0	0	1	1	1	0	1	1	0	0	1	1	1	0	1	0	1	1	0	0	1	1	0	0	1	1	0	1	1	0	1	0	0	1	0
2	183456	413674	1	0	1	1	0	1	0	1	0	0	0	1	0	0	1	1	1	0	1	1	0	0	1	1	1	0	1	0	1	1	0	0	1	1	0	0	1	1	0	1	1	0	1	0	0	1	0
2	184146	414364	1	0	1	1	0	1	0	1	0	0	0	1	0	0	1	1	1	0	1	1	0	0	1	1	1	0	1	0	1	1	0	0	1	1	0	0	1	1	0	1	1	0	1	0	0	1	0
2	184236	414454	1	0	1	1	0	1	0	1	0	0	0	1	0	0	1	1	1	0	1	1	0	0	1	1	1	0	1	0	1	1	0	0	1	1	0	0	1	1	0	1	1	0	1	0	0	1	0
2	184343	414561	1	0	1	1	0	1	0	1	0	0	0	1	0	0	1	1	1	0	1	1	0	0	1	1	1	0	1	0	1	1	0	0	1	1	0	0	1	1	0	1	1	0	1	0	0	1	0
2	184941	415159	1	0	1	1	0	1	0	1	0	0	0	1	0	0	1	1	1	0	1	1	0	0	1	1	1	0	1	0	1	1	0	0	1	1	0	0	1	1	0	1	1	0	1	0	0	1	0
2	185376	415594	1	0	1	1	0	1	0	1	0	0	0	1	0	0	1	1	1	0	1	1	0	0	1	1	1	0	1	0	1	1	0	0	1	1	0	0	1	1	0	1	1	0	1	0	0	1	0
2	185762	415980	1	0	1	1	0	1	0	1	0	0	0	1	0	0	1	1	1	0	1	1	0	0	1	1	1	0	1	0	1	1	0	0	1	1	0	0	1	1	0	1	1	0	1	0	0	1	0
2	187788	418006	1	0	1	1	0	1	0	1	0	0	0	1	0	0	1	1	1	0	1	1	0	0	1	1	1	0	1	0	1	1	0	0	1	1	0	0	1	1	0	1	1	0	1	0	0	1	0
2	189163	419381	1	0	1	1	0	1	0	1	0	0	0	1	0	0	1	1	1	0	1	1	0	0	1	1	1	0	1	0	1	1	0	0	1	1	0	0	1	1	0	1	1	0	1	0	0	1	0
2	190246	420464	1	0	1	1	0	1	0	1	0	0	0	1	0	0	1	1	1	0	1	1	0	0	1	1	1	0	1	0	1	1	0	0	1	1	0	0	1	1	0	1	1	0	1	0	0	1	0
2	190737	420955	1	0	1	1	0	1	0	1	0	0	0	1	0	0	1	1	1	0	1	1	0	0	1	1	1	0	1	0	1	1	0	0	1	1	0	0	1	1	0	1	1	0	1	0	0	1	0
2	190944	421162	1	0	1	1	0	1	0	1	0	0	0	1	0	0	1	1	1	0	1	1	0	0	1	1	1	0	1	0	1	1	0	0	1	1	0	0	1	1	0	1	1	0	1	0	0	1	0
2	191470	421688	1	0	1	1	0	1	0	1	0	0	0	1	0	0	1	1	1	0	1	1	0	0	1	1	1	0	1	0	1	1	0	0	1	1	0	0	1	1	0	1	1	0	1	0	0	1	0
2	191751	421969	1	0	1	1	0	1	0	1	0	0	0	1	0	0	1	1	1	0	1	1	0	0	1	1	1	0	1	0	1	1	0	0	1	1	0	0	1	1	0	1	1	0	1	0	0	1	0
2	192085	422303	1	0	1	1	0	1	0	1	0	0	0	1	0	0	1	1	1	0	1	1	0	0	1	1	1	0	1	0	1	1	0	0	1	1	0	0	1	1	0	1	1	0	1	0	0	1	0
2	192390	422608	1	0	1	1	0	1	0	1	0	0	0	1	0	0	1	1	1	0	1	1	0	0	1	1	1	0	1	0	1	1	0	0	1	1	0	0	1	1	0	1	1	0	1	0	0	1	0
2	193380	423598	1	0	1	1	0	1	0	1	0	0	0	1	0	0	1	1	1	0	1	1	0	0	1	1	1	0	1	0	1	1	0	0	1	1	0	0	1	1	0	1	1	0	1	0	0	1	0
2	193867	424085	1	0	1	1	0	1	0	1	0	0	0	1	0	0	1	1	1	0	1	1	0	0	1	1	1	0	1	0	1	1	0	0	1	1	0	0	1	1	0	1	1	0	1	0	0	1	0
2	194226	424444	1	0	1	1	0	1	0	1	0	0	0	1	0	0	1	1	1	0	1	1	0	0	1	1	1	0	1	0	1	1	0	0	1	1	0	0	1	1	0	1	1	0	1	0	0	1	0
2	195009	425227	1	0	1	1	0	1	0	1	0	0	0	1	0	0	1	1	1	0	1	1	0	0	1	1	1	0	1	0	1	1	0	0	1	1	0	0	1	1	0	1	1	0	1	0	0	1	0
2	195168	425386	1	0	1	1	0	1	0	1	0	0	0	1	0	0	1	1	1	0	1	1	0	0	1	1	1	0	1	0	1	1	0	0	1	1	0	0	1	1	0	1	1	0	1	0	0	1	0
2	195719	425937	1	0	1	1	0	1	0	1	0	0	0	1	0	0	1	1	1	0	1	1	0	0	1	1	1	0	1	0	1	1	0	0	1	1	0	0	1	1	0	1	1	0	1	0	0	1	0
2	195960	426178	1	0	1	1	0	1	0	1	0	0	0	1	0	0	1	1	1	0	1	1	0	0	1	1	1	0	1	0	1	1	0	0	1	1	0	0	1	1	0	1	1	0	1	0	0	1	0
2	196417	426635	1	0	1	1	0	1	0	1	0	0	0	1	0	0	1	1	1	0	1	1	0	0	1	1	1	0	1	0	1	1	0	0	1	1	0	0	1	1	0	1	1	0	1	0	0	1	0
2	196581	426799	1	0	1	1	0	1	0	1	0	0	0	1	0	0	1	1	1	0	1	1	0	0	1	1	1	0	1	0	1	1	0	0	1	1	0	0	1	1	0	1	1	0	1	0	0	1	0
2	196681	426899	1	0	1	1	0	1	0	1	0	0	0	1	0	0	1	1	1	0	1	1	0	0	1	1	1	0	1	0	1	1	0	0	1	1	0	0	1	1	0	1	1	0	1	0	1	1	0
2	196912	427130	1	0	1	1	0	1	0	1	0	0	0	1	0	0	1	1	1	0	1	1	0	0	1	1	1	0	1	0	1	1	0	0	1	1	0	0	1	1	0	1	1	0	1	0	1	1	0
2	197372	427590	1	0	1	1	0	1	0	1	0	0	0	1	0	0	1	1	1	0	1	1	0	0	1	1	1	0	1	0	1	1	0	0	1	1	0	0	1	1	0	1	1	0	1	0	1	1	0
2	197588	427806	1	0	1	1	0	1	0	1	0	0	0	1	0	0	1	1	1	0	1	1	0	0	1	1	1	0	1	0	1	1	1	0	1	1	0	0	1	1	0	1	1	0	1	0	1	1	0
2	198029	428247	1	0	1	1	0	1	0	1	0	0	0	1	1	0	1	1	1	0	1	1	0	0	1	1	1	0	1	0	1	1	1	0	1	1	0	0	1	1	0	1	1	0	1	0	1	1	0
2	198283	428501	1	0	1	1	0	1	0	1	0	0	0	1	1	0	1	1	1	0	1	1	0	0	1	1	1	0	1	0	1	1	1	0	1	1	0	0	1	1	0	1	1	0	1	0	1	1	0
2	199961	430179	1	0	1	1	0	1	0	1	0	0	0	1	1	0	1	1	1	0	1	1	0	0	1	1	1	0	1	0	1	1	1	0	1	1	0	0	1	1	0	1	1	0	1	0	1	1	0
2	200483	430701	1	0	1	1	0	1	0	1	0	0	0	1	1	0	1	1	1	0	1	1	0	0	1	1	1	0	1	0	1	1	1	0	1	1	0	0	1	1	0	1	1	0	1	0	1	1	0
2	201476	431694	1	0	1	1	0	1	0	1	0	0	0	1	1	0	1	1	1	0	1	1	0	0	1	1	1	0	1	0	1	1	1	0	1	1	0	0	1	1	0	1	1	0	1	0	1	1	0
2	203566	433784	1	0	1	1	0	1	0	1	0	0	0	1	1	0	1	1	1	0	1	1	0	0	1	1	1	0	1	0	1	1	1	0	1	1	0	0	1	1	0	1	1	0	1	0	1	1	0
2	203910	434128	1	0	1	1	0	1	0	1	0	0	0	1	1	0	1	1	1	0	1	1	0	0	1	1	1	0	1	0	1	1	1	0	1	1	0	0	1	1	0	1	1	0	1	0	1	1	0
2	204923	435141	1	0	1	1	0	1	0	1	0	0	0	1	1	0	1	1	1	0	1	1	0	0	1	1	1	0	1	0	1	1	1	0	1	1	0	0	1	1	0	1	1	0	1	0	1	1	0
2	205343	435561	1	0	1	1	0	1	0	1	0	0	0	1	1	0	1	1	1	0	1	1	0	0	1	1	1	0	1	0	1	1	1	0	1	1	0	0	1	1	0	1	1	0	1	0	1	1	0
2	205891	436109	1	0	1	1	0	1	0	1	0	0	0	1	1	0	1	1	1	0	1	1	0	0	1	1	1	0	1	0	1	1	1	0	1	1	0	0	1	1	0	1	1	0	1	0	1	1	0
2	206713	436931	1	0	1	1	0	1	0	1	0	0	0	1	1	0	1	1	1	0	1	1	0	0	1	1	1	0	1	0	1	1	1	0	1	1	0	0	1	1	0	1	1	0	1	0	1	1	0
2	207171	437389	1	0	1	1	0	1	0	1	0	0	0	1	1	0	1	1	1	0	1	1	0	0	1	1	1	0	1	0	1	1	1	0	1	1	0	0	1	1	0	1	1	0	1	0	1	1	0
2	207923	438141	1	0	1	1	0	1	0	1	0	0	0	1	1	0	1	1	1	0	1	1	0	0	1	1	1	0	1	0	1	1	1	0	1	1	0	0	1	1	0	1	1	0	1	0	1	1	0
2	208471	438689	1	0	1	1	0	1	0	1	0	0	0	1	1	0	1	1	1	0	1	1	0	0	1	1	1	0	1	0	1	1	1	0	1	1	0	0	1	1	0	1	1	0	1	0	1	1	0
2	208870	439088	1	0	1	1	0	1	0	1	0	0	0	1	1	0	1	1	1	0	1	1	0	0	1	1	1	0	1	0	1	1	1	0	1	1	0	0	1	1	0	1	1	0	1	0	1	1	0
2	209245	439463	1	0	1	1	0	1	0	1	0	0	0	1	1	0	1	1	1	0	1	1	0	0	1	1	1	0	1	0	1	1	1	0	1	1	0	0	1	1	0	1	1	0	1	0	1	1	0
2	209754	439972	1	0	1	1	0	1	0	1	0	0	0	1	1	0	1	1	1	0	1	1	0	0	1	1	1	0	1	0	1	1	1	0	1	1	0	0	1	1	0	1	1	0	1	0	1	1	0
2	210006	440224	1	0	1	1	0	1	0	1	0	0	0	1	1	0	1	0	1	0	1	1	0	0	1	1	1	0	1	0	1	1	1	0	1	1	0	0	1	1	0	1	1	0	1	0	1	1	0
2	210387	440605	1	0	1	1	0	1	0	1	0	0	0	1	1	0	1	0	1	0	1	1	0	0	1	1	1	0	1	0	1	1	1	0	1	1	0	0	1	1	0	1	1	0	1	0	1	1	0
2	210974	441192	1	0	1	1	0	1	0	1	0	0	0	1	1	0	1	0	1	0	1	1	0	0	1	1	1	0	1	0	1	1	1	0	1	1	0	0	1	1	0	1	1	0	1	0	1	1	0
2	210990	441208	1	0	1	1	0	1	0	1	0	0	0	1	1	0	1	0	1	0	1	1	0	0	1	1	1	0	1	0	1	1	1	0	1	1	0	0	1	1	0	1	1	0	1	0	1	1	0
2	212351	442569	1	0	1	1	0	1	0	1	0	0	0	1	1	0	1	0	1	0	1	1	0	0	1	1	1	0	1	0	1	1	1	0	1	1	0	0	1	1	0	1	1	0	1	0	1	1	0
2	212810	443028	1	0	1	1	0	1	0	1	0	0	0	1	1	0	1	0	1	0	1	1	0	0	1	1	1	0	1	0	1	1	1	0	1	1	0	0	1	1	0	1	1	0	1	0	1	1	0
2	214190	444408	1	0	1	1	0	1	0	1	0	0	0	1	1	0	1	0	1	0	1	1	0	0	1	1	1	0	1	0	1	1	1	0	1	1	0	0	1	1	0	1	1	0	1	0	1	1	0
2	214439	444657	1	0	1	1	0	1	0	1	0	0	0	1	1	0	1	0	1	0	0	1	0	0	1	1	1	0	1	0	1	1	1	0	1	1	0	0	1	1	0	1	1	0	1	0	1	1	0
2	214801	445019	1	0	1	1	0	1	0	1	0	0	0	1	1	0	1	0	1	0	0	1	0	0	1	1	1	0	1	0	1	1	1	0	1	1	0	0	1	1	0	1	1	0	1	0	1	1	0
2	215016	445234	1	0	1	1	0	1	0	1	0	0	0	1	1	0	1	0	1	0	0	1	0	0	1	1	1	0	1	0	1	1	1	0	1	1	0	0	1	1	0	1	1	0	1	0	1	1	0
2	215181	445399	1	0	1	1	0	1	0	1	0	0	0	1	1	0	1	0	1	0	0	1	0	0	1	1	1	0	1	0	1	1	1	0	1	0	0	0	1	1	0	1	1	0	1	0	1	1	0
2	215946	446164	1	0	1	1	0	1	0	1	0	0	0	1	1	0	1	0	1	0	0	1	0	0	1	1	1	0	1	0	1	1	1	0	1	0	0	0	1	1	0	1	1	0	1	0	1	1	0
2	216520	446738	1	0	1	0	0	1	0	1	0	0	0	1	1	0	1	0	1	0	0	1	0	0	1	1	1	0	1	0	1	1	1	0	1	0	0	0	1	1	0	1	1	0	1	0	1	1	0
2	216631	446849	1	0	1	0	0	1	0	1	0	0	0	1	1	0	1	0	1	0	0	1	0	0	1	1	1	0	1	0	1	1	1	0	1	0	0	0	1	1	0	1	1	0	1	0	1	1	0
2	217360	447578	1	0	1	0	0	1	0	1	0	0	0	1	1	0	1	0	1	0	0	1	0	0	1	1	1	0	1	0	1	1	1	0	1	0	0	0	1	1	0	1	1	0	1	0	1	1	0
2	217636	447854	1	0	1	0	0	1	0	1	0	0	0	1	1	0	1	0	1	0	0	1	0	0	1	1	1	0	1	0	1	1	1	0	1	0	0	0	1	1	0	1	1	0	1	0	1	1	0
2	218039	448257	1	0	1	0	0	1	0	1	0	0	0	1	1	0	1	0	1	0	0	1	0	0	1	1	1	0	1	0	1	1	1	0	1	0	0	0	1	1	0	1	1	0	1	0	1	1	0
2	218507	448725	1	0	1	0	0	1	0	1	0	0	0	1	1	0	1	0	1	0	0	1	0	0	1	1	1	0	1	0	1	1	1	0	1	0	0	0	1	1	0	1	1	0	1	0	1	1	0
2	218630	448848	1	0	1	0	0	1	0	1	0	0	0	1	1	0	1	0	1	0	0	1	0	0	1	1	1	0	1	0	1	1	1	0	1	0	0	0	1	1	0	1	1	0	1	0	1	1	0
2	219410	449628	1	0	1	0	0	1	0	1	0	0	0	1	1	0	1	0	1	0	0	1	0	0	1	1	1	0	1	0	1	1	1	1	1	0	0	0	1	1	0	1	1	0	1	0	1	1	0
2	220055	450273	1	0	1	0	0	1	0	1	0	0	0	1	1	0	1	0	1	0	0	1	0	0	1	1	1	0	1	0	1	1	1	1	1	0	0	0	1	1	0	1	1	0	1	0	1	1	0
2	220776	450994	1	0	1	0	0	1	0	1	0	0	0	1	1	0	1	0	1	0	0	1	0	0	1	1	1	0	1	0	1	1	1	1	1	0	0	0	1	1	0	1	1	0	1	0	1	1	0
2	229777	459995	1	0	1	0	0	1	0	1	0	0	0	1	1	0	1	0	1	0	0	1	0	0	1	1	1	0	1	0	1	1	1	1	1	0	0	0	1	1	0	1	1	0	1	0	1	1	0
2	230255	460473	1	0	1	0	0	1	0	1	0	0	0	1	1	0	1	0	1	0	0	1	0	0	1	1	1	0	1	0	1	1	1	1	1	0	0	0	1	1	0	1	1	0	1	0	1	1	0
2	235634	465852	1	0	1	0	0	1	0	1	0	0	0	1	1	0	1	0	1	0	0	1	0	0	1	1	1	0	1	0	1	1	1	1	1	0	0	0	1	1	0	1	1	0	1	0	1	1	0
2	239528	469746	1	0	1	0	0	1	0	1	0	0	0	1	1	0	1	0	1	0	0	1	0	0	0	1	1	0	1	0	1	1	1	1	1	0	0	0	1	1	0	1	1	0	1	0	1	1	0
2	240542	470760	1	0	1	0	0	1	0	1	0	0	0	1	1	0	1	0	1	0	0	1	0	0	0	1	1	0	1	0	1	1	1	1	1	0	0	0	1	1	0	1	1	0	1	0	1	1	0
2	241482	471700	1	0	1	0	0	1	0	1	0	0	0	1	1	0	1	0	1	0	0	1	0	0	0	1	1	0	1	0	1	1	1	1	1	0	0	0	1	1	0	1	1	0	1	0	1	1	0
2	244215	474433	1	0	1	0	0	1	0	1	0	0	0	1	1	0	1	0	1	0	0	1	0	0	0	1	1	0	1	0	1	1	1	1	1	0	0	0	1	1	0	1	1	0	1	0	1	1	0
2	244779	474997	1	0	1	0	0	1	0	1	0	0	0	1	1	0	1	0	1	0	0	1	0	0	0	1	1	0	1	0	1	1	1	1	1	0	0	0	1	1	0	1	1	0	1	0	1	1	0
2	245305	475523	1	0	1	0	0	1	0	1	0	0	0	1	1	0	1	0	1	0	0	1	0	0	0	1	1	0	1	0	1	1	1	1	1	0	0	0	1	1	0	1	1	0	1	0	1	1	0
2	246027	476245	1	0	1	0	0	1	0	1	0	0	0	1	1	0	1	0	1	0	0	1	0	0	0	1	1	0	1	0	1	1	1	1	1	0	0	0	1	1	0	1	1	0	1	0	1	1	0
2	246575	476793	1	0	1	0	0	1	0	1	0	0	0	1	1	0	1	0	1	0	0	1	0	0	0	1	1	0	1	0	1	1	1	1	1	0	0	0	1	1	0	1	1	0	1	0	1	1	0
2	246816	477034	1	0	1	0	0	1	0	1	0	0	0	1	1	0	1	0	1	0	0	1	0	0	0	1	1	0	1	0	1	1	1	1	1	0	0	0	1	1	0	1	1	0	1	0	1	1	0
2	247993	478211	1	0	1	0	0	1	0	1	0	0	0	1	1	0	1	0	1	0	0	1	0	0	0	1	1	0	1	0	1	1	1	1	1	0	0	0	1	1	0	1	1	0	1	0	1	1	0
2	248152	478370	1	0	1	0	0	1	0	1	0	0	0	1	1	0	1	0	1	0	0	1	0	0	0	1	1	0	1	0	1	1	1	1	1	0	0	0	1	1	0	1	1	0	1	0	1	1	0
2	248555	478773	1	0	1	0	0	1	0	1	0	0	0	1	1	0	1	0	1	0	0	1	0	0	0	1	1	0	1	0	1	1	1	1	1	0	0	0	1	1	0	1	1	0	1	0	1	1	0
2	249073	479291	1	0	1	0	0	1	0	1	0	0	0	1	1	0	1	0	1	0	0	1	0	0	0	1	1	0	1	0	1	1	1	1	1	0	0	0	1	1	0	1	1	0	1	0	1	1	0
2	249400	479618	1	0	1	0	0	1	0	1	0	0	0	1	1	0	1	0	1	0	0	1	0	0	0	1	1	0	1	0	1	1	1	1	1	0	0	0	1	1	0	1	1	0	1	0	1	1	0
2	249533	479751	1	0	1	0	0	1	0	1	0	0	0	1	1	0	1	0	1	0	0	1	0	0	0	1	1	0	1	0	1	1	1	1	1	0	0	0	1	1	0	1	1	0	1	0	1	1	0
2	249570	479788	1	0	1	0	0	1	0	1	0	0	0	1	1	0	1	0	1	0	0	1	0	0	0	1	1	0	1	0	1	1	1	1	1	0	0	0	1	1	0	1	1	0	1	0	1	1	0
2	249967	480185	1	0	1	0	0	1	0	1	0	0	0	1	1	0	1	0	1	0	0	1	0	0	0	1	1	0	1	0	1	1	1	1	1	0	0	0	1	1	0	1	1	0	1	0	1	1	0
2	250316	480534	1	0	1	0	0	1	0	1	0	0	0	1	1	0	1	0	1	0	0	1	0	0	0	1	1	0	1	0	1	1	1	1	1	0	0	0	1	1	0	1	1	0	1	0	1	1	0
2	250396	480614	1	0	1	0	0	1	0	1	0	0	0	1	1	0	1	0	1	0	0	1	0	0	0	1	1	0	1	0	1	1	1	1	1	0	0	0	1	1	0	1	1	0	1	0	1	1	0
2	250482	480700	1	0	1	0	0	1	0	1	0	0	0	1	1	0	1	0	1	0	0	1	0	0	0	1	1	0	1	0	1	1	1	1	1	0	0	0	1	1	0	1	1	0	1	0	1	1	0
2	251004	481222	1	0	1	0	0	1	0	1	0	0	0	1	1	0	1	0	1	0	0	1	0	0	0	1	1	0	1	0	1	1	1	1	1	0	0	0	1	1	0	1	1	0	1	0	1	1	0
2	251790	482008	1	0	1	0	0	1	0	1	0	0	0	1	1	0	1	0	1	0	0	1	0	0	0	1	1	0	1	0	1	1	1	1	1	0	0	0	1	1	0	1	1	0	1	0	1	1	0
2	251882	482100	1	0	1	0	0	1	0	1	0	0	0	1	1	0	1	0	1	0	0	1	0	0	0	1	1	0	1	0	1	1	1	1	1	0	0	0	1	1	0	1	1	0	1	0	1	1	0
2	252305	482523	1	0	1	0	0	1	0	1	0	0	0	1	1	0	1	0	1	0	0	1	0	0	0	1	1	0	1	0	1	1	1	1	1	0	0	0	1	1	0	1	1	0	1	0	1	1	0
2	252572	482790	1	0	1	0	0	1	0	1	0	0	0	1	1	0	1	0	1	0	0	1	0	0	0	1	1	0	1	0	1	1	1	1	1	0	0	0	1	1	0	1	1	0	1	0	1	1	0
2	252589	482807	1	0	1	0	0	1	0	1	0	0	0	1	1	0	1	0	1	0	0	1	0	0	0	1	1	0	1	0	1	1	1	1	1	0	0	0	1	1	0	1	1	0	1	0	1	1	0
2	253709	483927	1	0	1	0	0	1	0	1	0	0	0	1	1	0	1	0	1	0	0	1	0	0	0	1	1	0	1	0	1	1	1	1	1	0	0	0	1	1	0	1	1	0	1	0	1	1	0
2	254030	484248	1	0	1	0	0	1	0	1	0	0	0	1	1	0	1	0	1	0	0	1	0	0	0	1	1	0	1	0	1	1	1	1	1	0	0	0	1	1	0	1	1	0	1	0	1	1	0
2	254349	484567	1	0	1	0	0	1	0	1	0	0	0	1	1	0	1	0	1	0	0	1	0	0	0	1	1	0	1	0	1	1	1	1	1	0	0	0	1	1	0	1	1	0	1	0	1	1	0
2	254409	484627	1	0	1	0	0	1	0	1	0	0	0	1	1	0	1	0	1	0	0	1	0	0	0	1	1	0	1	0	1	1	1	1	1	0	0	0	1	1	0	1	1	0	1	0	1	1	0
2	254571	484789	1	0	1	0	0	1	0	1	0	0	0	1	1	0	1	0	1	0	0	1	0	0	0	1	1	0	1	0	1	1	1	1	1	0	0	0	1	1	0	1	1	0	1	0	1	1	0
2	254834	485052	1	0	1	0	0	1	0	1	0	0	0	1	1	0	1	0	1	0	0	1	0	0	0	1	1	0	1	0	1	1	1	1	1	0	0	1	1	1	0	1	1	0	1	0	1	1	0
2	256267	486485	1	0	1	0	0	1	0	1	0	0	0	1	1	0	1	0	1	0	0	1	0	0	0	1	1	0	1	0	1	1	1	1	1	0	0	1	1	1	0	1	1	0	1	0	1	1	0
2	256925	487143	1	0	1	0	0	1	0	1	0	0	0	1	1	0	1	0	1	0	0	1	0	0	0	1	1	0	1	0	1	1	1	1	1	0	0	1	1	1	0	1	1	0	1	0	1	1	0
2	257430	487648	1	0	1	0	0	1	0	1	0	0	0	1	1	0	1	0	1	0	0	1	0	0	0	1	1	0	1	0	1	1	1	1	1	0	0	1	1	1	0	1	1	0	1	0	1	1	0
2	257913	488131	1	0	1	0	0	1	0	1	0	0	0	1	1	0	1	0	1	0	0	1	0	0	0	1	1	0	1	0	1	1	1	1	1	0	0	1	1	1	0	1	1	0	1	0	1	1	0
2	258153	488371	1	0	1	0	0	1	0	1	0	0	0	1	1	0	1	0	1	0	0	1	0	0	0	1	1	0	1	0	1	1	1	1	1	0	0	1	1	1	0	1	1	0	1	0	1	1	0
2	258662	488880	1	0	1	0	0	1	0	1	0	0	0	1	1	0	1	0	1	0	0	1	0	0	0	1	1	0	1	0	1	1	1	1	1	0	0	1	1	1	0	1	1	0	1	0	1	1	0
2	258851	489069	1	0	1	0	0	1	0	1	0	0	0	1	1	0	1	0	1	0	0	1	0	0	0	1	1	0	1	0	1	1	1	1	1	0	0	1	1	1	0	1	1	0	1	0	1	1	0
2	259235	489453	1	0	1	0	0	1	0	1	0	0	0	1	1	0	1	0	1	0	0	1	0	0	0	1	1	0	1	0	1	1	1	1	1	0	0	1	1	1	0	1	1	0	1	0	1	1	0
2	265382	495600	1	0	1	0	0	1	0	1	0	0	0	1	1	0	1	0	1	0	0	1	0	0	0	1	1	0	1	0	1	1	1	1	1	0	0	1	1	1	0	1	1	0	1	0	1	1	0
2	266107	496325	1	0	1	0	0	1	0	1	0	0	0	1	1	0	1	0	1	0	0	1	0	0	0	1	1	0	1	0	1	1	1	1	1	0	0	1	1	1	0	1	1	0	1	0	1	1	0
2	266952	497170	1	0	1	0	0	1	0	1	0	0	0	1	1	0	1	0	1	0	0	1	0	0	0	1	0	0	1	0	1	1	1	1	1	0	0	1	1	1	0	1	1	0	1	0	1	1	0
2	267510	497728	1	0	1	0	0	1	0	1	0	0	0	1	1	0	1	0	1	0	0	1	0	0	0	1	0	0	1	0	1	1	1	1	1	0	0	1	1	1	0	1	1	0	1	0	1	1	0
2	269396	499614	1	0	1	0	0	1	0	1	0	0	0	1	1	0	1	0	1	0	0	1	0	0	0	1	0	0	1	0	1	1	1	1	1	0	0	1	1	1	0	1	1	0	1	0	1	0	0
2	269653	499871	1	0	1	0	0	1	0	1	0	0	0	1	1	0	1	0	1	0	0	1	0	0	0	1	0	0	1	0	1	1	1	1	1	0	0	1	1	1	0	1	1	0	1	0	1	0	0
2	274614	504832	1	0	1	0	0	1	1	1	0	0	NA	1	1	0	1	0	1	0	0	1	0	0	0	1	0	0	1	0	1	1	1	1	1	0	0	1	1	1	0	1	1	0	1	0	0	0	0
2	274729	504947	1	0	1	0	0	1	1	1	0	0	1	1	1	0	1	0	1	0	0	1	0	0	0	1	0	0	1	0	1	1	1	1	1	0	0	1	1	1	0	1	1	0	1	0	0	0	0
2	277912	508130	1	0	1	0	0	1	1	1	0	0	1	1	1	0	1	0	1	0	0	1	0	0	0	1	0	0	1	0	1	1	1	1	1	0	0	1	1	1	0	1	1	1	1	0	0	0	0
2	283431	513649	1	0	1	0	0	1	1	1	0	0	1	1	1	1	1	0	1	0	0	1	0	0	0	1	0	0	1	0	1	1	1	1	1	0	0	1	1	1	0	0	1	1	1	0	0	0	0
2	283729	513947	1	0	1	0	0	1	1	1	0	0	1	1	1	1	1	0	1	0	0	1	0	0	0	1	0	0	1	0	1	1	1	1	1	0	0	1	1	1	0	0	1	1	1	0	0	0	0
2	286762	516980	1	0	1	0	0	1	1	1	0	0	1	1	1	1	1	0	1	0	0	1	0	0	0	1	0	0	1	0	1	1	1	1	1	0	0	1	1	1	0	0	1	1	1	0	0	0	0
2	287483	517701	1	0	1	0	0	1	1	1	0	0	1	1	1	1	1	0	1	0	0	1	0	0	0	1	0	0	1	0	1	1	1	1	1	0	0	1	1	1	0	0	1	1	1	0	0	0	0
2	290619	520837	1	1	1	0	0	1	1	1	0	0	1	1	1	1	0	0	1	0	0	1	0	0	0	1	0	0	1	0	1	1	1	1	1	0	0	1	1	1	0	0	1	1	1	0	0	0	0
2	291464	521682	1	1	1	0	0	1	1	1	0	0	1	1	1	1	0	0	1	0	0	1	0	0	0	1	0	0	1	0	1	1	1	1	1	0	0	1	1	1	0	0	1	1	1	0	0	0	0
2	292835	523053	1	1	1	0	0	1	1	1	0	0	1	1	1	1	0	0	1	0	0	1	0	0	0	1	0	0	1	0	1	1	1	1	1	0	0	1	1	1	0	0	1	1	1	0	0	0	0
2	295710	525928	1	1	1	0	0	1	1	1	0	0	1	1	1	1	0	0	1	0	0	1	0	0	0	1	0	0	1	0	1	1	1	1	1	0	0	1	1	1	0	0	1	1	1	0	0	0	0
2	295912	526130	1	1	1	0	0	1	1	1	0	0	1	1	1	1	0	0	1	0	0	1	0	0	0	1	0	0	1	0	1	1	1	1	1	0	0	1	1	1	0	0	1	1	1	0	0	0	0
2	297226	527444	1	1	1	0	0	1	1	1	0	0	1	1	1	1	0	0	1	0	0	1	0	0	0	1	0	0	1	0	1	1	1	1	1	0	0	1	1	1	0	0	1	1	1	0	0	0	0
2	298141	528359	1	1	1	0	0	1	1	1	0	0	1	1	1	1	0	0	1	0	0	1	0	0	0	1	0	0	1	0	1	1	1	1	1	0	0	1	1	1	0	0	1	1	1	0	0	0	0
2	298721	528939	1	1	1	0	0	1	1	1	1	0	1	1	1	1	0	0	1	0	0	1	0	0	0	1	0	0	1	0	1	1	1	1	1	0	0	1	1	1	0	0	1	1	1	0	0	0	0
2	298966	529184	1	1	1	0	0	1	1	1	1	0	1	1	1	1	0	0	1	0	0	1	0	0	0	1	0	0	1	0	1	1	1	1	1	0	0	1	1	1	0	0	1	1	1	0	0	0	0
2	300111	530329	1	1	1	0	0	1	1	1	1	0	1	1	1	1	0	0	1	0	0	1	0	0	0	1	0	0	1	0	1	1	1	1	1	0	0	1	1	1	0	0	1	1	1	0	0	0	0
2	301002	531220	1	1	1	0	0	1	1	1	1	0	1	1	1	1	0	0	1	0	0	1	0	0	0	1	0	0	1	0	1	1	1	1	1	0	0	1	1	1	0	0	1	1	1	0	0	0	0
2	303528	533746	1	1	1	0	0	1	1	1	1	0	1	1	1	1	0	0	1	0	0	1	0	0	0	1	0	0	1	0	1	1	1	1	1	0	0	1	1	1	0	0	1	1	1	0	0	0	0
2	304691	534909	1	1	1	0	0	1	1	1	1	0	1	1	1	1	0	0	1	0	0	1	0	0	0	1	0	0	1	0	1	1	1	1	1	0	0	1	1	1	0	0	1	1	1	0	0	0	0
2	308097	538315	1	1	1	1	0	0	1	1	1	0	1	1	1	1	0	0	1	0	0	1	0	0	0	1	0	0	1	0	0	1	1	1	1	0	0	1	1	0	0	0	0	1	1	0	0	0	0
2	308890	539108	1	1	1	1	0	0	1	1	1	0	1	1	1	1	0	0	1	0	0	1	0	0	0	1	0	0	1	0	0	1	1	1	1	0	0	1	1	0	0	0	0	1	1	0	0	0	0
2	308989	539207	1	1	1	1	0	0	1	1	1	0	1	1	1	1	0	0	1	0	0	1	0	0	0	1	0	0	1	0	0	1	1	1	1	0	0	1	1	0	0	0	0	1	1	0	0	0	0
2	309402	539620	1	1	1	1	0	0	1	1	1	0	1	1	1	1	0	1	1	0	0	1	0	0	0	1	0	0	1	0	0	1	1	1	1	0	0	1	1	0	0	0	0	1	1	0	0	0	0
2	310030	540248	1	1	1	1	0	0	1	1	1	0	1	1	1	1	0	1	1	0	0	1	0	0	0	1	0	0	1	0	0	1	1	1	1	0	1	1	1	0	0	0	0	1	1	0	0	0	0
2	310972	541190	1	1	1	1	0	0	1	1	1	0	1	1	1	1	0	1	1	0	0	1	0	0	0	1	0	0	1	0	0	1	1	1	1	0	1	1	1	0	0	0	0	1	1	0	0	0	0
2	312659	542877	1	1	1	1	0	0	1	1	1	0	1	1	1	1	0	1	1	0	0	1	0	0	0	1	0	0	1	0	0	1	1	1	1	0	1	1	1	0	0	0	0	1	1	0	0	0	0
2	314198	544416	1	1	1	1	0	0	1	1	1	0	1	1	1	1	0	1	1	0	0	1	0	0	0	1	0	0	1	0	0	1	1	1	1	0	1	1	1	0	0	0	0	1	1	0	0	0	0
2	315267	545485	1	1	1	1	0	0	1	1	1	0	1	1	1	1	0	1	1	0	0	1	0	0	0	1	0	0	1	0	0	1	1	1	1	0	1	1	1	0	0	0	0	1	1	0	0	0	0
2	315318	545536	1	1	1	1	0	0	1	1	1	0	1	1	1	1	0	1	1	0	0	1	0	0	0	1	0	0	1	0	0	1	1	1	1	0	1	1	1	0	0	0	0	1	1	0	0	0	0
2	318379	548597	1	1	1	1	0	0	1	1	1	0	1	1	1	1	0	1	1	0	0	1	0	0	0	1	0	0	1	0	0	1	1	1	1	0	1	1	1	0	0	0	0	1	1	0	0	0	0
2	319900	550118	1	1	1	1	0	0	1	1	1	0	1	1	1	1	0	1	1	0	0	1	0	0	0	1	0	0	1	0	0	1	1	1	0	0	1	1	1	0	0	0	0	1	1	0	0	0	0
2	320415	550633	1	1	1	1	0	0	1	1	1	0	0	1	1	1	0	1	1	0	0	1	0	0	0	1	0	0	1	0	0	1	1	1	0	0	1	1	1	0	0	0	0	1	1	0	0	0	0
2	320583	550801	1	1	1	1	0	0	1	1	1	0	0	1	1	1	0	1	1	0	0	1	0	0	0	1	0	0	1	0	0	1	1	1	0	0	1	1	1	0	0	0	0	1	1	0	0	0	0
2	320851	551069	1	1	1	1	0	0	1	1	1	0	0	1	1	1	0	1	1	0	0	1	0	0	0	1	0	0	1	0	0	1	1	1	0	0	1	1	1	0	0	0	0	1	1	0	0	0	0
2	321385	551603	1	1	1	1	0	0	1	1	1	0	0	1	1	1	0	1	1	0	0	1	0	0	0	1	0	0	1	0	0	1	1	1	0	0	1	1	1	0	0	0	0	1	1	0	0	0	0
2	321553	551771	1	1	1	1	0	0	1	1	1	0	0	1	1	1	0	1	1	0	0	1	0	0	0	1	0	0	1	0	0	1	1	1	0	0	1	1	1	0	0	0	0	1	1	0	0	0	0
2	321857	552075	1	1	1	1	0	0	1	1	1	0	0	1	1	1	0	1	1	0	0	1	0	0	0	1	0	0	1	0	0	1	1	1	0	0	1	1	1	0	0	0	0	1	1	0	0	0	0
2	321906	552124	1	1	1	1	0	0	1	1	1	0	0	1	1	1	0	1	1	0	0	1	0	0	0	1	0	0	1	0	0	1	1	1	0	0	1	1	1	0	0	0	0	1	1	0	0	0	0
2	322122	552340	1	1	1	1	0	0	1	1	1	0	0	1	1	1	0	1	1	0	0	1	0	0	0	1	0	0	1	0	0	1	1	1	0	0	1	1	1	0	0	0	0	1	1	0	0	0	0
2	322479	552697	1	1	1	1	0	0	1	1	1	0	0	1	1	1	0	1	1	0	0	1	0	0	0	1	0	0	1	0	0	1	1	1	0	0	1	1	1	0	0	0	0	1	1	0	0	0	0
2	322797	553015	1	1	1	1	0	0	1	1	1	0	0	1	1	1	0	1	1	0	0	1	0	0	0	1	0	0	1	0	0	1	1	1	0	0	1	1	1	0	0	0	0	1	1	0	0	0	0
2	322968	553186	1	1	1	1	0	0	1	1	1	0	0	1	1	1	0	1	1	0	0	1	0	0	0	1	0	0	1	0	0	1	1	1	0	0	1	1	1	0	0	0	0	1	1	0	0	0	0
2	323106	553324	1	1	1	1	0	0	1	1	1	0	0	1	1	1	0	1	1	0	0	1	0	0	0	1	0	0	1	0	0	1	1	1	0	0	1	1	1	0	0	0	0	1	1	0	0	0	0
2	323577	553795	1	1	1	1	0	0	1	1	1	0	0	1	1	1	0	1	1	0	0	1	0	0	0	1	0	0	1	0	0	1	1	1	0	0	1	1	1	0	0	0	0	1	1	0	0	0	0
2	324106	554324	1	1	1	1	0	0	1	1	1	0	0	1	1	1	0	1	1	0	0	1	0	0	0	1	1	0	1	0	0	1	1	1	0	0	1	1	1	0	0	0	0	1	1	0	0	0	0
2	324887	555105	1	1	1	1	0	0	1	1	1	0	0	1	1	1	0	1	1	0	0	1	0	0	0	1	1	0	1	0	0	1	1	1	0	0	1	1	1	0	0	0	0	1	1	0	0	0	0
2	325533	555751	1	1	1	1	0	0	1	1	1	0	0	1	1	1	0	1	1	0	0	1	0	0	0	1	1	0	1	0	0	1	1	1	0	0	1	1	1	0	0	0	0	1	1	0	0	0	0
2	325595	555813	1	1	1	1	0	0	1	1	1	0	0	1	1	1	0	1	1	0	0	1	0	0	0	1	1	0	1	0	0	1	1	1	0	0	1	1	1	0	0	0	0	1	1	0	0	0	0
2	325701	555919	1	1	1	1	0	0	1	1	1	0	0	1	1	1	0	1	1	0	0	1	0	0	0	1	1	0	1	0	0	1	1	1	0	0	1	1	1	0	0	0	0	1	1	0	0	0	0
2	326112	556330	1	1	1	1	0	0	1	1	1	0	0	1	1	1	0	1	1	0	0	1	0	0	0	1	1	0	1	0	0	1	1	1	0	0	1	1	1	0	0	0	0	1	1	0	0	0	0
2	326179	556397	1	1	1	1	0	0	1	1	1	0	0	1	1	1	0	1	1	0	0	1	0	0	0	1	1	0	1	0	0	1	1	1	0	0	1	1	1	0	0	0	0	1	1	0	0	0	0
2	326297	556515	1	1	1	1	0	0	1	1	1	0	0	1	1	1	0	1	1	0	0	1	0	0	0	1	1	0	1	0	0	1	1	1	0	0	1	1	1	0	0	0	0	1	1	0	0	0	0
2	326660	556878	1	1	1	1	0	0	1	1	1	0	0	1	1	1	0	1	1	0	0	1	0	0	0	1	1	0	1	0	0	1	1	1	0	0	1	1	1	0	0	0	0	1	1	0	0	0	0
2	327083	557301	1	1	1	1	0	0	1	1	1	0	0	1	1	1	0	1	1	0	0	1	0	0	0	1	1	0	1	0	0	1	1	1	0	0	1	1	1	0	0	0	0	1	1	0	0	0	0
2	327300	557518	1	1	1	1	0	0	1	1	1	0	0	1	1	1	0	1	1	0	0	1	0	0	0	1	1	0	1	0	0	1	1	1	0	0	1	1	1	0	0	0	0	1	1	0	0	0	0
2	327596	557814	1	1	1	1	0	0	1	1	1	0	0	1	1	1	0	1	1	0	0	1	0	0	0	1	1	0	1	0	0	1	1	1	0	0	1	1	1	0	0	0	0	1	1	0	0	0	0
2	327972	558190	1	1	1	1	0	0	1	1	1	0	0	1	1	1	0	1	1	0	0	1	0	0	0	1	1	0	1	0	0	1	1	1	0	0	1	1	1	0	0	0	0	1	1	0	0	1	0
2	328525	558743	1	1	1	1	0	0	1	1	1	0	0	1	1	1	0	1	1	0	0	1	0	0	0	1	1	0	1	0	0	1	1	1	0	0	1	1	1	0	0	0	0	1	1	0	0	1	0
2	329472	559690	1	1	1	1	0	0	1	1	1	0	0	1	1	1	0	1	1	0	0	1	0	0	0	1	1	0	1	0	0	1	1	1	0	0	1	1	1	0	0	0	0	1	1	0	0	1	0
2	329976	560194	1	1	1	1	0	0	1	1	1	0	0	1	1	1	0	1	1	0	0	1	0	0	0	1	1	0	1	0	0	1	1	1	0	0	1	1	1	0	0	0	0	1	1	0	0	1	0
2	330203	560421	1	1	1	1	0	0	1	1	1	0	0	1	1	1	0	1	1	0	0	1	0	0	0	1	1	0	1	0	0	1	1	1	0	0	1	1	1	0	0	0	0	1	1	0	0	1	0
2	331253	561471	1	1	1	1	0	0	1	1	1	0	0	1	1	1	0	1	1	0	0	1	1	0	0	1	1	0	1	0	0	1	1	1	0	0	1	1	1	0	0	0	0	1	1	0	0	1	0
2	331350	561568	1	1	1	1	0	0	1	1	1	0	0	1	1	1	0	1	1	0	0	1	1	0	0	1	1	0	1	0	0	1	1	1	0	0	1	1	1	0	0	0	0	1	1	0	0	1	0
2	331446	561664	1	1	1	1	0	0	1	1	1	0	0	1	1	1	0	1	1	0	0	1	1	0	0	1	1	0	1	0	0	1	1	1	0	0	1	1	1	0	0	0	0	1	1	0	0	1	0
2	331783	562001	1	1	1	1	0	0	1	1	1	0	0	1	1	1	0	1	1	0	0	1	1	0	0	1	1	0	1	0	0	1	1	1	0	0	1	1	1	0	0	0	0	1	1	0	0	1	0
2	331804	562022	1	1	1	1	0	0	1	1	1	0	0	1	1	1	0	1	1	0	0	1	1	0	0	1	1	0	1	0	0	1	1	1	0	0	1	1	1	0	0	0	0	1	1	0	0	1	0
2	332399	562617	1	1	1	1	0	0	1	1	1	0	0	1	1	1	0	1	1	0	0	1	1	0	0	1	1	0	1	0	0	1	1	1	0	0	1	1	1	0	0	0	0	1	1	0	0	0	0
2	332654	562872	1	1	1	1	0	0	1	1	1	0	0	1	1	1	0	1	1	0	0	1	1	0	0	1	1	0	1	0	0	1	1	1	0	0	1	1	1	0	0	0	0	1	1	0	0	0	0
2	332940	563158	1	1	1	1	0	0	1	1	1	0	0	1	1	1	0	1	1	0	0	1	1	0	0	1	1	0	1	0	0	1	1	1	0	0	1	1	1	0	0	0	0	1	1	0	0	0	0
2	333382	563600	1	1	1	1	0	0	1	1	1	0	0	1	1	1	0	1	1	0	0	1	1	0	0	1	1	0	1	0	0	1	1	1	0	0	1	1	1	0	0	0	0	1	1	0	0	0	0
2	334051	564269	1	1	1	1	0	0	1	1	1	0	0	1	1	1	0	1	1	0	0	1	1	0	0	1	1	0	1	0	0	1	1	1	0	0	1	1	1	0	0	0	0	1	1	0	0	0	0
2	334070	564288	1	1	1	1	0	0	1	1	1	0	0	1	1	1	0	1	1	0	0	1	1	0	0	1	1	0	1	0	0	1	1	1	0	0	1	1	1	0	0	0	0	1	1	0	0	0	0
2	334452	564670	1	1	1	1	0	0	1	1	1	0	0	1	1	1	0	1	1	0	0	1	1	0	0	1	1	0	1	0	0	1	1	1	0	0	1	1	1	0	0	0	0	1	1	0	0	0	0
2	335046	565264	1	1	1	1	0	0	1	1	1	0	0	1	1	1	0	1	1	0	0	1	1	0	0	1	1	0	1	0	0	1	1	1	0	0	1	1	1	0	0	0	0	1	1	0	0	0	0
2	336060	566278	1	1	1	1	0	0	1	1	1	1	0	1	1	1	0	1	1	0	0	1	1	0	0	1	1	0	1	0	0	1	1	1	0	0	1	1	1	0	0	0	0	1	1	0	0	0	0
2	336720	566938	1	1	1	1	0	0	1	1	1	1	0	1	1	1	0	1	1	0	0	1	1	0	0	1	1	0	1	0	0	1	1	1	0	0	1	1	1	0	0	0	0	1	1	0	0	0	0
2	337897	568115	1	1	1	1	0	0	1	1	1	1	0	1	1	1	0	1	1	0	0	1	1	0	0	1	1	0	1	0	0	1	1	1	0	0	1	1	1	0	0	0	0	1	1	0	0	0	0
2	338656	568874	1	1	1	1	0	0	1	1	1	1	0	1	1	1	0	1	1	0	0	1	1	0	0	1	1	0	1	0	0	1	1	1	0	0	1	1	1	0	0	0	0	1	1	0	0	0	0
2	339083	569301	1	1	1	1	0	0	1	1	1	1	0	1	1	1	0	1	1	0	0	1	1	0	0	1	0	0	1	0	0	1	1	1	0	0	1	1	1	0	0	0	0	1	1	0	0	0	0
2	339200	569418	1	1	1	1	0	0	1	1	1	1	0	1	1	1	0	1	1	0	0	1	1	0	0	1	0	0	1	0	0	1	1	1	0	0	1	1	1	0	0	0	0	1	1	0	0	0	0
2	339326	569544	1	1	1	1	0	0	1	1	1	1	0	1	1	1	0	1	1	0	0	1	1	0	0	1	0	0	1	0	0	1	1	1	0	0	1	1	1	0	0	0	0	1	1	0	0	0	0
2	339413	569631	1	1	1	1	0	0	1	1	1	1	0	1	1	1	0	1	1	0	0	1	1	0	0	1	0	0	1	0	0	1	1	1	0	0	1	1	1	0	0	0	0	1	1	0	0	0	0
2	340305	570523	1	1	1	1	0	0	1	1	1	1	0	1	1	1	0	1	1	0	0	1	1	0	0	1	0	0	1	0	0	1	1	1	0	0	1	1	1	0	0	0	0	1	1	0	0	0	0
2	340644	570862	1	1	1	1	0	0	1	1	1	1	0	1	1	1	0	1	1	0	0	1	1	0	0	1	0	0	1	0	0	1	1	1	0	0	1	1	1	0	0	0	0	1	1	0	0	0	0
2	340743	570961	1	1	1	1	0	0	1	1	1	1	0	1	1	1	0	1	1	0	0	1	1	0	0	1	0	0	1	0	0	1	1	1	0	0	1	1	1	0	0	0	0	1	1	0	0	0	0
2	341309	571527	1	1	1	1	0	0	1	1	1	1	0	1	1	1	0	1	1	0	0	1	1	0	0	1	0	0	1	0	0	1	1	1	0	0	1	1	1	0	0	0	0	1	1	0	0	0	0
2	341567	571785	1	1	1	1	0	0	1	1	1	1	0	1	1	1	0	1	1	0	0	1	1	0	0	1	0	0	1	0	0	1	1	1	0	0	1	1	1	0	0	0	0	1	1	0	0	0	0
2	341985	572203	1	1	1	1	0	0	1	1	1	1	0	1	1	1	0	1	1	0	0	1	1	0	0	1	0	0	1	0	0	1	1	1	0	0	1	1	1	0	0	0	0	1	1	0	0	0	0
2	342383	572601	1	1	1	1	0	0	1	1	1	1	0	1	1	1	0	1	1	0	0	1	1	0	0	1	0	0	1	0	0	1	1	1	0	0	1	1	1	0	0	0	0	1	1	0	0	0	0
2	342642	572860	1	1	1	1	0	0	1	1	1	1	0	1	1	1	0	1	1	0	0	1	1	0	0	1	0	0	1	0	0	1	1	1	0	0	1	1	1	0	0	0	0	1	1	0	0	0	0
2	342723	572941	1	1	1	1	0	0	1	1	1	1	0	1	1	1	0	1	1	0	0	1	1	0	0	1	0	0	1	0	0	1	1	1	0	0	1	1	1	0	0	0	0	1	1	0	0	0	0
2	343406	573624	1	1	1	1	0	0	1	1	1	1	0	1	1	1	0	1	1	0	0	1	1	0	0	1	0	0	1	0	0	1	1	1	0	0	1	1	1	0	0	0	0	1	1	0	0	0	0
2	343713	573931	1	1	1	1	0	0	1	1	1	1	0	1	1	1	0	1	1	0	0	1	1	0	0	1	0	0	1	0	0	1	1	1	0	0	1	1	1	0	0	0	0	1	1	0	0	0	0
2	344211	574429	1	1	1	1	0	0	1	1	1	1	0	1	1	1	0	1	1	0	0	1	1	0	0	1	0	0	1	0	0	1	1	1	0	0	1	1	1	0	0	0	0	1	1	0	0	0	0
2	344938	575156	1	1	1	1	0	0	1	1	1	1	0	1	1	1	0	1	1	0	0	1	1	0	0	1	0	0	1	0	0	1	1	1	0	0	1	1	1	0	0	0	0	1	1	0	0	0	0
2	345172	575390	1	1	1	1	0	0	1	1	1	1	0	1	1	1	0	1	1	0	0	1	1	0	0	1	0	0	1	0	0	1	1	1	0	0	1	1	1	0	0	0	0	1	1	0	0	0	0
2	345288	575506	1	1	1	1	0	0	1	1	1	1	0	1	1	1	0	1	1	0	0	1	1	0	0	1	0	0	1	0	0	1	1	1	0	0	1	1	1	0	0	0	0	1	1	0	0	0	0
2	346082	576300	1	1	1	1	0	0	1	1	1	1	0	1	1	1	0	1	1	0	0	1	1	0	0	1	0	0	1	0	0	1	1	1	0	0	1	1	1	0	0	0	0	1	1	0	0	0	0
2	346270	576488	1	1	1	1	0	0	1	1	1	1	0	1	1	1	0	1	1	0	0	1	1	0	0	1	0	0	1	0	0	1	1	1	0	0	1	1	1	0	0	0	0	1	1	0	0	0	0
2	346636	576854	1	1	1	1	0	0	1	1	1	1	0	1	1	1	0	1	1	0	0	1	1	0	0	1	0	0	1	0	0	1	1	1	0	0	1	1	1	0	0	0	0	1	1	0	0	0	0
2	347559	577777	1	1	1	1	0	0	1	1	1	1	0	1	1	1	0	1	1	0	0	1	1	0	0	1	0	0	1	0	0	1	1	1	0	0	1	1	1	0	0	0	0	1	1	0	0	0	0
2	347777	577995	1	1	1	1	0	0	1	1	1	1	0	1	1	1	0	1	1	0	0	1	1	0	0	1	0	0	1	0	0	1	1	1	0	0	1	1	1	0	0	0	0	1	1	0	0	0	0
2	348820	579038	1	1	1	1	0	0	1	1	1	1	0	1	1	1	0	1	1	0	0	1	1	0	0	1	0	0	1	0	0	1	1	1	0	0	1	1	1	0	0	0	0	1	1	0	0	0	0
2	349415	579633	1	1	1	1	0	0	1	1	1	1	0	1	1	1	0	1	1	0	0	1	1	0	0	1	0	0	1	0	0	1	1	1	0	0	1	1	1	0	0	0	0	1	1	0	0	0	0
2	351335	581553	0	1	1	1	0	0	1	1	1	1	0	1	1	1	0	1	1	0	0	1	1	0	0	1	0	0	1	0	0	0	1	1	0	0	1	1	1	0	0	0	0	1	1	0	0	0	0
2	352302	582520	0	1	1	1	0	0	1	1	1	1	0	1	1	1	0	1	1	0	0	1	1	0	0	1	0	0	1	0	0	0	1	1	0	0	1	1	1	0	0	0	0	1	1	0	0	0	0
2	352469	582687	0	1	1	1	0	0	1	1	1	1	0	1	1	1	0	1	1	0	0	1	1	0	0	1	0	0	1	0	0	0	1	1	0	0	1	1	1	0	0	0	0	1	1	0	0	0	0
2	355349	585567	0	1	1	1	0	0	1	1	1	1	0	1	1	1	0	1	1	0	0	1	1	0	0	1	0	0	1	0	0	0	1	1	0	0	1	1	1	0	0	0	0	1	1	0	0	0	0
2	355836	586054	0	1	1	1	0	0	1	1	1	1	0	1	1	1	0	1	1	0	0	1	1	0	0	1	0	0	1	0	0	0	1	1	0	0	1	1	1	0	0	0	0	1	1	0	0	0	0
2	357199	587417	0	1	1	1	0	0	1	1	1	1	0	1	1	1	0	1	1	0	0	1	1	0	0	1	0	0	1	0	0	0	1	1	0	0	1	1	1	0	0	0	0	1	1	0	0	0	0
2	358948	589166	0	1	1	1	0	0	1	1	1	1	0	1	1	1	0	1	1	0	0	1	1	0	0	1	0	0	1	0	0	0	1	1	0	0	1	1	1	0	0	0	0	1	1	0	0	0	0
2	359471	589689	0	1	1	1	0	0	1	1	1	1	0	1	1	1	0	1	1	0	0	1	1	0	0	1	0	0	1	0	0	0	1	1	0	0	1	1	1	0	0	0	0	1	1	0	0	0	0
2	359957	590175	0	1	1	1	0	0	1	1	1	1	0	1	1	1	0	1	1	0	0	1	1	0	0	1	0	0	1	0	0	0	1	1	0	0	1	1	1	0	0	0	0	1	1	0	0	0	0
2	360477	590695	0	1	1	1	0	0	1	1	1	1	0	1	1	1	0	1	1	0	0	1	1	0	0	1	0	0	1	0	0	0	1	1	0	0	1	1	1	0	0	1	0	1	1	0	0	0	0
2	361468	591686	0	1	1	1	0	0	1	1	1	1	0	1	1	1	0	1	1	0	0	1	1	0	0	1	0	0	1	0	0	0	1	1	0	0	1	1	1	0	0	1	0	1	1	0	0	0	0
2	361648	591866	0	1	1	1	0	0	1	1	1	1	0	1	1	1	0	1	1	0	0	1	1	0	0	1	0	0	1	0	0	0	1	1	0	0	1	1	1	0	0	1	0	1	1	0	0	0	0
2	362082	592300	0	1	1	1	0	0	1	1	1	1	0	1	1	1	0	1	1	0	0	1	1	0	0	1	0	0	1	0	0	0	1	1	0	0	1	1	1	0	0	1	0	1	1	0	0	0	0
2	362354	592572	0	1	1	1	0	0	1	1	1	1	0	1	1	1	0	1	1	0	0	1	1	0	0	1	0	0	1	0	0	0	1	1	0	0	1	1	1	0	0	1	0	1	1	0	0	0	0
2	363144	593362	0	1	1	1	0	0	1	1	1	1	0	1	1	1	0	1	1	0	0	1	1	0	0	1	0	0	1	0	0	0	1	1	0	0	1	1	1	0	0	1	0	1	1	0	0	0	0
2	363721	593939	0	1	1	1	0	0	1	1	1	1	0	1	1	1	0	1	1	0	0	1	1	0	0	1	0	0	1	0	0	0	1	1	0	0	1	1	1	1	0	1	0	1	1	0	0	0	0
2	363888	594106	0	1	1	1	0	0	1	1	1	1	0	1	1	1	0	1	1	0	0	1	1	0	0	1	0	0	1	0	0	0	1	1	0	0	1	1	1	1	0	1	0	1	1	0	0	0	0
2	364895	595113	0	1	1	1	0	0	1	1	1	1	0	1	1	1	0	1	1	0	0	1	1	0	0	1	0	0	1	0	0	0	1	1	0	0	1	1	1	1	0	1	0	1	1	0	0	0	0
2	365120	595338	0	1	1	1	0	0	1	1	1	1	0	1	1	1	0	1	1	0	0	1	1	0	0	1	0	0	1	0	0	0	1	1	0	0	1	1	1	1	0	1	0	1	1	0	0	0	0
2	365525	595743	0	1	1	1	0	0	1	1	1	1	0	1	1	1	0	1	1	0	0	1	1	0	0	1	0	0	1	0	0	0	1	1	0	0	1	1	1	1	0	1	0	1	1	0	0	0	0
2	366754	596972	0	1	1	1	0	0	1	1	1	1	0	1	1	1	0	1	1	0	0	1	1	0	0	1	0	0	1	0	0	0	1	1	0	0	1	1	1	1	0	1	0	1	1	0	0	0	0
2	366936	597154	0	1	1	1	0	0	1	1	1	1	0	1	1	1	0	1	1	0	0	1	1	0	0	1	0	0	1	0	0	0	1	1	0	0	1	1	1	1	0	1	0	1	1	0	0	0	0
2	367200	597418	0	1	1	1	0	0	1	1	1	1	0	1	1	1	0	1	1	0	0	1	1	0	0	1	0	0	1	0	0	0	1	1	0	0	1	1	1	1	0	1	0	1	1	0	0	0	0
2	367429	597647	0	1	1	1	0	0	1	1	1	1	0	1	1	1	0	1	1	0	0	1	1	0	0	1	0	0	1	0	0	0	1	1	0	0	1	1	1	1	0	1	0	1	1	0	0	0	0
2	369040	599258	0	1	1	1	0	0	1	1	1	1	0	1	1	1	0	1	1	0	0	1	1	0	0	1	0	0	1	0	0	0	1	1	0	0	1	1	1	0	0	1	0	1	1	0	0	0	0
2	369657	599875	0	1	1	1	0	0	1	1	1	1	0	1	1	1	0	1	1	0	0	1	1	0	0	1	0	0	1	0	0	0	1	1	0	0	1	1	1	0	0	1	0	1	1	0	0	0	0
2	370007	600225	0	1	1	1	0	0	1	1	1	1	0	1	1	1	0	1	1	0	0	1	1	0	0	1	0	0	1	0	0	0	1	1	0	0	1	1	1	0	0	1	0	1	1	0	0	0	0
2	370707	600925	0	1	1	1	0	0	1	1	1	1	0	1	1	1	0	1	1	0	0	1	1	0	0	1	0	0	1	0	0	0	1	1	0	0	1	1	1	0	0	1	0	1	1	0	0	0	0
2	371555	601773	0	1	1	1	0	0	1	1	1	1	0	1	1	1	0	1	1	0	0	1	1	0	0	1	0	0	1	0	0	0	1	1	0	0	1	1	1	0	0	1	0	1	0	0	0	0	0
2	371941	602159	0	1	1	1	0	0	1	1	1	1	0	1	1	1	0	1	1	0	1	1	1	0	0	1	0	0	1	0	0	0	1	1	0	0	1	1	1	0	0	1	0	1	0	0	0	0	0
2	372481	602699	0	1	1	1	0	0	1	1	1	1	0	1	1	1	0	0	1	0	1	1	1	0	0	1	0	0	1	0	0	0	1	1	0	0	1	1	1	0	0	1	0	1	0	0	0	0	0
2	372730	602948	0	1	1	1	0	0	1	1	1	1	0	1	1	1	0	0	1	0	1	1	1	0	0	1	0	0	1	0	0	0	1	1	0	0	1	1	1	0	0	1	0	1	0	0	0	0	0
2	372845	603063	0	1	1	1	0	0	1	1	1	1	0	1	1	1	0	0	1	0	1	1	1	0	0	1	0	0	1	0	0	0	1	1	0	0	1	1	1	0	0	1	0	1	0	0	0	0	0
2	372919	603137	0	1	1	1	0	0	1	1	1	1	0	1	1	1	0	0	1	0	1	1	1	0	0	1	0	0	1	0	0	0	1	1	0	0	1	1	1	0	0	1	0	1	0	0	0	0	0
2	374149	604367	0	1	1	1	0	0	1	1	1	1	0	1	1	1	0	0	1	0	1	1	1	0	0	1	0	0	1	0	0	0	1	1	0	0	1	1	1	0	0	1	0	1	0	0	0	0	0
2	375303	605521	0	1	1	1	0	0	1	1	1	1	0	1	1	1	0	0	1	0	1	1	1	0	0	1	0	0	1	0	0	0	1	1	0	0	1	1	1	0	0	0	0	1	0	0	0	0	0
2	376375	606593	0	1	1	1	0	0	1	1	1	1	0	1	1	1	0	0	1	0	1	1	1	0	0	1	0	0	1	0	0	0	1	1	0	0	1	1	1	0	0	0	0	1	0	0	0	0	0
2	376703	606921	0	1	1	1	0	0	1	1	1	1	0	1	1	1	0	0	1	0	1	1	1	0	0	1	0	0	1	0	0	0	1	1	0	0	1	1	1	0	0	0	0	1	0	0	0	0	0
2	377588	607806	0	1	1	1	0	0	1	1	1	1	0	1	1	1	0	0	1	0	1	1	1	0	0	1	0	0	1	0	0	0	1	1	0	0	1	1	1	0	0	0	0	1	0	0	0	0	0
2	377867	608085	0	1	1	1	0	0	1	1	1	1	0	1	1	1	0	0	1	0	1	1	1	0	0	1	0	0	1	0	0	0	1	1	0	0	1	1	1	0	0	0	0	1	0	0	0	0	0
2	378164	608382	0	1	1	1	0	0	1	1	1	1	0	1	1	1	0	0	1	0	1	1	1	0	0	1	0	0	1	0	0	0	1	1	0	0	1	1	1	0	0	0	0	1	0	0	0	0	0
2	378868	609086	0	1	1	1	0	0	1	1	1	1	0	1	1	1	0	0	1	0	1	1	1	0	0	1	0	0	1	0	0	0	1	1	0	0	1	1	1	0	0	0	0	1	0	0	0	0	0
2	379311	609529	0	1	1	1	0	0	1	1	1	1	0	1	1	1	0	0	1	0	1	1	1	0	0	1	0	0	1	0	0	0	1	1	0	0	1	1	1	0	0	0	0	1	0	0	0	0	0
2	379598	609816	0	1	1	1	0	0	1	1	1	1	0	1	1	1	0	0	1	0	1	1	1	0	0	1	0	0	1	0	0	0	1	1	0	0	1	1	1	0	0	0	0	1	0	0	0	0	0
2	379969	610187	0	1	1	1	0	0	1	1	1	1	0	1	1	1	0	0	1	0	1	1	1	0	0	1	0	0	1	0	0	0	1	1	0	0	1	1	1	0	0	0	0	1	0	0	0	0	0
2	380911	611129	0	1	1	1	0	0	1	1	1	1	0	1	1	1	0	0	1	0	1	1	1	0	0	1	0	0	1	0	0	0	1	1	0	0	1	1	1	0	0	0	0	1	0	0	0	0	0
2	381364	611582	0	1	1	1	0	0	1	1	1	1	0	1	1	1	0	0	1	0	1	1	1	0	0	1	0	0	1	0	0	0	1	1	0	0	1	1	1	0	0	0	0	1	0	0	0	0	0
2	381922	612140	0	1	1	1	0	0	1	1	1	1	0	1	1	1	0	0	1	0	1	1	1	0	0	1	0	0	1	0	0	0	1	1	0	0	1	1	1	0	0	0	0	1	0	0	0	0	0
2	382146	612364	0	1	1	1	0	0	1	1	1	1	0	1	1	1	0	0	1	0	1	1	1	0	0	1	0	0	1	0	0	0	1	1	0	0	1	1	1	0	0	0	0	1	0	0	0	0	0
2	382471	612689	0	1	1	1	0	0	1	1	1	1	0	1	1	1	0	0	1	0	1	1	1	0	0	1	0	0	1	0	0	0	1	1	0	0	1	1	1	0	0	0	0	1	0	0	0	0	0
2	382823	613041	0	1	1	1	0	0	1	1	1	1	0	1	1	1	0	0	1	0	1	1	1	0	0	1	0	0	1	0	0	0	1	1	0	0	1	1	1	0	0	0	0	1	0	0	0	0	0
2	383390	613608	0	1	1	1	0	0	1	1	1	1	0	1	1	1	0	0	1	0	1	1	1	0	0	1	0	0	1	0	0	0	1	1	0	0	1	1	1	0	0	0	0	1	0	0	0	0	0
2	383707	613925	0	1	1	1	0	0	1	1	1	1	0	1	1	1	0	0	1	0	1	1	1	0	0	1	0	0	1	0	0	0	1	1	0	0	1	1	1	0	0	0	0	1	0	0	0	0	0
2	385403	615621	0	1	1	1	0	0	1	1	1	1	0	1	1	1	0	0	1	0	1	1	1	0	0	1	0	0	1	0	0	0	1	1	1	0	1	1	1	0	0	0	0	1	0	0	0	0	0
2	385559	615777	0	1	1	1	0	0	1	1	1	1	0	1	1	1	0	0	1	0	1	1	NA	0	0	1	0	0	1	0	0	0	1	1	1	0	1	1	1	0	0	0	0	1	0	0	0	0	0
2	385766	615984	0	1	1	1	0	0	1	1	1	1	0	1	1	1	0	0	1	0	1	1	0	0	0	1	0	0	1	0	0	0	1	1	1	0	1	1	1	0	0	0	0	1	0	0	0	0	0
2	386919	617137	0	1	1	1	0	0	1	1	1	1	0	1	1	1	0	0	1	0	1	1	0	0	0	1	0	0	1	0	0	0	1	1	1	0	1	1	1	0	0	0	0	1	0	0	0	0	0
2	390133	620351	0	1	1	1	0	0	1	1	1	1	0	1	1	1	0	0	1	0	1	1	0	0	0	1	0	0	1	0	0	0	1	1	1	0	1	1	1	0	0	0	0	1	0	0	0	0	0
2	390252	620470	0	1	1	1	0	0	1	1	1	1	0	1	1	1	0	0	1	0	1	1	0	0	0	1	0	0	1	0	0	0	1	1	1	0	1	1	1	0	0	0	0	1	0	0	0	0	0
2	390676	620894	0	1	1	1	0	0	1	1	1	1	0	1	1	1	0	0	1	0	1	1	0	0	0	1	0	0	1	0	0	0	1	1	1	0	1	1	1	0	0	0	0	1	0	0	0	0	0
2	391319	621537	0	1	1	1	0	0	1	1	1	1	0	1	1	1	0	0	1	0	1	1	0	0	0	1	0	0	1	0	0	0	1	1	1	0	1	1	1	0	0	0	0	1	0	0	0	0	0
2	391457	621675	0	1	1	1	0	0	1	1	1	1	0	1	1	1	0	0	1	0	1	1	0	0	0	1	0	0	1	0	0	0	1	1	1	0	1	1	1	0	0	0	0	1	0	0	0	0	0
2	391835	622053	0	1	1	1	0	0	1	1	1	1	0	1	1	1	0	0	1	0	1	1	0	0	0	1	0	0	1	0	0	0	1	1	1	0	1	1	1	0	0	0	0	1	0	0	0	0	0
2	393191	623409	0	1	1	1	0	0	1	1	1	1	0	1	1	1	0	0	1	0	1	1	0	0	0	1	0	1	0	0	0	0	1	1	1	0	1	1	1	0	0	0	0	1	0	0	0	0	0
2	393698	623916	0	1	1	1	0	0	1	1	1	1	0	1	1	1	0	0	1	0	1	1	0	0	0	1	0	1	0	0	0	0	1	1	1	0	1	1	1	0	0	0	0	1	0	0	0	0	0
2	394376	624594	0	1	1	1	0	0	1	1	1	1	0	1	1	1	0	0	1	0	1	1	0	0	0	1	0	1	0	0	0	0	1	1	1	0	1	1	1	0	0	0	0	1	0	0	0	0	0
2	394726	624944	0	1	1	1	0	0	1	1	1	1	0	1	1	1	0	0	1	0	1	1	0	0	0	1	0	1	0	0	0	0	1	1	1	0	1	1	1	0	0	0	0	1	0	0	0	0	0
2	395218	625436	0	1	1	1	0	0	1	1	1	1	0	1	1	1	0	0	1	0	1	1	0	0	0	1	0	1	0	0	0	0	1	1	1	0	1	1	1	0	0	0	0	1	0	0	0	0	0
2	395606	625824	0	1	1	1	0	0	1	1	1	1	0	1	1	1	0	0	1	0	1	1	0	0	0	1	0	1	0	0	0	0	1	1	1	0	1	1	1	0	0	0	0	1	0	0	0	0	0
2	395756	625974	0	1	1	1	0	0	1	1	1	1	0	1	1	1	0	0	1	0	1	1	0	0	0	1	0	1	0	0	0	0	1	1	1	0	1	1	1	0	0	0	0	1	0	0	0	0	0
2	396556	626774	0	1	1	1	0	0	1	1	1	1	0	1	1	1	0	0	1	0	1	1	0	0	0	1	0	1	0	0	0	0	1	1	1	0	1	1	1	0	0	0	0	1	0	0	1	0	0
2	398429	628647	0	1	1	1	0	0	1	1	1	1	0	1	1	1	0	0	1	0	1	1	0	0	0	1	0	1	0	0	0	0	1	1	1	0	1	1	1	0	0	0	0	1	0	0	1	0	0
2	399991	630209	0	1	1	1	0	0	1	1	1	1	0	1	1	1	0	0	1	0	1	1	0	0	0	1	0	1	0	0	0	0	1	1	1	0	1	1	1	0	0	0	0	1	0	0	1	0	0
2	400486	630704	0	1	1	1	0	0	1	1	1	1	0	1	1	1	0	0	1	0	1	1	0	0	0	1	0	1	0	0	0	0	1	1	1	0	1	1	1	0	0	0	0	1	0	0	1	0	0
2	401604	631822	0	1	1	1	0	0	1	1	1	1	0	1	1	1	0	0	1	0	1	1	0	0	0	1	0	1	0	0	0	0	1	1	1	0	1	1	1	0	0	0	0	1	0	0	1	0	0
2	401612	631830	0	1	1	1	0	0	1	1	1	1	0	1	1	1	0	0	1	0	1	1	0	0	0	1	0	1	0	0	0	0	1	1	1	0	1	1	1	0	0	0	0	1	0	0	1	0	0
2	401915	632133	0	1	1	1	0	0	1	1	1	1	0	1	1	1	0	0	1	0	1	1	0	0	0	1	0	1	0	0	0	0	1	1	1	0	1	1	1	0	0	0	0	1	0	0	1	0	0
2	403146	633364	0	1	1	1	0	0	1	1	1	1	0	1	1	1	0	0	1	0	1	1	0	0	0	1	0	1	0	0	0	0	1	1	1	0	1	1	1	0	0	0	0	1	0	0	1	0	0
2	405666	635884	0	1	1	1	0	0	1	1	1	1	0	1	1	1	0	0	1	0	1	1	0	0	0	1	0	1	0	0	0	0	1	1	1	0	1	1	1	0	0	0	0	1	0	0	1	0	0
2	406051	636269	0	1	1	1	0	0	1	1	1	1	0	1	1	1	0	0	1	0	1	1	0	0	0	1	0	1	0	0	0	0	1	1	1	0	1	1	1	0	0	0	0	1	0	0	1	0	0
2	406787	637005	0	1	1	1	0	0	1	1	1	1	0	1	1	1	0	0	1	0	1	1	0	0	0	1	0	1	0	0	0	0	1	1	1	0	1	1	1	0	0	0	0	1	0	0	1	0	0
2	407450	637668	0	1	1	1	0	0	1	1	1	1	0	1	1	1	0	0	1	0	1	1	0	0	0	1	0	1	0	0	0	0	1	1	1	0	1	1	1	0	0	0	0	1	0	0	1	0	0
2	408433	638651	0	1	1	1	0	0	1	1	1	1	0	1	1	1	0	0	1	0	1	1	0	0	0	1	0	1	0	0	0	0	1	1	1	0	1	1	1	0	0	0	0	1	0	0	1	0	0
2	409116	639334	0	1	1	1	0	0	1	1	1	1	0	1	1	1	0	0	1	0	1	1	0	0	0	1	0	1	0	0	0	0	1	1	1	0	1	1	1	0	0	0	0	1	0	0	1	0	0
2	409999	640217	0	1	1	1	0	0	1	1	1	1	0	1	1	1	0	0	1	0	1	1	0	0	1	1	0	1	0	0	0	0	1	1	1	0	1	1	1	0	0	0	0	1	0	0	1	0	0
2	410546	640764	0	1	1	1	0	0	1	1	1	1	0	1	1	1	0	0	1	0	1	1	0	0	1	1	0	1	0	0	0	0	1	1	1	0	1	1	1	0	0	0	0	1	0	0	1	0	0
2	410961	641179	0	1	1	1	0	0	1	1	1	1	0	1	1	1	0	0	1	0	1	1	0	0	1	1	0	1	0	0	0	0	1	1	1	0	1	1	1	0	0	0	0	1	0	0	1	0	0
2	412233	642451	0	1	1	1	0	0	1	1	1	1	0	1	1	1	0	0	1	0	1	1	0	0	1	1	0	1	0	0	0	0	1	1	1	0	1	1	1	0	0	0	0	1	0	0	1	0	0
2	412642	642860	0	1	1	1	0	0	1	1	1	1	0	1	1	1	0	0	1	0	1	1	0	0	1	1	0	1	0	0	0	0	1	1	1	0	1	1	1	0	0	0	0	1	0	0	1	0	0
2	413099	643317	0	1	1	1	0	0	1	1	1	1	0	1	1	1	0	0	1	0	1	1	0	0	1	1	0	1	0	0	0	0	1	1	1	0	1	1	1	0	0	0	0	1	0	0	1	0	0
2	416935	647153	0	1	1	1	0	0	1	1	1	1	0	1	1	1	0	0	1	0	1	1	0	0	1	1	0	1	0	0	0	0	1	1	1	0	1	1	1	0	0	0	0	1	0	0	1	0	0
2	417239	647457	0	1	1	1	0	0	1	1	1	1	0	1	1	1	0	0	1	0	1	1	0	0	1	1	0	1	0	0	0	0	1	1	1	0	1	1	1	0	0	0	0	1	0	0	1	0	0
2	418183	648401	0	1	1	1	0	0	1	1	1	1	0	1	1	1	0	0	1	0	1	1	0	0	1	1	0	1	0	0	0	0	1	1	1	0	1	1	1	0	0	0	0	1	0	0	1	0	0
2	418484	648702	0	1	1	1	0	0	1	1	1	1	0	1	1	1	0	0	1	0	1	1	0	0	1	1	0	1	0	0	0	0	1	1	1	0	1	1	1	0	0	0	0	1	0	0	1	0	0
2	419086	649304	0	1	1	1	0	0	1	1	1	1	0	1	1	1	0	0	1	0	1	1	0	0	1	1	0	1	0	0	0	0	1	1	1	0	1	1	1	0	0	0	0	1	0	0	1	0	0
2	419913	650131	0	1	1	1	0	0	1	1	1	1	0	1	1	1	0	0	1	0	1	1	0	0	1	1	0	1	0	0	0	0	1	1	1	0	1	1	1	0	0	0	0	1	0	0	1	0	0
2	421574	651792	0	1	1	1	0	0	1	1	1	1	0	1	1	1	0	0	1	0	1	1	0	0	1	1	0	1	0	0	0	0	1	1	1	0	1	1	1	0	0	0	0	1	0	0	1	0	0
2	423264	653482	0	1	1	1	0	0	1	1	1	1	0	1	1	1	0	0	1	0	1	1	0	0	1	1	0	1	0	0	0	0	1	1	1	0	1	1	1	0	0	0	0	1	0	0	1	0	0
2	424199	654417	0	1	1	1	0	0	1	1	1	1	0	1	1	1	0	0	1	0	1	1	0	0	1	1	0	1	0	0	0	0	1	1	1	0	1	1	1	0	0	0	0	1	0	0	1	0	0
2	424346	654564	0	1	1	1	0	0	1	1	1	1	0	1	1	1	0	0	1	0	1	1	0	0	1	1	0	1	0	0	0	0	1	1	1	0	1	1	1	0	0	0	0	1	0	0	1	0	0
2	424811	655029	0	1	1	1	0	0	1	1	1	1	0	1	1	1	0	0	1	0	1	1	0	0	1	1	0	1	0	0	0	0	1	1	1	0	1	1	1	0	0	0	0	1	0	0	1	0	0
2	424906	655124	0	1	1	1	0	0	1	1	1	1	0	1	1	1	0	0	1	0	1	1	0	0	1	1	0	1	0	0	0	0	1	1	1	0	1	1	1	0	0	0	0	1	0	0	1	0	0
2	425467	655685	0	1	1	1	0	0	1	1	1	1	0	1	1	1	0	0	1	0	1	1	0	0	1	1	0	1	0	0	0	0	1	1	1	0	1	1	1	0	0	0	0	1	0	0	1	0	0
2	426865	657083	0	1	1	1	0	0	1	1	1	1	0	1	1	1	0	0	1	0	1	1	0	0	1	1	0	1	0	0	0	0	1	1	1	0	1	1	1	0	0	0	0	0	0	0	1	0	0
2	427377	657595	0	1	1	1	0	0	1	1	1	1	0	1	1	1	0	0	1	0	1	1	0	0	1	1	0	1	0	0	0	0	1	1	1	0	1	1	1	0	0	0	0	0	0	0	1	0	0
2	427525	657743	0	1	1	1	0	0	1	1	1	1	0	1	1	1	0	0	1	0	1	1	0	0	1	1	0	1	0	0	0	0	1	1	1	0	1	1	1	0	0	0	0	0	0	0	1	0	0
2	427998	658216	0	1	1	1	0	0	1	1	1	1	0	1	1	1	0	0	1	0	1	1	0	0	1	1	0	1	0	0	0	0	1	1	1	0	1	1	1	0	0	0	0	0	0	0	1	0	0
2	428433	658651	0	1	1	1	0	0	1	1	1	1	0	1	1	1	0	0	1	0	1	1	0	0	1	1	0	1	0	0	0	0	1	1	1	0	1	1	1	0	0	0	0	0	0	0	1	0	0
2	428862	659080	0	1	1	1	0	0	1	1	1	1	0	1	1	1	0	0	1	0	1	1	0	0	1	1	0	1	0	0	0	0	1	1	1	0	1	1	1	0	0	0	0	0	0	0	1	0	0
2	429095	659313	0	1	1	1	0	0	1	1	1	1	0	1	1	1	0	0	1	0	1	1	0	0	1	1	0	1	0	0	0	0	1	1	1	0	1	1	1	0	0	0	0	0	0	0	1	0	0
2	429360	659578	0	1	1	1	0	0	1	1	1	1	0	1	1	1	0	0	1	0	1	1	0	0	1	1	0	1	0	0	0	0	1	1	1	0	1	1	1	0	0	0	0	0	0	0	1	0	0
2	429746	659964	0	1	1	1	0	0	1	1	1	1	0	1	1	1	0	0	1	0	1	1	0	0	1	1	0	1	0	0	0	0	1	0	1	0	0	1	1	0	0	0	0	0	0	0	1	0	0
2	430040	660258	0	1	1	1	0	0	1	1	1	1	0	1	1	1	0	0	1	0	1	1	0	0	1	1	0	1	0	0	0	0	1	0	1	0	0	1	1	0	0	0	0	0	0	0	1	0	0
2	430301	660519	0	1	1	1	0	0	1	1	1	1	0	1	1	1	0	0	1	0	1	1	0	0	1	1	0	1	0	0	0	0	1	0	1	0	0	1	1	0	0	0	0	0	0	0	1	0	0
2	430846	661064	0	1	1	1	0	0	1	1	1	1	0	1	1	1	0	0	1	0	1	1	0	0	1	1	0	1	0	0	0	0	1	0	1	0	0	1	1	0	0	0	0	0	0	0	1	0	0
2	431229	661447	0	1	1	1	0	0	1	1	1	1	0	1	1	1	0	0	1	0	1	1	0	0	1	1	0	1	0	0	0	0	1	0	1	0	0	1	1	0	0	0	0	0	0	0	1	0	0
2	431446	661664	0	1	1	1	0	0	1	1	1	1	0	1	1	1	0	0	1	0	1	1	0	0	1	1	0	1	0	0	0	0	1	0	1	0	0	1	1	0	0	0	0	0	0	0	1	0	0
2	431663	661881	0	1	1	1	0	0	1	1	1	1	0	1	1	1	0	0	1	0	1	1	0	0	1	1	0	1	0	0	0	0	1	0	1	0	0	1	1	0	0	0	0	0	0	0	1	0	0
2	431912	662130	0	1	1	1	0	0	1	1	1	1	0	1	1	1	0	0	1	0	1	1	0	0	1	1	0	1	0	0	0	0	1	0	1	0	0	1	1	0	0	0	0	0	0	0	1	0	0
2	431999	662217	0	1	1	1	0	0	1	1	1	1	0	1	1	1	0	0	1	0	1	1	0	0	1	1	0	1	0	0	0	0	1	0	1	0	0	1	1	0	0	0	0	0	0	0	1	0	0
2	432185	662403	0	1	1	1	0	0	1	1	1	1	0	1	1	1	0	0	1	0	1	1	0	0	1	1	0	1	0	0	0	0	1	0	1	0	0	1	1	0	0	0	0	0	0	0	1	0	0
2	432284	662502	0	1	1	1	0	0	1	1	1	1	0	1	1	1	0	0	1	0	1	1	0	0	1	1	0	1	0	0	0	0	1	0	1	0	0	1	1	0	0	0	0	0	0	0	1	0	0
2	432974	663192	0	1	1	1	0	0	1	1	1	1	0	1	1	1	0	0	1	0	1	0	0	0	1	1	0	1	0	0	0	0	1	0	1	0	0	1	1	0	0	0	0	0	0	0	1	0	0
2	433187	663405	0	1	1	1	0	0	1	1	1	1	0	1	1	1	0	0	1	0	1	0	0	0	1	1	0	1	0	0	0	0	1	0	1	0	0	1	1	0	0	0	0	0	0	0	1	0	0
2	433640	663858	0	1	1	1	0	0	1	1	1	1	0	1	1	1	0	0	1	0	1	0	0	0	1	1	0	1	0	0	0	0	1	0	1	0	0	1	1	0	0	0	0	0	0	0	1	0	0
2	434976	665194	0	1	1	0	0	0	1	1	1	1	0	1	1	1	0	0	1	0	1	0	0	0	1	1	0	1	0	0	0	0	1	0	1	0	0	1	1	0	0	0	0	0	0	0	1	0	0
2	435236	665454	0	1	1	0	0	0	1	1	1	1	0	1	1	1	0	0	1	0	1	0	0	0	1	1	0	1	0	0	0	0	1	0	1	0	0	1	1	0	0	0	0	0	0	0	1	0	0
2	435843	666061	0	1	1	0	0	0	1	1	1	1	0	1	1	1	0	0	1	0	1	0	0	0	1	1	0	1	0	0	0	0	0	0	1	0	0	1	1	0	0	0	0	0	0	0	1	0	0
2	436119	666337	0	1	1	0	0	0	1	1	1	1	0	1	1	1	0	0	1	0	1	0	0	0	1	1	0	1	0	0	0	0	0	0	1	0	0	1	1	0	0	0	0	0	0	0	1	0	0
2	437154	667372	0	1	1	0	0	0	1	1	1	1	0	1	1	1	0	0	1	0	1	0	0	0	1	1	0	1	0	0	0	0	0	0	1	0	0	1	1	0	0	0	0	0	0	0	1	0	0
2	438870	669088	0	1	1	0	0	0	1	1	1	1	0	1	1	1	0	0	1	0	1	0	0	0	1	1	0	1	0	0	0	0	0	0	1	0	0	1	1	0	0	0	0	0	0	0	1	0	0
2	439486	669704	0	1	1	0	0	0	1	1	1	1	0	1	1	1	0	0	1	0	1	0	0	0	1	1	0	1	0	0	0	0	0	0	1	0	0	1	1	0	0	0	0	0	0	0	1	0	0
2	440220	670438	0	1	1	0	0	0	1	1	1	1	0	1	1	1	0	0	1	0	1	0	0	0	1	1	0	1	0	0	0	0	0	0	1	0	0	1	1	0	0	0	0	0	0	0	1	0	0
2	441419	671637	0	1	1	0	0	0	1	1	1	1	0	1	1	1	0	0	1	0	1	0	0	0	1	1	0	1	0	0	0	0	0	0	1	0	0	1	1	0	0	0	0	1	0	0	1	0	0
2	442819	673037	0	1	1	0	0	0	1	1	1	1	0	1	1	1	0	0	1	0	1	0	0	0	1	1	0	1	0	0	0	0	0	0	1	0	0	1	1	0	0	0	0	1	0	0	1	0	0
2	447158	677376	0	1	1	0	0	0	1	1	1	1	0	1	1	1	0	0	1	0	1	0	0	0	1	1	0	1	0	0	0	0	0	0	1	0	0	1	1	0	0	0	0	1	0	0	0	0	0
2	447264	677482	0	1	1	0	0	0	1	1	1	1	0	1	1	1	0	0	1	0	1	0	0	0	1	1	0	1	0	0	0	0	0	0	1	0	0	1	1	0	0	0	0	1	0	0	0	0	0
2	447536	677754	0	1	1	0	0	0	1	1	1	1	0	1	1	1	0	0	1	0	1	0	0	0	1	1	0	1	0	0	0	0	0	0	1	0	0	1	1	0	0	0	0	1	0	0	0	0	0
2	448135	678353	0	1	1	0	0	0	1	1	1	1	0	1	1	1	0	0	1	0	1	0	0	0	1	1	0	1	0	0	0	0	0	0	1	0	0	1	1	0	0	0	0	1	0	0	0	0	0
2	448634	678852	0	1	1	0	0	0	1	1	1	1	0	1	1	1	0	0	1	0	1	0	0	0	1	1	0	1	0	0	0	0	0	0	1	0	0	1	1	0	0	0	0	1	0	0	0	0	0
2	449152	679370	0	1	1	0	0	0	1	1	1	1	0	1	1	1	0	0	1	0	1	0	0	0	1	1	0	1	0	0	0	0	0	0	1	0	0	1	1	0	0	0	0	1	0	0	0	0	0
2	449416	679634	0	1	1	0	0	0	1	1	1	1	0	1	1	1	0	0	1	0	1	0	0	0	1	1	0	1	0	0	0	0	0	0	1	0	0	1	1	0	0	0	0	1	0	0	0	0	0
2	449588	679806	0	1	1	0	0	0	1	1	1	1	0	1	1	1	0	0	1	0	1	0	0	0	1	1	0	1	0	0	0	0	0	0	1	0	0	1	1	0	0	0	0	1	0	0	0	0	0
2	450017	680235	0	1	1	0	0	0	1	1	1	1	0	1	1	1	0	0	1	0	1	0	0	0	1	0	0	1	0	0	0	0	0	0	1	0	0	1	1	0	0	0	0	1	0	0	0	0	0
2	450377	680595	0	1	1	0	0	0	1	1	1	1	0	1	1	1	0	0	1	0	1	0	0	0	1	0	0	1	0	0	0	0	0	0	1	0	0	1	1	0	0	0	0	1	0	0	0	0	0
2	450938	681156	0	1	1	0	0	0	1	1	1	1	0	1	1	1	0	0	1	0	1	0	0	0	1	0	0	1	0	0	0	0	0	0	1	0	0	1	1	0	0	0	0	1	0	0	0	0	0
2	451124	681342	0	1	1	0	0	0	1	1	1	1	0	1	1	1	0	0	1	0	1	0	0	0	1	0	0	1	0	0	0	0	0	0	1	0	0	1	1	0	0	0	0	1	0	0	0	0	0
2	451779	681997	0	1	1	0	0	0	1	1	1	1	0	1	1	1	0	0	1	0	1	0	0	0	1	0	0	1	0	0	0	0	0	0	1	0	0	1	1	0	0	0	0	1	0	0	0	0	0
2	452365	682583	0	1	1	0	0	0	1	1	1	1	0	1	1	1	0	0	1	0	1	0	0	0	1	0	0	1	0	0	0	0	0	0	1	0	0	1	1	0	0	0	0	1	0	0	0	0	0
2	452891	683109	0	1	1	0	0	0	1	1	1	1	0	1	1	1	0	0	1	0	1	0	0	0	1	0	0	1	0	0	0	0	0	0	1	0	0	1	1	0	0	0	0	1	0	0	0	0	0
2	453417	683635	0	1	1	0	0	0	1	1	1	1	0	1	1	1	0	0	1	0	1	0	0	0	1	0	0	1	0	0	0	0	0	0	1	0	0	1	1	0	0	0	0	1	0	0	0	0	0
2	454021	684239	0	1	1	0	0	0	1	1	1	1	0	1	1	1	0	0	1	0	1	0	0	0	1	0	0	1	0	0	0	0	0	0	1	0	0	1	1	0	0	0	0	1	0	0	0	0	0
2	454371	684589	0	1	1	0	0	0	1	1	1	1	0	1	1	1	0	0	1	0	1	0	0	0	1	0	0	1	0	0	0	0	0	0	1	0	0	1	1	0	0	0	0	1	0	0	0	0	0
2	454884	685102	0	1	1	0	0	0	1	1	1	1	0	1	1	1	0	0	1	0	1	0	0	0	1	0	0	1	0	0	0	0	0	0	1	0	0	1	1	0	0	0	0	1	0	0	0	0	0
2	455204	685422	0	1	1	0	0	0	1	1	1	1	0	1	1	1	0	0	1	0	1	0	0	0	1	0	0	1	0	0	0	0	0	0	1	0	0	1	1	0	0	0	0	1	0	0	0	0	0
2	455407	685625	0	1	1	0	0	0	1	1	1	1	0	1	1	1	0	0	1	0	1	0	0	0	1	0	0	1	0	0	0	0	0	0	1	0	0	1	1	0	0	0	0	1	0	0	0	0	0
2	455916	686134	0	1	1	0	0	0	1	1	1	1	0	1	1	1	0	0	1	0	1	0	0	0	1	0	0	1	0	0	0	0	0	0	1	0	0	1	1	0	0	0	0	1	0	0	0	0	0
2	457002	687220	0	1	1	0	0	0	1	1	1	1	0	1	1	1	0	0	1	0	1	0	0	0	1	0	0	1	0	0	0	0	0	0	1	0	0	1	1	0	0	0	0	1	0	0	0	0	0
2	457395	687613	0	1	1	0	0	0	1	1	1	1	0	1	1	1	0	0	1	0	1	0	0	0	1	0	0	1	0	0	0	0	0	0	1	0	0	1	1	0	0	0	0	1	0	0	0	0	0
2	457684	687902	0	1	1	0	0	0	1	1	1	1	0	1	1	1	0	0	1	0	1	0	0	0	1	0	0	1	0	0	0	0	0	0	1	0	0	1	1	0	0	0	0	1	0	0	0	0	0
2	458104	688322	0	1	1	0	0	0	1	1	1	1	0	1	1	1	0	0	1	0	1	0	0	0	1	0	0	1	0	0	0	0	0	0	1	0	0	1	1	0	0	0	0	1	0	0	0	0	0
2	458570	688788	0	1	1	0	0	0	1	1	1	1	0	1	1	1	0	0	1	0	1	0	0	0	1	0	0	1	0	0	0	0	0	0	1	0	0	1	1	0	0	0	0	1	0	0	0	0	0
2	459628	689846	0	1	1	0	0	0	1	1	1	1	0	1	1	1	0	0	1	0	1	0	0	0	1	0	0	1	0	0	0	0	0	0	1	0	0	1	1	0	0	0	0	1	0	0	0	0	0
2	460202	690420	0	1	1	0	0	0	1	1	1	1	0	1	1	1	0	0	1	0	1	0	0	0	1	0	0	1	0	0	0	0	0	0	1	0	0	1	1	0	0	0	0	1	0	0	0	0	0
2	461718	691936	0	1	1	0	0	0	1	1	1	1	0	1	1	1	0	0	1	0	1	0	0	0	1	0	0	1	0	0	0	0	0	0	1	0	0	1	1	0	0	0	0	1	0	0	0	0	0
2	462560	692778	0	1	1	0	0	0	1	1	1	1	0	1	1	1	0	0	1	0	1	0	0	0	1	0	0	1	0	0	0	0	0	0	1	0	0	1	1	0	0	0	0	1	0	0	0	0	0
2	462587	692805	0	1	1	0	0	0	1	1	1	1	0	1	1	1	0	0	1	0	1	0	0	0	1	0	0	1	0	0	0	0	0	0	1	0	0	1	1	0	0	0	0	1	0	0	0	0	0
2	464424	694642	0	1	1	0	0	0	1	1	1	1	0	1	1	1	0	0	1	0	1	0	1	0	1	0	0	1	0	0	0	0	0	0	1	0	0	1	1	0	0	0	0	1	0	0	0	0	0
2	464940	695158	0	1	1	0	0	0	1	1	1	1	0	1	1	1	0	0	1	0	1	0	1	0	1	0	0	1	0	0	0	0	0	0	1	0	0	1	1	0	0	0	0	1	0	0	0	0	0
2	465493	695711	0	1	1	0	0	0	1	1	1	1	0	1	1	1	0	0	1	0	1	0	1	0	1	0	0	1	0	0	0	0	0	0	1	0	0	1	1	0	0	0	0	1	0	0	0	0	0
2	466676	696894	0	1	1	0	0	0	1	1	1	1	0	1	1	1	0	0	1	0	1	0	1	0	1	0	0	1	0	0	0	0	0	0	1	0	0	1	1	0	0	0	0	1	0	0	0	0	0
2	467369	697587	0	1	1	0	0	0	1	1	1	1	0	1	1	1	0	0	1	0	1	0	1	0	1	0	0	1	0	0	0	0	0	0	1	0	0	1	1	0	0	0	0	1	0	0	0	0	0
2	468345	698563	0	1	1	0	0	0	1	1	1	1	0	1	1	1	0	0	1	0	1	0	1	0	1	0	0	1	0	0	0	0	0	0	1	0	0	1	1	0	0	0	0	1	0	0	0	0	0
2	469344	699562	0	1	1	0	0	0	1	1	1	1	0	1	1	1	0	0	1	0	1	0	1	0	1	0	0	1	0	0	0	0	0	0	1	0	0	1	1	0	0	0	0	1	0	0	0	0	0
2	470054	700272	0	1	1	0	0	0	1	1	1	1	0	1	1	1	0	0	1	0	1	0	1	0	1	0	0	1	0	0	0	0	0	0	1	0	0	1	1	0	0	0	0	1	0	0	0	0	0
2	470145	700363	0	1	1	0	0	0	1	1	1	1	0	1	1	1	0	0	1	0	1	0	1	0	1	0	0	1	0	0	0	0	0	0	1	0	0	1	1	0	0	0	0	1	0	0	0	0	0
2	470377	700595	0	1	1	0	0	0	1	1	1	1	0	1	1	1	0	0	1	0	1	0	1	0	1	0	0	1	0	0	0	0	0	0	1	0	0	1	1	0	0	0	0	1	0	0	0	0	0
2	471887	702105	0	1	1	0	0	0	1	1	1	1	0	1	1	1	0	0	1	0	1	0	1	0	1	0	0	1	0	0	0	0	0	0	1	0	0	1	1	0	0	0	0	1	0	0	0	0	0
2	472718	702936	0	1	1	0	0	0	1	1	1	1	0	1	1	1	0	0	1	0	1	0	1	0	1	0	0	1	0	0	0	0	0	0	1	0	0	1	1	0	0	0	0	1	0	0	0	0	0
2	473429	703647	0	1	1	0	0	0	1	1	1	1	0	1	1	1	0	0	1	0	1	0	1	0	1	0	0	1	0	0	0	0	0	0	1	0	0	1	1	0	0	0	0	1	0	0	0	0	0
2	473605	703823	0	1	1	0	0	0	1	1	1	1	0	1	1	1	0	0	1	0	1	0	1	0	1	0	0	1	0	0	0	0	0	0	1	0	0	1	1	0	0	0	0	1	0	0	0	0	0
2	474179	704397	0	1	1	0	0	0	1	1	1	1	0	1	1	1	0	0	1	0	1	0	1	0	1	0	0	1	0	0	0	0	0	0	1	0	0	1	1	0	0	0	0	1	0	0	0	0	0
2	475338	705556	0	1	1	0	0	0	1	1	1	1	0	1	1	1	0	0	1	0	1	0	1	0	1	0	0	1	0	0	0	0	0	0	1	0	0	1	1	0	0	0	0	1	0	0	0	0	0
2	475550	705768	0	1	1	0	0	0	1	1	1	1	0	1	1	1	0	0	1	0	1	0	1	0	1	0	0	1	0	0	0	0	0	0	1	0	0	1	1	0	0	0	0	1	0	0	0	0	0
2	475703	705921	0	1	1	0	0	0	1	1	1	1	0	1	1	1	0	0	1	0	1	0	1	0	1	0	0	1	0	0	0	0	0	0	1	0	0	1	1	0	0	0	0	1	0	0	0	0	0
2	476335	706553	0	1	1	0	0	0	1	1	1	1	0	1	1	1	0	0	1	0	1	0	1	0	1	0	0	1	0	0	0	1	0	0	1	0	0	1	1	0	0	0	0	1	0	0	0	0	0
2	476602	706820	0	1	1	0	0	0	1	1	1	1	0	1	1	1	0	0	1	0	1	0	1	0	1	0	0	1	0	0	0	1	0	0	1	0	0	1	1	0	0	0	0	1	0	0	0	0	0
2	476730	706948	0	1	1	0	0	0	1	1	1	1	0	1	1	1	0	0	1	0	1	0	1	0	1	0	0	1	0	0	0	1	0	0	1	0	0	1	1	0	0	0	0	1	0	0	0	0	0
2	477246	707464	0	1	1	0	0	0	1	1	1	1	0	1	1	1	0	0	1	0	1	0	1	0	1	0	0	1	0	0	0	1	0	0	1	0	0	1	1	0	0	0	0	1	0	0	0	0	0
2	477343	707561	0	1	1	0	0	0	1	1	1	1	0	1	1	1	0	0	1	0	1	0	1	0	1	0	0	1	0	0	0	1	0	0	1	0	0	1	1	0	0	0	0	1	0	0	0	0	0
2	479201	709419	0	1	1	0	0	0	1	1	1	1	0	1	1	1	0	0	1	0	1	0	1	0	1	0	0	1	0	0	0	1	0	0	1	0	0	1	1	0	0	0	0	1	0	0	0	0	0
2	479267	709485	0	1	1	0	0	0	1	1	1	1	0	1	1	1	0	0	1	0	1	0	1	0	1	0	0	1	0	0	0	1	0	0	1	0	0	1	1	0	0	0	0	1	0	0	0	0	0
2	479376	709594	0	1	1	0	0	0	1	1	1	1	0	1	1	1	0	0	1	0	1	0	1	0	1	0	0	1	0	0	0	1	0	0	1	0	0	1	1	0	0	0	0	1	0	0	0	0	0
2	479414	709632	0	1	1	0	0	0	1	1	1	1	0	1	1	1	0	0	1	0	1	0	1	0	1	0	0	1	0	0	0	1	0	0	1	0	0	1	1	0	0	0	0	1	0	0	0	0	0
2	479625	709843	0	1	1	0	0	0	1	1	1	1	0	1	1	1	0	0	1	0	1	0	1	0	1	0	0	1	0	0	0	1	0	0	1	0	0	1	1	0	0	0	0	1	0	0	0	0	0
2	479752	709970	0	1	1	0	0	0	1	1	1	1	0	1	1	1	0	0	1	0	1	0	1	0	1	0	0	1	0	0	0	1	0	0	1	0	0	1	1	0	0	0	0	1	0	0	0	0	0
2	480069	710287	0	1	1	0	0	0	1	1	1	1	0	1	1	1	0	0	1	0	1	0	1	0	1	0	0	1	0	0	0	1	0	0	1	0	0	1	1	0	0	0	0	1	0	0	0	0	0
2	480137	710355	0	1	1	0	0	0	1	1	1	1	0	1	1	1	0	0	1	0	1	0	1	0	1	0	0	1	0	0	0	1	0	0	1	0	0	1	1	0	0	0	0	1	0	0	0	0	0
2	480324	710542	0	1	1	0	0	0	1	1	1	1	0	1	1	1	0	0	1	0	1	0	1	0	1	0	0	1	0	0	0	1	0	0	1	0	0	1	1	0	0	0	0	1	0	0	0	0	0
2	480674	710892	0	1	1	0	0	0	1	1	1	1	0	1	1	1	0	0	1	0	1	0	1	0	1	0	0	1	0	0	0	1	0	0	1	0	0	1	1	0	0	0	0	1	0	0	0	0	0
2	481140	711358	0	1	1	0	0	0	1	1	1	1	0	1	1	1	0	0	1	0	1	0	1	0	1	0	0	1	0	0	0	1	0	0	1	0	0	1	1	0	0	0	0	1	0	0	0	0	0
2	481261	711479	0	1	1	0	0	0	1	1	1	1	0	1	1	1	0	0	1	0	1	0	1	0	1	0	0	1	0	0	0	1	0	0	1	0	0	1	1	0	0	0	0	1	0	0	0	0	0
2	481661	711879	0	1	1	0	0	0	1	1	1	1	0	1	1	1	0	0	1	0	1	0	1	0	1	0	0	1	0	0	0	1	0	0	1	0	0	1	1	0	0	0	0	1	0	0	0	0	0
2	481964	712182	0	1	1	0	0	0	1	1	1	1	0	1	1	1	0	0	1	0	1	0	1	0	1	0	0	1	0	0	0	1	0	0	1	0	0	1	1	0	0	0	0	1	0	0	0	0	0
2	482219	712437	0	1	1	0	0	0	1	1	1	1	0	1	1	1	0	0	1	0	1	0	1	0	1	0	0	1	0	0	0	1	0	0	1	0	0	1	1	0	0	0	0	1	0	0	0	0	0
2	483628	713846	0	1	1	0	0	0	1	1	1	1	0	1	1	1	0	0	1	0	1	0	1	0	1	0	0	1	0	0	0	1	0	0	1	0	0	1	1	0	0	0	0	1	0	0	0	0	0
2	483785	714003	0	1	1	0	0	0	1	1	1	1	0	1	1	1	0	0	1	0	1	0	1	0	1	0	0	1	0	0	0	1	0	0	1	0	0	1	1	0	0	0	0	1	0	0	0	0	0
2	485107	715325	0	1	1	0	0	0	1	1	1	1	0	1	1	1	0	0	1	0	1	0	1	0	1	0	0	1	0	0	0	1	0	0	1	0	0	1	1	0	0	0	0	1	0	0	0	0	0
2	485396	715614	0	1	1	0	0	0	1	1	1	1	0	1	1	1	0	0	1	0	1	0	1	0	1	0	0	1	0	0	0	1	0	0	1	0	0	1	1	0	0	0	0	1	0	0	0	0	0
2	486404	716622	0	1	1	0	0	0	1	1	1	1	0	1	1	1	0	0	1	0	1	0	1	0	1	0	0	1	0	0	0	1	0	0	1	0	0	1	1	0	0	0	0	1	0	0	0	0	0
2	487661	717879	0	1	1	0	0	0	1	1	1	1	0	1	1	1	0	0	1	0	1	0	1	0	1	0	0	1	0	0	0	1	0	0	1	0	0	1	1	0	0	0	0	1	0	0	0	0	0
2	488565	718783	0	1	1	0	0	0	1	1	1	1	0	1	1	1	0	0	1	0	1	0	1	0	1	0	0	1	0	0	0	1	0	0	1	0	0	1	1	0	0	0	0	1	0	0	0	0	0
2	488707	718925	0	1	1	0	0	0	1	1	1	1	0	1	1	1	0	0	1	0	1	0	1	0	1	0	0	1	0	0	0	1	0	0	1	0	0	1	1	0	0	0	0	1	0	0	0	0	0
2	488875	719093	0	1	1	0	0	0	1	1	1	1	0	1	1	1	0	0	1	0	1	0	1	0	1	0	0	1	0	0	0	1	0	0	1	0	0	1	1	0	0	0	0	1	0	0	0	0	0
2	489688	719906	0	1	1	0	0	0	1	1	1	1	0	1	1	1	0	0	1	0	1	0	1	0	1	0	0	1	0	0	0	1	0	0	1	0	0	1	1	0	0	0	0	1	0	0	0	0	0
2	490264	720482	0	1	1	0	0	0	1	1	1	1	0	1	1	1	0	0	1	0	1	0	1	0	1	0	0	1	0	0	0	1	0	0	1	0	0	1	1	0	0	0	0	1	0	0	0	0	0
2	490619	720837	0	1	1	0	0	0	1	1	1	1	0	1	1	1	0	NA	1	0	1	0	1	0	1	0	0	1	0	0	0	1	0	0	1	0	0	1	1	0	0	0	0	1	0	0	0	0	0
2	491265	721483	0	1	1	0	0	0	1	1	1	1	0	1	1	1	0	1	1	0	1	0	1	0	1	0	0	1	0	0	0	1	0	0	1	0	1	1	1	0	0	0	0	1	0	0	0	0	0
2	492025	722243	0	1	1	0	0	0	1	1	1	1	0	1	1	1	0	1	1	0	1	0	1	0	1	0	0	1	0	0	0	1	0	0	1	0	1	1	1	0	0	0	0	1	0	0	0	0	0
2	495558	725776	0	1	1	0	0	0	1	1	0	1	0	1	1	1	0	1	1	0	1	0	1	0	1	0	0	1	0	0	0	1	0	0	1	0	1	1	1	0	0	0	0	1	0	0	0	0	1
2	495627	725845	0	1	1	0	0	0	1	1	0	1	0	1	1	1	0	1	1	0	1	0	1	0	1	0	0	1	0	0	0	1	0	0	1	0	1	1	1	0	0	0	0	1	0	0	0	0	1
2	498348	728566	0	1	0	0	0	0	1	1	0	1	0	1	1	1	0	1	1	0	1	0	1	0	1	0	0	1	0	0	0	1	0	0	1	0	1	1	1	1	0	0	0	1	0	0	0	0	1
2	498404	728622	0	1	0	0	0	0	1	1	0	1	0	1	1	1	0	1	1	0	1	0	1	0	1	0	0	1	0	0	0	1	0	0	1	0	1	1	1	1	0	0	0	1	0	0	0	0	1
2	499194	729412	0	1	0	0	0	0	1	1	0	1	0	1	1	1	0	1	1	0	1	0	1	0	1	0	0	1	0	0	0	1	0	0	1	0	1	1	1	1	0	0	0	1	0	NA	0	0	1
2	499266	729484	0	1	0	0	0	0	1	1	0	1	0	1	1	1	0	1	1	0	1	0	1	0	1	0	0	1	0	0	0	1	0	0	1	0	1	1	1	1	0	0	0	1	0	1	0	0	1
2	499401	729619	0	1	0	0	0	0	1	1	0	1	0	1	1	1	0	1	1	0	1	0	1	0	1	0	0	1	0	0	0	1	0	0	1	0	1	1	1	1	0	0	0	1	0	1	0	0	1
2	499454	729672	0	1	0	0	0	0	1	1	0	1	0	1	1	1	0	1	1	0	1	0	1	0	1	0	0	1	0	0	0	1	0	0	1	0	1	1	1	1	0	0	0	1	0	1	0	0	1
2	499780	729998	0	1	0	0	0	0	1	1	0	1	0	1	1	1	0	1	1	0	1	0	1	0	1	0	0	1	0	0	0	1	0	0	1	0	1	1	1	1	0	0	0	1	0	1	0	0	1
2	499937	730155	0	1	0	0	0	0	1	1	0	1	0	1	1	1	0	1	1	0	1	0	1	0	1	0	0	1	0	0	0	1	0	0	1	0	1	1	1	1	0	0	0	1	0	1	0	0	1
2	500795	731013	0	1	0	0	0	0	1	1	0	1	0	1	1	1	0	1	1	0	1	0	1	0	1	0	0	1	0	0	0	1	0	0	1	0	1	1	1	1	0	0	0	1	0	1	0	0	1
2	500915	731133	0	1	0	0	0	0	1	1	0	1	0	1	1	1	0	1	1	0	1	0	1	0	1	0	0	1	0	0	0	1	0	0	1	0	1	1	1	1	0	0	0	1	0	1	0	0	1
2	501170	731388	0	1	0	0	0	0	1	1	0	1	0	1	1	1	0	1	1	0	1	0	1	0	1	0	0	1	0	0	0	1	0	0	1	0	1	1	1	1	0	0	0	1	0	1	0	0	1
2	501490	731708	0	1	0	0	0	0	1	1	0	1	0	1	1	1	0	1	1	0	1	0	1	0	1	0	0	1	0	0	0	1	0	0	1	0	1	1	1	1	0	0	0	1	0	1	0	0	1
2	501990	732208	0	1	0	0	0	0	1	1	0	1	0	1	1	1	0	1	1	0	1	0	1	0	1	0	0	1	0	0	0	1	0	0	1	0	1	1	1	1	0	0	0	1	0	1	0	0	1
2	502627	732845	0	1	0	0	0	0	1	1	0	1	0	1	1	1	0	1	1	0	1	0	1	0	1	0	0	1	0	0	0	1	0	0	1	0	1	1	1	1	0	0	0	1	0	1	0	0	1
2	503196	733414	0	1	0	0	0	0	1	1	0	1	0	1	1	1	0	1	1	0	1	0	1	0	1	0	0	1	0	0	0	1	0	0	1	0	1	1	1	1	0	0	0	1	0	1	0	0	1
2	503310	733528	0	1	0	0	0	0	1	1	0	1	0	1	1	1	0	1	1	0	1	0	1	0	1	0	0	1	0	0	0	1	0	0	1	0	1	1	1	1	0	0	0	1	0	1	0	0	1
2	503967	734185	0	1	0	0	0	0	1	1	0	1	0	1	1	1	0	1	0	0	1	0	1	0	1	0	0	1	0	0	0	1	0	0	1	0	1	1	1	1	0	0	0	1	0	1	0	0	1
2	504587	734805	0	1	0	0	0	0	1	1	0	1	0	1	1	1	0	1	0	0	1	0	1	0	1	0	0	1	0	0	0	1	0	0	1	0	1	1	1	1	0	0	0	1	0	1	0	0	1
2	506292	736510	0	1	0	0	0	0	1	1	0	1	0	1	1	1	0	1	0	0	1	0	1	0	1	0	0	1	0	0	0	1	0	0	1	0	1	1	1	1	0	0	0	1	0	1	0	0	1
2	509627	739845	0	1	0	0	0	0	1	1	0	1	0	1	1	1	0	1	0	0	1	0	1	0	1	0	0	1	0	0	0	1	0	0	1	0	1	1	1	1	0	0	0	1	0	1	0	0	1
2	512880	743098	0	1	0	0	0	0	1	1	0	1	0	1	1	1	0	1	0	0	1	0	1	0	1	0	0	1	0	0	0	1	0	0	1	0	1	1	1	1	0	0	0	1	0	1	0	0	1
2	513202	743420	0	1	0	0	0	0	1	1	0	1	0	1	1	1	0	1	0	0	1	0	1	0	1	0	0	1	0	0	0	1	0	0	1	0	1	1	1	1	0	0	0	1	0	1	0	0	1
2	513451	743669	0	1	0	0	0	0	1	1	0	1	0	1	1	1	0	1	0	0	1	0	1	0	1	0	0	1	0	0	0	1	0	0	1	0	1	1	1	1	0	0	0	1	0	1	0	0	1
2	513591	743809	0	1	0	0	0	0	1	1	0	1	0	1	1	1	0	1	0	0	1	0	1	0	1	0	0	1	0	0	0	1	0	0	1	0	1	1	1	1	0	0	0	1	0	1	0	0	1
2	513994	744212	0	1	0	0	0	0	1	1	0	1	0	1	1	1	0	1	0	0	1	0	1	0	1	0	0	1	0	0	0	1	0	0	1	0	1	1	1	1	0	0	0	1	0	1	0	0	1
2	514468	744686	0	1	0	0	0	0	1	1	0	1	0	1	1	1	0	1	0	0	1	0	1	0	1	0	0	1	0	0	0	1	0	0	1	0	1	1	1	1	0	0	0	1	0	1	0	0	1
2	514806	745024	0	1	0	0	0	0	1	1	0	1	0	1	1	1	0	1	0	0	1	0	1	0	1	0	0	1	0	0	0	1	0	0	1	0	1	1	1	1	0	0	0	1	0	1	0	0	1
2	515050	745268	0	1	0	0	0	0	1	1	0	1	0	1	1	1	0	1	0	0	1	0	1	0	1	0	0	1	0	0	0	1	0	0	1	0	1	1	1	1	0	0	0	1	0	1	0	0	1
2	515316	745534	0	1	0	0	0	0	1	1	0	1	0	1	1	1	0	1	0	0	1	0	1	0	1	0	0	1	0	0	0	1	0	0	1	1	1	1	1	1	0	0	0	1	0	1	0	0	1
2	515762	745980	0	1	0	0	0	0	1	1	0	1	0	1	1	1	0	1	0	0	1	0	1	0	1	0	0	1	0	0	0	1	0	0	1	1	1	1	1	1	0	0	0	1	0	1	0	0	1
2	515871	746089	0	1	0	0	0	0	1	1	0	1	0	1	1	1	0	1	0	0	1	0	1	0	1	0	0	1	0	0	0	1	0	0	1	1	1	1	1	1	0	0	0	1	0	1	0	0	1
2	516343	746561	0	1	0	0	0	0	1	1	0	1	0	1	1	1	0	1	0	0	1	0	1	0	1	0	0	1	0	0	0	1	0	0	1	1	1	1	1	1	0	0	0	1	0	1	0	0	1
2	516924	747142	0	1	0	0	0	0	1	1	0	1	0	1	1	1	0	1	0	0	1	0	1	0	1	0	0	1	0	0	0	1	0	0	1	1	1	1	1	1	0	0	0	1	0	1	0	0	1
2	517160	747378	0	1	0	0	0	0	1	1	0	1	0	1	1	1	0	1	0	0	1	0	1	0	1	0	0	1	0	0	0	1	0	0	1	1	1	1	1	1	0	0	0	1	0	1	0	0	1
2	518106	748324	0	1	0	0	0	0	1	1	0	1	0	1	1	1	0	1	0	0	1	0	1	0	1	0	0	1	0	0	0	1	0	0	1	1	1	1	1	1	0	0	0	1	0	1	0	0	1
2	518844	749062	0	1	0	0	0	0	1	1	0	1	0	1	1	1	0	1	0	0	1	0	1	0	1	0	0	1	0	0	0	1	0	0	1	1	1	1	1	1	0	0	0	1	0	1	0	0	1
2	519317	749535	0	1	0	0	0	0	1	1	0	1	0	1	1	1	0	1	0	0	1	0	1	0	1	0	0	1	0	0	0	1	0	0	1	1	1	1	1	1	0	0	0	1	0	1	0	0	1
2	523127	753345	0	1	0	0	0	0	1	1	0	1	0	1	1	1	0	1	0	0	1	0	1	0	1	0	0	1	0	0	0	1	0	0	1	1	1	1	1	1	0	0	0	1	0	1	0	0	1
2	523386	753604	0	1	0	0	0	0	1	1	0	1	0	1	1	1	0	1	0	0	1	0	1	0	1	0	0	1	0	0	0	1	0	0	1	1	1	1	1	1	0	0	0	1	0	1	0	0	1
2	524475	754693	0	1	0	0	0	0	1	1	0	1	0	1	1	1	0	1	0	0	1	0	1	0	1	0	0	1	0	0	0	1	0	0	1	1	1	1	1	1	0	0	0	1	0	1	0	0	1
2	525483	755701	0	1	0	0	0	0	1	1	0	1	0	1	1	1	0	1	0	0	1	0	1	0	1	0	0	1	0	0	0	1	0	0	1	1	1	1	1	1	0	0	0	1	0	1	0	0	1
2	525674	755892	0	1	0	0	0	0	1	1	0	1	0	1	1	1	0	1	0	0	1	0	1	0	1	0	0	1	0	0	0	1	0	0	1	1	1	1	1	1	0	0	0	1	0	1	0	0	1
2	526374	756592	0	1	0	0	0	0	1	1	0	1	0	1	1	1	0	1	0	0	1	0	1	0	1	0	0	1	0	0	0	1	0	0	1	1	1	1	1	1	0	0	0	1	0	1	0	0	1
2	527211	757429	0	1	0	0	0	0	1	1	0	1	0	1	1	1	0	1	0	0	1	0	1	0	1	0	0	1	0	0	0	1	0	0	1	1	1	1	1	1	0	0	0	1	0	1	0	0	1
2	527412	757630	0	1	0	0	0	0	1	1	0	1	0	1	1	1	0	1	0	0	1	0	1	0	1	0	0	1	0	0	0	1	0	0	1	1	1	1	1	1	0	0	0	1	0	1	0	0	1
2	528468	758686	0	1	0	0	0	0	1	1	0	1	0	1	1	1	0	1	0	0	1	0	1	0	1	0	0	1	0	0	0	1	0	0	1	1	1	1	1	1	0	0	0	1	0	1	0	0	1
2	528775	758993	0	1	0	0	0	0	1	1	0	1	0	1	1	1	0	1	0	0	1	0	1	0	1	0	0	1	0	0	0	1	0	0	1	1	1	1	1	1	0	0	0	1	0	1	0	0	1
2	529298	759516	0	1	0	0	0	0	1	1	0	1	0	1	1	1	0	1	0	0	1	0	1	0	1	0	0	1	0	0	0	1	0	0	1	1	1	1	1	1	0	0	0	1	0	1	0	0	1
2	529459	759677	0	1	0	0	0	0	1	1	0	1	0	1	1	1	0	1	0	0	1	0	1	0	1	0	0	1	0	0	0	1	0	0	1	1	1	1	1	1	0	0	0	1	0	1	0	0	1
2	529840	760058	0	1	0	0	0	0	1	1	0	1	0	1	1	1	0	1	0	0	1	0	1	0	1	0	0	1	0	0	0	1	0	0	1	1	1	1	1	1	0	0	0	1	0	1	0	0	1
2	529864	760082	0	1	0	0	0	0	1	1	0	1	0	1	1	1	0	1	0	0	1	0	1	0	1	0	0	1	0	0	0	1	0	0	1	1	1	1	1	1	0	0	0	1	0	1	0	0	1
2	530040	760258	0	1	0	0	0	0	1	1	0	1	0	1	1	1	0	1	0	0	1	0	1	0	1	0	0	1	0	0	0	1	0	0	1	1	1	1	1	1	0	0	0	1	0	1	0	0	1
2	531175	761393	0	1	0	0	0	0	1	1	0	1	0	1	1	1	0	1	0	0	1	0	1	0	1	0	0	1	0	0	0	1	0	0	1	1	1	1	1	1	0	0	0	1	0	1	0	0	1
2	531664	761882	0	1	0	0	0	0	1	1	0	1	0	1	1	1	0	1	0	0	1	0	1	0	1	0	0	1	0	0	0	1	0	0	1	1	1	1	1	1	0	0	0	1	0	1	0	0	1
2	532597	762815	0	1	0	0	0	0	1	1	0	1	0	1	1	1	0	1	0	0	1	0	1	0	1	0	0	1	0	0	0	1	0	0	1	1	1	1	1	1	0	0	0	1	0	1	0	0	1
2	533002	763220	0	1	0	0	0	0	1	1	0	1	0	1	1	1	0	1	0	0	1	0	1	0	1	0	0	1	0	0	0	1	0	0	1	1	1	1	1	1	0	0	0	1	0	1	0	0	1
2	533657	763875	0	1	0	0	0	0	1	1	0	1	0	1	1	1	0	1	0	0	1	0	1	0	1	0	0	1	0	0	0	1	0	0	1	1	1	1	1	1	0	0	0	1	0	1	0	0	1
2	534460	764678	1	1	0	0	0	0	1	1	0	1	0	1	1	1	0	1	0	0	1	0	1	0	1	0	0	1	0	0	0	1	0	0	1	1	1	1	1	1	0	1	0	1	0	1	0	0	1
2	534637	764855	1	1	0	0	0	0	1	1	0	1	0	1	1	1	0	1	0	0	1	0	1	0	1	0	0	1	0	0	0	1	0	0	1	1	1	1	1	1	0	1	0	1	0	1	0	0	1
2	534745	764963	1	1	0	0	0	0	1	1	0	1	0	1	1	1	0	1	0	0	1	0	1	0	1	0	0	1	0	0	0	1	0	0	1	1	1	1	1	1	0	1	0	1	0	1	0	0	1
2	534922	765140	1	1	0	0	0	0	1	1	0	1	0	1	1	1	0	1	0	0	1	0	1	0	1	0	0	1	0	0	0	1	0	0	1	1	1	1	1	1	0	1	0	1	0	1	0	0	1
2	535517	765735	1	1	0	0	0	0	1	1	0	1	0	1	1	1	0	1	0	0	1	0	1	0	1	0	0	1	0	0	0	1	0	0	1	1	1	1	1	1	0	1	0	1	0	1	0	0	1
2	535991	766209	1	1	0	0	0	0	1	1	0	1	0	1	1	1	0	1	0	0	1	0	1	0	1	0	0	1	0	0	0	1	0	0	1	1	1	1	1	1	0	1	0	1	0	1	0	0	1
2	536426	766644	1	1	0	0	0	0	1	1	0	1	0	1	1	1	0	1	0	0	1	0	1	0	1	0	0	1	0	0	0	1	0	0	1	1	1	1	1	1	0	1	0	1	0	1	0	0	1
2	536637	766855	1	1	0	0	0	0	1	1	0	1	0	1	1	1	0	1	0	0	1	0	1	0	1	0	0	1	0	0	0	1	0	0	1	1	1	1	1	1	0	1	0	1	0	1	0	0	1
2	537174	767392	1	1	0	0	0	0	1	1	0	1	0	1	1	1	0	1	0	0	1	0	1	0	1	0	0	1	0	0	0	1	0	0	1	1	1	1	1	1	0	1	0	1	0	1	0	0	1
2	539637	769855	1	1	0	0	0	0	1	1	0	1	0	1	1	1	0	1	0	0	1	0	1	0	1	0	0	1	0	0	0	1	0	0	1	1	1	1	1	1	0	1	0	1	0	1	0	0	1
2	539810	770028	1	1	0	0	0	0	1	1	0	1	0	1	1	1	0	1	0	0	1	0	1	0	1	0	0	1	0	0	0	1	0	0	1	1	1	1	1	1	0	1	0	1	0	1	0	0	1
2	540838	771056	1	1	0	0	0	0	1	1	0	1	0	1	1	1	0	1	0	0	1	0	1	0	1	0	0	1	0	0	0	1	0	0	1	1	1	1	1	1	0	1	0	1	0	1	0	0	1
2	541386	771604	1	1	0	0	0	0	1	1	0	1	0	1	1	1	0	1	0	0	1	0	1	0	1	0	0	1	0	0	0	1	0	0	1	1	1	1	1	1	0	1	0	1	0	1	0	0	1
2	541425	771643	1	1	0	0	0	0	1	1	0	1	0	1	1	1	0	1	0	0	1	0	1	0	1	0	0	1	0	0	0	1	0	0	1	1	1	1	1	1	0	1	0	1	0	1	0	0	1
2	542283	772501	1	1	0	0	0	0	1	1	0	1	0	1	1	1	0	1	0	0	1	0	1	0	1	0	0	1	0	0	0	1	0	0	1	1	1	1	1	1	0	1	0	1	0	1	0	0	1
2	542895	773113	1	1	0	0	0	0	1	1	0	1	0	1	1	1	0	1	0	0	1	0	1	0	1	0	0	1	0	0	0	1	0	0	1	1	1	1	1	1	0	1	0	1	0	1	0	0	1
2	543997	774215	1	1	0	0	0	0	1	1	0	1	0	1	1	1	0	1	0	0	1	0	1	0	1	0	0	1	0	0	0	1	0	0	1	1	1	1	1	1	0	1	0	1	0	1	0	0	1
2	544654	774872	1	1	0	0	0	0	1	1	0	1	0	1	1	1	0	1	0	0	1	0	1	0	1	0	0	1	0	0	0	1	0	0	1	1	1	1	1	1	0	1	0	1	0	1	0	0	1
2	544904	775122	1	1	0	0	0	0	1	1	0	1	0	1	1	1	0	1	0	0	1	0	1	0	1	0	0	1	0	0	0	1	0	0	1	1	1	1	1	1	0	1	0	1	0	1	0	0	1
2	545985	776203	1	1	0	0	0	0	1	1	0	1	0	1	1	1	0	1	0	0	1	0	1	0	1	0	0	1	0	0	0	1	0	0	1	1	1	1	1	1	0	1	0	1	0	1	0	0	1
2	546732	776950	1	1	0	0	0	0	1	1	0	1	0	1	1	1	0	1	0	0	1	0	1	0	1	0	0	1	0	0	0	1	0	0	1	1	1	1	1	1	0	1	0	1	0	1	0	0	1
2	546739	776957	1	1	0	0	0	0	1	1	0	1	0	1	1	1	0	1	0	0	1	0	1	0	1	0	0	1	0	0	0	1	0	0	1	1	1	1	1	1	0	1	0	1	0	1	0	0	1
2	547137	777355	1	1	0	0	0	0	1	1	0	1	0	1	1	1	0	1	0	0	1	0	1	0	1	0	0	1	0	0	0	1	0	0	1	1	1	1	1	1	0	1	0	1	0	1	0	0	1
2	547559	777777	1	1	0	0	0	0	1	1	0	1	0	1	1	1	0	1	0	0	1	0	1	0	1	0	0	1	0	0	0	1	0	0	1	1	1	1	1	1	0	1	0	1	0	1	0	0	1
2	547945	778163	1	1	0	0	0	0	1	1	0	1	0	1	1	1	0	1	0	0	1	0	1	0	1	0	0	1	0	0	0	1	0	0	1	1	1	1	1	1	0	1	0	1	0	1	0	0	1
2	548249	778467	1	1	0	0	0	0	1	1	0	1	0	1	1	1	0	1	0	0	1	0	1	0	1	0	0	1	0	0	0	1	0	0	1	1	1	1	1	1	0	1	0	1	0	1	0	0	1
2	548425	778643	1	1	0	0	0	0	1	1	0	1	0	1	1	1	0	1	0	0	1	0	1	0	1	0	0	1	0	0	0	1	0	0	1	1	1	1	1	1	0	1	0	1	0	1	0	0	1
2	549229	779447	1	1	0	0	0	0	1	1	0	1	0	1	1	1	0	1	0	0	1	0	1	0	1	0	0	1	0	0	0	1	0	0	1	1	1	1	1	1	0	1	0	1	0	1	0	0	1
2	549466	779684	1	1	0	0	0	0	1	1	0	1	0	1	1	1	0	1	0	0	1	0	1	0	1	0	0	1	0	0	0	1	0	0	1	1	1	1	1	1	0	1	0	1	0	1	0	0	1
2	549576	779794	1	1	0	0	0	0	1	1	0	1	0	1	1	1	0	1	0	0	1	0	1	0	1	0	0	1	0	0	0	1	0	0	1	1	1	1	1	1	0	1	0	1	0	1	0	0	1
2	550142	780360	1	1	0	0	0	0	1	1	0	1	0	1	1	1	0	1	0	0	1	0	1	0	1	0	0	1	0	0	0	1	0	0	1	1	1	1	1	1	0	1	0	1	0	1	0	0	1
2	550736	780954	1	1	0	0	0	0	1	1	0	1	0	1	1	1	0	1	0	0	1	0	1	0	1	0	0	1	0	0	0	1	0	0	1	1	1	1	1	1	0	1	0	1	0	1	0	0	1
2	551302	781520	1	1	0	0	0	0	1	1	0	1	0	1	1	1	0	1	0	0	1	0	1	0	1	0	0	1	0	0	0	1	0	0	1	1	1	1	1	1	0	1	0	1	0	1	0	0	1
2	552681	782899	1	1	0	0	0	0	1	1	0	1	0	1	1	1	0	1	0	0	1	0	1	0	1	0	0	1	0	0	0	1	0	0	1	1	1	1	1	1	0	1	0	1	0	1	0	0	1
2	553227	783445	1	1	0	0	0	0	1	1	0	1	0	1	1	1	0	1	0	0	1	0	1	0	1	0	0	1	0	0	0	1	0	0	1	1	1	1	1	1	0	1	0	1	0	1	0	0	1
2	553403	783621	1	1	0	0	0	0	1	1	0	1	0	1	1	1	0	1	0	0	1	0	1	0	1	0	0	1	0	0	0	1	0	0	1	1	1	1	1	1	0	1	0	1	0	1	0	0	1
2	554441	784659	1	1	0	0	0	0	1	1	0	1	0	1	1	1	0	1	0	0	1	0	1	0	1	0	0	1	0	0	0	1	0	0	1	1	1	1	1	1	0	1	0	1	0	1	0	0	1
2	554815	785033	1	1	0	0	0	0	1	1	0	1	0	1	1	1	0	1	0	0	1	0	1	0	1	0	0	1	0	0	0	1	0	0	1	1	1	1	1	1	0	1	0	1	0	1	0	0	1
2	555375	785593	1	1	0	0	0	0	1	1	0	1	0	1	1	1	0	1	0	0	1	0	1	0	1	0	0	1	0	0	0	1	0	0	1	1	1	1	1	1	0	1	0	1	0	1	0	0	1
2	555964	786182	1	1	0	0	0	0	1	1	0	1	0	1	1	1	0	1	0	0	1	0	1	0	1	0	0	1	0	0	0	1	0	0	1	1	1	1	1	1	0	1	0	1	0	1	0	0	1
2	556857	787075	1	1	0	0	0	0	1	1	0	1	0	1	1	1	0	1	0	0	1	0	1	0	1	0	0	1	0	0	0	1	0	0	1	1	1	1	1	1	0	1	0	1	0	1	0	0	1
2	558568	788786	1	1	0	0	0	0	1	1	0	1	0	1	1	1	0	1	0	0	1	0	1	0	1	0	0	1	0	0	0	1	0	0	1	1	1	1	1	1	0	1	0	1	0	1	0	0	1
2	558576	788794	1	1	0	0	0	0	1	1	0	1	0	1	1	1	0	1	0	0	1	0	1	0	1	0	0	1	0	0	0	1	0	0	1	1	1	1	1	1	0	1	0	1	0	1	0	0	1
2	561291	791509	1	1	0	0	0	0	1	1	0	1	0	1	1	1	0	1	0	0	1	0	1	0	1	0	0	1	0	0	0	1	0	0	1	1	1	1	1	1	0	1	0	1	0	1	0	0	1
2	561879	792097	1	1	0	0	0	0	1	1	0	1	0	1	1	1	0	1	0	0	1	0	1	0	1	0	0	1	0	0	0	1	0	0	1	1	1	1	1	1	0	1	0	1	0	1	0	0	1
2	562452	792670	1	1	0	0	0	0	1	1	0	1	0	1	1	1	0	1	0	0	1	0	1	0	1	0	0	1	0	0	0	1	0	0	1	1	1	1	1	1	0	1	0	1	0	1	0	0	1
2	562617	792835	1	1	0	0	0	0	1	1	0	1	0	1	1	1	0	1	0	0	1	0	1	0	1	0	0	1	0	0	0	1	0	0	1	1	1	1	1	1	0	1	0	1	0	1	0	0	1
2	562894	793112	1	1	0	0	0	0	1	1	0	1	0	1	1	1	0	1	0	0	1	0	1	0	1	0	0	1	0	0	0	1	0	0	1	1	1	1	1	1	0	1	0	1	0	1	0	0	1
2	563175	793393	1	0	0	0	0	0	1	1	0	1	0	1	1	1	0	1	0	0	1	0	1	0	1	0	0	1	0	0	0	1	0	0	1	1	1	1	1	1	0	1	0	1	0	1	0	0	1
2	564041	794259	1	0	0	0	0	0	1	1	0	1	0	1	1	1	0	1	0	0	1	0	1	0	1	0	0	1	0	0	0	1	0	0	1	1	1	1	1	1	0	1	0	1	0	1	0	0	1
2	564550	794768	1	0	0	0	0	0	1	1	0	1	0	1	1	1	0	1	0	0	1	0	1	0	1	0	0	1	0	0	0	1	0	0	1	1	1	1	1	1	0	1	0	1	0	1	0	0	1
2	564636	794854	1	0	0	0	0	0	1	1	0	1	0	1	1	1	0	1	0	0	1	0	1	0	1	0	0	1	0	0	0	1	0	0	1	1	1	1	1	1	0	1	0	1	0	1	0	0	1
2	565153	795371	1	0	0	0	0	0	1	1	0	1	0	1	1	1	0	1	0	0	1	0	1	0	1	0	0	1	0	0	0	1	0	0	1	1	1	1	1	1	0	1	0	1	0	1	0	0	1
2	565460	795678	1	0	0	0	0	0	1	1	0	1	0	1	1	1	0	1	0	0	1	0	1	0	1	0	0	1	0	0	0	1	0	0	1	1	1	1	1	1	0	1	0	1	0	1	0	0	1
2	565711	795929	1	0	0	0	0	0	1	1	0	1	0	1	1	1	0	1	0	0	1	0	1	0	1	0	0	1	0	0	0	1	0	0	1	1	1	1	1	1	0	1	0	1	0	1	0	0	1
2	566056	796274	1	0	0	0	0	0	1	1	0	1	0	1	1	1	0	1	0	0	1	0	1	0	1	0	0	1	0	0	0	1	0	0	1	1	1	1	1	1	0	1	0	1	0	1	0	0	1
2	566217	796435	1	0	0	0	0	0	1	1	0	1	0	1	1	1	0	1	0	0	1	0	1	0	1	0	0	1	0	0	0	1	0	0	1	1	1	1	1	1	0	1	0	1	0	1	0	0	1
2	566469	796687	1	0	0	0	0	0	1	1	0	1	0	1	1	1	0	1	0	0	1	0	1	0	1	0	0	1	0	0	0	1	0	0	1	1	1	1	1	1	0	1	0	1	0	1	0	0	1
2	566827	797045	1	0	0	0	0	0	1	1	0	1	0	1	1	1	0	1	0	0	1	0	1	0	1	0	0	1	0	0	0	1	0	0	1	1	1	1	1	1	0	1	0	1	0	1	0	0	1
2	566995	797213	1	0	0	0	0	0	1	1	0	1	0	1	1	1	0	1	0	0	1	0	1	0	1	0	0	1	0	0	0	1	0	0	1	1	1	1	1	1	0	1	0	1	0	1	0	0	1
2	567265	797483	1	0	0	0	0	0	1	1	0	1	0	1	1	1	0	1	0	0	1	0	1	0	1	0	0	1	0	0	0	1	0	0	1	1	1	1	1	1	0	1	0	1	0	1	0	0	1
2	567480	797698	1	0	0	0	0	0	1	1	0	1	0	1	1	1	0	1	0	0	1	0	1	0	1	0	0	1	0	0	0	1	0	0	1	1	1	1	1	1	0	1	0	1	0	1	0	0	1
2	567602	797820	1	0	0	0	0	0	1	1	0	1	0	1	1	1	0	1	0	0	1	0	1	0	1	0	0	1	0	0	0	1	0	0	1	1	1	1	1	1	0	1	0	1	0	1	0	0	1
2	567697	797915	1	0	0	0	0	0	1	1	0	1	0	1	1	1	0	1	0	0	1	0	1	0	1	0	0	1	0	0	0	1	0	0	1	1	1	1	1	1	0	1	0	1	0	1	0	0	1
2	568357	798575	1	0	0	0	0	0	1	1	0	1	0	1	1	1	0	1	0	0	1	0	1	0	1	0	0	1	0	0	0	1	0	0	1	1	1	1	1	1	0	1	0	1	0	1	0	0	1
2	568676	798894	1	0	0	0	0	0	1	1	0	1	0	1	1	1	0	1	0	0	1	0	1	0	1	0	0	1	0	0	0	1	0	0	1	1	1	1	1	1	0	1	0	1	0	1	0	0	1
2	568762	798980	1	0	0	0	0	0	1	1	0	1	0	1	1	1	0	1	0	0	1	0	1	0	1	0	0	1	0	0	0	1	0	0	1	1	1	1	1	1	0	1	0	1	0	1	0	0	1
2	569064	799282	1	0	0	0	0	0	1	1	0	1	0	1	1	1	0	1	0	0	1	0	1	0	1	0	0	1	0	0	0	1	0	0	1	1	1	1	1	1	0	1	0	1	0	1	0	0	1
2	569856	800074	1	0	0	0	0	0	1	1	0	1	0	1	1	1	0	1	0	0	1	0	1	0	1	0	0	1	0	0	0	1	0	0	1	1	1	1	1	1	0	1	0	1	0	1	0	0	1
2	570256	800474	1	0	0	0	0	0	1	1	0	1	0	1	1	1	0	1	0	0	1	0	1	0	1	0	0	1	0	0	0	1	0	0	1	1	1	1	1	1	0	1	0	1	0	1	0	0	1
2	570508	800726	1	0	0	0	0	0	1	1	0	1	0	1	1	1	0	1	0	0	1	0	1	0	1	0	0	1	0	0	0	1	0	0	1	1	1	1	1	1	0	1	0	1	0	1	0	0	1
2	570929	801147	1	0	0	0	0	0	1	1	0	1	0	1	1	1	0	1	0	0	1	0	1	0	1	0	0	1	0	0	0	1	0	0	1	1	1	1	1	1	0	1	0	1	0	1	0	0	1
2	572114	802332	1	0	0	0	0	0	1	1	0	1	0	1	1	1	0	1	0	0	1	0	1	0	1	0	0	1	0	0	0	1	0	0	1	1	1	1	1	1	0	1	0	1	0	1	0	0	1
2	572944	803162	1	0	0	0	0	0	1	1	0	1	0	1	1	1	0	1	0	0	1	0	1	0	1	0	0	1	0	0	0	1	0	0	1	1	1	1	1	1	0	1	0	1	0	1	0	0	1
2	575422	805640	1	0	0	0	0	0	1	1	0	1	0	1	1	1	0	1	0	0	1	0	1	0	1	0	0	1	0	0	0	1	0	0	1	1	1	1	1	1	0	1	0	1	0	1	0	0	1
2	575685	805903	1	0	0	0	0	0	1	1	0	1	0	1	1	1	0	1	0	0	1	0	1	0	1	0	0	1	0	0	0	1	0	0	1	1	1	1	1	1	0	1	0	1	0	1	0	0	1
2	577915	808133	1	0	0	0	0	0	1	1	0	1	0	1	1	1	0	1	0	0	1	0	1	0	1	0	0	1	0	0	0	1	0	0	1	1	1	1	1	1	0	1	0	1	0	1	0	0	1
2	578174	808392	1	0	0	0	0	0	1	1	0	1	0	1	1	1	0	1	0	0	1	0	1	0	1	0	0	1	0	0	0	1	0	0	1	1	1	1	1	1	0	1	0	1	0	1	0	0	1
2	579644	809862	1	0	0	0	0	0	1	1	0	1	0	1	1	1	0	1	0	0	1	0	1	0	1	0	0	1	0	0	0	1	0	0	1	1	1	1	1	1	0	1	0	1	0	1	0	0	1
2	579920	810138	1	0	0	0	0	0	1	1	0	1	0	1	1	1	0	1	0	0	1	0	1	0	1	0	0	1	0	0	0	1	0	0	1	1	1	1	1	1	0	1	0	1	0	1	0	0	1
2	579936	810154	1	0	0	0	0	0	1	1	0	1	0	1	1	1	0	1	0	0	1	0	1	0	1	0	0	1	0	0	0	1	0	0	1	1	1	1	1	1	0	1	0	1	0	1	0	0	1
2	580260	810478	1	0	0	0	0	0	1	1	0	1	0	1	1	1	0	1	0	0	1	0	1	0	1	0	0	1	0	0	0	1	0	0	1	1	1	1	1	1	0	1	0	1	0	1	0	0	1
2	580868	811086	1	0	0	0	0	0	1	1	0	1	0	1	1	1	0	1	0	0	1	0	1	0	1	0	0	1	0	0	0	1	0	0	1	1	1	1	1	1	0	1	0	1	0	1	0	0	1
2	581460	811678	1	0	0	0	0	0	1	1	0	1	0	1	1	1	0	1	0	0	1	0	1	0	1	0	0	1	0	0	0	1	0	0	1	1	1	1	1	1	0	1	0	1	0	1	0	0	1
2	581615	811833	1	0	0	0	0	0	1	1	0	1	0	1	1	1	0	1	0	0	1	0	1	0	1	0	0	1	0	0	0	1	0	0	1	1	1	1	1	1	0	1	0	1	0	1	0	0	1
2	582226	812444	1	0	0	0	0	0	1	1	0	1	0	1	1	1	0	1	0	0	1	0	1	0	1	0	0	1	0	0	0	1	0	0	1	1	1	1	1	1	0	1	0	1	0	1	0	0	1
2	582806	813024	1	0	0	0	0	0	1	1	0	1	0	1	1	1	0	1	0	0	1	0	1	0	1	0	0	1	0	0	0	1	0	0	1	1	1	1	1	1	0	1	0	1	0	1	0	0	1
2	583514	813732	1	0	0	0	0	0	1	1	0	1	0	1	1	1	0	1	0	0	1	0	1	0	1	0	0	1	0	0	0	1	0	0	1	1	1	1	1	1	0	1	0	1	0	1	0	0	1
2	583912	814130	1	0	0	0	0	0	1	1	0	1	0	1	1	1	0	1	0	0	1	0	1	0	1	0	0	1	0	0	0	1	0	0	1	1	1	1	1	1	0	1	0	1	0	1	0	0	1
2	584634	814852	1	0	0	0	0	0	1	1	0	1	0	1	1	1	0	1	0	0	1	0	1	0	1	0	0	1	0	0	0	1	0	0	1	1	1	1	1	1	0	1	0	1	0	1	0	0	1
2	586133	816351	1	0	0	0	0	0	1	1	0	1	0	1	1	1	0	1	0	0	1	0	1	0	1	0	0	1	0	0	0	1	0	0	1	1	1	1	1	1	0	1	0	1	0	1	0	0	1
2	586221	816439	1	0	0	0	0	0	1	1	0	1	0	1	1	1	0	1	0	0	1	0	1	0	1	0	0	1	0	0	0	1	0	0	1	1	1	1	1	1	0	1	0	1	0	1	0	0	1
2	586315	816533	1	0	0	0	0	0	1	1	0	1	0	1	1	1	0	1	0	0	1	0	1	0	1	0	0	1	0	0	0	1	0	0	1	1	1	1	1	1	0	1	0	1	0	1	0	0	1
2	587130	817348	1	0	0	0	0	0	1	1	0	1	0	1	1	1	0	1	0	0	1	0	1	0	1	0	0	1	0	0	0	1	0	0	1	1	1	1	1	1	0	1	0	1	0	1	0	0	1
2	587405	817623	1	0	0	0	0	0	1	1	0	1	0	1	1	1	0	1	0	0	1	0	1	0	1	0	0	1	0	0	0	1	0	0	1	1	1	1	1	1	0	1	0	1	0	1	0	0	1
2	589145	819363	1	0	0	0	0	0	1	1	0	1	0	1	1	1	0	1	0	0	1	0	1	0	1	0	0	1	0	0	0	1	0	0	1	1	1	1	1	1	0	1	0	1	0	1	0	0	1
2	592447	822665	1	0	0	0	0	0	1	1	0	1	0	1	1	1	0	1	0	0	1	0	1	0	1	0	0	1	0	0	0	1	0	0	1	1	1	1	1	1	0	1	0	1	0	1	0	0	1
2	592495	822713	1	0	0	0	0	0	1	1	0	1	0	1	1	1	0	1	0	0	1	0	1	0	1	0	0	1	0	0	0	1	0	0	1	1	1	1	1	1	0	1	0	1	0	1	0	0	1
2	594781	824999	1	0	0	0	0	0	1	1	0	1	0	1	1	1	0	1	0	0	1	0	1	0	1	0	0	1	0	0	0	1	0	0	1	1	1	1	1	1	0	1	0	1	0	1	0	0	1
2	595808	826026	1	0	0	0	0	0	1	1	0	1	0	1	1	1	0	1	0	0	1	0	1	0	1	0	0	1	0	0	0	1	0	0	1	1	1	1	1	1	0	1	0	1	0	1	0	0	1
2	595927	826145	1	0	0	0	0	0	1	1	0	1	0	1	1	1	0	1	0	0	1	0	1	0	1	0	0	1	0	0	0	1	0	0	1	1	1	1	1	1	0	1	0	1	0	1	0	0	1
2	596219	826437	1	0	0	0	0	0	1	1	0	1	0	1	1	1	0	1	0	0	1	0	1	0	1	0	0	1	0	0	0	1	0	0	1	1	1	1	1	1	0	1	0	1	0	1	0	0	1
2	597341	827559	1	0	0	0	0	0	1	1	0	1	0	1	1	1	0	1	0	0	1	0	1	0	1	0	0	1	0	0	0	1	0	0	1	1	1	1	1	1	0	1	0	1	0	1	0	0	1
2	598753	828971	1	0	0	0	0	0	1	1	0	1	0	1	1	1	0	1	0	0	1	0	1	0	1	0	0	1	0	0	0	1	0	0	1	1	1	1	1	1	0	1	0	1	0	1	0	0	1
2	599573	829791	1	0	0	0	0	0	1	1	0	1	0	1	1	1	0	1	0	0	1	0	1	0	1	0	0	1	0	0	0	1	0	0	1	1	1	1	1	1	0	1	0	1	0	1	0	0	1
2	600991	831209	1	0	0	0	0	0	1	1	0	1	0	1	1	1	0	1	0	0	1	0	1	0	1	0	0	1	0	0	0	1	0	0	1	1	1	1	1	1	0	1	0	1	0	1	0	0	1
2	602047	832265	1	0	0	0	0	0	1	1	0	1	0	1	1	1	0	1	0	0	1	0	1	0	1	0	0	1	0	0	0	1	0	0	1	1	1	1	1	1	0	1	0	1	0	1	0	0	1
2	602682	832900	1	0	0	0	0	0	1	1	0	1	0	1	1	1	0	1	0	0	1	0	1	0	1	0	0	1	0	0	0	1	0	0	1	1	1	1	1	1	0	1	0	1	0	1	0	0	1
2	603088	833306	1	0	0	0	0	0	1	1	0	1	0	1	1	1	0	1	0	0	1	0	1	0	1	0	0	1	0	0	0	1	0	0	1	1	1	1	1	1	0	1	0	1	0	1	0	0	1
2	605039	835257	1	0	0	0	0	0	1	1	0	1	0	1	1	1	0	1	0	0	1	0	1	0	1	0	0	1	0	0	0	1	0	0	1	1	1	1	1	1	0	1	0	1	0	1	0	0	1
2	605930	836148	1	0	0	0	0	0	1	1	0	1	0	1	1	1	0	1	0	0	1	0	1	0	1	0	0	1	0	0	0	1	0	0	1	1	1	1	1	1	0	1	0	1	0	1	0	0	1
2	607035	837253	1	0	0	0	0	0	1	1	0	1	0	1	1	1	0	1	0	0	1	0	1	0	1	0	0	1	0	0	0	1	0	0	1	1	1	1	1	1	0	1	0	1	0	1	0	0	1
2	609547	839765	1	0	0	0	0	0	1	1	0	1	0	1	1	1	0	1	0	0	1	0	1	0	1	0	0	1	0	0	0	1	0	0	1	1	1	1	1	1	0	1	0	1	0	1	0	0	1
2	612133	842351	1	0	0	0	0	0	1	1	0	1	0	1	1	1	0	1	0	0	1	0	1	0	1	0	0	1	0	0	0	1	0	0	1	1	1	1	1	1	0	1	0	1	0	1	0	0	1
2	613388	843606	1	0	0	0	0	0	1	1	0	1	0	1	1	1	0	1	0	0	1	0	1	0	1	0	0	1	0	0	0	1	0	0	1	1	1	1	1	1	0	1	0	1	0	1	0	0	1
2	614131	844349	1	0	0	0	0	0	1	1	0	1	0	1	1	1	0	1	0	0	1	0	1	0	1	0	0	1	0	0	0	1	0	0	1	1	1	1	1	1	0	1	0	1	0	1	0	0	1
2	615097	845315	1	0	0	0	0	0	1	1	0	1	0	1	1	1	0	1	0	0	1	0	1	0	1	0	0	1	0	0	0	1	0	0	1	1	1	1	1	1	0	1	0	1	0	1	0	0	1
2	615970	846188	1	0	0	0	0	0	1	1	0	1	0	1	1	1	0	1	0	0	1	0	1	0	1	0	0	1	0	0	0	1	0	0	1	1	1	1	1	1	0	1	0	1	0	1	0	0	1
2	616310	846528	1	0	0	0	0	0	1	1	0	1	0	1	1	1	0	1	0	0	1	0	1	0	1	0	0	1	0	0	0	1	0	0	1	1	1	1	1	1	0	1	0	1	0	1	0	0	1
2	617606	847824	1	0	0	0	0	0	1	1	0	1	0	1	1	1	0	1	0	0	1	0	1	0	1	0	0	1	0	0	0	1	0	0	1	1	1	1	1	1	0	1	0	1	0	1	0	0	1
2	617783	848001	1	0	0	0	0	0	1	1	0	1	0	1	1	1	0	1	0	0	1	0	1	0	1	0	0	1	0	0	0	1	0	0	1	1	1	1	1	1	0	1	0	1	0	1	0	0	1
2	618167	848385	1	0	0	0	0	0	1	1	0	1	0	1	1	1	0	1	0	0	1	0	1	0	1	0	0	1	0	0	0	1	0	0	1	1	1	1	1	1	0	1	0	1	0	1	0	0	1
2	619593	849811	1	0	0	0	0	0	1	1	0	1	0	1	1	1	0	1	0	0	1	0	1	0	1	0	0	1	0	0	0	1	0	0	1	1	1	1	1	1	0	1	0	1	0	1	0	0	1
2	620102	850320	1	0	0	0	0	0	1	1	0	1	0	1	1	1	0	1	0	0	1	0	1	0	1	0	0	1	0	0	0	1	0	0	1	1	1	1	1	1	0	1	0	1	0	1	0	0	1
2	620680	850898	1	0	0	0	0	0	1	1	0	1	0	1	1	1	0	1	0	0	1	0	1	0	1	0	0	1	0	0	0	1	0	0	1	1	1	1	1	1	0	1	0	1	0	1	0	0	1
2	621057	851275	1	0	0	0	0	0	1	1	0	1	0	1	1	1	0	1	0	0	1	0	1	0	1	0	0	1	0	0	0	1	0	0	1	1	1	1	1	1	0	1	0	1	0	1	0	0	1
2	621285	851503	1	0	0	0	0	0	1	1	0	1	0	1	1	1	0	1	0	0	1	0	1	0	1	0	0	1	0	0	0	1	0	0	1	1	1	1	1	1	0	1	0	1	0	1	0	0	1
2	621963	852181	1	0	0	0	0	0	1	1	0	1	0	1	1	1	0	1	0	0	1	0	1	0	1	0	0	1	0	0	0	1	0	0	1	1	1	1	1	1	0	1	0	1	0	1	0	0	1
2	622305	852523	1	0	0	0	0	0	1	1	0	1	0	1	1	1	0	1	0	0	1	0	1	0	1	0	0	1	0	0	0	1	0	0	1	1	1	1	1	1	0	1	0	1	0	1	0	0	1
2	622655	852873	1	0	0	0	0	0	1	1	0	1	0	1	1	1	0	1	0	0	1	0	1	0	1	0	0	1	0	0	0	1	0	0	1	1	1	1	1	1	0	1	0	1	0	1	0	0	1
2	623272	853490	1	0	0	0	0	0	1	1	0	1	0	1	1	1	0	1	0	0	1	0	1	0	1	0	0	1	0	0	0	1	0	0	1	1	1	1	1	1	0	1	0	1	0	1	0	0	1
2	623413	853631	1	0	0	0	0	0	1	1	0	1	0	1	1	1	0	1	0	0	1	0	1	0	1	0	0	1	0	0	0	1	0	0	1	1	1	1	1	1	0	1	0	1	0	1	0	0	1
2	623968	854186	1	0	0	0	0	0	1	1	0	1	0	1	1	1	0	1	0	0	1	0	1	0	1	0	0	1	0	0	0	1	0	0	1	1	1	1	1	1	0	1	0	1	0	1	0	0	1
2	624215	854433	1	0	0	0	0	0	1	1	0	1	0	1	1	1	0	1	0	0	1	0	1	0	1	0	0	1	0	0	0	1	0	0	1	1	1	1	1	1	0	1	0	1	0	1	0	0	1
2	624493	854711	1	0	0	0	0	0	1	1	0	1	0	1	1	1	0	1	0	0	1	0	1	0	1	0	0	1	0	0	0	1	0	0	1	1	1	1	1	1	0	1	0	1	0	1	0	0	1
2	625150	855368	1	0	0	0	0	0	1	1	0	1	0	1	1	1	0	1	0	0	1	0	1	0	1	0	0	1	0	0	0	1	0	0	1	1	1	1	1	1	0	1	0	1	0	1	0	0	1
2	625628	855846	1	0	0	0	0	0	1	1	0	1	0	1	1	1	0	1	0	0	1	0	1	0	1	0	0	1	0	0	0	1	0	0	1	1	1	1	1	1	0	1	0	1	0	1	0	0	1
2	626278	856496	1	0	0	0	0	0	1	1	0	1	0	1	1	1	0	1	0	0	1	0	1	0	1	0	0	1	0	0	0	1	0	0	1	1	1	1	1	1	0	1	0	1	0	1	0	0	1
2	626470	856688	1	0	0	0	0	0	1	1	0	1	0	1	1	1	0	1	0	0	1	0	1	0	1	0	0	1	0	0	0	1	0	0	1	1	1	1	1	1	0	1	0	1	0	1	0	0	1
2	626608	856826	1	0	0	0	0	0	1	1	0	1	0	1	1	1	0	1	0	0	1	0	1	0	1	0	0	1	0	0	0	1	0	0	1	1	1	1	1	1	0	1	0	1	0	1	0	0	1
2	627001	857219	1	0	0	0	0	0	1	1	0	1	0	1	1	1	0	1	0	0	1	0	1	0	1	0	0	1	0	0	0	1	0	0	1	1	1	1	1	1	0	1	0	1	0	1	0	0	1
2	628267	858485	1	0	0	0	0	0	1	1	0	1	0	1	1	1	0	1	0	0	1	0	1	0	1	0	0	1	0	0	0	1	0	0	1	0	1	1	1	1	0	1	0	1	0	1	0	0	1
2	628674	858892	1	0	0	0	0	0	1	1	0	1	0	1	1	1	0	1	0	0	1	0	1	0	1	0	0	1	0	0	0	1	0	0	1	0	1	1	1	1	0	1	0	1	0	1	0	0	1
2	628807	859025	1	0	0	0	0	0	1	1	0	1	0	1	1	1	0	1	0	0	1	0	1	0	1	0	0	1	0	0	0	1	0	0	1	0	1	1	1	1	0	1	0	1	0	1	0	0	1
2	629133	859351	1	0	0	0	0	0	1	1	0	1	0	1	1	1	0	1	0	0	1	0	1	0	1	0	0	1	0	0	0	1	0	0	1	0	1	1	1	1	0	1	0	1	0	1	0	0	1
2	629259	859477	1	0	0	0	0	0	1	1	0	1	0	1	1	1	0	1	0	0	1	0	1	0	1	0	0	1	0	0	0	1	0	0	1	0	1	1	1	1	0	1	0	1	0	1	0	0	1
2	629636	859854	1	0	0	0	0	0	1	1	0	1	0	1	1	1	0	1	0	0	1	0	1	0	1	0	0	1	0	0	0	1	0	0	1	0	1	1	1	1	0	1	0	1	0	1	0	0	1
2	631321	861539	1	0	0	0	0	0	1	1	0	1	0	1	1	1	0	1	0	0	1	0	1	0	1	0	0	1	0	0	0	1	0	0	1	0	1	1	1	1	0	1	0	1	0	1	0	0	1
2	631572	861790	1	0	0	0	0	0	1	1	0	1	0	1	1	1	0	1	0	0	1	0	1	0	1	0	0	1	0	0	0	1	0	0	1	0	1	1	1	1	0	1	0	1	0	1	0	0	1
2	631864	862082	1	0	0	0	0	0	1	1	0	1	0	1	1	1	0	1	0	0	1	0	1	0	1	0	0	1	0	0	0	1	0	0	1	0	1	1	1	1	0	1	0	1	0	1	0	0	1
2	632170	862388	1	0	0	0	0	0	1	1	0	1	0	1	1	1	0	1	0	0	1	0	1	0	1	0	0	1	0	0	0	1	0	0	1	0	1	1	1	1	0	1	0	1	0	1	0	0	1
2	632747	862965	1	0	0	0	0	0	1	1	0	1	0	1	1	1	0	1	0	0	1	0	1	0	1	0	0	1	0	0	0	1	0	0	1	0	1	1	1	1	0	1	0	1	0	1	0	0	1
2	633129	863347	1	0	0	0	0	0	1	1	0	1	0	1	1	1	0	1	0	0	1	0	1	0	1	0	0	1	0	0	0	1	0	0	1	0	1	1	1	1	0	1	0	1	0	1	0	0	1
2	633308	863526	1	0	0	0	0	0	1	1	0	1	0	1	1	1	0	1	0	0	1	0	1	0	1	0	0	1	0	0	0	1	0	0	1	0	1	1	1	1	0	1	0	1	0	1	0	0	1
2	633855	864073	1	0	0	0	0	0	1	1	0	1	0	1	1	1	0	1	0	0	1	0	1	0	1	0	0	1	0	0	0	1	0	0	1	0	1	1	1	1	0	1	0	1	0	1	0	0	1
2	633957	864175	1	0	0	0	0	0	1	1	0	1	0	1	1	1	0	1	0	0	1	0	1	0	1	0	0	1	0	0	0	1	0	0	1	0	1	1	1	1	0	1	0	1	0	1	0	0	1
2	634599	864817	1	0	0	0	0	0	1	1	0	1	0	1	1	1	0	1	0	0	1	0	1	0	1	0	0	1	0	0	0	1	0	0	1	0	1	1	1	1	0	1	0	1	0	1	0	0	1
2	635127	865345	1	0	0	0	0	0	1	1	0	1	0	1	1	1	0	1	0	0	1	0	1	0	1	0	0	1	0	0	0	1	0	0	1	0	1	1	1	1	0	1	0	1	0	1	0	0	1
2	635445	865663	1	0	0	0	0	0	1	1	0	1	0	1	1	1	0	1	0	0	1	0	1	0	1	0	0	1	0	0	0	1	0	0	1	0	1	1	1	1	0	1	0	1	0	1	0	0	1
2	635928	866146	1	0	0	0	0	0	1	1	1	1	0	1	1	1	0	1	0	0	1	0	1	0	1	0	0	1	0	0	0	1	0	0	1	0	1	1	1	1	0	1	0	1	0	1	0	0	1
2	636994	867212	1	0	0	0	0	0	1	1	1	1	0	1	1	1	0	1	0	0	1	0	1	0	1	0	0	1	0	0	0	1	0	0	1	0	1	1	1	1	0	1	0	1	0	1	0	0	1
2	637264	867482	1	0	0	0	0	0	1	1	1	1	0	1	1	1	0	1	0	0	1	0	1	0	1	0	0	1	0	0	0	1	0	0	1	0	1	1	1	1	0	1	0	1	0	1	0	0	1
2	637990	868208	1	0	0	0	0	0	1	1	1	1	0	1	1	1	0	1	0	0	1	0	1	0	1	0	0	1	0	0	0	1	0	0	1	0	1	1	1	1	0	1	0	1	0	1	0	0	1
2	638716	868934	1	0	0	0	0	0	1	1	1	1	0	1	1	1	0	1	0	0	1	0	1	0	1	0	0	1	0	0	0	1	0	0	1	0	1	1	1	1	0	1	0	1	0	1	0	0	1
2	639700	869918	1	0	0	0	0	0	1	1	1	1	0	1	1	1	0	1	0	0	1	0	1	0	1	0	0	1	0	0	0	1	0	0	1	0	1	1	1	1	0	1	0	1	0	1	0	0	1
2	640834	871052	1	0	0	0	0	0	1	1	1	1	0	1	1	1	0	1	0	0	1	0	1	0	1	0	0	1	0	0	0	1	0	0	1	0	1	1	1	1	0	1	0	1	0	1	0	0	1
2	641071	871289	1	0	0	0	0	0	1	1	1	1	0	1	1	1	0	1	0	0	1	0	1	0	1	0	0	1	0	0	0	1	0	0	1	0	1	1	1	1	0	1	0	1	0	1	0	0	1
2	641302	871520	1	0	0	0	0	0	1	1	1	1	0	1	1	1	0	1	0	0	1	0	1	0	1	0	0	1	0	0	0	1	0	0	1	0	1	1	1	1	0	1	0	1	0	1	0	0	1
2	641433	871651	1	0	0	0	0	0	1	1	1	1	0	1	1	1	0	1	0	0	1	0	1	0	1	0	0	1	0	0	0	1	0	0	1	0	1	1	1	1	0	1	0	1	0	1	0	0	1
2	641842	872060	1	0	0	0	0	0	1	1	1	1	0	1	1	1	0	1	0	0	1	0	1	0	1	0	0	1	0	0	0	1	0	0	1	0	1	1	1	1	0	1	0	1	0	1	0	0	1
2	642049	872267	1	0	0	0	0	0	1	1	1	1	0	1	1	1	0	1	0	0	1	0	1	0	1	0	0	1	0	0	0	1	0	0	1	0	1	1	1	1	0	1	0	1	0	1	0	0	1
2	642483	872701	1	0	0	0	0	0	1	1	NA	1	0	1	1	1	0	1	0	0	1	0	1	0	1	0	0	1	0	0	0	1	0	0	1	0	0	1	1	1	0	1	0	1	0	1	0	0	1
2	642492	872710	1	0	0	0	0	0	1	1	NA	1	0	1	1	1	0	1	0	0	1	0	1	0	1	0	0	1	0	0	0	1	0	0	1	0	0	1	1	1	0	1	0	1	0	1	0	0	1
2	642773	872991	1	0	0	0	0	0	1	1	NA	1	NA	1	1	1	0	1	0	0	1	0	1	NA	1	0	0	1	0	NA	0	1	NA	0	1	0	0	1	1	1	0	1	0	1	0	1	0	0	1
2	642969	873187	1	0	0	0	0	0	1	1	0	1	NA	1	1	1	0	1	0	0	1	0	1	NA	1	0	0	1	0	1	0	1	1	0	1	0	0	1	1	1	0	1	0	1	0	1	0	0	1
2	642976	873194	1	0	0	0	0	0	1	1	0	1	NA	1	1	1	0	1	0	0	1	0	1	NA	1	0	0	1	0	1	0	1	1	0	1	0	0	1	1	1	0	1	0	1	0	1	0	0	1
2	642978	873196	1	0	0	0	0	0	1	1	0	1	NA	1	1	1	0	1	0	0	1	0	1	NA	1	0	0	1	0	1	0	1	1	0	1	0	0	1	1	1	0	1	0	1	0	1	0	0	1
2	643098	873316	1	0	0	0	0	0	1	1	0	1	NA	1	1	1	0	1	0	0	1	0	1	NA	1	0	0	1	0	1	0	1	1	0	1	0	0	1	1	1	0	1	0	1	0	1	0	0	1
2	643134	873352	1	0	0	0	0	0	1	1	0	1	1	1	1	1	0	1	0	0	1	0	1	1	1	0	0	1	0	1	0	1	1	0	1	0	0	1	1	1	0	1	0	1	0	1	0	0	1
2	643176	873394	1	0	0	0	0	0	1	1	0	1	1	1	1	1	0	1	0	0	1	0	1	1	1	0	0	1	0	1	0	1	1	0	1	0	0	1	1	1	0	1	0	1	0	1	0	0	1
2	643432	873650	1	0	0	0	0	0	1	1	0	1	1	1	1	1	0	1	0	0	1	0	1	1	1	0	0	1	0	1	0	1	1	0	1	0	0	1	1	1	0	1	0	1	0	0	0	0	1
2	643866	874084	1	0	0	0	0	0	1	1	0	1	1	1	1	1	0	1	0	0	1	0	1	1	1	0	0	1	0	1	0	1	1	0	1	0	0	1	1	1	0	1	0	1	0	0	0	0	1
2	643914	874132	1	0	0	0	0	0	1	1	0	1	1	1	1	1	0	1	0	0	1	0	1	1	1	0	0	1	0	1	0	1	1	0	1	0	0	1	1	1	0	1	0	1	0	0	0	0	1
2	644333	874551	1	0	0	0	0	0	1	1	0	1	1	1	1	1	0	1	0	0	1	0	1	1	1	0	0	1	0	1	0	1	1	0	1	0	0	1	1	1	0	1	0	1	0	0	0	0	1
2	645738	875956	1	0	0	0	0	0	1	1	0	1	1	1	1	1	0	1	0	0	1	0	1	1	1	0	0	1	0	1	0	1	1	0	1	0	0	1	1	1	0	1	0	1	0	0	0	0	1
2	646209	876427	1	0	0	0	0	0	1	1	0	1	1	1	1	1	0	1	0	0	1	0	1	1	1	0	0	1	0	1	0	1	1	0	1	0	0	1	1	1	0	1	0	1	0	0	0	0	1
2	646360	876578	1	0	0	0	0	0	1	1	0	1	1	1	1	1	0	1	0	0	1	0	1	1	1	0	0	1	0	1	0	1	1	0	1	0	0	1	1	1	0	1	0	1	0	0	0	0	1
2	647284	877502	1	0	0	0	0	0	1	1	0	1	1	1	1	1	0	1	0	0	1	0	1	1	1	0	0	1	0	1	0	1	1	0	1	0	0	1	1	1	0	1	0	1	0	0	0	0	1
2	648275	878493	1	0	0	0	0	0	1	1	0	1	1	1	1	1	0	1	0	0	1	0	1	1	1	0	0	1	0	1	0	1	1	0	1	0	0	1	1	1	0	1	0	1	0	0	0	0	1
2	648554	878772	1	0	0	0	0	0	1	1	0	1	1	1	1	1	0	1	0	0	1	0	1	1	1	0	0	1	0	1	0	1	1	0	1	0	0	1	1	1	0	1	0	1	0	0	0	0	1
2	648668	878886	1	0	0	0	0	0	1	1	0	1	1	1	1	1	0	1	0	0	1	0	1	1	1	0	0	1	0	1	0	1	1	0	1	0	0	1	1	1	0	1	0	1	0	0	0	0	1
2	649517	879735	1	0	0	0	0	0	1	1	0	1	1	1	1	1	0	1	0	0	1	0	1	1	1	0	0	1	0	1	0	1	1	0	1	0	0	1	1	1	0	1	0	1	0	0	0	0	1
2	649588	879806	1	0	0	0	0	0	1	1	0	1	1	1	1	1	0	1	0	0	1	0	1	1	1	0	0	1	0	1	0	1	1	0	1	0	0	1	1	1	0	1	0	1	0	0	0	0	1
2	649931	880149	1	0	0	0	0	0	1	1	0	1	1	1	1	1	0	1	0	0	1	0	1	1	1	0	0	1	0	1	0	1	1	0	1	0	0	1	1	1	0	1	0	1	0	0	0	0	1
2	650411	880629	1	0	0	0	0	0	1	1	0	1	1	1	1	1	0	1	0	0	1	0	1	1	1	0	0	1	0	1	0	1	1	0	1	0	0	1	1	1	0	1	0	1	0	0	0	0	1
2	650924	881142	1	0	0	0	0	0	1	1	0	1	1	1	1	1	0	1	0	0	1	0	1	1	1	0	0	1	0	1	0	1	1	0	1	0	0	1	1	1	0	1	0	1	0	0	0	0	1
2	651310	881528	1	0	0	0	0	0	1	1	0	1	1	1	1	1	0	1	0	0	1	0	1	1	1	0	0	1	0	1	0	1	1	0	1	0	0	1	1	1	0	1	0	1	0	0	0	0	1
2	651616	881834	1	0	0	0	0	0	1	1	0	1	1	1	1	1	0	1	0	0	1	0	1	1	1	0	0	1	0	1	0	1	1	0	1	0	0	1	1	1	0	1	0	1	1	0	0	0	1
2	651951	882169	1	0	0	0	0	0	1	1	0	1	1	1	1	1	0	1	0	0	1	0	1	1	1	0	0	1	0	1	0	1	1	0	1	0	0	1	1	0	0	1	0	1	1	0	0	0	1
2	652587	882805	1	0	0	0	0	0	1	1	0	1	1	1	1	1	0	1	0	0	1	0	1	1	1	0	0	1	0	1	0	1	1	0	1	0	0	1	1	0	0	1	0	1	1	0	0	0	1
2	653275	883493	1	0	0	0	0	0	1	1	0	1	1	1	1	1	0	1	0	0	1	0	1	1	1	0	0	1	0	1	0	1	1	0	1	0	0	1	1	0	0	1	0	1	1	0	0	0	1
2	653427	883645	1	0	0	0	0	0	1	1	0	1	1	1	1	1	0	1	0	0	1	0	1	1	1	0	0	1	0	1	0	1	1	0	1	0	0	1	1	0	0	1	0	1	1	0	0	0	1
2	653876	884094	1	0	0	0	0	0	1	1	0	1	1	1	1	1	0	1	0	0	1	0	1	1	1	0	0	1	0	1	0	1	1	0	1	0	0	1	1	0	0	1	0	1	1	0	0	0	1
2	654127	884345	1	0	0	0	0	0	1	1	0	1	1	1	1	1	0	1	0	0	1	0	1	1	1	0	0	1	0	1	0	1	1	0	1	0	0	1	1	0	0	1	0	1	1	0	0	0	1
2	654312	884530	1	0	0	0	0	0	1	1	0	1	1	1	1	1	0	1	0	0	1	0	1	1	1	0	0	1	0	1	0	1	1	0	1	0	0	1	1	0	0	1	0	1	1	0	0	0	1
2	654500	884718	1	0	0	0	0	0	1	1	0	1	1	1	1	1	0	1	0	0	1	0	1	1	1	0	0	1	0	1	0	1	1	0	1	0	0	1	1	0	0	1	0	1	1	0	0	0	1
2	655451	885669	1	0	0	0	0	0	1	1	0	1	1	1	1	1	0	1	0	0	1	0	1	1	1	0	0	1	0	1	0	1	1	0	1	0	0	1	1	0	0	1	0	1	1	0	0	0	1
2	656242	886460	1	0	0	0	0	0	1	1	0	1	1	1	1	1	0	1	0	0	1	0	1	1	1	0	0	1	0	1	0	1	1	0	1	0	0	1	1	0	0	1	0	1	1	0	0	0	1
2	656467	886685	1	0	0	0	0	0	1	1	0	1	1	1	1	1	0	1	0	0	1	0	1	1	1	0	0	1	0	1	0	1	1	0	1	0	0	1	1	0	0	1	0	1	1	0	0	0	1
2	657562	887780	1	0	0	0	0	0	1	1	0	1	1	1	1	1	0	1	0	0	1	0	1	1	1	0	0	1	0	1	0	1	1	0	1	0	0	1	1	0	0	1	0	1	1	0	0	0	1
2	658786	889004	1	0	0	0	0	0	1	1	0	1	1	1	1	1	0	1	0	0	1	0	1	1	1	0	0	1	0	1	0	1	1	0	1	0	0	1	1	0	0	1	0	1	1	0	0	0	1
2	659685	889903	1	0	0	0	0	0	1	1	0	1	1	1	1	1	0	1	0	0	1	0	0	1	1	0	0	1	0	1	0	1	1	0	1	0	0	1	1	0	0	1	0	1	1	0	0	0	1
2	660189	890407	1	0	0	0	0	0	1	1	0	1	1	1	1	1	0	1	0	0	1	0	0	1	1	0	0	1	0	1	0	1	1	0	1	0	0	1	1	0	0	1	0	1	1	0	0	0	1
2	660402	890620	1	0	0	0	0	0	1	1	0	1	1	1	1	1	0	1	0	0	1	0	0	1	1	0	0	1	0	1	0	1	1	0	1	0	0	1	1	0	0	1	0	1	1	0	0	0	1
2	660728	890946	1	0	0	0	0	0	1	1	0	1	1	0	1	1	0	1	0	0	1	0	0	1	1	0	0	1	0	1	0	1	1	0	1	0	0	1	1	0	0	1	0	1	1	0	0	0	1
2	661314	891532	1	0	0	0	0	0	1	1	0	1	1	0	1	1	0	1	0	0	1	0	0	1	1	0	0	1	0	1	0	1	1	0	1	0	0	1	1	0	0	1	0	1	1	0	0	0	1
2	661542	891760	1	0	0	0	0	0	1	1	0	1	1	0	1	1	0	1	0	0	1	0	0	1	1	0	0	1	0	1	0	1	1	0	1	0	0	1	1	0	0	1	0	1	1	0	0	0	1
2	662272	892490	1	0	0	0	0	0	0	1	0	1	1	0	1	1	0	1	0	0	1	0	0	1	1	0	0	1	0	1	0	1	1	0	1	0	0	1	1	0	0	1	0	1	1	0	0	0	1
2	662749	892967	1	0	0	0	0	0	0	1	0	1	1	0	1	1	0	1	0	0	1	0	0	1	1	0	0	1	0	1	0	1	1	0	1	0	0	1	1	0	0	1	0	1	1	0	0	0	1
2	663901	894119	1	0	0	0	0	0	0	1	0	1	1	0	1	1	0	1	0	0	1	0	0	1	1	0	0	1	0	1	0	1	1	0	1	0	0	1	1	0	0	1	0	1	1	0	0	0	1
2	664165	894383	1	0	0	0	0	0	0	1	0	1	1	0	1	1	0	1	0	0	1	0	0	1	1	0	0	1	0	1	0	1	1	0	1	0	0	1	1	0	0	1	0	1	1	0	0	0	1
2	664354	894572	1	0	0	0	0	0	0	1	0	1	1	0	1	1	0	1	0	0	1	0	0	1	1	0	0	1	0	1	0	1	1	0	1	0	0	1	1	0	0	1	0	1	1	0	0	0	1
2	664761	894979	1	0	0	0	0	0	0	1	0	1	1	0	1	1	0	1	0	0	1	0	0	1	1	0	0	1	0	1	0	1	1	0	1	0	0	1	1	0	0	1	0	1	1	0	0	0	1
2	665139	895357	1	0	0	0	0	0	0	1	0	1	1	0	1	1	0	1	0	0	1	0	0	1	1	0	0	1	0	1	0	1	1	0	1	0	0	1	1	0	0	1	0	1	1	0	0	0	1
2	665576	895794	1	0	0	0	0	0	0	1	0	1	1	0	1	1	0	1	0	0	1	0	0	1	1	0	0	1	0	1	0	1	1	0	1	0	0	1	1	0	0	1	0	1	1	0	0	0	1
2	665795	896013	1	0	0	0	0	0	0	1	0	1	1	0	1	1	0	1	0	0	1	0	0	1	1	0	0	1	0	1	0	1	1	0	1	0	0	1	1	0	0	1	0	1	1	0	0	0	1
2	666366	896584	1	0	0	0	0	0	0	1	0	1	1	0	1	1	0	1	0	0	1	0	0	1	1	0	0	1	0	1	0	1	1	0	1	0	0	1	1	0	0	1	0	1	1	0	0	0	1
2	666849	897067	1	0	0	0	0	0	0	1	0	1	1	0	1	1	0	1	0	0	1	0	0	1	1	0	0	1	0	1	0	1	1	0	1	0	0	1	1	0	0	1	0	1	1	0	0	0	1
2	667131	897349	1	0	0	0	0	0	0	1	0	1	1	0	1	1	0	1	0	0	1	0	0	1	1	0	0	1	0	1	0	1	1	0	1	0	0	1	1	0	0	1	0	1	1	0	0	0	1
2	668152	898370	1	0	0	0	0	0	0	1	0	1	1	0	1	1	0	1	0	0	1	0	0	1	1	0	0	1	0	1	0	1	1	0	1	0	0	1	1	0	0	1	0	1	1	0	0	0	1
2	669668	899886	1	0	0	0	0	0	0	1	0	1	1	0	1	1	0	1	0	0	1	0	0	1	1	0	0	1	0	1	0	1	1	0	1	0	0	1	1	0	0	1	0	1	1	0	0	0	1
2	670083	900301	1	0	0	0	0	0	0	1	0	1	1	0	1	1	0	1	0	0	1	0	0	0	1	0	0	1	0	0	0	1	1	0	1	0	0	1	1	0	0	1	0	1	1	0	0	0	1
2	670277	900495	1	0	0	0	0	0	0	1	0	1	1	0	1	1	0	1	0	0	1	0	0	0	1	0	0	1	0	0	0	1	1	0	1	0	0	1	1	0	0	1	0	1	1	0	0	0	1
2	670742	900960	1	0	0	0	0	0	0	1	0	1	1	0	1	1	0	1	0	0	1	0	0	0	1	0	0	1	0	0	0	1	1	0	1	0	0	1	1	0	0	1	0	1	1	0	0	0	1
2	673311	903529	1	0	0	0	0	0	0	1	0	1	1	0	1	1	0	1	0	0	1	1	0	0	1	0	0	1	0	0	0	1	1	0	1	0	0	1	1	0	0	1	0	1	1	0	0	0	1
2	676110	906328	1	0	0	0	0	0	0	1	0	1	1	0	1	1	0	1	0	0	1	1	0	0	1	0	0	1	0	0	0	1	1	0	1	0	0	1	1	0	0	1	0	1	1	0	0	0	1
2	676632	906850	1	0	0	0	0	0	0	1	0	1	1	0	1	1	0	1	0	0	1	1	0	0	1	0	0	1	0	0	0	1	1	0	1	0	0	1	1	0	0	1	0	1	1	0	0	0	1
2	677014	907232	1	0	0	0	0	0	0	1	0	1	1	0	1	1	0	1	0	0	1	1	0	0	1	0	0	1	0	0	0	1	1	0	1	0	0	1	1	0	0	1	0	1	1	0	0	0	1
2	677110	907328	1	0	0	0	0	0	0	1	0	1	1	0	1	1	0	1	0	0	1	1	0	0	1	0	0	1	0	0	0	1	1	0	1	0	0	1	1	0	0	1	0	1	1	0	0	0	1
2	677653	907871	1	0	0	0	0	0	0	1	0	1	1	0	1	1	0	1	0	0	1	1	0	0	1	0	0	1	0	0	0	1	1	0	1	0	0	1	1	0	0	1	0	1	1	0	0	0	1
2	678375	908593	1	0	0	0	0	0	0	1	0	1	1	0	1	1	0	1	0	0	1	1	0	0	1	0	0	1	0	0	0	1	1	0	1	0	0	1	1	0	0	1	0	1	1	0	0	0	1
2	678574	908792	1	0	0	0	0	0	0	1	0	1	1	0	1	1	0	1	0	0	1	1	0	0	1	0	0	1	0	0	0	1	1	0	1	0	0	1	1	0	0	1	0	1	1	0	0	0	1
2	678941	909159	1	0	0	0	0	0	0	1	0	1	1	0	1	1	0	1	0	0	1	1	0	0	1	0	0	1	0	0	0	1	1	0	1	0	0	1	1	0	0	1	0	1	1	0	0	0	1
2	679168	909386	1	0	0	0	0	0	0	1	0	1	1	0	1	1	0	1	0	0	1	1	0	0	1	0	0	1	0	0	0	1	1	0	1	0	0	1	1	0	0	1	0	1	1	0	0	0	1
2	679276	909494	1	0	0	0	0	0	0	1	0	1	1	0	1	1	0	1	0	0	1	1	0	0	1	0	0	1	0	0	0	1	1	0	1	0	0	1	1	0	0	1	0	1	1	0	0	0	1
2	679332	909550	1	0	0	0	0	0	0	1	0	1	1	0	1	1	0	1	0	0	1	1	0	0	1	0	0	1	0	0	0	1	1	0	1	0	0	1	1	0	0	1	0	1	1	0	0	0	1
2	679502	909720	1	0	0	0	0	0	0	1	0	1	1	0	1	1	0	1	0	0	1	1	0	0	1	0	0	1	0	0	0	1	1	0	1	0	0	1	1	0	0	1	0	1	1	0	0	0	1
2	679642	909860	1	0	0	0	0	0	0	1	0	1	1	0	1	1	0	1	0	0	1	1	0	0	1	0	0	1	0	0	0	1	1	0	1	0	0	1	1	0	0	1	0	1	1	0	0	0	1
2	680372	910590	1	0	0	0	0	0	0	1	0	1	1	0	1	1	0	1	0	0	1	1	0	0	1	0	0	1	0	0	0	1	1	0	1	0	0	1	1	0	0	1	0	1	1	0	0	0	1
2	681344	911562	1	0	0	0	0	0	0	1	0	1	1	0	1	1	0	1	0	0	1	1	0	0	1	0	0	1	0	0	0	1	1	0	1	0	0	1	1	0	0	1	0	1	1	0	0	0	1
2	681557	911775	1	0	0	0	0	0	0	1	0	1	1	0	1	1	0	1	0	0	1	1	0	0	1	0	0	1	0	0	0	1	1	0	1	0	0	1	1	0	0	1	0	1	1	0	0	0	1
2	682076	912294	1	0	0	0	0	0	0	1	0	1	1	0	1	1	0	1	0	0	1	1	0	0	1	0	0	1	0	0	0	1	1	0	1	0	0	1	1	0	0	1	0	1	1	0	0	0	1
2	683268	913486	1	0	0	0	0	0	0	1	0	1	1	0	1	1	0	1	0	0	1	1	0	0	1	0	0	1	0	0	0	1	1	0	1	0	0	1	1	0	0	1	0	1	1	0	0	0	1
2	684585	914803	1	0	0	0	0	0	0	1	0	1	1	0	1	1	0	1	0	0	1	1	0	0	1	0	0	1	0	0	0	1	1	0	1	0	0	1	1	0	0	1	0	1	1	0	1	0	1
2	684795	915013	1	0	0	0	0	0	0	1	0	1	1	0	1	1	0	1	0	0	1	1	0	0	1	0	0	1	0	0	0	1	1	0	1	0	0	1	1	0	0	1	0	1	1	0	1	0	1
2	685165	915383	1	0	0	0	0	0	0	1	0	1	1	0	1	1	0	1	0	0	1	1	0	0	1	0	0	1	0	0	0	1	1	0	1	0	0	1	1	0	0	1	1	1	1	0	1	0	1
2	685306	915524	1	0	0	0	0	0	0	1	0	1	1	0	1	1	0	1	0	0	1	1	0	0	1	0	0	1	0	0	0	1	1	0	1	0	0	1	1	0	0	1	1	1	1	0	1	0	1
2	686563	916781	1	0	0	0	0	0	0	1	0	1	1	0	1	1	0	1	0	0	1	1	0	0	1	0	0	1	0	0	0	1	1	0	1	0	0	1	1	0	0	1	1	1	1	0	1	0	1
2	687029	917247	1	0	0	0	0	0	0	1	0	1	1	0	1	1	0	1	0	0	1	1	0	0	1	0	0	1	0	0	0	1	1	0	1	0	0	1	1	0	0	1	1	1	1	0	1	0	1
2	688355	918573	1	0	0	0	0	0	0	1	0	1	1	0	1	1	0	1	0	0	1	1	0	0	1	0	0	1	0	0	0	1	1	0	1	0	0	1	1	0	0	1	1	1	1	0	1	0	1
2	692680	922898	1	0	0	0	0	0	0	1	0	1	1	0	1	1	0	1	0	1	1	1	0	0	1	0	0	1	0	0	0	1	1	0	1	0	0	1	1	0	0	1	1	1	1	0	1	0	1
2	695575	925793	1	0	0	0	0	0	0	1	0	1	1	0	1	1	0	1	0	1	1	1	0	0	1	0	0	1	0	0	0	1	1	0	1	0	0	1	1	0	0	1	1	1	1	0	1	0	1
2	697043	927261	1	0	0	0	0	0	0	1	0	1	1	0	1	1	0	1	0	1	1	1	0	0	1	0	0	1	0	0	0	1	1	0	1	0	0	1	1	0	0	1	1	1	1	0	1	0	1
2	697455	927673	1	0	0	0	0	0	0	1	0	1	1	0	1	1	0	1	0	1	1	1	0	0	1	0	0	1	0	0	0	1	1	0	1	0	0	1	1	0	0	1	1	1	1	0	1	0	1
2	698958	929176	1	0	0	0	0	0	0	1	0	1	1	0	1	1	0	1	0	1	1	1	0	0	1	0	0	1	0	0	0	1	1	0	1	0	0	1	1	0	0	1	1	1	1	0	1	0	1
2	699308	929526	1	0	0	0	0	0	0	1	0	1	1	0	1	1	0	1	0	1	1	1	0	0	1	0	0	1	0	0	0	1	1	0	1	0	0	1	1	0	0	1	1	1	1	0	1	0	1
2	699560	929778	1	0	0	0	0	0	0	1	0	1	1	0	1	1	0	1	0	1	1	1	0	0	1	0	0	1	0	0	0	1	1	0	1	0	0	1	1	0	0	1	1	1	1	0	1	0	1
2	700064	930282	1	0	0	0	0	0	0	1	0	1	1	0	1	1	0	1	0	1	1	1	0	0	1	0	0	1	0	0	0	1	1	0	1	0	0	1	1	0	0	1	1	1	1	0	1	0	1
2	700223	930441	1	0	0	0	0	0	0	1	0	1	1	0	1	1	0	1	0	1	1	1	0	0	1	0	0	1	0	0	0	1	1	0	1	0	0	1	1	0	0	1	1	1	1	0	1	0	1
2	700682	930900	1	0	0	0	0	0	0	1	0	1	1	0	1	1	0	1	0	1	1	1	0	0	1	0	0	1	0	0	0	1	1	0	1	0	0	1	1	0	0	1	1	1	1	0	1	0	1
2	705106	935324	1	0	0	0	0	0	1	1	0	1	1	0	1	1	0	1	0	1	1	1	0	0	1	0	0	0	0	0	0	0	1	0	1	0	0	1	1	0	0	1	1	1	1	1	1	0	1
2	707848	938066	1	0	0	0	0	0	1	1	0	1	1	0	1	1	0	1	0	1	1	1	0	0	1	0	0	0	0	0	0	0	1	0	1	0	0	1	1	0	0	1	1	1	1	1	1	0	1
2	708909	939127	1	0	0	0	0	0	1	1	0	1	1	0	1	1	0	1	0	1	1	1	0	0	1	0	0	0	0	0	0	0	1	0	1	0	0	1	1	0	0	1	1	1	1	1	1	0	1
2	708952	939170	1	0	0	0	0	0	1	1	0	1	1	0	1	1	0	1	0	1	1	1	0	0	1	0	0	0	0	0	0	0	1	0	1	0	0	1	1	0	0	1	1	1	1	1	1	0	1
2	710109	940327	1	0	0	0	0	0	1	1	0	1	1	0	1	1	0	1	0	1	1	1	0	0	1	0	0	0	0	0	0	0	1	0	1	0	0	1	1	0	1	1	1	1	1	1	1	0	1
2	712303	942521	1	0	0	0	0	0	1	1	0	1	1	0	1	1	0	1	0	1	1	1	0	0	1	0	0	0	0	0	0	0	1	0	1	0	0	1	1	0	1	1	1	1	1	1	1	0	1
2	712962	943180	1	0	0	0	0	0	1	1	0	1	1	0	1	1	0	1	0	1	1	1	0	0	1	0	0	0	0	0	0	0	1	0	1	0	0	1	1	0	1	1	1	1	1	1	1	0	1
2	716391	946609	1	0	0	0	0	0	1	1	0	1	1	0	1	1	0	NA	0	1	1	1	0	0	1	0	0	0	0	0	0	0	1	0	1	0	0	1	1	0	1	1	1	1	1	1	1	0	1
2	716467	946685	1	0	0	0	0	0	1	1	0	1	1	0	1	1	0	NA	0	1	1	1	0	0	1	0	0	0	0	0	0	0	1	0	1	0	0	1	1	0	1	1	1	1	1	1	1	0	1
2	716927	947145	1	0	0	0	0	0	1	1	0	1	1	0	1	1	0	0	0	1	1	1	0	0	1	0	0	0	0	0	0	0	1	0	1	0	0	1	1	0	1	1	1	1	1	1	1	0	1
2	717833	948051	1	0	0	0	0	0	1	1	0	1	1	0	1	1	0	0	0	1	1	1	0	0	1	0	0	0	0	0	0	0	1	0	1	0	0	1	1	0	1	1	1	1	1	1	1	0	1
2	718018	948236	1	0	0	0	0	0	1	1	0	1	1	0	1	1	0	0	0	1	1	1	0	0	1	0	0	0	0	0	0	0	1	0	1	0	0	1	1	0	1	1	1	1	1	1	1	0	1
2	721088	951306	1	0	0	0	0	0	1	1	0	1	1	0	1	1	0	0	0	1	1	1	0	0	1	0	0	0	0	0	0	0	1	0	1	0	0	1	1	0	1	1	1	1	1	1	1	0	1
2	722169	952387	1	0	0	0	0	0	1	1	0	1	1	0	1	1	0	0	0	1	1	1	0	0	1	0	0	0	0	0	0	0	1	0	1	0	0	1	1	0	1	1	1	1	1	1	1	0	1
2	723175	953393	1	0	0	0	0	0	1	1	0	1	1	0	1	1	0	0	0	1	1	1	0	0	1	0	0	0	0	0	0	0	1	0	1	0	0	1	1	0	1	1	1	1	1	1	1	0	1
2	724613	954831	1	0	0	0	0	0	1	1	0	1	1	0	1	1	0	0	0	1	1	1	0	0	1	0	0	0	0	0	0	0	1	0	1	0	0	1	1	0	1	1	1	1	1	1	1	0	1
2	725168	955386	1	0	0	0	0	0	1	1	0	1	1	0	1	1	0	0	0	1	1	1	0	0	1	0	0	0	0	0	0	0	1	0	1	0	0	1	1	0	1	1	1	1	1	1	1	0	1
2	732123	962341	1	0	0	0	0	0	1	1	0	1	1	0	1	1	0	0	0	1	1	1	0	0	1	0	0	0	0	0	0	0	1	0	1	0	0	1	1	0	1	1	1	1	1	1	1	0	1
2	734445	964663	1	0	0	0	0	0	1	0	0	1	1	0	1	1	0	0	0	1	1	1	0	0	1	0	0	0	0	0	0	0	1	0	1	0	0	1	1	0	1	1	1	1	1	1	1	0	1
2	734586	964804	1	0	0	0	0	0	1	0	0	1	1	0	1	1	0	0	0	1	1	1	0	0	1	0	0	0	0	0	0	0	1	0	1	0	0	1	1	0	1	1	1	1	1	1	1	0	1
2	734775	964993	1	0	0	0	0	0	1	0	0	1	1	0	1	1	0	0	0	1	1	1	0	0	1	0	0	0	0	0	0	0	1	0	1	0	0	1	1	0	1	1	1	1	1	1	1	0	1
2	737571	967789	1	0	0	0	0	0	1	0	0	1	1	0	1	1	0	0	0	1	1	1	0	0	1	0	0	0	0	0	0	0	1	0	1	0	0	1	1	0	1	1	1	1	1	1	0	0	1
2	739892	970110	1	0	0	0	0	0	1	0	0	1	1	0	0	1	0	0	0	1	1	1	0	0	1	0	0	0	0	0	0	0	1	0	1	0	0	1	1	0	1	1	1	1	1	1	0	0	1
2	741554	971772	1	0	0	0	0	0	1	0	0	1	1	0	0	1	0	0	0	1	1	1	0	0	1	0	0	0	0	0	0	0	1	0	1	1	0	1	1	0	1	1	1	1	1	1	0	0	1
2	742620	972838	1	0	0	0	0	0	1	0	0	1	1	0	0	1	0	0	0	0	1	1	0	0	1	0	0	0	0	0	0	0	1	0	1	1	0	1	1	0	1	1	1	1	1	1	0	0	1
2	742721	972939	1	0	0	0	0	0	1	0	NA	1	1	0	0	1	0	0	0	0	1	1	0	0	1	0	0	0	0	0	0	0	1	0	1	1	0	1	1	0	1	1	1	1	1	1	0	0	1
2	744063	974281	1	0	0	0	0	0	1	0	1	1	1	1	0	1	0	0	0	0	1	1	0	0	1	1	0	0	0	0	0	0	1	0	1	1	0	1	1	0	1	1	1	1	1	1	0	0	1
2	745793	976011	1	0	0	0	0	0	1	0	1	1	1	1	0	1	0	0	0	0	1	1	0	0	1	1	0	0	0	0	0	0	1	0	1	1	0	1	1	0	1	1	1	1	1	1	0	0	1
2	746171	976389	1	0	0	0	0	0	1	0	1	1	1	1	0	1	0	0	0	0	1	1	0	0	1	1	0	0	0	0	0	0	1	0	1	1	0	1	1	0	1	1	1	1	1	1	0	0	1
2	746478	976696	1	0	0	0	0	0	1	0	1	1	1	1	0	1	0	0	0	0	1	1	0	0	1	1	0	0	0	0	0	0	1	0	1	1	0	1	1	0	1	1	1	1	1	1	0	0	1
2	746573	976791	1	0	0	0	0	0	1	0	1	1	1	1	0	1	0	0	0	0	1	1	0	0	1	1	0	0	0	0	0	0	1	0	1	1	0	1	1	0	1	1	1	1	1	1	0	0	1
2	747177	977395	1	0	0	0	0	0	1	0	1	1	1	1	0	1	0	0	0	0	1	1	0	0	1	1	0	0	0	0	0	0	1	0	1	1	0	1	1	0	1	1	1	1	1	1	0	0	1
2	748042	978260	1	0	0	0	0	0	1	0	1	1	1	1	0	1	0	0	0	0	1	1	0	0	1	1	0	0	0	0	0	0	1	0	1	1	0	1	1	0	1	1	1	1	1	1	0	0	1
2	748404	978622	1	0	0	0	0	0	1	0	1	1	1	1	0	1	0	0	0	0	1	1	0	0	1	1	0	0	0	0	0	0	1	0	1	1	0	1	1	0	1	1	1	1	1	1	0	0	1
2	748514	978732	1	0	0	0	0	0	1	0	1	1	1	1	0	1	0	0	0	0	1	1	0	0	1	1	0	0	0	0	0	0	1	0	1	1	0	1	1	0	1	1	1	1	1	1	0	0	1
2	749992	980210	1	0	0	0	0	0	1	0	1	1	1	1	0	1	0	0	0	0	1	1	0	0	1	1	0	0	0	0	0	0	1	0	1	1	0	1	1	0	1	1	1	1	1	1	0	0	1
2	750649	980867	1	0	0	0	0	0	1	0	1	1	1	1	0	1	0	0	0	0	1	1	0	0	1	1	0	0	0	0	0	0	1	0	1	1	0	1	1	0	1	1	1	1	1	1	0	0	1
2	751317	981535	1	0	0	0	0	0	1	0	1	1	1	1	0	1	0	0	0	0	1	1	0	0	1	1	0	0	0	0	0	0	1	0	1	1	0	1	1	0	1	1	1	1	1	1	0	0	1
2	751854	982072	1	0	0	0	0	0	1	0	1	0	1	1	0	1	0	0	0	0	1	1	0	0	1	1	0	0	0	0	0	0	1	0	1	1	0	1	1	0	1	1	1	1	1	1	0	0	1
2	752597	982815	1	0	0	0	0	0	1	0	1	0	1	1	0	1	0	0	0	0	1	1	0	0	1	1	0	0	0	0	0	0	1	0	1	1	0	1	1	0	1	1	1	1	1	1	0	0	1
2	755817	986035	1	0	0	0	0	0	1	0	1	0	1	1	0	1	0	0	0	0	1	1	0	0	1	1	0	0	0	0	0	0	1	0	1	1	0	1	1	0	1	1	1	1	1	1	0	0	1
2	757005	987223	1	0	0	0	0	0	1	0	1	0	1	1	0	1	0	0	0	0	1	1	0	0	1	1	0	0	0	0	0	0	1	0	1	1	0	1	1	0	1	1	1	1	1	1	0	0	1
2	757411	987629	1	0	0	0	0	0	1	0	1	0	1	1	0	1	0	0	0	0	1	1	0	0	1	1	0	0	0	0	0	0	1	0	1	1	0	1	1	0	1	1	1	1	1	1	0	0	1
2	758975	989193	1	0	0	0	0	0	1	0	1	0	1	1	0	1	0	0	0	0	1	1	0	0	1	1	0	0	0	0	0	0	1	0	1	1	0	1	1	0	1	1	1	1	1	1	0	0	1
2	759402	989620	1	0	0	0	0	0	1	0	1	0	1	1	0	1	0	0	0	0	1	1	0	0	1	1	0	0	0	0	0	0	1	0	1	1	0	1	1	0	1	1	1	1	1	1	0	0	1
2	760471	990689	1	0	0	0	0	0	1	0	1	0	1	1	0	1	0	0	0	0	1	1	0	0	1	1	0	0	0	0	0	0	1	0	1	1	0	1	1	0	1	1	1	1	1	1	0	1	1
2	762267	992485	1	0	0	0	0	0	1	0	1	0	1	1	0	1	0	0	0	0	1	1	0	0	1	1	0	0	0	0	1	0	1	0	0	1	0	1	1	0	1	1	1	1	1	1	0	1	1
2	764397	994615	1	0	0	0	0	0	1	0	1	0	1	1	0	1	0	0	0	0	1	1	0	0	1	1	0	0	0	0	1	0	1	0	0	1	0	1	1	0	1	1	1	1	0	1	0	1	1
2	767663	997881	1	0	0	0	0	0	1	0	1	0	1	1	0	1	0	0	0	0	1	1	0	0	1	1	0	0	0	0	1	0	1	0	0	1	0	1	1	0	1	1	1	1	0	1	0	1	1
2	767899	998117	1	0	0	0	0	0	1	0	1	0	1	1	0	1	0	0	0	0	1	1	0	0	1	1	0	0	0	0	1	0	1	0	0	1	0	1	1	0	1	1	1	1	0	1	0	1	1
2	769003	999221	1	0	0	0	0	0	1	0	1	0	1	1	0	1	0	0	0	0	1	1	0	0	1	1	0	0	0	0	1	0	1	0	0	1	0	1	1	0	1	1	1	1	0	1	0	1	1
2	770543	1000761	1	0	0	0	0	0	1	0	1	0	1	1	0	1	0	0	0	0	1	1	0	0	1	1	0	0	0	0	1	0	1	0	0	1	0	1	1	0	1	1	1	1	0	1	0	1	1
2	771838	1002056	1	0	0	0	0	0	1	0	1	0	1	1	0	1	0	0	0	0	1	1	0	0	1	1	0	0	0	0	1	0	1	0	0	1	0	1	1	0	1	1	1	1	0	1	0	1	1
2	772498	1002716	1	0	0	0	0	0	1	0	1	0	1	1	0	1	0	0	0	0	1	1	0	0	1	1	0	0	0	0	1	0	1	0	0	1	0	1	1	0	1	1	1	1	0	1	0	1	1
2	773042	1003260	1	0	0	0	0	0	1	0	1	0	1	1	0	1	0	0	0	0	1	1	0	0	1	1	0	0	0	0	1	0	1	0	0	1	0	1	1	0	1	1	1	1	0	1	0	1	1
2	774509	1004727	1	0	0	0	0	0	1	0	1	0	1	1	0	1	0	0	0	0	1	1	0	0	1	1	0	0	0	0	1	0	1	0	0	1	0	1	1	0	1	1	1	1	0	1	0	1	1
2	774954	1005172	1	0	0	0	0	0	1	0	1	0	1	1	0	1	0	0	0	0	1	1	0	0	1	1	0	0	0	0	1	0	1	0	0	1	0	1	1	0	1	1	1	1	0	1	0	1	1
2	777303	1007521	1	0	0	0	0	0	1	0	1	0	1	1	0	1	0	0	0	0	1	1	0	0	1	1	0	0	0	0	1	0	1	0	0	1	0	1	1	0	1	1	1	1	0	1	0	1	1
2	778895	1009113	1	0	0	0	0	0	1	0	1	0	1	1	0	1	0	0	0	0	1	1	0	0	1	1	0	0	0	0	1	0	1	0	0	1	0	1	1	0	1	1	1	1	0	1	0	1	1
2	780187	1010405	1	0	0	0	0	0	1	0	1	0	1	1	0	1	0	0	0	0	1	1	0	0	1	1	0	0	0	0	1	0	1	0	0	1	0	1	1	0	1	1	1	1	0	1	0	1	1
2	780545	1010763	1	0	0	0	0	0	1	0	1	0	1	1	0	1	0	0	0	0	1	1	0	0	1	1	0	0	0	0	1	0	1	0	0	1	0	1	1	0	1	1	1	1	0	1	0	1	1
2	782605	1012823	1	0	0	0	0	0	1	0	1	0	1	1	0	1	0	0	0	0	1	1	0	0	1	1	0	0	0	0	1	0	1	0	0	1	0	1	1	0	1	1	1	1	0	1	0	1	1
2	784284	1014502	1	0	0	0	0	0	1	0	1	0	1	1	0	1	0	0	0	0	1	1	0	0	1	1	0	0	0	0	1	0	1	0	0	1	0	1	1	0	1	1	1	1	0	1	0	1	1
2	784375	1014593	1	0	0	0	0	0	1	0	1	0	1	1	0	1	0	0	0	0	1	1	0	0	1	1	0	0	0	0	1	0	1	0	0	1	0	1	1	0	1	1	1	1	0	1	0	1	1
2	784600	1014818	1	0	0	0	0	0	1	0	1	0	1	1	0	1	0	0	0	0	0	1	0	0	1	1	0	0	0	0	1	0	1	0	0	1	0	1	1	0	1	1	1	1	0	1	0	1	1
2	785333	1015551	1	0	0	0	0	0	1	0	1	0	1	1	0	1	0	0	0	0	0	1	0	0	1	1	0	0	0	0	1	0	1	0	0	1	0	1	1	0	1	1	1	1	0	1	0	1	1
2	786053	1016271	1	0	0	0	0	0	1	0	1	0	1	1	0	1	0	0	0	0	0	1	0	0	1	1	0	0	0	0	1	0	1	0	0	1	0	1	1	0	1	1	1	1	0	1	0	1	1
2	787277	1017495	1	0	0	0	0	0	1	0	1	0	1	1	0	1	0	0	0	0	0	1	0	0	1	1	0	0	0	0	1	0	1	0	0	1	0	1	1	0	1	1	1	1	0	1	0	1	1
2	788140	1018358	1	0	0	0	0	0	1	0	1	0	1	1	0	1	0	0	0	0	0	1	0	0	1	1	0	0	0	0	1	0	1	0	0	1	0	1	1	0	1	1	1	1	0	1	0	1	1
2	789465	1019683	1	0	0	0	0	0	1	0	1	0	1	1	0	1	0	0	0	0	0	1	0	0	1	1	0	0	0	0	1	0	1	0	0	1	0	1	1	0	1	1	1	1	0	1	0	1	1
2	790998	1021216	1	0	0	0	0	0	1	0	1	0	1	1	0	1	0	0	0	0	0	1	0	0	1	1	0	0	0	0	1	0	1	0	0	1	0	1	1	0	1	1	1	1	0	1	0	1	1
2	791790	1022008	1	0	0	0	0	0	1	0	1	0	1	1	0	1	0	0	0	0	0	1	0	0	1	1	0	0	0	0	1	0	1	0	0	1	0	1	1	0	1	1	1	1	0	1	0	1	1
2	795756	1025974	1	0	0	0	0	0	1	0	1	0	1	1	0	1	0	0	0	0	0	1	0	0	1	1	0	0	0	0	1	0	1	0	0	1	0	1	1	0	1	1	1	1	0	1	0	1	1
2	798782	1029000	1	0	0	0	0	0	1	0	1	0	1	1	0	1	0	0	0	0	0	1	0	0	1	1	0	0	0	0	1	0	1	0	0	1	0	1	1	0	1	1	1	1	0	1	0	1	1
2	799317	1029535	1	0	0	0	0	0	1	0	1	0	1	1	0	1	0	0	0	0	0	1	0	0	1	1	0	0	0	0	1	0	1	0	0	1	0	1	1	0	1	1	1	1	0	1	0	1	1
2	799991	1030209	1	0	0	0	0	0	1	0	1	0	1	1	0	1	0	0	0	0	0	1	0	0	1	1	0	0	0	0	1	0	1	0	0	1	0	1	1	0	1	1	1	1	0	1	0	1	1
2	800655	1030873	1	0	0	0	0	0	1	0	1	0	1	1	0	1	0	0	0	0	0	1	0	0	1	1	0	0	0	0	1	0	1	0	0	1	0	1	1	0	1	1	1	1	0	1	0	1	1
2	800746	1030964	1	0	0	0	0	0	1	0	1	0	1	1	0	1	0	0	0	0	0	1	0	0	1	1	0	0	0	0	1	0	1	0	0	1	0	1	1	0	1	1	1	1	0	1	0	1	1
2	804707	1034925	1	0	0	0	0	0	1	0	1	0	1	1	0	1	0	0	0	0	0	1	0	0	1	1	0	0	0	0	1	0	1	0	0	1	0	1	1	0	1	1	1	1	0	1	0	1	1
2	807206	1037424	1	0	0	0	0	0	1	0	1	0	1	1	0	1	0	0	0	0	0	1	0	0	1	1	0	0	0	0	1	0	1	0	0	1	0	1	1	0	1	1	1	1	0	1	0	1	1
2	809040	1039258	1	0	0	0	0	0	1	0	1	0	1	1	0	1	0	0	0	0	0	1	0	0	1	1	0	0	0	0	1	0	1	0	0	1	0	1	1	0	1	1	1	1	0	1	0	1	1
3	658	1044060	1	0	0	0	0	0	0	1	0	0	0	0	0	0	0	1	0	0	0	1	0	1	1	1	1	1	0	1	0	1	0	1	1	1	0	0	0	1	1	1	0	0	1	1	1	1	0
3	14631	1058033	1	0	0	0	0	0	0	1	0	0	0	0	0	0	0	1	0	0	0	1	0	1	1	1	1	1	0	1	0	1	0	1	1	1	0	0	0	1	1	1	0	0	1	1	1	1	0
3	17635	1061037	1	0	0	0	0	0	0	1	0	0	0	0	0	0	0	1	0	0	0	1	0	1	1	1	1	1	0	1	0	1	0	1	1	1	0	0	0	1	1	1	0	0	1	1	1	1	0
3	18173	1061575	1	0	0	0	0	0	0	1	0	0	0	0	0	0	0	1	0	0	0	1	0	1	1	1	1	1	0	1	0	1	0	1	1	1	0	0	0	1	1	1	0	0	1	1	1	1	0
3	23149	1066551	1	0	0	0	0	0	0	1	0	0	0	0	0	0	0	1	0	0	0	1	0	1	1	1	1	1	0	1	0	1	0	1	1	1	0	0	0	1	1	1	0	0	1	1	1	1	0
3	25689	1069091	1	0	0	0	0	0	0	1	0	0	0	0	1	0	0	1	0	0	0	1	0	1	1	1	1	1	1	1	0	1	0	1	1	1	0	0	0	1	1	1	0	0	1	1	1	1	0
3	25808	1069210	1	0	0	0	0	0	0	1	0	0	0	0	1	0	0	1	0	0	0	1	0	1	1	1	1	1	1	1	0	1	0	1	1	1	0	0	0	1	1	1	0	0	1	1	1	1	0
3	29113	1072515	1	0	0	0	0	0	0	1	0	0	0	0	1	0	0	1	0	0	0	1	0	1	1	1	1	1	1	1	0	1	0	1	1	1	0	0	0	1	1	1	0	0	1	1	1	1	0
3	30748	1074150	1	0	0	0	0	0	0	1	0	0	0	0	1	0	0	1	0	0	0	1	0	1	1	1	1	1	1	1	0	1	0	1	1	1	0	0	0	1	1	1	0	0	1	1	1	1	0
3	32816	1076218	1	0	0	0	0	0	0	1	0	0	0	0	1	0	0	1	0	0	0	1	0	1	1	1	1	1	1	1	0	1	0	1	1	1	0	0	0	1	1	1	0	0	1	1	1	1	0
3	33569	1076971	1	0	0	0	0	0	0	1	0	0	0	0	1	0	0	1	0	0	0	1	0	1	1	1	1	1	1	1	0	1	0	1	1	1	0	0	0	1	1	1	0	0	1	1	1	1	0
3	34309	1077711	1	0	0	0	0	0	0	1	0	0	0	0	1	0	0	1	0	0	0	1	0	1	1	1	1	1	1	1	0	1	0	1	1	1	0	0	0	1	1	1	0	0	1	1	1	1	0
3	34434	1077836	1	0	0	0	0	0	0	1	0	0	0	0	1	0	0	1	0	0	0	1	0	1	1	1	1	1	1	1	0	1	0	1	1	1	0	0	0	1	1	1	0	0	1	1	1	1	0
3	37651	1081053	1	0	0	0	0	0	0	1	0	0	0	0	1	0	0	1	0	1	0	1	0	1	1	1	1	1	1	1	0	1	0	1	1	1	0	0	0	1	1	1	0	0	1	1	1	1	0
3	37664	1081066	1	0	0	0	0	0	0	1	0	0	0	0	1	0	0	1	0	1	0	1	0	1	1	1	1	1	1	1	0	1	0	1	1	1	0	0	0	1	1	1	0	0	1	1	1	1	0
3	38664	1082066	1	0	0	0	0	0	0	1	0	0	0	0	1	0	0	1	0	1	0	1	0	1	1	1	1	1	1	1	0	1	0	1	1	1	0	0	1	1	1	1	0	0	1	1	1	1	0
3	39540	1082942	1	0	0	0	0	0	0	1	0	0	0	0	1	0	0	1	0	1	0	1	0	1	1	1	1	1	1	1	0	1	0	1	1	1	0	0	1	1	1	1	0	0	1	1	1	1	0
3	40089	1083491	1	0	0	0	0	0	0	1	0	0	0	1	1	0	0	1	0	1	0	1	0	1	1	1	1	1	1	1	0	1	0	1	1	1	0	0	1	1	1	1	0	0	1	1	1	1	0
3	41458	1084860	1	0	0	0	0	0	0	1	0	0	0	1	1	0	0	1	0	1	0	1	0	1	1	1	1	1	1	1	0	1	0	1	1	1	0	0	1	1	1	1	0	1	1	1	1	1	0
3	43107	1086509	1	0	0	1	0	0	0	1	0	0	0	1	1	0	0	1	0	1	0	1	0	1	1	1	1	1	1	1	0	1	0	1	1	1	0	0	1	1	1	0	0	1	1	1	1	1	0
3	43835	1087237	1	0	0	1	0	0	0	1	0	0	0	1	1	0	0	1	0	1	0	1	0	1	1	1	1	1	1	1	0	1	0	1	1	1	0	0	1	1	1	0	0	1	1	1	1	1	0
3	46486	1089888	1	0	0	1	0	0	0	1	0	0	0	1	1	0	0	1	0	1	0	1	0	1	1	1	1	1	1	1	0	1	0	1	1	1	0	0	1	1	1	0	0	1	1	1	1	1	0
3	46562	1089964	1	0	0	1	0	0	0	1	0	0	0	1	1	0	0	1	0	1	0	1	0	1	1	1	1	1	1	1	0	1	0	1	1	1	0	0	1	1	1	0	0	1	1	1	1	1	0
3	48180	1091582	1	1	0	1	0	0	0	1	0	0	0	1	1	1	0	1	0	1	0	1	0	1	1	1	1	1	1	1	0	1	0	1	1	1	0	0	1	1	0	0	0	1	1	1	1	1	0
3	48656	1092058	1	1	0	1	0	0	0	1	0	0	0	1	1	1	0	1	0	1	0	1	0	1	1	1	1	1	1	1	0	1	0	1	1	1	0	0	1	1	0	0	0	1	1	1	1	1	0
3	49221	1092623	1	1	0	1	0	0	0	1	0	0	0	1	1	1	0	1	0	1	0	1	0	1	1	1	1	1	1	1	0	1	0	1	1	1	0	0	1	1	0	0	0	1	1	1	1	1	0
3	50099	1093501	1	1	0	1	0	0	0	1	0	0	0	1	1	1	0	0	0	1	0	1	0	1	1	1	1	1	1	1	0	1	0	1	1	1	0	0	1	1	0	0	0	1	1	1	1	1	0
3	50477	1093879	1	1	0	1	0	0	0	1	0	0	0	1	1	1	0	0	0	1	0	1	0	1	1	1	1	1	1	1	0	1	0	1	1	1	0	0	1	1	0	0	0	1	1	1	1	1	0
3	50770	1094172	1	1	0	1	0	0	0	1	0	0	0	1	1	1	0	0	0	1	0	1	0	1	1	1	1	1	1	1	0	1	0	1	1	1	0	0	1	1	0	0	0	1	1	1	1	1	0
3	51419	1094821	1	1	0	1	0	0	0	1	0	0	0	1	1	1	0	0	0	1	0	1	0	1	1	1	1	1	1	1	0	1	0	1	1	1	0	0	1	1	0	0	0	1	1	1	1	1	0
3	51650	1095052	1	1	0	1	0	0	0	1	0	0	0	1	1	1	0	0	0	1	0	1	0	1	1	1	1	1	1	1	0	1	0	1	1	1	0	0	1	1	0	0	0	1	1	1	1	1	0
3	53891	1097293	1	1	0	1	0	0	0	1	0	0	0	1	1	1	0	0	0	1	0	1	0	1	1	1	1	1	1	1	0	1	0	1	1	1	0	0	1	1	0	0	0	1	1	1	1	1	0
3	54110	1097512	1	1	0	1	0	0	0	1	0	0	0	1	1	1	0	0	0	1	0	1	0	1	1	1	1	1	1	1	0	1	0	1	1	1	0	0	1	1	0	0	0	1	1	1	1	1	0
3	54426	1097828	1	1	0	1	0	0	0	1	0	0	0	1	1	1	0	0	0	1	0	1	0	1	1	1	1	1	1	1	0	1	0	1	1	1	0	0	1	1	0	0	0	1	1	1	1	1	0
3	54441	1097843	1	1	0	1	0	0	0	1	0	0	0	1	1	1	0	0	0	1	0	1	0	1	1	1	1	1	1	1	0	1	0	1	1	1	0	0	1	1	0	0	0	1	1	1	1	1	0
3	54482	1097884	1	1	0	1	0	0	0	1	0	0	0	1	1	1	0	0	0	1	0	1	0	1	1	1	1	1	1	1	0	1	0	1	1	1	0	0	1	1	0	0	0	1	1	1	1	1	0
3	54535	1097937	1	1	0	1	0	0	0	1	0	0	0	1	1	1	0	0	0	1	0	1	0	1	1	1	1	1	1	1	0	1	0	1	1	1	0	0	1	1	0	0	0	1	1	1	1	1	0
3	54588	1097990	1	1	0	1	0	0	0	1	0	0	0	1	1	1	0	0	0	1	0	1	0	1	1	1	1	1	1	1	0	1	0	1	1	1	0	0	1	1	0	0	0	1	1	1	1	1	0
3	54721	1098123	1	1	0	1	0	0	0	1	0	0	0	1	1	1	0	0	0	1	0	1	0	1	1	1	1	1	1	1	0	1	0	1	1	1	0	0	1	1	0	0	0	1	1	1	1	1	0
3	55716	1099118	1	1	0	1	0	0	0	1	0	0	0	1	1	1	0	0	0	1	0	1	0	1	1	1	1	1	1	1	0	1	0	1	1	1	0	0	1	1	0	0	0	1	1	1	1	1	0
3	56210	1099612	1	1	0	1	0	0	1	1	0	0	0	1	1	1	0	0	0	1	0	1	0	1	1	1	1	1	1	1	1	1	0	1	1	1	0	0	1	1	0	0	0	1	1	1	1	1	0
3	59775	1103177	1	1	0	1	0	0	1	1	0	0	0	1	1	1	0	0	0	1	0	0	0	1	1	1	1	1	1	1	1	1	0	1	1	1	1	0	1	0	0	0	0	1	1	1	1	1	0
3	59925	1103327	1	1	0	1	0	0	1	1	0	0	0	1	1	1	0	0	0	1	0	0	0	1	1	1	1	1	1	1	1	1	0	1	1	1	1	0	1	0	0	0	0	1	1	1	1	1	0
3	60024	1103426	1	1	0	1	0	0	1	1	0	0	0	1	1	1	0	0	0	1	0	0	0	1	1	1	1	1	1	1	1	1	0	1	1	1	1	0	1	0	0	0	0	1	1	1	1	1	0
3	60354	1103756	1	1	0	1	0	0	1	1	0	0	0	1	1	1	0	0	0	1	0	0	0	1	1	1	1	1	1	1	1	1	0	1	1	1	1	0	1	0	0	0	0	1	1	1	1	1	0
3	61358	1104760	1	1	0	1	0	0	1	1	0	0	0	1	1	1	0	0	0	1	0	0	0	1	1	1	1	1	1	1	1	1	0	1	1	1	1	0	1	0	0	0	0	1	1	1	1	1	0
3	61630	1105032	1	1	0	1	0	0	1	1	0	0	0	1	1	1	0	0	0	1	0	0	0	1	1	1	1	1	1	1	1	1	0	1	1	1	1	0	1	0	0	0	0	1	1	1	1	1	0
3	63611	1107013	1	1	0	1	0	0	1	1	1	0	0	1	1	1	0	0	0	1	0	0	1	1	1	1	1	1	1	0	1	1	0	1	1	1	1	0	1	0	0	0	0	1	1	1	1	1	1
3	63878	1107280	1	1	0	1	0	0	1	1	1	0	0	1	1	1	0	0	0	1	0	0	1	1	1	1	1	1	1	0	1	1	0	1	1	1	1	0	1	0	0	0	0	1	1	1	1	1	1
3	64304	1107706	1	1	0	1	0	0	1	1	1	0	0	1	1	1	0	0	0	1	0	0	1	1	1	1	1	1	1	0	1	1	0	1	1	1	1	0	1	0	0	0	0	1	1	1	1	1	1
3	67820	1111222	1	1	0	1	0	0	1	1	1	1	0	1	1	1	0	0	0	1	0	0	1	1	1	1	1	1	1	0	1	1	0	1	1	1	1	0	1	0	0	0	0	1	1	1	1	0	1
3	68046	1111448	1	1	0	1	0	0	1	1	1	1	0	1	1	1	0	0	0	1	0	0	1	1	1	1	1	1	1	0	1	1	0	1	1	1	1	0	1	0	0	0	0	1	1	1	1	0	1
3	69265	1112667	1	1	1	1	0	0	1	1	1	1	0	1	1	1	0	0	0	1	0	0	1	1	1	1	1	1	1	0	1	1	0	1	1	1	1	0	1	0	0	0	0	1	1	1	1	0	1
3	70158	1113560	1	1	1	1	0	0	1	1	1	1	0	1	1	1	0	0	0	1	0	0	1	1	1	1	1	1	1	0	1	1	0	1	1	1	1	0	1	0	0	0	0	1	1	1	1	0	1
3	70425	1113827	1	1	1	1	0	0	1	1	1	1	0	1	1	1	0	0	0	1	0	0	1	1	1	1	1	1	1	0	1	1	0	1	1	1	1	0	1	0	0	0	0	1	1	1	1	0	1
3	71079	1114481	1	1	1	1	0	0	1	1	1	1	0	1	1	1	0	0	0	1	0	0	1	1	1	1	1	1	1	0	1	1	0	1	1	1	1	0	1	0	0	0	0	1	1	1	1	0	1
3	72786	1116188	1	1	1	1	0	0	1	1	1	1	0	1	1	1	0	0	0	1	0	0	1	1	1	1	1	1	1	0	1	1	0	1	1	1	1	0	1	0	0	0	0	1	1	1	1	0	1
3	73403	1116805	1	1	1	1	0	0	1	1	1	1	0	1	1	1	0	0	0	1	0	0	1	1	1	1	1	1	1	0	1	1	0	1	1	1	1	0	1	0	0	0	0	1	1	1	1	0	1
3	74074	1117476	1	1	1	1	0	0	1	1	1	1	0	1	1	1	0	0	0	1	0	0	1	1	1	1	1	1	1	0	1	1	0	1	1	1	1	0	1	0	0	0	0	1	1	1	1	0	1
3	74692	1118094	1	1	1	1	0	0	1	1	1	1	0	1	1	1	0	0	0	1	0	0	1	1	1	1	1	1	1	0	1	1	0	1	1	1	1	0	1	0	0	0	0	1	1	1	1	0	1
3	75025	1118427	1	1	1	1	0	0	1	1	1	1	0	1	1	1	0	0	0	1	0	0	1	1	1	1	1	1	1	0	1	1	0	1	1	1	1	0	1	0	0	0	0	1	1	1	1	0	1
3	76131	1119533	1	1	1	1	0	0	1	1	1	1	0	1	1	1	0	0	0	1	0	0	1	1	1	1	1	1	1	0	1	1	0	1	1	1	1	0	1	0	0	0	0	1	1	1	1	1	1
3	76973	1120375	1	1	1	1	0	0	1	1	1	1	0	1	1	1	0	0	0	1	0	0	1	1	1	1	1	1	1	0	1	1	0	1	1	1	1	0	1	0	0	0	0	1	1	1	1	1	1
3	77505	1120907	1	1	1	1	0	0	1	1	1	1	0	1	1	1	0	0	0	1	0	0	1	1	1	1	1	1	1	0	1	1	1	1	1	1	1	0	1	0	0	0	0	1	1	1	1	1	1
3	79096	1122498	1	1	1	1	0	0	1	1	1	1	0	1	1	1	0	0	0	1	0	0	1	1	1	1	1	1	1	0	1	1	1	1	1	1	1	0	1	0	0	0	0	1	1	1	1	1	1
3	79867	1123269	1	1	1	1	0	0	1	1	1	1	0	1	1	1	1	0	0	1	0	0	1	1	1	1	1	1	1	0	1	1	1	1	1	1	1	0	1	0	0	0	0	1	1	1	1	1	1
3	80444	1123846	1	1	1	1	0	0	1	1	1	1	0	1	1	1	1	0	0	1	0	0	1	1	1	1	1	1	1	0	1	1	1	1	1	1	1	0	1	0	0	0	0	1	1	1	1	1	1
3	81391	1124793	1	1	1	1	0	0	1	1	1	1	0	1	1	1	1	0	0	1	0	0	1	1	1	1	1	1	1	0	1	1	1	1	1	1	1	0	1	0	0	0	0	1	1	1	1	1	1
3	81444	1124846	1	1	1	1	0	0	1	1	1	1	0	1	1	1	1	0	0	1	0	0	1	1	1	1	1	1	1	0	1	1	1	1	1	1	1	0	1	0	0	0	0	1	1	1	1	1	1
3	82590	1125992	1	1	1	1	0	0	1	1	1	1	0	1	1	1	1	0	0	1	0	0	1	1	1	1	1	1	1	0	1	1	1	1	1	1	1	0	1	0	0	0	0	1	1	1	1	1	1
3	91321	1134723	1	1	1	1	0	0	1	1	1	1	0	1	1	1	1	0	0	1	0	0	1	1	1	1	1	1	1	0	1	1	1	1	1	1	1	0	1	0	0	0	0	1	1	1	1	1	1
3	91728	1135130	1	1	1	1	0	0	1	1	1	1	0	1	1	1	1	0	0	1	0	0	1	1	1	1	1	1	1	0	1	1	1	1	1	1	1	0	1	0	0	0	0	1	1	1	1	1	1
3	91977	1135379	1	1	1	1	0	0	1	1	1	1	0	1	1	1	1	0	0	1	0	0	1	1	1	1	1	1	1	0	1	1	1	1	1	1	1	0	1	0	0	0	0	1	1	1	1	1	1
3	92556	1135958	1	1	1	1	0	0	1	1	1	1	0	1	1	1	1	0	0	1	0	0	1	1	1	1	1	1	1	0	1	1	1	1	1	1	1	0	1	0	0	0	0	1	1	1	1	1	1
3	93230	1136632	1	1	1	1	0	0	1	1	1	1	0	1	1	1	1	0	0	1	0	0	1	1	1	1	1	1	1	0	1	1	1	1	1	1	1	0	1	0	0	0	0	1	1	1	1	1	1
3	93620	1137022	1	1	1	1	0	0	1	1	1	1	0	1	1	1	1	0	0	1	0	0	1	1	1	1	1	1	1	0	1	1	1	1	1	1	1	0	1	0	0	0	0	1	1	1	1	1	1
3	93824	1137226	1	1	1	1	0	0	1	1	1	1	0	1	1	1	1	0	0	1	0	0	1	1	1	1	1	1	1	0	1	1	1	1	1	1	1	0	1	0	0	0	0	1	1	1	1	1	1
3	94248	1137650	1	1	1	1	0	0	1	1	1	1	0	1	1	1	1	0	0	1	0	0	1	1	1	1	1	1	1	0	1	1	1	1	1	1	1	0	1	0	0	0	0	1	1	1	1	1	1
3	94376	1137778	1	1	1	1	0	0	1	1	1	1	0	1	1	1	1	0	0	1	1	0	1	1	1	1	1	1	1	0	1	1	1	1	1	1	1	0	1	0	0	0	0	1	1	1	1	1	1
3	95029	1138431	1	1	1	1	0	0	1	1	1	1	0	1	1	1	1	0	0	1	1	0	1	1	1	1	1	1	1	0	1	1	1	1	1	1	1	0	1	0	0	0	0	1	1	1	1	1	1
3	95697	1139099	1	1	1	1	0	0	1	1	1	1	0	1	1	1	1	0	0	1	1	0	1	1	1	1	1	1	1	0	1	1	1	1	1	1	1	0	1	0	0	0	0	1	1	1	1	1	1
3	96055	1139457	1	1	1	1	0	0	1	1	1	1	0	1	1	1	1	0	0	1	1	0	1	1	1	1	1	1	1	0	1	1	1	1	1	1	1	0	1	0	0	0	0	1	1	1	1	1	1
3	96799	1140201	1	1	1	1	0	0	1	1	1	1	0	1	1	1	1	0	0	1	1	1	1	1	1	1	1	1	1	0	1	1	1	1	1	1	1	0	1	0	0	1	0	1	1	1	1	1	1
3	96988	1140390	1	1	1	1	0	0	1	1	1	1	0	1	1	1	1	0	0	1	1	1	1	1	1	1	1	1	1	0	1	1	1	1	1	1	1	0	1	0	0	1	0	1	1	1	1	1	1
3	97696	1141098	1	1	1	1	0	0	1	1	1	1	0	1	1	1	1	0	0	1	1	1	1	1	1	1	1	1	1	0	1	1	1	1	1	1	1	0	1	0	0	1	0	1	1	1	1	1	1
3	98308	1141710	1	1	1	1	0	0	1	1	1	1	0	1	1	1	1	0	0	1	1	1	1	1	1	1	1	1	1	0	1	1	1	1	1	1	1	0	1	0	0	1	0	1	1	1	1	1	1
3	98535	1141937	1	1	1	1	0	0	1	1	1	1	0	1	1	1	1	0	0	1	1	1	1	1	1	1	1	1	1	0	1	1	1	1	1	1	1	1	1	0	0	1	0	1	1	1	1	1	1
3	99700	1143102	1	1	1	1	0	0	1	1	1	1	0	1	1	1	1	0	0	1	1	1	1	1	1	1	1	1	1	0	1	1	1	1	1	1	1	1	1	0	0	1	0	1	1	1	1	1	1
3	100869	1144271	1	1	1	1	0	0	1	1	1	1	0	1	1	1	1	0	0	1	1	1	1	1	1	1	1	1	1	0	1	1	1	1	1	0	1	1	1	0	0	1	0	1	1	1	1	1	1
3	100927	1144329	1	1	1	1	0	0	1	1	1	1	0	1	1	1	1	0	0	1	1	1	1	1	1	1	1	1	1	0	1	1	1	1	1	0	1	1	1	0	0	1	0	1	1	1	1	1	1
3	101152	1144554	1	1	1	1	0	0	1	1	1	1	0	1	1	1	1	0	0	1	1	1	1	1	1	1	1	1	1	0	1	1	1	1	1	0	1	1	1	0	0	1	0	1	1	1	1	1	1
3	101527	1144929	1	1	1	1	0	0	1	1	1	1	0	1	1	1	1	0	0	1	1	1	1	1	1	1	1	1	1	0	1	1	1	1	1	0	1	1	1	0	0	1	0	1	1	1	1	1	1
3	101813	1145215	1	1	1	1	0	0	1	1	1	1	0	1	1	1	1	0	0	1	1	1	1	1	1	1	1	1	1	0	1	1	1	1	1	0	1	1	1	0	0	1	0	1	1	1	1	1	1
3	102669	1146071	1	1	1	1	0	0	1	1	1	1	0	1	1	1	1	0	0	1	1	1	1	1	1	1	1	1	1	0	1	1	1	1	1	0	1	1	1	0	0	1	0	1	1	1	1	1	1
3	103593	1146995	1	1	1	1	0	0	1	1	1	1	0	1	1	1	1	0	0	1	1	1	1	1	1	1	1	1	1	0	1	1	1	1	1	0	1	1	1	0	0	1	0	1	1	1	1	1	1
3	105047	1148449	1	1	1	1	1	0	1	1	1	1	0	1	1	1	1	0	0	1	1	1	1	1	1	1	1	1	1	0	1	1	1	1	1	0	1	1	1	0	0	1	0	1	1	1	1	1	0
3	105155	1148557	1	1	1	1	1	0	1	1	1	1	0	1	1	1	1	0	0	1	1	1	1	1	1	1	1	1	1	0	1	1	1	1	1	0	1	1	1	0	0	1	0	1	1	1	1	1	0
3	105414	1148816	1	1	1	1	1	0	1	1	1	1	0	1	1	1	1	0	0	1	1	1	1	1	1	1	1	1	1	0	1	1	1	1	1	0	1	1	1	0	0	1	0	1	1	1	1	1	0
3	109046	1152448	1	1	1	1	1	0	1	1	1	1	1	1	1	1	1	0	0	1	1	1	1	1	1	1	1	1	1	0	1	1	1	1	1	0	1	1	1	0	0	1	0	1	1	1	1	1	0
3	110545	1153947	1	1	1	1	1	0	1	1	1	1	1	1	1	1	1	0	0	1	1	1	1	1	1	1	1	1	1	0	1	1	1	1	1	0	1	1	1	0	0	1	0	1	1	1	1	1	0
3	111960	1155362	1	1	1	1	1	0	1	1	1	1	1	1	1	1	1	0	0	1	1	1	1	1	1	1	1	1	1	0	1	1	1	1	1	0	1	1	1	0	0	1	0	1	1	1	1	1	0
3	114885	1158287	1	1	1	1	1	0	1	1	1	1	1	1	1	1	1	0	0	1	1	1	1	1	1	1	1	1	1	0	1	1	1	1	1	0	1	1	1	0	0	1	1	1	1	1	1	1	0
3	119474	1162876	1	1	1	1	1	0	1	1	1	1	1	1	1	1	1	0	0	1	1	1	1	1	1	1	1	1	1	0	1	1	1	1	1	0	1	1	1	0	0	1	1	1	1	1	1	1	0
3	119587	1162989	1	1	1	1	1	0	1	1	1	1	1	1	1	1	1	0	0	1	1	1	1	1	1	1	1	1	1	0	1	1	1	1	1	0	1	1	1	0	0	1	1	1	1	1	1	1	0
3	122563	1165965	1	1	1	1	1	0	1	1	1	1	1	1	1	1	1	0	0	1	1	1	1	1	1	1	1	1	1	0	1	1	1	1	1	0	1	1	1	0	0	1	1	1	1	1	1	1	0
3	125079	1168481	1	1	1	1	1	0	1	1	1	1	1	1	1	1	1	0	0	1	1	1	1	1	1	1	1	1	1	0	1	1	1	1	1	0	1	1	1	0	0	1	1	1	1	1	1	1	0
3	126125	1169527	1	1	1	1	1	0	1	1	1	1	1	1	1	1	1	0	0	1	1	1	1	1	1	1	1	1	1	0	1	1	1	1	1	0	1	1	1	0	0	1	1	1	1	1	1	1	0
3	126954	1170356	1	1	1	1	1	0	1	1	1	1	1	1	1	1	1	0	0	1	1	1	1	1	1	1	1	1	1	0	1	1	1	1	1	0	1	1	1	0	0	1	1	1	1	1	1	1	0
3	128224	1171626	1	1	1	1	1	0	1	1	1	1	1	1	1	1	1	0	0	1	1	1	1	1	1	1	1	1	1	0	1	1	1	1	1	0	1	1	1	0	0	1	1	1	1	1	1	1	0
3	130372	1173774	1	1	1	1	1	0	1	1	1	1	1	1	1	1	1	0	0	1	1	1	1	1	1	1	1	1	1	0	1	1	1	1	1	0	1	1	1	0	0	1	1	1	1	1	1	1	0
3	130462	1173864	1	1	1	1	1	0	1	1	1	1	1	1	1	1	1	0	0	1	1	1	1	1	1	1	1	1	1	0	1	1	1	1	1	0	1	1	1	NA	0	1	1	1	1	1	1	1	0
3	130940	1174342	1	1	1	1	1	0	1	1	1	1	1	1	1	1	1	0	0	1	1	1	1	1	1	1	1	1	1	0	1	1	1	1	1	0	1	1	1	1	0	1	1	1	1	1	1	1	0
3	133467	1176869	1	1	1	1	1	0	1	1	1	1	1	1	1	1	1	0	0	1	1	1	1	1	1	1	1	1	1	0	1	1	1	1	1	0	1	1	1	1	0	1	1	1	1	1	1	1	0
3	135728	1179130	1	1	1	1	1	0	1	1	1	1	1	1	1	1	1	0	0	1	1	1	1	1	1	1	1	1	1	0	1	1	1	1	1	0	1	1	1	1	0	1	1	1	1	1	1	1	0
3	137654	1181056	1	1	1	1	1	0	1	1	1	1	1	1	1	1	1	0	0	1	1	1	1	1	1	1	1	1	1	0	1	1	1	1	1	0	1	1	1	1	0	1	1	1	1	1	1	1	0
3	139959	1183361	1	1	1	1	1	0	1	1	1	1	1	1	1	1	1	0	0	1	1	1	1	1	1	1	1	1	1	0	1	1	1	1	1	0	1	1	1	1	0	1	1	1	1	1	1	1	0
3	143131	1186533	1	1	1	1	1	0	1	1	1	1	1	1	1	1	1	0	0	1	1	1	1	1	1	1	1	1	1	0	1	1	1	1	1	0	1	1	1	1	0	1	1	1	1	1	1	1	0
3	145017	1188419	1	1	1	1	1	0	1	1	1	1	1	1	1	1	1	0	0	1	1	1	1	1	1	1	1	1	1	0	1	1	1	1	1	0	1	1	1	1	0	1	1	1	1	1	1	1	0
3	148618	1192020	1	1	1	1	1	0	1	1	1	1	1	1	1	1	1	0	0	1	1	1	1	1	1	1	1	1	1	0	1	1	1	1	1	0	1	1	1	1	0	1	1	1	1	1	1	1	0
3	152269	1195671	1	1	1	1	1	0	1	1	1	1	1	1	1	1	1	0	0	1	1	1	1	1	1	1	1	1	1	0	1	1	1	1	1	0	1	1	1	1	0	1	1	1	1	1	1	1	0
3	156868	1200270	1	1	1	1	1	0	1	1	1	1	1	1	1	1	1	0	0	1	1	1	1	1	1	1	1	1	1	0	1	1	1	1	1	0	1	1	1	1	0	1	1	1	1	1	1	1	0
3	157998	1201400	1	1	1	1	1	0	1	1	1	1	1	1	1	1	1	0	0	1	1	1	1	1	1	1	1	1	1	0	1	1	1	1	1	0	1	1	1	1	0	1	1	1	1	1	1	1	0
3	158141	1201543	1	1	1	1	1	0	1	1	1	1	1	1	1	1	1	0	0	1	1	1	1	1	1	1	1	1	1	0	1	1	1	1	1	0	1	1	1	1	0	1	1	1	1	1	1	1	0
3	158345	1201747	1	1	1	1	1	0	1	1	1	1	1	1	1	1	1	0	0	1	1	1	1	1	1	1	1	1	1	0	1	1	1	1	1	0	1	1	1	1	0	1	1	1	1	1	1	1	0
3	158956	1202358	1	1	1	1	1	0	1	1	1	1	1	1	1	1	1	0	0	1	1	1	1	1	1	1	1	1	1	0	1	1	1	1	1	0	1	1	1	1	0	1	1	1	1	1	1	1	0
3	159689	1203091	1	1	1	1	1	0	1	1	1	1	1	1	1	1	1	0	0	1	1	1	1	1	1	1	1	1	1	0	1	1	1	1	1	0	1	1	1	1	0	1	1	1	1	1	1	1	0
3	159894	1203296	1	1	1	1	1	0	1	1	1	1	1	1	1	1	1	0	0	1	1	1	1	1	1	1	1	1	1	0	1	1	1	1	1	0	1	1	1	1	0	1	1	1	1	1	1	1	0
3	161749	1205151	1	1	1	1	1	0	1	1	1	1	1	1	1	1	1	0	0	1	1	1	1	1	1	1	1	1	1	0	1	1	1	1	1	0	1	1	1	1	0	1	1	1	1	1	1	1	0
3	162361	1205763	1	1	1	1	1	0	1	1	1	1	1	1	1	1	1	0	0	1	1	1	1	1	1	1	1	1	1	0	1	1	1	1	1	0	1	1	1	1	0	1	1	1	1	1	1	1	0
3	162396	1205798	1	1	1	1	1	0	1	1	1	1	1	1	1	1	1	0	0	1	1	1	1	1	1	1	1	1	1	0	1	1	1	1	1	0	1	1	1	1	0	1	1	1	1	1	1	1	0
3	162694	1206096	1	1	1	1	1	0	1	1	1	1	1	1	1	1	1	0	0	1	1	1	1	1	1	1	1	1	1	0	1	1	1	1	1	0	1	1	1	1	0	1	1	1	1	1	1	1	0
3	163059	1206461	1	1	1	1	1	0	1	1	1	1	1	1	1	1	1	0	0	1	1	1	1	1	1	1	1	1	1	0	1	1	1	1	1	0	1	1	1	1	0	1	1	1	1	1	1	1	0
3	163757	1207159	1	1	1	1	1	0	1	1	1	1	1	1	1	1	1	0	0	1	1	1	1	1	1	1	1	1	1	0	1	1	1	1	1	0	1	1	1	1	0	1	1	1	1	1	1	1	0
3	163810	1207212	1	1	1	1	1	0	1	1	1	1	1	1	1	1	1	0	0	1	1	1	1	1	1	1	1	1	1	0	1	1	1	1	1	0	1	1	1	1	0	1	1	1	1	1	1	1	0
3	164249	1207651	1	1	1	1	1	0	1	1	1	1	1	1	1	1	1	0	1	1	1	1	1	1	1	1	1	1	1	0	1	1	1	1	1	0	1	1	1	1	0	1	1	1	1	1	1	1	0
3	165025	1208427	1	1	1	1	1	0	1	1	1	1	1	1	1	1	1	0	1	1	1	1	1	1	1	1	1	1	1	0	1	1	1	1	1	0	1	1	1	1	0	1	1	1	1	1	1	1	0
3	166390	1209792	1	1	1	1	1	0	1	1	1	1	1	1	1	1	1	0	1	1	1	1	1	1	1	1	1	1	1	0	1	1	1	1	1	0	1	1	1	1	0	1	1	1	1	1	1	1	0
3	167724	1211126	1	1	1	1	1	0	1	1	1	1	1	1	1	1	1	0	1	1	1	1	1	1	1	1	1	1	1	0	1	1	1	1	1	0	1	1	1	1	0	1	1	1	1	1	1	1	0
3	168408	1211810	1	1	1	1	1	0	1	1	1	1	1	1	1	1	1	0	1	1	1	1	1	1	1	1	1	1	1	0	1	1	1	1	1	0	1	1	1	1	0	1	1	1	1	1	1	1	0
3	169240	1212642	1	1	1	1	1	0	1	1	1	1	1	1	1	1	1	0	1	1	1	1	1	1	1	1	1	1	1	0	1	1	1	1	1	0	1	1	1	1	0	1	1	1	1	1	1	1	0
3	175328	1218730	1	1	1	1	1	1	1	1	1	1	1	1	1	1	1	0	1	1	1	1	1	1	1	1	1	1	1	1	1	1	1	1	1	0	1	1	1	1	0	1	1	1	1	1	1	1	0
3	177081	1220483	1	1	1	1	1	1	1	1	1	1	1	1	1	1	1	0	1	1	1	1	1	1	1	1	1	1	1	1	1	1	1	1	1	0	1	1	1	1	1	1	1	1	1	1	1	1	0
3	179122	1222524	1	1	1	1	1	1	1	1	1	1	1	1	1	1	1	0	1	1	1	1	1	1	1	1	1	1	1	1	1	1	1	1	1	0	1	1	1	1	1	1	1	1	1	1	1	1	0
3	187346	1230748	1	1	1	1	1	1	1	1	1	1	1	1	1	1	1	0	1	1	1	1	1	1	1	1	1	1	1	1	1	1	1	1	1	1	1	1	1	1	1	1	1	1	1	1	1	1	0
3	187655	1231057	1	1	1	1	1	1	1	1	1	1	1	1	1	1	1	0	1	1	1	1	1	1	1	1	1	1	1	1	1	1	1	1	1	1	1	1	1	1	1	1	1	1	1	1	1	1	0
3	187932	1231334	1	1	1	1	1	1	1	1	1	1	1	1	1	1	1	0	1	1	1	1	1	1	1	1	1	1	1	1	1	1	1	1	1	1	1	1	1	1	1	1	1	1	1	1	1	1	0
3	188418	1231820	1	1	1	1	1	1	1	1	1	1	1	1	1	1	1	0	1	1	1	1	1	1	1	1	1	1	1	1	1	1	1	1	1	1	1	1	1	1	1	1	1	1	1	1	1	1	0
3	188758	1232160	1	1	1	1	1	1	1	1	1	1	1	1	1	1	1	0	1	1	1	1	1	1	1	1	1	1	1	1	1	1	1	1	1	1	1	1	1	1	1	1	1	1	1	1	1	1	0
3	188904	1232306	1	1	1	1	1	1	1	1	1	1	1	1	1	1	1	0	1	1	1	1	1	1	1	1	1	1	1	1	1	1	1	1	1	1	1	1	1	1	1	1	1	1	1	1	1	1	0
3	190765	1234167	1	1	1	1	1	1	1	1	1	1	1	1	1	1	1	0	1	1	1	1	1	1	1	1	1	1	1	1	1	1	1	1	1	1	1	1	1	1	1	1	1	1	1	1	1	1	0
3	191932	1235334	1	1	1	1	1	1	1	1	1	1	1	1	1	1	1	0	1	1	1	1	1	1	1	1	1	1	1	1	1	1	1	1	1	1	1	1	1	1	1	1	1	1	1	1	1	1	0
3	193066	1236468	1	1	1	1	1	1	1	1	1	1	1	1	1	1	1	0	1	1	1	1	1	1	1	1	1	1	1	1	1	1	1	1	1	1	1	1	1	1	1	1	1	1	1	1	1	1	0
3	193600	1237002	1	1	1	1	1	1	1	1	1	1	1	1	1	1	1	0	1	1	1	1	1	1	1	1	1	1	1	1	1	1	1	1	1	1	1	1	1	1	1	1	1	1	1	1	1	1	0
3	193828	1237230	1	1	1	1	1	1	1	1	1	1	1	1	1	1	1	0	1	1	1	1	1	1	1	1	1	1	1	1	1	1	1	1	1	1	1	1	1	1	1	1	1	1	1	1	1	1	1
3	195779	1239181	1	1	1	1	1	1	1	1	1	1	1	1	1	1	1	0	1	1	1	1	1	1	1	1	1	1	1	1	1	1	1	1	1	1	1	1	1	1	1	1	1	1	1	1	1	1	1
3	196680	1240082	1	1	1	1	1	1	1	1	1	1	1	1	1	1	1	0	1	1	1	1	1	1	1	1	1	1	1	1	1	1	1	1	1	1	1	1	1	1	1	1	1	1	1	1	1	1	1
3	197306	1240708	1	1	1	1	1	1	1	1	1	1	1	1	1	1	1	0	1	1	1	1	1	1	1	1	1	1	1	1	1	1	1	1	1	1	1	1	1	1	1	1	1	1	1	1	1	1	1
3	198164	1241566	1	1	1	1	1	1	1	1	1	1	1	1	1	1	1	0	1	1	1	1	1	1	1	1	1	1	1	1	1	1	1	1	1	1	1	1	1	1	1	1	1	1	1	1	1	1	1
3	198615	1242017	1	1	1	1	1	1	1	1	1	1	1	1	1	1	1	0	1	1	1	1	1	1	1	1	1	1	1	1	1	1	1	1	1	1	1	1	1	1	1	1	1	1	1	1	1	1	1
3	201026	1244428	1	1	1	1	1	1	1	1	1	1	1	1	1	1	1	0	1	1	1	1	1	1	1	1	1	1	1	1	1	1	1	1	1	1	1	1	1	1	1	1	1	1	1	1	1	1	1
3	201156	1244558	1	1	1	1	1	1	1	1	1	1	1	1	1	1	1	0	1	1	1	1	1	1	1	1	1	1	1	1	1	1	1	1	1	1	1	1	1	1	1	1	1	1	1	1	1	1	1
3	201978	1245380	1	1	1	1	1	1	1	1	1	1	1	1	1	NA	1	0	1	1	1	1	1	1	1	1	1	1	1	1	1	1	1	1	1	1	1	1	1	1	1	1	1	1	1	1	1	1	1
3	204750	1248152	1	1	1	1	1	1	1	1	1	1	1	1	1	NA	1	0	1	1	1	1	1	1	1	1	1	1	1	1	1	1	1	1	1	1	1	1	1	1	1	1	1	1	1	1	1	1	1
3	204897	1248299	1	1	1	1	1	1	1	1	1	1	1	1	1	0	1	0	1	1	1	1	1	1	1	1	1	1	1	1	1	1	1	1	1	1	1	1	1	1	1	1	1	1	1	1	1	1	1
3	207086	1250488	1	1	1	1	1	1	1	1	1	1	1	1	1	0	1	0	1	1	1	1	1	1	1	1	1	1	1	1	1	1	0	1	1	1	1	1	1	1	1	1	1	1	1	1	1	1	1
3	209941	1253343	1	1	1	1	1	1	0	1	1	1	1	1	1	0	1	0	1	1	1	1	1	1	1	1	1	1	1	1	1	1	0	1	1	1	1	1	1	1	1	1	1	1	1	1	1	1	1
3	210757	1254159	1	1	1	1	1	0	0	1	1	1	1	1	1	0	1	0	1	1	1	1	1	1	1	1	1	1	1	1	1	1	0	1	1	1	1	1	1	1	1	1	1	1	1	1	1	1	1
3	211772	1255174	1	1	1	1	1	0	0	1	1	1	1	1	1	0	1	0	1	1	1	1	1	1	1	1	1	1	1	1	1	1	0	1	1	1	1	1	1	1	1	1	1	1	1	1	1	1	1
3	211881	1255283	1	1	1	1	1	0	0	1	1	1	1	1	1	0	1	0	1	1	1	1	1	1	1	1	1	1	1	1	1	1	0	1	1	1	1	1	1	1	1	1	1	1	1	1	1	1	1
3	213859	1257261	1	1	1	1	1	0	0	1	1	1	0	1	1	0	1	0	1	1	1	1	1	1	1	1	1	NA	1	1	1	1	0	1	1	1	1	1	1	1	0	1	0	1	1	1	1	1	1
3	214135	1257537	1	1	1	1	1	0	0	1	1	1	0	1	1	0	1	0	1	1	1	1	1	1	1	1	1	0	1	1	1	1	0	1	1	1	1	1	1	1	0	1	0	1	1	1	1	1	1
3	214762	1258164	1	1	1	1	1	0	0	1	1	1	0	1	1	0	1	0	1	1	1	1	1	1	1	1	1	0	1	1	1	1	0	1	1	1	1	1	1	1	0	1	0	1	1	1	1	1	1
3	215005	1258407	1	1	1	1	1	0	0	1	1	1	0	1	1	0	1	0	1	1	1	1	1	1	1	1	1	0	1	1	1	1	0	1	1	1	1	1	1	1	0	1	0	1	1	1	1	1	1
3	215487	1258889	1	1	1	1	1	0	0	1	1	1	0	1	1	0	1	0	1	1	1	1	1	1	1	1	1	0	1	1	1	1	0	1	1	1	1	1	1	1	0	1	0	1	1	1	1	1	1
3	215848	1259250	1	1	1	1	1	0	0	1	1	1	0	0	1	0	1	0	1	1	1	1	1	1	1	1	1	0	1	1	1	1	0	1	1	1	1	1	1	1	0	1	0	1	1	1	1	1	1
3	216257	1259659	1	1	1	1	1	0	0	1	1	1	0	0	1	0	1	0	1	1	1	0	1	1	1	1	1	0	1	1	1	1	0	1	1	1	1	1	1	1	0	1	0	1	1	1	1	1	1
3	218769	1262171	1	1	1	1	1	0	0	1	1	1	0	0	1	0	1	0	1	1	1	0	1	1	1	1	1	0	1	1	1	1	0	1	1	1	1	1	1	1	0	1	0	1	1	1	1	1	1
3	219050	1262452	1	1	1	1	1	0	0	1	1	1	0	0	1	0	1	0	1	1	1	0	1	1	1	1	1	0	1	1	1	1	0	1	1	1	1	1	1	1	0	1	0	1	1	1	1	1	1
3	222524	1265926	1	1	1	1	1	0	0	1	1	1	0	0	1	0	1	0	1	1	1	0	1	1	1	1	1	0	1	1	1	1	0	1	1	1	1	1	1	1	0	1	0	1	1	1	1	1	1
3	222829	1266231	1	1	1	1	1	0	0	1	1	1	0	0	1	0	1	0	1	1	1	0	1	1	1	1	1	0	1	1	1	1	0	1	1	1	1	1	1	1	0	1	0	1	1	1	1	1	1
3	224310	1267712	1	1	1	1	1	0	0	1	1	1	0	0	1	0	1	0	1	1	1	0	1	1	1	1	1	0	1	1	1	1	0	1	1	1	1	1	1	1	0	1	0	1	1	1	1	1	1
3	224846	1268248	1	1	1	1	1	0	0	1	1	1	0	0	1	0	1	0	1	1	1	0	1	1	1	1	1	0	1	1	1	1	0	1	1	1	1	1	1	1	0	1	0	1	1	1	1	1	1
3	225343	1268745	1	1	1	1	1	0	0	1	1	0	0	0	1	0	1	0	1	1	1	0	1	1	1	1	1	0	1	1	1	1	0	1	1	1	1	1	1	1	0	1	0	1	1	1	1	1	1
3	226510	1269912	1	1	1	1	1	0	0	1	1	0	0	0	1	0	1	0	1	1	1	0	1	1	1	1	1	0	1	1	1	1	0	1	1	1	1	1	1	1	0	1	0	1	1	1	1	1	1
3	227570	1270972	1	1	1	1	1	0	0	1	1	0	0	0	1	0	1	0	1	1	1	0	1	1	1	1	1	0	1	1	1	1	0	1	1	1	1	1	1	1	0	1	0	1	1	1	1	1	1
3	227669	1271071	1	1	1	1	1	0	0	1	1	0	0	0	1	0	1	0	1	1	1	0	1	1	1	1	1	0	1	1	1	1	0	1	1	1	1	1	1	1	0	1	0	1	1	1	1	1	1
3	227763	1271165	1	1	1	1	1	0	0	1	1	0	0	0	1	0	1	0	1	1	1	0	1	1	1	1	1	0	1	1	1	1	0	1	1	1	1	1	1	1	0	1	0	1	1	1	1	1	1
3	229226	1272628	1	1	1	1	1	0	0	1	1	0	0	0	1	0	0	0	1	1	1	0	1	1	1	1	1	0	1	1	1	1	0	1	1	1	1	1	1	1	0	1	0	1	1	1	1	1	1
3	230175	1273577	1	1	1	1	1	0	0	1	1	0	0	0	1	0	0	0	1	1	1	0	1	1	1	1	1	0	1	1	1	1	0	1	1	1	1	1	1	1	0	1	0	1	1	1	1	1	1
3	231858	1275260	1	0	1	1	1	0	0	1	1	0	0	0	1	0	0	0	1	1	0	0	1	1	1	1	1	0	1	1	1	1	0	1	1	1	1	1	1	1	0	1	0	1	1	1	1	1	1
3	234551	1277953	1	0	1	1	1	0	0	1	1	0	0	0	1	0	0	0	1	1	0	0	1	1	1	1	1	0	1	1	1	0	0	1	1	1	1	1	1	1	0	1	0	1	1	1	1	0	1
3	235472	1278874	1	0	1	1	1	0	0	1	1	0	0	0	1	0	0	0	1	1	0	0	1	1	1	1	1	0	1	1	1	0	0	1	1	1	1	1	1	1	0	1	0	1	1	1	1	0	1
3	235561	1278963	1	0	1	1	1	0	0	1	1	0	0	0	1	0	0	0	1	1	0	0	1	1	1	1	1	0	1	1	1	0	0	1	1	1	1	1	1	1	0	1	0	1	1	1	1	0	1
3	236387	1279789	1	0	1	1	1	0	0	1	1	0	0	0	1	0	0	0	1	1	0	0	1	1	1	1	1	0	1	1	1	0	0	1	1	1	1	1	1	1	0	1	0	1	1	1	1	0	1
3	237610	1281012	1	0	1	1	1	0	0	1	1	0	0	0	1	0	0	0	1	1	0	0	1	1	1	1	1	0	1	1	1	0	0	1	1	1	1	1	1	1	0	1	0	1	1	1	1	0	1
3	237960	1281362	1	0	1	1	1	0	0	1	1	0	0	0	1	0	0	0	1	1	0	0	1	1	1	1	1	0	1	1	1	0	0	1	1	1	1	1	1	1	0	1	0	1	1	1	1	0	0
3	238260	1281662	1	0	1	1	1	0	0	1	1	0	0	0	1	0	0	0	1	1	0	0	1	1	1	1	1	0	1	1	1	0	0	1	1	1	1	1	1	1	0	1	0	1	1	1	1	0	0
3	238350	1281752	1	0	1	1	1	0	0	1	1	0	0	0	1	0	0	0	1	1	0	0	1	1	1	1	1	0	1	1	1	0	0	1	1	1	1	1	1	1	0	1	0	1	1	1	1	0	0
3	238947	1282349	1	0	1	1	1	0	0	1	1	0	0	0	1	0	0	0	1	1	0	0	1	1	1	1	1	0	1	1	1	0	0	1	1	1	1	1	1	1	0	1	0	1	1	1	1	0	0
3	239515	1282917	1	0	1	1	1	0	0	1	1	0	0	0	1	0	0	0	1	1	0	0	1	1	1	1	1	0	1	1	1	0	0	1	1	1	1	1	1	1	0	1	0	1	1	1	1	0	0
3	239957	1283359	1	0	1	1	1	0	0	1	1	0	0	0	1	0	0	0	1	1	0	0	1	1	1	1	1	0	1	1	1	0	0	1	1	1	1	1	1	1	0	1	0	1	1	1	1	0	0
3	240075	1283477	1	0	1	1	1	0	0	1	1	0	0	0	1	0	0	0	1	1	0	0	1	1	1	1	1	0	1	1	1	0	0	1	1	1	1	1	1	1	0	1	0	1	1	1	1	0	0
3	240280	1283682	1	0	1	1	1	0	0	1	1	0	0	0	1	0	0	0	1	1	0	0	1	1	1	1	1	0	1	1	1	0	0	1	1	1	1	1	1	1	0	1	0	1	1	1	1	0	0
3	240607	1284009	1	0	1	1	1	0	0	1	1	0	0	0	1	0	0	0	1	1	0	0	1	1	1	1	1	0	1	1	1	0	0	1	1	1	1	1	1	1	0	1	0	1	1	1	1	0	0
3	240922	1284324	1	0	1	1	1	0	0	1	1	0	0	0	1	0	0	0	1	1	0	0	1	1	1	1	1	0	1	1	1	0	0	1	1	1	1	1	1	1	0	1	0	1	1	1	1	0	0
3	241156	1284558	1	0	1	1	1	0	0	1	1	0	0	0	1	0	0	0	1	1	0	0	1	1	1	1	1	0	1	1	1	0	0	1	1	1	1	1	1	1	0	1	0	1	1	1	1	0	0
3	241753	1285155	1	0	1	1	1	0	0	1	1	0	0	0	1	0	0	0	1	1	0	0	1	1	1	1	1	0	1	1	1	0	0	1	1	1	1	1	1	1	0	1	0	1	1	1	1	0	0
3	241995	1285397	1	0	1	1	1	0	0	1	1	0	0	0	1	0	0	0	1	1	0	0	1	1	1	1	1	0	1	1	1	0	0	1	1	1	1	1	1	1	0	1	0	1	1	1	1	0	0
3	242723	1286125	1	0	1	1	1	0	0	1	1	0	0	0	1	0	0	0	1	1	0	0	1	1	1	1	1	0	1	1	1	0	0	1	1	1	1	1	1	1	0	1	0	1	1	1	1	0	0
3	242882	1286284	1	0	1	1	1	0	0	1	1	0	0	0	1	0	0	0	1	1	0	0	1	1	1	1	1	0	1	1	1	0	0	1	1	1	1	1	1	1	0	1	0	1	1	1	1	0	0
3	243218	1286620	1	0	1	1	1	0	0	1	1	0	1	0	1	0	0	0	1	1	0	0	1	1	1	1	1	0	1	1	1	0	0	1	1	1	1	1	1	1	0	1	0	1	1	1	1	0	0
3	243734	1287136	1	0	1	1	1	0	0	1	1	0	1	0	1	0	0	0	1	1	0	0	1	1	1	1	1	0	1	1	1	0	0	1	1	1	1	1	1	1	0	1	0	1	1	1	1	0	0
3	243914	1287316	1	0	1	1	1	0	0	1	1	0	1	0	1	0	0	0	1	1	0	0	1	1	1	1	1	0	1	1	1	0	0	1	1	1	1	1	1	1	0	1	0	1	1	1	1	0	0
3	243928	1287330	1	0	1	1	1	0	0	1	1	0	1	0	1	0	0	0	1	1	0	0	1	1	1	1	1	0	1	1	1	0	0	1	1	1	1	1	1	1	0	1	0	1	1	1	1	0	0
3	244604	1288006	1	0	1	1	1	0	0	1	1	0	1	0	1	0	0	0	1	1	0	0	1	1	1	1	1	0	1	1	1	0	0	1	1	1	1	1	1	1	0	1	0	1	1	1	1	0	0
3	244888	1288290	1	0	1	1	1	0	0	1	1	0	1	0	1	0	0	0	1	1	0	0	1	1	1	1	1	0	1	1	1	0	0	1	1	1	1	1	1	1	0	1	0	1	1	1	1	0	0
3	245054	1288456	1	0	1	1	1	0	0	1	1	0	1	0	1	0	0	0	1	1	0	0	1	1	1	1	1	0	1	1	1	0	0	1	1	1	1	1	1	1	0	1	0	1	1	1	1	0	0
3	245396	1288798	1	0	1	1	1	0	0	1	1	0	1	0	1	0	0	0	1	1	0	0	1	1	1	1	1	0	1	1	1	0	0	1	1	1	1	1	1	1	0	1	0	1	1	1	1	0	0
3	245631	1289033	1	0	1	1	1	0	0	1	1	0	1	0	1	0	0	0	1	1	0	0	1	1	1	1	1	0	1	1	1	0	0	1	1	1	1	1	1	1	0	1	0	1	1	1	1	0	0
3	246171	1289573	1	0	1	1	1	0	0	1	1	0	1	0	1	0	0	0	1	1	0	0	1	1	1	1	1	0	1	1	1	0	0	1	1	1	1	1	1	1	0	1	0	1	1	1	1	0	0
3	246581	1289983	1	0	1	1	1	0	0	1	1	0	1	0	1	0	0	0	1	1	0	0	1	1	1	1	1	0	1	1	1	0	0	1	1	1	1	1	1	1	0	1	0	1	1	1	1	0	0
3	246789	1290191	1	0	1	1	1	0	0	1	1	0	1	0	1	0	0	0	1	1	0	0	1	1	1	1	1	0	1	1	1	0	0	1	1	1	1	1	1	1	0	1	0	1	1	1	1	0	0
3	248057	1291459	1	0	1	1	1	0	0	1	1	0	1	0	1	0	0	0	1	1	0	0	1	1	1	1	1	0	1	1	1	0	0	1	1	1	1	1	1	0	0	1	0	1	1	1	1	0	0
3	248454	1291856	1	0	1	1	1	0	0	1	1	0	1	0	1	0	0	0	1	1	0	0	1	1	1	1	1	0	1	1	1	0	0	1	1	1	1	1	1	0	0	1	0	1	1	1	1	0	0
3	249285	1292687	1	0	1	1	1	0	0	1	1	0	1	0	1	0	0	0	1	1	0	0	1	1	1	1	1	0	1	1	1	0	0	1	1	1	1	1	1	0	0	1	0	1	1	1	1	0	0
3	249499	1292901	1	0	1	1	1	0	0	1	1	0	1	0	1	0	0	0	1	1	0	0	1	1	1	1	1	0	1	1	1	0	0	1	1	1	1	1	1	0	0	1	0	1	1	1	1	0	0
3	249541	1292943	1	0	1	1	1	0	0	1	1	0	1	0	1	0	0	0	1	1	0	0	1	1	1	1	1	0	1	1	1	0	0	1	1	1	1	1	1	0	0	1	0	1	1	1	1	0	0
3	249898	1293300	1	0	1	1	1	0	0	1	1	0	1	0	1	0	0	0	1	1	0	0	1	1	1	1	1	0	1	1	1	0	0	1	1	1	1	1	1	0	0	1	0	1	1	1	1	0	0
3	250185	1293587	1	0	1	1	1	0	0	1	1	0	1	0	1	0	0	0	1	1	0	0	1	1	1	1	1	0	1	1	1	0	0	1	1	1	1	1	1	0	0	1	0	1	1	1	1	0	0
3	250855	1294257	1	0	1	1	1	0	0	1	1	0	1	0	1	0	0	0	1	1	0	0	1	1	1	1	1	0	1	1	1	0	0	1	1	1	1	1	1	0	0	1	0	1	1	1	1	0	0
3	251323	1294725	1	0	1	1	1	0	0	1	1	0	1	0	1	0	0	0	1	1	0	0	1	1	1	1	1	0	1	1	1	0	0	1	1	1	1	1	1	0	0	1	0	1	1	1	1	0	0
3	251657	1295059	1	0	1	1	1	0	0	1	1	0	1	0	1	0	0	0	1	1	0	0	1	1	1	1	1	0	1	1	1	0	0	1	1	1	1	1	1	0	0	1	0	1	1	1	1	0	0
3	251879	1295281	1	0	1	1	1	0	0	1	1	0	1	0	1	0	0	0	1	1	0	0	1	1	1	1	1	0	1	1	1	0	0	1	1	1	1	1	1	0	0	1	0	1	1	1	1	0	0
3	252633	1296035	1	0	1	1	1	0	0	1	1	0	1	0	1	0	0	0	1	1	0	0	1	1	1	1	1	0	1	1	1	0	0	1	1	1	1	1	1	0	0	1	0	1	1	1	1	0	0
3	253015	1296417	1	0	1	1	1	0	0	1	1	0	1	0	1	0	0	0	1	1	0	0	1	1	1	1	1	0	1	1	1	0	0	1	1	1	1	1	1	0	0	1	0	1	1	1	1	0	0
3	253084	1296486	1	0	1	1	1	0	0	1	1	0	1	0	1	0	0	0	1	1	0	0	1	1	1	1	1	0	1	1	1	0	0	1	1	1	1	1	1	0	0	1	0	1	1	1	1	0	0
3	254361	1297763	1	0	1	1	1	0	0	1	1	0	1	0	1	0	0	0	1	1	0	0	1	1	1	1	1	0	1	1	1	0	0	1	1	1	1	1	1	0	0	1	0	1	1	1	1	0	0
3	254715	1298117	1	0	1	1	1	0	0	1	1	0	1	0	1	0	0	0	1	1	0	0	1	1	1	1	1	0	1	1	1	0	0	1	1	1	1	1	1	0	0	1	0	1	1	1	1	0	0
3	255168	1298570	1	0	1	1	1	0	0	1	1	0	1	0	1	0	0	0	1	1	0	0	1	1	1	1	1	0	1	1	1	0	0	1	1	1	1	1	1	0	0	1	0	1	1	1	1	0	0
3	255699	1299101	1	0	1	1	1	0	0	1	1	0	1	0	1	0	0	0	1	1	0	0	1	1	1	1	1	0	1	1	1	0	0	1	1	1	1	1	1	0	0	1	0	1	1	1	1	0	0
3	256521	1299923	1	0	1	1	1	0	0	1	1	0	1	0	1	0	0	0	1	1	0	0	1	1	1	1	1	0	1	1	1	0	0	1	1	1	1	1	1	0	0	1	0	1	1	1	1	0	0
3	256989	1300391	1	0	1	1	1	0	0	1	1	0	1	0	1	0	0	0	1	1	0	0	1	1	1	1	1	0	1	1	1	0	0	1	1	1	1	1	1	0	0	1	0	1	1	1	1	0	0
3	257455	1300857	1	0	1	1	1	0	0	1	1	0	1	0	1	0	0	0	1	1	0	0	1	1	1	1	1	0	1	1	1	0	0	1	1	1	1	1	1	0	0	1	0	1	1	1	1	0	0
3	257531	1300933	1	0	1	1	1	0	0	1	1	0	1	0	1	0	0	0	1	1	0	0	1	1	1	1	1	0	1	1	1	0	0	1	1	1	1	1	1	0	0	1	0	1	1	1	1	0	0
3	257592	1300994	1	0	1	1	1	0	0	1	1	0	1	0	1	0	0	0	1	1	0	0	1	1	1	1	1	0	1	1	1	0	0	1	1	1	1	1	1	0	0	1	0	1	1	1	1	0	0
3	257960	1301362	1	0	1	1	1	0	0	1	NA	0	1	0	1	0	0	0	1	1	0	0	1	1	1	1	1	0	1	1	1	0	0	1	1	1	1	1	1	0	0	1	0	1	1	1	1	0	0
3	258066	1301468	1	0	1	1	1	0	0	1	0	0	1	0	1	0	0	0	1	1	0	0	1	1	1	1	1	0	1	1	1	0	0	1	1	1	1	1	1	0	0	1	0	1	1	1	1	0	0
3	258273	1301675	1	0	1	1	1	0	0	1	0	0	1	0	1	0	0	0	1	1	0	0	1	1	1	1	1	0	1	1	1	0	0	1	1	1	1	1	1	0	0	1	0	1	1	1	1	0	0
3	258780	1302182	1	0	1	1	1	0	0	1	0	0	1	0	1	0	0	0	1	1	0	0	1	1	1	1	1	0	1	1	1	0	0	1	1	1	1	1	1	0	0	1	0	1	1	1	1	0	0
3	259351	1302753	1	0	1	1	1	0	0	1	0	0	1	0	1	0	0	0	1	1	0	0	1	1	1	1	1	0	1	1	1	0	0	1	1	1	1	1	1	0	0	1	0	1	1	1	1	0	0
3	259489	1302891	1	0	1	1	1	0	0	1	0	0	1	0	1	0	0	0	1	1	0	0	1	1	1	1	1	0	1	1	1	0	0	1	1	1	1	1	1	0	0	1	0	1	1	1	1	0	0
3	259724	1303126	1	0	1	1	1	0	0	1	0	0	1	0	1	0	0	0	1	1	0	0	1	1	1	1	1	0	1	1	1	0	0	1	1	1	1	1	1	0	0	1	0	1	1	1	1	0	0
3	259975	1303377	1	0	1	1	1	0	0	1	0	0	1	0	1	0	0	0	1	1	0	0	1	1	1	1	1	0	1	1	1	0	0	1	1	1	1	1	1	0	0	1	0	1	1	1	1	0	0
3	260010	1303412	1	0	1	1	1	0	0	1	0	0	1	0	1	0	0	0	1	1	0	0	1	1	1	1	1	0	1	1	1	0	0	1	1	1	1	1	1	0	0	1	0	1	1	1	1	0	0
3	260698	1304100	1	0	1	1	1	0	0	1	0	0	1	0	1	0	0	0	1	1	0	0	1	1	1	1	1	0	1	1	1	0	0	1	1	1	1	1	1	0	0	1	0	1	1	1	1	0	0
3	261281	1304683	1	0	1	1	1	0	0	1	0	0	1	0	1	0	0	0	1	1	0	0	1	1	1	1	1	0	1	1	1	0	0	1	1	1	1	1	1	0	0	1	0	1	1	1	1	0	0
3	261331	1304733	1	0	1	1	1	0	0	1	0	0	1	0	1	0	0	0	1	1	0	0	1	1	1	1	1	0	1	1	1	0	0	1	1	1	1	1	1	0	0	1	0	1	1	1	1	0	0
3	262105	1305507	1	0	1	1	1	0	0	1	0	0	1	0	1	0	0	0	1	1	0	0	1	1	1	1	1	0	1	1	1	0	0	1	1	1	1	1	1	0	0	1	0	1	1	1	1	0	0
3	262154	1305556	1	0	1	1	1	0	0	1	0	0	1	0	1	0	0	0	1	1	0	0	1	1	1	1	1	0	1	1	1	0	0	1	1	1	1	1	1	0	0	1	0	1	1	1	1	0	0
3	262830	1306232	1	0	1	1	1	0	0	1	0	0	1	0	1	0	0	0	1	1	0	0	1	1	1	1	1	0	1	1	1	0	0	1	1	1	1	1	1	0	0	1	0	1	1	1	1	0	0
3	263029	1306431	1	0	1	1	1	0	0	1	0	0	1	0	1	0	0	0	1	1	0	0	1	1	1	1	1	0	1	1	1	0	0	1	1	1	1	1	1	0	0	1	0	1	1	1	1	0	0
3	263282	1306684	1	0	1	1	1	0	0	1	0	0	1	0	1	0	0	0	1	1	0	0	1	1	1	1	1	0	1	1	1	1	0	1	1	1	1	1	1	0	0	1	0	1	1	1	1	0	0
3	264135	1307537	1	0	1	1	1	0	0	1	0	0	1	0	1	0	0	0	0	1	0	0	1	1	1	1	1	0	1	1	1	1	0	1	1	1	1	1	1	0	0	1	0	1	1	1	1	0	0
3	264441	1307843	1	0	1	1	1	0	0	1	0	0	1	0	1	0	0	0	0	1	0	0	1	1	1	1	1	0	1	1	1	1	0	1	1	1	1	1	1	0	0	1	0	1	1	1	1	0	0
3	264887	1308289	1	0	1	1	1	0	0	1	0	0	1	0	1	0	0	0	0	1	0	0	1	1	1	1	1	0	1	1	1	1	0	1	1	1	1	1	1	0	0	1	0	1	1	1	1	0	0
3	265240	1308642	1	0	1	1	1	0	0	1	0	0	1	0	1	0	0	0	0	1	0	0	1	1	1	1	1	0	1	1	1	1	0	1	1	1	1	1	1	0	0	1	0	1	1	1	1	0	0
3	266271	1309673	1	0	1	1	1	0	0	1	0	0	1	0	1	0	0	0	0	1	0	0	1	1	1	1	1	0	1	1	1	1	0	1	1	1	1	1	1	0	0	1	0	1	1	1	1	0	0
3	266282	1309684	1	0	1	1	1	0	0	1	0	0	1	0	1	0	0	0	0	1	0	0	1	1	1	1	1	0	1	1	1	1	0	1	1	1	1	1	1	0	0	1	0	1	1	1	1	0	0
3	266283	1309685	1	0	1	1	1	0	0	1	0	0	1	0	1	0	0	0	0	1	0	0	1	1	1	1	1	0	1	1	1	1	0	1	1	1	1	1	1	0	0	1	0	1	1	1	1	0	0
3	266399	1309801	1	0	1	1	1	0	0	1	0	0	1	0	1	0	0	0	0	1	0	0	1	1	1	1	1	0	1	1	1	1	0	1	1	1	1	1	1	0	0	1	0	1	1	1	1	0	0
3	271337	1314739	1	0	1	1	1	0	1	1	0	0	1	0	1	0	0	0	0	0	0	0	1	1	1	1	1	0	1	1	1	1	0	1	0	1	1	1	1	0	0	1	0	1	1	1	1	0	0
3	273446	1316848	1	0	1	1	1	0	1	1	0	0	1	0	1	0	0	0	0	0	0	0	1	1	1	1	1	0	1	1	1	1	0	1	0	1	1	1	1	0	0	1	0	1	1	1	1	0	0
3	273631	1317033	1	0	1	1	1	0	1	1	0	0	1	0	1	0	0	0	0	0	0	0	1	1	1	1	1	0	1	1	1	1	0	1	0	1	1	1	1	0	0	1	0	1	1	1	1	0	0
3	274530	1317932	1	1	1	1	1	0	1	1	0	0	1	0	1	0	0	0	0	0	0	0	1	1	1	1	1	0	1	1	1	1	0	1	0	1	1	1	1	0	0	1	0	1	1	1	1	0	0
3	278675	1322077	1	1	1	1	1	0	1	1	0	0	1	0	1	0	0	1	0	0	0	0	1	1	1	1	1	0	1	1	1	1	0	1	0	1	1	1	1	0	0	1	0	1	1	1	1	0	0
3	278791	1322193	1	1	1	1	1	0	1	1	0	0	1	0	1	0	0	1	0	0	0	0	1	1	1	1	1	0	1	1	1	1	0	1	0	1	1	1	1	0	0	1	0	1	1	1	1	0	0
3	280449	1323851	1	1	1	1	1	0	1	1	0	0	1	0	1	0	0	1	0	0	0	0	1	1	1	1	1	0	1	1	1	1	0	1	0	1	1	1	1	0	0	1	0	1	1	1	1	0	0
3	282537	1325939	1	1	1	1	1	0	1	1	0	0	1	0	1	0	0	1	0	0	0	0	1	1	1	1	1	0	1	1	1	1	0	1	0	1	1	1	1	0	0	1	0	1	1	1	1	0	0
3	284743	1328145	1	1	1	1	1	0	1	1	0	0	1	0	1	0	1	1	0	0	0	0	1	1	1	1	1	0	1	1	1	1	0	1	0	1	1	1	1	0	0	1	0	1	1	1	1	0	0
3	285299	1328701	1	1	1	1	1	0	1	1	0	0	1	0	1	0	1	1	0	0	0	0	1	1	1	1	1	0	1	1	1	1	0	1	0	1	1	1	1	0	0	1	0	1	1	1	1	0	0
3	286180	1329582	1	1	1	1	1	0	1	1	0	0	1	0	1	0	1	1	0	0	0	0	1	1	1	1	1	0	1	1	1	1	0	1	0	1	1	1	1	0	0	1	0	1	1	1	1	0	0
3	286440	1329842	1	1	1	1	1	0	1	1	0	0	1	0	1	0	1	1	0	0	0	0	1	1	1	1	1	0	1	1	1	1	0	1	0	1	1	1	1	0	0	1	0	1	1	1	1	0	0
3	291075	1334477	1	1	1	1	1	0	1	0	0	0	1	0	1	0	1	1	0	0	0	0	1	1	1	1	1	0	1	1	1	1	0	1	0	1	1	1	1	0	0	1	0	1	1	1	1	0	0
3	291544	1334946	1	1	1	1	1	0	1	0	0	0	1	0	1	0	1	1	0	0	0	0	1	1	1	1	1	0	1	1	1	1	0	1	0	1	1	1	1	0	0	1	0	1	1	1	1	0	0
3	292183	1335585	1	1	1	1	1	0	1	0	0	0	1	0	1	0	1	1	0	0	0	0	1	1	1	1	1	0	1	1	1	1	0	1	0	1	1	1	1	0	0	1	0	1	1	1	1	0	0
3	292662	1336064	1	1	1	1	1	0	1	0	0	0	1	0	1	0	1	1	0	0	0	0	1	1	1	1	1	0	1	1	1	1	0	1	0	1	1	1	1	0	0	1	0	1	1	1	1	0	0
3	292937	1336339	1	1	1	1	1	0	1	0	0	0	1	0	1	0	1	1	0	0	0	0	1	1	1	1	1	0	1	1	1	1	0	1	0	1	1	1	1	0	0	1	0	1	1	1	1	0	0
3	293842	1337244	1	1	1	1	1	0	1	0	0	0	1	0	1	0	1	1	0	0	0	0	1	1	1	1	1	0	1	1	1	1	0	1	0	1	1	1	1	0	0	1	0	1	1	1	1	0	0
3	296689	1340091	1	1	1	1	1	0	1	0	0	0	1	0	1	0	1	1	0	0	0	0	1	1	1	1	1	0	1	1	1	1	0	1	0	1	1	1	1	0	0	1	0	1	1	1	1	0	0
3	297919	1341321	1	1	1	1	1	0	1	0	0	0	1	0	1	0	1	1	0	0	0	0	1	1	1	1	1	0	1	1	1	1	0	1	0	1	1	1	1	0	0	1	0	1	1	1	1	0	0
3	298326	1341728	1	1	1	1	1	0	1	0	0	0	1	0	1	0	1	1	0	0	0	0	1	1	1	1	1	0	1	1	1	1	0	1	0	1	1	1	1	0	0	1	0	1	1	1	1	0	0
3	298402	1341804	1	1	1	1	1	0	1	0	0	0	1	0	1	0	1	1	0	0	0	0	1	1	1	1	1	0	1	1	1	1	0	1	0	1	1	1	1	0	0	1	0	1	1	1	1	0	0
3	298597	1341999	1	1	1	1	1	0	1	0	0	0	1	0	1	0	1	1	0	0	0	0	1	1	1	1	1	0	1	1	1	1	0	1	0	1	1	1	1	0	0	1	0	1	1	1	1	0	0
3	299395	1342797	1	1	1	1	1	0	1	0	0	0	1	0	1	0	1	1	0	0	0	0	1	1	1	1	1	0	1	1	1	1	0	1	0	1	1	1	1	0	0	1	0	1	1	1	1	0	0
3	300695	1344097	1	1	1	1	1	0	1	0	0	0	1	0	1	0	1	1	0	0	0	0	1	1	1	1	1	0	1	1	1	1	0	1	0	1	1	1	1	0	0	1	0	1	1	1	1	0	0
3	302979	1346381	1	1	1	1	1	0	1	0	0	0	1	0	1	0	1	1	0	0	0	1	1	1	1	1	1	0	1	1	1	1	0	1	0	1	1	1	1	0	0	1	0	1	1	1	1	0	0
3	303499	1346901	1	1	1	1	1	0	1	0	0	0	1	0	1	0	1	1	0	0	0	1	1	1	1	1	1	0	1	1	1	1	0	1	0	1	1	1	1	0	0	1	0	1	1	1	1	0	0
3	304102	1347504	1	1	1	1	1	1	1	0	0	0	1	0	1	0	1	1	0	0	0	1	1	1	1	1	1	0	1	1	1	1	0	1	0	1	1	1	1	0	0	1	0	1	1	1	1	0	0
4	1633	1361655	1	1	1	1	0	0	1	1	0	0	0	0	1	1	1	1	1	0	0	1	0	0	1	1	0	0	1	1	0	0	1	0	0	0	0	1	0	1	0	0	0	1	0	1	1	1	1
4	18200	1378222	1	1	1	1	0	0	1	1	0	0	0	0	1	1	1	1	1	0	0	1	0	0	1	1	0	0	1	1	0	0	1	0	0	0	0	1	0	1	0	0	0	1	0	1	1	1	1
4	19638	1379660	1	1	1	1	0	0	1	1	0	0	0	0	1	1	1	1	1	0	0	1	0	0	1	1	0	0	1	1	0	0	1	0	0	0	0	1	0	1	0	0	0	1	0	1	1	1	1
4	20302	1380324	1	1	1	1	0	0	1	1	0	0	0	0	1	1	1	1	1	0	0	1	0	0	1	1	0	0	1	0	0	0	1	0	0	1	0	1	0	1	0	0	0	1	0	1	1	1	1
4	21510	1381532	1	1	1	1	0	0	1	1	0	0	0	0	1	1	1	0	1	0	0	1	0	0	1	1	0	0	1	0	0	0	1	0	0	1	0	1	0	1	0	0	0	1	0	1	1	1	1
4	23647	1383669	1	1	1	1	0	0	1	1	0	0	0	0	1	1	1	0	1	0	0	1	0	0	1	1	0	1	1	0	0	0	1	1	0	1	0	1	0	1	0	0	0	1	0	1	1	1	1
4	27059	1387081	1	1	1	1	0	0	1	1	0	0	0	0	1	1	1	0	1	0	0	1	0	0	1	1	0	1	1	0	0	0	1	1	0	1	0	1	0	1	0	0	0	1	0	1	1	1	1
4	27235	1387257	1	1	1	1	0	0	1	1	0	0	0	0	1	1	1	0	1	0	0	1	0	0	1	1	0	1	1	0	0	0	1	1	0	1	0	1	0	1	0	0	0	1	0	1	1	1	1
4	30404	1390426	1	1	1	1	0	0	1	1	0	0	0	0	1	1	1	0	1	0	0	1	0	0	1	1	0	1	1	0	0	0	1	1	0	1	0	1	0	1	0	0	0	1	0	1	1	1	1
4	30826	1390848	1	1	1	1	0	0	1	1	0	0	0	0	1	1	1	0	1	0	0	1	0	0	1	1	0	1	1	0	0	0	1	1	0	1	0	1	0	1	0	0	0	1	0	1	1	1	1
4	31224	1391246	1	1	1	1	0	0	1	1	0	0	0	0	1	1	1	0	1	0	0	1	0	0	1	1	0	1	1	0	0	0	1	1	0	1	0	1	0	1	0	0	0	1	0	1	1	1	1
4	33211	1393233	1	1	1	1	0	0	1	1	0	0	0	0	1	1	1	0	1	0	0	1	0	0	1	1	0	1	1	0	0	0	1	1	0	1	0	1	0	1	0	0	0	1	0	1	1	1	1
4	33904	1393926	1	1	1	1	0	0	1	1	0	0	0	0	1	1	1	0	1	0	0	1	0	0	1	1	0	1	1	0	0	0	1	1	0	1	0	1	0	1	0	0	0	1	0	0	1	1	1
4	34063	1394085	1	1	1	1	0	0	1	1	0	0	0	0	1	1	1	0	1	0	0	1	0	0	1	1	0	1	1	0	0	0	1	1	0	1	0	1	0	1	0	0	0	1	0	0	1	1	1
4	34142	1394164	1	1	1	1	0	0	1	1	0	0	0	0	1	1	1	0	1	0	0	1	0	0	1	1	0	1	1	0	0	0	1	1	0	1	0	1	0	1	0	0	0	1	0	0	1	1	1
4	37106	1397128	1	1	1	1	0	0	1	1	0	0	0	0	1	1	1	0	1	0	0	1	0	0	1	1	0	1	1	0	0	0	1	1	0	1	0	1	0	1	0	0	0	1	0	0	1	1	1
4	37123	1397145	1	1	1	1	0	0	1	1	0	0	0	0	1	1	1	0	1	0	0	1	0	0	1	1	0	1	1	0	0	0	1	1	0	1	0	1	0	1	0	0	0	1	0	0	1	1	1
4	40439	1400461	1	1	1	1	0	0	1	1	0	0	0	0	1	1	1	0	1	0	0	1	0	0	1	1	0	1	NA	0	0	0	1	1	0	1	0	1	0	1	0	0	0	1	1	0	1	1	1
4	40965	1400987	1	1	1	1	0	0	1	1	0	0	0	0	1	1	1	0	1	0	0	1	0	0	1	1	0	1	0	0	0	0	1	1	0	1	0	1	0	1	0	0	0	1	1	0	1	1	1
4	41772	1401794	1	1	1	1	0	0	1	1	0	0	0	0	1	1	1	0	1	0	0	1	0	0	1	1	0	1	0	0	0	0	1	1	0	1	0	1	0	1	0	0	0	1	1	0	1	1	1
4	42278	1402300	1	1	1	1	0	0	1	1	0	0	0	0	1	1	1	0	1	0	0	1	0	0	1	1	0	1	0	0	0	0	1	1	0	1	0	1	0	1	0	0	0	1	1	0	1	1	1
4	42970	1402992	1	1	1	1	0	0	1	1	0	0	0	0	1	1	1	0	1	0	0	1	0	0	1	1	0	1	0	0	0	0	1	1	0	1	0	1	0	1	0	0	0	1	1	0	1	1	1
4	43611	1403633	1	1	1	1	0	0	1	1	0	0	0	0	1	1	1	0	1	0	0	1	0	0	1	1	0	1	0	0	0	0	1	1	0	1	0	1	0	1	0	0	0	1	1	0	1	1	1
4	43708	1403730	1	1	1	1	0	0	1	1	0	0	0	0	1	1	1	0	1	0	0	1	0	0	1	1	0	1	0	0	0	0	1	1	0	1	0	1	0	1	0	0	0	1	1	0	1	1	1
4	45363	1405385	1	1	1	1	0	0	1	1	0	0	0	0	1	1	1	0	1	0	0	1	0	0	1	1	0	1	0	0	0	0	1	1	0	1	0	1	0	1	0	0	0	1	1	0	1	1	1
4	48349	1408371	1	1	1	1	0	0	1	1	0	0	0	0	1	1	1	0	1	0	0	1	0	0	1	1	0	1	0	0	0	0	1	1	0	1	0	1	0	1	0	0	0	1	1	0	1	1	1
4	49229	1409251	1	1	1	1	0	0	1	1	0	0	0	0	1	1	1	0	1	0	0	1	0	0	1	1	0	1	0	0	0	0	1	1	0	1	0	1	0	1	0	0	0	1	1	0	1	1	1
4	50365	1410387	1	1	1	1	0	0	1	1	0	0	0	0	1	1	1	0	1	0	0	1	0	0	1	1	0	1	0	0	0	0	1	1	0	1	0	1	0	1	0	0	0	1	1	0	1	1	1
4	50502	1410524	1	1	1	1	0	0	1	1	0	0	0	0	1	1	1	0	1	0	0	1	0	0	1	1	0	1	0	0	0	0	1	1	0	1	0	1	0	1	0	0	0	1	1	0	1	1	1
4	51735	1411757	1	1	1	1	0	0	1	1	0	0	0	0	1	1	1	0	1	0	0	1	0	0	1	1	0	1	0	0	0	0	1	1	0	1	0	1	0	1	0	0	0	1	1	0	1	1	1
4	51859	1411881	1	1	1	1	0	0	1	1	0	0	0	0	1	1	1	0	1	0	0	1	0	0	1	1	0	1	0	0	0	0	1	1	0	1	0	1	0	1	0	0	0	1	1	0	1	1	1
4	52141	1412163	1	1	1	1	0	0	1	1	0	0	0	0	1	1	1	0	1	0	0	1	0	0	1	1	0	1	0	0	0	0	1	1	0	1	0	1	0	1	0	0	0	1	1	0	1	1	1
4	52556	1412578	1	1	1	1	0	0	1	1	0	0	0	0	1	1	1	0	1	0	0	1	0	0	1	1	0	1	0	0	0	0	1	1	0	1	0	1	0	1	0	0	0	1	1	0	1	1	1
4	54223	1414245	1	1	1	1	0	0	1	1	0	0	0	0	1	1	1	0	1	0	0	1	0	0	1	1	0	1	0	0	0	0	1	1	0	1	0	1	0	1	0	0	0	1	1	0	1	1	1
4	54379	1414401	1	1	1	1	0	0	1	1	0	0	0	0	1	1	1	0	1	0	0	1	0	0	1	1	0	1	0	0	0	0	1	1	0	1	0	1	0	1	0	0	0	1	1	0	1	1	1
4	56089	1416111	1	1	1	1	0	0	1	1	0	0	0	0	1	1	1	0	1	0	0	1	0	0	1	1	0	1	0	0	0	0	1	1	0	1	0	1	0	1	0	0	0	1	1	0	1	1	1
4	57157	1417179	1	1	1	1	0	0	1	1	0	0	0	0	1	1	1	0	1	0	0	1	0	0	1	1	0	1	0	0	0	0	1	1	0	1	0	1	0	1	0	0	0	1	1	0	1	1	1
4	60460	1420482	1	1	1	1	0	0	1	1	0	0	0	0	1	1	1	0	1	0	0	1	0	0	1	1	0	1	0	0	0	0	1	1	0	1	0	1	0	1	0	0	0	1	1	0	1	1	1
4	62021	1422043	1	1	1	1	0	0	1	1	0	0	0	0	1	1	1	0	1	0	0	1	0	0	1	1	0	1	0	0	0	0	1	1	0	1	0	1	0	1	0	0	0	0	1	0	1	1	1
4	62157	1422179	1	1	1	1	0	0	1	1	0	0	0	0	1	1	1	0	1	0	0	1	0	0	1	1	0	1	0	0	0	0	1	1	0	1	0	1	0	1	0	0	0	0	1	0	1	1	1
4	62324	1422346	1	1	1	1	0	0	1	1	0	0	0	0	1	1	1	0	1	0	0	1	0	0	1	1	0	1	0	0	0	0	1	1	0	1	0	1	0	1	0	0	0	0	1	0	1	1	1
4	63216	1423238	1	1	1	1	0	0	1	1	0	0	0	0	1	1	1	0	1	0	0	1	0	0	1	1	0	1	0	0	0	0	1	1	0	1	0	1	0	1	0	0	0	0	1	0	1	1	1
4	63653	1423675	1	1	1	1	0	0	1	1	0	0	0	0	1	1	1	0	1	0	0	1	0	0	1	1	0	1	0	0	0	0	1	1	0	1	0	1	0	1	0	0	0	0	1	0	1	1	1
4	63839	1423861	1	1	1	1	0	0	1	1	0	0	0	0	1	1	1	0	1	0	0	1	0	0	1	1	0	1	0	0	0	0	1	1	0	1	0	1	0	1	0	0	0	0	1	0	1	1	1
4	64209	1424231	1	1	1	1	0	0	1	1	0	0	0	0	1	1	1	0	1	0	0	1	0	0	1	1	0	1	0	0	0	0	1	1	0	1	0	1	0	1	0	0	0	0	1	0	1	1	1
4	64510	1424532	1	1	1	1	0	0	1	1	0	0	0	0	1	1	1	0	1	0	0	1	0	0	1	1	0	1	0	0	0	0	1	1	0	1	0	1	0	1	0	0	0	0	1	0	1	1	1
4	65137	1425159	1	1	1	1	0	0	1	1	0	0	0	0	1	1	1	0	1	0	0	1	0	0	1	1	0	1	0	0	0	0	1	1	0	1	0	1	0	1	0	0	0	0	1	0	1	1	1
4	65233	1425255	1	1	1	1	0	0	1	1	0	0	0	0	1	1	1	0	1	0	0	1	0	0	1	1	0	1	0	0	0	0	1	1	0	1	0	1	0	1	0	0	0	0	1	0	1	1	1
4	65891	1425913	1	1	1	1	0	0	1	1	0	0	0	0	1	1	1	0	1	0	0	1	0	0	1	1	0	1	0	0	0	0	1	1	0	1	0	1	0	1	0	0	0	0	1	0	1	1	1
4	66159	1426181	1	1	1	1	0	0	1	1	0	0	0	0	1	1	1	0	1	0	0	1	0	0	1	1	0	1	0	0	0	0	1	1	0	1	0	1	0	1	0	0	0	0	1	0	1	1	1
4	66230	1426252	1	1	1	1	0	0	1	1	0	0	0	0	1	1	1	0	1	0	0	1	0	0	1	1	0	1	0	0	0	0	1	1	0	1	0	1	0	1	0	0	0	0	1	0	1	1	1
4	66957	1426979	1	1	1	1	0	0	1	1	0	0	0	0	1	1	1	0	1	0	0	1	0	0	1	1	0	1	0	0	0	0	1	1	0	1	0	1	0	1	0	0	0	0	1	0	1	1	1
4	67254	1427276	1	1	1	1	0	0	1	1	0	0	0	0	1	1	1	0	1	0	0	1	0	0	1	1	0	1	0	0	0	0	1	1	0	1	0	1	0	1	0	0	0	0	1	0	1	1	1
4	67529	1427551	1	1	1	1	0	0	1	1	0	0	0	0	1	1	1	0	1	0	0	1	0	0	1	1	0	1	0	0	0	0	1	1	0	1	0	1	0	1	1	0	0	0	1	0	1	1	1
4	68190	1428212	1	1	1	1	0	0	1	1	0	0	0	0	1	1	1	0	1	0	0	1	0	0	1	1	0	1	0	0	0	0	1	1	0	1	0	1	0	1	1	0	0	0	1	0	1	1	1
4	69990	1430012	1	1	1	1	0	0	1	1	0	0	0	0	1	1	1	0	1	0	0	1	0	0	1	1	0	1	0	0	0	0	1	1	0	1	0	1	0	1	1	0	0	0	1	0	1	1	1
4	70254	1430276	1	1	1	1	0	0	1	1	0	0	0	0	1	1	1	0	1	0	0	1	0	0	1	1	0	1	0	0	0	0	1	1	0	1	0	1	0	1	1	0	0	0	1	0	1	1	1
4	71168	1431190	1	1	1	1	0	0	1	1	0	0	0	0	1	1	1	0	1	0	0	1	0	0	1	1	0	1	0	0	0	0	1	1	0	1	0	1	0	1	1	0	0	0	1	0	1	1	1
4	72290	1432312	1	1	1	1	0	0	1	1	0	0	0	0	1	1	1	0	1	0	0	1	0	0	1	1	0	1	0	0	0	0	1	1	0	1	0	1	0	1	1	0	0	0	1	0	1	1	1
4	73760	1433782	1	1	1	1	0	0	1	1	0	0	0	0	1	1	1	0	1	0	0	1	0	0	1	1	0	1	0	0	0	0	1	1	0	1	0	1	0	1	1	0	0	0	1	0	1	1	1
4	74634	1434656	1	1	1	1	0	0	1	1	0	0	0	0	1	1	1	0	1	0	0	1	0	0	1	1	0	1	0	0	0	0	1	1	0	1	0	1	0	1	1	0	0	0	1	0	1	1	1
4	75082	1435104	1	1	1	1	0	0	1	1	0	0	0	0	1	1	1	0	1	0	0	1	0	0	1	1	0	1	0	0	0	0	1	1	0	1	0	1	0	1	1	0	0	0	1	0	1	1	1
4	75655	1435677	1	1	1	1	0	0	1	1	0	0	0	0	1	1	1	0	1	0	0	1	0	0	1	1	0	1	0	0	0	0	1	1	0	1	0	1	0	1	1	0	0	0	1	0	1	1	1
4	75728	1435750	1	1	1	1	0	0	1	1	0	0	0	0	1	1	1	0	1	0	0	1	0	0	1	1	0	1	0	0	0	0	1	1	0	1	0	1	0	1	1	0	0	0	1	0	1	1	1
4	76025	1436047	1	1	1	1	0	0	1	1	0	0	0	0	1	1	1	0	1	0	0	1	0	0	1	1	0	1	0	0	0	0	1	1	0	1	0	1	0	1	1	0	0	0	1	0	1	1	1
4	76252	1436274	1	1	1	1	0	0	1	1	0	0	0	0	1	1	1	0	1	0	0	1	0	0	1	1	0	1	0	0	0	0	1	1	0	1	0	1	0	1	1	0	0	0	1	0	1	1	1
4	77646	1437668	1	1	1	1	0	0	1	1	0	0	0	0	1	1	1	0	1	0	0	1	0	0	1	1	0	1	0	0	0	0	1	1	0	1	0	1	0	1	1	0	0	0	1	0	1	1	1
4	77910	1437932	1	1	1	1	0	0	1	1	0	0	0	0	1	1	1	0	1	0	0	1	0	0	1	1	0	1	0	0	0	0	1	1	0	1	0	1	0	1	1	0	0	0	1	0	1	1	1
4	78181	1438203	1	1	1	1	0	0	1	1	0	0	0	0	1	1	1	0	1	0	0	1	0	0	1	1	0	1	0	0	0	0	1	1	0	1	0	1	0	1	1	0	0	0	1	0	1	1	1
4	79321	1439343	1	1	1	1	0	0	1	1	0	0	0	0	1	1	1	0	1	0	0	1	0	0	1	1	0	1	0	0	0	0	1	1	0	1	0	1	0	1	1	0	0	0	1	0	1	1	1
4	79387	1439409	1	1	1	1	0	0	1	1	0	0	0	0	1	1	1	0	1	0	0	1	0	0	1	1	0	1	0	0	0	0	1	1	0	1	0	1	0	1	1	0	0	0	1	0	1	1	1
4	79600	1439622	1	1	1	1	0	0	1	1	0	0	0	0	1	1	1	0	1	0	0	1	0	0	1	1	0	1	0	0	0	0	1	1	0	1	0	1	0	1	1	0	0	0	1	0	1	1	1
4	79893	1439915	1	1	1	1	0	0	1	1	0	0	0	0	1	1	1	0	1	0	0	1	0	0	1	1	0	1	0	0	0	0	1	1	0	1	0	1	0	1	1	0	0	0	1	0	1	1	1
4	80056	1440078	1	1	1	1	0	0	1	1	0	0	0	0	1	1	1	0	1	0	0	1	0	0	1	1	0	1	0	0	0	0	1	1	0	1	0	1	0	1	1	0	0	0	1	0	1	1	1
4	81585	1441607	1	1	1	1	0	0	1	1	0	0	0	0	1	1	1	0	1	0	0	1	0	0	1	1	0	1	0	0	0	0	1	1	0	1	0	NA	0	1	1	0	0	0	1	0	1	1	1
4	81776	1441798	1	1	1	1	0	0	1	1	0	0	0	0	1	1	1	0	1	0	0	1	0	0	1	1	0	1	0	0	0	0	1	1	0	1	0	0	0	1	1	0	0	0	1	0	1	1	1
4	81963	1441985	1	1	1	1	0	0	1	1	0	0	0	0	1	1	1	0	1	0	0	1	0	0	1	1	0	1	0	0	0	0	1	1	0	1	0	0	0	1	1	0	0	0	1	0	1	1	1
4	82290	1442312	1	1	1	1	0	0	1	1	0	0	0	0	1	1	1	0	1	0	0	1	0	0	1	1	0	1	0	0	0	0	1	1	0	1	0	0	0	1	1	0	0	0	1	0	1	1	1
4	82570	1442592	1	1	1	1	0	0	1	1	0	0	0	0	1	1	1	0	1	0	0	1	0	0	1	1	0	1	0	0	0	0	1	1	0	1	0	0	0	1	1	0	0	0	1	0	1	1	1
4	83514	1443536	1	1	1	1	0	0	1	1	0	0	0	0	1	1	1	0	1	0	0	1	0	0	1	1	0	1	0	0	0	0	1	1	0	1	0	0	0	1	1	0	0	0	1	0	1	1	1
4	84173	1444195	1	1	1	1	0	0	1	1	0	0	0	0	1	1	1	0	1	0	0	1	0	0	1	1	0	1	0	0	0	0	1	1	0	1	0	0	0	1	1	0	0	0	1	0	1	1	1
4	84632	1444654	1	1	1	1	0	0	1	1	0	0	0	0	1	1	1	0	1	0	0	1	0	0	1	1	0	1	0	0	0	0	1	1	0	1	0	0	0	1	1	0	0	0	1	0	1	1	1
4	85280	1445302	1	1	1	1	0	0	1	1	0	0	0	0	1	1	1	0	1	0	0	1	0	0	1	1	0	1	0	0	0	0	1	1	0	1	0	0	0	1	1	0	0	0	1	0	1	1	1
4	85895	1445917	1	1	1	1	0	0	1	1	0	0	0	0	1	1	1	0	1	0	0	1	0	0	1	1	0	1	0	0	0	0	1	1	0	1	0	0	0	1	1	0	0	0	1	0	1	1	1
4	86111	1446133	1	1	1	1	0	0	1	1	0	0	0	0	1	1	1	0	1	0	0	1	0	0	1	1	0	1	0	0	0	0	1	1	0	1	0	0	0	1	1	0	0	0	1	0	1	1	1
4	86292	1446314	1	1	1	1	0	0	1	1	0	0	0	0	1	1	1	0	1	0	0	1	0	0	1	1	0	1	0	0	0	0	1	1	0	1	0	0	0	1	1	0	0	0	1	0	1	1	1
4	86774	1446796	1	1	1	1	0	0	1	1	0	0	0	0	1	1	1	0	1	0	0	1	0	0	1	1	0	1	0	0	0	0	1	1	0	1	0	0	0	1	1	0	0	0	1	0	1	1	1
4	87312	1447334	1	1	1	1	0	0	1	1	0	0	0	0	1	1	1	0	1	0	0	1	0	0	1	1	0	1	0	0	0	1	1	1	0	1	0	0	0	1	1	0	0	0	1	0	1	1	1
4	88010	1448032	1	1	1	1	0	0	1	1	0	0	0	0	1	1	1	0	1	0	0	1	0	0	1	1	0	1	0	0	0	1	1	1	0	1	0	0	0	1	1	0	0	0	1	0	1	1	1
4	88301	1448323	1	1	1	1	0	0	1	1	0	0	0	0	1	1	1	0	1	0	0	1	0	0	1	1	0	1	0	0	0	1	1	1	0	1	0	0	0	1	1	0	0	0	1	0	1	1	1
4	88422	1448444	1	1	1	1	0	0	1	1	0	0	0	0	1	1	1	0	1	0	0	1	0	0	1	1	0	1	0	0	0	1	1	1	0	1	0	0	0	1	1	0	0	0	1	0	1	1	1
4	88760	1448782	1	1	1	1	0	0	1	1	0	0	0	0	1	1	1	0	1	0	0	1	0	0	1	1	0	1	0	0	0	1	1	1	0	1	0	0	0	1	1	0	0	0	1	0	1	1	1
4	89066	1449088	1	1	1	1	0	0	1	1	0	0	0	0	1	1	1	0	1	0	0	1	0	0	1	1	0	1	0	0	0	1	1	1	0	1	0	0	0	1	1	0	0	0	1	0	1	1	1
4	89384	1449406	1	1	1	1	0	0	1	1	0	0	0	0	1	1	1	0	1	0	0	1	0	0	1	1	0	1	0	0	0	1	1	1	0	1	0	0	0	1	1	0	0	0	1	0	1	1	1
4	90257	1450279	1	1	1	1	0	0	1	1	0	0	0	0	1	1	1	0	1	0	0	1	0	0	1	1	0	1	0	0	0	1	1	1	0	1	0	0	0	1	1	0	0	0	1	0	1	1	1
4	90975	1450997	1	1	1	1	0	0	1	1	0	0	0	0	1	1	1	0	1	0	0	1	0	0	1	1	0	1	0	0	0	1	1	1	0	1	0	0	0	1	1	0	0	0	1	0	1	1	1
4	91318	1451340	1	1	1	1	0	0	1	1	0	0	0	0	1	1	1	0	1	0	0	1	0	0	1	1	0	1	0	0	0	1	1	1	0	1	0	0	0	1	1	0	0	0	1	0	1	1	1
4	92275	1452297	1	1	1	1	0	0	1	1	0	0	0	0	1	1	1	0	1	0	0	1	0	0	1	1	0	1	0	0	0	1	1	1	0	1	0	0	0	1	1	0	0	0	1	0	1	1	1
4	92350	1452372	1	1	1	1	0	0	1	1	0	0	0	0	1	1	1	0	1	0	0	1	0	0	1	1	0	1	0	0	0	1	1	1	0	1	0	0	0	1	1	0	0	0	1	0	1	1	1
4	92364	1452386	1	1	1	1	0	0	1	1	0	0	0	0	1	1	1	0	1	0	0	1	0	0	1	1	0	1	0	0	0	1	1	1	0	1	0	0	0	1	1	0	0	0	1	0	1	1	1
4	94008	1454030	1	1	1	1	0	0	1	1	0	0	0	0	1	1	1	0	1	0	0	1	0	0	1	1	0	1	0	0	0	1	1	1	0	1	0	0	0	1	1	0	0	0	1	0	1	1	1
4	95033	1455055	1	1	1	1	0	0	1	1	0	0	0	0	1	1	1	0	1	0	0	0	0	0	1	1	0	1	0	0	0	1	1	0	0	1	0	0	0	1	1	0	0	0	1	0	1	1	1
4	95432	1455454	1	1	1	1	0	0	1	1	0	0	0	0	1	1	1	0	1	0	0	0	0	0	1	1	0	1	0	0	0	1	1	0	0	1	0	0	0	1	1	0	0	0	1	0	1	1	1
4	95525	1455547	1	1	1	1	0	0	1	1	0	0	0	0	1	1	1	0	1	0	0	0	0	0	1	1	0	1	0	0	0	1	1	0	0	1	0	0	0	1	1	0	0	0	1	0	1	1	1
4	95862	1455884	1	1	1	1	0	0	1	1	0	0	0	0	1	NA	1	0	1	0	0	0	0	0	1	1	0	1	0	0	0	1	1	0	0	1	0	0	0	1	1	0	0	0	1	0	1	1	1
4	96121	1456143	1	1	1	1	0	0	1	1	0	0	0	0	1	NA	1	0	1	0	0	0	0	0	1	1	0	1	0	0	0	1	1	0	0	1	0	0	0	1	1	0	0	0	1	0	1	1	1
4	96471	1456493	1	1	1	1	0	0	1	1	0	0	0	0	1	NA	1	0	1	0	0	0	0	0	1	1	0	1	0	0	0	1	1	0	0	1	0	0	0	1	1	0	0	0	1	0	1	1	1
4	96643	1456665	1	1	1	1	0	0	1	1	0	0	0	0	1	NA	1	0	1	0	0	0	0	0	1	1	0	1	0	0	0	1	1	0	0	1	0	0	0	1	1	0	0	0	1	0	1	1	1
4	96776	1456798	1	1	1	1	0	0	1	1	0	0	0	0	1	NA	1	0	1	0	0	0	0	0	1	1	0	1	0	0	0	1	1	0	0	1	0	0	0	1	1	0	0	0	1	0	1	1	1
4	97262	1457284	1	1	1	1	0	0	1	1	0	0	0	0	1	NA	1	0	1	0	0	0	0	0	1	1	0	1	0	0	0	1	1	0	0	1	0	0	0	1	1	0	0	0	1	0	1	1	1
4	97292	1457314	1	1	1	1	0	0	1	1	0	0	0	0	1	0	1	0	1	0	0	0	0	0	1	1	0	1	0	0	0	1	1	0	0	1	0	0	0	1	1	0	0	0	1	0	1	1	1
4	97639	1457661	1	1	1	1	0	0	1	1	0	0	0	0	1	0	1	0	1	0	0	0	0	0	1	1	0	1	0	0	0	1	1	0	0	1	0	0	0	1	1	0	0	0	1	0	1	1	1
4	98744	1458766	1	1	1	1	0	0	1	1	0	0	0	0	1	0	1	0	1	0	0	0	0	0	1	1	0	1	0	0	0	1	1	0	0	1	0	0	0	1	1	0	0	0	1	0	1	1	1
4	99245	1459267	1	1	1	1	0	0	1	1	0	0	0	0	1	0	1	0	1	0	0	0	0	0	1	1	0	1	0	0	0	1	1	0	0	1	0	0	0	1	1	0	0	0	1	0	1	1	1
4	99854	1459876	1	1	1	1	0	0	1	1	0	0	0	0	1	0	1	0	1	0	0	0	0	0	1	1	0	1	0	0	0	1	1	0	0	1	0	0	0	1	1	0	0	0	1	0	1	1	1
4	99929	1459951	1	1	1	1	0	0	1	1	0	0	0	0	1	0	1	0	1	0	0	0	0	0	1	1	0	1	0	0	0	1	1	0	0	1	0	0	0	1	1	0	0	0	1	0	1	1	1
4	100715	1460737	1	1	1	1	0	0	1	1	0	0	0	0	1	0	1	0	1	0	0	0	0	0	1	1	0	1	0	0	0	1	1	0	0	1	0	0	0	1	1	0	0	0	1	0	1	1	1
4	101326	1461348	1	1	1	1	0	0	1	1	0	0	0	0	1	0	1	0	1	0	0	0	0	0	1	1	0	1	0	0	0	1	1	0	0	1	0	0	0	1	1	0	0	0	1	0	1	1	1
4	101500	1461522	1	1	1	1	0	0	1	1	0	0	0	0	1	0	1	0	1	0	0	0	0	0	1	1	0	1	0	0	0	1	1	0	0	1	0	0	0	1	1	0	0	0	1	0	1	1	1
4	102705	1462727	1	1	1	1	0	0	1	1	0	0	0	0	1	0	1	0	1	0	0	0	0	0	1	1	0	1	0	0	0	1	1	0	0	1	0	0	0	1	1	0	0	0	1	0	1	1	1
4	102985	1463007	1	1	1	1	0	0	1	1	0	0	0	0	1	0	1	0	1	0	0	0	0	0	1	1	0	1	0	0	0	1	1	0	0	1	0	0	0	1	1	0	0	0	1	0	1	1	1
4	103632	1463654	1	1	1	1	0	0	1	1	0	0	0	0	1	0	1	0	1	0	0	0	0	0	1	1	0	1	0	0	0	1	1	0	0	1	0	0	0	1	1	0	0	0	1	0	1	1	1
4	103784	1463806	1	1	1	1	0	0	1	1	0	0	0	0	1	0	1	0	1	0	0	0	0	0	1	1	0	1	0	0	0	1	1	0	0	1	0	0	0	1	1	0	0	0	1	0	1	1	1
4	104093	1464115	1	1	1	1	0	0	1	1	0	0	0	0	1	0	1	0	1	0	0	0	0	0	1	1	0	1	0	0	0	1	1	0	0	1	0	0	0	1	1	0	0	0	1	0	1	1	1
4	104599	1464621	1	1	1	1	0	0	1	1	0	0	0	0	1	0	1	0	1	0	0	0	0	0	1	1	0	1	0	0	0	1	1	0	0	1	0	0	0	1	1	0	0	0	1	0	1	1	1
4	104854	1464876	1	1	1	1	0	0	1	1	0	0	0	0	1	0	1	0	1	0	0	0	0	0	1	1	0	1	0	0	0	1	1	0	0	1	0	0	0	1	1	0	0	0	1	0	1	1	1
4	105244	1465266	1	1	1	1	0	0	1	1	0	0	0	0	1	0	1	0	1	0	0	0	0	0	1	1	0	1	0	0	0	1	1	0	0	1	0	0	0	1	1	0	0	0	1	0	1	1	1
4	105898	1465920	1	1	1	1	0	0	1	1	0	0	0	0	1	0	1	0	1	0	0	0	0	0	1	1	0	1	0	0	0	1	1	0	0	1	0	0	0	1	1	0	0	0	1	0	1	1	1
4	106057	1466079	1	1	1	1	0	0	1	1	0	0	0	0	1	0	1	0	1	0	0	0	0	0	1	1	0	1	0	0	0	1	1	0	0	1	0	0	0	1	1	0	0	0	1	0	1	1	1
4	106297	1466319	1	1	1	1	0	0	1	1	0	0	0	0	1	0	1	0	1	0	0	0	0	0	1	1	0	1	0	0	0	1	1	0	0	1	0	0	0	1	1	0	0	0	1	0	1	1	1
4	106763	1466785	1	1	1	1	0	0	1	1	0	0	0	0	1	0	1	0	1	0	0	0	0	0	1	1	0	1	0	0	0	1	1	0	0	1	0	0	0	1	1	0	0	0	1	0	1	1	1
4	107930	1467952	1	1	1	1	0	0	1	1	0	0	0	0	1	0	1	0	1	0	0	0	0	0	1	1	0	1	0	0	0	1	1	0	0	1	0	0	0	1	1	0	0	0	1	0	1	1	1
4	107994	1468016	1	1	1	1	0	0	1	1	0	0	0	0	1	0	1	0	1	0	0	0	0	0	1	1	0	1	0	0	0	1	1	0	0	1	0	0	0	1	1	0	0	0	1	0	1	1	1
4	111205	1471227	1	1	1	1	0	0	1	1	0	0	0	0	1	0	1	0	1	0	0	0	0	0	1	1	0	1	0	0	0	1	1	0	0	1	0	0	0	1	1	0	0	0	1	0	1	1	1
4	111349	1471371	1	1	1	1	0	0	1	1	0	0	0	0	1	0	1	0	1	0	0	0	0	0	1	1	0	1	0	0	0	1	1	0	0	1	0	0	0	1	1	0	0	0	1	0	1	1	1
4	113998	1474020	1	1	1	1	0	0	1	1	0	0	0	0	1	0	1	0	1	0	0	0	0	0	1	1	0	1	0	0	0	1	1	0	0	1	0	0	0	1	1	0	0	0	1	0	1	1	1
4	114144	1474166	1	1	1	1	0	0	1	1	0	0	0	0	1	0	1	0	1	0	0	0	0	0	1	1	0	1	0	0	0	1	1	0	0	1	0	0	0	1	1	0	0	0	1	0	1	1	1
4	114379	1474401	1	1	1	1	0	0	1	1	0	0	0	0	1	0	1	0	1	0	0	0	0	0	1	1	0	1	0	0	0	1	1	0	0	1	0	0	0	1	1	0	0	0	1	0	1	1	1
4	114468	1474490	1	1	1	1	0	0	1	1	0	0	0	0	1	0	1	0	1	0	0	0	0	0	1	1	0	1	0	0	0	1	1	0	0	1	0	0	0	1	1	0	0	0	1	0	1	1	1
4	114755	1474777	1	1	1	1	0	0	1	1	0	0	0	0	1	0	1	0	1	0	0	0	0	0	1	1	0	1	0	0	0	1	1	0	0	1	0	0	0	1	1	0	0	0	1	0	1	1	1
4	115328	1475350	1	1	1	1	0	0	1	1	0	0	0	0	1	0	1	0	1	0	0	0	0	0	1	1	0	1	0	0	0	1	1	0	0	1	0	0	0	1	1	0	0	0	1	0	1	1	1
4	116018	1476040	1	1	1	1	0	0	1	1	0	0	0	0	1	0	1	0	1	0	0	0	0	0	1	1	0	1	0	0	0	1	1	0	0	1	0	0	0	1	1	0	0	0	1	0	1	1	1
4	116782	1476804	1	1	1	1	0	0	1	1	0	0	0	0	1	0	1	0	1	0	0	0	0	0	1	1	0	1	0	0	0	1	1	0	0	1	0	0	0	1	1	0	0	0	1	0	1	1	1
4	117705	1477727	1	1	1	1	0	0	1	1	0	0	0	0	1	0	1	0	1	0	0	0	0	0	1	1	0	1	0	0	0	1	1	0	0	1	0	0	0	1	1	0	0	0	1	0	1	1	1
4	117799	1477821	1	1	1	1	0	0	1	1	0	0	0	0	1	0	1	0	1	0	0	0	0	0	1	1	0	1	0	0	0	1	1	0	0	1	0	0	0	1	1	0	0	0	1	0	1	1	1
4	118971	1478993	1	1	1	1	0	0	1	1	0	0	0	0	1	0	1	0	1	0	0	0	0	0	1	1	0	1	0	0	0	1	1	0	0	1	0	0	0	1	1	0	0	0	1	0	1	1	1
4	119301	1479323	1	1	1	1	0	0	1	1	0	0	0	0	1	0	1	0	1	0	0	0	0	0	1	1	0	1	0	0	0	1	1	0	0	1	0	0	0	1	1	0	0	0	1	0	1	1	1
4	119568	1479590	1	1	1	1	0	0	1	1	0	0	0	0	1	0	1	0	1	0	0	0	0	0	1	1	0	1	0	0	0	1	1	0	0	1	0	0	0	1	1	0	0	0	1	0	1	1	1
4	120030	1480052	1	1	1	1	0	0	1	1	0	0	0	0	1	0	1	0	1	0	0	0	0	0	1	1	0	1	0	0	0	1	1	0	0	1	0	0	0	1	1	0	0	0	1	0	1	1	1
4	120144	1480166	1	1	1	1	0	0	1	1	0	0	0	0	1	0	1	0	1	0	0	0	0	0	1	1	0	1	0	0	0	1	1	0	0	1	0	0	0	1	1	0	0	0	1	0	1	1	1
4	120336	1480358	1	1	1	1	0	0	1	1	0	0	0	0	1	0	1	0	1	0	0	0	0	0	1	1	0	1	0	0	0	1	1	0	0	1	0	0	0	1	1	0	0	0	1	0	1	1	1
4	120465	1480487	1	1	1	1	0	0	1	1	0	0	0	0	1	0	1	0	1	0	0	0	0	0	1	1	1	1	0	0	0	1	1	0	0	1	0	0	0	1	1	0	0	0	1	0	1	1	1
4	121089	1481111	1	1	1	1	0	0	1	1	0	0	0	0	1	0	1	0	1	0	0	0	0	0	1	1	1	1	0	0	0	1	1	0	0	1	0	0	0	1	1	0	0	0	1	0	1	1	1
4	122050	1482072	1	1	1	1	0	0	1	1	0	0	0	0	1	0	1	0	1	0	0	0	0	0	1	1	1	1	0	0	0	1	1	0	0	1	0	0	0	1	1	0	0	0	1	0	1	1	1
4	122309	1482331	1	1	1	1	0	0	1	1	0	0	0	0	1	0	1	0	1	0	0	0	0	0	1	1	1	1	0	0	0	1	1	0	0	1	0	0	0	1	1	0	0	0	1	0	1	1	1
4	123113	1483135	1	1	1	1	0	0	1	1	0	0	0	0	1	0	1	0	1	0	0	0	0	0	1	1	1	0	0	0	0	1	1	0	0	1	0	0	0	1	1	0	0	0	1	0	1	1	1
4	123739	1483761	1	1	1	1	0	0	1	1	0	0	0	0	1	0	1	0	1	0	0	0	0	0	1	1	1	0	0	0	0	1	1	0	0	1	0	0	0	1	1	0	0	0	1	0	1	1	1
4	123745	1483767	1	1	1	1	0	0	1	1	0	0	0	0	1	0	1	0	1	0	0	0	0	0	1	1	1	0	0	0	0	1	1	0	0	1	0	0	0	1	1	0	0	0	1	0	1	1	1
4	124321	1484343	1	1	1	1	0	0	1	1	0	0	0	0	1	0	1	0	1	0	0	0	0	0	1	1	1	0	0	0	0	1	1	0	0	1	0	0	0	1	1	0	0	0	1	0	1	1	1
4	124630	1484652	1	1	1	1	0	0	1	1	0	0	0	0	1	0	1	0	1	0	0	0	0	0	1	1	1	0	0	0	0	1	1	0	0	1	0	0	0	1	1	0	0	0	1	0	1	1	1
4	125130	1485152	1	1	1	1	0	0	1	1	0	0	0	0	1	0	1	0	1	0	0	0	0	0	1	1	1	0	0	0	0	1	1	0	0	1	0	0	0	1	1	0	0	0	1	0	1	1	1
4	125401	1485423	1	1	1	1	0	0	1	1	0	0	0	0	1	0	1	0	1	0	0	0	0	0	1	1	1	0	0	0	0	1	1	0	0	1	0	0	0	1	1	0	0	0	1	0	1	1	1
4	125547	1485569	1	1	1	1	0	0	1	1	0	0	0	0	1	0	1	0	1	0	0	0	0	0	1	1	1	0	0	0	0	1	1	0	0	1	0	0	0	1	1	0	0	0	1	0	1	1	1
4	127308	1487330	0	1	0	0	0	0	1	1	0	0	0	0	1	0	1	0	1	0	0	0	0	0	0	1	1	0	0	0	0	1	1	0	0	1	0	0	0	1	1	0	0	0	1	0	1	1	1
4	127323	1487345	0	1	0	0	0	0	1	1	0	0	0	0	1	0	1	0	1	0	0	0	0	0	0	1	1	0	0	0	0	1	1	0	0	1	0	0	0	1	0	0	0	0	1	0	1	1	1
4	129117	1489139	0	1	0	0	0	0	1	1	0	0	1	0	1	0	1	0	0	0	0	0	0	0	0	1	1	0	0	0	0	1	1	0	0	1	0	0	0	1	0	0	0	0	1	0	0	1	1
4	129270	1489292	0	1	0	0	0	0	1	1	0	0	1	0	1	NA	1	0	0	0	0	0	0	0	0	1	1	0	0	0	0	1	1	0	0	1	0	0	0	1	0	0	0	0	1	0	0	1	1
4	129666	1489688	0	1	0	0	0	0	1	1	0	0	1	0	1	NA	1	1	0	0	0	0	0	0	0	1	1	0	0	0	1	1	1	0	0	1	0	0	0	1	0	0	0	0	1	0	0	1	1
4	130517	1490539	0	1	0	0	0	1	1	1	0	0	1	0	1	1	1	1	0	0	0	0	0	0	0	1	1	0	0	0	1	1	1	0	0	0	0	0	0	1	0	0	0	0	1	0	0	1	1
4	130640	1490662	0	1	0	0	0	1	1	1	0	0	1	0	1	1	1	1	0	0	0	0	0	0	0	1	1	0	0	1	1	1	1	0	0	0	0	0	0	1	0	0	0	0	1	0	0	1	1
4	130711	1490733	0	1	0	0	0	1	1	1	0	0	1	0	1	1	1	1	0	0	0	0	0	0	0	1	1	0	0	1	1	1	1	0	0	0	0	0	0	1	0	0	0	0	1	0	0	1	1
4	130967	1490989	0	1	0	0	0	1	1	1	0	0	1	0	1	1	1	1	0	0	0	0	0	0	0	1	1	0	0	1	1	1	1	0	0	0	0	0	0	1	0	0	0	0	1	0	0	1	1
4	131075	1491097	0	1	0	0	1	1	1	1	0	0	1	0	1	1	1	1	0	0	0	0	0	0	0	1	1	0	0	1	1	1	1	0	0	0	0	0	0	1	0	0	0	0	1	0	0	1	1
4	131141	1491163	0	1	0	0	1	1	1	1	0	0	1	0	1	1	1	1	0	0	0	0	0	0	0	1	1	0	0	1	1	1	1	0	0	0	0	0	0	1	0	0	0	0	1	0	0	1	1
4	131453	1491475	0	1	0	0	1	1	1	1	0	0	1	0	1	1	1	1	0	0	0	0	0	0	0	1	1	0	0	1	1	1	1	0	0	0	0	0	0	1	0	0	0	0	1	0	0	1	1
4	131512	1491534	0	1	0	0	1	1	1	1	0	0	1	0	1	1	1	1	0	0	0	0	0	0	0	1	1	0	0	1	1	1	1	0	0	0	0	0	0	1	0	0	0	0	1	0	0	1	1
4	131600	1491622	0	1	0	0	1	1	1	1	0	0	1	0	1	1	1	1	0	0	0	0	0	0	0	1	1	0	0	1	1	1	1	0	0	0	0	0	0	1	0	0	0	0	1	0	0	1	1
4	131989	1492011	0	1	0	0	1	1	1	1	0	0	1	0	1	1	1	1	0	0	0	0	0	0	0	1	1	0	0	1	1	1	1	0	0	0	0	0	0	1	0	0	0	0	1	0	0	1	1
4	132120	1492142	0	1	0	0	1	1	1	1	0	0	1	0	1	1	1	1	0	0	0	0	0	0	0	1	1	0	0	1	1	1	1	0	0	0	0	0	0	1	0	0	0	0	1	0	0	1	1
4	132281	1492303	0	1	0	0	1	1	1	1	0	0	1	0	1	1	1	1	0	0	0	0	0	0	0	1	1	0	0	1	1	1	1	0	0	0	0	0	0	1	0	0	0	0	1	0	0	1	1
4	132560	1492582	0	1	0	0	1	1	1	1	0	0	1	0	1	1	1	1	0	0	0	0	0	0	0	1	1	0	0	1	1	1	1	0	0	0	0	0	0	1	0	0	0	0	1	0	0	1	1
4	135298	1495320	0	1	0	0	1	1	1	1	0	0	1	0	1	1	1	1	0	0	0	0	0	0	0	1	1	0	0	1	1	1	1	0	0	0	0	0	0	1	0	0	0	0	1	0	0	1	1
4	135409	1495431	0	1	0	0	1	1	1	1	0	0	1	0	1	1	1	1	0	0	0	0	0	0	0	1	1	0	0	1	1	1	1	0	0	0	0	1	0	1	0	0	0	0	1	0	0	1	1
4	135873	1495895	0	1	0	0	1	1	1	1	0	0	1	0	1	1	1	1	0	0	0	0	0	0	0	1	1	0	0	1	1	1	1	0	0	0	0	1	0	1	0	0	0	0	1	0	0	1	1
4	136516	1496538	0	1	0	0	1	1	1	1	0	0	1	0	1	1	1	1	0	0	0	0	0	0	0	1	1	0	0	1	1	1	1	0	0	0	0	1	0	1	0	0	0	0	1	0	0	1	1
4	137766	1497788	0	1	0	0	1	1	1	1	0	0	1	0	1	1	1	1	0	0	0	0	0	0	0	1	1	0	0	1	1	1	1	0	0	0	0	1	0	1	0	0	0	0	1	0	0	1	1
4	138088	1498110	0	1	0	0	1	1	1	1	0	0	1	0	1	1	1	1	0	0	0	0	0	0	0	1	1	0	0	1	1	1	1	0	0	0	0	1	0	1	0	0	0	0	1	0	0	1	1
4	138482	1498504	0	1	0	0	1	1	1	1	0	0	1	0	1	1	1	1	0	0	0	0	0	0	0	1	1	0	0	1	1	1	1	0	0	0	0	1	0	1	0	0	0	0	1	0	0	1	1
4	138846	1498868	0	1	0	0	1	1	1	1	0	0	1	0	1	1	1	1	0	0	0	0	0	0	0	1	1	0	0	1	1	1	1	0	0	0	0	1	0	1	0	0	0	0	1	0	0	1	1
4	140808	1500830	0	1	0	0	1	1	1	1	0	0	1	0	1	1	1	1	0	0	0	0	0	0	0	1	1	0	0	1	1	1	1	0	0	0	0	1	0	1	0	0	0	0	1	0	0	1	1
4	141245	1501267	0	1	0	0	1	1	1	1	0	0	1	0	1	1	1	1	0	0	0	0	0	0	0	1	1	0	0	1	1	1	1	0	0	0	0	1	0	1	0	0	0	0	1	0	0	1	1
4	141469	1501491	0	1	0	0	1	1	1	1	0	0	1	0	1	1	1	1	0	0	0	0	0	0	0	1	1	0	0	1	1	1	1	0	0	0	0	1	0	1	0	0	0	0	1	0	0	1	1
4	141575	1501597	0	1	0	0	1	1	1	1	0	0	1	0	1	1	1	1	0	0	0	0	0	0	0	1	1	0	0	1	1	1	1	0	0	0	0	1	0	1	0	0	0	0	1	0	0	1	1
4	141921	1501943	0	1	0	0	1	1	1	1	0	0	1	0	1	1	1	1	0	0	0	0	0	0	0	1	1	0	0	1	1	1	1	0	0	0	0	1	0	1	0	0	0	0	1	0	0	1	1
4	142603	1502625	0	1	0	0	1	1	1	1	0	0	1	0	1	1	1	1	0	0	0	0	0	0	0	1	1	0	0	1	1	1	1	0	0	0	0	1	0	1	0	0	0	0	1	0	0	1	1
4	143626	1503648	0	1	0	0	1	1	1	0	0	0	1	0	1	1	1	1	0	0	0	0	0	0	0	1	1	0	0	1	1	1	1	0	0	0	0	1	0	1	0	0	0	0	1	0	0	1	1
4	143902	1503924	0	1	0	0	1	1	1	0	0	0	1	0	1	1	1	1	0	0	0	0	0	0	0	1	1	0	0	1	1	1	1	0	0	0	0	1	0	1	0	0	0	0	1	0	0	1	1
4	144208	1504230	0	1	0	0	1	1	1	0	0	0	1	0	1	1	1	1	0	0	0	0	0	0	0	1	1	0	0	1	1	1	1	0	0	0	0	1	0	1	0	0	0	0	1	0	0	1	1
4	144796	1504818	0	1	0	0	1	1	1	0	0	0	1	0	1	1	1	1	0	0	0	0	0	0	0	1	1	0	0	1	1	1	1	0	0	0	0	1	0	1	0	0	0	0	1	0	0	1	1
4	146675	1506697	0	1	0	0	1	1	1	0	0	0	1	0	1	1	1	1	0	0	0	0	0	0	0	1	1	0	0	1	1	1	1	0	0	0	0	1	0	1	0	0	0	0	1	0	0	1	1
4	147092	1507114	0	1	0	0	1	1	1	0	0	0	1	0	1	1	1	1	0	0	0	0	0	0	0	1	1	0	0	1	1	1	1	0	0	0	0	1	0	1	0	0	0	0	1	0	0	1	1
4	148638	1508660	0	1	0	0	1	1	1	0	0	0	1	0	1	1	1	1	0	0	0	0	0	0	0	1	1	0	0	1	1	1	1	0	0	0	0	1	0	1	0	0	0	0	1	0	0	1	1
4	148986	1509008	0	1	0	0	1	1	1	0	0	0	1	0	1	1	1	1	0	0	0	0	0	0	0	1	1	0	0	1	1	1	1	0	0	0	0	1	0	1	0	0	0	0	1	0	0	1	1
4	149311	1509333	0	1	0	0	1	1	1	0	0	0	1	0	1	1	1	1	0	0	0	0	0	0	0	1	1	0	0	1	1	1	1	0	0	0	0	1	0	1	0	0	0	0	1	0	0	1	1
4	150223	1510245	0	1	0	0	1	1	1	0	0	0	1	0	1	1	1	1	0	0	0	0	0	0	0	1	1	0	0	1	1	0	1	0	0	0	0	1	0	1	0	0	0	0	1	0	0	1	1
4	150567	1510589	0	1	0	0	1	1	1	0	0	0	1	0	1	1	1	1	0	0	0	0	0	0	0	1	1	0	0	1	1	0	1	0	0	0	0	1	0	1	0	0	0	0	1	0	0	1	1
4	150634	1510656	0	1	0	0	1	1	1	0	0	0	1	0	1	1	1	1	0	0	0	0	0	0	0	1	1	0	0	1	1	0	1	0	0	0	0	1	0	1	0	0	0	0	1	0	0	1	1
4	154696	1514718	0	1	0	0	1	1	1	0	0	0	1	0	1	1	1	1	0	0	0	0	0	0	0	1	1	0	0	1	1	0	1	0	0	0	0	1	0	1	0	0	0	0	1	0	0	1	1
4	155368	1515390	0	1	0	0	1	1	1	0	0	0	1	0	1	1	1	1	0	0	0	0	0	0	0	1	1	0	0	1	1	0	1	0	0	0	0	1	0	1	0	0	0	0	1	0	0	1	1
4	155446	1515468	0	1	0	0	1	1	1	0	0	0	1	0	1	1	1	1	0	0	0	0	0	0	0	1	1	0	0	1	1	0	1	0	0	0	0	1	0	1	0	0	0	0	1	0	0	1	1
4	155661	1515683	0	1	0	0	1	1	1	0	0	0	1	0	1	1	1	1	0	0	0	0	0	0	0	1	1	0	0	1	1	0	1	0	0	0	0	1	0	1	0	0	0	0	1	0	0	1	1
4	155900	1515922	0	1	0	0	1	1	1	0	0	0	1	0	1	1	1	1	0	0	0	0	0	0	0	1	1	0	0	1	1	0	1	0	0	0	0	1	0	1	0	0	0	0	1	0	0	1	1
4	156110	1516132	0	1	0	0	1	1	1	0	0	0	1	0	1	1	1	1	0	0	0	0	0	0	0	1	1	0	0	1	1	0	1	0	0	0	0	1	0	1	0	0	0	0	1	0	0	1	1
4	156591	1516613	0	1	0	0	1	1	1	0	0	0	1	0	1	1	1	1	0	0	0	0	0	0	0	1	1	0	0	1	1	0	1	0	0	0	0	1	0	1	0	1	0	0	1	0	0	1	1
4	156943	1516965	0	1	0	0	1	1	1	0	0	0	1	0	1	1	1	1	0	0	0	0	0	0	0	1	1	0	0	1	1	0	1	0	0	0	0	1	0	1	0	1	0	0	1	0	0	1	1
4	157244	1517266	0	1	0	0	1	1	1	0	0	0	1	0	1	1	1	1	0	0	0	0	0	0	0	1	1	0	0	1	1	0	1	0	0	0	0	1	0	1	0	1	0	0	1	0	0	1	1
4	157424	1517446	0	1	0	0	1	1	1	0	0	0	1	0	1	1	1	1	0	0	0	0	0	0	0	1	1	0	0	1	1	0	1	0	0	0	0	1	0	1	0	1	0	0	1	0	0	1	1
4	157918	1517940	0	1	0	0	1	1	1	0	0	0	1	0	1	1	1	1	0	0	0	0	0	0	0	1	1	0	0	1	1	0	1	0	0	0	0	1	0	1	0	1	0	0	1	0	0	1	1
4	157969	1517991	0	1	0	0	1	1	1	0	0	0	1	0	1	1	1	1	0	0	0	0	0	0	0	1	1	0	0	1	1	0	1	0	0	0	0	1	0	1	0	1	0	0	1	0	0	1	1
4	158123	1518145	0	1	0	0	1	1	1	0	0	0	1	0	1	1	1	1	0	0	0	0	0	0	0	1	1	0	0	1	1	0	1	0	0	0	0	1	0	1	0	1	0	0	1	0	0	1	1
4	158426	1518448	0	1	0	0	1	1	1	0	0	0	1	0	1	1	1	1	0	0	0	0	0	0	0	1	1	0	0	1	1	0	1	0	0	0	0	1	0	1	0	1	0	0	1	0	0	1	1
4	158749	1518771	0	1	0	0	1	1	1	0	0	0	1	0	1	1	1	1	0	0	0	0	0	0	0	1	1	0	0	1	1	0	1	0	0	0	0	1	0	1	0	1	0	0	1	0	0	1	1
4	159085	1519107	0	1	0	0	1	1	1	0	0	0	1	0	1	1	1	1	0	0	0	0	0	0	0	1	1	0	0	1	1	0	1	0	0	0	0	1	0	1	0	1	0	0	1	0	0	1	1
4	159133	1519155	0	1	0	0	1	1	1	0	0	0	1	0	1	1	1	1	0	0	0	0	0	0	0	1	1	0	0	1	1	0	1	0	0	0	0	1	0	1	0	1	0	0	1	0	0	1	1
4	159318	1519340	0	1	0	0	1	1	1	0	0	0	1	0	1	1	1	1	0	0	0	0	0	0	0	1	1	0	0	1	1	0	1	0	0	0	0	1	0	1	0	1	0	0	1	0	0	1	1
4	159428	1519450	0	1	0	0	1	1	1	0	0	0	1	0	1	1	1	1	0	0	0	0	0	0	0	1	1	0	0	1	1	0	1	0	0	0	0	1	0	1	0	1	0	0	1	0	0	1	1
4	159777	1519799	0	1	0	0	1	1	1	0	0	0	1	0	1	1	1	1	0	0	0	0	0	0	0	1	1	0	0	1	1	0	1	0	0	0	0	1	0	1	0	1	0	0	1	0	0	1	1
4	160218	1520240	0	1	0	0	1	1	1	0	0	0	1	0	1	1	1	1	0	0	0	0	0	0	0	1	1	0	0	1	1	0	1	0	0	0	0	1	0	1	0	1	0	0	1	0	0	1	1
4	160520	1520542	0	1	0	0	1	1	1	0	0	0	1	0	1	1	1	1	0	0	0	0	0	0	0	1	1	0	0	1	1	0	1	0	0	0	0	1	0	1	0	1	0	0	1	0	0	1	1
4	160615	1520637	0	1	0	0	1	1	1	0	0	0	1	0	1	1	1	1	0	0	0	0	0	0	0	1	1	0	0	1	1	0	1	0	0	0	0	1	0	1	0	1	0	0	1	0	0	1	1
4	160731	1520753	0	1	0	0	1	1	1	0	0	0	1	0	1	1	1	1	0	0	0	0	0	0	0	1	1	0	0	1	1	0	1	0	0	0	0	1	0	1	0	1	0	0	1	0	0	1	1
4	160842	1520864	0	1	0	0	1	1	1	0	0	0	1	0	1	1	1	1	0	0	0	0	0	0	0	1	1	0	0	1	1	0	1	0	0	0	0	1	0	1	0	1	0	0	1	0	0	1	1
4	161006	1521028	0	1	0	0	1	1	1	0	0	0	1	0	1	1	1	1	0	0	0	0	0	0	0	1	1	0	0	1	1	0	1	0	0	0	0	1	0	1	0	1	0	0	1	0	0	1	1
4	161194	1521216	0	1	0	0	1	1	1	0	0	0	1	0	1	1	1	1	0	0	0	0	0	0	0	1	1	0	0	1	1	0	1	0	0	0	0	1	0	1	0	1	0	0	1	0	0	1	1
4	161421	1521443	0	1	0	0	1	1	1	0	0	0	1	0	1	1	1	1	0	0	0	0	0	0	0	1	1	0	0	1	1	0	1	0	0	0	0	1	0	1	0	1	0	0	1	0	0	1	1
4	162498	1522520	0	1	0	0	1	1	1	0	0	0	1	0	1	1	1	1	0	0	0	0	0	0	0	1	1	0	0	1	1	0	1	0	0	0	0	1	0	1	0	0	0	0	1	0	0	0	1
4	163737	1523759	0	1	0	0	1	1	1	0	0	0	1	0	1	1	1	1	0	0	0	0	0	0	0	1	1	0	0	1	1	0	1	0	0	0	0	1	0	0	0	0	0	0	1	0	0	0	1
4	164013	1524035	0	1	0	0	1	1	1	0	0	0	1	1	1	1	1	1	0	0	0	0	0	0	0	1	1	0	0	1	1	0	1	0	0	0	0	1	0	0	0	0	0	0	1	0	0	0	1
4	164200	1524222	0	1	0	0	1	1	1	0	0	0	1	1	1	1	1	1	0	0	0	0	0	0	0	1	1	0	0	1	1	0	1	0	0	0	0	1	0	0	0	0	0	0	1	0	0	0	1
4	164580	1524602	0	1	0	0	1	1	1	0	0	0	1	1	1	1	1	1	0	0	0	0	0	0	0	1	1	0	0	1	1	0	1	0	0	0	0	1	0	0	0	0	0	0	1	0	0	0	1
4	165265	1525287	0	1	0	0	1	1	1	0	0	0	1	1	1	1	1	1	0	0	0	0	0	0	0	1	1	0	0	1	1	0	1	0	0	0	0	1	0	0	0	0	0	0	1	0	0	0	1
4	165386	1525408	0	1	0	0	1	1	1	0	0	0	1	1	1	1	1	1	0	0	0	0	0	0	0	1	1	0	0	1	1	0	1	0	0	0	0	1	0	0	0	0	0	0	1	0	0	0	1
4	166100	1526122	0	1	0	0	1	1	1	0	0	0	1	1	1	1	1	1	1	0	0	0	0	0	0	1	1	0	0	1	1	0	1	0	0	0	0	1	0	0	0	0	0	0	1	0	0	0	1
4	166418	1526440	0	1	0	0	1	1	1	0	0	0	1	1	1	1	1	1	1	0	0	0	0	0	0	1	1	0	0	1	1	0	1	0	0	0	0	1	0	0	0	0	0	0	1	0	0	0	1
4	166604	1526626	0	1	1	0	1	1	1	0	0	0	1	1	1	1	1	1	1	0	0	0	0	0	0	1	1	0	0	1	1	0	1	0	0	0	0	1	0	0	0	0	0	0	1	0	0	0	1
4	167295	1527317	0	1	1	0	1	1	1	0	0	0	1	1	1	1	1	1	1	0	0	0	0	0	0	1	1	0	0	1	1	0	1	0	0	0	0	1	0	0	0	0	0	0	1	0	0	0	1
4	168238	1528260	0	1	1	0	1	1	1	0	0	0	1	1	1	1	1	1	1	0	0	0	0	0	0	1	1	0	0	1	1	0	1	0	0	0	0	1	0	0	0	0	0	0	1	0	0	0	1
4	170327	1530349	0	1	1	0	1	1	1	0	0	0	1	1	1	1	1	1	1	0	0	0	0	0	0	1	1	0	0	1	1	0	1	0	0	0	0	1	1	0	0	0	0	0	1	0	0	0	1
4	170354	1530376	0	1	1	0	1	1	1	0	0	0	1	1	1	1	1	1	1	0	0	0	0	0	0	1	1	0	0	1	1	0	1	0	0	0	0	1	1	0	0	0	0	0	1	0	0	0	1
4	170455	1530477	0	1	1	0	1	1	1	0	0	0	1	1	1	1	1	1	1	0	0	0	0	0	0	1	1	0	0	1	1	0	1	0	0	0	0	1	1	0	0	0	0	0	1	0	0	0	1
4	170722	1530744	0	1	1	0	1	1	1	0	0	0	1	1	1	1	1	1	1	0	0	0	0	0	0	1	1	0	0	1	1	0	1	0	0	0	0	1	1	0	0	0	0	0	1	0	0	0	1
4	171294	1531316	0	1	1	0	1	1	1	0	0	0	1	1	1	1	1	1	1	0	0	0	0	0	0	1	1	0	0	1	1	0	1	0	0	0	0	1	1	0	0	0	0	0	1	0	0	0	1
4	171817	1531839	0	1	1	0	1	1	1	0	0	0	1	1	1	1	1	1	1	0	0	0	0	0	0	1	1	0	0	1	1	0	1	0	0	0	0	1	1	0	0	0	0	0	1	0	0	0	1
4	172805	1532827	0	1	1	0	1	1	1	0	0	0	1	1	1	1	1	1	1	0	0	0	0	0	0	1	1	0	0	1	1	0	1	0	0	0	0	1	1	0	0	0	0	0	1	0	0	0	1
4	172927	1532949	0	1	1	0	1	1	1	0	0	0	1	1	1	1	1	1	1	0	0	0	0	0	0	1	1	0	0	1	1	0	1	0	0	0	0	1	1	0	0	0	0	0	1	0	0	0	1
4	173380	1533402	0	1	1	0	1	1	1	0	0	0	1	1	1	1	1	1	1	0	0	0	0	0	0	1	1	0	0	1	1	0	1	0	0	0	0	1	1	0	0	0	0	0	1	0	0	0	1
4	174089	1534111	0	1	1	0	1	1	1	0	0	0	1	1	1	1	1	1	1	0	0	0	0	0	0	1	1	0	0	1	1	0	1	0	0	0	0	1	1	0	0	0	0	0	1	0	0	0	1
4	174546	1534568	0	1	1	0	1	1	1	0	0	0	1	1	1	1	1	1	1	0	0	0	0	0	0	1	1	0	0	1	1	0	1	0	0	0	0	1	1	0	0	0	0	0	1	0	0	0	1
4	174831	1534853	0	1	1	0	1	1	1	0	0	0	1	1	1	1	1	1	1	0	0	0	0	0	0	1	1	0	0	1	1	0	1	0	0	0	0	1	1	0	0	0	0	0	1	0	0	0	1
4	174887	1534909	0	1	1	0	1	1	1	0	0	0	1	1	1	1	1	1	1	0	0	0	0	0	0	1	1	0	0	1	1	0	1	0	0	0	0	1	1	0	0	0	0	0	1	0	0	0	1
4	175412	1535434	0	1	1	0	1	1	1	0	0	0	1	1	1	1	1	1	1	0	0	0	0	0	0	1	1	0	0	1	1	0	1	0	0	0	0	1	1	0	0	0	0	0	1	0	0	0	1
4	175847	1535869	0	1	1	0	1	1	1	0	0	0	1	1	1	1	1	1	1	0	0	0	0	0	0	1	1	0	0	1	1	0	1	0	0	0	0	1	1	0	0	0	0	0	1	0	0	0	1
4	176423	1536445	0	1	1	0	1	1	1	0	0	0	1	1	1	1	1	1	1	0	0	0	0	0	0	1	1	0	0	1	1	0	1	0	0	0	0	1	1	0	0	0	0	0	1	0	0	0	1
4	176628	1536650	0	1	1	0	1	1	1	0	0	0	1	1	1	1	1	1	1	0	0	0	0	0	0	1	1	0	0	1	1	0	1	0	0	0	0	1	1	0	0	0	0	0	1	0	0	0	1
4	177160	1537182	0	1	1	0	1	1	1	0	0	0	1	1	1	1	1	1	1	0	0	0	0	0	0	1	1	0	0	1	1	0	1	0	0	0	0	1	1	0	0	0	0	0	1	0	0	0	1
4	178389	1538411	0	1	1	0	1	1	1	0	0	0	1	1	1	1	1	1	1	0	0	0	0	0	0	1	1	0	0	1	1	0	1	0	0	0	0	1	1	0	0	0	0	0	1	0	0	0	1
4	178453	1538475	0	1	1	0	1	1	1	0	0	0	1	1	1	1	1	1	1	0	0	0	0	0	0	1	1	0	0	1	1	0	1	0	0	0	0	1	1	0	0	0	0	0	1	0	0	0	1
4	178930	1538952	0	1	1	0	1	1	1	0	0	0	1	1	1	1	1	1	1	0	0	0	0	0	0	1	1	0	0	1	1	0	1	0	0	0	0	1	1	0	0	0	0	0	1	0	0	0	1
4	181978	1542000	0	1	1	0	1	1	1	0	0	0	1	1	1	1	1	1	1	0	0	0	0	0	0	1	1	0	0	1	1	0	1	0	0	0	0	1	1	0	0	0	0	0	1	0	0	0	1
4	182498	1542520	0	1	1	0	1	1	1	0	0	0	1	1	1	1	1	1	1	0	0	0	0	0	0	1	1	0	0	1	1	0	1	0	0	0	0	1	1	0	0	0	0	0	1	0	0	0	1
4	182859	1542881	0	1	1	0	1	1	1	0	0	0	1	1	1	1	1	1	1	0	0	0	0	0	0	1	1	0	0	1	1	0	1	0	0	0	0	1	1	0	0	0	0	0	1	0	0	0	1
4	183645	1543667	0	1	1	0	1	1	1	0	0	0	1	1	1	1	0	1	1	0	0	0	0	0	0	1	1	0	0	1	1	0	1	0	0	0	0	1	1	0	0	0	0	0	1	0	0	0	1
4	183912	1543934	0	1	1	0	1	1	1	0	0	0	1	1	1	1	0	1	1	0	0	0	0	0	0	1	1	0	0	1	1	0	1	0	0	0	0	1	1	0	0	0	0	0	1	0	0	0	1
4	184169	1544191	0	1	1	0	1	1	1	0	0	0	1	1	1	1	0	1	1	0	0	0	0	0	0	1	1	0	0	1	1	0	1	0	0	0	0	1	1	0	0	0	0	0	1	0	0	0	1
4	184320	1544342	0	1	1	0	1	1	1	0	0	0	1	1	1	1	0	1	1	0	0	0	0	0	0	1	1	0	0	1	1	0	1	0	0	0	0	1	1	0	0	0	0	0	1	0	0	0	1
4	184697	1544719	0	1	1	0	1	1	1	0	0	0	1	1	1	1	0	1	1	0	0	0	0	0	0	1	1	0	0	1	1	0	0	0	0	0	0	1	1	0	0	0	0	0	1	0	0	0	1
4	185449	1545471	0	1	1	0	1	1	1	0	0	0	1	1	1	1	0	1	1	0	0	0	0	0	0	1	1	0	0	1	1	0	0	0	0	0	0	1	1	0	0	0	0	0	1	0	0	0	1
4	186841	1546863	0	1	1	0	1	1	1	0	0	0	1	1	1	1	0	1	1	0	0	0	0	0	0	1	1	0	0	1	1	0	0	0	0	0	0	1	1	0	0	0	0	0	1	0	0	0	1
4	187060	1547082	0	1	1	0	1	1	1	0	0	0	1	1	1	1	0	1	1	0	0	0	0	0	0	1	1	0	0	1	1	0	0	0	0	0	0	1	1	0	0	0	0	0	1	0	0	0	1
4	190140	1550162	0	1	1	0	1	1	1	0	0	0	1	1	1	1	0	1	1	0	0	0	0	0	0	1	1	0	0	1	1	0	0	0	0	0	0	1	1	0	0	0	0	0	1	0	0	0	1
4	192247	1552269	0	1	1	0	1	1	1	0	0	0	1	1	1	1	0	1	1	0	0	0	0	0	0	1	1	0	0	1	1	0	0	0	0	0	0	1	1	0	0	0	0	0	1	0	0	0	1
4	192839	1552861	0	1	1	0	1	1	1	0	0	0	1	1	1	1	0	1	1	0	0	0	0	0	0	1	1	0	0	1	1	0	0	0	0	0	0	1	1	0	0	0	0	0	1	0	0	0	1
4	195095	1555117	0	1	1	0	1	1	1	0	0	0	1	1	1	1	0	1	1	0	0	0	0	0	0	1	1	0	0	1	1	0	0	0	0	0	0	1	1	0	0	0	0	0	1	0	0	0	1
4	196806	1556828	0	1	1	0	1	1	1	0	0	0	1	1	1	1	0	1	1	0	0	0	0	0	0	1	1	0	0	1	1	0	0	0	0	0	0	1	1	0	0	0	0	0	1	0	0	0	1
4	196851	1556873	0	1	1	0	1	1	1	0	0	0	1	1	1	1	0	1	1	0	0	0	0	0	0	1	1	0	0	1	1	0	0	0	0	0	0	1	1	0	0	0	0	0	1	0	0	0	1
4	197574	1557596	0	1	1	0	1	1	1	0	0	0	1	1	1	1	0	1	1	0	0	0	0	0	1	1	1	0	0	1	1	0	0	0	0	0	0	1	1	0	0	0	0	0	1	0	0	0	1
4	197883	1557905	0	1	1	0	1	1	1	0	0	0	1	1	1	1	0	1	1	0	0	0	0	0	1	1	1	0	0	1	1	0	0	0	0	0	0	1	1	0	0	0	0	0	1	0	0	0	1
4	198659	1558681	0	1	1	0	1	1	1	0	0	0	1	1	1	1	0	1	1	0	0	0	0	0	1	1	1	0	0	1	1	0	1	0	0	0	0	1	1	0	0	0	0	0	1	0	0	0	1
4	199259	1559281	0	1	1	0	1	1	1	0	0	0	1	1	1	1	0	1	1	0	0	0	0	0	1	1	1	0	0	1	1	0	1	0	0	0	0	1	1	0	0	0	0	0	1	0	0	0	1
4	199642	1559664	0	1	1	0	1	1	1	0	0	0	1	1	1	1	0	1	1	0	0	0	0	0	1	1	1	0	0	1	1	0	1	0	0	0	0	1	1	0	0	0	0	0	1	0	1	0	1
4	199794	1559816	0	1	1	0	1	1	1	0	0	0	1	1	1	1	0	1	1	0	0	0	0	0	1	1	1	0	0	1	1	0	1	0	0	0	0	1	1	0	0	0	0	0	0	0	1	0	1
[truncated: 12,396 more rows]
[truncated: 923 more columns]
