# Supplementary material for: Genome-scale analysis of interactions between genetic perturbations and natural variation
Source: Nat Commun. 2024 May 18;15:4234. doi: 10.1038/s41467-024-48626-1 (PMC11102447; doi:10.1038/s41467-024-48626-1)
Supplement: Supplementary file 16 — Supplementary Data 13 [file 41467_2024_48626_MOESM16_ESM.txt]

1_S288C	509	G	A
1_S288C	610	G	A
1_S288C	634	C	T
1_S288C	693	T	A
1_S288C	701	C	A
1_S288C	738	C	A
1_S288C	772	C	T
1_S288C	774	T	C
1_S288C	925	T	C
1_S288C	929	A	C
1_S288C	1025	C	T
1_S288C	1035	A	T
1_S288C	1074	C	A
1_S288C	1101	G	A
1_S288C	1164	T	C
1_S288C	1174	T	C
1_S288C	1175	T	C
1_S288C	1176	T	C
1_S288C	1178	A	T
1_S288C	1180	G	T
1_S288C	1181	G	A
1_S288C	1184	A	T
1_S288C	1197	G	T
1_S288C	1217	C	T
1_S288C	1230	T	A
1_S288C	1238	C	T
1_S288C	1263	C	T
1_S288C	1334	C	T
1_S288C	1364	T	C
1_S288C	1377	G	A
1_S288C	1379	T	C
1_S288C	1382	G	A
1_S288C	1408	C	T
1_S288C	1414	C	A
1_S288C	1483	C	A
1_S288C	1506	T	G
1_S288C	1518	T	C
1_S288C	1547	G	A
1_S288C	1558	G	A
1_S288C	1774	A	G
1_S288C	1776	G	A
1_S288C	1802	T	C
1_S288C	1846	A	C
1_S288C	1847	C	T
1_S288C	1855	G	A
1_S288C	1871	C	G
1_S288C	1918	A	G
1_S288C	1927	G	A
1_S288C	2029	T	C
1_S288C	2243	C	G
1_S288C	2323	C	T
1_S288C	2331	A	C
1_S288C	2340	T	C
1_S288C	2406	A	C
1_S288C	2435	C	T
1_S288C	2447	G	A
1_S288C	2450	T	C
1_S288C	12361	G	A
1_S288C	12373	G	A
1_S288C	12396	T	C
1_S288C	12522	T	C
1_S288C	12524	T	C
1_S288C	12529	A	G
1_S288C	12566	C	T
1_S288C	12714	T	C
1_S288C	12764	T	C
1_S288C	12786	T	A
1_S288C	12810	T	C
1_S288C	12814	G	C
1_S288C	12821	T	C
1_S288C	12964	A	G
1_S288C	24431	A	G
1_S288C	24514	C	T
1_S288C	24603	A	G
1_S288C	24627	T	C
1_S288C	24659	C	T
1_S288C	24814	G	A
1_S288C	24826	G	A
1_S288C	24861	A	G
1_S288C	25584	A	G
1_S288C	26148	A	T
1_S288C	26153	A	G
1_S288C	26160	G	T
1_S288C	26171	T	C
1_S288C	26173	T	G
1_S288C	27027	A	T
1_S288C	27031	C	T
1_S288C	27035	T	C
1_S288C	27036	G	A
1_S288C	27044	C	T
1_S288C	27060	A	T
1_S288C	27063	G	A
1_S288C	27072	A	G
1_S288C	27075	G	A
1_S288C	27080	C	T
1_S288C	27081	G	A
1_S288C	27084	G	A
1_S288C	27090	T	C
1_S288C	27099	T	C
1_S288C	27105	A	G
1_S288C	27126	T	C
1_S288C	27129	C	G
1_S288C	27210	A	G
1_S288C	27290	C	A
1_S288C	27356	T	C
1_S288C	27357	A	G
1_S288C	27370	G	A
1_S288C	27380	T	G
1_S288C	27417	C	T
1_S288C	27804	C	A
1_S288C	27810	T	C
1_S288C	27914	T	C
1_S288C	27948	A	G
1_S288C	27970	T	G
1_S288C	27983	T	A
1_S288C	27997	T	C
1_S288C	28083	T	C
1_S288C	28117	G	C
1_S288C	28127	T	C
1_S288C	28321	G	A
1_S288C	28352	C	T
1_S288C	28384	G	C
1_S288C	28385	A	G
1_S288C	28433	G	A
1_S288C	28458	C	T
1_S288C	28495	A	G
1_S288C	28517	A	G
1_S288C	28666	A	G
1_S288C	28684	A	G
1_S288C	28696	G	T
1_S288C	28844	C	T
1_S288C	28926	A	T
1_S288C	29093	A	T
1_S288C	29109	G	C
1_S288C	29118	C	T
1_S288C	29126	T	C
1_S288C	29131	A	G
1_S288C	29154	G	A
1_S288C	29180	T	C
1_S288C	29212	A	-
1_S288C	29213	T	-
1_S288C	29214	G	-
1_S288C	29215	G	-
1_S288C	29216	T	-
1_S288C	29217	T	-
1_S288C	29226	C	T
1_S288C	29227	A	G
1_S288C	29245	G	A
1_S288C	29282	C	T
1_S288C	29322	G	C
1_S288C	29352	T	C
1_S288C	29354	T	A
1_S288C	29374	C	T
1_S288C	29397	T	C
1_S288C	29400	C	T
1_S288C	29402	A	T
1_S288C	29440	G	T
1_S288C	29441	C	T
1_S288C	29449	A	G
1_S288C	29476	A	G
1_S288C	29508	T	C
1_S288C	29522	T	A
1_S288C	29530	C	T
1_S288C	29564	T	C
1_S288C	29666	C	A
1_S288C	29693	G	A
1_S288C	29713	T	A
1_S288C	29746	T	C
1_S288C	29757	-	T
1_S288C	29778	G	A
1_S288C	29782	A	T
1_S288C	29787	G	A
1_S288C	29817	G	A
1_S288C	29873	-	G
1_S288C	29875	T	G
1_S288C	29883	T	C
1_S288C	29908	C	T
1_S288C	29911	A	G
1_S288C	29929	A	G
1_S288C	29931	A	C
1_S288C	30004	T	C
1_S288C	30006	T	C
1_S288C	30051	C	T
1_S288C	30057	G	C
1_S288C	30066	T	A
1_S288C	30071	G	A
1_S288C	30091	A	G
1_S288C	30153	G	A
1_S288C	30204	A	G
1_S288C	30209	T	A
1_S288C	30220	G	A
1_S288C	30239	A	G
1_S288C	30335	C	T
1_S288C	30351	A	G
1_S288C	30352	C	A
1_S288C	30356	C	G
1_S288C	30361	A	T
1_S288C	30371	C	A
1_S288C	30381	T	C
1_S288C	30413	G	A
1_S288C	30422	G	A
1_S288C	30427	G	C
1_S288C	30432	G	T
1_S288C	30434	C	T
1_S288C	30468	G	A
1_S288C	30493	G	A
1_S288C	30516	G	A
1_S288C	30522	A	G
1_S288C	30548	A	G
1_S288C	30551	G	A
1_S288C	30558	G	A
1_S288C	30583	A	G
1_S288C	30601	C	T
1_S288C	30602	G	A
1_S288C	30613	C	T
1_S288C	30614	T	C
1_S288C	30624	T	A
1_S288C	30646	-	G
1_S288C	30646	-	A
1_S288C	30662	T	G
1_S288C	30669	T	C
1_S288C	30670	T	C
1_S288C	30713	T	G
1_S288C	30747	A	C
1_S288C	30749	G	A
1_S288C	30755	C	G
1_S288C	30772	-	A
1_S288C	30782	T	C
1_S288C	30787	T	C
1_S288C	30817	T	C
1_S288C	30840	G	A
1_S288C	30852	T	C
1_S288C	30980	G	A
1_S288C	30987	T	G
1_S288C	31018	G	A
1_S288C	31026	G	C
1_S288C	31058	G	A
1_S288C	31152	C	T
1_S288C	31154	G	A
1_S288C	31168	A	G
1_S288C	31176	A	G
1_S288C	31212	G	A
1_S288C	31391	A	G
1_S288C	31403	T	A
1_S288C	31435	C	T
1_S288C	31635	T	C
1_S288C	31755	C	T
1_S288C	31821	C	T
1_S288C	31848	T	C
1_S288C	31975	C	T
1_S288C	31989	T	C
1_S288C	32145	C	T
1_S288C	32158	T	C
1_S288C	32271	G	A
1_S288C	32511	C	T
1_S288C	32652	A	C
1_S288C	32883	C	T
1_S288C	32986	G	T
1_S288C	32989	G	A
1_S288C	33040	A	G
1_S288C	33048	A	C
1_S288C	33070	A	T
1_S288C	33077	G	A
1_S288C	33147	G	T
1_S288C	33152	T	C
1_S288C	33200	C	T
1_S288C	33293	A	T
1_S288C	33328	C	A
1_S288C	33347	T	A
1_S288C	33348	G	C
1_S288C	33403	C	T
1_S288C	33502	A	G
1_S288C	33548	A	C
1_S288C	33612	A	G
1_S288C	33892	C	G
1_S288C	33996	A	G
1_S288C	34170	T	A
1_S288C	34308	C	T
1_S288C	34515	T	C
1_S288C	34554	A	G
1_S288C	34943	C	G
1_S288C	34991	A	G
1_S288C	35059	G	A
1_S288C	35070	C	T
1_S288C	35466	G	A
1_S288C	35508	A	G
1_S288C	35514	T	C
1_S288C	35565	A	G
1_S288C	35568	A	G
1_S288C	35631	G	C
1_S288C	35668	G	A
1_S288C	35736	G	A
1_S288C	35751	T	C
1_S288C	35796	T	C
1_S288C	35818	A	G
1_S288C	35970	T	C
1_S288C	36005	A	G
1_S288C	36048	C	G
1_S288C	36123	C	T
1_S288C	36146	A	T
1_S288C	36160	G	A
1_S288C	36313	A	G
1_S288C	36524	C	T
1_S288C	36574	A	G
1_S288C	36637	A	G
1_S288C	36898	C	T
1_S288C	37008	C	A
1_S288C	37019	A	G
1_S288C	37069	C	T
1_S288C	37255	T	C
1_S288C	37294	T	C
1_S288C	37315	T	A
1_S288C	37330	A	G
1_S288C	37409	A	C
1_S288C	37478	G	C
1_S288C	37553	A	G
1_S288C	37595	G	A
1_S288C	37885	C	T
1_S288C	37976	C	A
1_S288C	38120	A	T
1_S288C	38236	A	G
1_S288C	38361	C	T
1_S288C	38490	C	G
1_S288C	38504	T	G
1_S288C	38508	G	T
1_S288C	38524	C	A
1_S288C	38533	T	C
1_S288C	38657	G	A
1_S288C	38689	G	C
1_S288C	38888	A	C
1_S288C	38980	G	A
1_S288C	39009	T	C
1_S288C	39105	A	G
1_S288C	39123	C	T
1_S288C	39144	G	A
1_S288C	39162	C	G
1_S288C	39795	G	A
1_S288C	39901	T	C
1_S288C	39919	T	C
1_S288C	39920	T	C
1_S288C	39963	G	A
1_S288C	40064	C	T
1_S288C	40237	C	T
1_S288C	40380	G	A
1_S288C	40860	A	G
1_S288C	40866	T	C
1_S288C	40914	C	G
1_S288C	41278	G	A
1_S288C	41481	A	G
1_S288C	41499	A	G
1_S288C	41587	C	T
1_S288C	41736	T	C
1_S288C	41739	A	G
1_S288C	41802	G	A
1_S288C	41883	C	T
1_S288C	41906	G	A
1_S288C	41987	C	T
1_S288C	42257	G	A
1_S288C	42484	G	A
1_S288C	42527	T	C
1_S288C	42554	A	T
1_S288C	42562	G	A
1_S288C	42590	G	A
1_S288C	42629	A	G
1_S288C	42635	C	T
1_S288C	42684	G	A
1_S288C	43004	G	A
1_S288C	43137	C	T
1_S288C	43478	G	A
1_S288C	43565	A	G
1_S288C	43691	C	T
1_S288C	43784	C	G
1_S288C	44384	A	G
1_S288C	44588	A	G
1_S288C	44675	G	A
1_S288C	44891	A	G
1_S288C	44935	C	A
1_S288C	45024	G	A
1_S288C	45198	G	A
1_S288C	45431	G	A
1_S288C	45546	A	T
1_S288C	45831	G	C
1_S288C	46030	G	A
1_S288C	46375	A	T
1_S288C	46723	A	G
1_S288C	46837	G	A
1_S288C	46846	T	C
1_S288C	46894	A	G
1_S288C	46912	T	G
1_S288C	46966	T	C
1_S288C	47044	A	C
1_S288C	47206	A	G
1_S288C	47518	A	G
1_S288C	47660	T	C
1_S288C	47690	T	C
1_S288C	47896	C	T
1_S288C	48115	G	C
1_S288C	48286	A	T
1_S288C	48751	T	C
1_S288C	48815	T	C
1_S288C	48890	C	T
1_S288C	49103	C	T
1_S288C	49114	T	C
1_S288C	49247	C	T
1_S288C	49403	C	T
1_S288C	49589	T	C
1_S288C	49871	C	T
1_S288C	50024	C	T
1_S288C	50204	A	G
1_S288C	50343	A	G
1_S288C	50354	C	T
1_S288C	50384	G	A
1_S288C	50432	T	C
1_S288C	50456	G	A
1_S288C	50498	A	G
1_S288C	50660	T	A
1_S288C	50663	C	T
1_S288C	50840	A	G
1_S288C	51095	G	A
1_S288C	51287	T	C
1_S288C	51321	T	C
1_S288C	51371	A	C
1_S288C	51434	A	G
1_S288C	51951	T	G
1_S288C	52124	C	T
1_S288C	52164	C	T
1_S288C	52310	A	G
1_S288C	52603	A	T
1_S288C	52613	G	A
1_S288C	52632	T	C
1_S288C	52733	A	G
1_S288C	52846	G	A
1_S288C	52849	A	G
1_S288C	52858	T	C
1_S288C	52939	C	T
1_S288C	52951	G	T
1_S288C	52984	A	G
1_S288C	52996	A	G
1_S288C	53146	T	G
1_S288C	53167	A	G
1_S288C	53266	C	T
1_S288C	53542	C	T
1_S288C	53836	A	G
1_S288C	53843	C	T
1_S288C	53851	G	A
1_S288C	53935	A	T
1_S288C	54175	A	G
1_S288C	54198	G	A
1_S288C	54244	A	G
1_S288C	54319	T	C
1_S288C	54478	G	A
1_S288C	54481	T	C
1_S288C	54508	A	G
1_S288C	54661	G	T
1_S288C	54679	C	T
1_S288C	54742	A	C
1_S288C	54784	A	G
1_S288C	54806	T	C
1_S288C	55145	C	T
1_S288C	55171	A	G
1_S288C	55213	A	C
1_S288C	55256	A	G
1_S288C	55327	C	A
1_S288C	55508	T	C
1_S288C	55688	T	C
1_S288C	55793	T	C
1_S288C	56007	A	G
1_S288C	56107	T	C
1_S288C	56129	T	C
1_S288C	56144	T	G
1_S288C	56195	A	G
1_S288C	56351	G	A
1_S288C	56786	G	A
1_S288C	56871	C	T
1_S288C	56878	T	C
1_S288C	56904	G	C
1_S288C	57041	C	T
1_S288C	57155	G	A
1_S288C	57320	C	T
1_S288C	57669	T	C
1_S288C	58073	G	A
1_S288C	58490	A	T
1_S288C	58494	C	T
1_S288C	58600	G	T
1_S288C	58794	G	A
1_S288C	58827	G	A
1_S288C	59073	C	T
1_S288C	59265	C	A
1_S288C	59349	A	C
1_S288C	59394	G	A
1_S288C	59659	C	G
1_S288C	59976	T	C
1_S288C	59985	T	C
1_S288C	60165	T	C
1_S288C	60198	C	T
1_S288C	60246	C	T
1_S288C	60384	C	T
1_S288C	60417	C	T
1_S288C	60526	A	G
1_S288C	60774	T	C
1_S288C	60912	A	G
1_S288C	62361	T	C
1_S288C	62654	C	T
1_S288C	62869	C	G
1_S288C	63520	T	C
1_S288C	64483	G	A
1_S288C	65365	G	A
1_S288C	65431	C	T
1_S288C	65453	A	G
1_S288C	65506	T	C
1_S288C	65514	A	T
1_S288C	65570	A	G
1_S288C	65590	T	C
1_S288C	65719	C	T
1_S288C	65871	G	A
1_S288C	65892	A	C
1_S288C	65910	T	C
1_S288C	65991	G	A
1_S288C	66003	T	C
1_S288C	66033	A	G
1_S288C	66948	C	T
1_S288C	67269	A	G
1_S288C	67275	G	A
1_S288C	67421	A	C
1_S288C	67441	G	A
1_S288C	67476	C	G
1_S288C	68622	T	-
1_S288C	68785	A	C
1_S288C	69603	T	C
1_S288C	69675	G	A
1_S288C	69678	A	G
1_S288C	69759	G	A
1_S288C	70024	T	C
1_S288C	70045	A	G
1_S288C	70071	C	T
1_S288C	70280	A	G
1_S288C	71601	G	A
1_S288C	74327	T	C
1_S288C	74572	A	G
1_S288C	76030	T	C
1_S288C	76368	G	C
1_S288C	76386	G	A
1_S288C	76417	T	C
1_S288C	76456	G	A
1_S288C	76496	A	G
1_S288C	76497	A	G
1_S288C	81262	G	A
1_S288C	81442	G	A
1_S288C	81999	C	T
1_S288C	82379	G	A
1_S288C	82431	C	T
1_S288C	83284	A	G
1_S288C	83613	T	C
1_S288C	84112	T	C
1_S288C	84858	C	A
1_S288C	85480	C	T
1_S288C	87445	A	T
1_S288C	88173	C	A
1_S288C	88212	C	T
1_S288C	88393	A	C
1_S288C	88638	A	G
1_S288C	88645	G	C
1_S288C	88782	G	A
1_S288C	88812	A	G
1_S288C	89010	T	C
1_S288C	89060	C	T
1_S288C	89266	A	C
1_S288C	89268	T	C
1_S288C	89334	T	C
1_S288C	89430	C	T
1_S288C	89433	A	G
1_S288C	89472	A	G
1_S288C	89484	C	G
1_S288C	89494	A	G
1_S288C	89561	T	C
1_S288C	89705	T	C
1_S288C	89805	C	T
1_S288C	89880	C	T
1_S288C	89979	A	G
1_S288C	90064	G	T
1_S288C	90330	G	T
1_S288C	91472	A	G
1_S288C	93789	T	A
1_S288C	94351	G	A
1_S288C	94472	G	A
1_S288C	99471	A	G
1_S288C	107538	G	A
1_S288C	109735	A	G
1_S288C	112136	G	T
1_S288C	112237	C	T
1_S288C	112549	G	A
1_S288C	112742	C	G
1_S288C	113132	A	G
1_S288C	113207	T	C
1_S288C	113326	C	G
1_S288C	114628	G	T
1_S288C	114652	C	T
1_S288C	114824	C	T
1_S288C	116327	T	C
1_S288C	119344	G	A
1_S288C	119350	A	G
1_S288C	119404	G	C
1_S288C	119460	G	A
1_S288C	119659	T	G
1_S288C	119951	T	C
1_S288C	120347	C	T
1_S288C	120378	G	A
1_S288C	127853	G	A
1_S288C	128302	T	C
1_S288C	128704	C	A
1_S288C	129476	A	G
1_S288C	129517	T	C
1_S288C	130254	T	C
1_S288C	130271	C	T
1_S288C	130292	C	T
1_S288C	130362	C	T
1_S288C	130776	C	G
1_S288C	130975	G	A
1_S288C	131539	C	T
1_S288C	131635	T	C
1_S288C	131980	C	T
1_S288C	132189	A	C
1_S288C	132423	A	G
1_S288C	132468	T	C
1_S288C	132618	A	G
1_S288C	132723	G	A
1_S288C	133134	C	T
1_S288C	133174	G	A
1_S288C	133346	C	T
1_S288C	133347	C	T
1_S288C	133374	G	A
1_S288C	133615	G	A
1_S288C	133640	A	G
1_S288C	133749	G	A
1_S288C	133857	G	A
1_S288C	134219	C	T
1_S288C	134475	T	C
1_S288C	134587	G	A
1_S288C	134604	A	G
1_S288C	134639	G	A
1_S288C	134661	G	A
1_S288C	135181	C	T
1_S288C	135222	G	A
1_S288C	135325	G	C
1_S288C	135417	T	A
1_S288C	135827	G	A
1_S288C	135952	C	T
1_S288C	136041	G	A
1_S288C	136057	A	G
1_S288C	136153	C	G
1_S288C	136160	C	T
1_S288C	136195	C	T
1_S288C	136667	G	A
1_S288C	136814	T	C
1_S288C	136961	T	C
1_S288C	137148	C	G
1_S288C	137167	C	A
1_S288C	137237	G	A
1_S288C	137264	A	G
1_S288C	137336	A	G
1_S288C	138257	G	A
1_S288C	138499	G	A
1_S288C	138591	A	G
1_S288C	138650	A	G
1_S288C	138655	G	A
1_S288C	138666	A	G
1_S288C	138667	A	G
1_S288C	138668	T	G
1_S288C	138669	T	C
1_S288C	138770	A	G
1_S288C	138780	C	T
1_S288C	138785	C	T
1_S288C	138791	T	C
1_S288C	138793	T	C
1_S288C	138806	A	T
1_S288C	138807	G	A
1_S288C	138823	A	G
1_S288C	138824	T	C
1_S288C	139045	C	G
1_S288C	139073	G	A
1_S288C	139123	T	C
1_S288C	139132	A	T
1_S288C	139199	T	A
1_S288C	139277	T	C
1_S288C	139311	T	C
1_S288C	139349	T	C
1_S288C	139692	G	A
1_S288C	141030	T	A
1_S288C	141135	A	T
1_S288C	141180	G	A
1_S288C	141184	G	C
1_S288C	141342	A	G
1_S288C	141802	C	T
1_S288C	141835	A	G
1_S288C	141984	T	C
1_S288C	142779	-	G
1_S288C	142779	-	A
1_S288C	142779	-	C
1_S288C	143622	A	G
1_S288C	143638	C	A
1_S288C	143679	G	A
1_S288C	143806	T	C
1_S288C	143852	T	C
1_S288C	144826	C	G
1_S288C	145634	T	C
1_S288C	145720	G	A
1_S288C	146738	A	G
1_S288C	146820	T	C
1_S288C	147726	A	G
1_S288C	147785	C	G
1_S288C	149307	T	C
1_S288C	149467	C	T
1_S288C	149562	G	T
1_S288C	149773	C	T
1_S288C	150303	G	A
1_S288C	150921	G	A
1_S288C	151010	C	T
1_S288C	151332	A	C
1_S288C	151450	A	T
1_S288C	151453	G	A
1_S288C	151460	G	C
1_S288C	151465	G	A
1_S288C	151475	A	G
1_S288C	151478	A	G
1_S288C	151483	A	T
1_S288C	151511	T	A
1_S288C	151521	T	C
1_S288C	151658	G	C
1_S288C	151740	T	C
1_S288C	151834	C	A
1_S288C	151963	T	A
1_S288C	152004	A	G
1_S288C	152155	A	G
1_S288C	152235	G	A
1_S288C	152239	T	C
1_S288C	152274	G	A
1_S288C	152291	C	T
1_S288C	152336	A	G
1_S288C	152709	A	G
1_S288C	152728	G	A
1_S288C	152932	A	G
1_S288C	152970	C	T
1_S288C	153156	A	T
1_S288C	153742	T	C
1_S288C	153762	A	G
1_S288C	154084	A	G
1_S288C	154086	A	G
1_S288C	154332	C	T
1_S288C	154746	C	T
1_S288C	155562	T	G
1_S288C	156174	T	G
1_S288C	156314	T	C
1_S288C	156315	A	G
1_S288C	156383	T	G
1_S288C	156393	G	T
1_S288C	156394	G	A
1_S288C	156403	T	C
1_S288C	156518	T	C
1_S288C	156538	T	C
1_S288C	156554	C	A
1_S288C	156584	T	C
1_S288C	156614	T	A
1_S288C	156615	C	T
1_S288C	156633	G	A
1_S288C	156651	A	G
1_S288C	156666	G	A
1_S288C	156835	G	A
1_S288C	156949	T	C
1_S288C	157114	A	G
1_S288C	157134	G	A
1_S288C	157269	C	T
1_S288C	157339	C	T
1_S288C	157344	A	G
1_S288C	157428	G	A
1_S288C	157912	C	G
1_S288C	157927	T	A
1_S288C	158089	A	G
1_S288C	158200	A	G
1_S288C	158341	T	C
1_S288C	158503	C	T
1_S288C	158597	C	T
1_S288C	158641	C	T
1_S288C	158733	A	T
1_S288C	158824	G	C
1_S288C	158827	G	A
1_S288C	158870	T	C
1_S288C	158971	A	G
1_S288C	159164	G	C
1_S288C	159467	G	A
1_S288C	160054	G	A
1_S288C	166369	T	C
1_S288C	167326	C	T
1_S288C	168686	G	A
1_S288C	168767	G	T
1_S288C	168772	G	A
1_S288C	168787	C	A
1_S288C	168836	G	A
1_S288C	169205	C	T
1_S288C	169217	T	C
1_S288C	169269	T	C
1_S288C	169422	C	T
1_S288C	169476	T	C
1_S288C	169638	T	C
1_S288C	169689	C	T
1_S288C	169830	A	G
1_S288C	169887	C	T
1_S288C	169992	T	C
1_S288C	170564	G	A
1_S288C	171389	A	G
1_S288C	171431	G	A
1_S288C	171975	A	G
1_S288C	172113	C	A
1_S288C	172129	A	T
1_S288C	172431	A	T
1_S288C	172585	A	T
1_S288C	173222	A	C
1_S288C	173339	G	A
1_S288C	173845	T	C
1_S288C	174118	G	A
1_S288C	174371	T	C
1_S288C	174746	T	G
1_S288C	174919	A	G
1_S288C	174938	G	A
1_S288C	175281	G	A
1_S288C	175315	G	A
1_S288C	175523	G	T
1_S288C	175541	A	G
1_S288C	175653	C	T
1_S288C	175818	T	G
1_S288C	175857	G	-
1_S288C	175876	C	T
1_S288C	176230	T	C
1_S288C	176266	A	T
1_S288C	176273	A	G
1_S288C	176650	G	A
1_S288C	176694	A	G
1_S288C	176721	G	A
1_S288C	176847	G	A
1_S288C	176858	A	G
1_S288C	176948	A	G
1_S288C	177285	T	C
1_S288C	177667	T	C
1_S288C	178191	A	T
1_S288C	178602	G	C
1_S288C	178654	G	A
1_S288C	178674	G	A
1_S288C	178682	C	T
1_S288C	178769	G	-
1_S288C	178770	A	-
1_S288C	178771	A	-
1_S288C	178802	A	G
1_S288C	178875	G	C
1_S288C	178905	G	A
1_S288C	178960	T	C
1_S288C	178989	A	G
1_S288C	179014	A	G
1_S288C	179051	A	G
1_S288C	179052	A	G
1_S288C	179221	A	G
1_S288C	179397	A	G
1_S288C	179578	G	A
1_S288C	179772	T	C
1_S288C	179796	A	C
1_S288C	179942	C	T
1_S288C	179951	A	C
1_S288C	179972	A	G
1_S288C	179996	A	G
1_S288C	180013	C	T
1_S288C	180069	A	G
1_S288C	180072	A	C
1_S288C	180103	T	C
1_S288C	180124	-	G
1_S288C	180124	-	T
1_S288C	180134	C	T
1_S288C	180256	G	C
1_S288C	180264	C	T
1_S288C	180393	G	A
1_S288C	180431	A	G
1_S288C	180456	G	A
1_S288C	180509	C	T
1_S288C	180583	C	A
1_S288C	180592	A	G
1_S288C	180603	C	T
1_S288C	180646	C	T
1_S288C	180652	A	C
1_S288C	180697	A	G
1_S288C	180726	G	C
1_S288C	180747	A	G
1_S288C	180787	C	T
1_S288C	180794	T	A
1_S288C	180818	C	A
1_S288C	180822	T	A
1_S288C	180842	A	G
1_S288C	180844	A	T
1_S288C	180898	A	C
1_S288C	180907	C	T
1_S288C	180913	T	C
1_S288C	180922	G	T
1_S288C	180934	T	A
1_S288C	180953	A	G
1_S288C	180955	G	A
1_S288C	180974	-	A
1_S288C	180982	A	C
1_S288C	181589	G	A
1_S288C	181752	G	C
1_S288C	181824	G	A
1_S288C	182045	A	G
1_S288C	182093	C	T
1_S288C	182141	G	T
1_S288C	182201	C	T
1_S288C	182210	T	A
1_S288C	182240	T	C
1_S288C	182259	G	A
1_S288C	182447	T	A
1_S288C	182496	G	A
1_S288C	182519	T	C
1_S288C	183100	G	A
1_S288C	183101	A	G
1_S288C	183270	T	C
1_S288C	183331	G	T
1_S288C	183353	C	T
1_S288C	183545	C	T
1_S288C	183650	G	A
1_S288C	183802	G	A
1_S288C	183881	T	C
1_S288C	184083	T	C
1_S288C	184235	A	G
1_S288C	184256	A	G
1_S288C	184418	C	G
1_S288C	184450	G	C
1_S288C	184481	C	A
1_S288C	184488	T	C
1_S288C	184492	T	C
1_S288C	184510	T	C
1_S288C	184520	T	C
1_S288C	184648	A	T
1_S288C	184669	G	T
1_S288C	184683	C	G
1_S288C	184686	C	T
1_S288C	184781	-	T
1_S288C	184857	A	G
1_S288C	184890	C	A
1_S288C	184921	A	T
1_S288C	185109	G	A
1_S288C	185126	G	A
1_S288C	185131	G	A
1_S288C	185138	A	T
1_S288C	185159	A	C
1_S288C	185194	C	A
1_S288C	185226	T	C
1_S288C	185298	-	T
1_S288C	185303	A	G
1_S288C	185314	G	A
1_S288C	185438	C	T
1_S288C	185469	T	C
1_S288C	185480	T	G
1_S288C	185503	T	C
1_S288C	185705	G	A
1_S288C	185749	T	G
1_S288C	185916	C	A
1_S288C	185941	G	A
1_S288C	185954	T	A
1_S288C	186055	C	T
1_S288C	186098	T	A
1_S288C	186099	G	A
1_S288C	186131	A	G
1_S288C	186139	C	T
1_S288C	186146	T	G
1_S288C	186256	T	C
1_S288C	186291	A	G
1_S288C	186440	A	T
1_S288C	186504	G	C
1_S288C	186505	A	C
1_S288C	186521	-	T
1_S288C	186596	G	A
1_S288C	186619	C	A
1_S288C	186714	C	T
1_S288C	186754	G	A
1_S288C	186807	C	T
1_S288C	186819	T	C
1_S288C	186841	G	A
1_S288C	186843	-	T
1_S288C	186857	T	C
1_S288C	186896	T	G
1_S288C	186907	T	C
1_S288C	186936	G	A
1_S288C	186963	C	A
1_S288C	186974	C	T
1_S288C	186987	G	A
1_S288C	186990	G	C
1_S288C	187062	T	C
1_S288C	187280	C	G
1_S288C	187411	C	T
1_S288C	187414	G	T
1_S288C	187420	C	T
1_S288C	187422	A	G
1_S288C	187426	T	C
1_S288C	187427	T	A
1_S288C	187515	G	A
1_S288C	187705	G	A
1_S288C	187734	C	T
1_S288C	187768	A	G
1_S288C	187795	T	C
1_S288C	187797	C	A
1_S288C	187801	T	C
1_S288C	188057	A	G
1_S288C	188086	A	G
1_S288C	188151	T	C
1_S288C	188190	T	C
1_S288C	188347	T	C
1_S288C	188386	A	G
1_S288C	188549	A	G
1_S288C	188558	G	A
1_S288C	188658	G	A
1_S288C	188823	T	C
1_S288C	188881	G	C
1_S288C	188899	G	A
1_S288C	188939	A	G
1_S288C	189066	T	C
1_S288C	189123	C	T
1_S288C	189876	A	G
1_S288C	189931	A	G
1_S288C	189932	A	G
1_S288C	189934	G	A
1_S288C	190025	C	T
1_S288C	190031	G	A
1_S288C	190132	C	T
1_S288C	190148	C	T
1_S288C	190169	G	C
1_S288C	190169	-	C
1_S288C	190933	G	C
1_S288C	191617	T	C
1_S288C	191704	G	C
1_S288C	192073	G	A
1_S288C	192139	G	A
1_S288C	192149	G	A
1_S288C	192338	-	A
1_S288C	192338	-	A
1_S288C	192618	C	T
1_S288C	192693	C	T
1_S288C	192795	C	T
1_S288C	192954	C	A
1_S288C	193260	T	C
1_S288C	193452	G	A
1_S288C	193500	C	T
1_S288C	194101	A	G
1_S288C	194104	C	T
1_S288C	194166	T	C
1_S288C	194169	T	C
1_S288C	194241	C	T
1_S288C	194290	C	A
1_S288C	194626	G	A
1_S288C	194700	C	T
1_S288C	194867	A	T
1_S288C	195459	T	C
1_S288C	195677	A	G
1_S288C	195872	C	T
1_S288C	195910	A	G
1_S288C	196198	A	G
1_S288C	196248	G	C
1_S288C	196284	G	A
1_S288C	196423	C	T
1_S288C	196452	C	T
1_S288C	196500	C	T
1_S288C	196523	T	A
1_S288C	196564	G	A
1_S288C	196587	C	T
1_S288C	196623	C	T
1_S288C	196647	T	C
1_S288C	196684	C	-
1_S288C	196805	C	T
1_S288C	196830	-	A
1_S288C	196861	C	T
1_S288C	196864	C	A
1_S288C	196884	C	T
1_S288C	196891	G	T
1_S288C	196932	C	T
1_S288C	197024	A	G
1_S288C	197120	G	A
1_S288C	197123	G	A
1_S288C	197225	G	A
1_S288C	197236	G	T
1_S288C	197266	G	T
1_S288C	197325	G	A
1_S288C	197344	C	T
1_S288C	197350	G	A
1_S288C	197392	G	A
1_S288C	197428	A	T
1_S288C	197459	T	C
1_S288C	197484	T	C
1_S288C	197497	G	A
1_S288C	197646	T	G
1_S288C	197656	A	G
1_S288C	197694	G	T
1_S288C	197695	A	G
1_S288C	197758	A	G
1_S288C	197760	G	C
1_S288C	197765	C	G
1_S288C	197770	A	G
1_S288C	197772	A	G
1_S288C	197783	G	A
1_S288C	197791	A	G
1_S288C	197811	G	A
1_S288C	197813	T	C
1_S288C	197819	A	G
1_S288C	197825	G	A
1_S288C	197873	G	A
1_S288C	197890	C	T
1_S288C	197908	C	T
1_S288C	197983	T	A
1_S288C	198013	T	A
1_S288C	198022	A	G
1_S288C	198027	C	T
1_S288C	198118	G	A
1_S288C	198168	G	T
1_S288C	198190	T	C
1_S288C	198215	C	A
1_S288C	198232	C	G
1_S288C	198244	G	T
1_S288C	198252	C	G
1_S288C	198253	T	G
1_S288C	198259	T	C
1_S288C	198267	A	G
1_S288C	198279	A	G
1_S288C	198287	A	G
1_S288C	198331	G	T
1_S288C	198351	G	A
1_S288C	198398	C	T
1_S288C	198448	C	G
1_S288C	198456	T	A
1_S288C	198490	G	C
1_S288C	198699	-	G
1_S288C	202724	A	G
1_S288C	202727	T	C
1_S288C	202732	G	A
1_S288C	202763	C	G
1_S288C	202801	G	A
1_S288C	202825	G	A
1_S288C	202897	C	-
1_S288C	202898	C	-
1_S288C	202899	T	-
1_S288C	202900	C	-
1_S288C	202953	A	G
1_S288C	202957	T	C
1_S288C	202977	A	T
1_S288C	203049	C	T
1_S288C	203105	A	G
1_S288C	203111	C	T
1_S288C	203180	T	C
1_S288C	203181	G	A
1_S288C	203214	G	C
1_S288C	203215	C	T
1_S288C	203222	A	C
1_S288C	203283	A	T
1_S288C	203301	G	A
1_S288C	203313	G	A
1_S288C	203386	A	T
1_S288C	203458	C	T
1_S288C	203461	G	A
1_S288C	203828	T	G
1_S288C	203831	T	C
1_S288C	203860	C	T
1_S288C	203912	A	T
1_S288C	203922	A	G
1_S288C	203973	G	A
1_S288C	203984	G	A
1_S288C	204012	A	G
1_S288C	204029	T	C
1_S288C	204035	C	T
1_S288C	204071	G	A
1_S288C	204074	C	T
1_S288C	204113	T	G
1_S288C	204116	A	T
1_S288C	205139	C	T
1_S288C	205142	T	C
1_S288C	205157	A	T
1_S288C	205166	C	A
1_S288C	205168	C	G
1_S288C	205198	A	C
1_S288C	205199	C	T
1_S288C	205200	A	G
1_S288C	205211	C	A
1_S288C	205223	T	A
1_S288C	206441	A	G
1_S288C	206462	T	C
1_S288C	206675	A	T
1_S288C	207132	C	T
1_S288C	207179	T	C
1_S288C	207257	A	G
1_S288C	207299	G	A
1_S288C	207330	G	A
1_S288C	207362	A	G
1_S288C	207388	G	A
1_S288C	207395	T	C
1_S288C	207439	G	A
1_S288C	207449	A	T
1_S288C	207710	G	A
1_S288C	207718	T	C
1_S288C	207771	G	T
1_S288C	216885	C	T
1_S288C	220634	G	A
1_S288C	224014	T	A
1_S288C	228050	T	C
1_S288C	228232	C	T
1_S288C	228234	A	G
1_S288C	228268	A	G
1_S288C	228446	G	C
2_S288C	1254	T	C
2_S288C	1691	T	C
2_S288C	1769	C	T
2_S288C	1771	A	G
2_S288C	1778	A	G
2_S288C	1782	T	C
2_S288C	2047	C	A
2_S288C	2066	A	G
2_S288C	2138	A	G
2_S288C	2335	C	A
2_S288C	2354	A	G
2_S288C	2539	A	T
2_S288C	6157	T	C
2_S288C	6228	C	G
2_S288C	6335	C	T
2_S288C	6379	A	T
2_S288C	6619	T	A
2_S288C	6642	G	T
2_S288C	6707	C	T
2_S288C	6754	A	T
2_S288C	6766	A	C
2_S288C	6769	C	T
2_S288C	6796	C	G
2_S288C	6814	G	A
2_S288C	6927	G	A
2_S288C	6931	C	A
2_S288C	6939	T	G
2_S288C	6941	T	G
2_S288C	6958	A	G
2_S288C	6961	A	G
2_S288C	6965	T	C
2_S288C	6981	C	T
2_S288C	6986	T	G
2_S288C	6987	A	G
2_S288C	7217	C	A
2_S288C	7366	T	C
2_S288C	7387	G	A
2_S288C	7481	T	C
2_S288C	7510	G	T
2_S288C	7644	A	C
2_S288C	7645	C	T
2_S288C	7653	G	A
2_S288C	9439	G	A
2_S288C	9447	C	T
2_S288C	9520	-	C
2_S288C	9932	T	C
2_S288C	10135	C	T
2_S288C	10621	C	T
2_S288C	12133	T	C
2_S288C	12194	A	G
2_S288C	13061	G	T
2_S288C	14298	C	G
2_S288C	15222	T	A
2_S288C	15510	G	T
2_S288C	15518	A	G
2_S288C	16380	C	T
2_S288C	16392	A	G
2_S288C	18004	C	T
2_S288C	18636	T	C
2_S288C	19967	T	C
2_S288C	21595	T	A
2_S288C	22385	G	A
2_S288C	23441	C	A
2_S288C	24209	T	C
2_S288C	24341	G	A
2_S288C	26500	A	C
2_S288C	29490	G	T
2_S288C	29530	A	C
2_S288C	30013	T	C
2_S288C	31261	C	A
2_S288C	35631	C	T
2_S288C	35637	A	-
2_S288C	35638	A	-
2_S288C	35639	G	-
2_S288C	35656	-	T
2_S288C	35656	-	A
2_S288C	35656	-	A
2_S288C	35660	T	C
2_S288C	35672	G	T
2_S288C	35688	T	G
2_S288C	35711	C	G
2_S288C	35712	T	C
2_S288C	35718	C	T
2_S288C	35722	T	C
2_S288C	35736	T	C
2_S288C	35737	A	C
2_S288C	35816	A	T
2_S288C	35840	G	A
2_S288C	36329	-	A
2_S288C	36362	A	G
2_S288C	36366	A	T
2_S288C	36389	T	C
2_S288C	36492	C	T
2_S288C	36830	A	G
2_S288C	37424	G	A
2_S288C	37454	C	T
2_S288C	37628	C	T
2_S288C	38273	C	T
2_S288C	39234	A	T
2_S288C	40260	G	A
2_S288C	41245	C	T
2_S288C	47104	G	T
2_S288C	49603	A	G
2_S288C	50915	C	T
2_S288C	51771	T	C
2_S288C	54156	T	C
2_S288C	56422	C	T
2_S288C	59046	C	T
2_S288C	59164	G	C
2_S288C	59755	T	C
2_S288C	63857	T	C
2_S288C	67976	C	T
2_S288C	68834	C	T
2_S288C	69772	A	G
2_S288C	71431	G	A
2_S288C	72663	T	C
2_S288C	73337	T	C
2_S288C	73354	C	T
2_S288C	73448	A	G
2_S288C	73470	T	C
2_S288C	73646	A	G
2_S288C	73697	A	C
2_S288C	73758	G	T
2_S288C	73871	C	T
2_S288C	73943	G	A
2_S288C	74102	C	T
2_S288C	74189	T	C
2_S288C	74688	C	T
2_S288C	74739	T	G
2_S288C	74853	A	T
2_S288C	74920	C	T
2_S288C	75048	A	-
2_S288C	75097	T	A
2_S288C	75564	C	T
2_S288C	76187	G	A
2_S288C	76203	A	G
2_S288C	76212	C	T
2_S288C	76314	T	G
2_S288C	76824	A	G
2_S288C	76869	G	A
2_S288C	76947	A	G
2_S288C	77223	T	C
2_S288C	77239	G	A
2_S288C	77259	G	T
2_S288C	80748	T	C
2_S288C	81501	C	T
2_S288C	83698	C	T
2_S288C	84412	A	T
2_S288C	87391	A	C
2_S288C	87849	G	A
2_S288C	89547	A	G
2_S288C	93811	T	C
2_S288C	93952	T	A
2_S288C	102053	T	C
2_S288C	103188	A	G
2_S288C	107123	A	T
2_S288C	108452	T	A
2_S288C	108764	T	C
2_S288C	109094	T	C
2_S288C	109165	A	G
2_S288C	112335	C	A
2_S288C	114766	T	C
2_S288C	115270	T	C
2_S288C	115774	G	A
2_S288C	116024	T	G
2_S288C	116038	C	T
2_S288C	116084	C	T
2_S288C	116102	G	A
2_S288C	116106	T	C
2_S288C	116143	G	A
2_S288C	116518	C	T
2_S288C	116701	C	T
2_S288C	116704	T	C
2_S288C	116707	A	T
2_S288C	116832	A	G
2_S288C	116848	G	T
2_S288C	116850	G	A
2_S288C	116939	G	A
2_S288C	116947	T	G
2_S288C	117595	T	C
2_S288C	117972	G	A
2_S288C	118370	A	G
2_S288C	118457	C	T
2_S288C	118818	C	A
2_S288C	118921	C	T
2_S288C	118953	C	T
2_S288C	118959	C	T
2_S288C	119103	T	G
2_S288C	119499	A	G
2_S288C	119604	A	G
2_S288C	119739	A	G
2_S288C	120090	G	T
2_S288C	120170	G	A
2_S288C	120369	G	C
2_S288C	120427	C	T
2_S288C	120430	G	A
2_S288C	120437	C	A
2_S288C	120585	A	G
2_S288C	120630	G	A
2_S288C	120701	A	G
2_S288C	120888	G	C
2_S288C	121101	C	T
2_S288C	121194	G	A
2_S288C	121421	G	A
2_S288C	121809	C	T
2_S288C	121848	C	T
2_S288C	121908	G	A
2_S288C	123008	G	A
2_S288C	123100	G	A
2_S288C	123103	T	A
2_S288C	123311	C	T
2_S288C	123320	T	C
2_S288C	123339	C	T
2_S288C	123764	G	A
2_S288C	123800	C	T
2_S288C	123940	C	T
2_S288C	124174	C	G
2_S288C	124193	C	A
2_S288C	124286	C	A
2_S288C	124505	A	G
2_S288C	124574	T	C
2_S288C	124616	C	T
2_S288C	124617	A	G
2_S288C	124677	T	C
2_S288C	124932	T	C
2_S288C	124959	A	C
2_S288C	124966	A	T
2_S288C	125022	A	G
2_S288C	125552	T	C
2_S288C	126130	C	T
2_S288C	126263	T	C
2_S288C	126335	G	A
2_S288C	126692	G	T
2_S288C	126836	G	A
2_S288C	127964	C	T
2_S288C	128257	A	G
2_S288C	128423	G	A
2_S288C	128479	T	G
2_S288C	128480	T	A
2_S288C	128547	A	G
2_S288C	128669	A	G
2_S288C	128935	T	C
2_S288C	129254	C	T
2_S288C	129308	T	A
2_S288C	129347	G	A
2_S288C	129386	T	C
2_S288C	129437	G	A
2_S288C	129668	C	T
2_S288C	129692	C	T
2_S288C	129791	T	A
2_S288C	130040	T	C
2_S288C	130349	G	A
2_S288C	130370	G	T
2_S288C	130407	A	G
2_S288C	130769	C	T
2_S288C	130976	G	A
2_S288C	130988	T	C
2_S288C	131020	A	G
2_S288C	131051	G	A
2_S288C	131705	G	A
2_S288C	131783	G	A
2_S288C	132199	A	G
2_S288C	132280	T	C
2_S288C	132482	G	A
2_S288C	132564	T	C
2_S288C	132576	G	A
2_S288C	132654	T	C
2_S288C	132945	A	G
2_S288C	132975	T	A
2_S288C	133163	G	C
2_S288C	133239	C	T
2_S288C	133355	T	C
2_S288C	133435	C	T
2_S288C	133595	A	G
2_S288C	133612	A	G
2_S288C	133742	C	T
2_S288C	133779	C	T
2_S288C	133938	A	C
2_S288C	134090	A	G
2_S288C	135183	A	C
2_S288C	135214	G	A
2_S288C	135402	C	T
2_S288C	135554	G	-
2_S288C	135630	T	A
2_S288C	135667	A	C
2_S288C	135827	G	A
2_S288C	135923	C	T
2_S288C	136003	T	-
2_S288C	136039	-	A
2_S288C	136348	-	A
2_S288C	136582	C	G
2_S288C	136632	T	G
2_S288C	136840	A	T
2_S288C	137272	T	C
2_S288C	137341	C	T
2_S288C	137745	A	G
2_S288C	137801	T	C
2_S288C	137859	T	G
2_S288C	137868	A	G
2_S288C	137948	A	G
2_S288C	138318	A	G
2_S288C	138346	T	C
2_S288C	138529	G	T
2_S288C	138695	T	C
2_S288C	138734	C	T
2_S288C	138835	A	G
2_S288C	139079	T	G
2_S288C	139728	A	G
2_S288C	140021	C	T
2_S288C	140061	T	C
2_S288C	140131	T	C
2_S288C	140174	C	T
2_S288C	140383	A	G
2_S288C	140643	C	A
2_S288C	140863	G	T
2_S288C	140964	-	C
2_S288C	141015	G	A
2_S288C	141175	C	T
2_S288C	141191	G	A
2_S288C	141207	A	G
2_S288C	141215	C	T
2_S288C	141292	C	G
2_S288C	141553	C	T
2_S288C	141579	C	T
2_S288C	141987	A	T
2_S288C	142133	C	T
2_S288C	142181	C	T
2_S288C	142186	G	A
2_S288C	142208	G	A
2_S288C	142364	A	G
2_S288C	142625	C	T
2_S288C	142804	C	G
2_S288C	142980	G	A
2_S288C	143298	A	T
2_S288C	143327	C	T
2_S288C	143335	C	G
2_S288C	143356	T	G
2_S288C	143491	T	C
2_S288C	143613	A	G
2_S288C	143759	A	T
2_S288C	144151	G	A
2_S288C	144820	T	G
2_S288C	144853	G	A
2_S288C	144937	T	C
2_S288C	144991	A	G
2_S288C	145108	T	C
2_S288C	145474	A	G
2_S288C	145486	A	G
2_S288C	146099	C	T
2_S288C	146107	C	A
2_S288C	146113	A	T
2_S288C	146114	C	T
2_S288C	146129	T	A
2_S288C	146169	G	A
2_S288C	146217	T	G
2_S288C	146248	A	G
2_S288C	146312	C	G
2_S288C	146333	G	A
2_S288C	146444	C	T
2_S288C	146609	G	A
2_S288C	146672	G	T
2_S288C	146699	G	A
2_S288C	146992	C	T
2_S288C	147197	A	T
2_S288C	147484	A	G
2_S288C	147946	A	T
2_S288C	148172	C	T
2_S288C	148327	A	T
2_S288C	148429	C	T
2_S288C	148600	T	A
2_S288C	149026	C	T
2_S288C	149182	A	G
2_S288C	149400	T	C
2_S288C	149696	A	C
2_S288C	149872	T	C
2_S288C	150200	A	T
2_S288C	150394	G	A
2_S288C	150513	C	T
2_S288C	150781	T	C
2_S288C	151212	A	T
2_S288C	151397	T	C
2_S288C	151407	G	T
2_S288C	151574	T	C
2_S288C	151682	A	G
2_S288C	151709	G	A
2_S288C	151724	G	A
2_S288C	151946	A	G
2_S288C	151976	G	A
2_S288C	152073	C	T
2_S288C	152204	A	G
2_S288C	152451	T	C
2_S288C	152612	A	G
2_S288C	152624	C	T
2_S288C	152750	A	C
2_S288C	152894	A	G
2_S288C	152949	A	G
2_S288C	153007	C	T
2_S288C	153035	G	A
2_S288C	153228	G	A
2_S288C	153455	A	C
2_S288C	153787	T	A
2_S288C	154001	A	C
2_S288C	154142	G	A
2_S288C	154740	A	G
2_S288C	154799	G	A
2_S288C	155354	A	G
2_S288C	155591	C	T
2_S288C	155739	T	G
2_S288C	155783	A	G
2_S288C	155846	C	T
2_S288C	155972	C	T
2_S288C	156194	C	T
2_S288C	156203	C	A
2_S288C	156261	T	G
2_S288C	158114	A	G
2_S288C	158591	C	T
2_S288C	158800	G	T
2_S288C	158803	A	G
2_S288C	158953	G	A
2_S288C	159079	C	T
2_S288C	159139	T	G
2_S288C	159797	C	T
2_S288C	159857	C	G
2_S288C	159891	A	C
2_S288C	159926	C	A
2_S288C	160143	T	G
2_S288C	160403	G	T
2_S288C	160810	T	G
2_S288C	161065	G	A
2_S288C	161229	G	T
2_S288C	161297	G	A
2_S288C	161451	G	A
2_S288C	161687	T	C
2_S288C	161757	G	A
2_S288C	161840	T	C
2_S288C	162251	A	G
2_S288C	162420	T	C
2_S288C	162696	A	G
2_S288C	162773	T	C
2_S288C	163080	G	A
2_S288C	163180	C	T
2_S288C	163284	A	G
2_S288C	163349	G	T
2_S288C	163497	A	G
2_S288C	163787	A	C
2_S288C	163854	T	C
2_S288C	163892	C	T
2_S288C	163967	A	G
2_S288C	163989	G	A
2_S288C	164378	T	C
2_S288C	164419	T	C
2_S288C	164828	C	T
2_S288C	164914	A	G
2_S288C	164995	T	G
2_S288C	165048	C	T
2_S288C	165107	A	G
2_S288C	165259	G	A
2_S288C	165525	G	A
2_S288C	165729	T	C
2_S288C	166019	T	C
2_S288C	166311	C	T
2_S288C	166544	G	A
2_S288C	166572	C	T
2_S288C	166703	G	A
2_S288C	166909	C	G
2_S288C	167174	A	G
2_S288C	167373	C	T
2_S288C	167426	G	A
2_S288C	167527	G	A
2_S288C	167897	A	G
2_S288C	167998	G	A
2_S288C	168012	T	A
2_S288C	168036	A	C
2_S288C	168062	C	A
2_S288C	168065	T	C
2_S288C	168150	C	G
2_S288C	168194	G	A
2_S288C	168448	T	C
2_S288C	168467	T	G
2_S288C	168536	A	G
2_S288C	168653	G	A
2_S288C	168711	C	T
2_S288C	168731	A	G
2_S288C	168747	A	G
2_S288C	168775	A	T
2_S288C	168802	T	C
2_S288C	169483	A	G
2_S288C	169496	G	C
2_S288C	169566	G	T
2_S288C	169589	A	G
2_S288C	169621	C	T
2_S288C	169651	C	A
2_S288C	169820	G	T
2_S288C	169875	T	C
2_S288C	170167	C	G
2_S288C	170206	G	T
2_S288C	170207	C	T
2_S288C	170208	C	T
2_S288C	170320	A	C
2_S288C	170442	T	C
2_S288C	170790	T	C
2_S288C	171183	G	T
2_S288C	171433	A	G
2_S288C	171570	A	G
2_S288C	171612	G	C
2_S288C	172028	G	C
2_S288C	172038	T	A
2_S288C	172113	T	C
2_S288C	172223	A	G
2_S288C	172245	C	T
2_S288C	172262	A	G
2_S288C	172346	A	T
2_S288C	172488	A	G
2_S288C	173028	T	C
2_S288C	173043	A	G
2_S288C	173254	A	T
2_S288C	173385	G	A
2_S288C	173659	T	C
2_S288C	173973	T	C
2_S288C	174030	G	A
2_S288C	174060	T	C
2_S288C	174535	C	T
2_S288C	174555	A	C
2_S288C	174597	A	G
2_S288C	174599	G	C
2_S288C	174685	A	G
2_S288C	174688	C	T
2_S288C	174758	A	G
2_S288C	174802	-	A
2_S288C	174802	-	A
2_S288C	174853	C	T
2_S288C	174871	A	T
2_S288C	175054	A	G
2_S288C	175109	T	A
2_S288C	175409	A	G
2_S288C	175439	G	A
2_S288C	175505	C	A
2_S288C	175526	A	G
2_S288C	175784	T	C
2_S288C	175964	T	C
2_S288C	176009	A	G
2_S288C	176084	T	C
2_S288C	176261	T	C
2_S288C	177622	G	A
2_S288C	177793	G	A
2_S288C	178351	C	T
2_S288C	179248	A	G
2_S288C	179257	C	T
2_S288C	179290	C	G
2_S288C	179410	T	C
2_S288C	179872	T	C
2_S288C	180070	T	G
2_S288C	180255	G	T
2_S288C	180379	A	G
2_S288C	180607	G	A
2_S288C	181033	T	C
2_S288C	181034	G	T
2_S288C	181279	C	T
2_S288C	181425	A	C
2_S288C	181635	C	T
2_S288C	181647	T	C
2_S288C	182128	T	C
2_S288C	182137	G	T
2_S288C	182323	C	G
2_S288C	182436	T	C
2_S288C	182758	A	G
2_S288C	182892	G	A
2_S288C	182901	C	T
2_S288C	183084	A	C
2_S288C	183117	T	C
2_S288C	183198	T	C
2_S288C	183456	A	G
2_S288C	183459	C	T
2_S288C	183619	T	C
2_S288C	183810	C	T
2_S288C	183889	C	T
2_S288C	184146	T	C
2_S288C	184236	G	C
2_S288C	184249	T	C
2_S288C	184343	T	C
2_S288C	184372	C	T
2_S288C	184388	G	A
2_S288C	184606	C	A
2_S288C	184932	A	C
2_S288C	184941	T	A
2_S288C	185376	G	A
2_S288C	185442	C	G
2_S288C	185478	C	G
2_S288C	185492	C	T
2_S288C	185526	A	G
2_S288C	185579	A	G
2_S288C	185762	T	C
2_S288C	185891	T	A
2_S288C	185922	A	G
2_S288C	185954	A	G
2_S288C	185979	T	A
2_S288C	186008	T	G
2_S288C	186049	T	A
2_S288C	186067	A	G
2_S288C	186185	G	A
2_S288C	186210	G	C
2_S288C	186253	A	G
2_S288C	186366	A	G
2_S288C	186379	T	C
2_S288C	186397	T	C
2_S288C	186424	A	G
2_S288C	186525	A	G
2_S288C	186623	C	T
2_S288C	186648	C	G
2_S288C	186709	A	T
2_S288C	186753	G	A
2_S288C	186759	G	A
2_S288C	186778	A	G
2_S288C	186915	T	C
2_S288C	187153	G	A
2_S288C	187157	G	A
2_S288C	187788	C	T
2_S288C	187873	T	C
2_S288C	188701	G	A
2_S288C	188734	T	C
2_S288C	188743	G	A
2_S288C	189163	A	C
2_S288C	189263	T	C
2_S288C	189739	G	C
2_S288C	190246	C	T
2_S288C	190255	A	G
2_S288C	190308	T	C
2_S288C	190351	C	T
2_S288C	190355	C	T
2_S288C	190452	A	G
2_S288C	190737	A	T
2_S288C	190816	G	A
2_S288C	190944	T	C
2_S288C	190980	G	C
2_S288C	191084	T	A
2_S288C	191087	A	G
2_S288C	191088	A	G
2_S288C	191090	T	G
2_S288C	191091	G	C
2_S288C	191207	T	C
2_S288C	191214	G	A
2_S288C	191222	C	T
2_S288C	191226	C	T
2_S288C	191228	C	T
2_S288C	191242	C	A
2_S288C	191281	A	G
2_S288C	191288	T	C
2_S288C	191289	A	G
2_S288C	191294	C	T
2_S288C	191298	T	A
2_S288C	191304	C	A
2_S288C	191311	A	C
2_S288C	191363	C	T
2_S288C	191377	A	G
2_S288C	191422	G	A
2_S288C	191424	T	C
2_S288C	191470	A	T
2_S288C	191521	G	C
2_S288C	191528	G	A
2_S288C	191751	C	T
2_S288C	191763	G	T
2_S288C	191777	-	T
2_S288C	192085	A	G
2_S288C	192289	G	C
2_S288C	192390	C	T
2_S288C	192591	C	T
2_S288C	193380	A	G
2_S288C	193398	C	T
2_S288C	193450	T	C
2_S288C	193664	T	C
2_S288C	193867	C	T
2_S288C	194057	T	C
2_S288C	194226	C	T
2_S288C	195009	C	T
2_S288C	195168	A	G
2_S288C	195177	T	A
2_S288C	195180	C	G
2_S288C	195719	G	A
2_S288C	195960	A	T
2_S288C	196145	C	A
2_S288C	196155	A	G
2_S288C	196206	G	A
2_S288C	196417	A	G
2_S288C	196581	G	A
2_S288C	196633	G	A
2_S288C	196681	A	G
2_S288C	196912	T	C
2_S288C	197035	A	G
2_S288C	197372	T	C
2_S288C	197440	G	A
2_S288C	197464	T	C
2_S288C	197474	G	C
2_S288C	197588	C	G
2_S288C	198029	A	G
2_S288C	198085	G	C
2_S288C	198086	T	C
2_S288C	198093	A	G
2_S288C	198095	A	G
2_S288C	198110	A	G
2_S288C	198168	C	T
2_S288C	198180	C	T
2_S288C	198283	T	A
2_S288C	198368	A	C
2_S288C	198512	A	G
2_S288C	198526	A	G
2_S288C	198605	C	T
2_S288C	198672	C	T
2_S288C	198751	T	C
2_S288C	198778	T	G
2_S288C	198782	C	T
2_S288C	198826	A	G
2_S288C	199139	T	C
2_S288C	199248	T	C
2_S288C	199390	T	C
2_S288C	199391	A	C
2_S288C	199514	C	T
2_S288C	199762	A	C
2_S288C	199961	A	G
2_S288C	200008	C	T
2_S288C	200483	G	A
2_S288C	200522	A	G
2_S288C	200530	G	T
2_S288C	200968	C	T
2_S288C	201063	C	T
2_S288C	201476	G	A
2_S288C	201611	T	C
2_S288C	201647	C	T
2_S288C	201782	C	T
2_S288C	201831	G	A
2_S288C	201879	C	T
2_S288C	202001	G	C
2_S288C	202108	A	T
2_S288C	202227	T	A
2_S288C	202411	G	A
2_S288C	202580	C	G
2_S288C	202724	T	C
2_S288C	202739	G	T
2_S288C	203114	C	T
2_S288C	203566	T	C
2_S288C	203783	G	C
2_S288C	203910	C	G
2_S288C	204179	T	C
2_S288C	204182	T	C
2_S288C	204215	T	C
2_S288C	204404	C	T
2_S288C	204458	C	T
2_S288C	204536	A	G
2_S288C	204923	A	T
2_S288C	204924	T	C
2_S288C	204995	C	T
2_S288C	205151	G	A
2_S288C	205157	C	A
2_S288C	205343	A	C
2_S288C	205891	T	C
2_S288C	206076	C	G
2_S288C	206280	T	C
2_S288C	206369	T	C
2_S288C	206713	G	A
2_S288C	207171	C	T
2_S288C	207192	A	G
2_S288C	207220	A	G
2_S288C	207561	T	C
2_S288C	207923	C	T
2_S288C	208189	C	T
2_S288C	208213	C	T
2_S288C	208351	T	A
2_S288C	208417	G	A
2_S288C	208471	A	G
2_S288C	208543	A	G
2_S288C	208574	A	G
2_S288C	208682	T	G
2_S288C	208735	C	T
2_S288C	208870	C	T
2_S288C	208879	G	A
2_S288C	208915	C	T
2_S288C	208916	C	G
2_S288C	208963	C	A
2_S288C	209245	G	A
2_S288C	209373	C	T
2_S288C	209754	A	G
2_S288C	210006	T	C
2_S288C	210102	C	T
2_S288C	210387	A	G
2_S288C	210582	G	A
2_S288C	210974	T	C
2_S288C	210990	G	A
2_S288C	211332	G	A
2_S288C	211581	C	T
2_S288C	212351	G	A
2_S288C	212392	-	T
2_S288C	212495	G	T
2_S288C	212638	T	C
2_S288C	212810	T	C
[truncated: 42,599 more rows]
