# Supplementary material for: Genome-scale analysis of interactions between genetic perturbations and natural variation
Source: Nat Commun. 2024 May 18;15:4234. doi: 10.1038/s41467-024-48626-1 (PMC11102447; doi:10.1038/s41467-024-48626-1)
Supplement: Supplementary file 17 — Supplementary Data 14 [file 41467_2024_48626_MOESM17_ESM.txt]

guide_barcode	guide_sequence	gene_orf	gene_name	guide_category
AAATGCAGTATAATCGTAC	GCCATCACCATCGCAAGTTC	YER165W	PAB1	E
AAACCTTGATAGAGGGTTT	GACGGAGTTGTCGGGTAATG	YPL218W	SAR1	E
TTGCTTAGATGGCCCCACT	TCGGCCTGTGTTATTGGTCC	YHR008C	SOD2	E
CACGTGTACGGTCAGACCG	ATAATAGTATAAGTAGTTGT	YHR147C	MRPL6	NE
CCTATCATTTGAATACAAT	CTTCATTAATGATAATAGCG	YNL326C	PFA3	NE
ACAGCAGTGATCATGGAAC	TTAGGGAAGAGCAGGCAACA	YML110C	COQ5	E
ATCCGTGTCATTAACCAAT	GTTCTAGATGTATGGGTGTG	YMR013C-A	NA	NE
CACGGTCATTGAATAAGAC	ACACTTCTTTGTTGCCTCAT	YDL030W	PRP9	E
AAGTAAAAAACCGGAATTC	TTTCAGGTTGGCCTTACCTT	YKR068C	BET3	E
GGGCCTGGTCCTATGTGCG	TGCATGAAATCACTTAAGTT	YLR022C	SDO1	E
AGAGAAAGTCGAGATCCGT	ACGCGTTAATATTATCTTTT	YLR212C	TUB4	E
GAAGTCCCTGATTATCTAT	ACTAGAAGAAAGGTGTTTCA	YHR024C	MAS2	E
GCCTATATTGTCTAATTAT	TTCATTAGCTATTATGGCAA	YBR212W	NGR1	E
AAAGCGTCTAAGATTATAA	TAATTATGTTTATATTTACC	YGR083C	GCD2	E
GAAGGTCGTAATATACATC	TAAAAAAGCGATAAAAGCGT	YGL101W	NA	E
TTGCAATTATGTGACATTG	GAGGAACCGCAGTTTTAGCT	YDR347W	MRP1	E
TCAAAGTTATACATCCTAT	TCTTCGTGAAGTATGTATGT	YBL023C	MCM2	E
AGTGCGCTAAATTCCTT	TTGGCCGTTTTAACGCAAGT	YGL071W	AFT1	E
TACAAACAGATGCCTCTGT	GTGCTCCATTTTGTTATGCT	YDR117C	TMA64	E
TCATGGACCAGTCACACGG	GAGGGAGATGTGTTTGCTTT	YPL093W	NOG1	E
AGTCTATTAAAGCAGAGTA	GGTGGCGAAAAGACGAGCAA	YGL173C	XRN1	E
TCTAATAAAGAACGAGATA	AATATATTTATCACTTATAA	YPL001W	HAT1	E
TTAACTTGCCACAGCGGGG	TGGCTGACTAATATTCACTT	YJR122W	IBA57	E
AAAGCGCCCAATTAACGTG	GTTTGTTACATGTCCCGATT	YOL069W	NUF2	E
TAAATGTATCCAGTAAAGT	TATCAGTAGTAGAAAACAAA	YDL048C	STP4	NE
TTCTGTATATAATTGGGCG	GATCATGTCAGACTACGAGG	YPR187W	RPO26	E
TACTGAAAAATCTGCATTG	GGAACTTTATTAAGACAATA	YDR437W	GPI19	E
GTTAAATTGCGTACTATCA	GATGCGCGAAGATTGGCAAT	YLL003W	SFI1	E
TGTGGAAACCACCAGCACG	GTCGGTCCCCTGATCGCTCG	YDR178W	SDH4	E
TGCGAGAAGGCACGGTTCG	GTGACAGGTGTACACTTCGA	YJL073W	JEM1	E
CGCGAACATCCACCTGTCC	ACGAAGGCGGCCTTTCCGAG	YDR231C	COX20	E
CTCCATACCTACTTTCTTG	AATGATCGGTAGCCTCATCT	YDR365C	ESF1	E
AGATCGTGTAAGCACGCAG	AAAACTAAAACGTAGTCCAA	YGR171C	MSM1	E
CCATCAAAATGTCCAGGTC	GATTCCATCACCTAACTTTT	YMR286W	MRPL33	E
GTAAGAGTTGATAGCACGG	ACGGGTAATGCTCATCCATT	YPR016C	TIF6	E
GTAACCGTAGAGGAAAAAT	TGCGTAGTAGTAGTCGGTGC	YHR019C	DED81	E
TACTCGCTTGTGACGTTTG	TTCAAAAATTGACGAATCAA	NA	NA	NE
CTCTTTCCCCTAACGTTTA	GCTGATGTTTTGCTAAGTCG	YBR093C	PHO5	NE
CATCGGCAATGTAGACATT	GCAATAGATCGAGGCCAAGG	YLR108C	NA	NE
TTCTCATCTAATACATGTG	GAGTGAGGTTGAACTGCACC	YGL071W	AFT1	E
GTCGAGTATGTACCGTATA	CGGTGGATTGAACTTAAAAC	YMR276W	DSK2	E
ATTTTGAGCTATTCGACAA	TAGTTAGCACCCCATACCGC	YFL024C	EPL1	E
GCCCCCGGTACACTACAAG	TTCTACGTGTAGCGAGTACA	YDR238C	SEC26	E
CAGGCCAAATCAGCGTACC	GGTTCTTTGGGTGCGATATT	YML089C	NA	E
TCAAGCTCGAAAAGATTCC	GAAAAGTGTCTCACATGTAA	YBR236C	ABD1	E
TGAATAGCGTAGTTCGGGA	ACTCCATAATGCGCTTTGAT	YDL004W	ATP16	E
ACGCCCACCCTAAAGACGA	ATAAATTCACCTCATTGGGA	YML022W	APT1	E
TAAACTATAGTTGTGACTT	AAGATGGTAGGATGATAGGT	YNL124W	NAF1	E
ATTTCCGCAATAATTAAAG	GATCGATCCAATATACTCTG	YKR045C	NA	NE
TAACGCTCGTAAGATTTAT	AAGTCGGAGCAAATGAATAA	YDR145W	TAF12	E
ACGTAAAAAGAGTCACGGC	GAAGCAATGAGCTGGCAACT	YOR224C	RPB8	E
TATCATCTGTCCCCGCAAC	TGAAGTGAGGCTTCGAGATT	YGL111W	NSA1	E
GAAAGTACCAGATT	ATTTGAAAATTCTGAATTGG	YLR330W	CHS5	NE
CTATAAGATAATTGTCCACA	TTTGCATAATCGCCCTAAAT	YDL092W	SRP14	E
GATCATGGTCATAACTCAT	ATGGAAAAAGAAGTAAGCAT	YDR082W	STN1	E
TGAAACGTATAGTAAAGTC	ACAGGGGCAAAGGTGAGTCG	YCR092C	MSH3	E
CCGTGACAAGCCGGTCCCA	ATCTCCTTGCTCGTACCATG	YBR029C	CDS1	NE
TTTTGTTAAGCATGCCAAG	AATAAGATCAAGCCAGACTC	YNR036C	MRPS12	NE
AAAAAGTTATCCAAACAAT	GAAGTGAACCAAAGAAGAAA	YOR257W	CDC31	E
GATGAGAATGTACGCCTTA	AAACACAAGAGACTATGGAA	YIL154C	IMP2'	E
CACCTCTGTCTTACGCTGA	TTGTTTAAGTTTTCGATCAT	YLL018C	DPS1	E
AGCTAACAATAAGGTTTAT	AAAAAATGATAAATATCGTG	YPL075W	GCR1	E
CTAGATATGAACAAATATC	TAATGGAAAACGCGTCTTCT	YNL039W	BDP1	E
TTGTCGACCCGCAAATTCC	TATATAACAGTATAATCTGT	YPL168W	NA	NE
TCCTCATTTCTTGACCACT	TAGCAATTGAACGATTCCAC	YOR354C	MSC6	E
CTATAAAATCCGCTACGCG	AATGTAAAACTCTCTTTATC	YOL139C	CDC33	NE
ACCATCGAAGTATACCCCT	TAGCTGTGTCTTTATTTTGC	YKL055C	OAR1	E
ACTGTATTCACAAAATTTA	GTTATCTCCCCTCTCACTAA	YJL102W	MEF2	E
AGAATGTGCGATGCAAATT	ATATTTTCAGAACCTAGCTA	YDR459C	PFA5	E
ACAACATATCACCTAGTT	GAGTAAAGACGCAACGGTCA	YDR148C	KGD2	E
CTATCTTGTCGTCAAAAAC	GCTAGATTTACCAATATCAA	YDR272W	GLO2	E
AAATATACCCGATTACCTA	AACGACGACGGCGCGGAGGC	YJL102W	MEF2	E
ACGCCCCTACTATCACGCG	CGCTGGATGAGCGACAGAGG	YIL051C	MMF1	E
ATGGAATTAAGAAAACGGG	CCATTGTTCAAAAAGAGGGA	YOL096C	COQ3	E
CATCCGCTTCGAGAAAACT	TTAAGAGCATACCGGTTTGT	YDR115W	NA	E
CACTCTCTCTGCTCAATGA	TATTCATTAGTAATACTAGT	YPR067W	ISA2	E
ATTATGGGAACATGATGC	TAAAACTTTCTGCTCTCAGC	YDR267C	CIA1	E
TCTATCGTTAAGTAAACTA	AAGCTAAATAAAGGAGGTCA	YAL009W	SPO7	E
GGACAATAGTGAGGAATTT	AACGAAACCGTTCTTTCTCA	YEL034W	HYP2	E
TTACTGTCAAACATGAACG	TTGTAAATAGTTATCAACGC	YMR168C	CEP3	E
TTTCCCACCTTGAGCAAAA	TCTAGGCTTTTACTAATACA	YDR069C	DOA4	E
AAACGTGAACCCAGCGTGT	GGATTTTGCCCATAAGGAAC	YGL073W	HSF1	E
ACTGTTGAAATGCCCATTC	ACAGCGTAATTCTTAACAAT	YGL017W	ATE1	NE
CATGAAATTGAATGATGGA	TTACGTTTAGCGAATGGCTA	YDR069C	DOA4	E
ATCGAGTCTCACCGTTTAC	GTTGTCTTCATCATTTGAGA	YHR197W	RIX1	E
AGGAAAAGGGTCGATGTCG	GTTGTTTTCGTTTCGTGCTG	YNL244C	SUI1	E
TCACCGTGAATATAAAATG	TCGTTAGCAGCAAACGAAAG	YAL044W-A	NA	NE
CTGTATATCCTCCTACACC	ATAACAAAAAGATGAAAAAA	YMR244C-A	COA6	E
ATATGGATTCGACAATATA	TGTGCAAGCCTGCTATAATA	YCL058W-A	ADF1	E
ATATATCAGCTCGGGCTAA	CCTAAGGTTTTGTTGGAACA	YPR002W	PDH1	NE
TATTAGTATCAGACCCGGG	TCGCCTGCTGCAAGATGAGC	YLR355C	ILV5	E
GACTCCTGCCGAACTTGAT	CGTCGCTCTTGACGAATTTT	YOR236W	DFR1	E
GATAGTAACTCTCAAAGCG	TCGACACCCAATCCAGATAT	YDL033C	SLM3	E
GGAAACCTATGTCGCATTG	GGCTATCTTGGTGTACAACA	YGL113W	SLD3	NE
AATTCAAAGCCCAAGAAGC	TGACACAAGGGGTACATTCC	YNL287W	SEC21	E
GCTCATTTATTACATATCA	ACTACCAATTGAGGAGTTTC	YML120C	NDI1	E
CCACCGGAGTCCCACTCTT	AAAGAAGCTATAAAGAGCAC	YNL290W	RFC3	E
TTAGTTAGCATTTTATTAC	TCCAATTTGATTTGAAGAGT	YBR089W	NA	E
GGCTTAGATCTAACAGTCG	TTCCCATTTGAGCTATTACA	YMR005W	TAF4	E
CAATAATTATCACAAGTTA	TTAACCTTTTATACGATGGC	YBL076C	ILS1	NE
TTACACTAATATAACCATA	AGCAATGCTGTATCGGAAAA	YPL208W	RKM1	E
AAAGTCATAATTAACTAAG	TTCAAAATTTCTTTTCTCGT	YNL163C	RIA1	E
GCCATATATCTTCCTTACC	AGGATCAAAGTCAATTGGAA	NA	NA	NE
TAGCATACCAATCCTGTTC	GCAATATTGGTTACAATCTC	YJL204C	RCY1	E
TCATGGCCATGACGCGAAA	ATGAAAATACTATATATGGC	YLR002C	NOC3	E
ATCACATCCGCAAAACCGA	CACCAATGGGAAGCACGTTC	YFR033C	QCR6	E
GCTCAGGTTAATCGTCATG	AAAGCATTGATCAAGAGAGG	YML057W	CMP2	NE
TGCCACCTACGAAGTAACA	AGATCGTTATAGTGCGGAAA	YGL141W	HUL5	NE
GGCCCGGGGCTCGTTAACG	TGGGAGAATATAGATCTGAA	YJR021C	REC107	NE
CGAGAAGAGTGCTCATGCG	TAAAAGGGAAAAGCCACATG	YHR104W	GRE3	NE
ACATAGGTTCTACTAACTG	ATCTTGCTAACTGCCAAGGT	YOL133W	HRT1	E
ACACAGCTGGGTCTTGAAT	GAATGCAATAGTTCAATAGC	YMR290C	HAS1	E
TGAGCACTGTAGAGGATTT	GTAAAAAGATAAAGAGTAGA	YAL003W	EFB1	E
TATAAGAATATAGAGGACA	TCACGTTCTGCTGTAGGTGA	YFR033C	QCR6	E
TTCCGAGGCTAATATCAAA	TTAATTTGATTCGTAGTTGT	YOR010C	TIR2	NE
AATATAACCCAAAGATAAT	TTTCTTCCATCATTTTGTAA	YBL074C	AAR2	E
AACTTTTAGGATACTAAAA	ACACTCTCACTCGCACACCA	YPL050C	MNN9	NE
CCATATTGAAAATGTTAAT	AACTTCAATTTAGTTTCAAT	YBR038W	CHS2	E
AGGATAAAGCAACCACAAT	TTCTTTGAAAAGAAAGTACA	YGR165W	MRPS35	E
CAGTCCCACTTTAAAGACC	ATTAAAGTCATTTAGAGCAA	YBR237W	PRP5	E
TCTGTCGTCGTGGTCGAAA	GTGCACGTGACATTGCACCC	YNL221C	POP1	E
CTCCTCAAGGTGCATTTCG	TACATATTGAAATTATCATT	YGR090W	UTP22	E
CCGTCGCTACTCCATGGCG	ACTTGAGAATAACCTCCCCA	YIL110W	HPM1	NE
GGTATAACCTCCGAACACT	AAAGTGCAAGATGATGGTGA	YDR137W	RGP1	E
GTACAGGCTAAAGCATGAG	GTTTCCATAATTCGATTCGC	YHR073W-A	NA	NE
GTTCAGAACGAAGGGGCAT	TGTTTCACAGCGACTTTGAC	YBR233W-A	DAD3	NE
CTCCGCACGGTTATTAGGC	AGATAAAGACTTGTCGGATT	YOR281C	PLP2	E
AACCTCTTTGTAACACTTA	TAATATTGACGCGCCAAATG	YJL173C	RFA3	E
TAATTAAACTTCGGATCAG	TAACAATACAACGGCCCCAT	YPL065W	VPS28	E
TTTCCTCATAGCCTCGTCG	AAATTGATGATCTGTTCTTT	YKL174C	TPO5	E
CCAGATATCCATATGAAAC	TTAAGATAAGGACTGCTATG	YML065W	ORC1	NE
TATCGAAATCAAAGTGGCG	TTCTTTGAAAAGAAAGTACA	YGR165W	MRPS35	E
TTAGTAAGGCAAAGAATGA	ATGACCGACTCATCTCTGAA	YBR123C	TFC1	E
GACCTTGTCGCTGTAATCA	GCTATGGGGATGGCACACAA	YGL055W	OLE1	E
AATCTGGAACCATCCAATA	TAGTACTATATAGCTTTACC	YJL090C	DPB11	E
CACACACGAATGCCCATAA	AAAATAAGACCAAAATGTTT	YDR293C	SSD1	E
CCCTGTGAGTCGTTACAAG	TTTGTTAAGCTTTTATTCTC	YDR044W	HEM13	E
GTAGGTAACCAGTTATTGT	GTGTTTCGTGACATCATTGA	YBL050W	SEC17	E
ACCCTAACTTTCTTTTTGC	GTGTCGTAAGTGCAATGATT	YOR103C	OST2	E
GCGCTTCATTCTTTGTCCA	GCCCATAGAGCTAGGCCGGT	YKL180W	RPL17A	E
GCTGTCAATTCTTTAATGT	ACATTGCCTGACCTTGGACT	YDR356W	SPC110	E
CAAGGATAAGCAAGTTGTA	GTAGGTGAATGTCCCGCCGG	YKL095W	YJU2	E
CTCACTCAATCTCAATTTC	AGTATATCACGTCAAAAAAC	YOR016C	ERP4	E
GTCTGGACATGCAATTCCT	AGGTGCGTATTACCTTCTGC	YBL092W	RPL32	E
AGCACCGACTAATAACAAG	GGTAAGTCTTGTGATGAATG	NA	NA	NE
GCGCAATGAGCGAGACAGT	TGCGTGAGTCAGTAACTAGG	YDR258C	HSP78	NE
TAAGATAAATCAAAAATTT	TAATATTGACGCGCCAAATG	YJL173C	RFA3	E
AGTAAACTTACATCTGATA	TTGTACTGATGATCAGCATC	YER025W	GCD11	E
AACGTTTGTCTTAGTGGAG	AGTGTGACCGACAGATGGCA	YLR340W	RPP0	E
AAGAAGATGTATTTAATCC	GTACTTCTTCTTAAAACAAT	YML105C	SEC65	E
GTCCGACGTGAATTACATC	GAGTAATCTTCAAACACGAA	YMR270C	RRN9	E
CAACAGGCAAAATAATATG	ATGACCAGTGGCTGAAAAGT	YBR273C	UBX7	NE
GTCTAAGTCAGCTGGCATA	GTGCTCTGCGCCTAAGGCTT	YLL035W	GRC3	E
AGATGATACGGCGGAAGAC	ACGGTATAACAAAAGGACAA	YKL138C	MRPL31	E
GAGATTCCTGATTGAACTA	ACACTGTCAGTGTTCGTCAA	YNL263C	YIF1	E
GCTAAAACTAAAGTGAATA	ACTTAGGAAATTGAGTTGGC	YJL194W	CDC6	E
TAGTGAGAATCCACTTAAC	TGAGGGAAAAGCGATTAACT	YOR095C	RKI1	E
GTCATTAGATGTTTGCAAA	TGTGAAGGATTAGGCTTTGG	YDL029W	ARP2	NE
TTATCACGTCCACTATGAA	TATTGTACGACTTTTATAAC	YGR173W	RBG2	E
TCTACAATTGAACTCGTCT	TTATGTATTAATCTTCCTAT	YMR157C	AIM36	E
GATCTCCTTTTACTTCCCC	TTTAAATATTAATCTCCGTT	YBR179C	FZO1	E
ATCCACTACCTACGCCTC	GAACCGCTGCAACATTATTT	YBR084W	MIS1	E
GTGCCTCGAATTTTAGAAT	GAAATAGCGAGGAGACGCTA	YHR147C	MRPL6	E
TCCATTTGCAACACATACG	ACGGCTTGTGATACATTTCA	YFR018C	NA	E
ATCGCAACCTCTCAAAGAT	TGTGTTTTCTGACCGTTTGA	YHL025W	SNF6	E
TAACGTGAGTTAGAACTCT	TATGCACTATGAGGAAATAA	YOR143C	THI80	E
GTAGCCATAAAATTGAGTA	AACCAAAACATACACCATTT	YKR082W	NUP133	E
ATTTGGTTATTCAATCGGG	ATGGCAGATGGACCACCTTG	YDR211W	GCD6	E
CGACCTAGTCCATATCCCT	AACCGGTACTGTGTAATAAG	YBR141W-A	NA	E
ATTAAGGCATTGTTAATGG	AAAACTAGGGCGTAAAAACC	YOR098C	NUP1	E
TACCAAAGTATGGGCCGAG	AAGTTAGTTCGAGTTCTTGA	YJR119C	JHD2	E
CAAGTAAAACTTGAAAAGC	GAACGATGACAAGTTTGGTG	YMR011W	HXT2	NE
CTACCACCCAGGCGTTGGC	GAACGTTGGCAGCGAAAAAA	YMR064W	AEP1	E
CCAAGTATGGACAAGCTAT	GGACAGCGATAATTGAGTGG	YJL061W	NUP82	E
GGTACCAACTCGAGTTGGA	AAGCACGAATTTTACGTCTG	YNL118C	DCP2	E
GATAATCCTATGTCGCTCA	AAATACGGAGGAATACGATA	YBR264C	YPT10	E
ACTCCTTTATAGGTCGTAC	GGCTTACACGATTCCAGCTA	YHR009C	TDA3	E
GAGAAGAGCTCAGGCGCG	TGCCGGAAAAATTTACCAGA	YNR059W	MNT4	NE
AACAATTCCAACTCCTATG	GCGTAATAGACAGGTTTTAT	YLR005W	SSL1	E
CCCATTCATAAGCATTCCT	ATGGAGTTGTTTGATGATAT	YPR098C	NA	E
TAAGGGTAATCTAAATTTA	ATATAGTTCTCCATGATGTT	YGL131C	SNT2	E
TGGTATGGCCCCTCCGTAT	GATGATGCTATAACAAATAA	YDR464W	SPP41	E
ATTCGCAGAATTATGCTCG	AAGTAACCTTCACAAGATTT	YNR006W	VPS27	E
GGATGGACATGTATTGAGG	TCCAGCCTACCTTACGTAGG	YOR174W	MED4	E
GAAAAGTCTAAAAAAAACC	TACAATATCATTTAGCGCTA	YOR304C-A	BIL1	E
TATGATCAAGGCAAGACAG	AGAGGTTACCCGACCTTGAC	YMR117C	SPC24	E
TTGGCCGAATCGAGACACA	GAATACTTGGGACGATGTAT	YJR067C	YAE1	E
TCAAATTTTAACTAATTTA	ATTTCTAAGGCATGGTCGTG	YLL041C	SDH2	NE
CGTATCCTTCCAAAAAAGA	ATCCAACAGTGTACAATACC	YMR151W	YIM2	E
ATCTGCTAATAGTATTTCA	TAGGTCATCGTCATTTGATG	YGR111W	NA	NE
ATAGGTAAAAGTTGTACCC	TTGTAATATGGGGAGAAGGC	YBR185C	MBA1	NE
AATAGCATGAATTCTTATA	AAAAAGATAATTATGGACGC	YPR116W	RRG8	E
TAAAACTGTTCCGGATTGG	ATCTTGCATTATGGAATGTC	YOR056C	NOB1	E
ACGTATTGCACCTAAGGCT	TTCCTGTGCACTATGGACTA	YGR150C	CCM1	E
ATTGCGGAAAGACGTTTAC	GCCTTTGTCAATTGCACTTT	YLR272C	YCS4	E
AACTCCGTAAGTTAAAACT	AATAATAACGGTAATGGCTC	YDR052C	DBF4	E
AATGCCACCCACGGTTATG	GTTGCTGATCGAGTATTTTA	YOR046C	DBP5	E
TATGAATAAATCCCACCGG	TTGCTACAGAAAACTGCCGG	YHR194W	MDM31	NE
GTAATGATTGGGGAACGAT	GCAGACCCAAATATATGCAA	YDR197W	CBS2	NE
CAATCCTCCATGATGATGA	AGATGAAAAGGTAAATAATG	YLR367W	RPS22B	NE
TCAGAATGACCACATAGAT	GGAAGAAATGTAATGACAGT	NA	NA	E
AAACTATGCATAACAATTA	GGCATTACCCTACATTGTGG	YOL051W	GAL11	E
AAATTGGCAAGCTCTCCAT	AAGCATGCCATCCTATGTAA	YOL009C	MDM12	E
CCTCGAAACAACACTCACA	TGGCAAACCAAAGGCGGCCA	YBR049C	REB1	E
ATCACCCGAGCAACAATAG	TGAAGTATAATTGTTTTATA	YLR358C	NA	E
GAAGAAATGCCTAGACAAT	TTTGTCTATTAATGTTGCGA	YGR246C	BRF1	E
GTCCAGCCAATTAGTGACT	AGCTCATGACAATCAAACCA	YMR031C	EIS1	E
CGCAAAGAAAATTGTTTAT	TGCTATTTTCCTGTGCACTA	YGR150C	CCM1	E
CTGGCTAGAGCTCAGGCGCG	ACGCTGAGTGAATGCCGAGA	YKL085W	MDH1	E
TGAATCGGAGATTATCAGA	GACTGGGATACAAGTGAAAG	YGR076C	MRPL25	E
AAAAATAGGCATTCCCTCT	AAAGTATGTATTGTTATATT	NA	NA	NE
AAAACTTCCCACATTATGA	TGGCATTCTAATACTTTACT	YDR473C	PRP3	NE
AACAGTTAAACGACGTATC	TCTGCTTTGCTCCAATATTT	YKL106C-A	NA	E
TCGAATCTAAAAACACACA	GTATCGCACGGGTGCCGTAT	YBR112C	CYC8	NE
AGGCGGACCTACCTAATAG	AGAATCTCACGGTTCATGGA	YLR201C	COQ9	E
ACTGATGATATGAAGCACA	AGATACTAACGGACAAAACG	YOR354C	MSC6	NE
GACACCCCAACATTAATAC	TATCACCGTAGTTTCCGGCC	YML085C	TUB1	E
CCTACCCCTTTTTCCTCAC	ACAGCGTTATGCACTTTGGA	YGR264C	MES1	E
AATCCTAGTTTATCACAAC	GAATAACGATCGCCGAGAGT	YLR027C	AAT2	NE
AGACGACATCCAGGTTTCT	ATTCAAGCAATATGCTTGTG	YNL103W	MET4	E
ACCAAGTTTACGGTTCCCG	GAGGAAGCAATGCTTCCTAT	YML030W	RCF1	E
TAGCGTTACCAGTCTCGTA	AGATTGTGCATTCATTAGTT	YCR079W	PTC6	NE
ATTTCCCCACTCCTCATCG	AGATAATGACCAGAGAATTA	YDL150W	RPC53	E
CTGACAGTATTTCAACGAT	TTAAGACTGGAAAACAATTT	YKL080W	VMA5	E
ACATAGCTCCTTAAAAAAA	TCGAGAAATGGCCGCACGAA	YKL068W-A	NA	E
GTAGTCGTACTAAATTGC	TACGCACTATATAAACTTTC	YGL171W	ROK1	E
CCCAAACACCACACGACGC	TTACATAATAACAAGCAGTC	YLR296W	NA	NE
GTTGAAAGCGAAGTAACTC	ATTTCACAGGTCACTTAGTG	YDR288W	NSE3	E
GACGACACTCAATGCCCAG	TCTTGAGTAAAATAAGGTGA	YER173W	RAD24	E
AACTCTGGATCGCCTGTCT	ACAGTAAGGTGAGAGGCCTA	YDL072C	YET3	NE
TACATTTTGTACAGTTAGA	AAAATTTCAAGAATATGGTT	YGL063W	PUS2	E
AAACTTACAAATATTACAA	GGGGAGGAACGTATGTTGGA	YKL063C	NA	NE
GTTATCGAACTCCGATACA	TCCTTTGATTCTGGTTACTC	YEL018W	EAF5	E
GCCAGCTAAGAGCCCGTGG	CAGTTTGACTGCGTTAGACC	YKL196C	YKT6	E
ATTCGACCCGTATAACTCC	GTTAAGTATGAACAAATTTT	YIL150C	MCM10	E
CGTTCGTAGATAGAGATGA	GGTGCTTGCTGACAAATTCA	YNL173C	MDG1	E
ATCGTTAGGTAAAGAGGGG	GAGACAGCGAGAAATACTGG	YJR068W	RFC2	NE
GCTTCGAACTTGTAGTCTT	TAAGGTAGGCGACGACGACT	YKR014C	YPT52	NE
CGCCAAACACATATTAAAC	TATTATCACCAATAACGGGT	YNL244C	SUI1	E
AAAACAGCTGCTCTACCAA	GGTAGTTTAGATAAACTTCG	YOR197W	MCA1	E
AAAGGATCGCATACAGTTG	TTCGTTTGTTGCTTAAAGGG	YHR205W	SCH9	NE
CACCAGTTCACTGATAAAA	TACATTAATATGTGCTGTTA	YLR197W	NOP56	E
TATCGGAACCTAAGACCTA	TTTCGCGTTGTTTCCTCTCA	YPL017C	IRC15	E
AGTGATGAGGGGCCTTTGA	AATTATTAGGAGGGGAAACT	YHR172W	SPC97	E
CTAATACAAGGACTTGATC	GATGATGCTATAACAAATAA	YDR464W	SPP41	E
GTTTAAACCAGTTTACGAT	TTACTCAGAACCCGTTCGAA	YKL192C	ACP1	E
TACACAAAGGCCGAATCGA	ACTTGAGCAATTGCATCAGT	YPL209C	IPL1	E
TGTCCGACATCCATAATTT	ATGAGGATATATGATATTTT	YGR084C	MRP13	E
AAATTTTCCTACCAGCGAA	AACATTGAAGTTCTTTCCAT	YGR006W	PRP18	E
CATAGAACTCCTGTCGAAT	AATACGTTTCTTGTCACAGC	YJR007W	SUI2	E
TTACGAATATGCAATTTTC	TATCAATTTCAGGTTAAGCG	YAL064W-B	NA	NE
AAATGCTTTTCACGAGCAT	CGGATAATGTAGGATTCATG	YNL222W	SSU72	NE
GGTTTTCACTCGGATGACC	TCCTGGTCTTTACCTCGAAT	YGL101W	NA	E
GCCGATACTGTCCTTCTA	GATATTTGGTCAACTACTAA	YLR203C	MSS51	E
GAGTGAAGTCTCAACGATC	GTGGAAGACAGTTAGTTACC	YNR011C	PRP2	E
CTCCTGATATCGACATAGC	AGTATAAGTTATTTGAGCGT	YNL112W	DBP2	NE
TGTTACCATTAAAACATTA	ATGTCGTCATGACTACAAAT	YER124C	DSE1	NE
TAATGTGTTCATCCTCATC	TTCAAGTAATTGACTTCGAT	YDR081C	PDC2	E
TATTTCGGTCGCTAATAAA	ACCAGGCTTTAAATGGATTG	YOL080C	REX4	E
TAGGTGGGGCAAGTTGCCC	TGGCTGAACTGGGCGCTGCA	YCR009C	RVS161	E
GCAGGTGCAACACAATCAT	GATTTTGTTCTGGCATCTTC	YPL005W	AEP3	E
ATCAGTTTTATTGTGTTCT	TACGTAATCTTATGCATGTA	YHR009C	TDA3	E
TAATAAAACCGCCGACTGC	ATGGAAATAGGTTGCGACAG	YOL058W	ARG1	NE
AAATCCTATGTACTTGTCT	TAGCTAATATTCGTTATTTA	YDR519W	FPR2	E
TCCTTAGGGCCGGAAATCC	AAATTTTCTGCGATGAGCAT	YNL112W	DBP2	E
AAGAAGAACATAGCCTTCA	ATACTGTGGAAGATCAAGCT	YMR034C	NA	NE
TGTGGAACCGCAACCTACT	TCACTTCTTCCCTTTGATGG	YPL122C	TFB2	NE
TACTTGACCTCAGAATGCG	TCAGAATCGTTTATCCCAAA	YPL159C	PET20	NE
CCCACCCCATATCTCTAAT	GAGCACGTGCTTACCGTCCA	YER017C	AFG3	E
CAGATGTATCGTTCCCAGTT	GTGCGCTATTATTCTGATCT	YLR378C	SEC61	E
GCCCTACTCTATAACATAG	GAGGTCACCCGCCACGGAGA	YOR332W	VMA4	E
TAAAATCACATCTGTTTAC	GGTTAAAAAGAAAAGAGAGA	YGR153W	NA	NE
GTACTGCCCTCATTATGAT	AAAATGGGACGAAACAAATA	YBR196C	PGI1	E
CAGATGAATTTGCGCAATG	GGTATTTGTGCGCCCTTGTT	YBR268W	MRPL37	E
GTGAAACAGTACCGAATTT	TTTCTTTCCTTAGAGGACGA	YJL186W	MNN5	NE
TTGCACTAATATCAATAAA	ATGAAAGAAGTTCAAATTAT	YAL032C	PRP45	E
TCATCTGTCTGAGACCGGT	TTTACAGTATTTAAAATATG	YOL094C	RFC4	E
ACACCGTGATAATCGATGT	AGAAAAAGAAAAGTGTTCAT	YOL130W	ALR1	E
AGTCTATAACTCCATGCTA	TGTCCAACAACTCGTAGGCT	YGL091C	NBP35	E
AACTGTTTTTCTCAATGGC	AATGGAAAAAAGTATACGTA	YIR022W	SEC11	NE
AGCCTAGGCTTCTTGCTGA	TTAACGAAAATCACTGTCCA	YOL076W	MDM20	E
CGAACTAATGGCAGAAATC	AATCGAAGTAAGTTATCAAA	YJL097W	PHS1	E
TCTTCTAGGCATAACGTCA	GTGGAAGACAGTTAGTTACC	YNR011C	PRP2	E
GATTATCAAGATATACGCG	AGTGATATTCGTAATCGAGC	YLR163C	MAS1	E
CGCATAATGATTTAAGGAA	AGTCTCCAAACCAGTCTCGG	YBR263W	SHM1	NE
AACATCGAGGTGCATAAGA	TTGCACTAAAGCAAGAGGAA	YMR285C	NGL2	E
ACTCCACACTGACGCATCT	AGAGGTTACCCGACCTTGAC	YMR117C	SPC24	E
TACTAACTGTAAAAGCTTT	ATTTCCCTTTTCTAATACTT	YDL198C	GGC1	E
AAAATCTCAATTGACTCCG	TGTATTGTAGAAGGGTCTCT	YOR076C	SKI7	E
AGATGATAATGCACAATCT	ATGTTTGCTACTTCAGTTAA	YDR235W	PRP42	E
AAGAAAGAGATTCTTTATA	ATTCTTCACTTAAATCTTGA	YGL236C	MTO1	E
CCAATGATCAAGGATGATA	GGTATTGCTTGCACTATACA	YGR171C	MSM1	E
GGTTAGGTGTAAACTTGTT	TGGCATTTTCACTGGGATAT	YDR404C	RPB7	E
TACGTTCGTCAGAAATACC	GATTTAAAATTTTCATTTAG	YNL182C	IPI3	E
TCAGGCTCATCAAATTGTG	AAAACAAGCGGTATAATACA	YBL041W	PRE7	E
ATTACCCAATACACCGTAC	TGTATGGGCTAGTACTGTTT	YNR011C	PRP2	NE
TCACATCTAAACAACCGAA	TGTCCACTGCTATGATGCAT	YKR015C	NA	E
CGCCGTAGTGCTAAGAACT	TTATTAAACAATGCATTTAT	YER048W-A	ISD11	E
AGAACAGTCTTTATTGTTA	GAAAAAAGTTCTAGATGTAT	YMR013C-A	NA	E
GAATAATCCTATGATCTTA	TGATCACGCGAAACGGTAAA	YBL097W	BRN1	E
CACCCATATATACGTCCCA	CCGCTATATTAGACGTTTAA	YPL232W	SSO1	E
TGAAGGACAGGACACTACA	GTAGCTAGCTTGTATATTTT	YHR008C	SOD2	E
ACGTTTTTATTCCCCTCCG	GCACTTATTCCAAATAGAAA	YPL183W-A	RTC6	E
TCCCTGGCACCGATCTGAG	GAAATATTTAGATCTGTGAA	YNL074C	MLF3	NE
CACCACAGGTTACCTTATC	GGCCGTGGGAAGCTTCAGCG	YER136W	GDI1	E
ATAAATACTCAGATAACTT	AAAGCGATCTTTTGATCAAA	YOL069W	NUF2	E
TGCTAATTACTTGAGTTAT	ATGGTAAGAGCAAGAAACAA	YPR182W	SMX3	E
ATAATCCCGCTTCAGTTCT	AAAGGACAACATTTCGACTG	YML077W	BET5	E
GAGTACCCAACAGTGAGCA	TTTGTTTAAGCTGAACTAGT	YKL003C	MRP17	E
ATTGCAAGAAAATCCATGG	AACTCTCGTCTGTAAAAATA	YOR125C	CAT5	NE
GCGTGTCTTGATGCGGCCA	AAAATAACGTTGCGCGTGTT	YGR257C	MTM1	E
AGCTTGATGAATTCTCTAA	TCGACACTGAAAGATCTGCT	YPL228W	CET1	NE
GTATTAAAGTGCGATTATT	TTCGATGCCCATAAGATATA	YPR143W	RRP15	E
ATGCCGTGTTACAAAATTG	GAGATATATTATTTTGATGC	YPL211W	NIP7	E
TACGTGGGGTCCGGGCGCT	TATGCTATTGAAGTTTATTA	YDR037W	KRS1	E
GCGCAACAAGATCTGCCTC	AGTCGGAATGAGGTCTCGCC	YPL128C	TBF1	E
TGCGCCTCCACAGGTCGTA	GGAGAGGTTCTAAATAATGA	YPR186C	PZF1	NE
GGTACCAGCCCCAAGAAGA	AATGAACAAATGCGTAATAT	YLR212C	TUB4	E
TATTTTTTACTAAATGAGA	GTGCTCCATTTTGTTATGCT	YDR117C	TMA64	E
AAGCAGGTAGTATCTTCAC	TAGGTCACTGCTATATTTGA	YHL004W	MRP4	E
ACCTGAATAAGAGGACGTA	GACGAGAAATTAGCAGTTTT	YMR166C	NA	E
CTTGATAAGACGCGCGTCG	TAAGGTGGCCCGTCTAGTTT	YKL155C	RSM22	E
CTTTCTACGACTGAAGAGC	TCTTGCCATCCGTGTACGCT	YBL097W	BRN1	E
CATTCGTCCCCTGACACAA	TGCTGCCGCGAAAAGAGAGA	YJL061W	NUP82	E
TACTATTTTTCTATGCACT	TATAAACTGAAAAGAAACGC	YNL181W	NA	E
TTAGAAAAATAAATGTAAC	GCAAAACGAATATTGCTAAA	YOR244W	ESA1	E
GGAATCTATTGTTCAGGTA	GTATCAGTACTTTATGCTGC	YDR449C	UTP6	NE
GCATAGACCGCTTTACGCT	ATTTTATCATGGAGGCGAGA	YGR186W	TFG1	E
TGGGTATGAGTACTCTTTA	GGTGAATGACTAGAAACTGG	YMR093W	UTP15	E
CTAACCTAACAACTCCGGC	GGTTGCAACGTCAGTACCAT	YLR338W	OPI9	E
TGAAAATTGACGCCTTTTC	GGTTCTTGCTTGATGGGGGC	YKL042W	SPC42	NE
TCAACTACGGCACAATTCA	TGTGACGGTCTTGCATGTAC	YFR018C	NA	E
ATCCGTTGCAACACCATGA	AACAATTACTTTTCCTAAAT	YEL032W	MCM3	E
TTGGTCAGCGCATGAATTG	AAATGAAAGTCTTTCCGTAT	YML110C	COQ5	E
ATTAACATTTAGACCCAGA	TTAGCCCAAGGTTCTATCAA	YBR055C	PRP6	E
TAACCTCCTCCAATTCCGA	GTACCTCGTCATCATCATCA	YHR134W	WSS1	NE
TAGAGTTTGCCTTTCCGTA	AGGTAATAATCACTGACTGG	YPL017C	IRC15	E
AAGATCAGTAATATAAGAA	TTATTTTCGATTTGGTTACT	YJR013W	GPI14	E
TTTGGCTGTGTTTTGTAAA	TAAAAGCACACCGTATAGAA	YJR040W	GEF1	E
TTAGCTGCGACCCACCACC	TATCATCGTCACTTACAACG	YHR196W	UTP9	E
TCCTGCAGTACGTTAATAA	GGGCATAGGCAGCAGCTCAC	YHR049C-A	NA	NE
AGAGCTGTCCGTGCGTCAA	TTGCTTGTCACAACTCTTTC	YJR119C	JHD2	E
TATAAGAAAAGCATAATCC	TATCATATGTTACGGGAAAG	YBL018C	POP8	NE
TATAAACTATAGAGCAGCT	CTATAGGGTTACCCATGGAA	YPL043W	NOP4	E
CCAGACAGACCATATGTCT	TTAATCCGAGGTAATAGATT	YBL050W	SEC17	E
AATCTACGCGGAAGGCTGC	GTAACAATGTGATTCATGCA	YCR031C	RPS14A	NE
GGTATCCATAACTAAAACA	TAATATTGACGCGCCAAATG	YJL173C	RFA3	E
GATGGGAGATTCATCTATC	CAATAATCACGATAATTGTT	YMR033W	ARP9	E
CACCTGCCGGATACCTCCA	CATAGAATAAAACCTAAACT	YGL142C	GPI10	NE
GACATAAGTAAACAGTTCT	GTGCAAGAGATATGGAGACG	YHR190W	ERG9	NE
TTAGGCTCAGTGACCGGTA	AGGGTATTATGATTTATTAC	YDR268W	MSW1	E
TATAATCGGAAGTAATTTC	ATATTCGATATATTGTAAAG	YNL162W-A	NA	E
ACACCTGTATCACGAATAA	GGAAGACAAAGATATCACAT	YCR098C	GIT1	NE
ACTGTAGGGTTCCTATGAC	ACACGCTATCAAGTACGTAA	YNL267W	PIK1	E
TAGACACGGCTTATCGGCA	CTGAAAATAGCCTTATGTGT	YJR138W	IML1	NE
GGTGGATACCTATAGAATT	GGAAGGAAAGCTCAATTGGG	YGR178C	PBP1	NE
CTCGAACCGAAATTACAA	ATTCATAATAATGCTAACGT	YGR218W	CRM1	E
ACCCCCTTGCTACTGAAGT	TTTGCGAGACAAGCGAAGAG	YGL026C	TRP5	NE
TTAACATCCGCACCATCCT	ACGCATTTCTGATATCCAGG	YNR046W	TRM112	NE
CAGACTCACCCACTACTTC	AAACCGTGCAAAACTTAACA	YNL080C	EOS1	E
AATCGCCCCTCCCCTCGGA	GAACACAACGAAAGAGGCAA	YKR088C	TVP38	NE
TACAAACATACGTTGTACT	GCCTCGATTCAGTAGCATAC	YDL145C	COP1	E
GACAAAGGCGCAAGGAGCT	TCCGTCAAAGGGCATTGGTT	YPL132W	COX11	E
AACGCTAACAGATACCGCA	AATAGTAAGGCCATCGCCCA	YCL017C	NFS1	E
CATAAGACCCCACACGCCC	TAATGATTACGAGTCGAAGC	YCR057C	PWP2	E
AATGATCGTTGTTCGCCTT	TACTTAGCTTTATTATTTGG	YKR087C	OMA1	NE
ATCCACATCTCCCACCCGA	TCAAATATGATCACTGAATA	YDL120W	YFH1	E
ACCATAGGGCAAGCCCGCT	AAAGGGGAAGAACAGTTGGA	YNL031C	HHT2	E
AGAGATGACTAACAACGTA	GACCACCACAGCTGCAACCA	YBR257W	POP4	E
GGAGTCCATGGAAAGTGGT	AGCACAAGAATGATTGGCAG	YKR085C	MRPL20	E
AACTGGTGCAGATTCAAAT	AGTTTGACTCTGCTCGCGGA	YLR358C	NA	E
CCGAAGAAGACAGCGTGCC	GCTTCTGATAAAATTTAACT	YPR159W	KRE6	NE
CCAATGAATTGGAATGAAA	TCGCCCGGGTGATGCAGTTG	YBL099W	ATP1	E
TCAATACAAGTCGGAGAGC	GGAACTATTTACGTAACGCG	YDR302W	GPI11	E
CATCATCCAAAGTCCGAAC	GAGTGAGCAACGACAACTCA	YNL024C-A	KSH1	E
GACCAGTAAAACAAGTAGT	TATCGACGGAAATGGCATCT	YKL106C-A	NA	E
AATAAAGAGATACGCTATA	TGTGCAAGCCTGCTATAATA	YCL058W-A	ADF1	E
AATTAGACACAGATCGAGC	AATCAAGATACTTGCTGGGA	YHR100C	GEP4	E
AACCCATCCCCCCAAGAAA	TCCGTTCCTCATGGTGTGAA	YGL142C	GPI10	E
ACATCCATGTGACAAGAGA	TACTTAGGGATCCTTTGTAC	YBL026W	LSM2	E
ACTAAATTTACTTATCCGG	AGTTCACTGAAGAATGAAGT	YNL005C	MRP7	E
GGTAAGCGAATCTGGTAAG	GCGAAATGCCAAAGCAGAGA	YPL017C	IRC15	E
CTGAAATCGAGGTAAATAT	GTTTTCCGCGTACTTCCCGC	YDR002W	YRB1	E
GTATCTTAACCAGCGATAG	GCTAAAGATACCGTGGAGAA	YOL008W	COQ10	E
TTAAACTTCGACTAACGGT	TTGTCTGCTTGACACTCCAT	YLR045C	STU2	E
GCAAACCAGACAATCATTC	TTTCATTCTATTTAAAAACG	YCR052W	RSC6	E
ATATTGGCATAAAATGAGC	TTATCCGACATGGTAGATTG	YDR375C	BCS1	E
AAAACTGCGCAACGAGAAG	CGGACGCCCGGGAAACAAGT	YGL095C	VPS45	E
TAATGAAGAGCTTAGGCGCG	GAAGAAAAATAATAAAGGCT	YDR159W	SAC3	NE
TGTCTGGTCGCAATCCGCG	ATCACGACTGTGATATATGT	YDR064W	RPS13	E
TCAAATGGCAACCGTCTTA	GTTGATCTAGAAACTGGGGA	YFL042C	NA	NE
CAGTACCCCATCATCATCT	AACTATGTTTTGAGGAACCT	YHR170W	NMD3	E
TCAGTCACCGGTGAAAAGC	GTGATGGGCACTGTTAAAAC	YGL113W	SLD3	E
AGACCTACACTTTCCCGAG	TTCGGTCTTTCTGCTCTTCG	YMR077C	VPS20	E
TCACCTAATTGCGCTCCTT	AGGATATTTACATGACTGGT	YGL237C	HAP2	E
GAAGGTATGGCAAGAATAT	ACGGCAACTCTTAGAGATGA	YDR508C	GNP1	NE
ACATGAGACCTACAGGCAA	ATCCTCTACGAAAGGCAAGT	YPL168W	NA	NE
ATTCTGGTAGGCTTCAAGA	TGGCACCAGTATATCTATGA	YIL118W	RHO3	E
AGAAACGGACTCATTAAAA	TTGGTATATTACTATTCAGC	YMR200W	ROT1	NE
GAACTTAATAAGACTTTAT	AGCAAGGATGCAGAAGAGAA	YPR088C	SRP54	E
TACATTAACTGATCATGCA	TTCGCGACGAGGCAGGGGCG	YDR381W	YRA1	E
CCACAAATTACGTCGTTGT	CCCGGTATACGAAATCGGAG	YML129C	COX14	E
AACCCAGCTGGTTAACTAT	ATGTTTAACCTTTTATACGA	YBL076C	ILS1	E
AACGGACAGGCAACAATGA	TGTCTCTTAATCCTGTGAAG	YNL240C	NAR1	E
ATCTGCCATTCTCTCTCCT	GAGTGAGCAGCAGATATGTA	YKL045W	PRI2	E
CCTTAATCATCCGCATAAC	TATTAACGCGTTCTGTTACC	YLR212C	TUB4	E
TAATCCAATCACGAGAGTT	CTATTTTGGTTGGGTTGGTA	YBR288C	APM3	E
TAATGACTCACACAACCAA	GAGAGTAGTTACATATGTAG	YML065W	ORC1	E
CACTCGTCAATTTCATGGG	TATTACTGAGTCATCTGGAG	YJR016C	ILV3	E
TTAGCTCCGCCACATCACC	TCCAAAGTCAAAGATGCGAG	YOL066C	RIB2	NE
TACGTCTCGCACGCTCTGC	TTGGCGACTCTCGAATACCG	YKL035W	UGP1	E
ACTATGCAGTAAACATCGT	GGAGGCTTGAGTTTTATATT	YDR142C	PEX7	E
AGTTCAATAATATGAAACC	GGTAGGAACAAGTCGACTCT	YHR188C	GPI16	E
GTTTTATTTTAACGTCCCA	TTACCCTCTGTGGATATTGG	YDR086C	SSS1	E
ATTAATCTAACCCGCGTTA	ATTTTATTTGTTGTCAGGTT	YER110C	KAP123	E
TGCATTTTATTCCCCCTTG	GTGCGTTGCATAACTTACCA	YDL009C	NA	E
TAATGTTCCTATAACCCTT	TGCTATTTTCCTGTGCACTA	YGR150C	CCM1	E
TGAGTACGTAGAGTTTAAG	TGTGACCCGGCAAAAAATGT	YOR014W	RTS1	NE
TTCCTACTAGTGGGACAAT	TGGCGGAATTCCCCTTGTGT	YNL061W	NOP2	E
GCTATTGCGGCAAGCAATA	GATTTCAATGTTCGACTCTG	YCL056C	PEX34	NE
GCGTACAAATATTAGGTAT	AGTAATAGTTTTGAACTGGC	YGL155W	CDC43	E
CGTGCATTGAATCGTGTCG	ATACTTTTACCCTACTCTAT	YMR277W	FCP1	E
TGATTCCCCACGCTCCGTT	GCGTTGCTTCTATAATTGGC	YKL164C	PIR1	NE
GATAATATCCCGATCCATC	ACACCCATACACACCAATCT	YHL038C	CBP2	E
TATACTTCAGCCCTGTTTC	TGAAAAGTAGGCCTAGTTGA	YDR148C	KGD2	E
CCCACCCGTCTCTACGGTT	GTGTCGTAAGTGCAATGATT	YOR103C	OST2	E
TACCTAACGCTCCAGAATC	GTGACAACGTCGCTGCATCA	YGR116W	SPT6	E
GCGGTTAGTCGTGTACAGT	AGAAAGAACAAGGCTAGTGT	YAL014C	SYN8	NE
CAAGTGGCAAAACATAAG	TCTTATGTTCTCGCAATTAT	YDR164C	SEC1	E
TGAACTGAAAGCGATCATA	TGGAATTTCTCAGTGCATGG	YGR006W	PRP18	NE
AACGACCGATCCAATTATG	TAAGGTTTTCGCGAAGTATC	YGR246C	BRF1	E
CAGATGATCGAAGAAAAAA	GATATTACACCTTCTTTTGC	YER023W	PRO3	E
TTCCATCCCTGCACCTCGG	AGCTTTACTTCATGCTGTGC	YIL026C	IRR1	E
TCGGCTTTCCGCGCTCAAA	TCTTTCTCAAACTTAATATT	YOR074C	CDC21	NE
AGTGTCGGACCAAAATGTG	AGGTGACAATTTAATGGACT	YGR191W	HIP1	E
AAATTTGGAATATATTTAT	TTAGAAGCTAGAAAGAAATA	YGR176W	NA	E
ATTTTTATATTATGGATAC	ATTACATCACCTTTCACGAG	YJR017C	ESS1	E
TTCAAGTAACGAACCCCTT	ACTTCTTGGATTTTGGCGTA	YBR192W	RIM2	E
GCGGAGCCAGCTAGTTCTC	ACGTTGAACATGATCTGAGC	YPR137W	RRP9	E
GAAAAAGATGGCACATAGC	GGCAGGGCATCGTAGTAGTC	YPL252C	YAH1	E
TAGGGAACCTGAACTTACA	TTTTCACGGAAGAATGGAAA	YHR009C	TDA3	E
GGGGACCTTTGCCCTGCTA	TTTTATAGGGGATTATACTC	YOR036W	PEP12	NE
TCTGCGGGCCTCACGAACG	TTGTATTTAATGTCCTGTCA	YGR183C	QCR9	E
AACCTGCCAAAAGTGGACA	GGCCAGTCCAAGCGCACAAG	YKR002W	PAP1	E
CCACACTTGACCACGATTC	ATATAAAAAATAGGTAAAGA	YML003W	NA	NE
CACTGAAGAGCTCAGGCGCG	TTAGATGTTTCAACGTTCCA	YFL008W	SMC1	E
GACTGGGGAGAAAACCCGT	GTGTTTCGTGACATCATTGA	YBL050W	SEC17	E
ATTCCACTCCCGCCGGCGA	TAAGAAGCAAAGGAATAAGA	YFR018C	NA	E
CTCCTTATCATAATCTTCC	TAGTACTATATAGCTTTACC	YJL090C	DPB11	E
ACTTACGGTTTCCATCCTG	GTACTGGCCGCCGGCATGCG	YJR002W	MPP10	E
CCGCCTGTCGACGCTTCAC	TGTTGGTTTTGGGTAATAAT	YLR268W	SEC22	E
TCGTAATTGTGATCTTAAG	ATCTTTAGCCGTTTATTGTT	YOL008W	COQ10	E
TTCCAAAGGTCGCCCAAAT	TACTACTACAGTCTGAATCA	YMR230W	RPS10B	E
GCTCATAAAAAAAAAGAAG	AGATAGAAAAAGGACAAAGA	YIL031W	ULP2	E
GGACCTGTCTCTAGTGCCA	AGCAAGGATGCAGAAGAGAA	YPR088C	SRP54	E
TCCGTTTGAGCATTGAACG	GGCATCACGAATAACGAGGC	YJL176C	SWI3	E
CAGACCTAACATTGGGATG	AAAGTGAAAAATCCTCGAGA	YPR113W	PIS1	NE
TCTCCGATCAATAGGCATT	GTGGCGGTAGAGGGTTTATT	YOR362C	PRE10	E
AAGTAAACTTGTTGCAATT	GCGCCATACCGAAAATCCTC	YGL026C	TRP5	E
GCAACGACCAGGACGCCAT	GAATGCAATAGTTCAATAGC	YMR290C	HAS1	E
GACGTGCGAATTGTCGATA	ATATACTCTCTCTTTGCGGC	YOR037W	CYC2	E
CACGACTGTAACATCTGAA	AGAAACAAGAAGTCAACAGA	NA	NA	NE
TAAGGGGTGCGATCCAGAG	AGAGGCATACTGAAGTTGAC	YGR242W	NA	NE
AATCGGTACATACAGTAAT	AATTTTCCATTATGTATTGA	YDL209C	CWC2	E
ATTACAGCTAAAGAAATAG	ACGGGCTTTAGGTCAGACAC	YDR235W	PRP42	E
CCCACTTGACGGGGGCGTT	TATTATTTGTGCTGGAAAGA	YMR293C	HER2	E
ATACTTGTGCTTATTAAGG	GGAATTGAATTAATTCCGAT	YML030W	RCF1	E
AGATCGAGAACAATAACCG	TTCTCTAAGGTACCTGTGTG	YGL236C	MTO1	E
TATTGAGTATATGACCATA	TTCTCTGTGTGTGCTACCAC	YGR094W	VAS1	E
AGACGCGCAACATGTTCCA	GCTATATGGTAAAGAATACA	YLR038C	COX12	NE
GGTCGATGTCGTTCTTAGT	AGAATCGACATTTTCAGAAC	YPL040C	ISM1	E
TACAGCTCGAGTTTCTCAG	ATTATCAGGACTGCGGGCGC	YHR116W	COX23	E
CCCGCGTACTTATTTTTTC	AAGGGAAAATATGCACTACC	YMR076C	PDS5	E
GCTCGTGCGGATCAATGTT	GAATCGGGGTAGTCATTCCG	YPL262W	FUM1	E
CCATTTCCTTAGCAAAGTGC	GGGGCCAGTTCTGTCAACAT	YCR079W	PTC6	E
ATAGAAAAAACACAATATT	GTCATGATGCGACATTTACC	YER178W	PDA1	E
AGAGAATGCTTAGAGCCCG	AGATAGAAACTGATGTAAGT	YLR009W	RLP24	E
TTTGAGTTGTACCACTTAA	TGCGCTAATAGCGTTGAGGC	YGR267C	FOL2	E
GGTAGGATCAGATTTTAAA	ACCCCAACTATTTGGCACCA	YLR117C	CLF1	NE
TTATTTAAAAATACTTAAC	CGTAACACGGGGGGTGAGAA	YNL071W	LAT1	E
CCGCTCAACATCCCTAACT	GGCTAATCTAATCCATGCAA	YNL026W	SAM50	E
AAAATTATTATTACGGATC	GAGTGAATGCCGAGAAGGGG	YKL085W	MDH1	E
TCCAAAACTGGACCGCCCC	ATCACACAGTTGTTTTAAGA	YOR122C	PFY1	E
TCCGATGCCACAAATAACT	ACGACGACGGCGCGGAGGCT	YJL102W	MEF2	E
AAGACCTGTTGAAAAGAGA	GCGGCGACTATTTCCGAAAC	YDL142C	CRD1	E
ATCCATTAATAATTATCGT	ACTAGAGCAAGTGAACGAAC	YDR045C	RPC11	E
TAATCTAATATATGACGAG	TCTGAAATTAAAATTTTCTC	YOL130W	ALR1	E
CCTATGAGAGATAAGACGT	AAGAGGTAAACCGAAACATG	YJR013W	GPI14	E
TTGTATCTAATCAGTCTTT	AACTATAATGAAACAGCAAG	YMR166C	NA	E
CTCGACCGGTCAACTGTAA	GGGGGAGCGTAGTCGTAAGC	YER056C-A	RPL34A	NE
CGAGCCGATATTATCATTG	ACCGTCCAGTAATTCAACTA	YGR062C	COX18	E
CGGATCCCACAGTGTTCCC	GGTGGAACCGATATGTTGTT	YPL265W	DIP5	E
TAATCTGCATTAACAATCA	TTCTTGGCCGTAGTTAAGAG	YHR101C	BIG1	E
ACTTATACCATTCCTCTAA	AAAGCTGTATCACTTTCAAC	YFR028C	CDC14	E
AGACGAAGTAATTTTCCAC	TTGTCTTTTCTGTCGTTTTA	YLR041W	NA	E
TCCATTTACTTTCGTTATA	AAGAACACATCTAACCGAAG	YPL234C	VMA11	E
CTCGACCTGCACGACTTAA	TCGCTACCCGGAAACGATAA	YML030W	RCF1	E
ATGGAAAACCTATGTAATG	ACATAATAATACACCTGTGA	YLR026C	SED5	E
AAAAAGTTGGAGAGTCTAC	GTTCGATAAGAGGTGAAGTT	YHL038C	CBP2	E
CCGACCGAGTACGCCACAC	GTGCGCTATTATTCTGATCT	YLR378C	SEC61	E
CTAGTAATTGATCACAAAC	ATCCAAATAAAGCGAACAAG	YLL018C-A	COX19	E
ACCCATTTAGTATAAGCAA	TTTTTGTGTGGAAAAGCGGG	YPL127C	HHO1	NE
GACGTCCACGTGTGTTAGT	AGGGAAGAGATGTAAAAGCT	YDR529C	QCR7	NE
GACCACGAAATAGCCGAGT	TCATGACGACCACAAGGGCT	YLR378C	SEC61	E
TCATGCATAACCATACTGA	AGACTTCTGGTGGAGGGAGC	YMR031C	EIS1	E
TGAGGTTCCTAGCTGATCT	AAAAAATGAAGCTACAAGTC	NA	NA	E
ACTCTACGTATGTAAAGGC	AGTTTAGAAGCGTACTTCTT	YJR057W	CDC8	E
TTCCAAACATTCTCTTTAA	AGAAAAGAGTGTGTGAGAAC	YCR012W	PGK1	E
CCACGCGTACGAATCGCAT	ACAGTTGGGTGAAAGAGTCT	YGR065C	VHT1	NE
GCGACTGTTGGGCCCGTGC	GGACCGAATATCATTGTTAC	YDL166C	FAP7	E
AACAAAGATTCCTACAAA	TTTGTCTATTAATGTTGCGA	YGR246C	BRF1	E
GGACAGAAGACTTTTAGCT	TAAGGGTCCCCCAGGTGTTA	YLR338W	OPI9	E
AATCGTTCAGAAAAATACA	TGCTATGATGTTCAACGCAA	YGR211W	ZPR1	E
GTATTTGTATCCATACCGA	GTGTGTAGTTCACTAGTTTT	YOR278W	HEM4	E
GAATCATGCTCATCGTGCC	GTACTTGTTTAATGTGACTT	YDL167C	NRP1	NE
TAACACTACCCCGAAGATG	GGAACTTTATTAAGACAATA	YDR437W	GPI19	E
TTACCATTAACCTGTACAC	GGAAAAGAACGGGTGCAGTG	YDR270W	CCC2	NE
CACTGGCGCGCGCTAATTG	AACACTTTCCTGAGGATTTT	YGL026C	TRP5	E
AACACAGCAAGAAATATGA	TCTTGAGGCGTATAAGAAGG	YDR502C	SAM2	NE
GAAAGGACGAATGTAAAGG	TCAAAGGTAATGTCGCGCTT	YKR022C	NTR2	NE
CGGAATGCAAGACGAGTGT	GCTGAGTGAATGCCGAGAAG	YKL085W	MDH1	E
CGGATTCGGAAAAACAAGA	AATCCTGCTCGATCAAAGTG	YMR239C	RNT1	NE
GCCCTAGCATGCACTGCGG	GAAGACAGCCGTAAATTCAT	YDL212W	SHR3	NE
AACACTTAGATTGACGATG	GGATGCATTAACGTCTTTCG	YHR009C	TDA3	E
CATAGGGGCCGGTCTATCG	TTGGTCAGATAACAGTCACC	YLL027W	ISA1	E
CCCTATTGACTCGTTGATG	GAAGGGAAAGATCAGGAGTG	YLL035W	GRC3	NE
CTAATATCGACTAGCTGTC	TTTCATTATGTATTTATTAT	YDR200C	VPS64	E
GACCACATATTCAAGCAAT	AGGATTTTAAAACAGGCCAT	YDL238C	GUD1	NE
GATCAAAGTATTCGCCTTT	GGAAAAATATCAAAAGTACG	YDR129C	SAC6	NE
AACTGATGTCGCATGAGTA	ATTGTAAAAGAATGAAAGTT	YDL033C	SLM3	NE
TCTCTTCTAATCCCACGCA	ATCCAGCCTTCAATACATAA	YDL209C	CWC2	E
TATCTTTAGTGACTACTCG	TCTATCTGTTAAGCGTGTTA	YGR245C	SDA1	E
CTCTAAAATTGCAAGGCGG	GAGTAATCTGTGAACGATCA	YDL105W	NSE4	E
CTTTTCCTCGAACCCCTGA	AAGCAAAACAAAGAGTACGA	YPL133C	RDS2	E
GGCACCATAGAATCTTCTA	AATACAAAAAAGGTCAGTCA	YBR069C	TAT1	NE
AAGAAAAATGTTATAAGCT	GGCTGACTAATATTCACTTG	YJR122W	IBA57	E
TGAAGTACAGCCAAAGTCC	ATCTTCTAGCTATTTACGTT	YBR191W	RPL21A	E
TAAAAGTTTGAAGATTTTT	AGCGAAAAAAGCGTATGTGC	YGR026W	NA	E
AAAGCGTATCTGCAGCTAA	ACCCCAACTATTTGGCACCA	YLR117C	CLF1	NE
TAAATTCATGTGCAGGCAG	GCTCGACGCTTGGGAACTTT	YJR045C	SSC1	E
GTCTTCATGTTTCTAGAAA	GCGTGTATATATAGCGTGGA	YJR048W	CYC1	NE
AACTTGATATTACCGCTAC	TAAATTGTCAGGCCCCCCGC	YDR529C	QCR7	E
CTATAACCATATACAGATC	TTGTCATGATAAACACGTAC	YFL008W	SMC1	E
CGCATGGAGGGTTATGAAT	GTAACACTAACGCATTCTAT	YJL002C	OST1	E
CGAATAATAAACACCTAAG	AGCTACTATCAGCACTCCGA	YOR210W	RPB10	E
CCGCGTGTTAATGCGTGCG	ATTCTGGGTAAATTGTGGGT	YFL036W	RPO41	E
TCGTCTCATCAATTCATCG	GGGGTAGTCATTCCGAGGAT	YPL262W	FUM1	E
GGGCCCCACGCTAACCTGA	ATAAAAGAGGAAAAGGGCAG	YDR494W	RSM28	E
GACGACTTAATAATGAAAG	TCCCCCAGGTGTTACGGCCG	YLR338W	OPI9	E
GCACTCCCTTTTATATACG	GAACGACGCTGAAACCTTCA	YJL010C	NOP9	E
TCCTATGACTCAGGCGCG	TCCAAAGTCAAAGATGCGAG	YOL066C	RIB2	NE
TCCCTTTTACAGGGCTGCG	ATGTATACACCGTTAAGGAA	YLR369W	SSQ1	E
TGGAAAATTGGTCCTAAGG	GTACACATCGTAGATATTAA	YJL081C	ARP4	E
CCGGCGCGAGCCATGTATG	GTCGTTCTAGCGGGAAAAAA	YOR306C	MCH5	NE
CTCTCATCCAAGCAAATAG	ACACGTTGTAAATTCACCAA	YMR218C	TRS130	E
ATGCACTATCAGGCCGGAC	TGATCATTTTAGACGACTGT	YNL213C	RRG9	E
CTTTATGAAGCTGGCCGCG	GTCAGCAATTTCGGAGAAGG	YIL036W	CST6	NE
AGAAGTTTAAGACCCGAGG	TGTGACATTAAATGTGCTAT	YJL030W	MAD2	E
GCTCAAACTCTTGCTACGG	AGTAGAAAGCGATTGGAGCC	YHL006C	SHU1	NE
AAGGGAAAAGTCATTTATG	TGTGGCGCGCCGCCATCACC	YDR335W	MSN5	E
AAAGAATCGGGGGGAAATT	ATAGACGCACAAAAGCACCA	YHR009C	TDA3	E
GGTGAAATATTTGATAAGG	GAACTTAGATGTAGAGTTAA	YPL118W	MRP51	E
GTGGACACAGGCAGCGAGA	GCACGGCTTACCCTACCGCT	YDR231C	COX20	E
TTCTGTGAAGTCTAGCCGA	GATACCAACCGATCCTTGCT	YGL167C	PMR1	E
GTGGCGTGCACGAAACCTT	TATCACATGATCAAAGAGTT	YDR510W	SMT3	E
TCATTGACCGCCGCTCCGT	TTTTCCCTTCTTCTTGCAGA	YGR255C	COQ6	E
TGATTAACACCTCCAAAAA	TGTTTGAACTTTCCTGCCGG	YGL092W	NUP145	E
TAACAGTTTGCAGCTAAGT	TGGTGTTGTTTGTTTATTTT	YIL144W	NDC80	E
ATTAACAACTTAGCAAGAC	AGAAATAAACAAAAATGATT	YBR103W	SIF2	E
TGCGTACTAGTCGAATTAA	GTAATGTACATTTAAGAGCA	YDR172W	SUP35	E
ATGTTCTGAACCGTTCCGC	GTTTATACACTAATAACCCT	YDL202W	MRPL11	E
CTAGTTTCATGACACTGCT	AGAGACATAGGGACAGTAGG	YDL022W	GPD1	NE
CACTGGACGATATGTGGGA	GACATCCTGATAATTAGCAA	YER110C	KAP123	E
ACGGTGAAATTGACGCCGA	GAACTCACCGTCAAGAGGAA	YGL060W	YBP2	E
TAACTGAAATTGCATTTCT	AGCGATAATTACGGGATCTT	YIL003W	CFD1	E
TTCCACAATATGATACTAA	AGCGAAGCAAGGGACTGGAG	YIL090W	ICE2	E
TGTAAGCATAGGAAAGCGT	GCTATCCAAGCTTATGCTAT	YLR312W-A	MRPL15	E
TTACTCCTGATCACCAACA	GGTCATATAGTAAAAAGCTT	YDL203C	ACK1	E
TACAGATCTTAATAAAAGA	GAATCATCAATTGTTCACAT	YLR242C	ARV1	E
CGAGATACCGCCTGAGATG	GTATTCGTTATCTTAAGTGG	YKL085W	MDH1	E
TAAAGACAACCTCAGTTTC	TAAAGTTTCCTATCTAATGA	YHR134W	WSS1	NE
CAGGAAAAATAACTCCATA	GAAGGTTATTGCACCAGCAA	YKL059C	MPE1	NE
AGTGATACTTACTCAGAGC	AATAAAGCAGAAAGGCGAAA	YKL104C	GFA1	E
CACCACCTCGCTCAGGCGCG	TCCCTTGGACATCACTGACA	YHR036W	BRL1	E
ACACTACCGTACAGCTAAC	ACATATAAGTATACGCAAAT	YHR011W	DIA4	E
CACTAAAGGGTGTAACGTT	GAAAGATCGATGCAAGTCAT	YDR315C	IPK1	E
TTGCCATCTGTCAAACTTT	GACACGCTGTCCAGTTCCTC	YJL035C	TAD2	E
CCGCACGCCTTACCCGTCC	ATTCTACATTTGTGGAAGCC	YPL075W	GCR1	E
AATTACCTCGTGGCCATAA	TCTTGAGTAAAATAAGGTGA	YER173W	RAD24	E
TAGATTAGATTGTAGAAAA	ATTTGATTTTACTAAAGTTC	YOR261C	RPN8	E
GGTATTCACTAAGTTTTGC	TTTTATAGTGTTATCTACTA	YBR123C	TFC1	E
CTGCTAAGGTCAGGCCATA	TATGAACATTGCGCGTTGCC	YGR113W	DAM1	E
GGCCAATATGTTAACAAAT	AGTAACGTACAAAATGCACA	YBR249C	ARO4	NE
GGTACCTAAGTTGTAAGGC	GATGATAGATTCGTGGTTGG	YLR338W	OPI9	E
ACCGAGCGCCTGGATAACC	GGGAAAAGGACATACTTAGC	YML130C	ERO1	E
ACTCAATCGTCGAATCTGG	TGTTCTAACTGTACACCTAA	YML125C	PGA3	E
ACTCGCCACCCAACTGCTG	GGTTATATGTAAAATACAGT	YGL145W	TIP20	E
GTCCACCTATACGACTGTT	AGGCATACAAAACAATTAAA	YOL096C	COQ3	E
AATGTACTTCCTTATTAAC	TGCAAGTCATCGGACGTGGT	YDR315C	IPK1	E
ACGGGAAAAGCGCATCAGA	GGGAAGAGACGGCAATCAAG	YER068W	MOT2	NE
GTGAGCTTAGCTAAGAGAT	TGTACTGTCGAAGTATTGTT	YOR249C	APC5	E
AGACTGAAGCTGTATAAGG	ATCAACTGTTTTCTATTTAG	YDL098C	SNU23	NE
CCGCATACTCCACACCATG	TTAAGTAAAATAATAATACG	YIL001W	NA	NE
CGTAAAGTTATTGTCATTC	TTAAATATGATGGTGTCGCA	YCR071C	IMG2	E
AAGAAGTTAATGTATTCTA	AAGGTATTTAGGTGACCTTG	YML011C	RAD33	E
CAACCCTAAAACGGCACCG	TTCTTCCAAAGCGACAAATT	YOR022C	NA	E
GAAAAGTTCAAATTCGGAC	GAAAAAGGAATGGCAAAAGA	YNL168C	FMP41	NE
AAATGGATGAAAATCACGT	GTAATGGTAACCTAAGGCAA	YGL075C	MPS2	E
TGGAAGTCCGAATCACAGA	TGAAAATTATCTTACTCAAA	YLR275W	SMD2	E
GTAATTGTTCGGGCACTTA	GAATCATCTTAAAACATTGC	YNL259C	ATX1	E
ACTTCCACCAGATAACGCG	TTCTCGTGTAGTGTGACAAA	YKL210W	UBA1	E
TCCTCAGCACCCCCTTATC	AAAAACATATGCAATAGCTA	YKL194C	MST1	E
ATAAAAACATCGACCCGCG	ATAAGGTACAGATAATGGTA	YOR003W	YSP3	NE
TCCCTCCGTTGTCCGAGCG	GGGCACAGGTAGTATTCATT	YMR066W	SOV1	E
CGAAGACCGGTAGCCATGG	ATCATTGTTACAGGAACACC	YDL166C	FAP7	E
TCTTTGATAATAGCTATAC	GTGTAAACTTGGTTGATGGT	YIL093C	RSM25	NE
ACCGAAACATAAAATAACT	TTACGCCGGTAAAGGGAAGT	YGR020C	VMA7	E
TATAATATTGGCATAATCC	GGGAATATCCTTGCGCTGCT	YJR121W	ATP2	E
GTTGGATAATTTGCTGACC	ATATTTAAATACGTAAATCG	YER003C	PMI40	E
ATACCAACTCGCGGTCCTT	AAAGGACAACATTTCGACTG	YML077W	BET5	E
TACGGTTTGACATAGGTCG	GTGGGGAAGATGCCACAAGT	YLR376C	PSY3	E
CAGTGCCATCACTTCGAAC	GAGAAAGGAAGCTCAAAGTT	NA	NA	NE
GACCGTGCCCCCACAAGCG	AAGAGATGAAGTTGCGCAAA	YML065W	ORC1	E
TCCCTGTGGCTAATGTTAG	AGGATAATAAAGGAAAAAAG	YBR095C	RXT2	NE
CTATCTCCCATATGTATGC	TTAACGAAAATCACTGTCCA	YOL076W	MDM20	E
ATATAACAATTGAAATAGT	TGAGTTCTAGCGGAAACCGC	YML098W	TAF13	E
GCCACCGTACTTATATGAT	GTCTTTCAGTTCCTGTCTTT	YBR123C	TFC1	E
TAATAACCACAAATCTGAT	TTTAAACTTGGCTTAGCAAG	YDR398W	UTP5	E
ACCCGGCCCAATTTTATTC	GTTCTCCCACTTCGAAGTCT	YBR221C	PDB1	E
ACCCATACAGCCTAATACT	AACCACATTATTGTTATTAT	YJL010C	NOP9	E
CAACAAGCGATCTAAGTAC	TTCTTTTAAAGGTGTGAAGA	YOL133W	HRT1	E
TGTATTGCGCCTGACAAAT	TAAAAGTTGGTGCGCAGTCC	YBR179C	FZO1	E
AAACAACACTCACCTTGAC	CACTTTTGATCACGTGCCTC	YDR142C	PEX7	E
GAGCATCCGGAACTCAAGC	GAACTAAGCATTCTGTTAGA	YLL004W	ORC3	E
GATTTTGCCTCTGTTTTAG	GATATATAAAACAGAAAAAG	YKL055C	OAR1	E
TATATATGACGCTACTACC	GTAAATTGTAAATACTAGAA	YBR035C	PDX3	E
ATTCCGATCTTGGCTTCGT	TGGGTTTGAGATTGCGCGGA	YDR188W	CCT6	E
TCGGGAAAGAAAACACACA	TGAAAATTATTTATGGGCAG	YLR319C	BUD6	NE
TACAGCATGTCTTCAAGTG	GCGAAAGGATATATTGACTG	YOR187W	TUF1	E
CACCTGCCAATATTCATGA	TGTAATTGTTTGCCAAACGT	YDL141W	BPL1	E
GTCACGGTCTGGATTTGTT	ACAGGGAAATCTATCTAGTG	YKL108W	SLD2	E
GGCATAAAGCCATAAACTA	GTATAACTACGAGCCGTTGC	YER093C	TSC11	E
TAGATTATACAGTGCTTAT	GAGAAATGTGAATGGCTGGG	YGL238W	CSE1	NE
CATCTGTAAGGGAGTTCTC	AAAAATCCTGTAAAGTGATC	YOL066C	RIB2	E
GGGTCAATTTCCTAATTAG	GGTAACGAAATTCTGATGGG	YHR090C	YNG2	NE
TGCCATTCAACTCTCCAAA	AAACAAGGTTTGATCCAGAA	YHL025W	SNF6	E
TAACCTATGGATGGCGATC	GATAACCTCATCCACTCTTC	YLR222C	UTP13	E
GAACCGTATCCTCGTTCCC	AGCAATGCTGTATCGGAAAA	YPL208W	RKM1	E
CCGCCAATATACGCAGTCA	TCATCGAAAACAGAAGAACA	YNL256W	FOL1	E
CCCTTGCCGTTAATGATAC	TATGTTATTGCTAATTAAGT	YMR049C	ERB1	E
GGTGTTAAACCGGTAACGG	TTTTCATTAAACTTCAACCC	YMR212C	EFR3	E
TCACGGTGTAATCATTTCG	GTTATTCGGGTAATACATTA	YDL087C	LUC7	E
TAATATTCTCAGGATCTAT	TCGTTCGCAATGACCAAGTT	YIL021W	RPB3	E
TAATCCTGGCCTCCTCGGT	ATCTGTGCACTCTACCAACT	YBL003C	HTA2	NE
ATACTTCACCGGAAAAAAA	GACTATGTTAGAAATTTGAT	YER136W	GDI1	E
ACACAAAGAGCAAGGTTTT	TAAACGTAGAGAGCTAGTAA	YPR178W	PRP4	E
CTCCTACACCTAATTCTCG	CTTTTCTCTGTCGGCGATGT	YIR013C	GAT4	E
GCCCCTACACTGTCTATTC	GAACGAAATGTTTTCAACAG	YDR116C	MRPL1	E
ACTTCAACGCAAGTTACCGT	GGTGATGGAATCAATATTGA	YMR286W	MRPL33	E
CTAGGAGCAACGATGCCCA	CGGCAAATAGAGGAAAGGCA	YPL027W	SMA1	NE
CAAACCCTAAGCAGGAACA	TGATACCAACTCTATCAGAA	YBR089W	NA	E
TAATCCTAGTCCTATACTC	GTCTTCAATGATAAAGCTGT	YMR066W	SOV1	NE
AAAAGATACACAGCTTGTC	GGTATTGACTGGCCCCTTTT	YOR181W	LAS17	E
CAGGCCACTAAACGATCGT	ACTGTTTGCAGGATGTTTAA	YLR340W	RPP0	E
TCGTTTAACGAAGAAAGCT	GTGCGGTATTCTTCCAAAGA	YPR133W-A	TOM5	E
TTTAATAAAAATCAAATCA	TATACTTGTATATATAATTT	YPR099C	NA	E
CTAACCTTCCACTTGCG	TAATTCCGTTTATAGTGACT	YPR110C	RPC40	NE
GAAATAGAAAATTCTCAGG	AAAATAAGACCAAAATGTTT	YDR293C	SSD1	E
CACCAAACCGCAAACACCG	TTTTGCAATAATATAATACA	YIL091C	UTP25	E
GTTACCGACCCGAAAAACT	GGCTGCATGTATTGATAAAT	YHR009C	TDA3	E
GCGTCATCACGGTAAATCA	GTCATGATGCGACATTTACC	YER178W	PDA1	E
GTGCCAAGGCCTTTGACGT	ATGGACGATAAATTGACAAC	YGR220C	MRPL9	E
ATTATAACCTCAAAAGTAT	AAGAACACATCTAACCGAAG	YPL234C	VMA11	E
ACAAAGGTTGCATTGTATG	TGTATCTCCCCCATTATTAA	YML025C	YML6	E
GTAATTATTACGTTTCCTC	TACTTTTAGACACTTTGCAA	YBR194W	AIM4	E
TCCCATGCCTGACCGACCT	TTTCCACTTTTATGTTCATT	YMR033W	ARP9	E
TCTCTCAAGGATAACGCAG	GTTGCTGTGGTAGTACGTTG	YAL034C	FUN19	E
ACACCAAATAATAGCACAT	GTTCCTGTAACAATGATATT	YDL166C	FAP7	E
ATGAAGATACCGATCAATG	CCATCAGGTAAATTACCGTC	YOR241W	MET7	E
ACCCAATGTAACTTCACTA	AAAGTAGAGGAAATGGAAAG	YNR015W	SMM1	NE
AGCCTTTAAACAGTGGCCG	TTCGCGTTTAACTACCTTCG	YMR094W	CTF13	E
TTGGTGAGAACTACTCGGA	CGGGTTAGAATAAATTTATG	YPL017C	IRC15	NE
GAGGAATTCGCATTTTCAT	TAAATTGTCAGGCCCCCCGC	YDR529C	QCR7	E
CGACCACTTCCGATATCAA	TGAGATGATCATTTCTTATA	YMR131C	RRB1	E
AGAACACCACTGGTGAACA	GTAGCAAGGCAGGTCCGTAA	YJR141W	NA	E
TAACTGTCGATCTTACTAA	ACGTGATCACTTACCAAATT	YHR098C	SFB3	E
ACCCTATAACCATATGATG	ATGTTATAACGAAGTGTAAG	YJL125C	GCD14	NE
CAGATGCCTTAATAAACTC	TGATGTCTCAATATTCCCGC	YNL118C	DCP2	E
CCGAAAAAATATAATTAAA	TTACCAAAATCATGAATTGC	YNL207W	RIO2	E
GAATTTTGCCTTATGTTTT	GTCTTACATGTCTTTGTATT	YOR232W	MGE1	E
ACCTATCTGGTCACAATCT	GAGATGTGTTTGCTTTTGGA	YPL093W	NOG1	E
TATGCGTTTCCCTACCAGC	TTCGACCGTTTGCGATTCCG	YIL125W	KGD1	E
AACGTTTATGGTACCTCCC	TATATTAGCTGTCTTGGGTT	YIL092W	NA	E
AGATAAGCAATGAAAGCTA	AATAAACTGACCACAGAAGG	YGL240W	DOC1	E
TTTATTTCTAAGAAAGGGT	GTAGCAAGGCAGGTCCGTAA	YJR141W	NA	E
TAATGATATTTGATTCATA	AACCGAAATAATGAAAAATT	YFL036W	RPO41	E
TTAGGGCATCTTACAGAA	AGAACAATCATGAAGCAAAT	YCR036W	RBK1	E
CCAAGAAACCCATAGATAC	TCTACGTTTATATGTTGGTT	YNL064C	YDJ1	NE
ACGTAAATCTTGGCCCAGC	GCTTGTGGGACTATGTCACC	YER008C	SEC3	E
AGGCCTTAACCCTATCAC	TTGTGGATTTCGGAGAAAGG	YKL142W	MRP8	NE
TATAGAATCTTGTTAATGA	AACGTTTGGCAAACAATTAC	YDL141W	BPL1	E
TTGAATCATTTTATTAAAT	TTAGGCATTACCCTACATTG	YOL051W	GAL11	E
TAGTGTACCCAGAGAACAC	GGTAGGGTTATAACATTATC	YLL009C	COX17	E
ACATAATCGGATCCAGATA	ACCTAGTAATAATTTAACCT	YGR099W	TEL2	NE
ATAATAGGTGCGATAATAA	GGTAAGATAGAAGAGGAAGA	YGR141W	VPS62	NE
TAATCATAACTAGTTTCCT	TGATTGAAAAATTTGCATAC	YOR046C	DBP5	E
CATATACAAATGCAAATCT	ATAAACGTCTTTTGGCAATG	YIR010W	DSN1	E
GATAGATTAGGTACAAGGA	GTAGTTTCTTCCAACTAGTT	YBL026W	LSM2	E
ACGACAGGAGTATGCATAG	TTAAATATGATGGTGTCGCA	YCR071C	IMG2	E
CGATGAAAGTGAATATTAA	TATCAAAAAGACACTAAAAA	YLL004W	ORC3	E
TACGACTAATATCAGGGCG	TGTATTGTAGAAGGGTCTCT	YOR076C	SKI7	E
AGACATTCGTGGTAGACTC	AAAGGGTAACGAAACTTATG	YPL147W	PXA1	NE
AAGCTCCATGTTCCATGCC	TTTGTTGTTATTCTTTGTTT	YDL133W	SRF1	E
AAGGTACATGACTGTAGAA	TAGTATTTGCCCATTAATAC	YER008C	SEC3	E
GTACTTATCCTGAGGAATA	ATTTAAGCACGTGCATAAAT	YPR085C	ASA1	E
AGGATCGGCAAACAACTGT	AGCCTCTCTTCTAGTCGTTC	YNL071W	LAT1	E
TTTCAGAGCGTCACGAATG	TGCCTTTACATACTTCTTTT	YDR082W	STN1	E
AGCAGCCGTTCTAGATATG	ACCTGTCACATTTCACTATT	YJL073W	JEM1	E
AACTGAGTGCATTCACTAC	AACAACACCAACAAAATCGG	YHR098C	SFB3	E
ACAGTTTGGTGCATCGATA	GGGCTTTTAAATGAGTCTTA	YPR033C	HTS1	E
CAAGATTACGAACATCGAG	TTAAAGGGATCTGATTGGCC	YBL099W	ATP1	E
TCTAGGTTTCGGTGATCGT	AGAAGAGAACATTGAGAGGA	YCL031C	RRP7	E
AACATCAAAACTTTCACGC	ACTATCCATATCATTCAGAC	YER173W	RAD24	E
ATGTCTCTCGTTAATCCCA	TTGCTACACATGTCTAACTA	YOR354C	MSC6	E
GTATTTTGGCCTGAGACTG	CGTAGTATGGTGATGTTAGG	YPL062W	NA	NE
CGAGCTAGCAGTTAAATGG	AGAACGTTGACCTTCTGACA	YER035W	EDC2	NE
GTTAACTCCCCCCGCCCCT	CATTTAGCGTAATTTCTTAG	YDR175C	RSM24	E
TTACCGCTTATCACATAAG	TGCACTTTGGATGGCAATTC	YGR264C	MES1	E
GTCCTAATTACCCAAGCAC	ACAAGAGAACGATCTGTTGG	YLR132C	USB1	E
TACCGTAGCCACCCAACCA	AAGCAAAACAAAGAGTACGA	YPL133C	RDS2	E
TATTGAACTCAACGGACAC	CGTTAAATATTATGCTTACT	YMR093W	UTP15	E
ATAGCTTCTCACGATAACC	CAATTACCTGAAAAGAAAGC	YER082C	UTP7	NE
TTTCTTGATAACTATAAAT	ATGCCGTAAAAGAATGCTCC	YDR202C	RAV2	NE
AGGATATATGAGGTATAGT	GAATAGATTTGTGAGCGCAT	YJL155C	FBP26	E
TAAAACAAAAATCGTTATT	CCAATGTCATCGAAATACTG	YMR034C	NA	NE
AGACCTAAGGAATTTGTCG	TCCTTTGATTCTGGTTACTC	YEL018W	EAF5	E
AATATCTCCACTCGTGCAG	GGCATGCAAGGTTGCAATTT	YLR324W	PEX30	E
AGTCAAGGCTACTAAGCTA	TGTAGTGTGACAAAAGGTGC	YKL210W	UBA1	E
CTGCTTATAGAATGTTCGA	AGTTTTAAAAGTGATGAGCA	YJL125C	GCD14	E
ATCTTTCAAACCTACGAAC	GAGGTATAAAGTAACGAATT	YNL113W	RPC19	E
AACCATGCAATTAAGCCGG	AGAAAAGGTTTTCGTGTGAA	YLR052W	IES3	E
GTATGTCTTACAGTCCCTG	AGATACATGGAAACCGTCTC	YLR166C	SEC10	NE
ACGAGCCGCTGTTGCTTAA	AATAGTAAGAAACAATAATA	YLR201C	COQ9	E
CACCTTAAATGCACGCAAT	ACGAGACACCAGCTGTGTGC	YNL103W	MET4	E
ACCCATACATACCACTAAG	CGCCTACCACATATTAGGCG	YFR034C	PHO4	E
GCATGCTATATGAAGAAGT	GGTGAGTTTGAACATCGTCG	YER154W	OXA1	E
CGGACGGATTCGTTCGCCT	GGGAAGAGACGGCAATCAAG	YER068W	MOT2	NE
TTCACATAATTCCCGTAGA	TTTCTAAGAGTTCTCTAATT	YJL096W	MRPL49	E
AGCTTCGTTACCAAAGATA	AGTCAACTATCCAATCTGGA	YNL177C	MRPL22	E
TGCTATCAAAAAATAAGAT	ACCGCCTTTTGCGCACTACC	YDL126C	CDC48	E
CACGGACTCTGATAAATCG	TTCGCGATGAAAAATGTTTG	YNL247W	NA	E
GTCATATGAATGAGACAAA	GAAAAAAGTTTCCCGTACAA	YBL026W	LSM2	E
CTGGATTCGATTTTCTCCT	TAAGGTTTTCGCGAAGTATC	YGR246C	BRF1	E
CGCATGGGTCACTGCCTGC	GGCTTCAATATGTGCAATGT	YOL133W	HRT1	E
AGTAATCTTATTACACATT	GTCAATCACTTAGTATTACC	YOR128C	ADE2	E
GGTTACTCACTTAAAGACG	TACTATATTACTGAGTCATC	YJR016C	ILV3	E
CGACTATTGAAGGAGGTCC	ATTTTCTAGCTCGACAGTCT	YPL175W	SPT14	E
GATTTTCGCTGCGTTAATC	TACGTACGTCTATTCAATAG	YKL167C	MRP49	NE
GTCGTAATTGCCATGACGT	ATATATCGAATTCTCAGGCT	YPR035W	GLN1	E
GCGATTCCGCGCTGTAATA	AGGTCTTTCAAAATGGCTTA	YHR169W	DBP8	NE
TCATGCCGCAATCGTTGTA	TGAACCGATGCTTCTTTGAT	YKL186C	MTR2	E
GGATCAATGCTTGGACTAT	TGGCATTAGCTATGTCAGCG	YBR187W	GDT1	E
GGCCCGCTTATATTAAATT	GTTGTTCTTTGCGTAACACG	YNL071W	LAT1	E
TCTAATGGGTACGGACATC	GATGCACTTAGAGGTTAGGA	YKL058W	TOA2	E
TTTCCCGATGCGAGCGTCG	GATGTTGAGCGTGAACAAAC	YNL071W	LAT1	E
GATCATCTATTAGAACGTA	CACTTTGCCTAGCCATTTGG	YDR353W	TRR1	E
ACATGTACACTGCAATAAT	AGGGATTAACAATACGGTAA	YNL007C	SIS1	E
TATTTCTGCCCATCCGTCA	TGGATCTTCATATCACAAGT	YNL126W	SPC98	E
GGAACTAGATTAATTTTAA	ATAACCCTAAGAAGAGAAAA	YDR519W	FPR2	E
CGCCGGGACCTTTCAACTT	AATACATGGCACAATAATAA	YDR196C	CAB5	E
ATACTTTTAATAGTTAATG	TCTTTGATTAATCTCACTTG	YPL172C	COX10	E
AACACCCCCCGTCGGACCT	TGCATTGTTTAATAATAAGT	YER048W-A	ISD11	E
CAAAGACCAGCTTTACCTC	TATATAATATATAATACAGG	YGR060W	ERG25	E
ATAGACTGAACATCACCCT	ATCGGATGACTCATGATGAC	YMR288W	HSH155	E
CCACCGCCTAATTTGGGCT	CGAATACTTGGGACGATGTA	YJR067C	YAE1	E
CACTAAAATGCCTTGCTTA	TGGACCGTATTGTGACTCTC	YGR179C	OKP1	E
TACGAAACACTTATATAGC	GTAATTGTTTGCCAAACGTT	YDL141W	BPL1	E
GAAGCCGCCGCAGCTCTCG	TGGTTGTGCATATCTGTCAG	YMR287C	DSS1	E
CTACAACGAGAACCTTTAA	AATTGGCGGTGAAATAGAAA	YGR101W	PCP1	E
TACTCTCTAGTTAACATTT	ACAGTTGTAAGAAAAAAGGA	YPL013C	MRPS16	E
AAAAAACCGAGGTGAACTA	ACGTGCGGCCCTAAACGAGG	YLR380W	CSR1	NE
TTTCCCAAACGACACGTCC	AATCTATTCGTTTCCGTGTA	YPR033C	HTS1	E
ACCTTGTAAAATGGACCCA	ATATAATGAATACACATGGA	YHR007C	ERG11	E
CACGTTGAAGAAAGCATCA	GAACGCCCATTCCGGGAATC	YPL262W	FUM1	E
AGTGCGGGTCAGCAATCGG	GAGAGTAGTTACATATGTAG	YML065W	ORC1	E
AATGTCAAGATACTTAAAT	ATTATCATTGTCAGCAATTT	YIL036W	CST6	E
TATAACTCAACGGTAGCCG	TGAACGCAATGAAGAGAGCA	YLR072W	NA	E
GCCTTAGTCAATCTCGCCC	AATAGTACGATATCCATGTG	YGR009C	SEC9	E
GTCCCGTCCCTCGCACAGT	TAGTACTCTTGAAGTCTCTT	YDR335W	MSN5	E
AGTAATTTGTAGGACT	GTCATGGCAAGAAAAATATG	YIL138C	TPM2	NE
CAATAACTTACTGGGTAACT	ACCACAATCCATTTAAAGCC	YOL080C	REX4	E
AATAATGAGAATACATCCG	TATCTTGGCTTTGTCTCTAT	YDR079C-A	TFB5	E
TTGTTCTGTTTATGGATTT	AAAGTGTTCATTAAAGCATT	YDR533C	HSP31	NE
GCCCTATAACTAACCGGGG	GGGGCGGAGGACGAAGAGGA	YAL039C	CYC3	NE
CCCTTTGAGACCTTTGGCT	TTTGTAGAAGCCTCCAATTT	YDL092W	SRP14	E
GCATAACGTTCATCAAAAA	GGAAAAAATGAAGAATTGAT	YCR054C	CTR86	E
GAAAAGGAAGAGACATGCT	TTCTTCCTTATTCCTGCCTC	YPR183W	DPM1	E
CAACGTATTAAAGAATCTA	GGAAGTACGCTCCAAAAGAA	YFL016C	MDJ1	NE
TACTGGTTACTCGACTGGG	GATGCATTTTAGCGTTTCTG	YKL104C	GFA1	E
CTCACCTCTTTCGCCGATG	ATCCTCGTATTTGAAGGTTT	YPR144C	NOC4	E
TGTTAATCACATAACATGA	TGGCTTCGTGAACGGGGAAG	YDR225W	HTA1	E
GTTTCACTTCCACCAAGAT	TATGGATTGCTAGTCTTAAG	YNR001W-A	NA	E
ACCCGCTTCCTTGAATAAG	TATACTCCCGATTAAGAGGA	YDL142C	CRD1	E
CAACCTCGATAGCTGCCGA	TAATAATAACAACAAGCATA	YBR163W	EXO5	E
TACCCGTGGTAACACTCTT	GGATACTGTTTCGATATTGA	YOR212W	STE4	NE
ATACCAAACATAATATGAT	AAGCAAGAAGAAATTGATAT	YKL109W	HAP4	E
TTATCTTATCTTAACCTTA	AAAGGTAAGAGATAATACTA	YOR159C	SME1	E
TTTCAATAGTACTTCTTAC	ACCAAAACAAAGCATCATCA	YBR289W	SNF5	E
TGCTTATAGTACCCACCTT	ATTTTCCAATAAGAGGGTAA	YPR143W	RRP15	NE
TAATTGTTGATTCCTTTAC	TTCTTGTTATTGATCAGTGC	YDR473C	PRP3	E
GAGGTTCCGTTACCAGATT	TCGAATACCGTGGAAGATGG	YKL035W	UGP1	E
AACTTTATTGACTACGTCT	TCTCTATTCGTTATGTTCTG	YDR536W	STL1	NE
GACACCAAAAGCCAGCATT	TTTTACAAGTGAGAGGAAAG	YDR484W	VPS52	E
TAGATAACTTTCCATGAAA	TCAAAAGTATCGTCAAAGTA	YMR314W	PRE5	E
ATAACGATATCTTACCACA	ACGCCCTCAAAAGGGGGTCC	YDR276C	PMP3	E
CAATTATGGTGATGCTATG	ATGAGCTAATTATATCAAGA	YER006W	NUG1	E
AAAGTGAAATGGTAATGTC	ATGTAGGTAGTCTATTTATC	YMR157C	AIM36	E
AGTGATAGTTTCGTTTAAA	ATATAAACGGAAACAGAAGT	YGL055W	OLE1	E
ACTCCACAGGTCTAATTGG	GTATATGCTGTCTGGATATA	YOR294W	RRS1	E
TTTTCCAAATGTATTGGAT	TGTAACGGGGTGTCACTGTC	YLR268W	SEC22	E
CACAGCTGGTCGCGCGATT	CAAGAACCATTCATACAAGT	YML011C	RAD33	NE
GTGGGACAATAATCTACGG	ATGGATTGTATCGCTTAAAA	YPL060W	MFM1	E
CCTTGAGACAAATTGGAGA	CGATTCAAAGAGATCATTTA	YDL120W	YFH1	E
TTGCAGAGTGGAAAACCGA	ACTAAAGGAAAGGTACACCG	YDL216C	RRI1	NE
AATGATATTGTATCAATAA	ATTACTTTTGCACTTTTTAG	YGR013W	SNU71	NE
TCTGGACTAGAAATGAAAA	GTCGAGCTGTAGGAAAACCT	YFR006W	NA	E
GGAAAACGATGATAAGTA	ATTAGACCAGACGCAGTGGA	YNR027W	BUD17	E
GCGTTGCATTTCAATAAAG	AGCTCAATATTATCATTACC	YOL005C	RPB11	E
CCAACTTTGAGAGTCAAGA	TTTATATCGTCTATTCTTCT	YFL045C	SEC53	E
TGCTGGTACAATGTCAACA	ATAGAGATGAGTACTACTAG	YDR478W	SNM1	E
GCGGCCTTCCCGATTGAGT	TAAAAGAAGATACGGACAGG	YGR116W	SPT6	NE
TAACCTTCACAATTTATAC	TTCTACGATATTCTGCTGCG	YIL102C-A	NA	NE
AGCGAAAACACATCGATAT	ATTGAAGAAGGAGGACGCGA	YOR176W	HEM15	NE
CGTAATCTGGACTACTTGA	GCTAAAGATACCGTGGAGAA	YOL008W	COQ10	E
GACTGATTAGTACTGGAAC	AAGGTGAAAGAGCGTCATGT	YNL310C	ZIM17	E
CCCGACAGTATAGTATTAT	TCAAGATCTCTAAATATAAG	NA	NA	E
CACGTAAAAAAGAATAAGA	ATGGAAAGAGAACTCTCAGG	YIR004W	DJP1	NE
GATTCTGTGAATTTCAGAA	GGAAAAATATCAAAAGTACG	YDR129C	SAC6	NE
GCAGGAGCTCCAGCGTACG	ATCGTCCGTGTTAATAATTA	YNL295W	NA	E
TCTGCACAGACGACGTAAC	AATTGTGGGTGGGTACACTT	YFL036W	RPO41	E
AAGAGTAAATCTTATTGCG	CTTCGTTTCTCAATATTGTT	YBL093C	ROX3	E
TACCAATCCTAATGCCTGA	AGACGATGAAGACAGTGAGT	YDL167C	NRP1	NE
CTATATTGAAATGAACCAG	ATGCACTTAGAGGTTAGGAG	YKL058W	TOA2	E
GTCCGGCGTTGTCAAAGAA	GCTTCTATTTCCTGTTATGC	YMR053C	STB2	E
CAAAAACATGAGAGGTTCA	GGATTGCTATATCTGGCGGC	YNL012W	SPO1	NE
CCCCACCCACTGATCACCT	TATAATCGAAACTAATGGAG	YGL007W	BRP1	E
ACAACACTGATCCCAAATT	TAGAATCGATAATTAAGGCC	YJL023C	PET130	E
CTGGCTTTGGTATCTTCTT	ATTAGGGAAGAGCAGGCAAC	YML110C	COQ5	E
TTTATCGAGCATGTATCCC	TCCGTTTCAACAACGGAAAA	YIR021W	MRS1	E
CAATTTACTTGCTGCCCCC	TGATAGCAAAGTTGGAACTT	YPL265W	DIP5	E
TCGACCACATATTATAATA	GAATCATCAATTGTTCACAT	YLR242C	ARV1	E
CGCCGACCGACGTTCAATG	TCCATTCGTAAGCTTAAAGA	YHR038W	RRF1	E
AGCGTTCAGGTGGCCTTTG	GTCTTCTTTGTATTTGTTTT	YER038W-A	NA	E
TAATAAAGAGCAAATTACA	TCCACTTGTTGTAAATTGTT	YNL003C	PET8	E
GTACATAGAGTGCAAATGA	GAAGAGATGAAGTTGCGCAA	YML065W	ORC1	E
CACGTCTGGGTCCACGGTG	AAACACTATTTCCTCACTCT	YML129C	COX14	E
GAAGCCCCCTTTACTTAT	TATCATGTTTATACAGGCGG	YDR026C	NSI1	NE
TAAAACAAAAACTATAATA	GCTTAGAGCGGAAAACGGAG	YKL141W	SDH3	E
CCATCGTTAACCCCGTGCC	TGAAAGCCCTATTTTGTGTA	YNL173C	MDG1	E
CCTGCCATATAATCCTAAG	ATATAATGAATACACATGGA	YHR007C	ERG11	E
CGGTCGTTACTTGCGGACG	GGCTAAAATAGATATTGAGT	YOR324C	FRT1	NE
GATAATAGTATCACGTAGA	TTGTGTATTACCCGGGTTAG	YPL266W	DIM1	E
AGTACCATGAAACAATAG	GAGGGAGAAGTCTAGCATCG	YIL133C	RPL16A	NE
TGCGTTAACGACTAATATT	TGTAACCAGTTAGCAGCAAA	YOR187W	TUF1	E
AATATTATGACAGTTATCT	ATAGGAAAGTAGGTAAGCCA	YIL097W	FYV10	NE
TACTCAATTCAGCCTTGGT	GTGCTGGCATTGTTGTTTTC	YHR050W-A	NA	E
AAAAGAGGCAGTTATTTAA	TCACATCACGTTTACGCGTA	YKL108W	SLD2	E
TCCCTGACAAATATGTAGT	TAAGTACAAGAAACAGCGAG	YOR302W	NA	NE
CTCTCCTATTCCCCTCCTA	TTGTAGTCCTTTATGCAGGA	YDR236C	FMN1	E
AGTATGTCTACAATATAAA	GGCCCTTTGTTGCTATACTG	YML104C	MDM1	E
TAAAGCAGGAGAGAAAGCC	ACGGCGGGCGGGTGATAATG	YIR012W	SQT1	E
CATTTGACCTGATCAGATA	TTAAATTGATAAACTTCTTG	YLR201C	COQ9	E
TAGTCGAATAGATTAAAAA	GGGGAAAGACCACGGCGCTA	YDR216W	ADR1	NE
TAGTAAGTATGTGAATAGA	AAAGAAAGTTGGTAAGAGTA	YDR477W	SNF1	E
GAAAACAATCTCCGCTTCG	GAAAAGGGACCTAATTGGTC	YHR051W	COX6	E
CACAAATCTTGCGAAGACA	GGGTTCATTGCTTGTATAGT	YLR115W	CFT2	E
TAATTTACGGGATAGCTTT	GAATTTTGACCCTTGAAGCA	YLR079W	SIC1	E
TTGACTGACATGTAAAATT	GGAAGTATTGATGGCCACTA	YDR194C	MSS116	E
CATGACGGAAATCCAAGTC	TAAGTGAGATCGTTATAGTG	YGL141W	HUL5	E
GCCTTGACACACGTGGTTA	TTCCGGTCCGCTTACGACAT	YPR116W	RRG8	E
AGTCCCCGGCCGGGAACAG	TACCCGTGCATAATTACACG	YPR036W	VMA13	E
CCGATATAGGGCAAAAGAC	ATCAAAAAGGGCCTTTAAGT	YKL210W	UBA1	E
TTTTAAGTGGCACCATAAC	ACTTCTATTTATGCAAACAT	NA	NA	NE
AAGAGGAAGCAATATACCC	GCATTTAGCAAGGAAAAAAT	YCL058W-A	ADF1	E
GATCCAGTATGAGGGGTAC	TTTTCAAACCTGCCCCTACC	YMR256C	COX7	E
TCAGGAGAACACATATGTC	TAGTTCTTCCTCCCCTTCGG	YMR298W	LIP1	E
ATGACGATAACTAGTATT	GCCAGATCTAACTTCCTTTC	YNL259C	ATX1	E
CGGGTTCCATTATAAAATT	TGTGGGGGCAAATAATAACG	YGR045C	NA	E
GCGCATTTATGACCAGAAA	TTTAGCGGGCATCATTACCA	YGR013W	SNU71	E
CGTCATGAAAAATTCTCGT	AGGCTCTACCCTTTCATATG	YDR325W	YCG1	E
GTTTGTTACTTATTCGAGT	ACGATAAATTCGATACTGCG	YLR423C	ATG17	E
ATTTAAGTTTCGAAACTAA	TGCGTACCGACGACCAGGCA	YLR229C	CDC42	E
TTTATATTGACCTAATCCA	GGAAACAGAAGTAGGAAAGA	YGL055W	OLE1	E
ATGCCCAATCTTAGGCGAG	TTGTATGTCCTTCAGATTTA	YGR094W	VAS1	E
TTTCGCTAACAACAAGTCA	AAATTTTATGTCGTCGGCAA	YER127W	LCP5	E
AATAAGAGTGATAATCATT	GGTAAAGAAGCATTAAACAA	YKL208W	CBT1	E
ACTCTGATCCCGATGGAAA	TTACTCAGAACCCGTTCGAA	YKL192C	ACP1	E
TCGGACCGAGGGCAGAGGC	GTTCTGTCTTTGTTTTCGTT	YPR035W	GLN1	E
GAGGTTAACAACAAAGAGT	ATAATTTACCAATAACGAAA	YHR007C	ERG11	E
TTTCTAAGACCTCTGCAAC	TGGTAAGTTTCATAACGTCT	YPR201W	ARR3	NE
TCTCAGGCAGAATATTCGC	AAGTTATAGCTTCTTCATCA	YHR008C	SOD2	E
ATACCGTTTCGTATGACAA	GAGTTCAAAAAGCAATGGCA	YOL097C	WRS1	E
ATGTCAGGATAAAAATTAA	AAGTGCGTGGTCACTCTAGA	YOR168W	GLN4	E
AGATTCATACCTCTTATCT	TATATCATGAACGTTTATTT	YPL233W	NSL1	NE
GACCATATTGTCCAGCCCA	TTTCGTACTTCGTGACTGTT	YNL306W	MRPS18	E
AGAAGTACCTCCTCACTGG	TGAGCAGTCTTGAAATCGCA	YDR138W	HPR1	E
TCAGTGACGATTTATTTCC	TATAGGTTAGACTATGCAGG	YJL031C	BET4	E
CTTTTAGTTAATTATCGAT	TAAATTGGTCATTCATTGCA	YKL035W	UGP1	E
TGAGCTAGGCGACCGATCG	TTCTTTTAGCGTTCGTTTCA	YER133W	GLC7	E
AATAACGCGTGGCGCAGAT	TTCACCGTAGAGTAGACCAT	YLR002C	NOC3	E
CAGCGCCAATACATTGCGT	GACACTCTATTATTAGTATT	YMR128W	ECM16	NE
CCACCCGATGACTACAAGC	AGGCTAACGGATATAAGACG	YPR191W	QCR2	E
CTTGACCAGCTCCGGCCCT	ATCGTCCGTGTTAATAATTA	YNL295W	NA	E
CGATAGCTGCCAAGTGGTA	AATTATTAGGAGGGGAAACT	YHR172W	SPC97	E
ATGCTAACGACTTGATAAA	GAGCGTGGCTGGTACATTGA	YHR067W	HTD2	E
TAGCATATTGTACGATTTG	TGTTCAAATGCTTAGCGACA	YDL033C	SLM3	E
TCCCCGCTGTGACCCTGCG	AAGGTAGAAGAAATTACGTT	YHR019C	DED81	E
GTCTCTTATATCTTGCCGA	TAATTGTAACAAACAAGGAA	YLR355C	ILV5	E
TATCATTAATCTCAGGCA	TGCTTTATGTCCGCCGCGAT	YLR091W	GEP5	E
AATGGGAAAGTCCGCCCGG	TCCCTTGCCAATAAAGTTGG	YIL083C	CAB2	E
AAAAAATCTCGGAGCACGC	TGGTCACCTAAGAAATAAGC	YCL031C	RRP7	E
CACAACACAAAGGTATGTT	AGTAGGATGAAAATGCTTCA	YEL032W	MCM3	E
CAATGGGGCTAAGCGCACG	TTTACCGGCTTGACCTTAAA	YDR078C	SHU2	E
GAGATGGTTAAACAACGTA	GAACTTTTTTCCTTGGCATT	YIL166C	NA	NE
TCTCACGTAGCTCCTGATC	GGAATACAGAGGCAAGAGAA	YDR060W	MAK21	E
TGATAAAGGAAATTTTGAT	TAAATAAGTGTGCTAAAATG	YHR051W	COX6	E
TAGGAGCCACGTGATCGCA	TAACGCCTTTGAGTGCTTAC	YLR186W	EMG1	E
ACATTGTCCACGAATTCCG	TAGTATTTTCAGGACTTAAA	YJR021C	REC107	E
CTCGAAGAATCGTATCTAG	GGATGATATCTTCAGTAAGA	YNR054C	ESF2	NE
ACTTCGAACCCGTAATGAC	TATTTATCTTTACCTTTTGC	YHR120W	MSH1	E
CGCGGCTGGTTAATGAAAT	GGAAAAAATGAAGAATTGAT	YCR054C	CTR86	E
AGTGCGTTTTAACAGTCAG	AGCAAACCAATGAAGCGGCT	YOR304C-A	BIL1	E
AGATACAAAACATAACAAA	AGAACCGTTCATGCATTAAA	YLR166C	SEC10	E
CCACCCACCGAAACAGGAT	TGGCTTCAAGAAGACACCAA	YLR065C	ENV10	E
AGCTTACCTAGTCCAGAGT	TGTCACTTTCCTCTACTCGT	YMR309C	NIP1	E
ATGTTGACCAAGCCACACA	AAAAGATCATAATTTTGGAA	YDL193W	NUS1	E
GAGCTCAGGACCTATAGTA	AAGTAAGCAATGTATTATTG	YPL211W	NIP7	E
TCGATATGGGCGATGGGA	GGAGAAAACTAAACGGGAAT	YGR198W	YPP1	E
TTTCCACGGCAGATACCGT	GAAGTGTTCGTGTTCTAATA	YFR016C	NA	NE
CTGCACGACTACGCTCGCA	GTAGGCATAATACTAAGTGG	YKL218C	SRY1	NE
TCGTGCCTGTCTTGTTTG	TGGTATGGCGAAAATAAGCC	YDR293C	SSD1	E
CCCTAATTGCCAATCTGAC	ACCCATACCTTTAGGATGGT	YPR103W	PRE2	E
CAGTGCTCCCTGTAGACGG	AAAAAGTGTGGCGCCACAAC	YAL012W	CYS3	E
TCACCTACTTATCTGATAC	TTCCACCTAGATAAGATCGT	YOR061W	CKA2	E
TGCAACAGTACTAAACGCAT	GGGAGCGGAGATATTTTCGG	YOL143C	RIB4	NE
TCCAATATATACATGAGCC	TGAAAAGATTAAGAAAACCT	YGL067W	NPY1	E
GCTTGGAATCAGCGCCTCT	TAATAGGGTATGTTCTTTAT	YMR314W	PRE5	E
GGCCGGAACTACGTTGCGA	TTATGCTCTGTTTGGTCCTG	YNL153C	GIM3	E
GTTTTGCGGGTTGAGCACA	GTGAACGGCTTAAACAACGA	YPR025C	CCL1	E
ATCGCCTTGGTTCATGAAT	CGAGAAATCCGGCCTGGTAG	YMR256C	COX7	E
ATAATACAAAAAAGAAAAC	TGACACAAGGGGTACATTCC	YNL287W	SEC21	E
CGTAGTTGCCTTCTGTAGA	GGGGGAGCGTAGTCGTAAGC	YER056C-A	RPL34A	NE
GACTTACGTGGCATACAAA	TGTTACTCTTCTTCGCGAGC	YJL002C	OST1	E
ATATGCGGTCCTATCAGCT	ACCGAGTGAGTCAGCGTGAT	YLR027C	AAT2	E
TGCCGCTTTGACTATTCAG	GAGAAGGCAAGACTTGAAGC	YGR077C	PEX8	NE
TGTGAATACATAATCCAGA	TGATCACCCTCTGAAGCTAT	YHR005C-A	TIM10	E
CCAAAGACTGCATAGCGG	AGGTCACTTGACCTATGATG	YGR045C	NA	E
AACTATTACTTACCTGAGG	GATGATAGATTCGTGGTTGG	YLR338W	OPI9	E
CACTAGAGAACAAGACTAG	ACTTCTTGTCTCTTCTCTCT	YDR148C	KGD2	E
ATGAATCAGACAGAGCCT	GGCTATCCGTGCTGTGTGAT	YLR439W	MRPL4	E
TATCAGAACCGATAAGAAC	GATCAGACACCTTAGAAGTA	YBR236C	ABD1	NE
TCCAATAAAGCGACACCAG	GGGCCAGTTCTGTCAACATT	YCR079W	PTC6	E
TGAAACCGTATAGTGGGTC	GAAATATAATAGTGTCTTGG	YJR064W	CCT5	E
CTAGTGAACTAATATGATA	TTGTACATGAAATATTAGGA	YBR070C	ALG14	E
CGATAATGATAACTAACCA	TAATGCAGGACGCCGGTTCC	YPL084W	BRO1	E
ATATTTCGAATAAAACTCT	GGTGAGTTTGAACATCGTCG	YER154W	OXA1	E
CCATCTTATGATTTGCCGC	GGTATCGTGTGTACGTTGAG	YHR050W-A	NA	E
ATTCTTAGAGGATTAAGAC	AGAATCTCAAGCAAACCAAA	YGR090W	UTP22	NE
AAATGCTAGGCCTACACCC	GTATGAGCAGGACGACGAAG	YBL022C	PIM1	NE
GCCCAATCTGTGCCTGAGT	AGTGTCGAAGGCAAGTTCAA	YER014W	HEM14	E
GCAATACTGATCTGAAATA	GATACAAACGGAAAAGTATG	YOL125W	TRM13	NE
CACCGTTAGTCCTTGCCTT	AGAGTAACAAAAATTTCAAC	YLR440C	SEC39	NE
CTTCTATCCCTATTTCCTT	GTTCTTATTACCCGGATATT	YLL050C	COF1	E
TGAACTTCGTTAATGTACG	CAGTAATTGTAGAATTGCTT	YPL044C	NA	E
CGATCGGCCGAGGCGAGAC	GATGATGCTATAACAAATAA	YDR464W	SPP41	E
AAAGTATTGCCGTAAGCGC	TCATAATTCGTGGTTAGTGC	YLR052W	IES3	E
AAAGATATTTGACGTACCG	GATGCAAGGAGTTGAGCCAA	YPR093C	ASR1	E
TAGACATTAATGTGTTCCG	AGGGATTAACAATACGGTAA	YNL007C	SIS1	E
CATAATTAAAGAAAGCCCG	TGATAGAGTTGTATTAGTGG	YCL040W	GLK1	E
GCTTGCCGAGCATTAAACA	AGTTTTGTAGGTATATATAG	YJL027C	NA	E
GGGTGAGACACAAAGATAA	ACCCTTTCATATGCGGTGCA	YDR325W	YCG1	E
ACTATTACCCGATTTACTT	ACGACCGGGCCACTTGCAGA	YDR188W	CCT6	E
TGCGTTAATTATCGACATT	CAGCATAATCTTTTCCTTGC	YGL001C	ERG26	E
AAGGCAGTCTCGAGTTGAA	CTACGACACCAGGATTTACG	YPR041W	TIF5	NE
TTATTCGAGTACATCAATA	AACGTGTATTGATGGTGTTT	YNL216W	RAP1	E
GGACAACTCGCACCGAGCT	GCGGAAAAATATCAAAAGTA	YDR129C	SAC6	E
TCTAGATGACGGGCGACTA	ACCATAATCAAGATACTTGC	YHR100C	GEP4	E
AATTACTCTCCTTGCGTGC	TTCGCTTCGCTGGTGGCAAA	YGL122C	NAB2	E
TTGCATGATAAAGAATTTT	AGTAGTTTATGGAATGCTAA	YDR037W	KRS1	E
GTTAGTACGTGGTAACCTG	TTGTATGTCCTTCAGATTTA	YGR094W	VAS1	E
AATGCCGACTCACGTGAGG	CCAAACTACAAAACCGAGAT	YKL186C	MTR2	E
ATTTATAGGCCTACGAACT	TGCGTAATCCTGTCCTATGC	YFL017W-A	SMX2	E
CCTGTGACAAACCCAGTCC	GGCGTAAACAGCAGTAATTC	YDR190C	RVB1	NE
GTCGAAATCCTAGTGACCT	TTGTTGGGAGGACATGGCAA	YOR198C	BFR1	E
GCCAAGTAGAAGATCTCTC	ATGCACTTAGAGGTTAGGAG	YKL058W	TOA2	E
TTTGTAAATTTACATCAGA	TTCGGATAAATTGTGAAGCG	YKL170W	MRPL38	E
CGAATAAGTTACGTTCTCC	AGTGCAGTTTGATTTCAGAA	YOR294W	RRS1	E
CTCCGCGTCGCGTCTCCGT	GATGTAGAGAAACAGAAACG	YLR407W	NA	NE
GTGAGTTTAATGGTTAGCA	AGTAGTTCTTCGTGGGTGAG	YML089C	NA	E
ACAATATAACCCACGGACA	ATGTACAAAGATTGTATTTC	YNL163C	RIA1	E
CCCAAGATGGACATGATTA	TATGGGATACATAAATGTAT	YBR251W	MRPS5	E
CCGCACACAGATTAAGTCA	TTAGTAATACTAGTTGGAAT	YPR067W	ISA2	E
TCACAGGATCATGAGTGGA	TGGATTTTCACGAAGCCTAT	YGR147C	NAT2	E
TGCAATATCAATACACCCT	ACAATAGATTGGCTTTAAAA	YGL112C	TAF6	E
TGAGCAAGTCACAATTA	ATATAGAGATGTCGAATACT	YJR067C	YAE1	E
GGGGAACTCACCGAATAAT	TTAATGCAGGACGCCGGTTC	YPL084W	BRO1	E
ATTACTGTTGCACTTTAAC	AGCAAGGATGCAGAAGAGAA	YPR088C	SRP54	E
GACCAGTATAAACATTAGC	AGACAAACAAGTGAAGGACT	YKL010C	UFD4	NE
GTAACTAACCATTTTACAA	ATTCAATAATGCATGCTTCT	YMR059W	SEN15	E
TCATTATTACAAACTGGGC	TATAGGTTAGACTATGCAGG	YJL031C	BET4	E
TCAGGGGAACGGTGTATCT	AGTTATCCTCACTTTATACG	YPL160W	CDC60	NE
AGATGCTATTACCTACCTC	GTGTCAGCACTAAAGTTGCC	YJR048W	CYC1	E
ATGACACATATCCGAGCTA	ATTCAAGCAATATGCTTGTG	YNL103W	MET4	E
GTGGAAACCTAACGAGTTA	TCATAATTCGTGGTTAGTGC	YLR052W	IES3	E
AATGCCCTGCACTACTATG	TTTTAACATATCGCGAACAA	YOR291W	YPK9	E
GGAAGTTTATAAGTCCCCC	GTTATCTTCTATTAAATTGT	YGR013W	SNU71	E
GTTCAGCATCTCCATATTG	TGTGTAATTATCTCGCACTG	YDR280W	RRP45	E
CCAAAACGCAGGCCAATTT	CTAACAATAACACTATTACT	YBL080C	PET112	E
TTACTCGTTACCTCATAAT	GCAGAAAATAAAGAAGAGAG	YCL004W	PGS1	NE
CATACGCTCGACGGAACCC	TAAAATTTAGTGGTTCATTG	YMR027W	NA	NE
CCCCCATATACAGGTCACC	TAGGCTCCATTCGGCCTCAT	YML125C	PGA3	E
TCAACAATTAGCGGTAATT	TAATTATAAAGCAGAAATAA	YGR029W	ERV1	E
CATTTCCTGGTCGTAAACG	TTGGGAGGCAGTGTCGTCAA	YOL151W	GRE2	NE
TTGCCATCGAATCCTCAGA	TACGAGCGAACGGCCCGATT	YDR460W	TFB3	E
CGTGAAGAGCTCAGGCGCG	GAATGGCTGAACTATGCACT	YPL122C	TFB2	E
AAGGGGTATATTTTTAGTA	TGGCTATCACTGTTATTTCC	YDR323C	PEP7	E
AAGCCCTTCTTACCTCGAT	TCCTGTGGGCTCCAAAATCT	YER136W	GDI1	E
CTGACAATCGTATCACACA	AATTTCAATGAAACTTTCGC	YNL216W	RAP1	E
ACCAGCTCTGTCTCCGCCT	TACACAAATGTTATGAGAAC	YGL201C	MCM6	E
TTGTAAATCTTCGTAACAG	TTGATATTTGCTCTTGCTGT	YDR479C	PEX29	NE
ACTGTTATGAGGTGAAAAG	GATGTTTTGGGCAGTGTTAT	YGL026C	TRP5	E
TTTATCTTAAGTCCTTCGT	GGTCGAGCTGTAGGAAAACC	YFR006W	NA	E
CGATATATTATAGGAGGCA	TTGAAACGATATAAGAGGAG	YGR218W	CRM1	E
CTCTTCCAAGCGTCTAACA	ACGCTGAGTGAATGCCGAGA	YKL085W	MDH1	E
GAATGTAGCGAAGAGAGGG	AGAAAAGAAATGACAGGCAG	YDR363W	ESC2	E
GGATAGATAGTCTTACGCG	ATGCTCATTAAAATAGCTCT	YBR123C	TFC1	E
ATAAACCCATAGGTGAGTC	AATGATTGGGTAACTATGGA	YGL117W	NA	NE
GACAGCATGCGAAAACACA	GGTTGCATGAATAAAAATTC	YFL036W	RPO41	E
CAACATGGTCGATTTGTCT	TGAAAGCCCTATTTTGTGTA	YNL173C	MDG1	E
GTATATTCATTATCTAATA	TTCGAAATAGATAGAAAAGA	YHR026W	VMA16	E
ATATGAACTCTAAAAGCAT	TGGAAAAGCTCTGCCGTTGT	YJR046W	TAH11	E
GAGATGCGCGGAACAATTT	AATTTATCTCCGAAAGCCCT	YDL111C	RRP42	E
AAACTTTCGACACCCTTTT	AGTTGCAGAACAAGAGAAAG	YMR038C	CCS1	NE
AAGTAATGTCTAGACCATT	TTAAGTAGAAGATTCGTAAT	YOR035C	SHE4	E
ATATAGATACTCGTAAACG	TTCTGGGTGAAAAAATAGTA	YGL169W	SUA5	NE
CACGAGATAATCGAGTGTG	ATTAGGCGCTTTTCCTAAAA	YGL201C	MCM6	E
ATTGTTTTAACTTAACTAA	TCCTTTCGTTCTAACGTTTG	YMR200W	ROT1	E
ACCCATATTGGTCGAGATG	TTTAATGTCTTCATCCTGTA	YGR278W	CWC22	E
ACTAAAAATTGAAATTTAG	TTTTCAGTTCTTTGCCACTT	YDR212W	TCP1	E
TATAGATACCTTCGCTGGT	TTAAATCACCAATTCAAAGA	YDR211W	GCD6	E
ATCCTGAAAGCGTCTAATA	TGCTCATTGGGTGGCTCGGC	YGR146C-A	NA	NE
GCCTTCCGGAGGTGACTCC	TCCTGTACTTGCTGATATTG	YDL015C	TSC13	NE
CCCGTCTCTGCGAGAGCGG	AGAAAATATCCTTGCAGTGG	YGR280C	PXR1	E
TCAGGGAGGTCCTTACAAG	CCTGGCTGGTCTATGTGAAT	YGR048W	UFD1	E
AGCGAGCAACAAGAACGCC	ATTAGGAAACACAAGATTCA	YHR098C	SFB3	E
CAGTCGCTAACATTTCTCT	TTGGCTGCTAATTCTACGGT	YKL041W	VPS24	NE
AGCTATTTCTCCACCCGAT	TACTTAGGGATCCTTTGTAC	YBL026W	LSM2	E
AAGTTAAGACAAACCTTAC	TTTTCACTTTTGCGTCCGAT	YHR020W	NA	E
ACGAGGTCGTCTGAATCAC	AGACCAATGAGCGACGAAGG	YDR232W	HEM1	E
CAGACTCATGCCGGCGTAT	AATGGAATTCTCCCCTTAGC	YBR199W	KTR4	E
TACGGTCAGATTCGCGTCT	TATTCAAAAGGAGTACGTGG	YDL137W	ARF2	NE
CGCTATGTAAAAGGAAGTA	TGTATTGATAGTTATTTACA	YBR030W	RKM3	NE
CATAAAGGAGAAACTTCTT	GACACGCTGTCCAGTTCCTC	YJL035C	TAD2	E
TACTCTTAGTGTATAGCTA	ATTCAAGGCAGGGTAACGAG	YOR318C	NA	NE
TCTAATTTCCCAATCTATC	TTATCTTCTTTTGCAACGTA	YDR362C	TFC6	E
GTATAGTAAACGTAAAGAA	GTTGTGACTTTTGACGCGTT	YJR057W	CDC8	E
AGGCATTATACGAACGTAA	GCCTACTATGGAAAATTCCA	YKL138C	MRPL31	NE
CCATCTGAAATGTCGATTG	ATTATTGGTGGTGTCAGTAG	YBR247C	ENP1	NE
CCGCTGTAAACTTCTGGTT	TATCTAGAATACCGAAAAAA	YNL097C	PHO23	E
ACTTTCAAGCATTGACCAA	GGATGATCTGGTCGACTGCA	YBR107C	IML3	NE
TTCTCACATTCAAATGTAC	TGATGGTTTTGTAGTCTCTG	YBR233W	PBP2	NE
CTGCTATAAGTAAT	AAGGCGTGCATGTTGCTGGA	YGL210W	YPT32	NE
GTACCCGACGGCTTTTGTG	TCAACTCCTCGAGAAAAGTG	YJL106W	IME2	NE
GCTGTCACTTAGTGGTCG	AGAAATAAACAAAAATGATT	YBR103W	SIF2	E
GAGCAGTGATGAATAAGAAA	AGCTCGTTATTGATGTTCCC	YOL023W	IFM1	E
GACAATTTCTTCAGGTTAA	ATGCATGAACTTCCGATCGC	YDR177W	UBC1	E
TAAACTAACTTAGGATCCG	TGAAGACTGTACATTCACAC	YPL235W	RVB2	E
TTATAGATACATCATTGGA	TGAGTGCAATTAGCTGCCGA	YDR270W	CCC2	E
TTCTCTGGTGAGGATAAAA	TTGTGTATTACCCGGGTTAG	YPL266W	DIM1	E
TTGCAATTACTGTGAAACT	AATGAATGAATGAGGCGTTG	YDR376W	ARH1	E
ATATGAAATATTTGATTTC	GGTAGTTTTAATGCGTTGGC	YBR069C	TAT1	NE
CACTCAATCGAGTAGAGCG	AGCATGAGTTCAAAAAGCAA	YOL097C	WRS1	E
TATCCCATGCTCACTATCC	GCGGATCCCGTCTAGATGGG	YHR021C	RPS27B	NE
GGTACTTACGGGGCGTTGG	CTGTTTAGCAACCTCTTTGC	YBL055C	NA	NE
AACAAGATACGTTTTATCT	AAAGTTCGGGGATACCTCAG	YOR261C	RPN8	E
GTATTTCCGTAGCTTAACT	AACGGCACGCGCAGGGATGA	YLR306W	UBC12	E
TAAAAGATAAATCGTATCA	ATTATCACCAATAACGGGTC	YNL244C	SUI1	NE
CTAAAGAACCATACGACCA	AATAATTTAGGGTTATGCAT	YLR249W	YEF3	E
GCATATCTGGAAGTTGACT	ATATACTGCCAGCATGGAAG	YOL022C	TSR4	E
TAGTAACCCGTCACAATTA	CAGTACTCGTTACGGACGCC	YGL095C	VPS45	E
TTTTTAAAAAACTAGCACT	GATAGTTCTGTTCTCGATAT	YML110C	COQ5	NE
AGTGAGCACAGACTGTTCC	TAAATGTTTGTTATGGAGAC	YDL064W	UBC9	E
CAAGGCAGTAAAATGGCCC	TAAATACATTCATTACTTTC	YKR071C	DRE2	E
ATTACGGGGATACTACGA	TCATAATTCGTGGTTAGTGC	YLR052W	IES3	E
CCTATTACATATGCCTTTA	AGAACATATTACCCTTCTTT	YFL016C	MDJ1	E
TAGCACCCAACCATCCACA	TATGCCGCATGGAAGCGTAA	YKL210W	UBA1	E
TAAAGACAAATCCGACTCC	TTAAGTTCTTCGACCTCTCT	YLR424W	SPP382	E
CCTATATACATTTATATAG	GGTTGAAAATATAATCAGTT	YKL023C-A	NA	E
ACCCCACCCTCCAGCCAGG	TTCATTATTGTTGTATTGCC	YKL058W	TOA2	E
CATCGGAGCCACTAATATA	GGAGTTTTCATTTTATTCGC	YNL237W	YTP1	E
ACACTTCGGTCTACTCCTT	AGAGATGAGCTTAAATGATC	YKR025W	RPC37	E
AATCAAGATCCTGAAAGAA	TTAGAAGGGCGCAAGATGAG	YLR429W	CRN1	NE
CGCACCCACGCAACACTGC	TTAGGGGCAAAAGTTGGTAT	YIR006C	PAN1	E
CACTGATCTGGCAATCCAT	GGAAGAAATGTAATGACAGT	NA	NA	E
ATCCATAATTAATGCACAT	TAGAAAGAAGAGGCTGCCAC	YNL002C	RLP7	E
CAATCAATCCAGCATATAT	GCGGTAATTATTAGGGTTTT	YBL033C	RIB1	E
GAAAGTATGTCGAAATCAT	AAAGCTACAGACTATCACCA	YOR293C-A	NA	E
GGACCCCAATCCATTCAAA	TAAATTCGGGTAACGATCAG	YDR299W	BFR2	NE
GCTAGCAAATTTTAAAAAA	GACATTGCACCTATTTCTCA	YGR262C	BUD32	NE
AGTATAAACTTAGTGCGCT	GAGAAGGATGTTTAGAGAAA	YLR052W	IES3	E
GGGCCTTAACGCATACTAA	ATTTTATTTGTTGTCAGGTT	YER110C	KAP123	E
CCATTTCCTTAGCAAAGTG	GTCTACTGCATCGCCTCAAA	YPL002C	SNF8	E
ACGTCCTCAGACTTACGTT	AGCGGTCAGGTGTAAGTAGT	YPR035W	GLN1	E
ACACGCTACGCACGTCAGC	TTTCTAGTAGATGCTTATTG	YKR057W	RPS21A	NE
ACAATTTAATGGAATACTT	TTCAATGCGGTCCTACGTTG	YOR074C	CDC21	E
CAACCATTGCTATTAAAGC	ATTTATTGAATTGTTTACGT	YJR141W	NA	E
GAGCAAACACGCACTGAAG	AAGTTAGTTCGAGTTCTTGA	YJR119C	JHD2	E
CTCAGCGAGAACCTGAACA	TTATACCAATTATGCAAATT	YNL005C	MRP7	E
TAGTATTCTACCACTCCAT	GTACTGGTTAAATTAGCCCA	YBR055C	PRP6	E
GCATTAAAGGCGACGAGCG	AGTCGCAATGCTTGGGTGTA	YHR122W	CIA2	E
AGATAACCGGTACAAGAAA	AAAATTTTCTCCGTCGGCCG	YFL024C	EPL1	E
GATCCGCTACAGGACACGG	AATATAGAGTGTACTAGAGG	YOR201C	MRM1	E
TTAACTCTATTCGATTTTG	ATTTGACAATTTAATTCCAT	YLR041W	NA	E
AAAACAAATTTCCATATAC	CGCGTCGTAAATCATGATCA	YDR407C	TRS120	E
TCACAAAGCTAATACGGTG	TGGTCGTTTCCAACGAGTAG	YMR309C	NIP1	E
AAAATCACTTTAAAACAGC	GATGCTGAAACAGCTGATAT	NA	NA	E
CTATCACCCAAACTATCCT	ATTTTGTACGCAAAAAGTTA	YDL015C	TSC13	E
AAAGAAGATGTACTCGCCC	TTGCCAGATTTGCGGTTGGG	YCR010C	ADY2	NE
TATAACCTCATTCCATCGG	TTCCTACAAATATAAACAAC	YGR280C	PXR1	E
AGGGTCGCTGCCCTGCACA	AATGAGGAATCGACATCTTT	YKL134C	OCT1	E
TAAAACCCAATTGCGTACG	GATTTTGGGAACGTACAATA	YPL045W	VPS16	NE
GGATCGGATTGCCATTTTC	AACTGTTTCTAGTTTCCCTT	YPL083C	SEN54	E
CCTGCATTAATCCTCATAT	ATGTCGCATCAATCTTCTGT	YKL194C	MST1	E
GAAATAACCATATAAAGCG	ACCGGATGAAAGCGGGGAGC	YDR427W	RPN9	E
GATTCCATTTTCCGCCAGA	TGCTATTTGGTCCCTAGGTC	YLR045C	STU2	E
TATGAGATGCGGGTTTAAA	TGACTGTTTATTATACAAAG	YLR187W	SKG3	NE
GTCAGAACGAAACATAAGG	ACTATCTGCTGCGAATTTTA	YIL103W	DPH1	E
ACATGATACACCACTTTAA	GGCTACCTGCACCATCTCAA	YDR268W	MSW1	E
ATTGAAAATTATGAAGGAA	TTTTCACTCCGTCGTTGATG	YPL237W	SUI3	E
TAACGGGTCCGAGCATGAT	TGGTTGTGCATATCTGTCAG	YMR287C	DSS1	E
TTAACTTCCTTCCTAGAAG	TTATCCGACATGGTAGATTG	YDR375C	BCS1	E
ATCGAAGTGAGAAGAATAC	TGTCCAACAACTCGTAGGCT	YGL091C	NBP35	E
CCCATTCTGAACTAAGTGA	ATTCTCTTTGGAGTGATAGC	YOR036W	PEP12	E
AATAATAATCTTGCGCAAT	GAAGAAACCCTTTGTTTATT	YDL084W	SUB2	E
TTATCTAAGCCTATAGTGC	TTTGTTCAGTCAAGTACTAA	YAL043C	PTA1	E
TTAGAAACGCGTGGGTAAT	AAGTTGGATTATCTTTGGGA	YPL007C	TFC8	NE
CTGAATGTCCGCGATCGCC	GACTTTTGACGCGTTAGGCG	YJR057W	CDC8	NE
TGTGTGTCTTGTCGATAGA	TACTACCACAGCAACCACTC	YAL034C	FUN19	E
CATCCTTATTACGGTTAAA	GACTAGTTTGTGTGAGTGAA	YGR191W	HIP1	NE
TCCGCTGAGCCTCATATAT	AATAAGATGCGTCCAAATAT	YOR041C	NA	NE
TCTAATTCGACTATGATCT	TCCTTAGACTGTGAATACTG	YLR019W	PSR2	NE
GACCTTAGAAAAAAATATG	GATCAAATAGTAAGCAACTA	YDR020C	DAS2	NE
AGACTCAATCCCGATAGGG	AAAATGTTGCGAGGAAAAAA	YDR086C	SSS1	E
CCGTTTTTATACAGCAGCG	GCCTGACTAGGGGAAGCTGG	YNL138W-A	YSF3	NE
AGGTTTGTCTTACGGCTGT	GAAAGCCCTATCGCGATATG	YAL040C	CLN3	NE
TCCCACACGAGCCATGCTA	AAAGTGCAAGATGATGGTGA	YDR137W	RGP1	E
TGAGACAAGTAATGGCAAA	TTAGTGTGTTCGAAGGTACC	YIR011C	STS1	E
TTGACTTCTTCGTCCCACT	GAAAATGTTAAAGAAATAAC	YJR102C	VPS25	E
ATAAATACATAAGTGTGAG	TATGTGGTCATCGCGTCGAA	YPR161C	SGV1	E
CTATAGAGCTATAACGGTC	TGTTTTACCTAGAATGGGGA	YDR196C	CAB5	E
TCGGTTACCGCAAGATTTA	GCTTAACAAAGAAAGACAAT	YDR044W	HEM13	E
TAGCGAGTAACGAAATAAA	TTAATGCGAAGTGCTCGGAA	YNL031C	HHT2	NE
TTATTTATTGCTCAATAGT	GGAAGACGTCCATGATGACG	YNL149C	PGA2	E
ATAAACGACTTTCAACAAA	TTTCTTTGACTGCGTTTACC	YMR123W	PKR1	E
TGTTGAATTGGAACTAGTC	TAATGAACTGAACAGAGATG	YML014W	TRM9	E
TAAAAATTGACCTTTAAAA	TTAAAGGGATCTGATTGGCC	YBL099W	ATP1	E
CTTGTCTGAGGCAACAAAT	AATCTGCGGTTCCAATGGAA	YKL041W	VPS24	E
TTTTACTACATATCTTTAC	ATAAACATTACTCAAACTAT	YDR339C	FCF1	E
AATTCATCTGTAGACGAGG	GTTGGTTATCTTGTAACGAT	YDR224C	HTB1	E
CGCAACATAACCGTGCAAC	TGAATGTTGCCCTAACAATA	YKR025W	RPC37	E
TTTACGAGCCCCCACCTCG	TAGGCTAACGGATATAAGAC	YPR191W	QCR2	E
GAATCAAAGTCTCTGCAAC	AAAAAGGTAGTATTCACGTG	YLR065C	ENV10	E
GTCGTCGAATATTCAACGC	TGTAAGAGATCCCAGAGCTA	YDL141W	BPL1	E
GTACAAAGTCCATGATGCT	CTTTGCAGGTATTTCGCAGC	YBL055C	NA	NE
CTAAGGTGTCGTTATCTAA	TGCGAAGATGTTTGAGTTGT	YLR306W	UBC12	E
GATATGTCGTGATTATTGT	ACTAAAGAGATACATTCGAT	YIR012W	SQT1	E
TAAGGTATCGCTAAGAAGA	TGGTAGTAAATCAGAAATTA	YBR252W	DUT1	E
AACCTGCATGAACCCCGTC	GGTAGCAAACCTGTGAGAGG	YMR099C	NA	NE
GAGTCCTATTCGAAGAGCG	ATAGCTGCTATATGTTTAAT	YNR011C	PRP2	E
CCCAATGAATCGTACTAGT	TCGAGGACTCTCCCTTGGGA	YBR038W	CHS2	E
TAATTACATGTAGGCGGTA	GGTCGATTACTAGTAGAATG	YHR128W	FUR1	NE
TGATCGCCCACGTGTATAT	CCACTCCGGAACTCGCGCAG	YPL015C	HST2	NE
CCTATTAAACTAGTAGCGA	ATTGTACGACTTTTATAACT	YGR173W	RBG2	NE
ATTCTCACTTTTGTAAAAT	GAACTCACCGTCAAGAGGAA	YGL060W	YBP2	E
CGGTGTTCTTTCCGGCCT	AAAAAATGCAAGCACGAACT	YPL190C	NAB3	E
TAGAAGACTGATGGGTATT	CAATTATATGGAGTTCAGGA	YML001W	YPT7	NE
AAATTAAGTGAACAAAAAC	AAGTACTGCGCTAATAATTC	YOR340C	RPA43	E
AAGCAACTGAACATGTTTT	TGGAATGGTTTGGCAATATT	YHR091C	MSR1	NE
TGTGGCCGACATCTTTAAT	AGGCAGATAAGGAAGATGTC	YHR188C	GPI16	E
TTCTTCTCAGAATTACATT	AGCCTTATCGTATGTCGCGA	YJR093C	FIP1	E
GACCAGTCTGTTACGCTCC	GTATCAAATGAAGGCGTGTT	YOR326W	MYO2	E
TCGCTCAGGAAGCTCACGT	TTTCACAGGGAATGGAAGAA	YBR044C	TCM62	E
ATGTAGATTTTCAAAATCC	TTACACAACACAATGCTCGT	YJR076C	CDC11	E
TCGTAAAATGTATCCTCCA	ATGGATCAGAACAATGGGCA	YDR232W	HEM1	NE
TATCGGATATCGGGGGATA	TATAGGTTAGACTATGCAGG	YJL031C	BET4	E
GAATTCGATAAAATCGCTA	GTAATGCACGGATGTTAAAC	YML025C	YML6	E
GCTAATGTCCGTACAGAGA	GGTTGTGATTACTAGTACAA	YER021W	RPN3	NE
GATACAAGTCCACTATTCA	GAATGTCTTACATATTGCAA	YOR119C	RIO1	E
TACATTGCCAGAAATGCAT	AGCGTCCTTACTAAAAATGA	YFL031W	HAC1	NE
CCCCAACGGGTAGGCTTAA	GCCTATTTATTTCACTTGGG	YDL061C	RPS29B	E
AAAGAACTAGGTCACATAA	GTACTGGTTAAATTAGCCCA	YBR055C	PRP6	E
TCGACGAATCCAGTCACGA	ACCGGAAAGGAAGTTAGATC	YNL259C	ATX1	E
TAGTTGTTTCGCCCAGATT	ACTACGGTGTAACTTTCCGA	YJR043C	POL32	NE
GTTAATCTCCATGAACGAA	TAGATCCTTAACTGAGGCAA	YJL085W	EXO70	E
ATGTTAGTTAACAAATCGA	TAAAGCTTGGAAGCAAGGCT	NA	NA	NE
TCGCTCATAAATTCGGTTC	TATGTCAATCAGACTTGACT	YOL022C	TSR4	E
TAAGTTGATAGCATTTATT	TTGTAGAACTTGAGACAACC	YJL041W	NSP1	E
GTATTTAATCCATACGTTA	GTGATGGTCATGACTACGAT	YGR116W	SPT6	E
CCTTACGGTTCTCCCAATA	AGATCAGGAAAGGAATGAAG	YBL093C	ROX3	NE
TATACTGGGGATAACTAAC	GACGATCTGAGAATTCTATT	YOR016C	ERP4	E
AGGAGCCTAACAAGGCAGA	GGAGGGGGAGGTACTTTAAA	YBR255W	MTC4	E
AGTACTCCATTCCCTGACT	AATAATATCATCATAATATC	YMR277W	FCP1	E
TGTATGAATAAGCTAGGTG	TGTTTTCCACTTCAATTGGT	YOR014W	RTS1	E
ATTCCCCACAACGTGAACA	ATGGAAAAAGAAGTAAGCAT	YDR082W	STN1	E
GTCAAAAACATCCATCTCG	TCCACGCTATTTGTCATGCG	YPR183W	DPM1	E
CTACTCCATCTATACGTTG	GAGTAAAGACGCAACGGTCA	YDR148C	KGD2	E
AAAAACAGAATAAACAATA	TTGCTAATGCGTTCAAAACA	YNL257C	SIP3	E
ATGATAGTTAAACTCAAAT	AGAGTTTATTGTCACTACAT	YMR230W	RPS10B	E
ACCCAAATATCGATGCAAC	TGTTGTCAAAATCGGTCACG	YJL211C	NA	E
AACGTTATATGAAAGTGAC	ACACAGTAAGTGAGTATTTT	YGR019W	UGA1	NE
CAGGTAGCATACAATTTAT	ATCACTGACAAGGAAACTCT	YHR036W	BRL1	E
AAGTTAAACGGAATACGGG	AACTTTGGCGCAAGAATGCC	YJL143W	TIM17	E
TTTCTTGTATTCAAACGGC	GTTGTAGAGTAAGTTGTTGT	YBL002W	HTB2	NE
TCACCCCCGCAACCACCAT	ATCTGGGGTAGATTCCTCTG	YDL033C	SLM3	NE
CTTGATATCCGAACCAACC	TGTTACAGCAGCCGAGCCAA	YDR050C	TPI1	E
CATGCCTAGTATTCGACGA	GGGCAATCCGAGGTCCGAAG	YLR378C	SEC61	E
CGAGATTCCTTTAAAATAA	ACGATTTTGGCTGTATTACC	YDR145W	TAF12	E
TGGCATGCGTTACTAATTC	GGATACTGTCATAAAACAAT	YLR195C	NMT1	E
TATTATACGAAAAAAAAAT	TATACACATTTTGCTCGTGT	YMR296C	LCB1	E
ATGGCCCCTTAAAAGGGAT	TTTGTGTAGTGTTAACAATT	YPR108W	RPN7	E
GCAGTAGACGAGAACTGTT	GTATGAGATCATTTTACAAA	YJL085W	EXO70	E
GACCAGGCACAGGCAATTA	GGTGTCCGGTCGCTATTTCC	YML089C	NA	E
GGCCCGAAGTGTCACATTG	AAGTTTATTTGTATATGTTG	YDL107W	MSS2	NE
ACGAATACTGTCAGCTTAA	AATTTACACGTCATTGCCTT	YNR054C	ESF2	E
TACCTTTCAGCACGACCAA	TTCGCTGTTTCATAAATAAA	YPL188W	POS5	NE
CAAAGGAGTTAAAAGTGAC	TAACTCGCGCAAAGACCGAA	YBR179C	FZO1	E
CAAGGAGTATATACACATC	GTTTAACCAAAGATCCAAAG	YPL124W	SPC29	E
TACGTAGTCTGGAGACTAG	TTACTTTCTACATTCATAGA	YER022W	SRB4	E
ATGTATTTCTTAAATCTTT	TGCTACAGCGTTATGCACTT	YGR264C	MES1	E
TCGTATTTAAATCCTCCAC	TTCCATTAGGGAAATGTCAA	YGR073C	NA	E
GAATAAGACCTATCAAACC	GGCTGACTAATATTCACTTG	YJR122W	IBA57	E
CTATTGACCAACATCTATG	TTTATTGTTCTCTCGAGAAA	YGL001C	ERG26	E
ATAGAACTAGAACTAGGTC	GCCTTTGTCAATTGCACTTT	YLR272C	YCS4	E
TACTTCAGCGGAAAGTATT	GGTAAATATGTTGTCACAGG	YPR137W	RRP9	E
AAACCAGAGCCCTCAAGCG	TGTTTATGGAAATTGTCCTA	YHR108W	GGA2	E
CTATCCTCTTAAGAAATTA	TTAAACTTAGGCGCTAGCTA	YDR117C	TMA64	NE
GGTAACTTGAGGGCCTTTT	GCCTTTGTCAATTGCACTTT	YLR272C	YCS4	E
GAGACAACTAAGAAGCCGT	TTCCTTTCGGTGCAAAACTG	YGR155W	CYS4	E
TTACAGACATCTGCTAATG	ACCTTTCGGCGGCAAAGAAT	YML089C	NA	E
CAACAATATGTCTCTCTAA	AACAAAGCATTCTACCTCTA	YFL005W	SEC4	E
GAAAATGTCAAAATTTACG	ATGCACACTTAAGAGCAAAT	YMR199W	CLN1	NE
ATCGCCTTCTGACCAGGTG	TTGACGCGGGCTGATATGTA	YOL078W	AVO1	E
TTATATATTTAAGGTATGG	AGTACCAAAAAGCAAACAGT	YDR427W	RPN9	E
GAACCTAAAGTTACTCCAG	CAGAAACCGCGTTTAACATC	YDL064W	UBC9	E
GCACCGCCTACCGATTAAA	TACGTACGTCTATTCAATAG	YKL167C	MRP49	NE
TATTCTATCAACACGCGTG	GGCGTGCCGTACAGAACGAT	YKL195W	MIA40	E
ACGTAAAGAATGCAGACAC	TGCTCGCGCCGGTTTTCGAT	YKL019W	RAM2	E
TACACCCTGTGGACACCGT	TGTTCAAATGCTTAGCGACA	YDL033C	SLM3	E
TAATCACCGTGCTTCCAAT	GTAAATAATATGCAACGGGT	YBR014C	GRX7	NE
CGTAAATCTAGCTCAAGCT	ATTATGTTGTTGTAATATCC	YLR026C	SED5	E
ATTTACGTTATCACTCACT	TCATTAAAACAATAAAAGAC	YPL268W	PLC1	E
TTAACGCAAGCTCATTATT	TTCATGCTGAAGAATATGGC	YBR179C	FZO1	E
CTACCTACCTCAATAAAGA	AGTCTCTAGTTAATATAATT	YOL051W	GAL11	E
ACTTTCCTAGAGCATAGAG	TGGCGGAATTCCCCTTGTGT	YNL061W	NOP2	E
TGGTTGAAACATAGCAGAC	TCGTATCGAGAGCAAATGAG	YOR032C	HMS1	NE
CCTGTTGAGGACACATACA	AGCTGTCTTTCTAAGCCCGA	YJL054W	TIM54	E
TATACCGCCGGCATCCAGC	TATTATTCGAAGAACTCGTA	YMR257C	PET111	E
AAGTGAGCCTTTACAACAA	GAGATCTTCTTTAATGTATT	YPL175W	SPT14	NE
ATTTATGAAGCTATTCAGT	TGGAATAATATCCGTCTTTC	YPR143W	RRP15	E
ATGAGGAAAAAAACACCCT	TTACTTTCTAGACTGTTGTG	YDR027C	VPS54	NE
GAGAAGAGGGAAACGCGTT	GTTTTGCTGGATGATTAGAT	YHR004C	NEM1	NE
ATTCATTGCTAAAGACTGC	GACGATTTATAAACGATACT	YGR074W	SMD1	E
ACGGAAGCTTCGCATTAGC	AATGATTGGCAAAGGGACTG	YIL125W	KGD1	NE
ATCCGACCCGCTTTTTCCG	ACATTGCCTGACCTTGGACT	YDR356W	SPC110	E
ACATTATCCCTTTTCGATT	TTGCTTTTAGCAGTTCCCAT	YJL050W	MTR4	E
CCAAGTTCTGATATACTAA	GACATTGCACCCGGGTAAGA	YNL221C	POP1	E
AATTCTTAAATTGTTCTGG	TCTTTCATGATCTCTGTTAT	YJL121C	RPE1	E
GAACGAAGCCCACCCATCT	TTCCGGTCCGCTTACGACAT	YPR116W	RRG8	E
ACGCCGCTATCTGTTGTTC	ACGGCTTGTGATACATTTCA	YFR018C	NA	E
CAGATCCCACGGCCACGAA	AAATATGCTTTAGATGAATT	YDR197W	CBS2	E
GACATCACTACAAGAGATG	ACCTCGTTAACAGTGACTTT	YKL112W	ABF1	E
AGTTCCGCATGCTTAATAG	TAACAAAATTTCCATACGAA	YDR387C	NA	E
CCATATCATCCGCAATCAG	AGAGGTATTTGTATTGTCTT	YKR086W	PRP16	E
TACACACTTAATACATGGA	TATTGTGCGTTCATTGGTCT	NA	NA	E
GTTCCCAGCAATACCTCAT	GCAGTTTCTTCTTCCCATGA	YLR139C	SLS1	E
AGAAGCACGGTCGTTATGA	TAATAATAGTTACTTAATTA	YPR047W	MSF1	E
CCCTTTAAGCGGGTGCAGA	GGAAACAAGGAGGCGGTGAA	YML128C	MSC1	E
ATTCGATTCCGCCAACCTG	AAAGTACGCGGCCGGCCCGC	YJL087C	TRL1	E
TATGCCCGAGGCTCCATAG	ATTAATAGGTGCTTCTTCCA	YMR053C	STB2	E
GGAGGAGCTATACATAAGT	TGAACATTATTATATATACA	YLR022C	SDO1	E
TGCCCAGATCTATATAAGC	GACCAAACAGCTTATGCAAT	YNL049C	SFB2	NE
AGCCATTTCCCTGCCTCCA	GATCTATTTGTGGTCTCTCG	YCR002C	CDC10	E
CCGAGATGAACGCAACTTT	AGAGTAACAAAAATTTCAAC	YLR440C	SEC39	NE
CACGCTACGAAACGTTTTT	AAAAACAGGAGGAAAATTAG	YCR015C	NA	NE
GCGTTTGGTAAACAAATT	TCAGGCCAAAATTAAAAGTA	YNR041C	COQ2	E
TATCAATTTGATCATCCCT	TGCACTCGGCGGTTTGTATG	YNL149C	PGA2	E
TTCTACGTTCACAAGGTAT	GGAGGCTTGAGTTTTATATT	YDR142C	PEX7	E
ACTCCACGCGCAACCCGCA	TTGCTTTTAGCAGTTCCCAT	YJL050W	MTR4	E
TAGCAATGAAAAACTAGAA	AGGGTATGGTTTCACACCTT	YCR044C	PER1	E
AATGTGGCTACCCTTTCGA	TTATCACTTGATACGTTAGA	YKL040C	NFU1	E
CCTTTACGATAAAAGACGG	GTTTTACTATGATACCTTCC	YHR059W	FYV4	E
TATGTCATTTATAACAATG	GTTTATACACTAATAACCCT	YDL202W	MRPL11	E
GATTAAGCGTACTATCATT	CAAGCGAAAGTGCAAGATGA	YDR137W	RGP1	E
ATGACTACATTAACAGAAT	GCCCTTGTGGTCGTCATGAC	YLR378C	SEC61	E
ACCCAATATTAATGAAACC	AGCAAAAGGGTATTTAGTAA	YDR292C	SRP101	NE
CTCAGAGCCCGTTACAATC	GTTCCAAGGGTGGCAAATGT	YDL097C	RPN6	NE
TATCCACCATTCATTTCTG	ATTGGGCGTTATTACCCGAG	YNL080C	EOS1	E
CCATTCGAATAGAGTGGAC	TACAACTTATGCTATTAGTT	YPL146C	NOP53	E
CCGTAGATGGACAAAATGT	TGGATCAAATATTCGTACGT	YLR147C	SMD3	NE
ATACAATGACGCACCTACA	ACCTTTTCTACTAACAAAAT	YER136W	GDI1	E
GTCTTTTGATTAACCTGAG	TTTCACTTGGGGGGAACATC	YDL061C	RPS29B	E
CAAAAGTTCACACATTTAC	ACCACCTACGTAAGGTAGGC	YOR174W	MED4	E
TTCCATGATTCTAGTAATA	GCGTCTCAAATTGAGTTTGT	YNL149C	PGA2	E
ACCCACTTTCAAGTCTGTA	AACGATATGTTACGTATTCC	YLR459W	GAB1	E
TATCTTAAATCTAAAAAAA	TTTCATGTCGCTTTTCAACC	YPL173W	MRPL40	E
GTTCCGCAATTTCGGTCAA	AGTCGCAATGCTTGGGTGTA	YHR122W	CIA2	E
CCGTCTATAGGATGACGGG	GGGAGAGGGAGGAAACAAGG	YML128C	MSC1	E
TATAGCCTACGTTAAATGT	TTGCTCTCATGTCAGTAACC	YER025W	GCD11	E
GAACAGTTGTGCGTAAATT	GTAAGTGATAGAGAGGTGAA	YDR164C	SEC1	E
CAATATGTCATTGAAAACA	GTTTGCCAGACGTTATCAGC	YGR080W	TWF1	NE
AATCCATCAGACGGATACG	ATGAGCTGAATGAAAAATTT	YLL034C	RIX7	E
TCTATAGTGTTCAGTTGTT	ATTAGGAACAGGTGGAGGAA	YLR144C	ACF2	E
CAGTGATAGGTTCAAATAC	GTTCTAACCAGATTTTGGTT	YLR276C	DBP9	NE
TTATTTTCTCCAAGCCTGA	AAATGTAATCAACAATGAAA	YDL133W	SRF1	E
CGACCCGCCAATGTCCGTT	TTCCGGGCTAAACCGGAAGC	YDR322W	MRPL35	E
AAATGATATTCATCTAGCG	ACGTGTCGTTTTCCCAATAC	YPL094C	SEC62	E
AGCCAATTTTTTTTCAAGC	TTATATGATATTTGGATATT	YPR093C	ASR1	E
ATTTTCTTATATCCGGACC	AGCGATTGGCTCAATGCTTA	YDR178W	SDH4	E
ATTTTACAAATAGAAGATG	TTTGCGTCTGTAAGATAAGA	YLR447C	VMA6	E
GAAGTAAAAGCTGATGTCG	ACTACAAGGAAGGCTCCATG	YOR150W	MRPL23	E
CCAGTCCCCTCCAAAACAA	TATAGACAGAGTACGTACAA	YOR125C	CAT5	E
AATATTCGATGTATCATAG	AAGATTCCGATGAGGGTGTA	YOR340C	RPA43	E
TGTGTACGGATAGATATT	GAACGTTGGCAGCGAAAAAA	YMR064W	AEP1	E
TTGCCATAACTTCATCATA	ATTGTCGTTAACAGAGGGTT	YHR018C	ARG4	NE
ATAAAATTTCAAATATGAT	TCATAGTTAAGTTGCGCCAA	YPL083C	SEN54	E
TCCACATTGCAGGTAGAAA	GATTTTGGGAACGTACAATA	YPL045W	VPS16	NE
AGCTACAAAAACAAAGAAA	GTGTCGTAAGTGCAATGATT	YOR103C	OST2	E
GCTGCATGTTTATTACCTT	CGAAAATGAACACGTACCGT	YGL078C	DBP3	NE
GGCTCTATGTTTAACACTT	GTTCGATAAGAGGTGAAGTT	YHL038C	CBP2	E
CTAAGTGTCCAGTTCCACA	TCGCCTTTCTGCTTTATTTT	YKL104C	GFA1	E
CACGCCGAGTAATGCCAAA	TTTATTGTTTTAATGACCTG	YPL268W	PLC1	E
ATATCACTTCAAACGGGCG	GGAGGAAAATGCAGCATAGA	YOR182C	RPS30B	E
GATTTTTCTGAATTCAGGA	TCCGCGATTTCGCGACACAG	YKL049C	CSE4	E
ACCACGAGATTCATGAGGG	TTCTAGAAAGCAATGAAAAA	YKR063C	LAS1	E
AGGAGCCATGCCTGGTTGC	TATACATCTATAAGTAATCT	YHR120W	MSH1	E
TTTCTTTAATACGTAAGTC	TTTCATCTCATCGCATTTCC	YNL075W	IMP4	E
ATGGATAATCTTACGGGAC	GAACGCCCATTCCGGGAATC	YPL262W	FUM1	E
TGCAAACATTGAATCAAAT	GTTGTAGGTTACGTAAGCAG	YKR039W	GAP1	NE
CACTATAACCCATCACATT	TAATAGTGTCTTGGTGGATG	YJR064W	CCT5	E
TTGATGCTCGACTTAGTAG	AACATCTCCGTGAAGCATTG	YLR240W	VPS34	E
TAAGGGGCCGTACGGGAGC	GTCATGGAGCCAGAGAGCAT	YAL009W	SPO7	E
TCCACTCCCCTCAGTATTG	GCGTTGCATTACGTGGTGTC	YML089C	NA	E
TTCAGTCCTCCCGTTACAG	TACCGGACCGTCGTCATTCT	YPL183W-A	RTC6	E
CTTCTGACCGAAACTTCTG	ATAGTAGTAAGTGTTCTCTC	YPR083W	MDM36	E
GAGGTTGATTTCATATACA	TAATAATTTAGGGTTATGCA	YLR249W	YEF3	E
CAAATCATGAACGATAGAA	TAGTGTTTTTCGTGAAGAGA	YDR329C	PEX3	NE
CAACTTTTTCCCGTATCCG	TTACGATACAAGAAGTTTTC	YGL237C	HAP2	E
GTTTAACATTGTCACGTT	TTTAAGCATCAAAGAAGGTG	YBR069C	TAT1	NE
ACCCGTCTGCTATAAATGC	AAAAAAGACCGAACAACTGT	YGR267C	FOL2	NE
AGAGAAACCTTGAATCCTT	ATGAGATTGAAACAATAACA	YJR112W	NNF1	E
GGTTCCGATTCAAAGCAGA	ATGTATACACCGTTAAGGAA	YLR369W	SSQ1	E
AAGCGGTTATATAATTAAT	AAAGCGGGCATCGTGGTAGC	YDL067C	COX9	E
CCTCTTGCTTCGACCGCCA	CCGGCCACTTAATAATGTTT	YKR002W	PAP1	E
GGAGAAAGCACAGGATATA	TATCGAATAAACCATTCTAC	YDR412W	RRP17	E
ACACTAATAGATTGTATAA	GTTTTGAGTACAGGGAAGAA	YNL245C	CWC25	E
AGATGCAAATTATCGGACC	AGTAGGCATCACGAATAACG	YJL176C	SWI3	E
AATTTGGATCGCAAGAATA	TAAGCGGTTCTTGCAAGATT	YKL028W	TFA1	E
TAGCAGACAAGGATTCCAG	TCGTTACATACGTACATATG	YDL209C	CWC2	E
TCACACAAGCCACATTTGG	AGATAAGATCAAATGTTACG	YKL215C	OXP1	NE
AGACTTTCCCGCTTATCAA	ATCAAGGGAACATCTGAACG	YER154W	OXA1	E
GGCGACCACGCTGATATGG	GTAAAAACCACCGATTAAAC	NA	NA	E
GCGGTAATAACACCTTAAC	GTCTTCTGCTTAGCGGGCAA	YOR182C	RPS30B	E
ATTATAAGTCTATATATAC	TCCACGTCTGTGGCTAACCA	YHR116W	COX23	E
GGGAACAGTGCTGTTAACT	TAACAGTTTGATGCTCGCAT	YMR188C	MRPS17	E
CTCGTTTATCATGTTTGCC	TACCATCCCTTCCAAATTAG	YIL128W	MET18	E
ATGTCGCATAACCCAGTTT	AAGAGTTAACATTAGGAAAC	YOR329C	SCD5	E
TTAGCAGCACTTCTACAAG	GTATTTCAATTGACCAACGT	YDR303C	RSC3	E
AGCTCATTTTCTTGCTTCC	GCGAAGAACGACGCACTGGT	YAL041W	CDC24	E
AAGTCACATAGAGCTGAAC	AATGTAAATGTAGAAAAGCG	YDR084C	TVP23	NE
GCGATCCGACCTAGCTAAT	AGCTTTACTTCATGCTGTGC	YIL026C	IRR1	E
AATCGAGACTTCCCGCTTT	TACTTACCAACATTAAGCAT	YLR025W	SNF7	E
AAAGAAGCTCAGAATTTCT	AATTGCGTGCCTGAAATCTG	YIL083C	CAB2	E
CTTTCGAGATACAGTGTAA	TCCGTCATCTACATCTAGGC	YER012W	PRE1	E
AACTTCAATTGAACCCCCC	TTTGTTTCTTTATTAACCAA	YOR017W	PET127	E
AGTTACCCTTATTAACATA	CTGGAATCTTTTGTGGATAT	YDR508C	GNP1	E
TTACATGAGCTTACCGTTC	AGGTCGAAATCAAGACTGCG	YOR022C	NA	E
ACTCCTCCAACATTGACTG	TAAGCCTTCGTGCCTTATCG	YOR035C	SHE4	E
TACAGCACCTAGTGCATTA	TATGCAAAAAGAGAAAACCA	NA	NA	NE
GAACTGCAACGTTTCCGAA	TATCGTGTTTATTTTCTTAG	YOR340C	RPA43	E
CTCAGCCCCACCAACGCTA	TAAAAATACACCTTCGTACA	YNL114C	NA	NE
TTCAACGTGTGCTCTATAC	TTTACTTTTATGTCGTGGAC	YIL157C	COA1	E
TTACTCCAGAGAATACTAT	TTCCTTTACTCTTCCAAAGC	YKL048C	ELM1	NE
ATGATAGTCCACGTCTGGA	GTACAAACTTATTATGTGCT	YOR020C	HSP10	NE
TCGCACCATGCCAAACGTA	AACAACACCAACAAAATCGG	YHR098C	SFB3	E
TATTCGTACAAATACCCCG	GGAAAATCAGATTATAGACT	NA	NA	E
TAAATATAGTCAAACGGAC	AACTCTGGTGAGACGCGTCA	YBL035C	POL12	E
TATCAGCCGAAGTGGGCG	TACCACGTACCCTAAGCAGT	YPL126W	NAN1	E
ACTCCTCAAGTAAATGGGG	GCTCTTCTGTATACTTTCTT	YJL087C	TRL1	E
GACTTCTAGGATGTAGGCC	GCTGCTGACGTTCTACTCAT	YKL169C	NA	E
ATCACGTTCGAAATGCATC	ATTTACGTAACGCGGGGATG	YDR302W	GPI11	E
GATGAGCAAGTGTAAGATA	GCCAAATATTTCCGTGCGAG	YFR034C	PHO4	E
GCTCCCAGATTATAGACCT	ATATATCATCACCCGGAGGC	YBL078C	ATG8	E
AGAGAATCGCGAACTAAAG	TGTCGCATTATTCGCTACGA	YJR093C	FIP1	E
CCCGCGGTACCTAATCAAA	TATTTTTTCGGAAGGGTAAG	YJR106W	ECM27	NE
CCCTCCGGTCCCCTCGCAG	AAAAATTGGAAAAAAGCGAG	YGR083C	GCD2	E
TAAGGGCGGATTCTTCGGC	TACTCGTGTGTAATGATATA	YGL107C	RMD9	E
AAATCATCGTTAGAATGAA	GTATATGCTGTCTGGATATA	YOR294W	RRS1	E
AACGGCGGTTATAGAACCG	ACTAAATAGCTACCCGGAGT	YGR003W	CUL3	E
TGATTCGTCAACATAACCT	GATTCGCTAAATGTAATCAA	YHR187W	IKI1	E
AACGAGGTGGAACAGAATT	ATGCAAAAAATGCTTCCAAT	YHR005C-A	TIM10	E
TTATTTCTCAAAGGTCGTA	AGCGGGATAGAGAGGGTTGC	YDL005C	MED2	NE
AGCGAGCGGCATGCCGCAC	ATTCGATGAGATTCTCGGAA	YNL221C	POP1	E
GAGCTCGACCGCAGCGGAG	TGATTAAACAGTGTAACACC	YPR137W	RRP9	E
ACCCCGAGATTACGTAAAT	CGCTCACATACGCTAAAAGG	YNR018W	RCF2	NE
ATTTCTGTAGATCCTAGAA	TAGACCCTAAAACAGATCTC	YBR135W	CKS1	E
CGACACGCTTGACGACTCT	GTGATAATAGTTTCTTTTAA	YOL133W	HRT1	E
GCATCACCACAAATCAAAT	AAATCGTATTTTATATATCC	YOR063W	RPL3	E
ATCGCCTTATTACACTGCA	TATATCTACTATTCCTGGAT	YGR257C	MTM1	E
TTATCTGAGCCAGTATGAT	TTCATTTGTATGATGGTTCA	YBR087W	RFC5	E
GATTACACGTACAGGTCCT	TAGCAATTGAACGATTCCAC	YOR354C	MSC6	E
AATATTAAATACCACATTA	AATTACAAAAGTACTGGCGA	YDR323C	PEP7	E
CTTAATCAAACTGTTTTTA	TTCAATGTAGCCTGAGATTG	YGR177C	ATF2	NE
TGCTACTAAGGCTATACCT	ATTGGTACTGGTTTGCTGGT	YDR508C	GNP1	E
AACTCTTTAGTCAAACCAC	ATTGGTTAGACCCAATATAG	YPL236C	ENV7	E
TTGTATCAAATCGATAAGT	TTTTCGTCGCGGCTGTTTCC	YBR221C	PDB1	E
CCATCACTGGCCGTAAGCT	GGTTTACATTATCTACACAC	YLR086W	SMC4	NE
CAGTTTTTATCTCAAATGG	ATGTAGTGAGGGAAGTTGTG	YGR076C	MRPL25	NE
GACAGAATGATTTAATGGG	AAGCTAAAAATTTGGCGATG	YNL207W	RIO2	E
CCATTAGTCCACATCACCA	TGTATACCTTCCAGTTGCTA	YDR387C	NA	E
CTAATTTTTCCAACACAAA	ATAGGAAAGTAGGTAAGCCA	YIL097W	FYV10	NE
GAACGGTGCTAGGTTGTTC	ACACCACGTTAATAGCGATC	YER094C	PUP3	E
GCACCGTAATCGGTAATAT	TATCGTTGCTTTCCAGCAAA	YHR120W	MSH1	E
GTAAACTTTCCTATAAAGC	AACGTTAATGTTTAACTTAC	YDL092W	SRP14	E
GAACAACTTACAGTTCTAG	TGGGGCCCGGGTTCGATTCC	YDR390C	UBA2	E
TAACCGGCCAAACACCTAA	AAGAGTAAATACTGGCACAG	YIL048W	NEO1	E
TACACGTTATAGCCAAGCG	GGCGCTGGAAGAATACAAAG	YLR219W	MSC3	NE
TAGAATTTTCAACGTAAA	ATAGCAAGAAGCTAATAAGT	YBL091C	MAP2	E
GAACTAGGATTTCTTCTTT	GACACGCTGTCCAGTTCCTC	YJL035C	TAD2	E
GCGTTCCCTCTTGCTTACT	TCAGAATGCAACCCGACTAC	YDL195W	SEC31	E
AGCGAAACGTACCTTAGAC	TTGAAATTTCTTTGATACTT	YIL092W	NA	E
CTCACGAGTCAGTGAGCTA	GATAACAGGGAAACGTCAGA	YIL143C	SSL2	NE
ACAAATTGGCAACAACGGC	TCCGGTGACCGCTTACGGTG	YJR045C	SSC1	E
ATTAACAGGAACAAATAAC	TTTATCACTAAATAGCTACC	YGR002C	SWC4	E
AATGAAGCTCAGGACTATG	AATGACCAAGTTTGGCTTTC	YIL021W	RPB3	E
GGTGTTATTAGGAATTCAA	TCAGGGGGATCTTCAAAGAA	YCL052C	PBN1	E
ATTAAAGAAAGTAGCTTAA	AACGACATCAATATTCACAA	YMR217W	GUA1	NE
AGAATGCGTAAGTCTAAAA	GGGTAACATGTAACACTTTC	YKR068C	BET3	E
GTCTATACCATCGATGAAA	GACACTTAAGACACAAACAA	YMR079W	SEC14	E
CTATGAACTAAGCTCACCC	ATTCTAGCAACCAATACAAC	YLR438C-A	LSM3	E
AATCCCATTTCGCTGCTGT	TGGTCTTGAATTAGTTTTGA	YML023C	NSE5	E
ACGGTGCTTTAGACTCCAC	ACCAAGTAATAGTTTTGAAC	YGL155W	CDC43	E
ATGAAACTAAACTCACTTA	AAAAATTGCCTATTACGTTA	YDL103C	QRI1	E
GGAGGAGGTTATGGGAAGT	AATCTGTTCAATTACTTTTG	YBR121C-A	NA	E
GAACCAAATAGTATTAATC	ATTGGCATAGCTGACATGTT	YBR291C	CTP1	NE
AAAACAACAAAGAAGAATT	ACCTGAGATGTTATTGTTCA	YMR064W	AEP1	E
GAAGAGAACCTCGCATTTT	GTAGGGGAGGCCGATGGTAG	YOL026C	MIM1	E
CGCCCTGGCGTTATGAATG	TGTAGATTGCTGTGTTCAAT	YPL097W	MSY1	E
AAATAGAACTAAATAGCGG	GTTCATAGGGCTAAATACTG	YMR208W	ERG12	E
AGTGAGAACACTCGCCAAC	AAAAAACAAGTGAATAAAAC	YGL155W	CDC43	E
TAACGTGTAATTTCTGGGT	GACTAACATTGAGTAAAACC	YDR477W	SNF1	NE
CGTTACTAGTGGGCAATTT	AGGAAGAAAGAGACCAGTTA	YDL090C	RAM1	NE
AGCAGAATTGGATTACGAC	GGAAACTCGGAATACAGGAA	YDL113C	ATG20	NE
ATTAGAATCACAGTCAAAG	TTTTCCAAGCTATAGGCAAA	YKL208W	CBT1	E
GATACATCAGCCCCAACCG	AAATTGTTAAAGATGCCAAG	YBL089W	AVT5	E
CCTAACACACCTTGTCCAT	TGCCTGGGAACGTCGGCCTA	YGR090W	UTP22	E
CTATCTACTAAAAAGTTAC	GAATAACGATCGCCGAGAGT	YLR027C	AAT2	NE
AATTAAAAACTTCGCAAAT	TGATCATTAAAAACGAAAAA	YDR373W	FRQ1	E
CCTCCGATCGCCACAACCC	TTAATGGGCAAATACTAACT	YER008C	SEC3	E
TCACTAAGTTAGACCATTG	TGGACGATAAATTGACAACT	YGR220C	MRPL9	E
AATAACAAAAGCGGACTTT	TTTGCAGCGTTCTTGCTTGA	YDL103C	QRI1	E
TGTCTTCAGAGCGACCTCC	TGTACCAATATATACATATA	YBR160W	CDC28	E
GTATACAAAGATTCGTAGC	GTTTCATTTGCAGCGATAAG	YIL098C	FMC1	E
TGAATGGACGCTCAGGCGCG	GGTCATATAGTAAAAAGCTT	YDL203C	ACK1	E
TAGCGCGTCGTGACCCTCC	GCTTTCCGATTCTTGACGAA	YIL009W	FAA3	NE
TAAGACGTGATCCTAAGCG	GGGGAAGAATAAGGGATCTT	YML127W	RSC9	E
TGTGAGTTGTGTAACCGAT	AAAGGTGCAAGTGGAAAGAA	YBR088C	POL30	E
ATTACCCCCCGCCGGCCTT	ATAATAAAGACTACTGGCGA	YDL209C	CWC2	E
TTCCCCAGTCTCCTTTGAG	GATCTTGGGCCAAGCCCTTG	YLR378C	SEC61	E
CCTCACCTATCGCTCTATA	GATCTGCATATACCGAATGA	YLR239C	LIP2	E
TCCTAATTTGCGCCAAACT	AACTATATATGTATGCGGTT	YLR007W	NSE1	E
TTGTTTATACGTACAAAAC	GGTGGCATGTCTTTGAAGAA	YNL221C	POP1	E
CCCCGATCTAGACACACTA	TTCTATTAATCTTCTGTGGG	YNL177C	MRPL22	E
GTTCCCTACAGCTTTAGGT	AGAGAAGTTTGAAAATGGTG	YGL079W	KXD1	NE
TTAATCTAGAGAAAGCATA	AAGTTTGAAGCTCTATTTGC	YBR141W-A	NA	E
CCCTTCACACTTACCCCGA	ATTCGTTGAAGCTGCACCAA	YGL067W	NPY1	E
TCCTCTCAAGGTCCCACTT	TAAGGCCATTGAAAATTACT	YGR264C	MES1	E
AGCTGTGATGGCAAAGACT	TCTGCTAAAGACCATAACAA	YDL067C	COX9	E
CCCACCACCAGCACAGACT	GCCTATTTATTTCACTTGGG	YDL061C	RPS29B	E
AGTGTAGAGACGAATTGAT	GGCATTGCTTACTATACGCG	YFR005C	SAD1	E
CCCGTCTCCTCTCCACACT	ATGAAAGGTGGCCATTAAAT	YIL142W	CCT2	E
CGCAAATGAAGCGTATACT	TGGCAGCGGCTGGACCATAC	YHL025W	SNF6	E
TTTAAGCACATTGGCAACC	TGCTTTTATACAAAAAGTTT	YDL153C	SAS10	E
AGTACTATTACCCGAAACC	ATATACTGCCAGCATGGAAG	YOL022C	TSR4	E
CACACACCACACGCGACGA	GGTGATCATCAGCTACGAAT	YHR005C-A	TIM10	E
TCCGCCAACTGACATCGAG	TATAAAGCCTCCCTGCTTAA	YMR031C	EIS1	E
TTGAGAGGTGAAAAACGGA	TTGGTTACCATTCATTACAC	YNL135C	FPR1	NE
GAGAACCAGTATACTTATT	TCTTGAAAATGTCTCAAATT	YBR109W-A	NA	E
ATTCAATAATCGGGGAGCC	TTGAACCATTGATAACAACA	YNL314W	DAL82	E
GATCGAGGCCCGAAAGAC	AAACCTAACTTTGGGCGACA	YDL231C	BRE4	NE
CACTACAGCTATTGTGTCA	AGTACATGATGTGATGGAAG	YEL034C-A	NA	NE
CATCCTTACCGTACTACGG	TATCCAAATTAACTGATGTG	YIL062C	ARC15	E
TAAAATCCGGAACTTTTTA	TTTCAAATAAACGCAAAGCA	YMR060C	SAM37	E
CATGCTACACAATACCCAC	ATAGTAATGTTAGCTAAGGT	YGR165W	MRPS35	NE
CGCGCGACCGCTTAGCGCA	TAATTCCTGTACATTAGCAT	YLR321C	SFH1	E
GTGCTCTGCTCTCCAGGAT	GACTGCAACCAAAGCGCTGA	YDR044W	HEM13	E
TCATAAACACACCTATGAT	ATATGGTGCAAAGATTATCA	YLR045C	STU2	E
TCTAATTTGGTTTAAATAC	GTTCTCCCACTTCGAAGTCT	YBR221C	PDB1	E
CAATCTGAATACTTACCAG	AATGATTGGCAAAGGGACTG	YIL125W	KGD1	NE
TATACATTTTTATCCGGTA	TGGGGTCAAAGAAAAGACCC	YHR116W	COX23	E
CGATCAACCGTAATGCCAA	GGTAAAGAAGCATTAAACAA	YKL208W	CBT1	E
TGCACATCCGTCAAGAAAA	TGTGAAACTAACTTGCGCTG	YGL060W	YBP2	NE
GTAGTCCTGCTGAACCTAC	ATGGAATTCTCCCCTTAGCC	YBR199W	KTR4	E
GGGTGAAGAGCTCAGGCGCG	GTGCCGTAAAGAGTCTAAAC	YPL059W	GRX5	E
AGGAGTTTCCTCCCTTCGA	CCGGCTTCCTATGTTCGTGA	YBR182C	SMP1	NE
AAACGTAACCTATATGAAT	TCCATTGTTATGTAAAGTCT	YER157W	COG3	E
ATGGAAACAGGGGTAAAGC	GAAAAGACAACTTAACAAAT	YFR051C	RET2	NE
GATATGTTCTGGTCAACGC	ACAGTTAAACAGCAAAAAGA	YKL018C-A	NA	E
AACTGATCATCCATTGAAA	TGGAAACCTGTACTCGATAT	YGL133W	ITC1	NE
CATTATCTGTCGGCAACCC	TACGGAAATTATTTCTCAAT	YPR112C	MRD1	E
ATCTGTTTCCCAGACCAGA	GGGTACGCTAACAGAGCCGG	YBR145W	ADH5	NE
ACTCTGGACGTGCTAAGAA	AGTTAACAACATAGTGGGGT	YOR271C	FSF1	NE
GACACATCAGGTGACGAAA	ATTTATTGTCGCCCTTTACG	YLR107W	REX3	E
CAGCTGCCTATACCAGATC	ACTTAATTCGAAGTTTGAAT	YEL055C	POL5	E
TGCACCTTATCCCACAACT	AAGCTGGGCAGGTGATCTTC	YPR178W	PRP4	E
TGTCATTAACGAACAATCT	GACGAGAAATTAGCAGTTTT	YMR166C	NA	E
TATACATGGATGCAGCTGG	AGTTTTGAATAGTACTGCTG	YGR091W	PRP31	E
GCGAAAACCTTATAACGCG	CGGCCCCAATAAGCTGAGAG	YML092C	PRE8	E
GTTACGAAAAAAAGCAACC	TCACTTTTGCGTCCGATGGG	YHR020W	NA	E
ACGGACATCATATCCGGTT	TTCATTTGTATGATGGTTCA	YBR087W	RFC5	E
GAACGGGCTATTTGCGCCT	GGCGATGAGCTTAAAGGTAA	YNL124W	NAF1	E
ACAGGAATAGTAACTCATC	ATTTTCTCTTCAACAATTCA	YPL190C	NAB3	E
GGGGATCAGCCACCCACTT	TGATTTTATTCCGTGAGACT	YPL124W	SPC29	E
ACTGCACGTTACTTGCCAA	TCCTTCTACTGATGTATTTT	YLR229C	CDC42	E
GATCTATTTGAATGACTTTT	AAGAATAAAACCAAAGATAG	YOL066C	RIB2	E
TGCATAATATGAGCAAGGT	TCACAATAGTTATCACAAGA	YDR052C	DBF4	E
CGATGGCTCACCAAGATAA	TGGCATCTTCTGGCACTCTT	YPL005W	AEP3	E
TCCACATGTTACGACACCA	ATCACACAGTTGTTTTAAGA	YOR122C	PFY1	E
CAAGGCACTATTCTATCGT	TGGACGATAAATTGACAACT	YGR220C	MRPL9	E
CCCGATATGAGACGGCATA	GGTGGACTTTGTTTTGATAG	YML048W	GSF2	E
TACAACAAAACCTGTCGTC	TTCGTTTTCTTATTAATCAT	YOR065W	CYT1	E
AAGGAGGGCAAAGCTGTCA	TTTAGTATGAGGTTACTGTG	YOR122C	PFY1	NE
GTATTTAAGAATGGTTTAT	TAAATTTAGTAGCCGCGAAG	YPL076W	GPI2	E
CTAGCTCATGTGAACCAGT	AAAGACTCCCTAAAAAGTGC	YLR270W	DCS1	E
GACGTGGTCACCAATCCTC	GCAGATGATAAAACACAAGA	YKR086W	PRP16	E
GACCAGGATCTAAAAAGAG	GAAAAATGTAAAGAATATAT	YLR168C	UPS2	E
GTTAATCAATCTGGTCGCG	ATCCAAATTAACTGATGTGC	YIL062C	ARC15	E
TCCGCAGGGATGGGTGATA	TGCTGTTAATAAAGGATGTG	YDR041W	RSM10	NE
CAATCACTTTATCAAGAA	GCATCCTTACGTGCGTGAGA	YOR236W	DFR1	E
CTCTACTACGCCAGACCAA	TAATGATTACGAGTCGAAGC	YCR057C	PWP2	E
TATGGATTGACAGTGCAAAA	GGAAATAGTTTCATTTGACG	YBR131W	CCZ1	NE
ATTATTTATTTGACAGCCG	TTTATGGCTAAACAGGCTGA	YGR046W	TAM41	NE
CATCCCTTCTACAGTTGCC	TTCTGCACCATTTATTTCCT	YIR022W	SEC11	E
CATATATCTGCCGGAACTC	ATTATCATGGTAACTCCACT	YMR064W	AEP1	E
TATTATTACAGATGAAAAG	TATATTAGCTGTCTTGGGTT	YIL092W	NA	E
CCTACCAGTCGCGTGTGTT	TTCACTTGGGGGGAACATCT	YDL061C	RPS29B	E
ACTGTAAAGTGGGACATAC	GGGTACAGCTATAGCAGTGT	YAL055W	PEX22	NE
CCTGCTGGTACCCTCCCTT	TGACCGGTAGTAAAGTAAGC	YDL055C	PSA1	E
GAACCTGCAATCTTCTGAC	CGATGAGATGTGCTCGAAAC	YNR038W	DBP6	E
CCCCGCTCCGCCCCTGAGA	TTTATTGTTCTCTCGAGAAA	YGL001C	ERG26	E
TACCATTTATCCCACGTAA	TAAAAAATGATAAATATCGT	YPL075W	GCR1	E
TGCAGGAACAACATTTAAC	GCTTAGAGCGGAAAACGGAG	YKL141W	SDH3	E
TTGCCTCGATAAAGGCTAA	GATATGTTAAAACTACAACA	YGL250W	RMR1	E
GACCTGCGACTGAGAGTCG	GTCGTAGTGAATGACACAAG	YNL287W	SEC21	E
CATATTCAGGAGTGTGCAG	TAAAATGCCATCGAACTATC	YGL131C	SNT2	E
GACTGTTGAAACAATAAAA	AAGAGTAAATACTGGCACAG	YIL048W	NEO1	E
ACATTTTATCAGCGTACCT	AACAGCAACACCTGCAAAAT	YKL098W	MTC2	E
ACGTAGTTACGCTTTTCTA	TAAGCGGTTCTTGCAAGATT	YKL028W	TFA1	E
TTCCGAAAGCTCAGGCGCG	TAGTCTATAATCTGATTTTC	NA	NA	E
CGTGTTTCGCCCAGTGGAG	TACTGTATTGAATAAATTAC	YOL097C	WRS1	E
CATGAGTCCCGTCAAGTAT	TACCCGATTGGGCACCCGGC	YKL112W	ABF1	E
AATGTGACCCAGCCACACC	TGCATAAGTGATGAAAAGTA	YDR347W	MRP1	E
AGATGATCATCCGTGGAAA	AAAGACAACTTAATAGACGC	YPR086W	SUA7	E
GCACAGAAGGCCTCGCCAT	AAGTTTTGCTTCGTATTGGA	YPL007C	TFC8	E
AGCAGAGACACAGTAGTTT	TAAAAGAGATGCTTTTCGCA	YML099C	ARG81	E
TGATGCTGCTTGTTATTAC	ACAGAACAAGAATGTGGCTA	YAL041W	CDC24	E
ACAAGACCAGCGTTTCTAC	ATATTCGACTTTTGTATCTC	YKL137W	CMC1	E
CTCGATATCAGAAAGTAAA	ATTTCAAAAAGGAGAGAGAG	YFL039C	ACT1	NE
CATCGGTAAACCGAATCTC	TCGGATTTGAAAATGTTAAT	YDR045C	RPC11	E
GCGTTTCCGGCCCTTAATC	GCATTGTAGGGTAACCTGTT	YER051W	JHD1	E
CTACACCCAAGTAGCTTTT	TTTGCCAGAAAAAGAAACGG	YIR012W	SQT1	E
GGCCATCTAATGATGTTAA	ATAGCCTGTCAAAATTTGCG	YJR025C	BNA1	NE
CTACCCTGCTTGACCGTGC	GGTATTGACTGGCCCCTTTT	YOR181W	LAS17	E
GCCCGACTAATATTCAAAG	TTCCATTATGTATTGAAGGC	YDL209C	CWC2	E
TTAATTGTTCCGTGCCTAA	GGACGATCCAGTGATAGAGA	YPR086W	SUA7	E
GATTTTCCGTTTATTGTAC	AATAATAACGGTAATGGCTC	YDR052C	DBF4	E
TAACGTACGCTAAACCGAT	ACTATCCATATCATTCAGAC	YER173W	RAD24	E
ATAGTCCTAGGTTTAATCG	TTTAGGAAACTAGGTGGGAG	YIL115C	NUP159	E
CCCCGGCAATTATTCATTC	ACGAGCCATTTCGGCGATTT	YNR043W	MVD1	E
TCTCGCATCTTGTCGCACC	TTCTGTATGCAATGGGAATG	YLR417W	VPS36	E
AATAAATCAAGACAGGTGA	CGGTCATGATCTATGGAATG	YDL190C	UFD2	NE
ACCCCTACGTTCATATGGA	AGCGAAGCAAGGGACTGGAG	YIL090W	ICE2	E
AACGAGAGCGCAATATTAT	TACATACCAAATTCGATCAT	YPR082C	DIB1	E
AACGGCTCTGCAGAGCAAG	ATGAAAGGTTTGAACCTATC	YGL103W	RPL28	E
TCTACCTATGCATGCTGCA	ACATAGCCCTATAGGATATG	YDL120W	YFH1	E
TAGAACGGTTACGAAAAGG	GGCAGGGCATCGTAGTAGTC	YPL252C	YAH1	E
TGATACTCCTACAGATCTT	TTCCGAGATCCGTGTCGATG	YKL125W	RRN3	E
GTGCAACCCCCCCAAGTTC	ATATGTAGTCGCATCTTGAT	YDR299W	BFR2	E
ACAGTTACTAACTAAGGGT	AACAAGGTTTGATCCAGAAA	YHL025W	SNF6	E
AACCAATGGATTACAGAGC	AAAATTGTGAAGAGATTCCC	YGR083C	GCD2	E
CAATGCCATAAAGGTAAGG	GTTATTTTCGATTTGGTTAC	YJR013W	GPI14	E
ACGCTTTCAGATGAAGTTT	CGAGAAAGGAAGCTCAAAGT	NA	NA	E
TAAGTACTACCCAAAGAGT	AAAGCGAAAATCTAATCCCC	YNL074C	MLF3	E
TCAAACTGATTAAAAAAAT	AGAAACAAGAAGTCAACAGA	NA	NA	NE
ACCCTGAGCCCGTCGAACT	CATATATAGAGATACAAGCG	YJL211C	NA	E
CCAGGCAGCAATATAAATA	TGTGTTTTCTGACCGTTTGA	YHL025W	SNF6	E
GAGTCCCGACCAAGAGTTA	TGGTAAATAATAATCAGTTC	YHL004W	MRP4	NE
GTGACGAATGCACCTACGA	GATGTCTTTTCTTTCCCTTC	YOL038W	PRE6	E
ACCGTCAGGGTAGTGCAAG	ATAAAATGTATTCCACCAGC	YGR103W	NOP7	E
GCCGGTCTTCAGAAGAGGG	GGAGTCACGGCTTTGAGGGC	YKL148C	SDH1	E
AATGCGGGGTTACCAATTC	ATAGAGCTCGTTCCGTTGAA	YBR199W	KTR4	E
ATTCACTATTAATTCGTAG	TGCGTTTCTTAACTCGCTTG	YPL040C	ISM1	E
CGAAGGAATCAGGTAGCTT	AGTTAAACTTAAATTTGCGT	YOR358W	HAP5	E
CAACGCTGAACACGCCCTA	TGAGGCAATATAAAAGGAAA	YBR243C	ALG7	NE
ATAGACTTCCGAAATATTG	TCTAATTCTGCTCATGCGTG	YGL210W	YPT32	NE
CCCGAGCTGGGTGAATTCT	AAGACCTACTTGCCCAAAAG	YKR042W	UTH1	E
ACCCCAAGCTTTAGTGGAC	GGCATACTTCGAACCCTTCT	YGR075C	PRP38	E
TACAACATCCCACCTTCAG	ATTACCCGGACTTAATAAAG	YOL005C	RPB11	E
TCCGGCGATGGAACCTAAG	ATTATGTCTTCTTTGCCCTG	YDL017W	CDC7	NE
AATAAAATTGCCCATATAC	TTATTTAAAATCAGGCAGTT	YCL004W	PGS1	NE
ACCAGGACGATCTACTGTC	TTTATAAAAGGTGTAGGAAC	YNL290W	RFC3	E
CTTAGCCTTTATCTACGGT	AGCGATGCCATTATAACCTC	YHR187W	IKI1	E
TCGCTAACCCAACACTTCG	GTCATTCGGGGCGTGAGGAA	YKR086W	PRP16	E
TGCGTTTTCTATTCTCGTG	TTCAGGAGAAACATCACTGT	YLR152C	NA	NE
CGGCATGGCAGCTATTGTC	CATACCAACGATCAATCGAG	YOR026W	BUB3	NE
AACCGGCCCTAGGTGCGTG	TGATCTAGGACTTTTCACCC	YKL167C	MRP49	E
GTTAGACATTTAAAATTAA	AGCTTTCAAGAGACGATAAT	YMR287C	DSS1	E
GATGTACTGCAATCAATGA	GAATTATCGCGATGTCGCTA	YLL015W	BPT1	NE
TTCACCTACAAGCGTTTGG	AACAATAGTCTTTTAACATG	YDL106C	PHO2	E
TTAGGCTCTGTAATACGCG	ATGTACAGAAAAGATACATA	YCR052W	RSC6	E
GTTCGACAAATACAAAAAC	TAAAATTTCGGCCGATATTG	YDR531W	CAB1	E
CATGTCGGAATAGTTATAA	TTAATCGTGGGTTGAGGACA	YPR173C	VPS4	E
TTCCGCGTCTGCGTGGACC	TTTATACTTATCCCACAAGG	YDR211W	GCD6	NE
CCGTGCCCCTCACCGCCTT	AGACTTCTGGTGGAGGGAGC	YMR031C	EIS1	E
CCCAATAATCACAACAGCA	AGTTGCGATGCGCCAACTCC	YGR003W	CUL3	E
AAAGTCAGCTTCACTCCCT	GGAGGTAATGAACTAGACCC	YMR053C	STB2	E
AGAATACTCATAAACCTCG	AGGCATAATATCACGGTAAA	YMR235C	RNA1	E
TCACTACTTACGAAGACCA	GAAAAAAGTTTCCCGTACAA	YBL026W	LSM2	E
TTCTAGTGATCTCCCTGAA	TGATGATTCAGAAACATCAA	YLR242C	ARV1	E
AAAGGTACTCCCATGCCGC	CTTACGTTTAGGTCTCTCTG	YHR183W	GND1	NE
TTTGACAGCAGAACTTACA	GATATTACACCTTCTTTTGC	YER023W	PRO3	E
ATAGGTAAGACGCTCTGGA	ATGATTGGCAAAGGGACTGC	YIL125W	KGD1	E
GATGTGGATCGATGATCAA	GTATTACTATCACTTGCCAC	YDL144C	NA	E
ACTTAGTCACGAGGTCCTG	TTTCCATATTAGGGAAGAGC	YML110C	COQ5	E
TTATTTCAGTCATCATGAT	AGAAGTGATTTATTTTGGTC	YPL059W	GRX5	E
CCAGGCCAGCATAATATAG	GCAACGCAGTAGACGTACCA	YDR375C	BCS1	E
TAGCAGTCACCCCAATTAA	ACACATTGTGAGAACCTGTA	YHL025W	SNF6	E
ATTGCGCCATCTAATTACT	GGCGGTGACGACTATGATGA	YBR231C	SWC5	NE
CACAATTAGTAATTAAGAC	GGGTAAAAAGCGGATGAATT	YBR257W	POP4	E
ACGATTAAACACGGCGCCA	TTAAAACGAATAATAGGATA	YOL008W	COQ10	NE
GCTGATCAGTACTCCCGTG	CGAACACTAGCTTACAAATG	YOR023C	AHC1	NE
GCACGATATAAACTAACA	TTACTTCTGTTCTTTCTCAA	YJR121W	ATP2	NE
GGCTCACGCCACCCTCCGG	ATAATTTATCGCAAGAATCT	YNL232W	CSL4	E
CATTGGTCGCCGAGATAAG	ATACAAGTAAAGCTCAGTTA	NA	NA	E
CAATCGGACAAACTGAGGA	GATGCGGTACCTTTTGATGC	YCR090C	NA	NE
AACTAACTGCCCAACATGG	CCACTGGCTGGCTTCGTGAA	YDR225W	HTA1	E
CCGGCCCCCTACTGTAGCT	ACGTTAAACAAGCATCCAAC	YPL262W	FUM1	E
TCGCCCTAAGTCCACCATT	ATTGTGTACTTTTGACATGA	YMR097C	MTG1	E
TAAAAATAGATGACTGAAG	GGAGAAAACTAAACGGGAAT	YGR198W	YPP1	E
TCAGATTAGGAACAATGAG	TATGCATTGAGATTCATATT	YGR174C	CBP4	E
AAAAGGCCCCTTGCGAGGG	TTACCCTTTATATCGAATGC	YDL009C	NA	E
GATATAGTTGCAGCTTGCT	ATCACAAAATAGCCCTGGGT	YOR326W	MYO2	E
CAGAAAATTGCACCATATT	TTATCACTTGATACGTTAGA	YKL040C	NFU1	E
GGCCGACAATGCTCCAATT	TCTTACTGAGGATAGTCAAG	YHR194W	MDM31	NE
GTGTGTTAATTGTACAGAG	GGGTCTGAAAAGAAGATAGT	YBR037C	SCO1	E
GCGCTCATTCCGTGAAAAA	AGACATTCAAGCGGATTTCT	YOR119C	RIO1	E
TTTCACCTTTTCCAGGAGG	TATCCATCGAACTTTACTAA	YER058W	PET117	E
GCGCCAAGCCGTAGTTCAT	GGTTGCATGAATAAAAATTC	YFL036W	RPO41	E
TCCTCTCCAAAAAAGCCGA	GGAATTGAATTAATTCCGAT	YML030W	RCF1	E
AAAACGATCAGGACATTAC	GAGCGAGGGTAACAGGGTTA	YBR003W	COQ1	E
TTTGCCCCAAGAGATATAC	AATATAGAGTGTACTAGAGG	YOR201C	MRM1	E
ACGATGTCAGCCGATTTTT	TTTGTCTATTAATGTTGCGA	YGR246C	BRF1	E
CGAATCCGGCTTCGTTCAG	ATACTTGGTACTTTCAAACC	YIL022W	TIM44	E
CATTACCGTGAGTCTACCT	TACTCGGCGTATTTTGGTGA	YGR255C	COQ6	NE
ATAGAATCCCTTACTAGAA	ATTTTAATGCGTTACCCCGT	YBL033C	RIB1	E
AAAGACGCCTTCACTAATG	GCTAAAGATACCGTGGAGAA	YOL008W	COQ10	E
GCACAGCTTATGAAGCCTA	GCCATATTTCTCACTTACTA	YPR094W	RDS3	NE
ATAGAAGAGCTCAGGCGCG	GGAAGCAATGAGCTGGCAAC	YOR224C	RPB8	E
CACCTGACCGACGAAGCAA	GTTACATAATAAGTGAAAGC	YLR368W	MDM30	E
GTAACATCACCGTAGAATG	GGAATTCGTACTGCAGCCGC	YDL164C	CDC9	E
ACTATTAACTATCTTAACC	TATGCTCTATTCCCATTGGT	YOR313C	SPS4	NE
CCTTGTTTTCTCGATAGCC	TTAACCACTTCATCCGGGTT	YKL036C	NA	E
AGTCTATTTTCTTCCAAGC	CGGTGGGTTCTGTAATTGAG	YGR086C	PIL1	NE
ACAACTTAGTCCCACAGAT	TGAAGTCGAAAGGACCCTGA	YPR055W	SEC8	NE
ACACAATATCTGAAAGAAT	TGAGAAATGATAACACTTTT	YOR350C	MNE1	E
TACCTATATCCATCATATC	GAAGATCACTTAGAAGATTA	YER058W	PET117	E
GTGCCAGTGAGTGACTCCT	TTAGTAATGCAAAATATATA	YPL143W	RPL33A	E
TTATAACCTCGAAAACCCT	TTCGTTTTCTTATTAATCAT	YOR065W	CYT1	E
ATGACCCTACAATATAAAA	GTATCAAATGAAGGCGTGTT	YOR326W	MYO2	E
GTGCATAGCTAATGCTCAG	TATTATTGTTTATTCCACGC	YJL118W	NA	NE
AATCAAGCTGGTCACCATT	GAGGTGCATGGGTTTCCTTC	YDR393W	SHE9	E
TGCGCTTTTCGCAACCAAC	AGAGGTTACCCGACCTTGAC	YMR117C	SPC24	E
CATGAAAACTTCTTCTCTT	TGGTGGTACGTTATACATGT	YML129C	COX14	NE
GCCACAAGACACGAAGGTC	TCGCCAATGCCACAGTCGGG	YJR021C	REC107	E
ACTGTTTCAAGCTGACGCT	GCCTAACATATCATGATGAT	YMR127C	SAS2	E
ATTATTGGCATGTGTTATG	ATCACGGTTCGAATTAATTT	YDR315C	IPK1	E
GTTAGATATATACTTTAGG	AAAGAGACTAGTGAGAGAAA	YCL043C	PDI1	E
CATGCCAACGGCCTCGAAA	AATACTCTTCAGGGATTCGA	YAL034C-B	NA	E
ACAAGAACGAAACGCAATA	AAAGAAATATATGTTAATGT	YPR137W	RRP9	NE
TACTAGTATTGCCTATAGA	GCACATCACCAAGTCCTCTA	YKL098W	MTC2	E
TATTTGCCGTGGCTGGATA	GAGTGAGCAGCAGATATGTA	YKL045W	PRI2	E
CCGAGGTGCAATCTAAAAG	AGGAAACACAAGATTCAAGG	YHR098C	SFB3	E
CCACCGCAGCCCCCAAACG	AGGTGTAAAGAGTATTAAGG	YDR291W	HRQ1	NE
GCAAGGCAACGTTTTTAGA	TACCGTTTCATACTATCATC	YCR054C	CTR86	E
GAGGGCCCCGGCACTTATA	AGTGCATTTGTATTGAGCAT	YML073C	RPL6A	NE
TATTTGCTCCTTACGTCCA	TTGTCGTGCAAGAGTATTGG	YCL051W	LRE1	E
TCGAGTGGCAGCACGTGAA	CATTTGCTCTAAGAGTCGAT	YEL024W	RIP1	NE
ACTATTTGACCTGGACCTG	TTGGTGTTGTATAAAATGGT	YDR179W-A	NA	NE
AATAACCCAATAAAAAACG	ACAAAACATGCTTCTGACAC	YOR339C	UBC11	E
GCCTGGTAATTCGAGCTAA	TAGCATCATTACTTGTTTTG	YER061C	CEM1	E
GAAACCCTTGATTTTAAAT	TGCTGGAAAGTGGCCCACAC	YFR033C	QCR6	E
AGGAGAACAGAATTCGGAA	TTTAACGTGGGCGAAGAAGA	YKL060C	FBA1	E
TTAGCACATGTAATCTAAC	AGTACGTGGGCCTTTATTTA	YLR100W	ERG27	E
TGCCAGGTGTTTATGTCCC	TTGCTTGTTTTTATCTGTTG	YBR278W	DPB3	NE
GGAATTTGGACACTCAGGG	AGGCCGCCTTTTGCGCGCTG	YLL041C	SDH2	E
ACCAAAACAAACACAAAAT	TAATCTCGTATTCTCGCATC	YMR193W	MRPL24	E
CATACCACCCTGACCACAT	GTAAAATAAAATTGCTTGTT	YMR043W	MCM1	E
ACGTATAGAAACTCCTGGA	TTATATTTAAATCGATGAAG	YPL141C	FRK1	NE
GCTTTCCCCGAATCTCTAG	TCATATGCGGCCATTGCGTG	YDL047W	SIT4	NE
TAGAAATAATATCGCTTAT	TCGTATTAATTTCAACCTTT	YJL023C	PET130	E
GATGCAAAGCTAGCTACTA	GAGGTGCATGGGTTTCCTTC	YDR393W	SHE9	E
GGTGCGTACTAGTCATCAC	TCATTTTCTTCTGCCGTAAA	YIL109C	SEC24	E
AAAACGCATTCTTAAAAAC	AGTGGACATAGTCCTTCATT	YLR239C	LIP2	E
ACGCCATGCTATCCCATAA	TAAAAAGAAGCTATCAGACC	YNL313C	EMW1	E
CCAAATCAAGAAATTGTAA	TTCAAAATTTCTTTTCTCGT	YNL163C	RIA1	E
GAGCAAGTGTCAGAAGTCG	TACAGATATCCTGTTTTCCC	YKL167C	MRP49	E
AAATGTTTAGGCAATGATC	CGGGCGGATTCTTTCTATTC	YJL121C	RPE1	E
CTCGCTTAGGCATTAAGTT	GCTGCGTGCAATACTAAGGC	YGL123W	RPS2	E
GTCATTGGGTAAGGTTTTA	CTCCTAGTACCACGATTTTT	YHL036W	MUP3	NE
CAGTCGGCAACCTACCATG	GATGATATTTACGAAATTAG	YNL259C	ATX1	E
CGATAAAATCTTGGCGGTG	CAAGCGTTGGGTAATGAGGG	YMR186W	HSC82	NE
TAACTTATTTATATACTAA	GGCTATTTTCCTTATATATA	YCR054C	CTR86	E
CATCTAAGCACCCCGGCAC	ATTGTTCTCGGATATAACTA	YER093C	TSC11	E
GGGATGATGAAAAATTGTG	AGGATGGTACATCAGGAAAC	YIL109C	SEC24	E
ATCACAGTAGAAGATCGAA	GCAAGGCCCGGTGGAAGCGA	YER145C	FTR1	E
TATATGGCTTTAAGAAAGA	GTGCCCGCGCGCTGTTCAAA	YPL172C	COX10	E
CTCATTCGCGTTGGAGAAT	GGATAAAAGCAAACTGCAAA	YNL244C	SUI1	NE
TTCGGAAACACGTCTTTTC	GTCGGATTGATAATTTAGTC	YDR387C	NA	E
ACTGACTGGGGACCAAACG	GGTAGATCCGTGTCATGTCA	YOL005C	RPB11	E
GGATTTGCTCTGACAAAAC	GCACTATTCTCATCAAAAGA	YJL143W	TIM17	NE
TCAAATCGACGCGTACATG	GTGGAGTAGTCGTGCTATAT	YMR197C	VTI1	E
GCCATGTTTCTTAATTAAT	TGCCCTCTAGCTACTATATC	YDL084W	SUB2	E
AGTGGATTACAAGGCCCAT	TGTATATCGGTCCTCTGTGT	YLR175W	CBF5	E
ATAGAGTTCCCGTTCATGC	TTCACCCGGCGCGGCACCCG	YJL035C	TAD2	NE
ACAAGACTATCATTGCATA	TATGAGCTTGATTTTGGTCC	YGR013W	SNU71	E
ACCCGCACTCTTTCGTCGC	AAAAATAAGGATGAAGCGGG	YNR017W	TIM23	E
TAAGCTTGGTGCATACATG	TTGATAACTACAGTTTACTT	YDR454C	GUK1	E
TCGACAGATGTAGAGAGAA	CTGTGTTGAGTAGTCTATAT	YBR192W	RIM2	E
ACTTCCCGTAGTAATAACA	GTTTTCTGATGTCAATAACA	YPL242C	IQG1	E
TTACTGCACCCTTGCGACT	TGCACAGGTGTTTTTATAGG	YOR302W	NA	NE
ACGACGCGCTCTGTTTCTC	GCCGTTCAAGAAGACGCCCC	YDL017W	CDC7	E
CAAAGGCGACCCGAATAGT	GGTTTAAAGCGAAGAGGTAA	YPL076W	GPI2	E
CTCCGCACCGAAACCGTCG	GAGAAAAGAACAAGTCACAA	YDR078C	SHU2	E
TATTTGATAATTGGACATT	TATTTATCTTTACCTTTTGC	YHR120W	MSH1	E
CGAATCACCAAGAAGAACC	TTCTTGTAGATAAAAAGATC	YJR077C	MIR1	E
CTACATCAACGCTTGGAGT	GATAAATTGTGGGGTAGTAA	YML009C	MRPL39	E
TCGATACCAGATGTTTTGT	ACTACCAATTGAGGAGTTTC	YML120C	NDI1	E
CCATCATGCGGGTATTACA	GTTCACCTCATCTCAATTAA	YER036C	ARB1	E
CCCTGCTAATCCACTAAAA	AGAATTGGCTTTAATAAACT	YGR166W	TRS65	NE
ATTGTGAAATCTCTCGAAC	TTTCAACGAATTAGCCTTGT	YJL011C	RPC17	E
GCACTTCCTGCGTCCTGAC	TTAATATGGAATACCTTGGC	YGR104C	SRB5	E
CCGCTGGTCGCGAATCCAT	TAGAGCGCGGGCCAATGAGA	YBL030C	PET9	E
AATTGCCCTCACATTCCTA	TCTTTTAGCCTTTTAGACCC	YGL060W	YBP2	E
TATCCGGATCCACTCACGT	ACATTTATATGCATACATAA	YNL038W	GPI15	E
ATAAAACTGCCTGAGTGGA	TTATTGAAGAGGGATGCGTT	YDR367W	KEI1	E
TCTGAATACGTAACGTACT	GAAAAGAATAGTATTATTTA	YPR098C	NA	E
AACGCCGTTACAATAGAAA	GTCGTCGTGACTGAGCTGCA	YFR036W	CDC26	NE
AAACTGGGACTATCACTTC	TATAAACAATCCTGTTGTCT	YML089C	NA	E
AACCGGGAAAACCCGTACC	TACAATGCTTCTAACAAAGA	YNL236W	SIN4	NE
CCCAACGATAGGTCCATCT	TTACATGTAGATGTAAGTTA	YJL155C	FBP26	E
GTGGTCCTATTAAGAAGAT	TTTTGGATCTCAGCAAGAAA	YLR338W	OPI9	E
TGGCTTTAAGAGTGGAATC	GAAAAATAAACTAATTGAAG	YIL021W	RPB3	E
GCACCTCCTGTTGCCCGCA	ATGGAAAGCGCGATGAGATG	YER110C	KAP123	E
AGCGGACATACAAAGTACA	TGGATCATAATAAAGACTAC	YDL209C	CWC2	E
TTGAAAAGGAAACATTTAA	ATTTCAAAAAGGAGAGAGAG	YFL039C	ACT1	NE
TAAGTAAATGGGCTAATTG	TGGTCGTTTCCAACGAGTAG	YMR309C	NIP1	E
CAGTAAGGTGCCAAAACAC	TAAAGCTATGTCTACTATAA	YER173W	RAD24	E
GTTTGCCGATGCATATAGA	CTTGCCAGCTGATCTAGAAG	YDR158W	HOM2	NE
CTCCCACACCCTGGTGGAA	TTGGTGCACCAGCGAATAAA	YGR073C	NA	E
CCAGCTACCATTGCAACAG	GTGACAACGTCGCTGCATCA	YGR116W	SPT6	E
GATAATAATAATTGATTAA	ATACTAGAAATATACCAATA	NA	NA	E
ATCCAAGATCCACAAGTAG	AATGCTTCACAGGGGAGAAG	YFR031C	SMC2	E
CTTAAGTCTGCCTTTAGTC	TAATGGTAACCTAAGGCAAA	YGL075C	MPS2	E
TAAGCAGACCCAAGTGTTA	CGTTTTGATATTTCCATTTT	YIL106W	MOB1	NE
CCGGTATTAAATGGCTGGC	TATTATGAAATCGTTGGAGA	YLR182W	SWI6	E
TTATGCTACTCATTTTGTG	AAGGCATACAAAACAATTAA	YOL096C	COQ3	E
GCTACGTCAACCGAATAAG	GAGCTTTATAATACAATCTA	YBL017C	PEP1	NE
TTATTTGACCGCATCGCAA	TATACAAAAAGTTCATTAAA	YKR008W	RSC4	E
GACTTATTACATAAAGTCG	GTACTTGTTTAATGTGACTT	YDL167C	NRP1	NE
GTTTACTTTACCTGCGGGG	GGCTTACGAGTCTACGTGTA	YPL031C	PHO85	E
GTTTCGTAATGAGAATGAC	ATGTGACCGGATGGCACTGC	YER094C	PUP3	E
CAACGGTGACTTATCGGAA	ATGCGTTTACGCCATTCCAT	YKL041W	VPS24	E
GGTCCAAGGGAACAAACAT	AACAAAGCATTCTACCTCTA	YFL005W	SEC4	E
ACGCACGAAATTCTTATTC	ACATTACCAATAATCCGGAA	YLR409C	UTP21	NE
TGATGGGCTCGTAAATTGG	TAGAGGACTTATGCTCTGTT	YNL153C	GIM3	E
CGTAATACGAGCTGAAAAT	GTTTATTACGGATTTCTCGG	YDR037W	KRS1	NE
TGTCCGGCGATTCAAAAAG	ATGGCTAATTTAGAGCTTGC	YPR178W	PRP4	E
TGTTGTAGAATTAATATCC	AGAGCAGGTATTACTGACTA	YGR116W	SPT6	E
GACCCACGGGTAAATCATG	AAAATCACATTTGACGAATT	YKR008W	RSC4	E
GATATTCCACCACTGCTTT	CAATGATTGTTATCTACATA	YER133W	GLC7	E
AACCGTAAACACAATCTTG	AATAATATCATCATAATATC	YMR277W	FCP1	E
CAACTACGCCGAAGTAGGG	GTGCAAATATGACATAAAAG	YOL135C	MED7	NE
ATACATATCTAAATAGTAT	TTTTCTCTTTTCGCTTAAAA	YDR116C	MRPL1	E
GGCCCAGCAACTCCTACCC	TAATTTGGTAAGTGATCACG	YHR098C	SFB3	NE
ACAGAACCTTAATCAACAT	GATTCCAACCATGGCATGGG	YJL173C	RFA3	E
CATCTGAAGAACACCCCTT	ACACGTCGAGAAGCAGGAAG	YIR006C	PAN1	E
TGGTTAAACAGGATTAATG	GAATCGGGGTAGTCATTCCG	YPL262W	FUM1	E
CTAGAAAATTTTCTTCAGC	TATCACGAAAATTTTCACTT	YGR173W	RBG2	E
TCCTCTGGACAAATCAATC	TCACTGTCCACGGACCGCCG	YOL076W	MDM20	E
TGTCAAAATGAAAGTCACA	TCAATCCACCGATGGACGAG	YMR276W	DSK2	E
AACGAAATCACGCTCATAG	GGCACCTAGTAATGATTTTA	YDR137W	RGP1	E
GTTATTTCCACATGCTCGT	AAATCTAGTGTTTCAAGTAG	YDR302W	GPI11	E
CGAGGCTATTATATCCCCG	ACTTCCGATCGCGGGCGTAT	YDR177W	UBC1	E
CCGCTCAAACAAGGTCACA	AAAAACAGGAGGAAAATTAG	YCR015C	NA	NE
CCGGGAGGTTCCAGATCAT	CGTATGTATGTAATGTCACC	NA	NA	E
TCTTTCGAGATCATACCCA	GAGCTCTTGAAGTGACTTTA	YLR275W	SMD2	E
GACACTTGATCAGCCGTTC	GATTGGAAGTAAATAGATGA	YDR225W	HTA1	E
GGCATTTTTTATCATAACG	TGGAATAATATCCGTCTTTC	YPR143W	RRP15	E
ACGTAACTGAAAAATAAAG	GGTAATAAAAGAGCAGGGTC	YER146W	LSM5	E
CTTGAGAAACTCATATTGT	ATACGTAACACAGATTTAAC	YDR434W	GPI17	E
GTCAGATATAATGGTGCGC	TAGTGATGAGCGTTGAGAAC	YMR063W	RIM9	E
GTATTTCATGCGTCTGATC	ACTGCGAAGCGAAACGTATC	YNL137C	NAM9	E
TAGATGATCAACTCCTTGG	GTAGGGGAGGCCGATGGTAG	YOL026C	MIM1	E
CTGCAATCGAATCCATGTT	TACATACTTGTTGAGTGGGA	YHR168W	MTG2	E
CCTCTGCCGTATTGGATGG	TATATATGTGGCTTTATTAC	YJR121W	ATP2	E
ACGGCGTTTCCCGCCCATA	AATAATTTAGGGTTATGCAT	YLR249W	YEF3	E
TAGATCGAGCACAAAATAA	CTCCTGGTGTGATGCTTGGG	YDR135C	YCF1	NE
GTCTCAAGGCACCATGGCT	ATATTAGCTGTCTTGGGTTA	YIL092W	NA	E
TGCCAGAATCGAACGGCGT	GTTATGGCCACCGTTAAGAA	YBL087C	RPL23A	NE
GTAGACTGCCCGGGGCTCC	GTTTTAAACTTGAAACAGTC	YMR021C	MAC1	E
TATCTGTAGGCACCTTTTG	TACTTTCCTCTTTTCTTTAC	YKL082C	RRP14	E
ACCACATGTGAGTCGTTGG	TTGCAACGCACCAGGGTCTG	YOR146W	NA	E
GCTATCAGCCGTGCCATCA	AGTTCTTAACTTTTCAAGAG	YKL122C	SRP21	E
AAAACAAGCACATCTCCGT	TCGTTCTATAGGCGACAACT	YGR229C	SMI1	E
TCACTTTGACACCGTGTGA	AAAGCAGGTCCTTCATGTAA	YGL075C	MPS2	E
TATTCATACTAGAAACGCT	TTTTATCTCCGATAGTACGT	YLR100W	ERG27	E
CAAATTCACTGCCCTGAAA	GGTAGGAACAAGTCGACTCT	YHR188C	GPI16	E
GTAGCAGCTTAACGCTAGA	AGGACCAGCAAAGAGTTATT	YKL088W	CAB3	E
GCTAGAGCATTTCAAGCTA	AACAAGGTAAACAAGTAAAT	YJR112W	NNF1	E
AACAATCAAGATAGAGAAT	AAAATAAAGATGGATCGAAG	YLR397C	AFG2	E
CTGAGCAGTGGAAGTCCCT	ATTTTAGATGCTCATCGCGA	YOL077C	BRX1	E
ATCACCGTTTTCACAATAA	GATGATTTCGTTATTGTTTC	YDR292C	SRP101	E
GCAGACATGTAACTTAGTG	TTGGGTCACGTGCGGCGACG	YEL024W	RIP1	E
CTCACGAGACGACCATGCA	TAAAAATTTGAATCGTATAA	YEL027W	VMA3	E
GCGCCATTTTCACCTTAAA	GATCTGCATATACCGAATGA	YLR239C	LIP2	E
TCCAGATGCTTCGTTACTG	TGCTTTGAATTGATTTGGAC	YJL011C	RPC17	NE
CACACTTCACCATCCCATT	GGTAGGAACAAGTCGACTCT	YHR188C	GPI16	E
CCGTATAATCCCAGCCGAT	AGCGAAGCAAGGGACTGGAG	YIL090W	ICE2	E
AAAGTGGCACCAGAAATAT	CGAGAAACAGAAAGCAAGCA	YPL084W	BRO1	E
TAATGGAAAACAGTCCTTA	TGACGTGACATGCTTTGTGT	YOR092W	ECM3	NE
ATAAACCATGCTAAACATG	GTAGATAAAATTACGGCATC	YOR256C	TRE2	E
TACTCGAAATCGAATTTGG	GCAAAAGGTCTCGGAATCAC	YDR270W	CCC2	E
GAATACACGCCCACAGTAT	GAGCGCTCTAACCTTCTGCC	YMR296C	LCB1	E
TGGGACCCAAAGGAGTCTC	GTCATATCAGCACAGTGGGG	YGL043W	DST1	E
GGACACGGCACACACATAA	TATAGTTTGATTTTCACCAG	YMR063W	RIM9	NE
TGATGTAATTGCTTAACCG	TAAGACTGTAGCAAAATGTG	YJR131W	MNS1	NE
AAAACGACACCTTAGAAAG	CAATACTATGGTTCGAGCGG	YER154W	OXA1	E
TTAACGTAATGGTGTTAGT	TCGTTTGCAACAATGTGAGT	YNL062C	GCD10	E
CAGTGAATAGCAAGTTAAC	GTGCGCTTTTGTAGAACATG	YDR308C	SRB7	E
CGCCCAATTTATGACAAAC	ACCCTGCGTAGATACTAAGG	YOR065W	CYT1	E
AGTACATTGAGGCCACAAA	TGTACTGTAGGATTGTTCAG	YLR275W	SMD2	NE
AAGACTAGTATAGTACAAG	AATTTATTGTAGGGTTAGTA	YGR210C	NA	E
TACCCTACCTTCCCCTGTC	TCCTGAAGAGGAGCTCGCTT	YGR116W	SPT6	E
AACGACAGCAACCAGTCTT	AACCATCCAAAATAATGATT	YJR013W	GPI14	E
GATATATACATTTCACAGC	TGATATAGGTGACCAAAGTG	NA	NA	E
CTGGACATTAAGCATAACT	CCAGTAGCCATACCTCATGC	YBL074C	AAR2	E
TTATGAGTTGAGTATCATC	GGTTGTGAGCAATTGAACGA	YML028W	TSA1	NE
TTCGGCAGGGGAGATGAGG	AAAGTTCCCAAGCGTCGAGC	YJR045C	SSC1	E
AGATATGAATATTCCCGCG	ATGATTGGCAAAGGGACTGC	YIL125W	KGD1	E
TCGTTGCCCCAAGCGATAG	GATCGTTACCCGGCTTCAAG	YGR147C	NAT2	E
TCGGCACCGATGAAGAAGC	GCGCCTGTAATCTTTAGTAA	YJR016C	ILV3	NE
GAACTATCCTAGCGATACG	ACTTTGACAACAATAACGAT	YBR251W	MRPS5	E
CTCCACGCACTGCCTCCGC	CGAGCGAGGGTAACAGGGTT	YBR003W	COQ1	E
GAAGGAATAATTGTATCGG	GACTTTTGACGCGTTAGGCG	YJR057W	CDC8	NE
ACTGAAATCCAATCACGAC	GTACAAACTTATTATGTGCT	YOR020C	HSP10	NE
AAGAAACCCATCGGCCGAC	ATTGGAGAACCAAAAGGATC	YAL034C-B	NA	E
ATAGATATATTACCAGGGC	TAACGATGAATTGGGAAAGA	YNL306W	MRPS18	E
TCAGGGCAAACCAGCAAGT	GTAGTTTCTTCCAACTAGTT	YBL026W	LSM2	E
CACCTACACTACGCGGGAG	ATTTTATTTGTTGTCAGGTT	YER110C	KAP123	E
TTGACGTTAATCCACACCT	ACGGCGGGCGGGTGATAATG	YIR012W	SQT1	E
ATATATTACTTTCAGTATA	TTCAATGATAAGGTACTGTG	YLR298C	YHC1	E
ACTGGGTAAGTGCCGATGC	AACAAAGCATTCTACCTCTA	YFL005W	SEC4	E
TTAATAAGAATAAGGGAGC	AAATAAAGAAGTCATTAAAC	YLL027W	ISA1	E
ACTAGTATGTCTTTTAATA	ATTGGTTTGACATGTACGTT	YBR256C	RIB5	E
GACAAGTGAAATTAACATG	TCGCTTCGCTGGTGGCAAAT	YGL122C	NAB2	E
CACAGGAGGGGCACATGTA	CGGTGGGTGATAATTATGAC	YBR079C	RPG1	E
TCCGGTTGTGATGCCAAAT	GTATGATAGCGCCAAGATGG	YDR047W	HEM12	E
AAAGAAAAGGAATCACCGC	CATTTCATAAAGGTCTCCGG	YBR055C	PRP6	NE
TTTACATAAGTTTGTGTTC	AAAAAGAACGGCAAAAGGCG	YAR008W	SEN34	E
CAGAGATAACGTATATTCT	CAGCTTTATAGTGGGGAGTT	YLR088W	GAA1	E
CAATCCTACCCCCGGACAC	TCAGTATGGATTGAGCGATG	YHR070W	TRM5	E
TCCCCCAATAACCGTGTAC	TTTGTGACTTTTCGGGTAAC	YDL207W	GLE1	E
GCTGCCGAATACCGATA	TTAGTATCTACGCAGGGTAA	YOR065W	CYT1	E
ATATTATATGAACACGGGA	ATAAAACAGTGATATTCTTA	YNL026W	SAM50	E
TAAACTCATTGAACATAAG	AGGACCCTATTTCTTCACGA	YJR094W-A	RPL43B	NE
TAAAATTTAAGGTTAACAG	ATCCAGCCTTCAATACATAA	YDL209C	CWC2	E
AGGCACCTAACTCCACACT	TAATGAAGACAAAGTGAGGC	YBR135W	CKS1	E
TGCACTTTTTGTGTTCTAA	GGGCAGTAAAGATTGCATGT	YFL001W	DEG1	NE
AACACTGAGAACATAAAAT	TAGTATCGGCTGGAAGCTGT	YKL035W	UGP1	E
TGAAAGCACGACAGGCAAT	TTCTCGCGCGTGTGGTGTGT	YGL115W	SNF4	E
ATATAGAGAATTACTGTAT	TGTATGGAAAGTTGAAATAC	YBR152W	SPP381	E
TTTTATAAGAGCTGGAACC	ATTGATTTGACGCTTAGCAC	YBR143C	SUP45	NE
ACAAAACTTCGATAACTGA	TTCTAGGACTAGACAATTCG	YMR138W	CIN4	NE
GGTCCCCGTCATTGGCAGC	ATGTTTATAACCAAGACGTT	YOL033W	MSE1	E
TGTAACTAATTTCTATAGA	TAATGCATTTGAAATCTTCT	YFR002W	NIC96	E
AAATACACTAGGAGCACAT	TAATGGTGAAATATGTACCG	YMR230W	RPS10B	E
TGGCGTCCCTCGCGCACTA	TGCGTTGTTAGTAGCTCATT	YIL156W-B	NA	E
GATACATCAGTAGCATAAT	GTGCGAATGTAGTTATAATT	YGL128C	CWC23	E
GCCCAAAAACTCTCCGGTT	TTGTCTTTTCTGTCGTTTTA	YLR041W	NA	E
TTCTGAAAAGAAAGAGTAC	TCAAATATGATCACTGAATA	YDL120W	YFH1	E
CGTTCACATTTAAACTAAC	TGGCGGAATTCCCCTTGTGT	YNL061W	NOP2	E
AAGATCTACAGTGTCCACG	TTTCAGGCGAACCGAGACTA	YJL076W	NET1	E
ACCAAGAATAATTTGCTGA	AAACAGGGGCAAAGGTGAGT	YCR092C	MSH3	E
CATATACATGCCCTCCCCT	TGAGGCAGACAATGGGTAAT	YLR187W	SKG3	NE
ACTATCGTTAATTCCTTCA	TTGAACGTCCCAGTCTTCTG	YKL167C	MRP49	E
GCCCAGTATTTAGACGGAG	AAACAGGGGCAAAGGTGAGT	YCR092C	MSH3	E
AACTTTCATGAAAACTAAA	TTAAACATTAACGTTAAGTA	YDL092W	SRP14	E
ATCACAGAGCACAACAGAA	TGAACGCAATGAAGAGAGCA	YLR072W	NA	E
GATCTTACCTAATGTGGTT	TCAATACTAATGGTCACCAC	YLR027C	AAT2	E
CACCACCCTTTTCCAACTC	ATTTTCTCTTCAACAATTCA	YPL190C	NAB3	E
TATTGAGTAGCAGCTTACT	AAAACCTCGACATGTTGTTG	YGR264C	MES1	E
TATCTATGAAAGCTTGCTC	AAATTTTCAGTACTAGTCCA	YDR489W	SLD5	E
TATGTGCTTGCTCCTTTCA	GTTGTATAAAGTAGCCACAA	YLR103C	CDC45	E
CCGGGTTATTCCGGTGGAG	AAGTCAGCAAAGTGGGAAGG	YPR041W	TIF5	E
GACTATTGCCCTAATATAA	GGAGTTCGAATTCAAGCCCA	YKL119C	VPH2	NE
AAGTAATGATAGTCCGGCG	AATTCAAATGACAATAAACT	YNL263C	YIF1	E
GACATAGTGCATCGTGGAA	GGTAGTTTTAATGCGTTGGC	YBR069C	TAT1	NE
GTACGGTCCCCTATTTGTG	TTTTCTGTTCATTGTTTGTT	YGL225W	VRG4	NE
TACATAGTAGTAGGGTACG	TCTAATGCCTGAGGCTTCGG	YDL087C	LUC7	E
CTTTTAGTGGTATTCTAGT	ATCCGAAATAACTCAGTAGA	YKR083C	DAD2	E
ATACTACCCCCTTGACTAT	TACAAGAATAAGGTTGGTGT	YDR410C	STE14	NE
CTGTCTTACTGAAACACCA	CTATCCTTGTCAATTTGGTA	YKL145W-A	NA	E
GTTATAATTCAGACATCTC	GAAAAAATAGAAAATTTGGG	YAL039C	CYC3	E
CTTCAATCAACTCTCTAGT	AGTTTTCCTTTTACATAATT	YBR123C	TFC1	E
AGGCGACACCATTTACGTA	TGAAAGGTCTAATTTGGTAC	YMR235C	RNA1	NE
CAGTTTAATTTATTTATAC	AAAATAACGTTGCGCGTGTT	YGR257C	MTM1	E
TTTTCGTCTAGAGCGATCT	GACTTAGATCACTTTGCACG	YMR230W	RPS10B	E
AGCACCTTTCGCATCGTAT	AGGTAATAGCTGTCTTAGAT	YBR007C	DSF2	NE
GCGTATGGCCCGTCTAGCG	ATTTGGGTCTTTCTCTCTCT	YJL038C	LOH1	NE
GACCCACGTATGTTGAACA	TTCGAAGGACGGCTCTGACA	YNL182C	IPI3	E
TCCGTTAATTGTCTTTCAT	TCATTTAGCAACATGATTTA	YKL170W	MRPL38	E
CTCCATAATCAAGAGAACT	ATTACATTATTATTCATTTC	YDR527W	RBA50	E
TGTTAGGTGCACTGCGTTA	TCCGAGGATCGGCTCAGGGG	YPL262W	FUM1	E
GCATCCAGTGAGCTATGCG	ATATATCAAGCACATAAAAG	YNL237W	YTP1	NE
GACGAGCCTTCCTCAGGCT	GAATAAAGAAAGGCTCAAAT	YDR121W	DPB4	E
AACGCACGCGGGGTACTTA	TGCTCAACGCAAGTAATATC	YBR192W	RIM2	E
AATGCTCAAATGTACTATC	TAAATTTAGTAGCCGCGAAG	YPL076W	GPI2	E
GACCTTTAACCACTCAGAG	GAGTTTATGGCATAGTAGAA	YER094C	PUP3	E
ACCCCGGGGCTCGTCGAAT	TTAATCAAGAGCGCAAAGGA	YJL061W	NUP82	E
ACACGAAGGACTAGATGGT	GGAACATGTCGTGTAAGATT	YGL137W	SEC27	E
AACCCGTAGCCCAAAATTA	GATATTACACCTTCTTTTGC	YER023W	PRO3	E
AAACGTCTACCGTTGCTCG	TTTGTTAAGCTTTTATTCTC	YDR044W	HEM13	E
ACCCTAGCATCATGCATAG	AGTTAATTATTAACTATGAG	YGL190C	CDC55	E
TAATTCCGTGCTAAAGGCC	TAAGTGCACCAGTTTTGAGG	YFL038C	YPT1	E
CCCGGCAAGATTGGAGATA	GGAAGTAATCGTTGTTATAA	YKL098W	MTC2	E
AACGACTAAGTGGAAAAAT	TATTGTTAAAGGTGTAACTG	YEL051W	VMA8	E
GAGATCAGGTTAGTGACTA	CATCGTGATTGCCTTCAAAT	YDR267C	CIA1	E
TCGAATTAATTATGAATCA	TGTGTAATTATCTCGCACTG	YDR280W	RRP45	E
ACGGATTAGTTACAATAAG	GGACAAAGGCAAAGCGTCAA	YDR461C-A	NA	E
AACTAAAGTGGACGATATT	ACTACACTCTTCAGAAGCAA	YDR172W	SUP35	E
TTACAGCTTGCTTTTGTGT	AGCATTGGCAAAGACTTGAC	YGL124C	MON1	NE
CTTCCTAGTAATATAAAAC	TCAGATTATCAAAATGCAGT	YAL025C	MAK16	E
CTAACGGACTGCATCTATT	AAATGAAGCGGAAGAAGCAA	YPL190C	NAB3	E
GCATCCATGACTGGCTGTT	TTTGCAAATATGAATAGCGG	YMR052W	FAR3	NE
CCTTGCCCGACACCACGAC	AAGGTGTAATAGAATGTGTC	YLR369W	SSQ1	E
CATGGAATCCGAAATCCAG	TAGAAGAAGTTGATGAGATG	YJL215C	NA	NE
ATCGGACTATACTCCATGA	AGGTATAGACTCCTCCTTTT	YMR188C	MRPS17	E
AGAATGTCTTCTACCTTTT	AAAGGCAAGCACAAAAAGGG	YLR304C	ACO1	NE
GAAGAGCTCAGGCGCG	TATATTGACTGAGGTCGGAT	YOR187W	TUF1	E
ACCAAAAAGAGCGCGACTT	TAATACCACAGGAACAAAGC	YDL067C	COX9	E
GATGATAGTCTTACGCCAC	CACACCTAATAACTCTTTGC	YKL088W	CAB3	E
AAATTAATAAATTGAAGAT	TCTTCGCTGCGAGCGGAACC	YJR016C	ILV3	E
AATTATACCCCTGTTTCAC	TTTCTGAGAAATATCCCTTC	YGR255C	COQ6	E
ACCACGTCCTTCCCTAACG	AAATGCGTTTTCTGTATTCA	YMR208W	ERG12	E
TCCATTGTATGTCTTCTTC	TCAATGGAAAAGTACGCGGC	YJL087C	TRL1	E
TTGTCTAGCGCACTGCGTC	GATGGGCGTTCTGAGACAAG	YLR399W-A	NA	NE
ATTTATATTACGCCTTCTA	TTCGAAAATAAGATCAAAGC	YOR164C	GET4	NE
GCAACGTAGGACAAAAAAA	AGTAGCATAGAAGGAAAAAA	YMR309C	NIP1	E
GTTGACGTGAGTATGCGCG	GGGCTCCAAAATCTTGGCCG	YER136W	GDI1	E
TTGCAAGTGTGTTTTCTT	TCCCAATCAAATCACTGCAA	YPL243W	SRP68	E
CACACTTAGATTGATTGAA	GTGACTTTACTTCAAGCAGT	YDL031W	DBP10	E
ATTCATGTAATAAATTCC	TACATATAATAAGTCCAAGA	YDR052C	DBF4	E
TGGTTCGCTTTCATCAAGT	GTCCTTTTCCCTTTGTCCTT	YML130C	ERO1	E
CAAGAAATCACATGATAGT	GATCGCTGAAATCAACTCGC	YDR181C	SAS4	E
TCGCCCGTTCCAATCTACG	GTTTCTCTTATAGAAGACCC	YML130C	ERO1	E
GAGAAAACGTACTTTAATC	ACAACAGCTTAAAAGCTTTT	YLL018C-A	COX19	E
GACTAAAGATAATAGAAAG	TTTCGTACAAAGACATTTCA	YOR122C	PFY1	E
GACCTACAGACTAATGTAG	AAATATCTCCGCGCAAACTG	YIL046W	MET30	E
CCCGATCAGATGACGCGGC	ATACAAGCAATGAACCCTTA	YLR115W	CFT2	E
TCGGCATTTTGGAACTCAC	ATGATGATGATGATAGTGAC	YDR189W	SLY1	NE
ATCTACATAATACCAAAAG	GTACTGTCGAAGTATTGTTT	YOR249C	APC5	E
CAAGGAGACAGAACCTAAC	TCATTGAATACAGAAATCTT	YJL143W	TIM17	E
AAAGATTACTCAGAAATGG	AGGAAAAACCCTGCCTCGAA	YDL045W-A	MRP10	NE
TTTCGCCCATTTATGTGAG	CATCCCTCATCCGAAAAAGA	YPR100W	MRPL51	E
GAACTTCCGTGATATATAA	ACTAAATGATCACCAAAGAG	YDR331W	GPI8	NE
CCTTCACTGATATACATAG	GAGCATTCATTACAGATCGG	YBR044C	TCM62	NE
ACGAAAAGCTAAATATCAC	TAGAGAATACATCCACTGTC	YML043C	RRN11	E
TACTGCGGAATAATGAAAA	TCTACATAAAAAAGTCAAGT	YDR235W	PRP42	E
CTCCCGAGCTATCCCTTTG	AATGAGGAATCGACATCTTT	YKL134C	OCT1	E
TACCAAAATCTTTACTGAG	TCACTTTTGCGTCCGATGGG	YHR020W	NA	E
[truncated: 150,775 more rows]
[truncated: 2 more columns]
