# Supplementary material for: Genome-scale analysis of interactions between genetic perturbations and natural variation
Source: Nat Commun. 2024 May 18;15:4234. doi: 10.1038/s41467-024-48626-1 (PMC11102447; doi:10.1038/s41467-024-48626-1)
Supplement: Supplementary file 19 — Source Data [file 41467_2024_48626_MOESM19_ESM.xlsx]

## Sheet: README
All raw data for figures is provided in the supplemental data, available at: https://figshare.com/s/c4c90d476ae701a6cf16
The file 'figure_code.R', accessible through the Figshare link above, provides a full explanation of how to reproduce each main text and supplemental figure, when applicable.

## Sheet: Fig1C,1D,1G,1H
Raw data used for these plots is provided as Supplemental Data 6, Supplemental Data 7, and Supplemental Data 8.
The section 'Correlation plots for figure 1C and 1D' in figure_code.R describes how to reproduce 1C and 1D.
The section 'Correlation plots for figure 1G and 1H' in figure_code.R describes how to reproduce 1G and 1H.

## Sheet: Fig1E,S.Fig11
guide	guide.start	guide.end	chr_int	snp.p	snp.gp	snp.gp2	atc.by.noeff.mean	atc.ts.noeff.mean	atc.by.guide.mean	atc.ts.guide.mean	con.by.noeff.mean	con.ts.noeff.mean	con.by.guide.mean	con.ts.guide.mean
AACATAAAAAACATGAGAGG	11875424	11875443	16	752166	11875426	11875426	0.00497578	0.0219991	-0.174392	-0.115373	0.00317034	0.0205733	0.00133358	0.0433988
TGATGCATTCACTCTCAGTT	8050728	8050747	12	805710	8050738	8050465	0.00880737	0.0253066	-0.220953	-0.000790078	0.00757448	0.023293	-0.0158778	0.00621696
GAACTCTAATACCTTTAGTT	922093	922112	2	691880	922098	922898	0.0217252	0.0101341	-0.0836113	-0.00345727	0.0170184	0.0125978	0.0278066	0.00666377
TCCATTGTTATGTAAAGTCT	3376643	3376662	5	484694	3376649	3376649	0.00106	0.0302704	-0.112814	-0.0465892	0.00116434	0.0272481	0.00384641	0.0240807
GGTTCCGCACGAGTAATGAA	7964535	7964554	12	719509	7964537	7964428	0.0109912	0.0252586	-0.2824	-0.200332	0.0114479	0.0205701	0.0227056	0.040964
TTATCATAAACCAAGACCGG	4738233	4738252	7	999249	4738239	4738219	0.0313483	0.00142095	-0.257098	-0.029917	0.029565	1.78038e-06	0.0308405	0.00372776
AAAAGAGTAACCTAGGAAAT	4738209	4738228	7	999229	4738219	4738219	0.0313483	0.00142095	-0.144546	-0.000317517	0.029565	1.78038e-06	0.031419	0.0103011
AAGAGAGAAGGCATATCCAA	7531746	7531765	12	286729	7531757	7531757	5.41644e-05	0.0299966	-0.100573	0.0108598	-0.00408456	0.0301907	0.0358182	0.0442927
AATATCACGATAGGACAAAT	7939233	7939252	12	694211	7939239	7939346	0.0109747	0.0251809	-0.0624517	0.0248196	0.0115821	0.0203016	0.00442459	0.0222181
AAGCTAATTTAGGCATTCTT	7140554	7140573	11	562348	7140560	7140171	0.0230901	0.00932604	-0.1795	-0.164973	0.0177055	0.0121493	-0.0059749	-0.0122262
TACTATATTACTGAGTCATC	6298787	6298806	10	466331	6298792	6298792	0.010183	0.0214035	-0.0654736	-0.0149823	0.00709687	0.020926	0.0128557	0.0181254
AGGCCTGAAAAATTTCAAAG	6700612	6700631	11	122402	6700614	6700614	-0.00767227	0.0422724	-0.136307	-0.0108262	-0.00818358	0.0391284	-0.00738317	0.0282672
GGAGAAAACTAAACGGGAAT	4633484	4633503	7	894512	4633502	4633502	0.0174282	0.0160606	-0.226847	0.0124473	0.013474	0.0163687	0.0021838	0.0139865
AGGTTCCTGGTATCAAAGTG	4506334	4506353	7	767344	4506334	4506092	0.00705619	0.0234657	-0.12004	0.0186672	0.0022373	0.0240917	-0.0408416	0.0204489
TGCATTATTGGAAAGTGATT	7170819	7170838	11	592615	7170827	7170552	0.0264534	0.00755737	-0.054593	-0.00723826	0.0203256	0.0103011	0.00660564	-0.00361549
ATTCACATTCGAGGGGTTGC	1598830	1598849	4	238826	1598848	1598848	0.0188625	0.0144323	-0.135124	0.0043198	0.0136148	0.0165589	0.0210285	0.00969857
TTCCCATTTGAGCTATTACA	8599128	8599147	13	275928	8599133	8599115	0.00661889	0.0324099	-0.133757	-0.0139009	0.000649742	0.0374098	-0.0506555	-0.0144147
ACGATTTTGGCTGTATTACC	2106572	2106591	4	746550	2106572	2106572	0.0204181	0.0124636	-0.0136308	-0.0399157	0.0178469	0.0119888	0.0365701	0.00427953
AAAACACGTTTGCATTGTTT	11658144	11658163	16	534894	11658154	11657687	0.00394409	0.0353931	-0.261796	0.0364258	0.00469223	0.0305429	0.0117959	0.0397064
TTAATCCGAGGTAATAGATT	355176	355195	2	124959	355177	355770	0.0116921	0.0224687	-0.140194	-0.0124887	0.00798756	0.0232978	0.0243666	0.03643
TGATCGTTACCCGAATTTAT	2419479	2419498	4	1059459	2419481	2419481	0.0271646	0.00550371	-0.0226354	-0.0212804	0.0224479	0.00731727	0.0231954	0.0128811
GATAATATCACCGTAGTTTC	8422776	8422795	13	99579	8422784	8422784	-0.00978947	0.0434045	-0.264539	0.0334364	-0.0128851	0.0430538	-0.00816503	0.043998
GAGGGACAGGATACGAGTTT	11405199	11405218	16	281956	11405216	11405216	0.0165592	0.0168076	-0.0954151	-0.105119	0.0134256	0.0173093	0.0061225	0.00206052
GTGCTCCGTGACTAGGATAT	1978478	1978497	4	618461	1978483	1978483	0.0335536	-0.00445648	-0.0354111	-0.00631504	0.0314629	-0.00553032	0.0256471	-0.0136488
ATGCGTACAAGGAAGCGGGT	416863	416882	2	186648	416866	415980	0.015848	0.0176526	-0.0398959	0.00564287	0.0152636	0.0148777	0.0241137	0.0112501
TAATAATTCTCAATAGATAC	10213561	10213580	15	181607	10213576	10213929	0.0298781	-0.00174226	-0.309106	-0.0293639	0.0266505	-0.000992284	0.0236978	-0.0110162
GTGATGGCGGCGCGCCACAG	2500697	2500716	4	1140684	2500706	2500706	0.0229063	0.0079087	-0.0453637	-0.0284639	0.0187378	0.0100084	-0.00257856	0.0202441
TGGCATTTTCACTGGGATAT	2637395	2637414	4	1277378	2637400	2637253	0.00734231	0.0238248	-0.330836	-0.337395	0.00747661	0.020898	0.0181794	0.0295504
GCATATTAGTTTATGTGATG	8159986	8160005	12	914959	8159987	8157746	0.0162628	0.0171487	-0.060439	0.0253375	0.0123548	0.0183282	0.0145999	0.0447813
TTCCATTATGTATTGAAGGC	1447333	1447352	4	87312	1447334	1447334	0.0287604	0.00360982	-0.0400004	-0.0154759	0.0238122	0.00568926	0.031933	-0.00449122
TTATAGGCCATCGAAGATAA	5455369	5455388	9	62815	5455388	5455508	0.0128274	0.0191904	-0.165126	-0.174868	0.00971446	0.0185899	0.0220537	0.00922819
AAAACAAGCGGTATAATACA	371385	371404	2	141175	371393	371393	0.015935	0.0174996	-0.262453	-0.193851	0.0125035	0.0180127	0.0225269	0.0178252
ATTCACATTAACCTTCTTTT	1797966	1797985	4	437955	1797977	1797016	0.0322147	-0.00059775	-0.194908	-0.117219	0.0307613	-0.00242262	0.0410043	0.0227848
ATGATCGCTAAGAGGGCACT	6346335	6346354	10	513874	6346335	6346225	0.00658323	0.02219	-0.063105	0.0187721	0.00730636	0.0193524	0.0296398	0.0170017
TATACGCTATATGGTAAAAC	11616352	11616371	16	493097	11616357	11616357	0.00632288	0.0316931	-0.0884612	-0.0229329	0.00652483	0.0275943	-0.00212972	0.033871
TGACAAGAAGAAACATGAGG	8952179	8952198	13	628982	8952187	8952187	0.0279968	0.00671189	-0.0869956	-0.0331227	0.0265945	0.00489622	0.0289425	-0.00532027
GAACATCGATAAGTCGAATG	8599101	8599120	13	275910	8599115	8599115	0.00661889	0.0324099	-0.164473	0.00912301	0.000649742	0.0374098	-0.000954321	0.0241635
TATTTCTCTGTTAGATGCTC	10665646	10665665	15	633695	10665664	10665664	0.00207263	0.0297776	-0.213836	0.0235374	-0.00329274	0.0314644	-0.00898339	0.0257736
TCATTTAAGCATCTCCCTTC	545660	545679	2	315453	545671	545536	0.00765936	0.0284567	-0.0671005	0.0385488	0.00798302	0.0245253	0.0196326	0.058292
TAAAACATAAAAAACATGAG	11875421	11875440	16	752166	11875426	11875426	0.00497578	0.0219991	-0.117478	-0.0817064	0.00317034	0.0205733	0.010041	0.0152921
ATTATGTTGTTGTAATATCC	7441715	7441734	12	196695	7441723	7441723	0.0254063	0.00601769	-0.0475523	0.00141383	0.0183117	0.0112295	0.0401597	0.00631482
TATCACCGTAGTTTCCGGCC	8422771	8422790	13	99579	8422784	8422784	-0.00978947	0.0434045	-0.0581105	0.0011995	-0.0128851	0.0430538	-0.000184226	0.0276765
AGTTCCACTTTTCAGGCAGG	3088775	3088794	5	196832	3088787	3088787	0.00012072	0.0325864	-0.0787627	0.0322436	-0.00317528	0.0326125	-0.00675907	0.037363
AACGATCTGTATAGATAATG	6166584	6166603	10	334125	6166586	6166586	0.0313473	0.00737016	0.0129686	-0.0222343	0.026283	0.00809596	0.0451056	0.0304144
TACGTAATCTTATGCATGTA	4955860	4955879	8	125937	4955867	4955701	0.0125155	0.0201292	-0.0212755	-0.0692364	0.0104322	0.0189836	0.0206034	0.0260129
AATGCGTACAAGGAAGCGGG	416864	416883	2	186648	416866	415980	0.015848	0.0176526	-0.037481	0.0225936	0.0152636	0.0148777	0.0159738	0.0248922
GTATTGGTAAACTAGTTGAA	6206413	6206432	10	373964	6206425	6206425	0.0339233	0.00476646	-0.0640283	-0.00758452	0.0304587	0.00454694	0.0228993	-0.00883284
GTTACCCTAATCTATTACCT	355168	355187	2	124966	355184	355770	0.0116921	0.0224687	-0.408226	-0.0132748	0.00798756	0.0232978	0.0165435	0.0340104
ATAGATACAGGCTACTGAAC	10213573	10213592	15	181614	10213583	10213929	0.0298781	-0.00174226	-0.0320639	-0.00938729	0.0266505	-0.000992284	0.0366409	0.0091587
GTGAGTGTTGGAGGAGGAGG	8048792	8048811	12	803775	8048803	8049082	0.00900145	0.0250819	-0.0751321	-0.0280363	0.00827699	0.0225206	0.0156121	0.0244173
CGAAAAAGCAAGGTGGATAT	8002036	8002055	12	757020	8002048	8002048	0.0103001	0.0248385	-0.0356334	-0.0276474	0.0104361	0.0210439	0.037752	0.0187744
TAGGGGACTGCGGAAGTGAG	2373901	2373920	4	1013882	2373904	2373904	0.0235374	0.00970913	-0.0796128	-0.109752	0.0193396	0.010817	0.04688	0.0373104
AATAGTTCCACTTTTCAGGC	3088772	3088791	5	196832	3088787	3088787	0.00012072	0.0325864	-0.100309	0.0404456	-0.00317528	0.0326125	0.0100448	0.0263753
TTTATCGGGTCACCCCGGCG	2856711	2856730	4	1496691	2856713	2856810	0.000948756	0.0452341	-0.0474358	0.0246149	-0.00159583	0.0448702	0.00371549	0.0512133
TCGTAGGTTCGAATATCTCG	2758913	2758932	4	1398909	2758931	2758931	0.0156041	0.0179638	-0.12495	0.0165215	0.0183369	0.0110902	0.00300066	0.0178426
CATTTAAGCATCTCCCTTCC	545659	545678	2	315453	545671	545536	0.00765936	0.0284567	-0.0367105	0.0210286	0.00798302	0.0245253	0.00409343	0.028338
ATGATATCACAATAGACGAA	4214359	4214378	7	475388	4214378	4214378	-0.00584354	0.0329304	-0.129471	-0.0434928	-0.00900945	0.0323697	-0.0301632	0.0372571
TTCACATTCGAGGGGTTGCC	1598831	1598850	4	238826	1598848	1598848	0.0188625	0.0144323	-0.140703	0.0449418	0.0136148	0.0165589	0.0330536	0.0417213
CAACCCCTCGAATGTGAATT	1598829	1598848	4	238826	1598848	1598848	0.0188625	0.0144323	-0.314079	-0.342916	0.0136148	0.0165589	0.00447644	-0.0201365
ATGCACAGTAATGTTTAAAG	2510600	2510619	4	1150593	2510615	2510615	0.0201022	0.0117935	-0.177078	-0.0132753	0.0158504	0.0140161	-0.0260744	-0.00318357
CCAACTGCCTCAAAAAGGTA	5653631	5653650	9	261061	5653634	5653342	0.00671547	0.0263295	-0.241519	0.000744334	0.00605032	0.0237995	0.0102205	0.00484465
ACAGAGAGGAAAGATAGAGG	2228041	2228060	4	868027	2228049	2227568	0.0202043	0.0131639	-0.249569	-0.233504	0.0166061	0.0135938	0.000264648	0.00932413
ACAGCAAAAAATAAGACTGC	10834362	10834381	15	802400	10834369	10834154	0.024089	0.0080846	-0.232968	0.000979947	0.0239513	0.00485874	0.0211279	0.00546741
GTCCCCCACTTCTAAATGAG	5638743	5638762	9	246179	5638752	5638503	0.0130779	0.0206198	-0.0231344	-0.00680436	0.0144343	0.0158073	0.0252547	0.0138706
CCACTACATTTAGGTAGACG	9224823	9224842	13	901630	9224835	9224633	0.0183113	0.0148299	-0.20263	0.00356009	0.0178863	0.0119528	0.015443	0.0078232
CGAAAGGTTGAAGAATAGCT	4606716	4606735	7	867732	4606722	4607338	0.0152334	0.0177282	-0.105401	-0.0123128	0.0113586	0.0178567	-0.0100401	-0.00681288
CGGTGGCAAAAGAGTAACCT	4738216	4738235	7	999229	4738219	4738219	0.0313483	0.00142095	-0.212977	0.0415518	0.029565	1.78038e-06	0.0341191	0.0192955
ATATCAAATACTAGTAAGTA	5223272	5223291	8	393351	5223281	5222947	0.0256028	0.0107424	-0.0518256	-0.0499143	0.023554	0.00943286	0.0204498	0.0124226
ATTAGACCTTCATTTAGAAG	11311114	11311133	16	187861	11311121	11311121	0.0303082	-0.000491992	-0.0680897	-0.0126004	0.0285247	-0.0018614	0.0148704	-0.00676895
ACGTTATTGGCATTTTCACT	2637388	2637407	4	1277378	2637400	2637253	0.00734231	0.0238248	-0.088581	0.0516327	0.00747661	0.020898	0.00138717	0.0402401
GCCAAAGAATCTTTCATGTA	776355	776374	2	546140	776358	776203	0.0305847	0.00154509	-0.134464	-0.129667	0.0261444	0.00306846	0.0219923	-0.00589006
GCCGGGTAGTGCGCAAAAGG	1598848	1598867	4	238826	1598848	1598848	0.0188625	0.0144323	-0.152501	-0.101538	0.0136148	0.0165589	0.00942021	0.00161877
TTTGCATTGTTTAGGCTACA	11658152	11658171	16	534894	11658154	11657687	0.00394409	0.0353931	-0.418503	-0.375026	0.00469223	0.0305429	0.0147922	0.0575346
CAATGTGACACCAGTTCACT	4110469	4110488	7	371489	4110479	4109986	0.0182148	0.0155434	-0.190025	-0.00578859	0.0141012	0.0158068	0.0131289	0.0192347

## Sheet: Fig1F
This table is identical to Supplemental Data 9. The section 'histogram for figure 1F' in figure_code.R describes how to generate the figure from this table.
guide	gene_orf	gene_name	guide.p.MainE	guide.p.BGE	int.p	number.of.points	number.of.genos	int.fdr	main.p	main.fdr	guide.model.coef	nd.effect	main.effect	bg.effect
TTTTCTCTTTTCGCTTAAAA	YDR116C	MRPL1	0.188388	0.190799	0.999762	498	99	1	0.188388	0.364397	0.00798051	FALSE	FALSE	FALSE
TATCCAAATTAACTGATGTG	YIL062C	ARC15	0.106489	0.108779	0.999727	642	116	1	0.106489	0.239492	0.00846988	FALSE	FALSE	FALSE
TTTCCTTCAGTACTATTTCG	YHR168W	MTG2	0.0114996	0.012515	0.999652	1166	138	1	0.0114996	0.0378303	0.010656	FALSE	FALSE	FALSE
TTTCGTAAAAAGGAACCACC	YLR314C	CDC3	0.760987	0.76133	0.999623	984	155	1	0.760987	0.874116	-0.00168591	FALSE	FALSE	FALSE
TGGCAGGTTACACAAGATTT	YPL086C	ELP3	0.420593	0.421919	0.999567	1071	133	1	0.420593	0.623617	-0.0037862	FALSE	FALSE	FALSE
AAATCTAGAGTTAGTATTGG	YJR006W	POL31	0.913297	0.913418	0.999689	941	149	1	0.913297	0.958238	0.000555222	FALSE	FALSE	FALSE
GAATCAGCAACACCGGAAGA	YDL164C	CDC9	0.823488	0.823772	0.999593	1179	142	1	0.823488	0.912117	0.00102173	FALSE	FALSE	FALSE
TACTTAGATCGAAGGGAAAA	YJR017C	ESS1	0.000891813	0.0211235	1.61082e-06	482	99	3.14248e-05	0.0211235	0.0642683	-0.0212154	FALSE	FALSE	FALSE
TAATGAACAGTGCAAGTGCA	YML104C	MDM1	0.729605	0.730112	0.999816	795	122	1	0.729605	0.857358	-0.00185709	FALSE	FALSE	FALSE
TAAATCATATGAGGAACGCT	YNL152W	INN1	0.220873	0.248044	0.277096	520	106	1	0.220873	0.407462	0.00753702	FALSE	FALSE	FALSE
GGCGTCGGTGATTAGGTGTC	YNL247W	NA	0	0	3.51777e-11	1428	145	1.34312e-09	0	0	-0.103787	TRUE	TRUE	TRUE
AATTACTTACCGAAGAAAAT	YBL023C	MCM2	0	0	2.42444e-10	1067	130	8.52594e-09	0	0	-0.30446	TRUE	TRUE	TRUE
ATATTCGACTTTTGTATCTC	YKL137W	CMC1	0.123704	0.125609	0.999295	1968	155	1	0.123704	0.266811	0.00614977	FALSE	FALSE	FALSE
AGAGATGAGCTTAAATGATC	YKR025W	RPC37	0.032406	0.0338364	0.999529	1541	155	1	0.032406	0.09262	-0.0109978	FALSE	FALSE	FALSE
TTAGTAATACTAGTTGGAAT	YPR067W	ISA2	2.75845e-05	0.000295882	0.326372	1475	137	1	2.75845e-05	0.000124659	-0.017091	FALSE	FALSE	FALSE
TTGTTCTTTGCGTAACACGG	YNL071W	LAT1	1.14568e-05	1.82904e-05	0.999763	586	145	1	1.14568e-05	5.34008e-05	-0.0277444	FALSE	FALSE	FALSE
TTTTATATAATCGAAACTAA	YGL007W	BRP1	0.34601	0.347685	0.999824	500	104	1	0.34601	0.551703	-0.00602328	FALSE	FALSE	FALSE
TGCCGAGAATGACGACGGTC	YPL183W-A	RTC6	0.0990589	0.101221	0.999626	938	130	1	0.0990589	0.227096	-0.0078364	FALSE	FALSE	FALSE
GTGGAACACGACGATCAACG	YEL035C	UTR5	0	0	0.613114	1223	145	1	0	0	-0.0504076	TRUE	TRUE	FALSE
GTAATGCACGGATGTTAAAC	YML025C	YML6	0.230699	0.232308	0.999535	1260	156	1	0.230699	0.420535	-0.00676625	FALSE	FALSE	FALSE
TGAGCGTAGAAGTTGGCCCA	YJR123W	RPS5	0	0	0.00390524	790	145	0.0396859	0	0	-0.131187	TRUE	TRUE	TRUE
AGCACTGATATACAGGTTGC	YNL317W	PFS2	0.810692	0.810989	0.99958	1347	148	1	0.810692	0.905635	-0.00105496	FALSE	FALSE	FALSE
ATTGTATACTCCCGATTAAG	YDL142C	CRD1	0.231552	0.233282	0.999467	1344	146	1	0.231552	0.421324	0.00531277	FALSE	FALSE	FALSE
GGGTTCATTGCTTGTATAGT	YLR115W	CFT2	0.85541	0.855642	0.999537	1446	146	1	0.85541	0.928867	0.000805898	FALSE	FALSE	FALSE
GAACTAAGCATTCTGTTAGA	YLL004W	ORC3	0.233783	0.235529	0.999397	1664	151	1	0.233783	0.423462	-0.00441713	FALSE	FALSE	FALSE
AGGCAGTTCTAACCAGATTT	YLR276C	DBP9	5.20696e-06	0.000371202	0.00143119	1860	158	0.0161396	0.000371202	0.00153319	-0.017329	FALSE	FALSE	FALSE
AAAAATTAAGGTAAAGGAAA	YJL180C	ATP12	0.664416	0.664865	0.999675	638	148	1	0.664416	0.814047	-0.0027857	FALSE	FALSE	FALSE
ATGTTTATAACCAAGACGTT	YOL033W	MSE1	0.136023	0.137882	0.999532	1457	152	1	0.136023	0.287731	-0.00712598	FALSE	FALSE	FALSE
GTATTTCAATTGACCAACGT	YDR303C	RSC3	0	0	1.43982e-33	2409	158	5.77225e-31	0	0	-0.194887	TRUE	TRUE	TRUE
GAGCATTTAGCAATTGTACA	YHR065C	RRP3	0	0	0.0456801	1694	150	0.354906	0	0	-0.0576832	TRUE	TRUE	FALSE
TGCTTCCCGAAAGCCAAACT	YIL021W	RPB3	0	0	1.28504e-10	1209	142	4.6412e-09	0	0	-0.229237	TRUE	TRUE	TRUE
AGAGAAGCTGTTGTCAGGGC	YCR057C	PWP2	0.599487	0.6002	0.999333	2030	152	1	0.599487	0.770495	0.00193021	FALSE	FALSE	FALSE
TAGTTCTTCCTCCCCTTCGG	YMR298W	LIP1	4.14468e-07	1.03517e-06	0.999731	963	147	1	4.14468e-07	2.08718e-06	-0.0304105	FALSE	FALSE	FALSE
AGCAATAAACACTAGAGAGA	YLR103C	CDC45	0.157586	0.24494	0.127031	1311	149	0.805802	0.157586	0.319758	0.00654551	FALSE	FALSE	FALSE
TTGTTACTTGCCATTATTTT	YNL026W	SAM50	0.00340892	0.00699292	0.444877	1153	152	1	0.00340892	0.012445	-0.0170113	FALSE	FALSE	FALSE
GATATTTGGTCAACTACTAA	YLR203C	MSS51	0.795897	0.796192	0.999531	1220	156	1	0.795897	0.898817	0.00138638	FALSE	FALSE	FALSE
CTTTTCATCCTACAGTTGTT	YGR267C	FOL2	0.222192	0.222974	0.999894	167	78	1	0.222192	0.40884	0.0139242	FALSE	FALSE	FALSE
TCGGTAACTAAAATCCGTTA	YBR044C	TCM62	0.0526069	0.0547101	0.999674	733	114	1	0.0526069	0.138688	0.0115828	FALSE	FALSE	FALSE
TATACTACTGTATAGGTGAA	YLR201C	COQ9	0.593077	0.593767	0.999661	926	143	1	0.593077	0.766124	0.0028901	FALSE	FALSE	FALSE
GAAGAGAACTTTTGGTTTCT	YDR115W	NA	0.250982	0.252725	0.999876	955	133	1	0.250982	0.443884	0.00520115	FALSE	FALSE	FALSE
ATGATGTGTCTTGGTTCTTT	YML089C	NA	0.664458	0.665055	0.999576	1387	141	1	0.664458	0.814047	-0.00180627	FALSE	FALSE	FALSE
TCCGTTCCTCATGGTGTGAA	YGL142C	GPI10	0	0	7.27121e-17	1007	136	5.55244e-15	0	0	-0.0984882	TRUE	TRUE	TRUE
GAGCTCTTGAAGTGACTTTA	YLR275W	SMD2	0.807656	0.993111	0.192815	2259	157	1	0.807656	0.904931	-0.000868007	FALSE	FALSE	FALSE
TTTTGAGACGCATCAATGAC	YDR520C	URC2	0.235062	0.237389	0.999929	293	80	1	0.235062	0.42501	0.00931184	FALSE	FALSE	FALSE
ATACGGGTAAGCAGTTATTC	YLR277C	YSH1	0	0	7.44656e-06	981	141	0.00013291	0	0	-0.348454	TRUE	TRUE	TRUE
GTTTTACCTAGAATGGGGAT	YDR196C	CAB5	0	0	0.684478	717	125	1	0	0	-0.0916916	TRUE	TRUE	FALSE
TTTGTTCTTACTTTTGCCAC	YDR427W	RPN9	0.027217	0.0286002	0.999509	1383	148	1	0.027217	0.0797802	-0.0111602	FALSE	FALSE	FALSE
TGTTGATTATACTAATCGGA	YDL056W	MBP1	0.570678	0.571485	0.999606	916	137	1	0.570678	0.748548	0.00311344	FALSE	FALSE	FALSE
TACTTTTGACGCGCCTGTCA	YMR117C	SPC24	0.655795	0.656401	0.999657	944	137	1	0.655795	0.80947	-0.00198716	FALSE	FALSE	FALSE
GCGCAGAGCACTCGATGACT	YLL035W	GRC3	0	0	8.72644e-08	883	151	2.06397e-06	0	0	-0.0863825	TRUE	TRUE	TRUE
ATTGCAGATTATTGTTCACC	YPL017C	IRC15	0.231747	0.233787	0.999743	559	108	1	0.231747	0.421582	0.0076881	FALSE	FALSE	FALSE
GTCAGTTGTACCACTATCTT	YOL066C	RIB2	0.679547	0.680138	0.999757	701	122	1	0.679547	0.823606	0.00225556	FALSE	FALSE	FALSE
CCTGATATGCATCTTTGTGG	YGR264C	MES1	0.500149	0.50091	0.999954	115	53	1	0.500149	0.690732	0.00828951	FALSE	FALSE	FALSE
ATGCAAGCAGTACTTAAGGA	YHR069C	RRP4	0	0	1.53132e-15	1080	148	1.04052e-13	0	0	-0.286857	TRUE	TRUE	TRUE
TGAGAGGATGGTAAAGCAAG	YCL031C	RRP7	1.11183e-09	8.98201e-08	0.243649	650	115	1	1.11183e-09	6.31271e-09	-0.0414315	TRUE	TRUE	FALSE
TTGCGCTGCTTGGCCGGCGA	YJR121W	ATP2	0.257812	0.259539	0.999372	1652	145	1	0.257812	0.451184	-0.00533971	FALSE	FALSE	FALSE
TATATTCTTTAACCAAACAA	YOR136W	IDH2	0.25638	0.21036	0.22285	1460	143	1	0.25638	0.449858	-0.0048619	FALSE	FALSE	FALSE
GTGCGTTGCATAACTTACCA	YDL009C	NA	0.206878	0.208677	0.999504	1123	144	1	0.206878	0.390246	0.00631676	FALSE	FALSE	FALSE
GCAGGTATGTTGCATAGCAA	YDL197C	ASF2	0.436833	0.438154	0.999782	579	114	1	0.436833	0.636301	0.00472551	FALSE	FALSE	FALSE
TAAGTATTTAAATGACCGAC	YBR005W	RCR1	0.0754207	0.0798002	0.926405	703	114	1	0.0754207	0.183951	-0.0103968	FALSE	FALSE	FALSE
TTAAAAAGGGATTAACAATA	YNL007C	SIS1	1.35483e-06	2.80443e-06	0.999618	950	152	1	1.35483e-06	6.62628e-06	-0.0258336	FALSE	FALSE	FALSE
TGTCATTTGAATTGTCAGAA	YNL263C	YIF1	0.592765	0.455812	0.234655	2097	146	1	0.592765	0.765989	0.00174346	FALSE	FALSE	FALSE
GGCTTCAATATGTGCAATGT	YOL133W	HRT1	0.45227	0.453325	0.999407	1686	155	1	0.45227	0.649589	-0.00313407	FALSE	FALSE	FALSE
ATTGGTCACTCGTTACGGAA	YOR254C	SEC63	0	0	1.1675e-12	1394	150	5.57204e-11	0	0	-0.153364	TRUE	TRUE	TRUE
GTCTACTGCATCGCCTCAAA	YPL002C	SNF8	0.0124491	0.0129199	0.99984	409	148	1	0.0124491	0.0404886	0.016755	FALSE	FALSE	FALSE
TGGATTTTCACGAAGCCTAT	YGR147C	NAT2	0.123471	0.125149	0.999644	741	146	1	0.123471	0.266452	0.0122132	FALSE	FALSE	FALSE
GATATCCGTACTTTGTAGGA	YKL138C	MRPL31	0.11938	0.121578	0.993979	1618	145	1	0.11938	0.260263	0.00620819	FALSE	FALSE	FALSE
TTATTGGACTTCAAGACATA	YGL068W	MNP1	0.00469894	0.00519902	0.999709	836	152	1	0.00469894	0.0167131	-0.016218	FALSE	FALSE	FALSE
TATCATTTAGATTGTTCATG	YDR361C	BCP1	0.0838017	0.0858076	0.999766	650	122	1	0.0838017	0.199181	-0.00993236	FALSE	FALSE	FALSE
TCTTGGAAATAAGCATAAAA	YBR168W	PEX32	0.176157	0.178231	0.999783	693	121	1	0.176157	0.34682	-0.00817135	FALSE	FALSE	FALSE
TGAGCGCCATGTCGTCAATA	YNL081C	SWS2	0.386476	0.387738	0.999504	1744	151	1	0.386476	0.590843	-0.00356037	FALSE	FALSE	FALSE
TGTATTATAGAAGGTGCGTG	YJR007W	SUI2	0.147628	0.149351	0.999478	1214	158	1	0.147628	0.305428	0.00706191	FALSE	FALSE	FALSE
CTGGAATCTTTTGTGGATAT	YDR508C	GNP1	0.748621	0.749077	0.99973	442	107	1	0.748621	0.869275	-0.00310916	FALSE	FALSE	FALSE
TAATGATTACGAGTCGAAGC	YCR057C	PWP2	0.539003	0.539745	0.999652	823	150	1	0.539003	0.726072	0.0034168	FALSE	FALSE	FALSE
AGAAAATAGGACCCTATATC	YDR129C	SAC6	0.37095	0.372254	0.99957	951	139	1	0.37095	0.576448	-0.0048864	FALSE	FALSE	FALSE
GTTTAACCAAAGATCCAAAG	YPL124W	SPC29	0.000999855	0.00120758	0.999615	1012	147	1	0.000999855	0.00394092	-0.0190234	FALSE	FALSE	FALSE
GGTATATACAGTATTTTCCA	YKL145W-A	NA	0	0	6.75078e-18	1317	151	6.15088e-16	0	0	-0.291668	TRUE	TRUE	TRUE
GTACTGGTTAAATTAGCCCA	YBR055C	PRP6	0.442128	0.443176	0.99958	1081	147	1	0.442128	0.641082	0.00470956	FALSE	FALSE	FALSE
ATATGCTAGTACAACACGTT	YLR268W	SEC22	0.919852	0.917823	0.908864	1178	150	1	0.919852	0.961217	-0.000514145	FALSE	FALSE	FALSE
AACAGGAGGTCAATCTATTT	YNL185C	MRPL19	1.34905e-05	2.69463e-05	0.961759	792	126	1	1.34905e-05	6.25886e-05	-0.0300788	FALSE	FALSE	FALSE
ATCCATTAGAACATTGGTTT	YKR002W	PAP1	0	0	0.999777	578	146	1	0	0	-0.0994182	TRUE	TRUE	FALSE
TTGCAAGCAGCATGTCTAAT	YCL043C	PDI1	0.60666	0.607256	0.999696	702	144	1	0.60666	0.774087	0.00309929	FALSE	FALSE	FALSE
AAAAGCGCGTCGCTCCTGAT	YDR529C	QCR7	0.419267	0.420359	0.999543	1469	156	1	0.419267	0.622524	0.00364815	FALSE	FALSE	FALSE
GCCGCATTGTTTGACCTTAT	YML081C-A	ATP18	0.94655	0.946649	0.999742	678	114	1	0.94655	0.97202	0.000364522	FALSE	FALSE	FALSE
GCGGACATAAGGTCACTTTT	YDL106C	PHO2	0.406039	0.407399	0.999516	1542	136	1	0.406039	0.609591	0.00307558	FALSE	FALSE	FALSE
GATCCTTATAATATAGTGTG	YLR376C	PSY3	0.0640846	0.0661984	0.999736	851	122	1	0.0640846	0.16202	0.00899475	FALSE	FALSE	FALSE
TATGCATTGAGATTCATATT	YGR174C	CBP4	0.599619	0.600294	0.999531	1608	156	1	0.599619	0.770495	-0.00197315	FALSE	FALSE	FALSE
GCACCAAAAAATCATCTTAG	YBL097W	BRN1	0.596941	0.59742	0.999872	465	142	1	0.596941	0.769154	-0.00402272	FALSE	FALSE	FALSE
CAGTATATATAAAATATGGC	YGL098W	USE1	0.0247444	0.02568	0.999953	134	59	1	0.0247444	0.0735644	-0.0301737	FALSE	FALSE	FALSE
TTGAGAGCTGGAATCTTTTG	YDR508C	GNP1	0.113577	0.115625	0.999672	1005	133	1	0.113577	0.251394	0.00734276	FALSE	FALSE	FALSE
TGCTAGTATTTACGATCCAC	YDR225W	HTA1	0.0429171	0.0446914	0.99935	2254	144	1	0.0429171	0.117509	0.00640104	FALSE	FALSE	FALSE
ATATACTCTCTCTTTGCGGC	YOR037W	CYC2	0.931018	0.931139	0.999627	785	121	1	0.931018	0.965958	0.000554223	FALSE	FALSE	FALSE
GAACGCTGTACGGGACGATG	YJL209W	CBP1	0.352206	0.353837	0.999661	956	123	1	0.352206	0.55682	-0.00431008	FALSE	FALSE	FALSE
ATATAAAGAAGTTGCTGTGC	YBL033C	RIB1	0	0	0.999771	487	141	1	0	0	-0.0877712	TRUE	TRUE	FALSE
AGTAGTAAATATCAGAAGAT	YDR468C	TLG1	0	0	0.0344143	373	93	0.279003	0	0	-0.180695	TRUE	TRUE	FALSE
ACGAATGCTTATGTCTGTTT	YGL223C	COG1	0.693998	0.694643	0.99982	378	95	1	0.693998	0.835278	0.00262612	FALSE	FALSE	FALSE
TGGTATTTGGTTTTACAAAG	YLR218C	COA4	0.240772	0.242487	0.999557	971	140	1	0.240772	0.431827	-0.00626075	FALSE	FALSE	FALSE
GATCGGCGAGGAATATCCTG	YLR317W	NA	0.884499	0.884687	0.999518	1231	141	1	0.884499	0.943834	0.000591719	FALSE	FALSE	FALSE
GCGAATCATAGACCTCTTCT	YGR073C	NA	0.0691605	0.0711618	0.999418	1646	142	1	0.0691605	0.172246	0.00695868	FALSE	FALSE	FALSE
AGGTGCGTATTACCTTCTGC	YBL092W	RPL32	0	0	0.999709	761	123	1	0	0	-0.0734437	TRUE	TRUE	FALSE
TTTGGCTCGGCTGCTGTAAC	YDR050C	TPI1	0.303499	0.331459	0.337779	597	114	1	0.303499	0.505222	0.00608827	FALSE	FALSE	FALSE
GTTCTTCAATCAGTAATACT	YER028C	MIG3	0.390154	0.391361	0.999462	1272	150	1	0.390154	0.594878	0.00424614	FALSE	FALSE	FALSE
CAATTCGAAGAAGTACTAAG	YPL084W	BRO1	0	0	0.000794899	724	148	0.00959864	0	0	-0.207228	TRUE	TRUE	TRUE
AAAAGGAAAAAGTAATTAGG	YBL074C	AAR2	0.590718	0.577084	0.610005	2370	155	1	0.590718	0.764083	-0.00181186	FALSE	FALSE	FALSE
AGTGGACATAGTCCTTCATT	YLR239C	LIP2	0.000694018	0.00217715	0.0114927	1208	133	0.105312	0.000694018	0.00278476	-0.0146696	FALSE	FALSE	FALSE
ACGGGTAATGCTCATCCATT	YPR016C	TIF6	0.297595	0.319339	0.630495	1112	134	1	0.297595	0.498865	0.00492938	FALSE	FALSE	FALSE
ATTTGTATTCTAATGCTTGT	YBR135W	CKS1	0.963076	0.963133	0.999321	1967	151	1	0.963076	0.981959	0.000169144	FALSE	FALSE	FALSE
TAAAACTTTCTGCTCTCAGC	YDR267C	CIA1	0.565138	0.565889	0.999463	1393	155	1	0.565138	0.74483	0.00294043	FALSE	FALSE	FALSE
GGTGCTTGCTGACAAATTCA	YNL173C	MDG1	0.675644	0.676173	0.999278	2108	157	1	0.675644	0.820702	0.00167928	FALSE	FALSE	FALSE
ATTGCTTTTCCATTCTTCCA	YGL155W	CDC43	0	0	1.59462e-09	941	127	4.91756e-08	0	0	-0.143432	TRUE	TRUE	TRUE
TTTTCTTCATGCGATGAGCA	YNL240C	NAR1	0.391955	0.39327	0.999702	853	133	1	0.391955	0.596602	-0.0043183	FALSE	FALSE	FALSE
GAGTTCTTTAACAATTTTAA	YPL119C	DBP1	0.0620922	0.0677219	0.04217	180	62	0.33214	0.0620922	0.15818	-0.0212407	FALSE	FALSE	FALSE
TTTGTCTATTAATGTTGCGA	YGR246C	BRF1	0.116619	0.118472	0.999451	1548	154	1	0.116619	0.255751	0.00746717	FALSE	FALSE	FALSE
TATCCATCGAACTTTACTAA	YER058W	PET117	0.00122846	0.00150208	0.999637	773	129	1	0.00122846	0.00476234	-0.0176008	FALSE	FALSE	FALSE
AGCTTATTTCTTGCACAAGA	YOR272W	YTM1	0.0659727	0.081728	0.484802	1078	132	1	0.0659727	0.165904	0.008466	FALSE	FALSE	FALSE
ATAGTAAGAAACAATAATAC	YLR201C	COQ9	0.988742	0.996174	0.388037	855	126	1	0.988742	0.994198	-7.73751e-05	FALSE	FALSE	FALSE
GTGGCGGAATACGCTGGGGA	YGL106W	MLC1	0	0	2.07257e-19	1263	150	2.27642e-17	0	0	-0.20106	TRUE	TRUE	TRUE
ACCTATGCACGACTTGCATG	YKL013C	ARC19	0.297626	0.299415	0.999739	667	114	1	0.297626	0.498865	0.00539494	FALSE	FALSE	FALSE
TGGCTTTAAAAAGGAAGCAA	YGL112C	TAF6	0.46223	0.467026	0.190407	2693	158	1	0.46223	0.65879	0.00230407	FALSE	FALSE	FALSE
CCATGTTCAGTTACCCGGCC	YIL022W	TIM44	0.957763	0.9587	0.984628	140	61	1	0.957763	0.978512	-0.000534083	FALSE	FALSE	FALSE
GAATTATCTCTAACGGCTAA	YDL056W	MBP1	0.381713	0.382943	0.999487	1215	150	1	0.381713	0.585936	-0.00415893	FALSE	FALSE	FALSE
AAATCAACCAACTTTTATTC	YML077W	BET5	0.141756	0.143594	0.999692	1153	147	1	0.141756	0.29654	-0.00812973	FALSE	FALSE	FALSE
GAATGGCTGAACTATGCACT	YPL122C	TFB2	0.631355	0.631986	0.999515	1230	147	1	0.631355	0.790747	0.00232515	FALSE	FALSE	FALSE
ATTTTGTTCAAGGAAGAATA	YDR190C	RVB1	0	0	4.94344e-17	1291	143	3.87409e-15	0	0	-0.286207	TRUE	TRUE	TRUE
GCCAAATATTTCCGTGCGAG	YFR034C	PHO4	0.372419	0.373899	0.999627	994	128	1	0.372419	0.577351	-0.0044917	FALSE	FALSE	FALSE
AGAAAAATAGTTGCGGTTTG	YDR204W	COQ4	0.405793	0.407014	0.999631	945	141	1	0.405793	0.609591	0.00450055	FALSE	FALSE	FALSE
AGGTCACAACCTGGACATGG	YPL252C	YAH1	0.00240091	0.00279286	0.999489	1339	146	1	0.00240091	0.00897346	0.0134788	FALSE	FALSE	FALSE
TATAGGGCAATTACTATTCT	YMR197C	VTI1	0.488259	0.48899	0.996724	901	145	1	0.488259	0.680879	0.00368862	FALSE	FALSE	FALSE
ACGGCAATCAAGTGGAAGTT	YER068W	MOT2	0.163082	0.164824	0.999736	971	149	1	0.163082	0.32812	0.00796295	FALSE	FALSE	FALSE
GTCATATGATAATGCTTGGT	YNR021W	NA	0.604194	0.604828	0.999592	1035	153	1	0.604194	0.772848	-0.00293657	FALSE	FALSE	FALSE
ATACAACTACAATTTGTACA	YJR042W	NUP85	0	0	0.0744923	1429	145	0.535677	0	0	-0.111483	TRUE	TRUE	FALSE
CACTTTGCCTAGCCATTTGG	YDR353W	TRR1	0.963334	0.963369	0.999982	476	147	1	0.963334	0.982019	-0.000384478	FALSE	FALSE	FALSE
TTATTAAACAATGCATTTAT	YER048W-A	ISD11	0.963096	0.963148	0.999568	1062	152	1	0.963096	0.981959	0.00025898	FALSE	FALSE	FALSE
ACGGGTAATACTGCTTCCAT	YLR229C	CDC42	1.51146e-12	3.70475e-11	0.999723	640	133	1	1.51146e-12	9.54123e-12	-0.0521955	TRUE	TRUE	FALSE
GGCGCTTGAACTTGTGTTGT	YOR198C	BFR1	0.459781	0.460947	0.999643	809	128	1	0.459781	0.656557	0.00402313	FALSE	FALSE	FALSE
GCCAACCATAATGGATGAAT	YNL314W	DAL82	0.0518656	0.0533878	0.999712	1060	155	1	0.0518656	0.137148	-0.00955713	FALSE	FALSE	FALSE
TAAACTGAGTATCGAACTCA	YOR221C	MCT1	0.0272863	0.028883	0.999681	808	121	1	0.0272863	0.079954	0.0125513	FALSE	FALSE	FALSE
AGGGAAGTCACGGTAACTAA	YDR270W	CCC2	0	0	0.999667	866	121	1	0	0	-0.0588415	TRUE	TRUE	FALSE
TTCAGCCAACAAAAATTCAT	YCR009C	RVS161	0.00225815	0.00261762	0.999502	1228	150	1	0.00225815	0.00847151	-0.0210329	FALSE	FALSE	FALSE
AGAAGCGGGAAGAGGACTAA	YLR324W	PEX30	0	0	0.0916716	904	127	0.628762	0	0	-0.106005	TRUE	TRUE	FALSE
TTTCGCGACGAGGCAGGGGC	YDR381W	YRA1	0.0489544	0.0508021	0.999468	1645	140	1	0.0489544	0.130431	0.00734847	FALSE	FALSE	FALSE
GCATCCATAAATGACAACGC	YBR163W	EXO5	0.00623808	0.00745375	0.830149	824	129	1	0.00623808	0.021706	0.0142971	FALSE	FALSE	FALSE
GAATCTTCCATGACCAATAA	YDL084W	SUB2	0.854796	0.854977	0.99973	661	149	1	0.854796	0.928451	-0.00117293	FALSE	FALSE	FALSE
TAATAAAAGATTGTATGGTT	YBL019W	APN2	0.111787	0.113575	0.999629	874	147	1	0.111787	0.248254	0.00894684	FALSE	FALSE	FALSE
TTTCCTACTCGGCGACTTCA	YOR158W	PET123	0.134289	0.136532	0.999625	864	124	1	0.134289	0.284706	0.00746054	FALSE	FALSE	FALSE
CACTTTGAATTTATTCTAGT	YLR103C	CDC45	0.0797391	0.0813749	0.999901	217	82	1	0.0797391	0.191455	0.0167715	FALSE	FALSE	FALSE
TGTTTATCCTAGTTTGGATG	YMR072W	ABF2	0.856414	0.856596	0.999852	691	148	1	0.856414	0.929453	-0.00132434	FALSE	FALSE	FALSE
GCAAAGTGGGAAGGAGGGGT	YPR041W	TIF5	0	0	8.68072e-15	1529	155	5.43766e-13	0	0	-0.180791	TRUE	TRUE	TRUE
TTCACTTGGGGGGAACATCT	YDL061C	RPS29B	6.07522e-05	9.12281e-05	0.999515	1139	150	1	6.07522e-05	0.00026768	-0.0205323	FALSE	FALSE	FALSE
CGGGTAATACTGCTTCCATT	YLR229C	CDC42	6.14876e-08	2.91938e-07	0.999695	617	109	1	6.14876e-08	3.24306e-07	-0.0516076	TRUE	TRUE	FALSE
TATACTTGTATATATAATTT	YPR099C	NA	0.181523	0.183652	0.999838	481	108	1	0.181523	0.354591	0.00847773	FALSE	FALSE	FALSE
TGTTTGAACTTTCCTGCCGG	YGL092W	NUP145	0.00312037	0.00364131	0.999569	938	129	1	0.00312037	0.0114594	-0.0154647	FALSE	FALSE	FALSE
TAGTCGGAATGAGGTCTCGC	YPL128C	TBF1	0.000109945	0.000518301	0.541249	1233	132	1	0.000109945	0.000474908	-0.0161263	FALSE	FALSE	FALSE
GTGGCGGTAGAGGGTTTATT	YOR362C	PRE10	0	0	1.10064e-13	1560	144	6.08617e-12	0	0	-0.23043	TRUE	TRUE	TRUE
TTGTATTGAAACGATATAAG	YGR218W	CRM1	0.627815	0.781915	0.00299516	1883	151	0.0315165	0.781915	0.888913	-0.00128802	FALSE	FALSE	FALSE
AGCATATACATATATATATG	YGL055W	OLE1	0	0	0.00927575	1938	149	0.0860798	0	0	-0.0665077	TRUE	TRUE	FALSE
TTAGACTAGTGTGATTTGCA	YPR101W	SNT309	0.932818	0.924847	0.866173	1376	149	1	0.932818	0.966577	0.000335593	FALSE	FALSE	FALSE
GGAAGTAATCGTTGTTATAA	YKL098W	MTC2	0.0610915	0.0627612	0.999511	1119	149	1	0.0610915	0.156376	-0.00954562	FALSE	FALSE	FALSE
GTAATCTCTTTTGCGCTTCG	YNL189W	SRP1	0.410082	0.410988	0.999795	548	143	1	0.410082	0.613592	0.00677892	FALSE	FALSE	FALSE
AATATCACCCTCTTGGTCAG	YOR362C	PRE10	0.030412	0.0320212	0.999731	644	117	1	0.030412	0.0876711	-0.0135632	FALSE	FALSE	FALSE
TTGGTCTGTGTGATCCCAGC	YDR303C	RSC3	2.24121e-07	2.00141e-06	0.495951	948	148	1	2.24121e-07	1.14663e-06	-0.0278763	FALSE	FALSE	FALSE
TGATGATTCAGAAACATCAA	YLR242C	ARV1	0.581644	0.64121	0.00601571	1182	135	0.0587503	0.581644	0.756874	-0.0025264	FALSE	FALSE	FALSE
TTTACTCATCATCCATCGAG	YOR335C	ALA1	0	0	0.0603914	546	133	0.454989	0	0	-0.162508	TRUE	TRUE	FALSE
TCTTTTATGTAGTTTATAAT	YNL039W	BDP1	0.245211	0.246974	0.999897	523	119	1	0.245211	0.436566	-0.00794801	FALSE	FALSE	FALSE
TAACCAGTATTTCCCTTTAT	YDL084W	SUB2	0.151475	0.153657	0.99968	834	124	1	0.151475	0.310741	0.0072402	FALSE	FALSE	FALSE
ATCGGATGACTCATGATGAC	YMR288W	HSH155	0.246127	0.247847	0.999546	1369	145	1	0.246127	0.437419	-0.0046195	FALSE	FALSE	FALSE
AACAACATTTCAGAAGGGCA	YOR037W	CYC2	0.160413	0.162971	0.233161	1500	144	1	0.160413	0.323938	-0.00580168	FALSE	FALSE	FALSE
GGAGCATTTCATGTATAAAT	YOR128C	ADE2	0.0670829	0.0689274	0.999663	832	132	1	0.0670829	0.16826	-0.00989357	FALSE	FALSE	FALSE
TCCCTTGCCAATAAAGTTGG	YIL083C	CAB2	0.710741	0.711374	0.999953	390	98	1	0.710741	0.845027	0.00286393	FALSE	FALSE	FALSE
ACGAAGGCGGCCTTTCCGAG	YDR231C	COX20	0.83908	0.839348	0.999439	1373	142	1	0.83908	0.92025	0.000952583	FALSE	FALSE	FALSE
GGCAGTTCCGTTTAGCTCAT	YNL090W	RHO2	0.0319566	0.0333872	0.999567	1187	149	1	0.0319566	0.0915314	-0.011495	FALSE	FALSE	FALSE
AAAATTTGGCATATTTCTAA	YDR339C	FCF1	0.736785	0.7372	0.999622	1057	145	1	0.736785	0.862559	-0.00156804	FALSE	FALSE	FALSE
TACATCATAGGGATTTCAAA	YNL237W	YTP1	0.29608	0.298045	0.999891	232	72	1	0.29608	0.497209	0.00877915	FALSE	FALSE	FALSE
AACGTAGGACCGCATTGAAC	YOR074C	CDC21	0.0246465	0.0261584	0.999656	907	127	1	0.0246465	0.073345	-0.0117154	FALSE	FALSE	FALSE
GACGAAACTAACTAAAATGT	YPL228W	CET1	0.973291	0.973325	0.999863	687	146	1	0.973291	0.986289	0.000233188	FALSE	FALSE	FALSE
TTTCATTCTATTTAAAAACG	YCR052W	RSC6	0.464455	0.46558	0.999617	864	131	1	0.464455	0.660319	0.00368137	FALSE	FALSE	FALSE
AAGGGACTTCTATTAGTGAT	YMR093W	UTP15	0	0	6.74046e-10	1302	142	2.20592e-08	0	0	-0.212872	TRUE	TRUE	TRUE
GGCCTTTGTCAATTGCACTT	YLR272C	YCS4	7.73134e-08	3.96355e-07	0.889903	1754	144	1	7.73134e-08	4.0432e-07	-0.0210437	FALSE	FALSE	FALSE
CCACGCTATTTGTCATGCGA	YPR183W	DPM1	0.194755	0.196272	0.99961	747	150	1	0.194755	0.373172	0.00855212	FALSE	FALSE	FALSE
GTTATGTATTAATCTTCCTA	YMR157C	AIM36	0.11977	0.122803	0.981872	1413	146	1	0.11977	0.260852	0.00629683	FALSE	FALSE	FALSE
TGTGAAGCATTGCTTCATGG	YFR031C	SMC2	0.146826	0.148921	0.999573	978	131	1	0.146826	0.304161	0.00713602	FALSE	FALSE	FALSE
ATGAGATGATGAGTGTGATT	YNR046W	TRM112	0.961706	0.97413	0.741337	799	136	1	0.961706	0.980923	-0.000265748	FALSE	FALSE	FALSE
AACGACGACGGCGCGGAGGC	YJL102W	MEF2	0.838111	0.838382	0.999697	921	135	1	0.838111	0.92025	0.00108154	FALSE	FALSE	FALSE
TTCTTCATATATGGTTGTCA	YLL033W	IRC19	0.836996	0.837286	0.999701	850	126	1	0.836996	0.920088	-0.00103715	FALSE	FALSE	FALSE
AACCAAAACATACACCATTT	YKR082W	NUP133	0	2.26485e-14	1.30665e-05	1656	148	0.000221964	2.26485e-14	1.54399e-13	-0.0439792	TRUE	TRUE	TRUE
TATGTGTGAATTATTTTGTC	YMR089C	YTA12	0.0114902	0.0141029	0.796953	1767	148	1	0.0114902	0.037815	-0.00971818	FALSE	FALSE	FALSE
TACACCACTCGTGCGTCCCT	YBR026C	ETR1	0.0686124	0.0702931	0.999536	1310	156	1	0.0686124	0.17136	0.00830228	FALSE	FALSE	FALSE
TATGGCGTTAACTTTCGCGT	YOL034W	SMC5	0.000122366	0.000173552	0.999532	1223	147	1	0.000122366	0.000525727	-0.0172584	FALSE	FALSE	FALSE
TTTTCGAATCTTGTTCAGTC	YGL107C	RMD9	0	1.55431e-15	0.604782	871	143	1	0	0	-0.0564709	TRUE	TRUE	FALSE
ATTGAAGACGTTATATAAAG	YGR116W	SPT6	2.04042e-05	0.000494968	0.00115052	1335	140	0.0132162	0.000494968	0.00202147	-0.0198491	FALSE	FALSE	FALSE
ACCAACAAACAAGTATCTAA	YAL044C	GCV3	0.751511	0.751902	0.999544	964	148	1	0.751511	0.870771	-0.00199671	FALSE	FALSE	FALSE
TTTCGGTGGCAAAATGCAAA	YDL147W	RPN5	0.0106208	0.011511	0.999641	1004	142	1	0.0106208	0.035288	-0.0141559	FALSE	FALSE	FALSE
TACATTATAGAAACAAAGTG	YGL247W	BRR6	0.710186	0.710805	0.999723	574	105	1	0.710186	0.844868	0.00226354	FALSE	FALSE	FALSE
TTAGGGAAGAGCAGGCAACA	YML110C	COQ5	0.855295	0.855497	0.999559	1237	158	1	0.855295	0.928867	-0.000974966	FALSE	FALSE	FALSE
AATAATTTAGGGTTATGCAT	YLR249W	YEF3	0.973464	0.931953	0.753766	1419	142	1	0.973464	0.986289	0.000136763	FALSE	FALSE	FALSE
TAGAATATTCTAGCCCCATC	YGR211W	ZPR1	0.924344	0.924477	0.999506	1265	131	1	0.924344	0.963073	0.000390513	FALSE	FALSE	FALSE
TATCGTGTTTATTTTCTTAG	YOR340C	RPA43	0.904013	0.904154	0.999589	1302	153	1	0.904013	0.954095	-0.000596845	FALSE	FALSE	FALSE
TAGATAGATCCAGAAGATGA	YJL027C	NA	0.0690639	0.0707585	0.999632	1030	149	1	0.0690639	0.172059	0.00896516	FALSE	FALSE	FALSE
TGTAATTGTTTGCCAAACGT	YDL141W	BPL1	0.0288397	0.030426	0.999628	858	127	1	0.0288397	0.0837711	-0.012295	FALSE	FALSE	FALSE
GTCTCTTATTGATCAATCTC	YNL038W	GPI15	0.636739	0.63745	0.999766	569	112	1	0.636739	0.794759	-0.00302189	FALSE	FALSE	FALSE
ACAGATCCGCTCCTTAGATG	YPL133C	RDS2	0.507584	0.626965	0.124019	841	130	0.790872	0.507584	0.697874	-0.00370378	FALSE	FALSE	FALSE
AGCAGAATGACTGGGAAAGG	YOL102C	TPT1	1.41949e-11	3.52025e-10	0.813775	1380	150	1	1.41949e-11	8.60168e-11	-0.0391074	TRUE	TRUE	FALSE
GCTTGAGTCACTGAATGTCT	YHR020W	NA	0	0	7.67243e-06	657	115	0.000136134	0	0	-0.158218	TRUE	TRUE	TRUE
AGAGAGGTAGTAGCAAGAGT	YCL031C	RRP7	0.120756	0.123048	0.999789	747	119	1	0.120756	0.262112	-0.00800502	FALSE	FALSE	FALSE
TCATGTATTGATGCAAATCA	YPR124W	CTR1	0.832383	0.832623	0.999667	807	144	1	0.832383	0.917039	0.00142831	FALSE	FALSE	FALSE
AACAATAGTCTTTTAACATG	YDL106C	PHO2	0.150752	0.1525	0.999539	1325	157	1	0.150752	0.309972	0.00714528	FALSE	FALSE	FALSE
GTCTCCCAACCCGGATGAAG	YKL036C	NA	0.128466	0.13035	0.999562	1223	146	1	0.128466	0.274643	0.00729372	FALSE	FALSE	FALSE
GTTCTGTCTTTGTTTTCGTT	YPR035W	GLN1	0.0556939	0.0569555	0.999767	599	152	1	0.0556939	0.145387	0.0138683	FALSE	FALSE	FALSE
AATTCTTGTCATTGCATAGA	YLR242C	ARV1	0.846275	0.846498	0.999609	875	145	1	0.846275	0.92433	0.00124564	FALSE	FALSE	FALSE
TTACAACTTTCTAAAGCTGG	YPR166C	MRP2	0.0667579	0.068714	0.999651	1144	136	1	0.0667579	0.167721	0.00816365	FALSE	FALSE	FALSE
TAGATGAGATTATCGCATAA	YIL014C-A	NA	0.405625	0.406934	0.999761	450	107	1	0.405625	0.609539	-0.00593426	FALSE	FALSE	FALSE
TATGAAGAGAATATTAGAAC	YBR268W	MRPL37	0.444914	0.465136	0.536062	1802	159	1	0.444914	0.644257	-0.00292517	FALSE	FALSE	FALSE
GAGATATATTATTTTGATGC	YPL211W	NIP7	0.405948	0.407261	0.999601	1340	138	1	0.405948	0.609591	0.00331472	FALSE	FALSE	FALSE
ATTTTAGATGCTCATCGCGA	YOL077C	BRX1	0.00113629	0.00137365	0.999473	1477	151	1	0.00113629	0.0044394	0.0144183	FALSE	FALSE	FALSE
TATTTTCATCTTGGAAATTT	YLR069C	MEF1	0.0943621	0.0965055	0.999695	771	122	1	0.0943621	0.218768	0.00898571	FALSE	FALSE	FALSE
GTTATTCGGGTAATACATTA	YDL087C	LUC7	0	0	6.23203e-14	1528	145	3.64733e-12	0	0	-0.0930091	TRUE	TRUE	TRUE
AATAAAAGGCAATACTACGT	YHR085W	IPI1	0.863829	0.864045	0.99925	2539	155	1	0.863829	0.933205	0.000608846	FALSE	FALSE	FALSE
GGGAATATCCTTGCGCTGCT	YJR121W	ATP2	0.621189	0.576746	0.0012059	2350	154	0.0137341	0.576746	0.753425	-0.0022626	FALSE	FALSE	FALSE
GGCTTACGAGTCTACGTGTA	YPL031C	PHO85	0	0	0.00446774	1677	153	0.044834	0	0	-0.0769898	TRUE	TRUE	TRUE
TAGGAAAGACTTCTGGTGGA	YMR031C	EIS1	0.418014	0.419213	0.999511	1183	144	1	0.418014	0.621401	0.0037331	FALSE	FALSE	FALSE
ATGATTGGCAAAGGGACTGC	YIL125W	KGD1	1.36582e-06	3.09121e-06	0.999274	1947	154	1	1.36582e-06	6.66856e-06	0.0212797	FALSE	FALSE	FALSE
ATCCAACAGTGTACAATACC	YMR151W	YIM2	0.451444	0.496348	0.376118	1417	157	1	0.451444	0.649306	0.00364784	FALSE	FALSE	FALSE
CAAGGAAGGGCAAAGCATTG	YPL128C	TBF1	0	1.11022e-16	0.143922	310	90	0.887665	0	0	-0.12316	TRUE	TRUE	FALSE
GAAAATCCAAAGGAAAAGAT	YHL025W	SNF6	0	0	0.000202312	891	147	0.00273548	0	0	-0.212219	TRUE	TRUE	TRUE
TGTACCAATATATACATATA	YBR160W	CDC28	0	0	2.38815e-05	1576	149	0.000381438	0	0	-0.0639037	TRUE	TRUE	TRUE
AAAGAGGCAAAACGTAAATA	YGL116W	CDC20	0	0	3.25577e-44	2240	148	4.35079e-41	0	0	-0.147615	TRUE	TRUE	TRUE
ATATAGAGATGTCGAATACT	YJR067C	YAE1	0.427543	0.428948	0.999834	501	104	1	0.427543	0.628688	0.00498973	FALSE	FALSE	FALSE
ACGTTCTGTTCAAAAAAGTA	YBR194W	AIM4	1.52816e-05	7.27503e-05	0.482025	936	133	1	1.52816e-05	7.06937e-05	-0.0247442	FALSE	FALSE	FALSE
TGCGGTGGATTTACGTCAAT	YPL172C	COX10	0.957292	0.957358	0.999494	1445	148	1	0.957292	0.978393	0.000232022	FALSE	FALSE	FALSE
GGATCTCGGAAGGGTAAGAG	YKL125W	RRN3	0	0	1.4203e-08	3782	158	3.88667e-07	0	0	-0.0440079	TRUE	TRUE	TRUE
TATTTTGAAGAAGCAATGTA	YER013W	PRP22	0	0	1.97115e-12	607	116	8.97994e-11	0	0	-0.365744	TRUE	TRUE	TRUE
TACTGCTTTGTCTCTTTCTT	YER021W	RPN3	0	0	9.16024e-18	1635	154	7.98335e-16	0	0	-0.0968552	TRUE	TRUE	TRUE
TTTTATGTTGGCCATAAACT	YKL059C	MPE1	0.326069	0.327875	0.999795	381	94	1	0.326069	0.531213	-0.00734366	FALSE	FALSE	FALSE
TACACGCGATTCCGCCATCT	YBL023C	MCM2	0.0245649	0.0258723	0.99939	1847	153	1	0.0245649	0.0731291	0.00903355	FALSE	FALSE	FALSE
GGTTGCTGTGGTAGTACGTT	YAL034C	FUN19	0.843901	0.848524	0.848418	1285	135	1	0.843901	0.922995	0.000818902	FALSE	FALSE	FALSE
AGAAAAGAAATGACAGGCAG	YDR363W	ESC2	0.0598476	0.0617376	0.999503	1251	138	1	0.0598476	0.15393	-0.00968261	FALSE	FALSE	FALSE
ATGTATATTGCCGGGTTCAG	YLR201C	COQ9	0.344169	0.345493	0.999461	1253	154	1	0.344169	0.550299	-0.00472846	FALSE	FALSE	FALSE
TACTCTCTTTGTGAAAAGGG	YER083C	GET2	3.67238e-07	8.21478e-07	0.999813	666	149	1	3.67238e-07	1.85868e-06	-0.0309604	FALSE	FALSE	FALSE
ATACACTGGTATTCCCTTTG	YLR059C	REX2	0.0469391	0.0484798	0.999488	1177	152	1	0.0469391	0.126321	-0.0119922	FALSE	FALSE	FALSE
AAATCACTAAGCCAGCACAA	YLR395C	COX8	0.353913	0.355337	0.999678	1014	137	1	0.353913	0.558864	0.00462297	FALSE	FALSE	FALSE
GTTGTAGGAAGCAAGGGTTG	YNR018W	RCF2	0.269883	0.271365	0.999591	1008	150	1	0.269883	0.465101	0.0065808	FALSE	FALSE	FALSE
GGAATAGATATTTGCATATT	YDR180W	SCC2	0.0654161	0.0671802	0.99924	2030	158	1	0.0654161	0.164608	0.00812194	FALSE	FALSE	FALSE
TAGGTCTGCACCAACAGTTA	YKL019W	RAM2	0	0	8.4251e-06	1080	137	0.000149122	0	0	-0.0945518	TRUE	TRUE	TRUE
ATGAGGATATATGATATTTT	YGR084C	MRP13	0.117061	0.118902	0.999511	1225	150	1	0.117061	0.256484	0.00791721	FALSE	FALSE	FALSE
TATTGGTCAGACGCTCCCCA	YDL204W	RTN2	0.20599	0.219972	0.20254	1815	145	1	0.20599	0.389057	0.00465947	FALSE	FALSE	FALSE
GGAAACAGAAGTAGGAAAGA	YGL055W	OLE1	0	0	9.61834e-05	1482	147	0.0013796	0	0	-0.0562503	TRUE	TRUE	TRUE
ACGAGCCTCTTGAGGCTGGA	YPL124W	SPC29	0.0324286	0.0340883	0.999744	659	117	1	0.0324286	0.0926515	0.0123778	FALSE	FALSE	FALSE
GATGCGATGAATTAAAACCT	YMR211W	DML1	0	2.39815e-11	1.3098e-05	1678	141	0.00022203	2.39815e-11	1.44231e-10	-0.0357833	TRUE	TRUE	TRUE
GAGATGAAATTCATACAAAA	YDL031W	DBP10	0.0896284	0.124627	0.580797	2082	152	1	0.0896284	0.210492	-0.00610379	FALSE	FALSE	FALSE
AGATGAAAACACAATACAAA	YOR149C	SMP3	0.807863	0.808221	0.99977	445	103	1	0.807863	0.904931	0.00179229	FALSE	FALSE	FALSE
GCCATAAGTCATCTTCGAGC	YPR033C	HTS1	0	0	0.407246	599	115	1	0	0	-0.0847445	TRUE	TRUE	FALSE
AAGAATGGGATATCCTTTTA	YNL006W	LST8	0.000506464	0.000638951	0.999458	1399	154	1	0.000506464	0.00206527	0.0152586	FALSE	FALSE	FALSE
GTTAAGGCGGCCTACTGCTT	YPL126W	NAN1	0.129872	0.132063	0.999875	808	121	1	0.129872	0.277131	-0.00697125	FALSE	FALSE	FALSE
AAATACATACTATCAAAGTA	YNL173C	MDG1	2.1883e-05	3.31067e-05	0.999643	692	150	1	2.1883e-05	0.000100078	-0.0329038	TRUE	TRUE	FALSE
TAGAGAGTTCCTTCTGCAAG	YDR188W	CCT6	0.756664	0.743998	0.821994	766	121	1	0.756664	0.872675	-0.00162627	FALSE	FALSE	FALSE
TTTGCCACCACATATTGGCC	YOR117W	RPT5	0.719857	0.720381	0.999802	470	109	1	0.719857	0.850692	-0.00287603	FALSE	FALSE	FALSE
TAATAGAATAAGTTCTAGGC	YIL026C	IRR1	0.0673018	0.0692967	0.999617	985	130	1	0.0673018	0.168717	-0.00916429	FALSE	FALSE	FALSE
AAAAATAAGGTATAAATCGT	YFL017C	GNA1	0.40856	0.409558	0.999622	797	154	1	0.40856	0.612115	-0.00495815	FALSE	FALSE	FALSE
ATAAAACCAGAACACTTTAA	YJL085W	EXO70	0.789576	0.789897	0.999733	709	134	1	0.789576	0.894325	-0.00150963	FALSE	FALSE	FALSE
GGCATTATTTCCACTTGCAA	YOR171C	LCB4	0.555076	0.557734	0.532719	1925	152	1	0.555076	0.738107	0.00223708	FALSE	FALSE	FALSE
TTAAACAGCAATAGAACCAG	YDL164C	CDC9	0.178931	0.181116	0.999718	899	126	1	0.178931	0.351419	-0.00672285	FALSE	FALSE	FALSE
ACATAGCCCTATAGGATATG	YDL120W	YFH1	0.00692499	0.00786045	0.999782	473	100	1	0.00692499	0.0238786	-0.0226213	FALSE	FALSE	FALSE
AGGCTAACGGATATAAGACG	YPR191W	QCR2	0.966656	0.95429	0.80499	1313	145	1	0.966656	0.983765	-0.000201178	FALSE	FALSE	FALSE
ACCGAGTGAGTCAGCGTGAT	YLR027C	AAT2	0.457956	0.458937	0.999556	1212	154	1	0.457956	0.654773	0.00442638	FALSE	FALSE	FALSE
TAGTAATGGTTGAACCAGCA	YIR009W	MSL1	0.146264	0.148169	0.99951	1240	145	1	0.146264	0.303362	-0.00822241	FALSE	FALSE	FALSE
TTAACCCCGTGTGGTTGTTT	YKL109W	HAP4	0.33909	0.340636	0.99992	565	115	1	0.33909	0.544297	0.00649112	FALSE	FALSE	FALSE
ATGAGAGGCCCTTTCTTCTC	YPR025C	CCL1	0.527001	0.52786	0.999419	1636	154	1	0.527001	0.715301	0.00280442	FALSE	FALSE	FALSE
AAGAAATAAAAAGACTGAAA	YFR018C	NA	0.801166	0.801484	0.999438	1489	147	1	0.801166	0.901835	0.00110985	FALSE	FALSE	FALSE
GTCGCGAGATATTTGTTTTC	YGR220C	MRPL9	0.491902	0.492843	0.999442	1483	152	1	0.491902	0.683936	0.00325759	FALSE	FALSE	FALSE
ATACAATTTATTGTTTTAAT	YBR091C	TIM12	0.561217	0.56204	0.999619	1318	145	1	0.561217	0.742397	0.00240492	FALSE	FALSE	FALSE
GGCTATCCGTGCTGTGTGAT	YLR439W	MRPL4	0.0770858	0.0789029	0.999627	1030	144	1	0.0770858	0.187102	-0.0120956	FALSE	FALSE	FALSE
ATCACGTGTAGCGTTTCTGC	YLL004W	ORC3	0.818233	0.818504	0.999611	1202	150	1	0.818233	0.909171	0.00126936	FALSE	FALSE	FALSE
AATGTGGCTGAGCTCCAGTA	YJL094C	KHA1	0	2.22045e-16	0.0397432	926	141	0.316446	0	0	-0.070947	TRUE	TRUE	FALSE
AAAGGTGCAAGTGGAAAGAA	YBR088C	POL30	0	0	3.51889e-23	1113	146	5.64289e-21	0	0	-0.145506	TRUE	TRUE	TRUE
TTATGCGTGCAACTATCCTT	YIL115C	NUP159	0	0	0.00193025	675	121	0.0212301	0	0	-0.114203	TRUE	TRUE	TRUE
GGCTACCTGCACCATCTCAA	YDR268W	MSW1	0.867314	0.86754	0.999776	466	109	1	0.867314	0.934885	-0.00119361	FALSE	FALSE	FALSE
TTGAAACGATATAAGAGGAG	YGR218W	CRM1	0.183253	0.184995	0.999518	1193	151	1	0.183253	0.35689	0.00678003	FALSE	FALSE	FALSE
GTGTTGCGTGGCTCTGATGA	YFR031C	SMC2	0	0	0.00176885	964	141	0.0196708	0	0	-0.11375	TRUE	TRUE	TRUE
ACTATCTGCTGCGAATTTTA	YIL103W	DPH1	0.22487	0.230841	0.495588	1385	147	1	0.22487	0.412442	0.00531113	FALSE	FALSE	FALSE
CGGAAGCTAGTTTCCATATT	YML110C	COQ5	0.698165	0.698643	0.999612	783	137	1	0.698165	0.838126	-0.00249915	FALSE	FALSE	FALSE
GCCATCCCTACGAAGTTATT	YLR088W	GAA1	0	0	0.000813513	1283	150	0.00974999	0	0	-0.143448	TRUE	TRUE	TRUE
TCACCTTTCGCCAATGTAAT	YDL212W	SHR3	0.395775	0.397078	0.999881	281	88	1	0.395775	0.600137	0.00744959	FALSE	FALSE	FALSE
AGAATGGTTTATTTTCAGGT	YNL263C	YIF1	0.75855	0.640705	0.120944	1780	150	0.776402	0.75855	0.873377	0.0011612	FALSE	FALSE	FALSE
TTCCACCAACTTTATTGGCA	YIL083C	CAB2	0.295298	0.294871	0.971505	732	119	1	0.295298	0.496207	0.00534429	FALSE	FALSE	FALSE
ATACAAATAATATATTATGA	YGR218W	CRM1	0.00776522	0.0140169	0.08596	808	124	0.59725	0.00776522	0.0266269	-0.0142768	FALSE	FALSE	FALSE
TAAAACCTTTGAGATGGTGC	YDR268W	MSW1	0.25446	0.287142	0.450156	1242	146	1	0.25446	0.447665	-0.00545443	FALSE	FALSE	FALSE
AATGGTCTCCTGTTTAAGTT	YPR186C	PZF1	0.457397	0.458559	0.999702	877	128	1	0.457397	0.654346	0.00372697	FALSE	FALSE	FALSE
GGTATCGTGTGTACGTTGAG	YHR050W-A	NA	0.622383	0.623131	0.999792	595	115	1	0.622383	0.784042	0.00272806	FALSE	FALSE	FALSE
GGAAAGTATTTGCGCTGTTA	YPL217C	BMS1	0.953621	0.953696	0.999523	1626	145	1	0.953621	0.976521	0.000207636	FALSE	FALSE	FALSE
ACGTATGAGCATGCGTTTGA	YLR059C	REX2	0.0890446	0.0906603	0.999805	644	141	1	0.0890446	0.209531	0.0111061	FALSE	FALSE	FALSE
CGATTCAAAGAGATCATTTA	YDL120W	YFH1	0.108631	0.110699	0.99965	792	128	1	0.108631	0.243267	-0.00942494	FALSE	FALSE	FALSE
TATTTGCCTCTTTCTCAAAC	YPR168W	NUT2	0.95236	0.955717	0.892787	905	134	1	0.95236	0.975499	-0.000307522	FALSE	FALSE	FALSE
ATATCGTTTTCATCATCTTC	YPL252C	YAH1	0.0257368	0.0272713	0.999686	821	123	1	0.0257368	0.0759274	0.0111514	FALSE	FALSE	FALSE
AGTAGGATGAAAATGCTTCA	YEL032W	MCM3	0	0	3.90101e-06	1806	146	7.25715e-05	0	0	-0.0642947	TRUE	TRUE	TRUE
GTATGATAGAGTTGTATTAG	YCL040W	GLK1	0.478771	0.4797	0.99956	1037	150	1	0.478771	0.672783	-0.00336576	FALSE	FALSE	FALSE
TATTGTACGACTTTTATAAC	YGR173W	RBG2	0.813422	0.813666	0.99972	738	152	1	0.813422	0.906782	0.00162979	FALSE	FALSE	FALSE
ATGTAGGTAGTCTATTTATC	YMR157C	AIM36	0.251481	0.253447	0.999642	990	123	1	0.251481	0.444215	0.0049689	FALSE	FALSE	FALSE
TGATCAAACACAAGAGACTA	YIL154C	IMP2'	5.87064e-12	3.47743e-09	0.134179	1336	137	0.842483	5.87064e-12	3.60099e-11	0.027304	FALSE	FALSE	FALSE
TCGACCCTATTTGAAGGTAG	YNL159C	ASI2	0.919649	0.91979	0.999901	436	102	1	0.919649	0.96113	0.000687672	FALSE	FALSE	FALSE
TCCCGTTTCTTTTCGCGAGG	YOR372C	NDD1	0.301829	0.303629	0.999646	836	121	1	0.301829	0.503488	-0.00468497	FALSE	FALSE	FALSE
TTTCTGAGAAATATCCCTTC	YGR255C	COQ6	0.0877927	0.0899335	0.999702	678	119	1	0.0877927	0.207071	0.00923994	FALSE	FALSE	FALSE
GGCCAGTCCAAGCGCACAAG	YKR002W	PAP1	0.00943347	0.0101616	0.999871	819	151	1	0.00943347	0.0317365	-0.0173158	FALSE	FALSE	FALSE
TGTATTGTAGAAGGGTCTCT	YOR076C	SKI7	0.173951	0.202732	0.180636	2198	156	1	0.173951	0.344338	-0.00448825	FALSE	FALSE	FALSE
GTATATAGGTATATGCTGTC	YOR294W	RRS1	0.000602094	0.000963326	0.798503	1255	142	1	0.000602094	0.00243173	-0.0148621	FALSE	FALSE	FALSE
TATAATCGAAACTAATGGAG	YGL007W	BRP1	0	0	0.0612124	400	106	0.459983	0	0	-0.11408	TRUE	TRUE	FALSE
TCGGTATTGTTGTTGAAGAT	YHR190W	ERG9	0.551745	0.552525	0.999581	1023	148	1	0.551745	0.735751	0.00295983	FALSE	FALSE	FALSE
TTTGCCAGAAAAAGAAACGG	YIR012W	SQT1	0	0	8.76452e-07	736	119	1.78814e-05	0	0	-0.15881	TRUE	TRUE	TRUE
AAGGAGAGAGAAATATTGCA	YKL208W	CBT1	0.736164	0.73663	0.999487	1290	139	1	0.736164	0.862063	0.00159084	FALSE	FALSE	FALSE
GGTGGAACCGATATGTTGTT	YPL265W	DIP5	0.0039378	0.0148024	0.0669068	2190	148	0.491263	0.0039378	0.0142076	0.00887783	FALSE	FALSE	FALSE
ATCTTCTTTATTGAGACTAG	YOR291W	YPK9	0.678382	0.93439	0.0636712	807	128	0.475341	0.678382	0.823031	-0.00213481	FALSE	FALSE	FALSE
ATTGTCTTTAATTGAAACTT	YPR179C	HDA3	0.0589252	0.0608652	0.999496	1365	138	1	0.0589252	0.152192	-0.00758748	FALSE	FALSE	FALSE
TCTGTGTTACGCCCACAAAC	YDR115W	NA	0.378559	0.379612	0.999628	700	150	1	0.378559	0.583024	-0.00608169	FALSE	FALSE	FALSE
CGAGCTACGAATATTTTGGG	YJL004C	SYS1	0.0222194	0.0234064	0.999616	934	148	1	0.0222194	0.0671694	-0.013132	FALSE	FALSE	FALSE
AGGAACTTTATTAAGACAAT	YDR437W	GPI19	0.744089	0.745984	0.977071	617	109	1	0.744089	0.866192	0.00190477	FALSE	FALSE	FALSE
ATTTACGTAACGCGGGGATG	YDR302W	GPI11	0	0	6.82957e-19	1539	151	6.93158e-17	0	0	-0.132403	TRUE	TRUE	TRUE
ATTCTGGGTAAATTGTGGGT	YFL036W	RPO41	0.880533	0.793232	0.347684	1379	137	1	0.880533	0.942236	0.000589117	FALSE	FALSE	FALSE
TGCGAAGATGTTTGAGTTGT	YLR306W	UBC12	0.0431063	0.0449164	0.99964	881	129	1	0.0431063	0.117947	0.00976935	FALSE	FALSE	FALSE
ATGAAAGAAGTTCAAATTAT	YAL032C	PRP45	0.0550477	0.0570843	0.999704	682	117	1	0.0550477	0.144033	0.0112591	FALSE	FALSE	FALSE
AACGATATGTTACGTATTCC	YLR459W	GAB1	0.501521	0.50238	0.999552	1037	152	1	0.501521	0.692149	0.00366145	FALSE	FALSE	FALSE
TGCCATTGTTTTGTTGTCGT	YDR176W	NGG1	0.247744	0.249736	0.999741	584	111	1	0.247744	0.439711	-0.00823154	FALSE	FALSE	FALSE
AGAACACCAGTAGGCTGTAT	YGR094W	VAS1	0	0	0.645487	758	129	1	0	0	-0.198773	TRUE	TRUE	FALSE
AGGCCGCCTTCGTCGCTCAT	YDR232W	HEM1	0.00290042	0.0034725	0.999821	462	97	1	0.00290042	0.0107155	0.0210033	FALSE	FALSE	FALSE
ATATGAGTTATTGACAATCC	YOR336W	KRE5	0.883415	0.883598	0.999832	922	140	1	0.883415	0.943306	0.000810397	FALSE	FALSE	FALSE
AATATCAAAGGGAAGACTGC	YDR272W	GLO2	0.0398233	0.0620915	0.122595	1330	153	0.785118	0.0398233	0.110167	0.00969489	FALSE	FALSE	FALSE
TTGTTCCTTATATTTTCTCT	YML081C-A	ATP18	0.00873505	0.0163838	0.384746	638	115	1	0.00873505	0.0296272	0.0161627	FALSE	FALSE	FALSE
AATTTGTATATTATTCACCT	YDL004W	ATP16	2.86073e-08	7.35147e-07	0.285783	1032	146	1	2.86073e-08	1.53305e-07	-0.0303338	FALSE	FALSE	FALSE
GGGTCTGAAAAGAAGATAGT	YBR037C	SCO1	0.581644	0.524843	0.0627088	2792	149	0.469467	0.581644	0.756874	0.00154235	FALSE	FALSE	FALSE
TTCATGATAGACTTTGTGCG	YNR042W	NA	0.0593098	0.0606954	0.99972	623	148	1	0.0593098	0.152939	0.0140438	FALSE	FALSE	FALSE
AAATAAGATTTGTTTCTCGT	YJL076W	NET1	0.463996	0.464975	0.999552	1292	153	1	0.463996	0.659843	-0.003523	FALSE	FALSE	FALSE
TTCAATATTTGGCCCACTTA	YNR021W	NA	0.278425	0.27999	0.999335	2170	155	1	0.278425	0.475934	-0.00375979	FALSE	FALSE	FALSE
GGCAAAGCAAGCTTTATCTT	YDR044W	HEM13	0.171158	0.173012	0.999446	1640	154	1	0.171158	0.340237	0.00550817	FALSE	FALSE	FALSE
ATCTCGGTTCGAAGTAAAGC	YGL075C	MPS2	4.07452e-13	2.51366e-11	0.999777	522	105	1	4.07452e-13	2.62162e-12	-0.0592147	TRUE	TRUE	FALSE
GATAACCTTACTTTTAATTT	YNR041C	COQ2	0.374277	0.375652	0.999433	1977	144	1	0.374277	0.578592	-0.00332565	FALSE	FALSE	FALSE
GGCCCAAGCTCGCCCCTTCA	YLR139C	SLS1	0.154458	0.156441	0.999488	1354	144	1	0.154458	0.315407	0.00772833	FALSE	FALSE	FALSE
TGTTGTTTTCGTTTCGTGCT	YNL244C	SUI1	0.546265	0.547228	0.999696	860	124	1	0.546265	0.732324	-0.00289309	FALSE	FALSE	FALSE
GATGATATTTACGAAATTAG	YNL259C	ATX1	0.256077	0.3009	0.513641	1547	148	1	0.256077	0.449423	-0.00459045	FALSE	FALSE	FALSE
CCCTGTAACATCCATACATT	YDR448W	ADA2	0.200309	0.201025	0.999739	373	149	1	0.200309	0.38036	-0.012394	FALSE	FALSE	FALSE
TAATGGAAAACGCGTCTTCT	YNL039W	BDP1	0.0476702	0.0492789	0.999552	931	144	1	0.0476702	0.127666	-0.0145283	FALSE	FALSE	FALSE
AGGATGATCAAGGCGGCAGG	YFR026C	ULI1	0.994429	0.808803	0.00750493	1987	146	0.0713814	0.994429	0.996796	2.3231e-05	FALSE	FALSE	FALSE
TAAAAGAGAGGCTTCGAGAG	YBR004C	GPI18	5.81172e-07	5.97649e-05	0.00397718	2224	156	0.0402639	5.97649e-05	0.000263696	-0.018619	FALSE	FALSE	FALSE
ATTCTAGCAACCAATACAAC	YLR438C-A	LSM3	0.477752	0.496989	0.152838	605	120	0.926541	0.477752	0.671836	0.00409206	FALSE	FALSE	FALSE
GTGGTTGAAAAACCCGTAAA	YNL007C	SIS1	0.390043	0.391217	0.999629	865	144	1	0.390043	0.594822	-0.00467291	FALSE	FALSE	FALSE
TTACTTTCTACATTCATAGA	YER022W	SRB4	0	0	1.58363e-14	2051	156	9.61938e-13	0	0	-0.0726211	TRUE	TRUE	TRUE
GGTAGGAACAAGTCGACTCT	YHR188C	GPI16	0.0116482	0.0126161	0.999365	1950	151	1	0.0116482	0.0382407	0.0092048	FALSE	FALSE	FALSE
GTTAGGCGTGGTGCTAAAGA	YJR057W	CDC8	0	0	6.43323e-06	947	127	0.000115395	0	0	-0.0760229	TRUE	TRUE	TRUE
ATTTCACAGGTCACTTAGTG	YDR288W	NSE3	0.163603	0.1655	0.99951	1250	145	1	0.163603	0.32864	-0.00656733	FALSE	FALSE	FALSE
TATTAGCTGTCTATTGATTA	YPL083C	SEN54	0.454337	0.455438	0.999749	779	132	1	0.454337	0.651215	-0.00474148	FALSE	FALSE	FALSE
GGAAAAGTTTCACAAGAATC	YNR041C	COQ2	0.190232	0.192011	0.99965	999	143	1	0.190232	0.367174	-0.00664308	FALSE	FALSE	FALSE
AAGGAAAAAGGTCCTTAGTA	YIL143C	SSL2	0	0	2.13916e-20	1316	138	2.63873e-18	0	0	-0.424304	TRUE	TRUE	TRUE
TAATCTCGTATTCTCGCATC	YMR193W	MRPL24	0.0370144	0.0383442	0.999598	794	150	1	0.0370144	0.103467	0.0129472	FALSE	FALSE	FALSE
GTTGCAACCGATATCTGGAT	YDL033C	SLM3	0.133605	0.135821	0.999643	987	128	1	0.133605	0.283512	-0.00722349	FALSE	FALSE	FALSE
TTTCATCCGTCAAAGGGCAT	YPL132W	COX11	0.955194	0.955268	0.999781	443	111	1	0.955194	0.977128	-0.000516022	FALSE	FALSE	FALSE
CTGTGTTGAGTAGTCTATAT	YBR192W	RIM2	0.37261	0.373897	0.999406	1674	155	1	0.37261	0.577351	-0.00386376	FALSE	FALSE	FALSE
GCGAAAGGATATATTGACTG	YOR187W	TUF1	0.735999	0.7365	0.999745	534	108	1	0.735999	0.862017	0.00210539	FALSE	FALSE	FALSE
ATTCCATCAGCCATCTCAAG	YDL164C	CDC9	0.0841999	0.085887	0.99967	824	146	1	0.0841999	0.19995	0.0100473	FALSE	FALSE	FALSE
AACTGTTTCTAGTTTCCCTT	YPL083C	SEN54	1.7165e-08	6.8194e-07	0.27343	615	140	1	1.7165e-08	9.29807e-08	-0.0425101	TRUE	TRUE	FALSE
AAAATCTGCACAAAGGAATA	YPR016C	TIF6	4.5156e-11	7.65109e-10	0.915004	523	114	1	4.5156e-11	2.68757e-10	-0.0507605	TRUE	TRUE	FALSE
TTAGTAAGATTATACTGAAA	YNL259C	ATX1	0.609949	0.610722	0.999894	780	124	1	0.609949	0.776553	-0.00265677	FALSE	FALSE	FALSE
GGCATTCACTCAGCGTTCAT	YKL085W	MDH1	0.0552532	0.056914	0.999663	823	141	1	0.0552532	0.144476	0.0107831	FALSE	FALSE	FALSE
TGCTATGATGTTCAACGCAA	YGR211W	ZPR1	0.0837322	0.0857583	0.999614	863	130	1	0.0837322	0.199134	-0.00933923	FALSE	FALSE	FALSE
TGAGAAAGAACAGAAGTAAA	YJR121W	ATP2	0.0946579	0.137443	0.314625	2195	157	1	0.0946579	0.219201	-0.0058835	FALSE	FALSE	FALSE
TACTTACCAACATTAAGCAT	YLR025W	SNF7	0.252418	0.25428	0.999657	929	130	1	0.252418	0.445342	-0.00552883	FALSE	FALSE	FALSE
AAGCAAAGATCCGTTAAATA	YDL097C	RPN6	0	0	3.33573e-12	2418	158	1.47767e-10	0	0	-0.0883877	TRUE	TRUE	TRUE
ACTTTACGATTGAACACCTA	YHR088W	RPF1	0	2.22045e-16	0.999852	547	120	1	0	0	-0.0676367	TRUE	TRUE	FALSE
GATGTATGTTTCTCTTTGTA	YMR089C	YTA12	0.995117	0.984909	0.00621854	613	108	0.0603635	0.995117	0.997149	-3.63122e-05	FALSE	FALSE	FALSE
ATAGGGGCAAAGTCTGAGAA	YIL062C	ARC15	0	0	0.00199812	1628	152	0.0219386	0	0	-0.188988	TRUE	TRUE	TRUE
GAATACTTGGGACGATGTAT	YJR067C	YAE1	0.388334	0.389535	0.999442	1629	157	1	0.388334	0.592779	-0.0036918	FALSE	FALSE	FALSE
ATATAGAACGGGAATTTGGA	YHR038W	RRF1	0.09006	0.0918346	0.999896	672	136	1	0.09006	0.211176	0.0113815	FALSE	FALSE	FALSE
ATCTAATCCCCTGGGCGCCG	YNL074C	MLF3	0.0465883	0.0700105	0.105122	936	134	0.701805	0.0465883	0.125588	0.0100578	FALSE	FALSE	FALSE
GGTGGACTTTGTTTTGATAG	YML048W	GSF2	0.0518761	0.0537312	0.999657	1116	134	1	0.0518761	0.137148	0.0092217	FALSE	FALSE	FALSE
GAATGGTTTATTTTCAGGTA	YNL263C	YIF1	0.847518	0.847784	0.999911	539	114	1	0.847518	0.924841	-0.00119522	FALSE	FALSE	FALSE
CCTCCTTTGTAACAAACGAG	YPR181C	SEC23	0	0	0.00165907	356	131	0.018527	0	0	-0.61637	TRUE	TRUE	TRUE
AAAGCAGCATGAGAAAACGA	YOR176W	HEM15	0.702401	0.697485	0.667432	750	121	1	0.702401	0.84127	0.00195108	FALSE	FALSE	FALSE
AGGCCGTGCGCACTCTGACA	YKL035W	UGP1	0.0481153	0.050113	0.999753	460	105	1	0.0481153	0.128494	-0.0147576	FALSE	FALSE	FALSE
TCAGTCAGCAAACTATGATC	YGL119W	COQ8	0.114491	0.116502	0.999609	1432	144	1	0.114491	0.25258	0.00665683	FALSE	FALSE	FALSE
GTATGATACCCGCTCGTGAA	YJR017C	ESS1	0.873432	0.873683	0.999772	498	101	1	0.873432	0.93827	0.00103701	FALSE	FALSE	FALSE
GTAGCTAGCTTGTATATTTT	YHR008C	SOD2	0.00340777	0.00380174	0.999624	789	154	1	0.00340777	0.012445	-0.0198868	FALSE	FALSE	FALSE
GGTAAAGCAAGAGGCATTTA	YCL031C	RRP7	0	0	6.90588e-43	2601	155	7.91019e-40	0	0	-0.160597	TRUE	TRUE	TRUE
TTCATTTGTATGATGGTTCA	YBR087W	RFC5	0.0404437	0.0422176	0.99967	963	133	1	0.0404437	0.111613	0.0104884	FALSE	FALSE	FALSE
TTATATGATATTTGGATATT	YPR093C	ASR1	0.023719	0.0250465	0.999881	765	131	1	0.023719	0.0710329	0.0121426	FALSE	FALSE	FALSE
GCTAATTGGCGTCGGTGATT	YNL247W	NA	2.68674e-14	2.86304e-12	0.937606	1398	143	1	2.68674e-14	1.82384e-13	-0.0341293	TRUE	TRUE	FALSE
GAGAAGATCCGCCACAAGAG	YHR050W-A	NA	0.456789	0.457788	0.999858	1162	152	1	0.456789	0.653826	0.0037048	FALSE	FALSE	FALSE
GCATGGCGCGAAGTCTCTCA	YHR100C	GEP4	0.314489	0.315968	0.99958	1247	146	1	0.314489	0.517841	0.00456367	FALSE	FALSE	FALSE
AGGCAGGGGGCGGTGGAACC	YJR045C	SSC1	0	0	1.85661e-19	822	123	2.06754e-17	0	0	-0.223985	TRUE	TRUE	TRUE
CAACATTGAATTAGTTCGTG	YFR037C	RSC8	0.149625	0.151336	0.999893	314	106	1	0.149625	0.308444	-0.016136	FALSE	FALSE	FALSE
AACGTTTTCAAAAGAGGGTG	YLR229C	CDC42	0.0974134	0.132733	0.458486	1574	144	1	0.0974134	0.224222	-0.0066404	FALSE	FALSE	FALSE
TGAACGTGGAAGAGCAGACG	YER154W	OXA1	0.011853	0.012915	0.999718	929	132	1	0.011853	0.0388176	-0.0123756	FALSE	FALSE	FALSE
AAACTGCTGCAGTTTCATCG	YOR249C	APC5	0	0	8.29228e-20	1917	157	9.77757e-18	0	0	-0.134003	TRUE	TRUE	TRUE
GCGTTGTACGAACAGCGCGG	YDL061C	RPS29B	0.860443	0.860677	0.999667	1023	133	1	0.860443	0.931584	0.00078405	FALSE	FALSE	FALSE
AAGCGCTGGACCAAGGGATC	YKL148C	SDH1	0.0098052	0.0185094	0.394089	578	122	1	0.0098052	0.0328767	0.0153688	FALSE	FALSE	FALSE
GCCAGTCAGTGATTATTACC	YPL017C	IRC15	0.984119	0.98414	0.999864	982	155	1	0.984119	0.992059	0.000112396	FALSE	FALSE	FALSE
AAGCTGAGTTGGGCACTGAT	YCL040W	GLK1	0.878056	0.878233	0.999692	857	142	1	0.878056	0.941218	0.00081742	FALSE	FALSE	FALSE
GGCAATAGATTGTGATTAAT	YLL003W	SFI1	0	3.13549e-12	0.0223782	1319	154	0.191225	0	0	-0.04195	TRUE	TRUE	FALSE
TGCACAGAAGTTAGAAGATG	YDL133W	SRF1	0.319855	0.321506	0.99974	601	114	1	0.319855	0.524285	0.00621271	FALSE	FALSE	FALSE
GTAACGGGGTGTCACTGTCA	YLR268W	SEC22	0.14797	0.1501	0.999735	847	125	1	0.14797	0.305898	0.0069879	FALSE	FALSE	FALSE
GGTTGCAGCAGTGCTCGCGC	YKL019W	RAM2	0.852335	0.993733	0.18587	2025	143	1	0.852335	0.927691	-0.000617564	FALSE	FALSE	FALSE
GTAGGTGAATGTCCCGCCGG	YKL095W	YJU2	0	0	3.86506e-39	2195	154	3.099e-36	0	0	-0.154846	TRUE	TRUE	TRUE
TGATTTATTGATAAAGTCAC	YDR498C	SEC20	0.387753	0.388923	0.999603	1234	154	1	0.387753	0.592369	-0.00417078	FALSE	FALSE	FALSE
TGTTCGTTTGTATGTAGTTT	YNL162W-A	NA	0.032222	0.0723072	0.0554163	936	133	0.421564	0.032222	0.0921269	-0.0129559	FALSE	FALSE	FALSE
TATTATGAAAGTTACATATG	YNL038W	GPI15	0	1.14121e-09	2.06064e-07	919	129	4.56415e-06	1.14121e-09	6.47496e-09	-0.0479665	TRUE	TRUE	TRUE
GCAAGGATCTTCTGAATATT	YOR372C	NDD1	0.706219	0.706773	0.999847	616	115	1	0.706219	0.843059	0.00223725	FALSE	FALSE	FALSE
GAGAGATATTACCTGCAAAA	YGL171W	ROK1	0.762922	0.763344	0.999763	594	121	1	0.762922	0.875265	-0.00192187	FALSE	FALSE	FALSE
TTTGGCACTAATCAATTAGA	YMR123W	PKR1	0.0791002	0.0858825	0.293656	1020	141	1	0.0791002	0.190377	0.00867964	FALSE	FALSE	FALSE
TTTCATCTATTTAGCCGCCA	YMR076C	PDS5	0.0624376	0.0777567	0.0517247	1348	140	0.395734	0.0624376	0.158909	0.00757341	FALSE	FALSE	FALSE
TTAAATCACCAATTCAAAGA	YDR211W	GCD6	0	0	0.0011786	1215	138	0.0134616	0	0	-0.105353	TRUE	TRUE	TRUE
CACCTGTGCCTTTTGGTATT	YDL015C	TSC13	0.0748042	0.0769955	0.999831	353	94	1	0.0748042	0.182726	0.0121332	FALSE	FALSE	FALSE
ATACAAGCAATGAACCCTTA	YLR115W	CFT2	0	0	2.60781e-07	2039	148	5.71295e-06	0	0	-0.0610574	TRUE	TRUE	TRUE
TTGATAGCGGATATTTATAT	YCL040W	GLK1	0.00565075	0.00641366	0.999822	550	109	1	0.00565075	0.0198432	0.0148457	FALSE	FALSE	FALSE
CGTGAACAGATACGTATAGA	YER154W	OXA1	0.661625	0.706331	0.336583	133	51	1	0.661625	0.812911	0.00501812	FALSE	FALSE	FALSE
AGTTGCGATGCGCCAACTCC	YGR003W	CUL3	0.734045	0.795429	0.0915515	2108	151	0.628476	0.734045	0.860589	-0.00112326	FALSE	FALSE	FALSE
GATTTTGTTGATTTACGTGG	YMR208W	ERG12	0.175743	0.177292	0.999729	710	147	1	0.175743	0.346345	0.00830743	FALSE	FALSE	FALSE
GCAGATTGTTTAAGAAAAGC	YLR115W	CFT2	0	0	2.55268e-08	2056	156	6.62375e-07	0	0	-0.106684	TRUE	TRUE	TRUE
GAGAGTAGTTACATATGTAG	YML065W	ORC1	0.268747	0.303479	0.660911	1726	153	1	0.268747	0.463842	-0.00476365	FALSE	FALSE	FALSE
TATTAATAGGTGCTTCTTCC	YMR053C	STB2	0.121515	0.123749	0.999626	842	128	1	0.121515	0.263364	-0.00804882	FALSE	FALSE	FALSE
AAACGTCCTCTTCTCTCTTA	YAL001C	TFC3	0.265351	0.267177	0.999716	655	117	1	0.265351	0.460459	-0.00671775	FALSE	FALSE	FALSE
ACTTAATAAATTATTTCCTC	YJL038C	LOH1	0.905793	0.90593	0.999441	1675	158	1	0.905793	0.955116	-0.000474681	FALSE	FALSE	FALSE
TTTAGGAAACTAGGTGGGAG	YIL115C	NUP159	0.000954403	0.00115701	0.999448	1318	155	1	0.000954403	0.00376548	-0.0176814	FALSE	FALSE	FALSE
TGCTCGCGCCGGTTTTCGAT	YKL019W	RAM2	0.0729475	0.0750708	0.999568	1095	128	1	0.0729475	0.179173	-0.0103241	FALSE	FALSE	FALSE
ATGTGGTCCTTTCGGCGATT	YGR091W	PRP31	0.198566	0.200366	0.999586	912	139	1	0.198566	0.377944	-0.00778062	FALSE	FALSE	FALSE
ACGAAACTCAGAATTTATAA	YGR074W	SMD1	0.0647963	0.0667033	0.999636	871	132	1	0.0647963	0.163497	-0.00957507	FALSE	FALSE	FALSE
ATATGTAGTCGCATCTTGAT	YDR299W	BFR2	4.26326e-14	7.63312e-12	0.999953	186	66	1	4.26326e-14	2.85774e-13	-0.110321	TRUE	TRUE	FALSE
CGGCCCTCGTATAAGCCGCA	YMR202W	ERG2	0.546415	0.547339	0.999611	1146	133	1	0.546415	0.732324	0.00267155	FALSE	FALSE	FALSE
GAAAAATTCATTACCCTCTG	YDR086C	SSS1	0.222957	0.224855	0.999635	1014	134	1	0.222957	0.409964	-0.0057556	FALSE	FALSE	FALSE
ACATATAAGTATACGCAAAT	YHR011W	DIA4	0.0636709	0.065647	0.999609	1156	133	1	0.0636709	0.161279	-0.00818448	FALSE	FALSE	FALSE
GATTGACGGGTAACCCTAAA	YFR050C	PRE4	0.000212993	0.000295566	0.999676	917	131	1	0.000212993	0.00089919	-0.0199956	FALSE	FALSE	FALSE
ATAATTTACCAATAACGAAA	YHR007C	ERG11	0.124844	0.126897	0.999626	827	130	1	0.124844	0.268764	0.00827171	FALSE	FALSE	FALSE
AGGGGAACGATAATATATAA	YHR011W	DIA4	0.513413	0.55985	0.18267	661	118	1	0.513413	0.703595	0.00401041	FALSE	FALSE	FALSE
GGAGTTTTCATTTTATTCGC	YNL237W	YTP1	0.118435	0.162361	0.166502	2452	147	0.986208	0.118435	0.258647	0.00477123	FALSE	FALSE	FALSE
GCTGAGTGAATGCCGAGAAG	YKL085W	MDH1	0.00239605	0.00282865	0.999445	1592	142	1	0.00239605	0.00895948	0.0114285	FALSE	FALSE	FALSE
TGACTCAGAAGAGAAAACAG	YBR038W	CHS2	2.22045e-16	7.15428e-13	0.566516	1610	146	1	2.22045e-16	1.61683e-15	-0.034548	TRUE	TRUE	FALSE
GGTTTAAAGCGAAGAGGTAA	YPL076W	GPI2	0	0	5.17382e-57	4525	158	1.38279e-53	0	0	-0.0814386	TRUE	TRUE	TRUE
AAAAAGAGCCCTTCAGACAT	YMR282C	AEP2	0.937	0.925079	0.926154	932	124	1	0.937	0.969156	0.000358024	FALSE	FALSE	FALSE
GGAAGAAAGACGCAATCAAT	YGL135W	RPL1B	0	0	0.840315	1234	135	1	0	0	-0.0533882	TRUE	TRUE	FALSE
AAGAGCTTTTCTAGATATTA	YMR286W	MRPL33	0.267502	0.287416	0.65672	646	123	1	0.267502	0.46239	0.00677452	FALSE	FALSE	FALSE
ATAGCAAGAAAGTGAGTGCT	YDR377W	ATP17	0.444961	0.439689	0.0618028	1213	131	0.46355	0.444961	0.644257	-0.00354385	FALSE	FALSE	FALSE
GTGACATATATCACTGTTGA	YKL192C	ACP1	0.255287	0.256986	0.999484	1395	145	1	0.255287	0.448628	0.00499781	FALSE	FALSE	FALSE
TAATGGTCATCGCGTACGAA	YCR071C	IMG2	0.489135	0.49041	0.9998	363	90	1	0.489135	0.681626	-0.0055482	FALSE	FALSE	FALSE
AAATATACGTGCTAGAAAAA	YGR167W	CLC1	0	0	0.806826	657	139	1	0	0	-0.0881938	TRUE	TRUE	FALSE
AATTAAATTTTAATCCGTTG	YER061C	CEM1	0.769929	0.770319	0.999431	1918	147	1	0.769929	0.880154	0.000981419	FALSE	FALSE	FALSE
TTCGCAGTTATCATCTAACC	YKL002W	DID4	0	0	0.0642421	491	107	0.478206	0	0	-0.101067	TRUE	TRUE	FALSE
ATTATGATCATCTATCATTC	YPL012W	RRP12	2.10267e-10	3.0044e-07	0.0075445	1234	135	0.0715879	2.10267e-10	1.22686e-09	-0.0281693	FALSE	FALSE	FALSE
TGGAGTCTGTTTGGTAATGT	YPL098C	MGR2	0.0630878	0.0674857	0.32379	1162	131	1	0.0630878	0.160187	0.0086223	FALSE	FALSE	FALSE
GCTAGATTTACCAATATCAA	YDR272W	GLO2	0.371153	0.37263	0.999904	448	106	1	0.371153	0.576448	0.00586143	FALSE	FALSE	FALSE
TTGCTACACATGTCTAACTA	YOR354C	MSC6	0.146168	0.206689	0.381316	910	127	1	0.146168	0.303347	-0.00720863	FALSE	FALSE	FALSE
GTGGCGGATCTTCTCAATGC	YHR050W-A	NA	0.155262	0.218346	0.344913	1024	130	1	0.155262	0.316557	-0.00682194	FALSE	FALSE	FALSE
GGTGATCATCAGCTACGAAT	YHR005C-A	TIM10	0.759563	0.759993	0.99947	2197	142	1	0.759563	0.873786	-0.000933344	FALSE	FALSE	FALSE
CATAGTTAAGTTGCGCCAAA	YPL083C	SEN54	0.0208695	0.0219909	0.999777	663	136	1	0.0208695	0.0636233	0.0143488	FALSE	FALSE	FALSE
GATTCGCTAAATGTAATCAA	YHR187W	IKI1	0.000594211	0.00223476	0.209319	2002	155	1	0.000594211	0.00240231	-0.0121916	FALSE	FALSE	FALSE
AAGTACTGCGCTAATAATTC	YOR340C	RPA43	0.0257906	0.0272402	0.999433	1724	145	1	0.0257906	0.0760438	0.00793869	FALSE	FALSE	FALSE
GCAGTCTTTTCAAATTTTCC	YDR322W	MRPL35	0.59412	0.594904	0.99984	621	119	1	0.59412	0.766857	0.0032289	FALSE	FALSE	FALSE
ATAGTCATCTCTTGATGTCA	YDR138W	HPR1	0.472763	0.473694	0.999622	952	152	1	0.472763	0.667279	0.00410676	FALSE	FALSE	FALSE
TCCAAAAAATTAGCTGGACT	YER074W-A	YOS1	0.267324	0.268817	0.999615	1137	153	1	0.267324	0.462334	0.00602533	FALSE	FALSE	FALSE
GCTGGCTGGAGAACAATAGC	YHR042W	NCP1	0	4.91363e-12	6.7638e-05	1535	150	0.000996914	4.91363e-12	3.02787e-11	-0.041314	TRUE	TRUE	TRUE
TATCTTGTATACAATATTCA	YKL169C	NA	0.398944	0.400305	0.999746	761	126	1	0.398944	0.603082	0.00459412	FALSE	FALSE	FALSE
GTGTCCTAACTAAAATAATT	YGR099W	TEL2	0.839441	0.839714	0.999431	1514	139	1	0.839441	0.92025	-0.000799561	FALSE	FALSE	FALSE
TCTAATATGCAGCAAGTTAC	YOR221C	MCT1	0.587821	0.58878	0.999817	374	91	1	0.587821	0.761938	0.00457652	FALSE	FALSE	FALSE
TACCCGATTGGGCACCCGGC	YKL112W	ABF1	0.00358455	0.00831358	0.156407	2053	144	0.942281	0.00358455	0.0130447	-0.00932522	FALSE	FALSE	FALSE
TTTCTTCCATCATTTTGTAA	YBL074C	AAR2	0.663234	0.663801	0.99997	759	134	1	0.663234	0.813766	-0.00273593	FALSE	FALSE	FALSE
GAGCCGCGAACGGGTAAGTA	YDR411C	DFM1	0	0	0.000340347	1390	137	0.00438026	0	0	-0.0970726	TRUE	TRUE	TRUE
GTGAAGGGGTAGAAGCGCAC	YBL099W	ATP1	0.123955	0.24861	0.041809	1376	138	0.330421	0.123955	0.267173	-0.00650466	FALSE	FALSE	FALSE
GTAACGAGTTTGTAGATTAG	YBR091C	TIM12	0.523836	0.524746	0.999601	1001	140	1	0.523836	0.71261	-0.00329446	FALSE	FALSE	FALSE
AGGTAATAATCACTGACTGG	YPL017C	IRC15	0.736978	0.737418	0.999473	1684	147	1	0.736978	0.862659	-0.00139984	FALSE	FALSE	FALSE
TAGTATTTTCAGGACTTAAA	YJR021C	REC107	1.21902e-13	2.05669e-10	0.187645	1827	146	1	1.21902e-13	8.01059e-13	-0.0289603	FALSE	FALSE	FALSE
AGAGGATGTCAACAATTAAT	YGL225W	VRG4	0.333465	0.334924	0.999701	1146	144	1	0.333465	0.538679	0.0043244	FALSE	FALSE	FALSE
GTCGTAGTGAATGACACAAG	YNL287W	SEC21	0	0	1.77873e-26	2160	157	3.96163e-24	0	0	-0.106214	TRUE	TRUE	TRUE
TCCCTTGGACATCACTGACA	YHR036W	BRL1	0.802675	0.959627	0.484759	1860	146	1	0.802675	0.902204	-0.000836755	FALSE	FALSE	FALSE
GAGCTACAAAGAAAACTGAA	YGR112W	SHY1	0.662119	0.662669	0.999583	1233	151	1	0.662119	0.813219	-0.00205222	FALSE	FALSE	FALSE
AGCCCCGCTACCCGCATAAC	YMR054W	STV1	8.13202e-05	0.000128402	0.999725	579	113	1	8.13202e-05	0.000355089	-0.0254301	FALSE	FALSE	FALSE
AAAATCATAACCACTGATTA	YGL169W	SUA5	0.110064	0.131487	0.0350967	1561	143	0.283961	0.110064	0.245583	0.0066019	FALSE	FALSE	FALSE
TCAAAAAGTGTGTCAGAGGT	YLR382C	NAM2	0.0171552	0.0181623	0.999628	734	146	1	0.0171552	0.0537448	0.014877	FALSE	FALSE	FALSE
TATTATGAAATCGTTGGAGA	YLR182W	SWI6	0.0725568	0.0746096	0.999604	1066	132	1	0.0725568	0.178323	0.00892255	FALSE	FALSE	FALSE
AAAATTGCTTACCCGCACTG	YOR199W	NA	0.998358	0.99836	0.999862	582	118	1	0.998358	0.998731	1.26103e-05	FALSE	FALSE	FALSE
AAGTACACAATGGATAGAAC	YML104C	MDM1	0.00766577	0.00850085	0.999554	1080	135	1	0.00766577	0.0263084	-0.0119403	FALSE	FALSE	FALSE
GAAAAAAGTTTCCCGTACAA	YBL026W	LSM2	0.287195	0.288626	0.999573	1197	155	1	0.287195	0.485748	0.00602132	FALSE	FALSE	FALSE
AATTTGTATGAAATGCTCAG	YLR410W	VIP1	0.109305	0.135934	0.742696	524	107	1	0.109305	0.24438	-0.0104294	FALSE	FALSE	FALSE
AAATTTTCAGTCGCTTTACA	YLR222C	UTP13	0.716526	0.717037	0.999937	782	126	1	0.716526	0.848746	-0.00183226	FALSE	FALSE	FALSE
AACACTTTATTTATTCATCG	YGL237C	HAP2	0.109311	0.111222	0.999639	795	135	1	0.109311	0.24438	0.00852533	FALSE	FALSE	FALSE
TTATTTAGGAATTCTTACTC	YDL098C	SNU23	0.335619	0.349908	0.733711	1029	136	1	0.335619	0.540618	0.00482354	FALSE	FALSE	FALSE
AGAACTCACCGTCAAGAGGA	YGL060W	YBP2	0	0	0.538241	1291	155	1	0	0	-0.195523	TRUE	TRUE	FALSE
AAAGGTGAAGGTTTCCCCAG	YNL137C	NAM9	0.538001	0.53894	0.999653	767	124	1	0.538001	0.725144	-0.00356573	FALSE	FALSE	FALSE
AAATACGGAGGAATACGATA	YBR264C	YPT10	0.211705	0.213525	0.999533	1388	146	1	0.211705	0.39647	-0.00707086	FALSE	FALSE	FALSE
TGAGGATACAGACAATTTGA	YDR231C	COX20	0.230856	0.232657	0.999889	852	136	1	0.230856	0.420553	-0.00583888	FALSE	FALSE	FALSE
TCTTATGTTTGGCGTGCTAA	YDR331W	GPI8	0.23951	0.256769	0.581874	781	119	1	0.23951	0.430193	0.00610772	FALSE	FALSE	FALSE
ATTTTAACAACAACAATATG	YDL107W	MSS2	0.0580999	0.0912749	0.0217917	1106	138	0.187073	0.0580999	0.15044	-0.00815081	FALSE	FALSE	FALSE
AATATACACTTCAGCAGAGG	YBR255W	MTC4	0	0	0.999374	1384	140	1	0	0	-0.060507	TRUE	TRUE	FALSE
GAGCCTTTAGTAAAGTTCGA	YER058W	PET117	0.937994	0.93809	0.99964	1042	143	1	0.937994	0.969539	0.000379846	FALSE	FALSE	FALSE
TACATATAATAAGTCCAAGA	YDR052C	DBF4	0.621659	0.622273	0.999675	871	144	1	0.621659	0.783746	-0.00268035	FALSE	FALSE	FALSE
AGTCGTATTCTTCCACATCA	YDL087C	LUC7	0.0087268	0.00953744	0.999619	899	144	1	0.0087268	0.0296201	-0.0166837	FALSE	FALSE	FALSE
GTGAAAAAGGCGTCTTTTGG	YMR203W	TOM40	0	0	1.0111e-05	937	133	0.00017624	0	0	-0.118587	TRUE	TRUE	TRUE
TATCTTGGCTTTGTCTCTAT	YDR079C-A	TFB5	0.712738	0.713167	0.999685	846	148	1	0.712738	0.84627	0.00232623	FALSE	FALSE	FALSE
GGAAGCAATGAGCTGGCAAC	YOR224C	RPB8	0.771295	0.771671	0.999194	2379	153	1	0.771295	0.880926	-0.000987908	FALSE	FALSE	FALSE
TTGAAGTTTGGTCTTGGATT	YDL015C	TSC13	0.850677	0.850934	0.999572	1250	138	1	0.850677	0.92701	0.000752914	FALSE	FALSE	FALSE
TTGAGTAATATCACCTTACA	YIL036W	CST6	0.00901225	0.00969745	0.999861	644	146	1	0.00901225	0.0304344	0.019934	FALSE	FALSE	FALSE
GTGAACCATTTATACAGAAT	YGR076C	MRPL25	0.242672	0.244577	0.999639	833	124	1	0.242672	0.434359	0.00580222	FALSE	FALSE	FALSE
TATAAACAATCCTGTTGTCT	YML089C	NA	0.148695	0.150515	0.999629	770	139	1	0.148695	0.307081	-0.00822056	FALSE	FALSE	FALSE
AAAGCTGTATCACTTTCAAC	YFR028C	CDC14	0.651121	0.651805	0.999663	761	121	1	0.651121	0.805065	-0.00274745	FALSE	FALSE	FALSE
GGCATGCAAGGTTGCAATTT	YLR324W	PEX30	0.104623	0.106739	0.999478	1717	140	1	0.104623	0.236406	0.00583318	FALSE	FALSE	FALSE
GTAAAGTAGAGTGGTTTAAT	YKL082C	RRP14	0.975562	0.975597	0.999614	912	144	1	0.975562	0.986887	-0.000183853	FALSE	FALSE	FALSE
ACGTGATCACTTACCAAATT	YHR098C	SFB3	0.514988	0.503053	0.620974	1839	152	1	0.514988	0.704919	0.00235731	FALSE	FALSE	FALSE
TAGCCTAGCCTACGAGTTGT	YGL091C	NBP35	0.722079	0.722619	0.999736	725	116	1	0.722079	0.852464	-0.00196532	FALSE	FALSE	FALSE
TGTTACGGCCGAGGAAGAAC	YLR338W	OPI9	0.101054	0.103036	0.999288	1845	148	1	0.101054	0.230353	-0.00760145	FALSE	FALSE	FALSE
TGAACGGCTTAAACAACGAA	YPR025C	CCL1	0.989422	0.989438	0.99993	489	120	1	0.989422	0.994253	-8.85592e-05	FALSE	FALSE	FALSE
ATTAACTTGGATAGTGACGT	YMR066W	SOV1	0.660541	0.661247	0.999753	598	115	1	0.660541	0.812046	-0.00258489	FALSE	FALSE	FALSE
TTCTCTGTGTGTGCTACCAC	YGR094W	VAS1	0	0	0.00357093	732	125	0.0366603	0	0	-0.0978018	TRUE	TRUE	TRUE
AATAAAGCAGAAAGGCGAAA	YKL104C	GFA1	0	0	8.79523e-22	1533	149	1.28218e-19	0	0	-0.126876	TRUE	TRUE	TRUE
GCGGCGACTATTTCCGAAAC	YDL142C	CRD1	0.306695	0.308126	0.999582	1145	150	1	0.306695	0.509485	-0.00484252	FALSE	FALSE	FALSE
GTGGAAGACAGTTAGTTACC	YNR011C	PRP2	0.356662	0.358253	0.999701	774	119	1	0.356662	0.561684	-0.00451236	FALSE	FALSE	FALSE
ACCGGATGAAAGCGGGGAGC	YDR427W	RPN9	0	4.44089e-16	0.110912	513	107	0.728745	0	0	-0.075624	TRUE	TRUE	FALSE
TTTGTTTCTTTATTAACCAA	YOR017W	PET127	0.372606	0.37409	0.999676	959	126	1	0.372606	0.577351	0.00435687	FALSE	FALSE	FALSE
TAATCAGCTTGTAGATTTTC	YDR225W	HTA1	0.954923	0.954988	0.999659	1093	150	1	0.954923	0.97703	-0.000284362	FALSE	FALSE	FALSE
TTCTAGAAAGCAATGAAAAA	YKR063C	LAS1	0.161177	0.163106	0.999539	1238	144	1	0.161177	0.325234	-0.00665375	FALSE	FALSE	FALSE
AGAGGTTGATATAGCTAAGT	YDL143W	CCT4	0	0	9.44921e-10	628	108	3.01848e-08	0	0	-0.390118	TRUE	TRUE	TRUE
AGAATCAACAAATGCAAACA	YML032C	RAD52	0.00049859	0.00144841	0.387634	820	126	1	0.00049859	0.00203523	-0.018805	FALSE	FALSE	FALSE
TCCGGTTGCACGGAAAGAAG	YLR323C	CWC24	0	0	1.18209e-10	892	125	4.2887e-09	0	0	-0.23153	TRUE	TRUE	TRUE
GCGATCAATATACAAATAGA	YLR088W	GAA1	0	2.22045e-16	0.999498	1212	150	1	0	0	-0.0470762	TRUE	TRUE	FALSE
ATAATTGTAAAGGAAGAAGA	YDL044C	MTF2	0.328858	0.330593	0.999843	429	101	1	0.328858	0.534452	0.00678536	FALSE	FALSE	FALSE
ATATAATGAATACACATGGA	YHR007C	ERG11	0.462706	0.463643	0.9996	1074	155	1	0.462706	0.659118	0.00452274	FALSE	FALSE	FALSE
AACAACAAAACGTTGGAATA	YBR187W	GDT1	0.458331	0.459444	0.999782	840	133	1	0.458331	0.655055	-0.00387876	FALSE	FALSE	FALSE
ATAACAAACAACGAGAAAAA	YKL193C	SDS22	0.940263	0.939195	0.815426	721	124	1	0.940263	0.969539	-0.000419289	FALSE	FALSE	FALSE
AGGACTTGTTTCCACCCAGG	YCR079W	PTC6	0.129645	0.131782	0.999739	667	125	1	0.129645	0.276769	-0.0100836	FALSE	FALSE	FALSE
AAGACCTACTTGCCCAAAAG	YKR042W	UTH1	0.120233	0.122295	0.999685	778	127	1	0.120233	0.261577	-0.00920523	FALSE	FALSE	FALSE
TGTGACGGTCTTGCATGTAC	YFR018C	NA	0.232449	0.234695	0.999842	427	97	1	0.232449	0.421998	0.00820125	FALSE	FALSE	FALSE
ATTTTCCCGTAGAAGCTGTG	YDR115W	NA	0.300298	0.301769	0.999644	874	141	1	0.300298	0.502025	0.00610347	FALSE	FALSE	FALSE
GATATTACACCTTCTTTTGC	YER023W	PRO3	0.879991	0.880185	0.999538	1375	142	1	0.879991	0.942159	0.000617404	FALSE	FALSE	FALSE
TCTAAATATACTACCAAACA	YNR003C	RPC34	0.991878	0.99189	0.999895	948	138	1	0.991878	0.995479	5.68559e-05	FALSE	FALSE	FALSE
ACCTTTTCTACTAACAAAAT	YER136W	GDI1	0.279903	0.281486	0.999637	894	138	1	0.279903	0.477646	-0.00720276	FALSE	FALSE	FALSE
TCCACATGAAAGCAGCCGGT	YKL186C	MTR2	0.158554	0.160733	0.999694	596	112	1	0.158554	0.321094	-0.00814677	FALSE	FALSE	FALSE
GATTAAAGTGGAAAGGGCAT	YJL025W	RRN7	0.0539615	0.0557499	0.999616	969	138	1	0.0539615	0.141561	-0.00948513	FALSE	FALSE	FALSE
AAACACTATTTCCTCACTCT	YML129C	COX14	0.719169	0.719655	0.999496	1348	141	1	0.719169	0.85038	0.00151951	FALSE	FALSE	FALSE
TTGTTATGGAAGCAATGAGC	YOR224C	RPB8	0.00455217	0.00520028	0.999775	966	128	1	0.00455217	0.0162199	-0.0152425	FALSE	FALSE	FALSE
GGCTTACACGATTCCAGCTA	YHR009C	TDA3	0.000770947	0.00729189	0.055482	2489	154	0.421663	0.000770947	0.00307344	0.0115839	FALSE	FALSE	FALSE
ACAAATAAAATCAGTCCATG	YMR168C	CEP3	0.554262	0.555017	0.999553	868	145	1	0.554262	0.737391	-0.00435758	FALSE	FALSE	FALSE
AAGCTAAAAATTTGGCGATG	YNL207W	RIO2	0.750954	0.751382	0.99959	1421	146	1	0.750954	0.870629	0.00124602	FALSE	FALSE	FALSE
GGATAATACAGGAATAGAAC	YJL174W	KRE9	0	1.22032e-10	6.62995e-08	726	117	1.61088e-06	1.22032e-10	7.16727e-10	-0.0609786	TRUE	TRUE	TRUE
GCCATGAAAAATTTAACCAG	YER154W	OXA1	2.41694e-05	3.96892e-05	0.999298	2297	156	1	2.41694e-05	0.000110157	-0.0179666	FALSE	FALSE	FALSE
AACATAAAACAGTACACATA	YGR075C	PRP38	0.284453	0.285919	0.999592	885	147	1	0.284453	0.482636	0.00688399	FALSE	FALSE	FALSE
ATTCGATGAGATTCTCGGAA	YNL221C	POP1	0	0	1.44146e-13	1018	137	7.86234e-12	0	0	-0.175033	TRUE	TRUE	TRUE
TTGAATGACTTCAATCCGTA	YLR115W	CFT2	0.811048	0.811329	0.999675	1056	148	1	0.811048	0.905658	-0.00115776	FALSE	FALSE	FALSE
GCATTTAGGGCGAACGAACT	YCL031C	RRP7	0	2.22045e-15	0.952195	714	124	1	0	0	-0.0595729	TRUE	TRUE	FALSE
GATCAGGAAATTACCCACTT	YJL194W	CDC6	1.29896e-14	1.65534e-12	0.764682	987	154	1	1.29896e-14	8.95423e-14	-0.0470055	TRUE	TRUE	FALSE
AAGTACAAGGACCAAGGCAA	YEL058W	PCM1	0.667227	0.654351	0.885389	838	123	1	0.667227	0.81662	0.00209897	FALSE	FALSE	FALSE
AAAAATTGCCTATTACGTTA	YDL103C	QRI1	0.000286363	0.0064094	0.00405216	1200	128	0.0409712	0.0064094	0.0222731	-0.0153736	FALSE	FALSE	FALSE
AAGGATATATTGACTGAGGT	YOR187W	TUF1	0.0257416	0.0424026	0.128083	895	126	0.811141	0.0257416	0.0759274	0.0110964	FALSE	FALSE	FALSE
ATTACTTGCACTTACTTTGA	YOL010W	RCL1	0.622855	0.6235	0.99932	2095	155	1	0.622855	0.784182	0.00193813	FALSE	FALSE	FALSE
ATCGTCCGTGTTAATAATTA	YNL295W	NA	0	1.00553e-11	0.00495674	924	123	0.0489448	1.00553e-11	6.12098e-11	-0.0479054	TRUE	TRUE	TRUE
TACCGCTTCCATCATTAGGA	YER112W	LSM4	0	0	0.570437	902	151	1	0	0	-0.0850449	TRUE	TRUE	FALSE
GAGTGGCTGGATGAGAAGTA	YDL033C	SLM3	0.357715	0.35917	0.999442	1751	142	1	0.357715	0.562644	-0.00342219	FALSE	FALSE	FALSE
GATTGAACACAGCAATCTAC	YPL097W	MSY1	0.00891456	0.00962722	0.999621	778	150	1	0.00891456	0.0301553	-0.0198066	FALSE	FALSE	FALSE
TCGGTAAGAAAAGGCCGTGC	YHL004W	MRP4	0.430403	0.431881	0.84021	800	131	1	0.430403	0.63113	0.00455829	FALSE	FALSE	FALSE
TTTATCACTAAATAGCTACC	YGR002C	SWC4	6.57067e-06	1.57693e-05	0.830198	971	146	1	6.57067e-06	3.09865e-05	-0.0253072	FALSE	FALSE	FALSE
ATAATTGCAACTTAAAAATA	YLR033W	RSC58	0.822502	0.822809	0.999687	666	123	1	0.822502	0.911538	-0.00122184	FALSE	FALSE	FALSE
GGAAGAGGGTACCGACTTGT	YDR244W	PEX5	6.66134e-16	9.20797e-12	0.237153	1041	131	1	6.66134e-16	4.78102e-15	-0.0396974	TRUE	TRUE	FALSE
TCACGAAACCGCGCCTCGTT	YLR099W-A	MIM2	0.0235867	0.0252352	0.999805	534	103	1	0.0235867	0.0707159	0.0143012	FALSE	FALSE	FALSE
TTCGCGACGAGGCAGGGGCG	YDR381W	YRA1	0.461405	0.46247	0.999517	1228	143	1	0.461405	0.6582	-0.00328699	FALSE	FALSE	FALSE
TACGCACTATATAAACTTTC	YGL171W	ROK1	0.492739	0.493784	0.999564	1080	134	1	0.492739	0.684389	0.00329278	FALSE	FALSE	FALSE
AGAGTGTTTTGAGCAATCAA	YER154W	OXA1	0.948859	0.948936	0.999645	1109	144	1	0.948859	0.972968	0.000294518	FALSE	FALSE	FALSE
AGCAGCGAGAACACGACCAC	YHR190W	ERG9	0	1.95399e-14	0.0102635	287	81	0.094698	0	0	-0.108968	TRUE	TRUE	FALSE
TTCCTACAAATATAAACAAC	YGR280C	PXR1	0.81556	0.815783	0.999637	645	152	1	0.81556	0.907714	0.00196375	FALSE	FALSE	FALSE
TTTGGTGCAGCTGACAGCGC	YBL045C	COR1	9.18669e-05	0.000148898	0.999922	257	78	1	9.18669e-05	0.000398945	0.0324594	FALSE	FALSE	FALSE
ATGTAAGTTGGAGATAGGGT	YLR009W	RLP24	0	0	0.000401238	420	97	0.00510655	0	0	-0.236962	TRUE	TRUE	TRUE
GTCGTCATGACAGGTAACTA	YLR378C	SEC61	0.173254	0.175026	0.999514	1134	150	1	0.173254	0.343223	-0.00700896	FALSE	FALSE	FALSE
TTTGATCATTTTATTGGCAT	YBR141W-A	NA	0.765132	0.765534	0.999632	1009	135	1	0.765132	0.876655	0.00135193	FALSE	FALSE	FALSE
GGTGGCATGTCTTTGAAGAA	YNL221C	POP1	0.705192	0.705676	0.999139	2831	157	1	0.705192	0.842301	-0.0011331	FALSE	FALSE	FALSE
AGAAAGAAAGAAAAACAAAT	YER043C	SAH1	0.0888776	0.134438	0.205001	996	123	1	0.0888776	0.20926	-0.00769992	FALSE	FALSE	FALSE
GGGCATGAAATGAAACTATT	YDR041W	RSM10	0.816991	0.817306	0.99967	1038	133	1	0.816991	0.908435	-0.00109841	FALSE	FALSE	FALSE
ACCCGGGTAATACACAAGGA	YPL266W	DIM1	0.00109019	0.00138977	0.999717	666	111	1	0.00109019	0.00427594	-0.0226521	FALSE	FALSE	FALSE
GGAGTTGGAGATTCAATTTC	YKL035W	UGP1	0.929915	0.912776	0.845062	3270	159	1	0.929915	0.965815	0.000237814	FALSE	FALSE	FALSE
AGTAGTTTATGGAATGCTAA	YDR037W	KRS1	0.553455	0.554367	0.999794	572	115	1	0.553455	0.73697	-0.00331079	FALSE	FALSE	FALSE
TGCTTTTATACAAAAAGTTT	YDL153C	SAS10	0.190291	0.191963	0.999606	1025	151	1	0.190291	0.367174	-0.00720887	FALSE	FALSE	FALSE
AGAACAATCATGAAGCAAAT	YCR036W	RBK1	0.385114	0.38653	0.999646	1064	132	1	0.385114	0.589773	0.00435959	FALSE	FALSE	FALSE
CGGGGCCATCCTGAGGCGGT	YOR291W	YPK9	0	0	3.07264e-05	422	99	0.00048117	0	0	-0.197864	TRUE	TRUE	TRUE
AACCGTGCAAAACTTAACAT	YNL080C	EOS1	0	0	0.999644	878	133	1	0	0	-0.0683646	TRUE	TRUE	FALSE
TCGAGAAATGGCCGCACGAA	YKL068W-A	NA	0.0962064	0.098061	0.999549	1420	150	1	0.0962064	0.222081	0.00827604	FALSE	FALSE	FALSE
ACCGTGTAATCGAGCCCTTG	YGL236C	MTO1	0.815832	0.81616	0.999757	474	107	1	0.815832	0.907776	0.00173007	FALSE	FALSE	FALSE
TGAGTGAATGCCGAGAAGGG	YKL085W	MDH1	0.0150813	0.0244611	0.178053	1169	139	1	0.0150813	0.0479979	-0.0123792	FALSE	FALSE	FALSE
AATATATTTATCACTTATAA	YPL001W	HAT1	0.594116	0.594859	0.999837	910	137	1	0.594116	0.766857	0.00249824	FALSE	FALSE	FALSE
GAGAGAATTAACTGCGACCG	YPL012W	RRP12	0	8.17794e-11	0.000113029	2074	150	0.00159835	8.17794e-11	4.82077e-10	-0.0298419	FALSE	FALSE	FALSE
GCCATCCAAAAATTGTATAG	YOR287C	RRP36	0.535013	0.535932	0.999735	649	122	1	0.535013	0.72294	0.0034104	FALSE	FALSE	FALSE
CAAGAGAACGGTATAACAAA	YKL138C	MRPL31	0.695607	0.696062	0.999874	212	81	1	0.695607	0.83633	0.00405373	FALSE	FALSE	FALSE
GGTCATATAGTAAAAAGCTT	YDL203C	ACK1	0.0361663	0.0402266	0.752585	937	124	1	0.0361663	0.101465	0.0103081	FALSE	FALSE	FALSE
TCATCGCCAATGAAAATTTT	YMR128W	ECM16	0.207509	0.209391	0.999743	625	122	1	0.207509	0.39116	0.00719172	FALSE	FALSE	FALSE
TTTAATCATGATCAACGGAT	YOR335C	ALA1	0	0	1.78825e-05	711	107	0.000293545	0	0	-0.101587	TRUE	TRUE	TRUE
GTAGTTTCTTCCAACTAGTT	YBL026W	LSM2	0.0176036	0.0186941	0.9996	1201	151	1	0.0176036	0.0548709	0.0105438	FALSE	FALSE	FALSE
TAACGATTATTGCATTGCTA	YGL115W	SNF4	0.717275	0.722445	0.737578	528	105	1	0.717275	0.848908	0.00199316	FALSE	FALSE	FALSE
TAATACCACAGGAACAAAGC	YDL067C	COX9	0.679882	0.68041	0.999491	1179	148	1	0.679882	0.823606	0.00219218	FALSE	FALSE	FALSE
AAACGGGCAAAGTCGCAATA	YJL097W	PHS1	0.894656	0.894814	0.9995	1438	151	1	0.894656	0.94966	-0.000641665	FALSE	FALSE	FALSE
TCGAATAAGCATATTTGGAA	YNL182C	IPI3	2.9351e-06	6.40812e-06	0.999685	961	133	1	2.9351e-06	1.41241e-05	-0.0225925	FALSE	FALSE	FALSE
ATCTACCCACTATATTTAGT	YAL003W	EFB1	0.00208039	0.00246455	0.99968	912	132	1	0.00208039	0.00783396	-0.0164675	FALSE	FALSE	FALSE
GCACAAAAAATGCGGAAGCC	YDR390C	UBA2	0.861666	0.861845	0.999666	600	140	1	0.861666	0.931844	-0.0012645	FALSE	FALSE	FALSE
AGTACTCTTTCCAAGGGAGC	YHR050W-A	NA	0.142545	0.14472	0.999545	1126	133	1	0.142545	0.297988	0.00647167	FALSE	FALSE	FALSE
AATGGTTGATCCTTCTCTCC	YMR227C	TAF7	0.184706	0.186822	0.999706	711	120	1	0.184706	0.358721	0.0074591	FALSE	FALSE	FALSE
GCAGTTTCTTCTTCCCATGA	YLR139C	SLS1	0.183275	0.185196	0.999584	1246	140	1	0.183275	0.35689	0.00553608	FALSE	FALSE	FALSE
TTATTAGCATAATAGCACAC	YKL154W	SRP102	0.341128	0.449344	0.25179	295	85	1	0.341128	0.546637	-0.00718609	FALSE	FALSE	FALSE
ATCATAGACCTTCCTAATGA	YER112W	LSM4	0	0	2.23647e-28	1955	155	5.78451e-26	0	0	-0.112938	TRUE	TRUE	TRUE
GATCTTGTCCCATTCCAAGG	YKL036C	NA	0.192993	0.195106	0.999716	652	115	1	0.192993	0.371036	0.00746881	FALSE	FALSE	FALSE
GAAGATCATGAATCAATGGT	YGR216C	GPI1	1.53219e-07	4.66806e-07	0.999583	928	140	1	1.53219e-07	7.89434e-07	-0.0300879	FALSE	FALSE	FALSE
ACACGTTGTAAATTCACCAA	YMR218C	TRS130	0.342032	0.338972	0.919498	813	122	1	0.342032	0.547648	0.00509089	FALSE	FALSE	FALSE
TACGTAATATAATATTCTGT	YOR022C	NA	0.322839	0.324536	0.999899	328	92	1	0.322839	0.527988	0.00764408	FALSE	FALSE	FALSE
ATGGAATTCTCCCCTTAGCC	YBR199W	KTR4	0.224798	0.25719	0.071829	1079	133	0.518396	0.224798	0.412403	0.00529297	FALSE	FALSE	FALSE
TGCATTGTTTAATAATAAGT	YER048W-A	ISD11	0.885993	0.886223	0.999795	458	97	1	0.885993	0.94445	-0.00105105	FALSE	FALSE	FALSE
TAAACGAGCAGCTGGAGACT	YPL243W	SRP68	0	0	1.77475e-07	963	137	3.97484e-06	0	0	-0.0992932	TRUE	TRUE	TRUE
AAAGTATAGAGAAACAGAAG	YLR141W	RRN5	0	0	3.97631e-11	1636	145	1.50387e-09	0	0	-0.0682127	TRUE	TRUE	TRUE
ATAGCAATGGGTAGTTTGTC	YNR054C	ESF2	0	0	0.999635	760	151	1	0	0	-0.129242	TRUE	TRUE	FALSE
ATATACTGAATGGAGCAATT	YDR202C	RAV2	1.24295e-08	1.2066e-07	0.670167	532	108	1	1.24295e-08	6.7926e-08	-0.0370671	TRUE	TRUE	FALSE
GTACCTTAGAGAAGCCACAA	YGL236C	MTO1	0.744101	0.744555	0.999555	1088	131	1	0.744101	0.866192	0.00145891	FALSE	FALSE	FALSE
GTAGGTCTTTCTGCACGGCC	YKR042W	UTH1	0.000815908	0.00373397	0.0959152	601	108	0.652288	0.000815908	0.00324622	-0.0206425	FALSE	FALSE	FALSE
AACATTAATTCTCCCTTACA	YGL237C	HAP2	0.142092	0.144205	0.999779	1246	137	1	0.142092	0.297117	0.00576577	FALSE	FALSE	FALSE
TGGTTTATTTGCCGTCACTG	YPR113W	PIS1	0.300326	0.301917	0.999586	1152	139	1	0.300326	0.502025	-0.00508136	FALSE	FALSE	FALSE
GCATATGAGAGTTCATCAAT	YDR181C	SAS4	0.97576	0.995325	0.298031	2114	150	1	0.97576	0.986906	-0.000100521	FALSE	FALSE	FALSE
TTCCGGTCCGCTTACGACAT	YPR116W	RRG8	0.0560875	0.0578086	0.999458	1286	147	1	0.0560875	0.146134	-0.0103157	FALSE	FALSE	FALSE
TTAAGACTGGAAAACAATTT	YKL080W	VMA5	0	0	3.15794e-19	1516	148	3.33162e-17	0	0	-0.278268	TRUE	TRUE	TRUE
GCATATACACTCTTCTGCAG	YEL059C-A	SOM1	0.00650884	0.00730825	0.999702	747	125	1	0.00650884	0.0225796	-0.0168869	FALSE	FALSE	FALSE
AGTAATAGTTTTGAACTGGC	YGL155W	CDC43	0.638486	0.639076	0.999634	961	146	1	0.638486	0.795701	-0.00243349	FALSE	FALSE	FALSE
AGGACAAAGGGAAGCCAAAG	YKL138C	MRPL31	6.00483e-06	0.000161878	0.00797382	936	129	0.07504	6.00483e-06	2.84016e-05	-0.0229417	FALSE	FALSE	FALSE
AGGCATACAAAACAATTAAA	YOL096C	COQ3	0.212347	0.214096	0.999597	1268	150	1	0.212347	0.397011	-0.00620068	FALSE	FALSE	FALSE
AGTTGTTATATATGTATTGC	YNL188W	KAR1	0.812854	0.827385	0.870921	587	115	1	0.812854	0.906415	-0.00150346	FALSE	FALSE	FALSE
CAAGCGAAGAAAGGAGATTT	YPR134W	MSS18	0.673795	0.69663	0.0437966	277	107	0.342931	0.673795	0.81965	0.00369508	FALSE	FALSE	FALSE
GCAAAATTTATCTCATTATC	YMR239C	RNT1	0.434355	0.435579	0.999728	1024	136	1	0.434355	0.634861	-0.00354904	FALSE	FALSE	FALSE
AATAGAAGCATATGTTTTAA	YLL031C	GPI13	0.609425	0.598758	0.482006	1039	150	1	0.609425	0.77638	-0.00238912	FALSE	FALSE	FALSE
AGGTCCTCTTCCAGTTAAAA	YNL263C	YIF1	0	0	3.55643e-15	1343	134	2.33733e-13	0	0	-0.111632	TRUE	TRUE	TRUE
GAAGCAATGAGCTGGCAACT	YOR224C	RPB8	0.0023104	0.00730916	0.32813	786	142	1	0.0023104	0.00865941	-0.0178614	FALSE	FALSE	FALSE
ATACGGAAAAGCTACAATTT	YPL151C	PRP46	0.0119725	0.0129962	0.999613	1000	138	1	0.0119725	0.0391222	-0.0141269	FALSE	FALSE	FALSE
TTACTGGACGGTAGAAAAAT	YGR062C	COX18	0.000174599	0.000782326	0.388218	1842	148	1	0.000174599	0.000742813	-0.0137743	FALSE	FALSE	FALSE
AACCACTTGTGCGCTTGGAC	YKR002W	PAP1	0	0	0.0716167	466	110	0.518174	0	0	-0.142279	TRUE	TRUE	FALSE
TACCAGCAGCTTCGTGGTCT	YIR022W	SEC11	0.608918	0.609536	0.999578	904	149	1	0.608918	0.775858	0.00308536	FALSE	FALSE	FALSE
AACATTGAAGTTCTTTCCAT	YGR006W	PRP18	0.866303	0.866518	0.999533	1224	142	1	0.866303	0.934367	-0.000798907	FALSE	FALSE	FALSE
AATCAGAGGTAAAGTGCTTT	YDR325W	YCG1	0.73451	0.735037	0.999699	851	117	1	0.73451	0.860649	-0.00189123	FALSE	FALSE	FALSE
AAATTTTCAATGGCCTTTTC	YML093W	UTP14	0.932277	0.932387	0.999412	1659	144	1	0.932277	0.966533	-0.000351222	FALSE	FALSE	FALSE
TGCGCTAATAGCGTTGAGGC	YGR267C	FOL2	0.0138662	0.0148697	0.99941	1875	155	1	0.0138662	0.0445165	0.00899537	FALSE	FALSE	FALSE
TTCTGCACCATTTATTTCCT	YIR022W	SEC11	0	0	5.06937e-07	996	131	1.0753e-05	0	0	-0.10222	TRUE	TRUE	TRUE
TATTGTTAATATATAAGCGT	YOR249C	APC5	0.941605	0.941718	0.999741	571	111	1	0.941605	0.969838	0.000424166	FALSE	FALSE	FALSE
AAGCATGCCATCCTATGTAA	YOL009C	MDM12	1.45864e-07	7.29142e-07	0.628596	1053	146	1	1.45864e-07	7.52021e-07	-0.0269433	FALSE	FALSE	FALSE
TTCTCCTCCTCTTCACTCCC	YLR273C	PIG1	0.000922154	0.00340893	0.228503	1241	137	1	0.000922154	0.00364902	-0.0150868	FALSE	FALSE	FALSE
AAGCTAAATAAAGGAGGTCA	YAL009W	SPO7	0.0356805	0.0372876	0.99966	817	131	1	0.0356805	0.100333	0.0103171	FALSE	FALSE	FALSE
TAATATCCGCCATTGTATTA	YKL085W	MDH1	0.372121	0.373409	0.999574	1111	146	1	0.372121	0.577263	0.00442686	FALSE	FALSE	FALSE
TTTGCAAGCAAATAATTTGT	YDR412W	RRP17	0.17157	0.173709	0.9996	994	129	1	0.17157	0.340659	-0.00716087	FALSE	FALSE	FALSE
TATTATATTAAGTTCAATGT	YKR068C	BET3	0.615228	0.615926	0.999734	774	132	1	0.615228	0.779596	-0.00274558	FALSE	FALSE	FALSE
GGCAGTAGCGATGAGGGTAA	YHR083W	SAM35	3.09067e-07	1.27811e-05	0.0408423	922	118	0.324231	3.09067e-07	1.57021e-06	-0.0255276	FALSE	FALSE	FALSE
GCATCCTTACGTGCGTGAGA	YOR236W	DFR1	0.699941	0.751094	0.547269	1914	158	1	0.699941	0.83928	-0.00158996	FALSE	FALSE	FALSE
ACCTTCAAATAGGGTCGATT	YNL159C	ASI2	0.166658	0.168322	0.999733	670	143	1	0.166658	0.333857	0.00983397	FALSE	FALSE	FALSE
ATAAAAGCACCACCTTCTAC	YPL183W-A	RTC6	0.337852	0.339249	0.999587	1192	145	1	0.337852	0.543124	-0.00436621	FALSE	FALSE	FALSE
TAGATTGAACCGCCTTTCCC	YNL162W	RPL42A	9.7812e-05	0.000140003	0.999634	959	146	1	9.7812e-05	0.00042364	-0.0227541	FALSE	FALSE	FALSE
ATTACTTTTATCATGAGCAA	YLR195C	NMT1	0.0487001	0.0507433	0.99973	562	107	1	0.0487001	0.12984	0.0122657	FALSE	FALSE	FALSE
AATTACTCGTTGCTGACAAA	YHR013C	ARD1	0.224546	0.226472	0.999746	651	121	1	0.224546	0.412036	0.00732955	FALSE	FALSE	FALSE
AAAAATGAAAATCATTACCG	YOR201C	MRM1	0.512335	0.533284	0.518187	1061	141	1	0.512335	0.702839	0.00304618	FALSE	FALSE	FALSE
ATTTAGTTCTTCCTCCCCTT	YMR298W	LIP1	3.32433e-09	2.32193e-08	0.999643	1099	128	1	3.32433e-09	1.85464e-08	-0.028702	FALSE	FALSE	FALSE
GATATATCGTGATTTACAAC	YDR195W	REF2	0.216479	0.218542	0.999724	864	125	1	0.216479	0.402391	0.00575679	FALSE	FALSE	FALSE
AGTACTCAATAGTAACATAT	YGR280C	PXR1	2.14806e-12	7.37322e-09	0.146292	1461	155	0.898141	2.14806e-12	1.34855e-11	-0.032698	TRUE	TRUE	FALSE
ATTTATTGTCGCCCTTTACG	YLR107W	REX3	5.6512e-08	1.98933e-07	0.999615	956	142	1	5.6512e-08	2.99047e-07	-0.0290584	FALSE	FALSE	FALSE
TTTCAAAGTTATTCGTACTT	YJL108C	PRM10	0.1035	0.105832	0.999703	858	120	1	0.1035	0.234792	0.00792983	FALSE	FALSE	FALSE
TTACTTTTGCAAGAGTTTGT	YDL069C	CBS1	0.0118393	0.0130057	0.999748	511	108	1	0.0118393	0.0387913	0.0163271	FALSE	FALSE	FALSE
TTCATACTTAACTACTAGTA	YIL150C	MCM10	0.0607525	0.062893	0.999718	689	114	1	0.0607525	0.155807	-0.00987062	FALSE	FALSE	FALSE
TTCAACTGGATACAAAGCCT	YBL038W	MRPL16	0.0407655	0.0422799	0.999577	1352	154	1	0.0407655	0.112385	0.00900869	FALSE	FALSE	FALSE
AATTTATTCGAACTCAGAAT	YJL097W	PHS1	0.176846	0.215107	0.00907905	3152	160	0.0844499	0.176846	0.348006	0.00419622	FALSE	FALSE	FALSE
TGTCGGGTAACGATTCAACC	YMR188C	MRPS17	0.781542	0.781871	0.99962	1011	146	1	0.781542	0.888741	0.00157238	FALSE	FALSE	FALSE
ATGGTCGTTTAACGAAAGAA	YLR100W	ERG27	0.0170737	0.0504341	0.039194	1761	155	0.312694	0.0170737	0.0535105	-0.00940066	FALSE	FALSE	FALSE
GGGAGTTTAACTTGCTCTTT	YGL070C	RPB9	0.0910538	0.100389	0.880899	1556	148	1	0.0910538	0.21307	-0.00739912	FALSE	FALSE	FALSE
GATAATAAGAGGGAAGCTTA	YMR138W	CIN4	0.95485	0.954914	0.999645	964	149	1	0.95485	0.97703	-0.00033373	FALSE	FALSE	FALSE
AAACGCCAAAAGGCTTATGC	YOR372C	NDD1	0	0	4.63149e-19	1269	154	4.82277e-17	0	0	-0.29188	TRUE	TRUE	TRUE
TGAAGAAGAAAGAAAGAGCT	YNL097C	PHO23	3.35327e-05	0.000702937	0.0231169	1176	152	0.196555	3.35327e-05	0.000150017	0.0198155	FALSE	FALSE	FALSE
TTTGTTCATTAGAATTTGGA	YLR027C	AAT2	0.132211	0.129305	0.7887	703	114	1	0.132211	0.281225	0.00846356	FALSE	FALSE	FALSE
AAACGACAGGAGCATCGTGT	YDR001C	NTH1	0.111132	0.113062	0.999455	1513	152	1	0.111132	0.247348	-0.00913849	FALSE	FALSE	FALSE
GTACAGATGGAAATTTATGT	YDR064W	RPS13	0	0	0.581176	590	118	1	0	0	-0.106476	TRUE	TRUE	FALSE
TAAATTGAACTCGCAATATT	YLR117C	CLF1	0.711703	0.88297	0.0584852	697	118	0.442391	0.711703	0.845418	0.00225594	FALSE	FALSE	FALSE
TTTCCTGAGGATTTTCGGTA	YGL026C	TRP5	0	0	1.52865e-05	1623	146	0.000254817	0	0	-0.126871	TRUE	TRUE	TRUE
AGCGGGAACGGTATTCGTGC	YHR050W-A	NA	0.00384605	0.00436846	0.999413	2335	155	1	0.00384605	0.0139079	0.00966673	FALSE	FALSE	FALSE
AATGATGGAAGCGGTAAAGA	YER112W	LSM4	0	2.12333e-10	1.71922e-05	1826	152	0.000284809	2.12333e-10	1.23802e-09	-0.0367732	TRUE	TRUE	TRUE
TTAACACATTATTTTAGTAA	YIL070C	MAM33	0.857572	0.902403	0.785513	887	151	1	0.857572	0.930306	-0.001053	FALSE	FALSE	FALSE
GCGTTTGCAAAAAGTGAAAA	YMR203W	TOM40	0.000729283	0.000937791	0.999668	936	129	1	0.000729283	0.0029175	-0.0170601	FALSE	FALSE	FALSE
AGATAAAAATCAAATTGTGT	YPR047W	MSF1	0.850774	0.851046	0.999606	1011	127	1	0.850774	0.92701	0.000875531	FALSE	FALSE	FALSE
TGTCGAACTTGGTTTGCAAA	YOR202W	HIS3	0.227226	0.229175	0.999756	795	126	1	0.227226	0.41599	0.00642276	FALSE	FALSE	FALSE
AAAATAAGACCAAAATGTTT	YDR293C	SSD1	1.04261e-05	2.15441e-05	0.923322	2388	155	1	1.04261e-05	4.8738e-05	0.0155558	FALSE	FALSE	FALSE
TATAGTAGAGGTATATTCTC	YJL194W	CDC6	0	0	0.00055815	389	109	0.006885	0	0	-0.369772	TRUE	TRUE	TRUE
TGACCCTAAGTTTTAGAGTT	YBL038W	MRPL16	0.0105419	0.016027	0.244406	520	105	1	0.0105419	0.0350974	0.0147949	FALSE	FALSE	FALSE
AAATATCATGCTCATCTCAT	YOR206W	NOC2	0	0	5.06238e-08	1151	136	1.25278e-06	0	0	-0.104263	TRUE	TRUE	TRUE
ACCGTGCCTTAGTGAGATTT	YPL232W	SSO1	0	0	3.5595e-21	1193	144	4.8373e-19	0	0	-0.234586	TRUE	TRUE	TRUE
TTTTCCCTTCTTCTTGCAGA	YGR255C	COQ6	0.00119632	0.0014548	0.999435	1968	152	1	0.00119632	0.00464675	-0.0126776	FALSE	FALSE	FALSE
TTATACCAATTATGCAAATT	YNL005C	MRP7	0.37144	0.372838	0.999499	1605	143	1	0.37144	0.576448	-0.00338801	FALSE	FALSE	FALSE
TTTTCCTTCAGTACTATTTC	YHR168W	MTG2	0.581652	0.582445	0.99964	1027	139	1	0.581652	0.756874	0.00283791	FALSE	FALSE	FALSE
AGGGTTACACTCAATCACGT	YPL190C	NAB3	0	1.11022e-15	1.27097e-06	1070	133	2.51001e-05	1.11022e-15	7.9117e-15	-0.0660262	TRUE	TRUE	TRUE
AGTTCGATAAGAGGTGAAGT	YHL038C	CBP2	0.236007	0.237784	0.999628	726	129	1	0.236007	0.426334	-0.00732773	FALSE	FALSE	FALSE
TTTTGAACAAAAAGCCGTTA	YMR059W	SEN15	0.694701	0.589996	0.413844	2083	155	1	0.694701	0.835747	0.00148742	FALSE	FALSE	FALSE
TTTGAAGTTTTGCTTCGTAT	YPL007C	TFC8	0.987922	0.987943	0.999739	555	110	1	0.987922	0.993623	9.79121e-05	FALSE	FALSE	FALSE
AATAGTACGATATCCATGTG	YGR009C	SEC9	0.251371	0.338578	0.374588	847	133	1	0.251371	0.444215	-0.00583067	FALSE	FALSE	FALSE
TGTTGTTCTTTGCGTAACAC	YNL071W	LAT1	0.95238	0.835067	0.112372	953	129	0.734312	0.95238	0.975499	0.000286944	FALSE	FALSE	FALSE
TTTTACTTGGTATAATTTTC	YJL011C	RPC17	0.581178	0.582185	0.999894	317	85	1	0.581178	0.756873	-0.00443201	FALSE	FALSE	FALSE
TATCACATAAGATTATATCA	YJL014W	CCT3	0.485217	0.486222	0.999701	727	128	1	0.485217	0.678406	-0.00408131	FALSE	FALSE	FALSE
GAGACCCCTTTGAGCGGCCG	YDL185W	VMA1	0.0294705	0.0327617	0.793428	862	133	1	0.0294705	0.0854176	-0.0138486	FALSE	FALSE	FALSE
ACTACTATTATCATAACAAA	YBL080C	PET112	0.859573	0.852558	0.783717	606	117	1	0.859573	0.931369	0.000982276	FALSE	FALSE	FALSE
TTCATTTACTGCAACCTGAT	YDL067C	COX9	0.0475253	0.0492153	0.999535	1294	147	1	0.0475253	0.127386	-0.010193	FALSE	FALSE	FALSE
CTAGTAAGTATTGCGCTAGG	YOR358W	HAP5	0.125124	0.126447	0.999746	511	147	1	0.125124	0.269077	0.0115401	FALSE	FALSE	FALSE
GACTGGGATACAAGTGAAAG	YGR076C	MRPL25	0.238705	0.240558	0.999591	974	133	1	0.238705	0.429273	0.0055207	FALSE	FALSE	FALSE
TTCATTATTGTTGTATTGCC	YKL058W	TOA2	0.330662	0.332279	0.999614	1209	130	1	0.330662	0.536622	-0.00425506	FALSE	FALSE	FALSE
TTTCCATAAAGAGCACGTGC	YJL119C	NA	1.15463e-14	7.35577e-09	0.000323969	1251	137	0.00418966	7.35577e-09	4.05022e-08	-0.0336117	TRUE	TRUE	TRUE
AAAGTTCGGGGATACCTCAG	YOR261C	RPN8	0	0	7.74651e-14	1245	135	4.43633e-12	0	0	-0.209198	TRUE	TRUE	TRUE
TAAAATGCCATCGAACTATC	YGL131C	SNT2	0.0175508	0.018294	0.688558	1125	133	1	0.0175508	0.0547491	0.0100679	FALSE	FALSE	FALSE
TAGTAAGACCAAAATTAATT	YDR493W	MZM1	0.0181826	0.0192331	0.999523	1272	159	1	0.0181826	0.0565656	0.0117409	FALSE	FALSE	FALSE
GAAGTAATTAAAGATCATGT	YDR240C	SNU56	0.63731	0.638007	0.999629	952	128	1	0.63731	0.794957	0.00247658	FALSE	FALSE	FALSE
AATACAAGAGGTCATATTTC	YPR101W	SNT309	0.149607	0.151769	0.99986	524	111	1	0.149607	0.308444	0.00903508	FALSE	FALSE	FALSE
AAAAAGATCACATACAAGAC	YDL147W	RPN5	1.97515e-05	3.69424e-05	0.999663	881	118	1	1.97515e-05	9.07959e-05	-0.0221042	FALSE	FALSE	FALSE
ACTGCTTATATACATTCCAC	YPL148C	PPT2	0.782236	0.782574	0.999397	1600	154	1	0.782236	0.889151	0.00115819	FALSE	FALSE	FALSE
AGAAGTGTTCAACAATATTC	YOR372C	NDD1	0.913639	0.913756	0.99964	998	155	1	0.913639	0.958347	-0.000580399	FALSE	FALSE	FALSE
AAGATAAAGAGGAATATGGA	YHR074W	QNS1	0.00275542	0.00317508	0.999366	2048	156	1	0.00275542	0.0102129	-0.0137619	FALSE	FALSE	FALSE
GGCAGACGTGAGAGAAGAAA	YCR009C	RVS161	0	0	2.89762e-10	1218	131	1.00143e-08	0	0	-0.0749242	TRUE	TRUE	TRUE
AGTATATCACGTCAAAAAAC	YOR016C	ERP4	0.418872	0.488167	0.137302	1958	151	0.85806	0.418872	0.622216	-0.00321399	FALSE	FALSE	FALSE
TATTCCGCTTATGTATCTTA	YLR340W	RPP0	7.77156e-15	4.77673e-12	0.545036	666	118	1	7.77156e-15	5.38967e-14	-0.0544631	TRUE	TRUE	FALSE
ATGGCAGATGGACCACCTTG	YDR211W	GCD6	0	0	0.0796306	557	122	0.56658	0	0	-0.103202	TRUE	TRUE	FALSE
GATAGCCAAAAGGGCGCATC	YLR439W	MRPL4	0.00422147	0.0171658	0.00321114	1095	129	0.0335683	0.0171658	0.053757	0.0125735	FALSE	FALSE	FALSE
TATTACTGTGATTTGTCTTC	YDL029W	ARP2	0	1.95399e-14	2.67689e-11	2349	153	1.06783e-09	1.95399e-14	1.33776e-13	-0.0454946	TRUE	TRUE	TRUE
GTTTAGCTCAGTGCAAAACG	YBR133C	HSL7	0.60379	0.604496	0.999962	356	108	1	0.60379	0.772801	-0.00494496	FALSE	FALSE	FALSE
TCATTAAAACAATAAAAGAC	YPL268W	PLC1	7.3636e-08	2.2251e-07	0.977852	733	148	1	7.3636e-08	3.86348e-07	-0.0393877	TRUE	TRUE	FALSE
GGGAAGAAATTTTGAGAGGT	YLR359W	ADE13	0.673139	0.729043	0.424469	1411	137	1	0.673139	0.819508	0.00172492	FALSE	FALSE	FALSE
ATCAAAACTAAGGTCCTGCC	YDR148C	KGD2	0.273251	0.282157	0.870972	1203	135	1	0.273251	0.469291	0.0052387	FALSE	FALSE	FALSE
TTAGGAGGCGTGTTGTTAAT	YJL038C	LOH1	0.670454	0.671073	0.999655	1087	134	1	0.670454	0.818558	-0.00193	FALSE	FALSE	FALSE
AAGGTGATGTAATAATAAAT	YJR017C	ESS1	0.606643	0.607473	0.999949	447	102	1	0.606643	0.774087	0.00318717	FALSE	FALSE	FALSE
TTCTGTTTCTTTTCTCCCGA	YCR044C	PER1	0.660186	0.660784	0.999555	1039	139	1	0.660186	0.812046	-0.00251517	FALSE	FALSE	FALSE
TAAATCAAAAGAGGGACAAA	YFL034C-B	MOB2	0.00170546	0.0027221	0.70037	757	135	1	0.00170546	0.00650461	-0.0160226	FALSE	FALSE	FALSE
AAACCGGAAGCCGGAAGGTC	YDR322W	MRPL35	0.0210861	0.0275583	0.00114247	2146	156	0.0131525	0.0275583	0.0806626	0.00952469	FALSE	FALSE	FALSE
GACTTAGATCACTTTGCACG	YMR230W	RPS10B	0.903311	0.856499	0.688286	1918	155	1	0.903311	0.954095	0.000482197	FALSE	FALSE	FALSE
TGAAATTGTTTCTGATGTCA	YLR340W	RPP0	0.910484	0.910635	0.999738	637	121	1	0.910484	0.95697	0.000712997	FALSE	FALSE	FALSE
ATGGTCTGTTTCATTTATGA	YLR291C	GCD7	0.0584463	0.0880453	0.353684	1107	137	1	0.0584463	0.151211	-0.00950894	FALSE	FALSE	FALSE
TATTATCACCAATAACGGGT	YNL244C	SUI1	0.831233	0.831561	0.999844	569	106	1	0.831233	0.916643	-0.00131175	FALSE	FALSE	FALSE
TGTGTATTACCCGGGTTAGA	YPL266W	DIM1	0	0	3.7603e-06	1212	159	7.01165e-05	0	0	-0.0876324	TRUE	TRUE	TRUE
GAACGTAGTCCGAGAAACAG	YKR023W	NA	5.45911e-07	1.69795e-06	0.939157	1753	145	1	5.45911e-07	2.72683e-06	-0.0197574	FALSE	FALSE	FALSE
TCATGTTCGTCAGACGTGAT	YOR224C	RPB8	0.724752	0.725165	0.999658	845	145	1	0.724752	0.853914	-0.00214819	FALSE	FALSE	FALSE
TCGACTAATTTCATGACAGT	YLR066W	SPC3	0.353478	0.354978	0.999543	1219	136	1	0.353478	0.55839	-0.00428612	FALSE	FALSE	FALSE
GACGGAAACGCGCTTTATTA	YOR017W	PET127	0.349814	0.351333	0.999632	922	127	1	0.349814	0.554179	0.00438691	FALSE	FALSE	FALSE
CAAAAATCGTTAATCACGCC	YKR037C	SPC34	0.196283	0.197217	0.999923	189	83	1	0.196283	0.375113	0.0113863	FALSE	FALSE	FALSE
TTGTAAAGCAGTTCTTAAAT	YGR178C	PBP1	0.498172	0.499131	0.999653	1040	144	1	0.498172	0.688831	0.00333464	FALSE	FALSE	FALSE
ACTCTCTTTGTGAAAAGGGA	YER083C	GET2	0.0269673	0.0280883	0.999704	708	150	1	0.0269673	0.0791415	-0.0147087	FALSE	FALSE	FALSE
ACAATAGATTGGCTTTAAAA	YGL112C	TAF6	4.36389e-06	0.000145004	0.007872	1889	154	0.0742561	4.36389e-06	2.07628e-05	-0.0175709	FALSE	FALSE	FALSE
ATAAGAGAGAAGAGGACGTT	YAL001C	TFC3	0.157357	0.15911	0.999731	673	139	1	0.157357	0.319374	-0.00897313	FALSE	FALSE	FALSE
TTCCGAATTGTGTGTCTCCG	YLR153C	ACS2	0.785066	0.745927	0.510047	2140	146	1	0.785066	0.891422	0.000936777	FALSE	FALSE	FALSE
AGAGCGTGAATTTTACAGAA	YDL015C	TSC13	0	1.66533e-15	0.00238586	916	128	0.0257814	1.66533e-15	1.18046e-14	-0.0580756	TRUE	TRUE	TRUE
TAATTATGTTTATATTTACC	YGR083C	GCD2	0.445244	0.520802	0.269926	1627	143	1	0.445244	0.644335	-0.00271111	FALSE	FALSE	FALSE
TGTTCCCTAGTTGGCTTTCT	YLL036C	PRP19	0.916745	0.916875	0.999286	2055	152	1	0.916745	0.960195	0.00040277	FALSE	FALSE	FALSE
GAAAGTGTCATCTTCTTACA	YOR221C	MCT1	0.0484127	0.0502174	0.99961	1114	134	1	0.0484127	0.12916	0.0091388	FALSE	FALSE	FALSE
TAGGGCATAGCATTATATAA	YGL145W	TIP20	0.243266	0.245174	0.999537	1016	131	1	0.243266	0.434662	0.00560009	FALSE	FALSE	FALSE
TTTATCTTCTTTTGCAACGT	YDR362C	TFC6	0.139615	0.141837	0.999693	680	117	1	0.139615	0.293469	-0.00805223	FALSE	FALSE	FALSE
AATTAATACGAACTTTGACC	YJL023C	PET130	0.921154	0.982601	0.234515	1602	148	1	0.921154	0.961661	-0.000439921	FALSE	FALSE	FALSE
TTCTAGATGTATGGGTGTGC	YMR013C-A	NA	0.361067	0.362722	0.999774	547	107	1	0.361067	0.566251	0.00570537	FALSE	FALSE	FALSE
GGTATATAGATTTGTAATTC	YNL061W	NOP2	0.797283	0.659749	0.0934671	3053	154	0.638891	0.797283	0.899369	0.000720792	FALSE	FALSE	FALSE
TTGCTAATGCGTTCAAAACA	YNL257C	SIP3	0.334243	0.335541	0.999791	780	144	1	0.334243	0.539485	0.00536743	FALSE	FALSE	FALSE
AGCGAACCTTAACAGTCTGA	YHR062C	RPP1	0.15837	0.17533	0.581541	1470	137	1	0.15837	0.320943	0.00596781	FALSE	FALSE	FALSE
TGCCAAATACCAAAAGGCAC	YDL015C	TSC13	0.986454	0.986477	0.99969	707	118	1	0.986454	0.99296	-9.51634e-05	FALSE	FALSE	FALSE
TGTACTGTCGAAGTATTGTT	YOR249C	APC5	0.00242606	0.00282621	0.999712	805	134	1	0.00242606	0.00905479	0.0156209	FALSE	FALSE	FALSE
TTCGACTAACAACATTACAG	YPL124W	SPC29	0.00117693	0.00141665	0.999868	756	138	1	0.00117693	0.00457808	-0.0206728	FALSE	FALSE	FALSE
TCGGGCGGATTGATCGTGTA	YDL195W	SEC31	0	0	0.00326819	1404	150	0.0340886	0	0	-0.0756273	TRUE	TRUE	TRUE
GCCAGGGTGCGCGGGCACGC	YGL166W	CUP2	0.956698	0.956767	0.999592	1094	139	1	0.956698	0.978172	0.000300964	FALSE	FALSE	FALSE
AGATAGTCATCATATATCCC	YCL017C	NFS1	0.120672	0.211025	0.142361	2035	152	0.883476	0.120672	0.26204	-0.00604374	FALSE	FALSE	FALSE
TCATCCAACCGTCTCATATT	YLR102C	APC9	0.894092	0.89427	0.999997	578	119	1	0.894092	0.94966	0.000762923	FALSE	FALSE	FALSE
TAAGTTTATTGTATACATAA	YGL026C	TRP5	0.00392769	0.00448191	0.999747	670	126	1	0.00392769	0.0141775	-0.0191832	FALSE	FALSE	FALSE
GTATTTGTAGTCCTTTATGC	YDR236C	FMN1	0.436765	0.433154	0.148965	1289	145	0.909673	0.436765	0.636301	0.00371211	FALSE	FALSE	FALSE
GCAGATATCAGCGTAACAAT	YLR447C	VMA6	0.00165261	0.00193595	0.999652	896	147	1	0.00165261	0.00631206	-0.0177777	FALSE	FALSE	FALSE
GCCTTATCGTATGTCGCGAT	YJR093C	FIP1	0	0	0.260544	560	111	1	0	0	-0.196194	TRUE	TRUE	FALSE
TCTTTTCACTTTTCGTTCTC	YDL195W	SEC31	0.137253	0.139558	0.999918	545	107	1	0.137253	0.289607	0.00872991	FALSE	FALSE	FALSE
GCATCTATAAGAGCTCTATC	YBR035C	PDX3	0.656023	0.656683	0.999671	744	124	1	0.656023	0.809627	-0.00237568	FALSE	FALSE	FALSE
AATCTGCCTCGGAAGGGGTT	YHR082C	KSP1	0.0103081	0.0269307	0.0800044	672	115	0.56818	0.0103081	0.0344047	-0.0168051	FALSE	FALSE	FALSE
AGCATATGAGAGTTCATCAA	YDR181C	SAS4	0.16696	0.169101	0.999676	693	119	1	0.16696	0.334294	0.0075006	FALSE	FALSE	FALSE
GAAGAGATCGATGAAGAAAC	YGR116W	SPT6	0.0299497	0.0313846	0.999448	1318	146	1	0.0299497	0.0865873	0.0107851	FALSE	FALSE	FALSE
ATATTTAAATACGTAAATCG	YER003C	PMI40	0	9.23173e-12	2.38547e-05	2616	155	0.000381438	9.23173e-12	5.64106e-11	-0.0321018	TRUE	TRUE	TRUE
ACGGGAAATAAAGCATTATC	YJL033W	HCA4	0.00682928	0.00758545	0.999753	593	124	1	0.00682928	0.0235993	-0.0182106	FALSE	FALSE	FALSE
ATAACAGCTACAAATTGGAC	YGR172C	YIP1	2.47538e-08	8.37982e-08	0.999622	894	152	1	2.47538e-08	1.3301e-07	-0.034289	TRUE	TRUE	FALSE
AGGTGAAGTTGGGGAACTAA	YHL038C	CBP2	0.94037	0.938909	0.655402	1061	126	1	0.94037	0.969539	0.000331089	FALSE	FALSE	FALSE
GTGTCGTAAGTGCAATGATT	YOR103C	OST2	0.000102669	0.00206353	0.0650759	1846	152	0.48179	0.000102669	0.000444197	-0.0161469	FALSE	FALSE	FALSE
GGCATACTTCGAACCCTTCT	YGR075C	PRP38	0.054042	0.0740785	0.364615	2416	158	1	0.054042	0.141726	0.00650958	FALSE	FALSE	FALSE
GAGGGAGATGTGTTTGCTTT	YPL093W	NOG1	0.0277612	0.0291543	0.999153	2843	157	1	0.0277612	0.0811085	0.0064948	FALSE	FALSE	FALSE
TGAAAGGAAATAGGCAGAAT	YDR394W	RPT3	3.21324e-05	6.42484e-05	0.904019	1166	137	1	3.21324e-05	0.000144236	-0.0176865	FALSE	FALSE	FALSE
ATCATCGCCACAATTGGAAG	YPR169W	JIP5	0.744994	0.745364	0.9997	860	149	1	0.744994	0.866727	-0.00172998	FALSE	FALSE	FALSE
TATTTGCTTCATGATTGTTC	YCR036W	RBK1	0.121663	0.123326	0.999622	842	151	1	0.121663	0.263477	-0.00897735	FALSE	FALSE	FALSE
ATAGTGATTACCGTGTTGCG	YFR031C	SMC2	0.0396047	0.0415701	0.999903	624	109	1	0.0396047	0.109638	0.0113963	FALSE	FALSE	FALSE
ACAGTTGTAAGAAAAAAGGA	YPL013C	MRPS16	0.269877	0.445436	0.0354971	448	99	0.286046	0.269877	0.465101	-0.00851837	FALSE	FALSE	FALSE
ACATAATTTAAAAGCTGACC	YDL017W	CDC7	0.309078	0.310465	0.999532	1092	151	1	0.309078	0.512586	-0.00546752	FALSE	FALSE	FALSE
ACGGTTTATCACATGGACAA	YNL080C	EOS1	0	0	0.999536	1075	152	1	0	0	-0.086623	TRUE	TRUE	FALSE
TGGTTGTCGCAACGGGAAGC	YPR178W	PRP4	0.20211	0.203807	0.99963	1049	148	1	0.20211	0.383324	0.0068332	FALSE	FALSE	FALSE
AAATAAAGAAGTCATTAAAC	YLL027W	ISA1	9.60595e-11	2.05438e-08	0.169961	1491	147	1	9.60595e-11	5.6501e-10	-0.0263415	FALSE	FALSE	FALSE
TTGTAATGGATCCTCTAGAA	YPL218W	SAR1	0	0	0.193872	709	123	1	0	0	-0.339835	TRUE	TRUE	FALSE
CGTGCGTGAGATGGCATCGC	YOR236W	DFR1	0.64022	0.640853	0.999779	337	104	1	0.64022	0.797428	0.0046546	FALSE	FALSE	FALSE
GATGAGGTGCTGAAGATGCA	YNL132W	KRE33	0	0	0.00479388	1519	147	0.0474535	0	0	-0.12603	TRUE	TRUE	TRUE
AAGTGCGTGGTCACTCTAGA	YOR168W	GLN4	0.00514589	0.00573919	0.999476	1301	152	1	0.00514589	0.0181893	0.0132963	FALSE	FALSE	FALSE
GCAAACTTGAATAGTCAGCT	YLR312W-A	MRPL15	0.658826	0.659406	0.999544	1233	148	1	0.658826	0.811696	0.00217765	FALSE	FALSE	FALSE
TGCTGGAAAGTGGCCCACAC	YFR033C	QCR6	0.04746	0.0493641	0.999739	583	113	1	0.04746	0.127253	0.0136957	FALSE	FALSE	FALSE
AACTTTTCAGTCGAAGAAAT	YML015C	TAF11	0.0112603	0.0122487	0.999497	1675	148	1	0.0112603	0.0371496	-0.0119554	FALSE	FALSE	FALSE
TACGGAAGATTACAAGGCCT	YGR158C	MTR3	0.371428	0.363955	0.369126	712	112	1	0.371428	0.576448	0.00475917	FALSE	FALSE	FALSE
TAGTTTCACTGGTGGAGTTA	YLR215C	CDC123	0.229957	0.232053	0.999777	462	106	1	0.229957	0.419564	-0.0086161	FALSE	FALSE	FALSE
AGCCGTTCACGTAAGAAAAT	YDR129C	SAC6	0.229014	0.248993	0.849263	617	112	1	0.229014	0.41813	0.00671705	FALSE	FALSE	FALSE
AAGAAAGAGTGAACAGAACA	YLR304C	ACO1	0.0862169	0.100529	0.847005	1318	131	1	0.0862169	0.204014	-0.00709011	FALSE	FALSE	FALSE
ATGTAGAAAAAATATAGAGA	YOL095C	HMI1	0.0147456	0.0159717	0.999675	968	127	1	0.0147456	0.0470417	-0.0121057	FALSE	FALSE	FALSE
TAGGTCTCTTAAACGTTCAG	YGR094W	VAS1	0.68802	0.688525	0.999445	1452	154	1	0.68802	0.830196	-0.00175502	FALSE	FALSE	FALSE
TGTTTCAACGTTCCAAGGCT	YFL008W	SMC1	0.120015	0.242085	0.0974104	1639	147	0.660217	0.120015	0.261173	-0.00671077	FALSE	FALSE	FALSE
TTTCGCTGCGAAAGATGCCC	YER012W	PRE1	1.11022e-16	8.82694e-11	0.0132472	802	124	0.119613	1.11022e-16	8.16574e-16	-0.0468771	TRUE	TRUE	FALSE
ACCCTGGTTAGCCACAGACG	YHR116W	COX23	0.038459	0.0399251	0.999592	991	148	1	0.038459	0.106946	0.0105273	FALSE	FALSE	FALSE
TTCTTCACATCCTTCGATTA	YNL315C	ATP11	0.556478	0.557235	0.999584	954	147	1	0.556478	0.738868	0.00325515	FALSE	FALSE	FALSE
ATATTTGACCTTGAATTGTA	YKL183W	LOT5	0.900682	0.900821	0.999775	705	140	1	0.900682	0.952985	0.000863506	FALSE	FALSE	FALSE
TAGTGCTTTATCCCTTTTGA	YDR494W	RSM28	0.065045	0.0760835	0.708235	847	117	1	0.065045	0.163931	0.00989422	FALSE	FALSE	FALSE
ACCCGTAGTAATATCACGAT	YLR275W	SMD2	0.062236	0.108266	0.0779572	816	122	0.557095	0.062236	0.158496	-0.00942205	FALSE	FALSE	FALSE
TTTAAAGATCCTGAAGGGAT	YLR038C	COX12	0.940342	0.850523	0.244742	1611	155	1	0.940342	0.969539	0.000319845	FALSE	FALSE	FALSE
GTTGTCTTCATCATTTGAGA	YHR197W	RIX1	0.980417	0.980446	0.999527	1504	151	1	0.980417	0.989607	-0.000103527	FALSE	FALSE	FALSE
GTCTTCTTTGTATTTGTTTT	YER038W-A	NA	0.85109	0.740428	0.307268	810	123	1	0.85109	0.927148	0.000999832	FALSE	FALSE	FALSE
TTATTTCAGTAGTACTACTG	YDR212W	TCP1	0.0930118	0.0948388	0.999423	1531	153	1	0.0930118	0.216389	0.00726673	FALSE	FALSE	FALSE
TTTCGTTTCTCGGCTGTTTA	YNL151C	RPC31	0.553762	0.589456	0.595211	1638	151	1	0.553762	0.73697	0.00223325	FALSE	FALSE	FALSE
TCTTGAAAAGTGCTCTTTTC	YPR124W	CTR1	0.126119	0.128027	0.999233	2165	154	1	0.126119	0.270709	-0.00635875	FALSE	FALSE	FALSE
AAAGGCGTAAAAGGCGTGAA	YBL099W	ATP1	0.766072	0.641008	0.00502884	1559	143	0.0494739	0.641008	0.797852	0.00218565	FALSE	FALSE	FALSE
ACATTATGGTAGCTATAAAG	YHR072W-A	NOP10	0	0	1.73007e-05	552	106	0.000286014	0	0	-0.175896	TRUE	TRUE	TRUE
GTTGGATTTTGCTAAGCGAT	YPL232W	SSO1	0.285548	0.325703	0.675457	2329	148	1	0.285548	0.483605	0.00341081	FALSE	FALSE	FALSE
ATAAAAAGAAGCGTATTTAG	YKL040C	NFU1	0.00406634	0.00456795	0.999635	1063	149	1	0.00406634	0.0146516	0.0158523	FALSE	FALSE	FALSE
AATAACCAAGCAGCACGAAA	YER003C	PMI40	0.678619	0.679151	0.999469	1311	149	1	0.678619	0.823077	0.00177431	FALSE	FALSE	FALSE
GGACAAAGGCAAAGCGTCAA	YDR461C-A	NA	0.0722203	0.0740823	0.999413	2182	154	1	0.0722203	0.177659	-0.00682883	FALSE	FALSE	FALSE
GACGACGGTCCGGTAGAAGG	YPL183W-A	RTC6	0.812913	0.813198	0.999527	1229	150	1	0.812913	0.906415	-0.00117883	FALSE	FALSE	FALSE
GGATAATATTGCCTATACAT	YLR376C	PSY3	0.457829	0.458955	0.999568	1145	138	1	0.457829	0.654729	-0.0032333	FALSE	FALSE	FALSE
TGCTTCCTACAACCAAACAA	YNR018W	RCF2	0.723071	0.723572	0.999516	1156	137	1	0.723071	0.853233	0.00173608	FALSE	FALSE	FALSE
AAAATGTGCTATCTTCACAA	YLR201C	COQ9	0.0203888	0.0218299	0.999745	626	115	1	0.0203888	0.0624836	0.0133896	FALSE	FALSE	FALSE
TCCCCATTGGCCCCTTTATA	YBR269C	SDH8	0.410584	0.411759	0.999496	1255	146	1	0.410584	0.614229	0.00399143	FALSE	FALSE	FALSE
AGATAGTCTATGGATCCAGT	YOR065W	CYT1	0.0263428	0.0279427	0.999759	514	110	1	0.0263428	0.0774725	0.0170379	FALSE	FALSE	FALSE
GTAGGCTAACGGATATAAGA	YPR191W	QCR2	0.640861	0.720665	0.273664	583	118	1	0.640861	0.797793	0.00299621	FALSE	FALSE	FALSE
AATTGGCGGTGAAATAGAAA	YGR101W	PCP1	0.835571	0.835826	0.999353	1741	154	1	0.835571	0.919025	-0.000801499	FALSE	FALSE	FALSE
GATGGTAAATATGTTGTCAC	YPR137W	RRP9	0.0151153	0.0161355	0.999734	905	143	1	0.0151153	0.0480869	-0.0179196	FALSE	FALSE	FALSE
AGAAAAGAGTGTGTGAGAAC	YCR012W	PGK1	6.41709e-14	1.25888e-10	0.283891	2346	145	1	6.41709e-14	4.24821e-13	-0.0242024	FALSE	FALSE	FALSE
TTAGTCACTCTTGTCACATA	YOR370C	MRS6	0.186575	0.188258	0.999608	1002	151	1	0.186575	0.361821	0.00733329	FALSE	FALSE	FALSE
TTATCAAAGCCTTTACCTTA	YOR146W	NA	0.384622	0.401471	0.759585	449	107	1	0.384622	0.589244	-0.00575498	FALSE	FALSE	FALSE
GGCGTAGAGAAGGTGGCGTG	YIL153W	RRD1	0.0251125	0.0264516	0.999337	2833	158	1	0.0251125	0.0744001	0.006871	FALSE	FALSE	FALSE
ATTTGATTTTACTAAAGTTC	YOR261C	RPN8	0.642037	0.64268	0.999668	885	134	1	0.642037	0.798673	0.00225512	FALSE	FALSE	FALSE
TTGATTTAAAGCTCTTAGTT	YMR236W	TAF9	5.96168e-12	8.63089e-08	0.00106333	405	100	0.0123563	8.63089e-08	4.49895e-07	-0.0587119	TRUE	TRUE	TRUE
AGGTCCGTAAAGGCACTTTA	YJR141W	NA	0.183914	0.185867	0.999349	1845	145	1	0.183914	0.35796	-0.00523892	FALSE	FALSE	FALSE
ATGTACAGGTATTACCCGCC	YDR041W	RSM10	0.281341	0.302886	0.0852531	1878	146	0.593883	0.281341	0.479691	0.00357963	FALSE	FALSE	FALSE
AGGAAATAAAAGGGGAAAAC	YER087W	AIM10	0.742812	0.743297	0.999445	1584	133	1	0.742812	0.865822	-0.00122205	FALSE	FALSE	FALSE
TGGAATAATATCCGTCTTTC	YPR143W	RRP15	0.319126	0.314619	0.261788	2883	151	1	0.319126	0.523519	0.00268676	FALSE	FALSE	FALSE
AGAAGTGATTTATTTTGGTC	YPL059W	GRX5	0.35247	0.437356	0.000906415	2477	156	0.0107669	0.437356	0.636695	0.00299425	FALSE	FALSE	FALSE
AGTTTGACTCTGCTCGCGGA	YLR358C	NA	0.759892	0.760286	0.999509	1272	146	1	0.759892	0.874039	-0.00147468	FALSE	FALSE	FALSE
ATTCACAGAGGTTTGGTGTA	YPR161C	SGV1	0.792871	0.806795	0.890609	1179	137	1	0.792871	0.896664	0.001145	FALSE	FALSE	FALSE
TGATTTCCGTCTTTGTAAAT	YBL089W	AVT5	0.0106453	0.0115452	0.999824	937	142	1	0.0106453	0.0353533	-0.0194665	FALSE	FALSE	FALSE
TGTCAGAATGGTTTATTTTC	YNL263C	YIF1	0.139997	0.158228	0.604764	2217	157	1	0.139997	0.294118	0.00511116	FALSE	FALSE	FALSE
TCTCTTACGCTTAGCTTACA	YMR168C	CEP3	0	0	0.1497	104	50	0.91264	0	0	-0.306256	TRUE	TRUE	FALSE
AACCGATGAGTAAGCAATGA	YDL204W	RTN2	0.703012	0.703504	0.999449	1360	146	1	0.703012	0.841522	-0.00196333	FALSE	FALSE	FALSE
GCATACGAACGAAGTTGCAT	YOL127W	RPL25	0	0	3.60485e-08	1568	157	9.06071e-07	0	0	-0.166881	TRUE	TRUE	TRUE
GGGTTATGCATGGGTGGGGC	YLR249W	YEF3	0.948538	0.954423	0.855661	2000	153	1	0.948538	0.972968	-0.000243115	FALSE	FALSE	FALSE
ACAAGTAATTCGTTTCCTTT	YPL218W	SAR1	0.116201	0.118397	0.999689	695	121	1	0.116201	0.255439	0.00863766	FALSE	FALSE	FALSE
TAATGAAGACAAAGTGAGGC	YBR135W	CKS1	0.876248	0.876434	0.999552	1473	153	1	0.876248	0.940035	-0.000696945	FALSE	FALSE	FALSE
TATGAAGTATATATACTGAA	YDR202C	RAV2	1.98885e-12	9.95515e-07	1.08841e-05	1714	137	0.000188893	9.95515e-07	4.90839e-06	-0.0246236	FALSE	FALSE	FALSE
CTGTTTGCTTTGCCAGGTTC	YOR061W	CKA2	0.483736	0.48478	0.999892	345	101	1	0.483736	0.677518	-0.00601126	FALSE	FALSE	FALSE
TTGAATCACGTCTTCTAAGC	YPL143W	RPL33A	0.349826	0.351438	0.9999	657	118	1	0.349826	0.554179	0.00515315	FALSE	FALSE	FALSE
ATCAGAATAAATGCATTGAA	YML129C	COX14	0.716508	0.741885	0.705613	622	105	1	0.716508	0.848746	0.0022247	FALSE	FALSE	FALSE
TTTGACGTTGTTTTCCTTGC	YPL215W	CBP3	0.0354062	0.0372161	0.999658	804	117	1	0.0354062	0.099632	0.0110507	FALSE	FALSE	FALSE
AAGTTAACACATTTGAAGCT	YJL071W	ARG2	0.654592	0.608381	0.188229	751	121	1	0.654592	0.808834	0.00227291	FALSE	FALSE	FALSE
TGAAAAGGTATCAAGCAGTA	YGL123W	RPS2	0	0	0.000959014	1391	143	0.0112254	0	0	-0.143407	TRUE	TRUE	TRUE
AGTATTTACGATCCACTGGC	YDR225W	HTA1	6.44329e-10	1.04455e-07	0.143635	937	145	0.886913	6.44329e-10	3.69234e-09	-0.0404143	TRUE	TRUE	FALSE
TTCAATACAGCGAGTAACTA	YDR429C	TIF35	0	0	0.0153426	320	91	0.136837	0	0	-0.304877	TRUE	TRUE	FALSE
GACAAATGACTCTTGTTGCA	YOR128C	ADE2	0.710556	0.711037	0.999614	1072	141	1	0.710556	0.845027	-0.00163764	FALSE	FALSE	FALSE
GGAAAATGGAAATTAGGTTA	YLR007W	NSE1	8.74482e-05	0.000129895	0.999343	1868	150	1	8.74482e-05	0.00038081	0.0133513	FALSE	FALSE	FALSE
AGAATATTGGCAGCGCAAAA	YCR012W	PGK1	3.15412e-06	6.7016e-06	0.999503	1429	143	1	3.15412e-06	1.51507e-05	-0.0223796	FALSE	FALSE	FALSE
AGCAACGTCTTGCATAACAT	YOR171C	LCB4	0.0569589	0.0589138	0.999713	784	126	1	0.0569589	0.148115	0.010854	FALSE	FALSE	FALSE
TAATTCGGTTGACAACTTAA	YPL158C	AIM44	0.994434	0.994444	0.99971	767	114	1	0.994434	0.996796	3.74501e-05	FALSE	FALSE	FALSE
AGCAAACCAATGAAGCGGCT	YOR304C-A	BIL1	0.543124	0.654687	0.111877	1065	143	0.732268	0.543124	0.729612	-0.00318254	FALSE	FALSE	FALSE
TTGCTGTGGTAGTACGTTGG	YAL034C	FUN19	0.598032	0.598548	0.999749	495	141	1	0.598032	0.770055	0.00439566	FALSE	FALSE	FALSE
GCAGTGATCTTCATGGTGAA	YER125W	RSP5	0	0	8.84289e-06	855	134	0.000156172	0	0	-0.237783	TRUE	TRUE	TRUE
GTTTTGCACGGTTTATCACA	YNL080C	EOS1	0	1.55431e-15	5.11018e-06	1427	139	9.29103e-05	1.55431e-15	1.10274e-14	-0.0510573	TRUE	TRUE	TRUE
GAGGAAGCTATTCACAGTAA	YKR016W	MIC60	0.104891	0.106693	0.99975	874	142	1	0.104891	0.236809	0.00830223	FALSE	FALSE	FALSE
GATTTATTGGTCATTACATA	YNL251C	NRD1	0.330257	0.331942	0.999703	660	117	1	0.330257	0.536183	-0.0051903	FALSE	FALSE	FALSE
TAAGGATGAAGCGGGAGGGA	YNR017W	TIM23	0.466062	0.467318	0.999802	443	102	1	0.466062	0.661196	-0.00495838	FALSE	FALSE	FALSE
GAAAGCTGTATCACTTTCAA	YFR028C	CDC14	0.317415	0.318709	0.999602	972	154	1	0.317415	0.521255	0.0048463	FALSE	FALSE	FALSE
TGCACTCGGCGGTTTGTATG	YNL149C	PGA2	0.0321844	0.034052	0.999919	281	83	1	0.0321844	0.0920521	0.0178399	FALSE	FALSE	FALSE
GATGTCTTTTCTTTCCCTTC	YOL038W	PRE6	0	0	0.00455392	601	115	0.0455847	0	0	-0.144606	TRUE	TRUE	TRUE
TAACTTTCTGTTTCAGTTAA	YNL090W	RHO2	0.0588892	0.0609059	0.999752	538	115	1	0.0588892	0.152148	-0.0142286	FALSE	FALSE	FALSE
TTGAAGGAAAAGTAACTTTT	YLR067C	PET309	0.426955	0.51581	0.114389	686	116	0.745665	0.426955	0.62825	0.00467971	FALSE	FALSE	FALSE
TTTCCCAAAATGAAAGTGTA	YDR054C	CDC34	0.0089812	0.00974815	0.999666	700	137	1	0.0089812	0.0303423	-0.017072	FALSE	FALSE	FALSE
AGGTTTATTCTTAAAATATG	YJL020C	BBC1	0.0539517	0.0557465	0.999476	1464	143	1	0.0539517	0.141561	-0.00807034	FALSE	FALSE	FALSE
TCACAATATTCAAGAGTTGA	YBL089W	AVT5	0.00601385	0.00710084	0.797976	666	120	1	0.00601385	0.0210079	-0.0177084	FALSE	FALSE	FALSE
TTACATGTAGATGTAAGTTA	YJL155C	FBP26	0.0229956	0.0245796	0.999936	484	105	1	0.0229956	0.0691507	-0.0174558	FALSE	FALSE	FALSE
AGGGTATTATGATTTATTAC	YDR268W	MSW1	0.204056	0.198127	0.671216	923	128	1	0.204056	0.386558	0.00637755	FALSE	FALSE	FALSE
ACACTTCTTTGTTGCCTCAT	YDL030W	PRP9	0	0	3.5223e-08	1302	143	8.90909e-07	0	0	-0.0918518	TRUE	TRUE	TRUE
TTGTGCCATAACTTCAGTTA	YDR361C	BCP1	0.336097	0.33779	0.999772	452	108	1	0.336097	0.54128	0.00635338	FALSE	FALSE	FALSE
TGTCCAGTTTCTTGTCAATT	YGR116W	SPT6	0.370579	0.444249	0.244062	754	126	1	0.370579	0.576321	-0.00539197	FALSE	FALSE	FALSE
GGAACTATTTACGTAACGCG	YDR302W	GPI11	0	0	1.63965e-24	1308	139	3.13017e-22	0	0	-0.130877	TRUE	TRUE	TRUE
GAGACGGAAAAAACAATAGG	YPR113W	PIS1	0	2.40474e-13	0.413935	1080	135	1	0	0	-0.0402199	TRUE	TRUE	FALSE
TTTCAAATAATTATCAAGTT	YLR423C	ATG17	0.184671	0.186805	0.999863	733	121	1	0.184671	0.358721	0.00716035	FALSE	FALSE	FALSE
GTCTTTCAGTTCCTGTCTTT	YBR123C	TFC1	0.808598	0.808921	0.999445	1736	143	1	0.808598	0.905205	-0.000884951	FALSE	FALSE	FALSE
GTGTATAACGATAGTCCCTT	YOR340C	RPA43	0	0	1.69333e-08	405	100	4.55609e-07	0	0	-0.196999	TRUE	TRUE	TRUE
GGAGGGGGAGGTACTTTAAA	YBR255W	MTC4	0.118285	0.120273	0.999611	1136	144	1	0.118285	0.258427	-0.0077145	FALSE	FALSE	FALSE
AGTATTTTAATACATCACTT	YDL106C	PHO2	0.20548	0.207271	0.99936	2004	154	1	0.20548	0.38844	0.0051858	FALSE	FALSE	FALSE
TTACCAAAATCATGAATTGC	YNL207W	RIO2	0.744067	0.74449	0.999403	1939	152	1	0.744067	0.866192	0.00149332	FALSE	FALSE	FALSE
TATTGCCAACCTACTAGTAG	YML023C	NSE5	0	0	0.952483	392	100	1	0	0	-0.0980876	TRUE	TRUE	FALSE
GCTTTTCTTCTTGTTCCCGA	YDR129C	SAC6	0.122859	0.124947	0.999862	295	89	1	0.122859	0.265632	-0.0127785	FALSE	FALSE	FALSE
TAAGGTTTTCGCGAAGTATC	YGR246C	BRF1	1.02277e-08	2.69682e-05	0.00206532	1261	137	0.0224997	2.69682e-05	0.00012208	-0.0230795	FALSE	FALSE	FALSE
TTTGTTATACTAAACAACTT	YPL066W	RGL1	0.279764	0.281374	0.99963	831	138	1	0.279764	0.477601	-0.00573763	FALSE	FALSE	FALSE
TTTTCGATCATTGGCTGGAA	YLL018C	DPS1	0.182081	0.186161	0.927071	1360	135	1	0.182081	0.35532	0.00517084	FALSE	FALSE	FALSE
TGACGGAAAGAAATGCAGGT	YPL060W	MFM1	0.614629	0.615276	0.999607	1019	148	1	0.614629	0.779328	-0.00245479	FALSE	FALSE	FALSE
TAACAAAATTTCCATACGAA	YDR387C	NA	0.48447	0.485443	0.999365	2537	157	1	0.48447	0.677991	-0.00223033	FALSE	FALSE	FALSE
TGAGGTATAAAGTAACGAAT	YNL113W	RPC19	0	0	0.448434	1111	134	1	0	0	-0.053682	TRUE	TRUE	FALSE
TTAATAATTTATCGTACGGA	YGR165W	MRPS35	0.54434	0.545269	0.999794	761	125	1	0.54434	0.730862	-0.00340179	FALSE	FALSE	FALSE
ATTTATGCGAGGTAAAATTC	YHR062C	RPP1	4.66674e-07	1.36392e-06	0.999632	1007	127	1	4.66674e-07	2.33979e-06	-0.0239281	FALSE	FALSE	FALSE
TTACAAGTTTATATGGACTG	YMR091C	NPL6	0.105668	0.107458	0.999487	1124	152	1	0.105668	0.238162	-0.00942976	FALSE	FALSE	FALSE
AAAGGAAGAAGTTGGTTGGT	YLR295C	ATP14	0.279252	0.28105	0.999601	1097	128	1	0.279252	0.47684	-0.00475843	FALSE	FALSE	FALSE
TATTGACTGCTCCCCTACAG	YML009C	MRPL39	1.22717e-05	7.39867e-05	0.360436	1664	155	1	1.22717e-05	5.71324e-05	-0.0187377	FALSE	FALSE	FALSE
AATCACCGGTGCAAACCCTT	YDR270W	CCC2	0.00012071	0.000181652	0.999775	385	97	1	0.00012071	0.000518889	-0.0434826	TRUE	TRUE	FALSE
TAGCGAATATTTTGCCAAAC	YPL143W	RPL33A	0.570778	0.57148	0.999617	1060	153	1	0.570778	0.748557	0.00303986	FALSE	FALSE	FALSE
TTTAAAGTAATGCACTAATA	YOL095C	HMI1	0.237027	0.238722	0.999464	1384	149	1	0.237027	0.427214	-0.00543459	FALSE	FALSE	FALSE
TTGTTAAGCTTTTATTCTCC	YDR044W	HEM13	0.522362	0.52306	0.999715	535	139	1	0.522362	0.711455	-0.0051328	FALSE	FALSE	FALSE
AAATTGATGATCTGTTCTTT	YKL174C	TPO5	0.63576	0.636344	0.999634	1097	151	1	0.63576	0.794389	0.00235541	FALSE	FALSE	FALSE
ACCGACCTAAAGAGCAAAGC	YDR323C	PEP7	0.318797	0.320547	0.999938	574	111	1	0.318797	0.523085	0.0060632	FALSE	FALSE	FALSE
GAAAAGGGACCTAATTGGTC	YHR051W	COX6	0.54999	0.550933	0.999887	731	123	1	0.54999	0.734756	-0.00356688	FALSE	FALSE	FALSE
ATGGATGGGTGAAACTATGA	YLR201C	COQ9	0.157049	0.15969	0.357842	728	120	1	0.157049	0.318912	0.00721909	FALSE	FALSE	FALSE
TATCATCGTCACTTACAACG	YHR196W	UTP9	0.0029198	0.00343932	0.999793	421	101	1	0.0029198	0.0107673	-0.0216438	FALSE	FALSE	FALSE
CTTAGCTGTACTTTACTATG	YFR050C	PRE4	0	0	0.323493	175	67	1	0	0	-0.18511	TRUE	TRUE	FALSE
TGGCATCTTCTGGCACTCTT	YPL005W	AEP3	0.658455	0.658985	0.999668	842	145	1	0.658455	0.811657	0.00229328	FALSE	FALSE	FALSE
GAATCTTGCTTGGCTGTTTT	YLR099W-A	MIM2	0.0250415	0.0262572	0.999657	1000	151	1	0.0250415	0.0743271	0.0111128	FALSE	FALSE	FALSE
GATGATAATGATGGGCAGGT	YBR142W	MAK5	0	0	1.76372e-07	827	114	3.96121e-06	0	0	-0.122691	TRUE	TRUE	TRUE
CAATAATCACGATAATTGTT	YMR033W	ARP9	0.00672812	0.00761313	0.999863	411	98	1	0.00672812	0.0232798	-0.0224462	FALSE	FALSE	FALSE
GCATTGATCACCATGCACGA	YHR019C	DED81	0.0489982	0.050691	0.999441	1373	147	1	0.0489982	0.130461	0.00926487	FALSE	FALSE	FALSE
GGGACATCATCACCGTATGA	YDR508C	GNP1	0.0260634	0.0275131	0.999406	1933	147	1	0.0260634	0.0767483	0.00745077	FALSE	FALSE	FALSE
GGATATTTAGCACAACAATC	YIL070C	MAM33	0.908777	0.895449	0.459577	1603	143	1	0.908777	0.956124	0.000442137	FALSE	FALSE	FALSE
GAAAAATTTTAGGATTTATT	YDL148C	NOP14	0.124574	0.127245	0.999972	94	39	1	0.124574	0.268253	-0.0202811	FALSE	FALSE	FALSE
TTTTAAAGATCCTGAAGGGA	YLR038C	COX12	0.0121343	0.0131241	0.999446	1853	151	1	0.0121343	0.0395611	-0.0103979	FALSE	FALSE	FALSE
TTTTAAGTAACATCGCGCAC	YNR003C	RPC34	0.434433	0.435409	0.999853	808	150	1	0.434433	0.634861	-0.00412004	FALSE	FALSE	FALSE
ATCCAGTTTTGTCAGTTATG	YOR196C	LIP5	0.166516	0.168562	0.99964	864	128	1	0.166516	0.333692	0.00688342	FALSE	FALSE	FALSE
TAACATTATTAATACTGGAG	YNR024W	MPP6	0.0177644	0.0189339	0.999373	2061	153	1	0.0177644	0.0553078	-0.00954815	FALSE	FALSE	FALSE
AAGTAACCTTCACAAGATTT	YNR006W	VPS27	0.769613	0.875291	0.0906814	1622	143	0.624106	0.769613	0.880044	0.0010749	FALSE	FALSE	FALSE
GTTATGGAGTCACGGCTTTG	YKL148C	SDH1	5.09051e-05	0.000440147	0.115912	2238	150	0.752539	5.09051e-05	0.000225348	0.0126076	FALSE	FALSE	FALSE
AGTACTCGTTACGGACGCCC	YGL095C	VPS45	0.0549327	0.0569127	0.999824	412	102	1	0.0549327	0.143779	0.0141548	FALSE	FALSE	FALSE
GGTAGAATTATTCACGCTGG	YPL039W	NA	0.842363	0.842604	0.999614	1232	147	1	0.842363	0.92169	-0.00100292	FALSE	FALSE	FALSE
GTTGTAAAGTGAAGTTCTGC	YDL133W	SRF1	0.0454202	0.0469138	0.999601	1031	153	1	0.0454202	0.123101	0.0103395	FALSE	FALSE	FALSE
AAGGTGCGGGTGGCAAATAA	YKL210W	UBA1	0	0	1.06699e-08	668	117	2.97054e-07	0	0	-0.348775	TRUE	TRUE	TRUE
GATATATTATCCTTTTGCAC	YDL092W	SRP14	1.31503e-05	2.51388e-05	0.999921	448	103	1	1.31503e-05	6.11163e-05	-0.035661	TRUE	TRUE	FALSE
AAGAACACATCTAACCGAAG	YPL234C	VMA11	0	0	0.000222813	771	148	0.0029825	0	0	-0.125807	TRUE	TRUE	TRUE
ACCGCCGATTACAGTTATTG	YBR070C	ALG14	0.625744	0.627727	0.946322	625	120	1	0.625744	0.786176	-0.00284951	FALSE	FALSE	FALSE
AATTTCATATTGCATGATGA	YPL011C	TAF3	0	0	1.21663e-17	1162	154	1.00567e-15	0	0	-0.165065	TRUE	TRUE	TRUE
TCAATGGAAAAGTACGCGGC	YJL087C	TRL1	0	0	0.0939562	594	119	0.640596	0	0	-0.193981	TRUE	TRUE	FALSE
GCAGGTACCTAGATGTAATT	YDR331W	GPI8	0.549331	0.545433	0.82477	833	127	1	0.549331	0.734365	0.00288204	FALSE	FALSE	FALSE
ACCTCTTCTGTTATTTGATC	YOR116C	RPO31	0.537208	0.538161	0.999657	957	127	1	0.537208	0.72444	-0.00304202	FALSE	FALSE	FALSE
CATTTATATTCATTTATATG	YER038W-A	NA	0.507177	0.508134	0.999999	228	82	1	0.507177	0.697564	0.00533453	FALSE	FALSE	FALSE
GAATCATCTTAAAACATTGC	YNL259C	ATX1	0.637989	0.638588	0.999611	1238	150	1	0.637989	0.795329	0.002214	FALSE	FALSE	FALSE
TTTTCGCACGACTCTCGGCC	YLR357W	RSC2	0.107407	0.109537	0.999739	545	115	1	0.107407	0.241092	-0.0103461	FALSE	FALSE	FALSE
TCATAACCCGACATTATTCC	YER082C	UTP7	0	0	0.479593	926	145	1	0	0	-0.0832868	TRUE	TRUE	FALSE
GAAAGTAACATTATTAATAC	YNR024W	MPP6	0.0609591	0.0826586	0.641017	850	124	1	0.0609591	0.156237	-0.00876801	FALSE	FALSE	FALSE
GTAATGCAACGCTGACCTTT	YML089C	NA	0.863462	0.863712	0.999703	779	120	1	0.863462	0.933027	0.000836829	FALSE	FALSE	FALSE
AAGGCCATATATGTATATAT	YBR160W	CDC28	0.976133	0.907408	0.0641407	728	119	0.477955	0.976133	0.986966	-0.000162295	FALSE	FALSE	FALSE
GTAGCAAATGCTATAGTTCA	YKR062W	TFA2	0.00189469	0.0106127	0.0179552	3118	160	0.157856	0.00189469	0.00718191	-0.00959424	FALSE	FALSE	FALSE
AATTTTAACCGATGACCTTG	YNL308C	KRI1	0.604304	0.605034	0.999548	1058	138	1	0.604304	0.772848	0.00261597	FALSE	FALSE	FALSE
GCCTCTGAAATATACTACAT	YPL131W	RPL5	0	0	0.0216914	664	144	0.186611	0	0	-0.185061	TRUE	TRUE	FALSE
ACCAAAGACTTGAAAATTGA	YPL044C	NA	0.37254	0.37372	0.999646	796	144	1	0.37254	0.577351	0.00552938	FALSE	FALSE	FALSE
AAACTTTGGCGCAAGAATGC	YJL143W	TIM17	0.0287735	0.0303581	0.999674	680	121	1	0.0287735	0.0836394	0.0127996	FALSE	FALSE	FALSE
ATCCATGCAAAGGTATTATT	YNL026W	SAM50	0.752992	0.753399	0.999782	756	131	1	0.752992	0.871556	0.00188902	FALSE	FALSE	FALSE
AACTCTGGTGAGACGCGTCA	YBL035C	POL12	0	0	2.29518e-23	1352	138	3.91548e-21	0	0	-0.175662	TRUE	TRUE	TRUE
ACGGCTTGTGATACATTTCA	YFR018C	NA	0.816383	0.827106	0.728189	487	100	1	0.816383	0.908232	0.00156036	FALSE	FALSE	FALSE
TGCAGGGGCGATGAAAAGAG	YER094C	PUP3	0	0	9.64392e-20	1380	141	1.12065e-17	0	0	-0.420141	TRUE	TRUE	TRUE
GGCCGTGGGAAGCTTCAGCG	YER136W	GDI1	0	0	6.59929e-15	2726	155	4.16639e-13	0	0	-0.0658948	TRUE	TRUE	TRUE
AGAGGTTAGAAAGCAATTTA	YGL173C	XRN1	3.45682e-09	2.01837e-08	0.999604	1112	139	1	3.45682e-09	1.92721e-08	-0.0322624	TRUE	TRUE	FALSE
TGAAGTATAATTGTTTTATA	YLR358C	NA	0.0208585	0.0221162	0.999176	2315	152	1	0.0208585	0.0636233	-0.0094444	FALSE	FALSE	FALSE
ATTGCCTCGATCCACATAAT	YMR208W	ERG12	0.26441	0.266293	0.999764	602	114	1	0.26441	0.459323	0.00710291	FALSE	FALSE	FALSE
AACGCATATAACTAACAATT	YDR177W	UBC1	0.319744	0.321351	0.999442	1430	139	1	0.319744	0.524285	-0.00418727	FALSE	FALSE	FALSE
AAATTTTCAGTCGCGTTATA	YKL143W	LTV1	0.627979	0.628614	0.999619	796	142	1	0.627979	0.787749	-0.00288762	FALSE	FALSE	FALSE
TAAAAATTTGAATCGTATAA	YEL027W	VMA3	0.372268	0.373679	0.999655	953	139	1	0.372268	0.577351	-0.00415384	FALSE	FALSE	FALSE
TTAGAAGCTAGAAAGAAATA	YGR176W	NA	0.610098	0.610865	0.999592	1031	131	1	0.610098	0.776621	-0.00234786	FALSE	FALSE	FALSE
AAGTTAGTTCGAGTTCTTGA	YJR119C	JHD2	0.023281	0.0245936	0.999378	2060	152	1	0.023281	0.0698778	0.00930114	FALSE	FALSE	FALSE
GCCGTTCAAGAAGACGCCCC	YDL017W	CDC7	0.05701	0.0591627	0.999751	582	108	1	0.05701	0.1482	-0.0135398	FALSE	FALSE	FALSE
ATCGCGGTATATATTAGAGG	YLR056W	ERG3	3.80237e-11	1.55855e-09	0.540117	602	139	1	3.80237e-11	2.26981e-10	-0.0479664	TRUE	TRUE	FALSE
TTCCTTTCGGTGCAAAACTG	YGR155W	CYS4	2.74692e-05	0.000117109	0.546564	459	99	1	2.74692e-05	0.000124208	-0.0282709	FALSE	FALSE	FALSE
GATGAGAAACTAAAACCTTA	YOR136W	IDH2	0.146152	0.148068	0.999657	880	137	1	0.146152	0.303347	-0.0105783	FALSE	FALSE	FALSE
TTGTTAGCAGAGAAGCAAGA	YMR296C	LCB1	0	0	3.5499e-08	1463	148	8.95067e-07	0	0	-0.159381	TRUE	TRUE	TRUE
ATAAAGAGCATCCATCGTGC	YNR043W	MVD1	0.21948	0.221071	0.999557	870	146	1	0.21948	0.405806	0.00812055	FALSE	FALSE	FALSE
AGAGTAATAGAATAAGTTCT	YIL026C	IRR1	0.249865	0.251471	0.999452	1608	155	1	0.249865	0.442298	-0.00589839	FALSE	FALSE	FALSE
GTCAAGAATAATTTCTTAAT	YPL148C	PPT2	0.0713761	0.0463536	0.0695123	808	123	0.506221	0.0713761	0.176285	0.00864435	FALSE	FALSE	FALSE
TATGAAACTTATTTAAAATC	YCL004W	PGS1	0.0949664	0.0973163	0.99972	586	108	1	0.0949664	0.219788	0.010033	FALSE	FALSE	FALSE
ATGAAGCCATCCTCTTAATC	YDL142C	CRD1	0.615547	0.611523	0.817357	1115	147	1	0.615547	0.779596	0.00233906	FALSE	FALSE	FALSE
GATAGCAGGCCTGTTTTATA	YOR036W	PEP12	0	0	0.00389658	443	100	0.0396686	0	0	-0.332155	TRUE	TRUE	TRUE
TTGATTATTTTCAAATATCA	YBR194W	AIM4	0.344748	0.346262	0.999735	650	124	1	0.344748	0.551116	-0.00606547	FALSE	FALSE	FALSE
AAGGAAAATACATATTATCC	YGL060W	YBP2	0.408103	0.409556	0.999926	670	114	1	0.408103	0.612001	-0.00439607	FALSE	FALSE	FALSE
ATATTAAAGATTAATTGTCC	YOR336W	KRE5	0.615788	0.630332	0.142991	759	116	0.886013	0.615788	0.779671	0.00247039	FALSE	FALSE	FALSE
AAAGAGCAATATTTGCGATG	YGR129W	SYF2	0.790354	0.859887	0.495812	833	123	1	0.790354	0.895079	-0.00130637	FALSE	FALSE	FALSE
TCCGTCGTTGATGAGGACTC	YPL237W	SUI3	0.00683854	0.00767724	0.999797	594	114	1	0.00683854	0.0236211	-0.0169182	FALSE	FALSE	FALSE
AAATGGACTATCCATGCTTT	YDR062W	LCB2	0.000548843	0.0011479	0.654194	874	134	1	0.000548843	0.00222789	-0.016653	FALSE	FALSE	FALSE
TGAAGAATAATTAGTTCTTT	YLR033W	RSC58	0.94478	0.944859	0.999614	814	144	1	0.94478	0.971214	-0.000426798	FALSE	FALSE	FALSE
TATCTCAAGCAGCATTTCAA	YGL141W	HUL5	0.378814	0.380071	0.999415	1550	153	1	0.378814	0.583244	0.00390655	FALSE	FALSE	FALSE
GATGTTCCGTACAACGCGAC	YMR078C	CTF18	0	0	0.634357	427	101	1	0	0	-0.0744384	TRUE	TRUE	FALSE
TGATCATTAAAAACGAAAAA	YDR373W	FRQ1	1.65142e-06	3.80249e-06	0.999066	2913	151	1	1.65142e-06	8.0434e-06	-0.0166535	FALSE	FALSE	FALSE
GCTGTAGGTGACGGATGTAC	YFR033C	QCR6	0.126752	0.131852	0.446942	598	121	1	0.126752	0.271729	0.00862625	FALSE	FALSE	FALSE
ATTTTGATTTGTTGTCCCTT	YBR011C	IPP1	0.116295	0.118334	0.999458	1493	143	1	0.116295	0.255449	-0.00748169	FALSE	FALSE	FALSE
TATTATTTAAGGGAGTTAAA	YPR098C	NA	0.145663	0.147728	0.999661	912	131	1	0.145663	0.302533	0.00858383	FALSE	FALSE	FALSE
GTTCCTTAACGTGAAACGTA	YBR264C	YPT10	0	0	0.338638	1075	130	1	0	0	-0.0639556	TRUE	TRUE	FALSE
TGGGGTCAAAGAAAAGACCC	YHR116W	COX23	0.186841	0.18871	0.999523	1491	148	1	0.186841	0.362249	0.0055678	FALSE	FALSE	FALSE
GATGATTTCGTTATTGTTTC	YDR292C	SRP101	0.571469	0.572277	0.99962	1105	143	1	0.571469	0.74924	-0.00274347	FALSE	FALSE	FALSE
TTGTGGGGTAGTAAAGGCAT	YML009C	MRPL39	0.162457	0.164293	0.999578	874	141	1	0.162457	0.327352	-0.00978713	FALSE	FALSE	FALSE
AAAGGCTATGTATGCTATAA	YOR174W	MED4	0.470404	0.446351	0.18075	526	105	1	0.470404	0.665472	-0.00421472	FALSE	FALSE	FALSE
GCGGAAGATGCAATGGGTGT	YDR276C	PMP3	0.120635	0.122776	0.999664	741	126	1	0.120635	0.26204	0.00858428	FALSE	FALSE	FALSE
ATATCGCGCTGTTAAAGGAG	YDR288W	NSE3	0.718376	0.718888	0.999866	399	102	1	0.718376	0.849694	0.00250379	FALSE	FALSE	FALSE
GAATTGCTTTTCTCAATATA	YBR152W	SPP381	0.0807293	0.0825879	0.999507	1273	147	1	0.0807293	0.19329	-0.00801632	FALSE	FALSE	FALSE
TCTTGCATTATGGAATGTCC	YOR056C	NOB1	0.320964	0.322653	0.999877	398	100	1	0.320964	0.525779	-0.0083585	FALSE	FALSE	FALSE
TGGGGCGCGCCTCCCCTGCG	YFR033C	QCR6	0.405493	0.406896	0.999675	767	119	1	0.405493	0.609456	0.00432175	FALSE	FALSE	FALSE
TATCAAAAAGACACTAAAAA	YLL004W	ORC3	0.801468	0.80176	0.999781	728	139	1	0.801468	0.901835	0.00152938	FALSE	FALSE	FALSE
TGAAAAGATTAAGAAAACCT	YGL067W	NPY1	0.415815	0.418662	0.901383	1734	148	1	0.415815	0.619514	0.00299598	FALSE	FALSE	FALSE
TCACATAGGGCTATTCAATT	YLR242C	ARV1	0.108537	0.110677	0.999873	399	105	1	0.108537	0.243124	-0.0157215	FALSE	FALSE	FALSE
TTCGTGGTTGGTGGTGATAC	YLR338W	OPI9	0.756153	0.756597	0.999725	691	119	1	0.756153	0.872493	0.00182306	FALSE	FALSE	FALSE
TTAACGAAAATCACTGTCCA	YOL076W	MDM20	0.0408911	0.0949559	0.0558918	2027	149	0.424129	0.0408911	0.112693	-0.00753726	FALSE	FALSE	FALSE
ATCTGAGTTTAAAGAACTTG	YJL023C	PET130	0.00211672	0.00249955	0.999723	554	121	1	0.00211672	0.00795208	-0.0234954	FALSE	FALSE	FALSE
TGTTATAAGAGGCGCTTTGC	YFR033C	QCR6	0.540872	0.541682	0.999473	1362	153	1	0.540872	0.727911	-0.00311311	FALSE	FALSE	FALSE
TCTTATAGGATTGAAAATCT	YBR044C	TCM62	0.339261	0.340568	0.999659	753	139	1	0.339261	0.544297	0.00587501	FALSE	FALSE	FALSE
AAGATAGGATAATTGACGAT	YKL119C	VPH2	0.0113245	0.0124648	0.999666	771	117	1	0.0113245	0.0373154	0.0130793	FALSE	FALSE	FALSE
GAAACCTGCGTTGGTTGTCC	YFR041C	ERJ5	0.714897	0.715385	0.999531	1441	143	1	0.714897	0.847454	0.00148267	FALSE	FALSE	FALSE
TGATCTGAGAATGATATTTA	YMR053C	STB2	0.174164	0.210612	0.619588	834	125	1	0.174164	0.344488	-0.0067336	FALSE	FALSE	FALSE
AAAAATAATTCGATAATTAG	YML125C	PGA3	0.993104	0.901717	0.298886	1344	145	1	0.993104	0.996211	3.55609e-05	FALSE	FALSE	FALSE
TCACTTTTGATCACGTGCCT	YDR142C	PEX7	0.618227	0.618816	0.999611	854	150	1	0.618227	0.781262	-0.00264348	FALSE	FALSE	FALSE
AGGTGACAATTTAATGGACT	YGR191W	HIP1	0.957073	0.95715	0.999646	761	121	1	0.957073	0.978393	0.000304708	FALSE	FALSE	FALSE
ATCCTTAAACATGTTCAACT	YPL158C	AIM44	0.00213006	0.00249796	0.999416	1437	147	1	0.00213006	0.00799844	-0.0157407	FALSE	FALSE	FALSE
AATCTATTCGTTTCCGTGTA	YPR033C	HTS1	0.192708	0.194708	0.999717	636	120	1	0.192708	0.370579	-0.00800947	FALSE	FALSE	FALSE
TATATTGACTGAGGTCGGAT	YOR187W	TUF1	0.824507	0.824751	0.999545	992	154	1	0.824507	0.912742	0.00129189	FALSE	FALSE	FALSE
GCCACATTGCTGCGCGATCA	YDR335W	MSN5	0.422075	0.423335	0.999757	537	119	1	0.422075	0.624544	-0.00581045	FALSE	FALSE	FALSE
TCCCAATCAAATCACTGCAA	YPL243W	SRP68	0.296351	0.297715	0.999615	823	149	1	0.296351	0.497351	0.00751987	FALSE	FALSE	FALSE
TTCTAAATCAACGTGTTCCC	YNL138W-A	YSF3	1.16458e-06	2.68309e-06	0.999443	1346	149	1	1.16458e-06	5.72437e-06	-0.0254748	FALSE	FALSE	FALSE
ATCAACGGCGCCCAAGTCTT	YKR001C	VPS1	0.363428	0.364664	0.99971	840	145	1	0.363428	0.569062	-0.00490158	FALSE	FALSE	FALSE
TATCACATCTTTAAGAACAA	YGR147C	NAT2	0.0968506	0.0989202	0.999451	1589	144	1	0.0968506	0.223375	0.00652484	FALSE	FALSE	FALSE
AAAAATTATCGTATGCCCAC	YBL014C	RRN6	0.029906	0.0315195	0.999589	1105	129	1	0.029906	0.0864922	-0.00955042	FALSE	FALSE	FALSE
AAAATTTTCAATTTGGTGTC	YKL082C	RRP14	0.586863	0.70483	0.182886	845	124	1	0.586863	0.76143	-0.00285218	FALSE	FALSE	FALSE
ATAAATGCAATTCATTAAGT	YBR202W	MCM7	0	0	0.032369	1035	144	0.264023	0	0	-0.0925119	TRUE	TRUE	FALSE
GCTTAACAAAGAAAGACAAT	YDR044W	HEM13	0.0891972	0.181269	0.0921307	2201	153	0.631371	0.0891972	0.209766	-0.00576122	FALSE	FALSE	FALSE
GAATAGTAAATATTTGCTTT	YLR212C	TUB4	0.149483	0.151699	0.999667	928	122	1	0.149483	0.308423	0.00683214	FALSE	FALSE	FALSE
AGCACAAGAATGATTGGCAG	YKR085C	MRPL20	0.542272	0.560024	0.895735	2159	153	1	0.542272	0.729183	-0.00207959	FALSE	FALSE	FALSE
ATAGACGCGATTCTTGGAAA	YLR229C	CDC42	2.08072e-08	1.03653e-07	0.999685	1013	128	1	2.08072e-08	1.12104e-07	-0.0280304	FALSE	FALSE	FALSE
AAGAATATTTCAATGAAACT	YJL022W	NA	0.654876	0.655582	0.999684	733	115	1	0.654876	0.808834	0.00243992	FALSE	FALSE	FALSE
AAAAGGACGGAATTGGTACC	YBR256C	RIB5	0.0779001	0.0799223	0.999368	1893	144	1	0.0779001	0.188598	0.00602614	FALSE	FALSE	FALSE
AGTAGCTGTTAAAGAGCAGT	YPL173W	MRPL40	0.550893	0.594405	0.135483	1046	156	0.848676	0.550893	0.735061	-0.00351073	FALSE	FALSE	FALSE
AACTTCAATTTAGTTTCAAT	YBR038W	CHS2	0.234039	0.235424	0.999692	641	148	1	0.234039	0.423824	0.00836959	FALSE	FALSE	FALSE
GGTTCTTTGGGTGCGATATT	YML089C	NA	0.825936	0.826205	0.999408	1671	153	1	0.825936	0.913566	-0.000906362	FALSE	FALSE	FALSE
AAGCAAAACAAAGAGTACGA	YPL133C	RDS2	0.371357	0.423613	0.666949	2024	150	1	0.371357	0.576448	0.00368305	FALSE	FALSE	FALSE
CCTGCCTTGAATTGGCGTTA	YLR378C	SEC61	0	0	1.48742e-05	336	94	0.000248519	0	0	-0.148157	TRUE	TRUE	TRUE
GTCGAAGGTATAAATGAGGA	YGL169W	SUA5	0	0	2.3179e-31	1062	127	7.43395e-29	0	0	-0.206648	TRUE	TRUE	TRUE
TTTGCATCGGAAGGCGTTAT	YHR190W	ERG9	3.18723e-06	7.37657e-06	0.999889	270	83	1	3.18723e-06	1.53006e-05	-0.0492849	TRUE	TRUE	FALSE
TGAGTGCAATTAGCTGCCGA	YDR270W	CCC2	2.89122e-09	2.86775e-08	0.800958	1313	153	1	2.89122e-09	1.61525e-08	-0.0285059	FALSE	FALSE	FALSE
AGATCGCTGAAATCAACTCG	YDR181C	SAS4	0.000197474	0.00102787	0.271662	788	119	1	0.000197474	0.000835874	-0.0212121	FALSE	FALSE	FALSE
TGCCTTTACATACTTCTTTT	YDR082W	STN1	0.199208	0.201248	0.999652	747	122	1	0.199208	0.378806	-0.00665873	FALSE	FALSE	FALSE
GTATATGGAGTTAAAAGTGT	YDL105W	NSE4	0.155462	0.157584	0.999651	758	126	1	0.155462	0.316659	-0.00812265	FALSE	FALSE	FALSE
TAAGGTACTTCACCCCAATT	YLR201C	COQ9	0.108032	0.109921	0.999506	1094	144	1	0.108032	0.242264	0.00914642	FALSE	FALSE	FALSE
TCGAACGACGTAAGTTAAAT	YCL031C	RRP7	0.473175	0.474249	0.999622	1042	136	1	0.473175	0.667625	0.00350582	FALSE	FALSE	FALSE
ATCTAAGTTTTAGTTTACCC	YDR228C	PCF11	0	0	0.0310243	562	118	0.254609	0	0	-0.153293	TRUE	TRUE	FALSE
AAAGCAATCTGGTAGATTTA	YGL120C	PRP43	0.0211937	0.0227942	0.999848	412	98	1	0.0211937	0.0644576	0.0150405	FALSE	FALSE	FALSE
CAAGTACGTAAAGGATAATA	YNL267W	PIK1	0.169984	0.171891	0.999815	421	110	1	0.169984	0.338879	-0.0100357	FALSE	FALSE	FALSE
AGAGTTATAGAAAATGTATG	YDL069C	CBS1	0.171275	0.173471	0.999767	590	113	1	0.171275	0.340385	0.00831644	FALSE	FALSE	FALSE
AATTTTCCATTATGTATTGA	YDL209C	CWC2	0.00233654	0.00274465	0.999771	557	121	1	0.00233654	0.00874919	-0.0211781	FALSE	FALSE	FALSE
CAGGAGGATCAAAATACAAA	YDL015C	TSC13	0.467488	0.468295	0.999692	581	144	1	0.467488	0.662515	-0.00522251	FALSE	FALSE	FALSE
TTCATGAAAACGCAAACACT	YPR019W	MCM4	0.205485	0.207444	0.99957	997	132	1	0.205485	0.38844	0.00698209	FALSE	FALSE	FALSE
AAGGTGTAATAGAATGTGTC	YLR369W	SSQ1	0.230152	0.239565	0.800007	1417	146	1	0.230152	0.419633	-0.00577796	FALSE	FALSE	FALSE
TGTGTAGAACCTTGCCTTTT	YER050C	RSM18	0.731158	0.731698	0.999815	648	110	1	0.731158	0.858228	-0.00213611	FALSE	FALSE	FALSE
AAAAGTGTAGGCCACCTATC	YGL238W	CSE1	0.0426986	0.0444463	0.999574	1087	135	1	0.0426986	0.117031	0.00902033	FALSE	FALSE	FALSE
GGCAGTTAGCAAGATGCGGT	YOL133W	HRT1	0.327793	0.329195	0.999418	1605	152	1	0.327793	0.533478	0.00452318	FALSE	FALSE	FALSE
ACGGCGGGCGGGTGATAATG	YIR012W	SQT1	0	0	0.00254451	705	124	0.0272753	0	0	-0.232243	TRUE	TRUE	TRUE
GTTTACGCAATTACCCTTTT	YHR022C-A	NA	0.653168	0.653761	0.999449	1557	152	1	0.653168	0.807346	-0.00170933	FALSE	FALSE	FALSE
AAGAGGCGAGGTATATCTTA	YMR146C	TIF34	0	0	1.95267e-05	738	139	0.000316934	0	0	-0.257973	TRUE	TRUE	TRUE
ATCGGCTAAAAGTGCGCCCG	YOR332W	VMA4	0.0972752	0.120221	0.291002	1908	152	1	0.0972752	0.223968	-0.00624711	FALSE	FALSE	FALSE
AAACAAATTAAGCGCTTTAC	YPL209C	IPL1	0	0	0.876861	843	131	1	0	0	-0.0692287	TRUE	TRUE	FALSE
GAATGTACGGATGTAATGCA	YML025C	YML6	0.418099	0.431867	0.77063	653	112	1	0.418099	0.621413	-0.00452722	FALSE	FALSE	FALSE
TCTTGCCGAGCTTTGGGGAT	YIL068C	SEC6	0	0	5.08215e-17	1615	155	3.91814e-15	0	0	-0.117926	TRUE	TRUE	TRUE
TATATAATCGAAACTAATGG	YGL007W	BRP1	1.55828e-10	5.34547e-09	0.500104	848	135	1	1.55828e-10	9.13877e-10	-0.0413299	TRUE	TRUE	FALSE
CGTTATAGTAATGTTAGCTA	YGR165W	MRPS35	0.213094	0.214074	0.99985	247	102	1	0.213094	0.397622	0.0112682	FALSE	FALSE	FALSE
GGAACTCTCTATCATTGGAA	YDR188W	CCT6	0.29487	0.296334	0.999486	1240	150	1	0.29487	0.495695	-0.00516248	FALSE	FALSE	FALSE
TGTTGACACCTCAAGAACAA	YFR051C	RET2	0	0	1.72435e-07	737	125	3.8946e-06	0	0	-0.179847	TRUE	TRUE	TRUE
TTACTTCTTCTCCTCCCTTA	YCR065W	HCM1	0.379056	0.380681	0.999714	604	105	1	0.379056	0.583503	0.0049934	FALSE	FALSE	FALSE
TCATGAGACCAAGGAAGGAA	YGR180C	RNR4	0.744741	0.745218	0.999768	617	116	1	0.744741	0.866727	-0.00194827	FALSE	FALSE	FALSE
GCCTTTGTCAATTGCACTTT	YLR272C	YCS4	3.87856e-12	3.91713e-08	0.000946994	1880	154	0.0111381	3.91713e-08	2.08801e-07	-0.0283299	FALSE	FALSE	FALSE
TCTGGTCAACGCGTTGCAGA	YPL218W	SAR1	0.334733	0.335418	0.947735	1096	142	1	0.334733	0.539626	-0.00510089	FALSE	FALSE	FALSE
ATCGACTAAATGGTCCAAAT	YDR460W	TFB3	0	0	2.06772e-08	1207	150	5.45362e-07	0	0	-0.160109	TRUE	TRUE	TRUE
TATCTGACCAATGAAATCTG	YLL027W	ISA1	0.267039	0.268669	0.999703	645	130	1	0.267039	0.462304	-0.00752885	FALSE	FALSE	FALSE
GTAACGTAAAACCTTTGAGA	YDR268W	MSW1	0.269684	0.271396	0.999694	776	128	1	0.269684	0.464959	-0.00665407	FALSE	FALSE	FALSE
TGATTTGAAATTACGCGTCG	YKL045W	PRI2	0.49634	0.497411	0.999784	673	121	1	0.49634	0.687397	-0.00390635	FALSE	FALSE	FALSE
AGATCGAACTGTTTTAAAAC	YIL157C	COA1	0.144283	0.146297	0.999599	855	134	1	0.144283	0.300212	-0.00891489	FALSE	FALSE	FALSE
AGAAATGGTAAGGGTCCCCC	YLR338W	OPI9	0.00938942	0.0107647	0.902847	734	115	1	0.00938942	0.0316149	0.0132653	FALSE	FALSE	FALSE
TATTCCAATTATGTGGATCG	YMR208W	ERG12	0.212771	0.214732	0.999684	878	127	1	0.212771	0.397302	0.00563666	FALSE	FALSE	FALSE
TTGCTCCATTGTAACACTAT	YJL004C	SYS1	0.501197	0.502336	0.999867	368	93	1	0.501197	0.691851	-0.00478757	FALSE	FALSE	FALSE
AATGACCAAGTTTGGCTTTC	YIL021W	RPB3	0.0146259	0.0157689	0.99967	798	130	1	0.0146259	0.0466784	-0.0127652	FALSE	FALSE	FALSE
GGGAGGACGCGCCACGGATT	YHR020W	NA	0	0	2.96633e-23	2445	150	4.85388e-21	0	0	-0.201655	TRUE	TRUE	TRUE
ATTGAAGATGACATAGCCAT	YER077C	NA	0.975017	0.975051	0.999627	912	148	1	0.975017	0.986834	0.000168378	FALSE	FALSE	FALSE
ATCTGTTAAAAGACATGAGA	YHR005C-A	TIM10	0.941772	0.941863	0.99961	906	134	1	0.941772	0.969838	0.000362546	FALSE	FALSE	FALSE
GTGACTTTACTTCAAGCAGT	YDL031W	DBP10	0.894697	0.902195	0.85462	989	124	1	0.894697	0.94966	-0.000600832	FALSE	FALSE	FALSE
AAAAAACTCGGAAGGTATTT	YML011C	RAD33	0.529448	0.510206	0.81151	710	118	1	0.529448	0.717801	0.00314272	FALSE	FALSE	FALSE
ACAATACCAATATACTGTAT	YMR240C	CUS1	0	3.33067e-16	0.123312	171	59	0.787819	0	0	-0.195933	TRUE	TRUE	FALSE
TGGATTGTACGCTGCCATCA	YDR020C	DAS2	0.639912	0.640644	0.999726	663	114	1	0.639912	0.797354	0.00266766	FALSE	FALSE	FALSE
TAGATCCTTAACTGAGGCAA	YJL085W	EXO70	0.96494	0.98953	0.857964	1093	131	1	0.96494	0.982964	-0.00020749	FALSE	FALSE	FALSE
GTGAATAAACACATATCTAA	YDR449C	UTP6	0	0	9.7676e-07	782	120	1.96282e-05	0	0	-0.151545	TRUE	TRUE	TRUE
CGGAAAATATAGTGTTCCAT	YGL129C	RSM23	0.226293	0.228131	0.999907	194	72	1	0.226293	0.414526	-0.0107252	FALSE	FALSE	FALSE
TCGTGTGAAGGTCATTAACG	YOR020C	HSP10	0.00991221	0.0108794	0.999736	909	128	1	0.00991221	0.0331939	0.0135545	FALSE	FALSE	FALSE
TAAAAAATGATAAATATCGT	YPL075W	GCR1	0.418488	0.419711	0.999658	1048	138	1	0.418488	0.621817	-0.00440614	FALSE	FALSE	FALSE
TTTATAAAAGGTGTAGGAAC	YNL290W	RFC3	0.154602	0.158826	0.370776	1787	150	1	0.154602	0.315622	-0.00557283	FALSE	FALSE	FALSE
GGGCCGTGACCCGCTCTCAG	YMR275C	BUL1	0	0	6.8063e-07	1105	130	1.41381e-05	0	0	-0.15764	TRUE	TRUE	TRUE
TTTCCACTTTTATGTTCATT	YMR033W	ARP9	0.337145	0.344092	0.723907	1030	136	1	0.337145	0.542423	0.00427019	FALSE	FALSE	FALSE
TCTCTGAGTCGCACCCCACA	YGR009C	SEC9	0.270098	0.271751	0.999703	699	130	1	0.270098	0.465272	-0.0066667	FALSE	FALSE	FALSE
AAAAACAAAAATGATTAAAT	YKL084W	HOT13	0.721453	0.693014	0.202785	957	130	1	0.721453	0.852075	-0.00197572	FALSE	FALSE	FALSE
TTTGTTTAAGCTGAACTAGT	YKL003C	MRP17	0	0	9.44381e-08	688	118	2.22707e-06	0	0	-0.18934	TRUE	TRUE	TRUE
TTTAGAGAAGAGCACAGAAG	YGR112W	SHY1	0.488879	0.489927	0.999549	1095	136	1	0.488879	0.681387	0.00304761	FALSE	FALSE	FALSE
TATTAGATGAGGTAGTACAT	YPL093W	NOG1	0	0	9.8542e-06	622	117	0.00017327	0	0	-0.214756	TRUE	TRUE	TRUE
TCCTGTATTTAAGTGTTTCA	YJL203W	PRP21	1.98108e-05	0.000144391	0.239769	1313	135	1	1.98108e-05	9.1016e-05	-0.0176736	FALSE	FALSE	FALSE
AAGCAATATTTGCCAGGATT	YGR101W	PCP1	0.56454	0.594628	0.646703	1356	141	1	0.56454	0.74464	-0.00230161	FALSE	FALSE	FALSE
TGGATCTTCATATCACAAGT	YNL126W	SPC98	0.854766	0.854981	0.999654	1047	147	1	0.854766	0.928451	0.00104134	FALSE	FALSE	FALSE
TGAAACTATGAAGGCATTAC	YLR201C	COQ9	0.487316	0.464038	0.129756	1374	139	0.819201	0.487316	0.680271	0.00283734	FALSE	FALSE	FALSE
TTCTTCCAAAGCGACAAATT	YOR022C	NA	0.309579	0.311042	0.999466	1275	149	1	0.309579	0.513212	0.00482465	FALSE	FALSE	FALSE
GTAAGAAAGGATTTAGGCTC	YPL233W	NSL1	8.42966e-05	0.000127244	0.999486	1451	141	1	8.42966e-05	0.000367486	-0.0197754	FALSE	FALSE	FALSE
TAAGTAAGTTCAAGATTATG	YPR161C	SGV1	0.65843	0.69069	0.483547	839	127	1	0.65843	0.811657	-0.00216057	FALSE	FALSE	FALSE
TAAGTGCACCAGTTTTGAGG	YFL038C	YPT1	0	0	3.20029e-10	1479	146	1.09658e-08	0	0	-0.167154	TRUE	TRUE	TRUE
TGGGGTGAAGTACCTTATGT	YLR201C	COQ9	0.00103202	0.00163928	0.577951	2075	152	1	0.00103202	0.00406569	0.0130321	FALSE	FALSE	FALSE
GAAAATTGTGAAGAGATTCC	YGR083C	GCD2	0.127685	0.129843	0.999635	1154	130	1	0.127685	0.273266	0.0067292	FALSE	FALSE	FALSE
TCTTTACCCTTCCCCTGTTA	YNR001W-A	NA	0.462895	0.464248	0.999892	494	100	1	0.462895	0.659153	0.00542749	FALSE	FALSE	FALSE
ACGGAGTTGTCGGGTAATGC	YPL218W	SAR1	0	0	1.57655e-22	1379	148	2.47859e-20	0	0	-0.240237	TRUE	TRUE	TRUE
GGTGTATGGTGTATGGTGTA	YML064C	TEM1	5.47043e-05	0.000988091	0.0239134	2236	153	0.202255	5.47043e-05	0.0002419	-0.0131867	FALSE	FALSE	FALSE
TCATAATCTCAGAGCCATTT	YGR065C	VHT1	0.525457	0.526537	0.999822	426	101	1	0.525457	0.71394	-0.00409744	FALSE	FALSE	FALSE
AGTGGGTTGTTATGGGGGCC	YNR042W	NA	0.445727	0.448076	0.932727	2119	148	1	0.445727	0.64474	0.00250574	FALSE	FALSE	FALSE
TAGCATGAAGGGAGGCCGAG	YPR010C	RPA135	0.946299	0.946389	0.999738	572	118	1	0.946299	0.97202	-0.000427117	FALSE	FALSE	FALSE
AACGATAATAATAACGGTAA	YDR052C	DBF4	0	0	0.153067	416	117	0.92696	0	0	-0.254687	TRUE	TRUE	FALSE
GTGCGAATGTAGTTATAATT	YGL128C	CWC23	0.825396	0.825652	0.999662	975	146	1	0.825396	0.913385	0.00113505	FALSE	FALSE	FALSE
TGATGAGGACTCCGGCTCTG	YPL237W	SUI3	0.284698	0.28647	0.999797	521	115	1	0.284698	0.48295	0.00638786	FALSE	FALSE	FALSE
TATCGTTGCTTTCCAGCAAA	YHR120W	MSH1	0.484666	0.485702	0.999735	772	127	1	0.484666	0.677991	0.00356901	FALSE	FALSE	FALSE
AGAAGAGATTTATTTAAAGT	YBR288C	APM3	0.0632827	0.065372	0.999785	696	120	1	0.0632827	0.160499	-0.0114106	FALSE	FALSE	FALSE
GAGTGAATGCCGAGAAGGGG	YKL085W	MDH1	5.18352e-07	3.46223e-05	0.00259357	1594	140	0.0277269	3.46223e-05	0.00015472	-0.0202497	FALSE	FALSE	FALSE
AGCTTGCGGTTGGGAAGCAG	YLR291C	GCD7	0	0	2.81398e-05	982	141	0.000442402	0	0	-0.0945455	TRUE	TRUE	TRUE
AATACGCATTTGGCGTTTAT	YFL045C	SEC53	0.583519	0.614782	0.673322	976	134	1	0.583519	0.758534	0.00243115	FALSE	FALSE	FALSE
AGCTATCTATTTAGGCTGCA	YOL005C	RPB11	0.564037	0.564851	0.999553	1072	141	1	0.564037	0.744098	0.00265092	FALSE	FALSE	FALSE
TGCAAGAAACTTACGCGTTC	YNL263C	YIF1	0.684264	0.684808	0.999418	1709	149	1	0.684264	0.827288	-0.00176662	FALSE	FALSE	FALSE
GGACACCGAATAATACCAGA	YMR089C	YTA12	0.98726	0.987281	0.99961	1394	139	1	0.98726	0.993082	-6.24877e-05	FALSE	FALSE	FALSE
AAAATTGAATTTTCCAGCCA	YGR104C	SRB5	0.787632	0.787958	0.999641	842	142	1	0.787632	0.893133	0.00167548	FALSE	FALSE	FALSE
ACTTCGGGGTGATTTTGTTC	YPL005W	AEP3	0.0296571	0.0309696	0.999628	889	146	1	0.0296571	0.0858653	0.0109135	FALSE	FALSE	FALSE
GCAAAAAAGGACATATATCA	YDL126C	CDC48	0	0	5.22991e-08	716	123	1.29026e-06	0	0	-0.342664	TRUE	TRUE	TRUE
ACCAGGCTTTAAATGGATTG	YOL080C	REX4	0	0	0.000121276	1421	146	0.00170895	0	0	-0.092689	TRUE	TRUE	TRUE
GAAATCCGTTAGACAACATG	YKL060C	FBA1	3.1577e-12	6.22932e-11	0.999551	1039	146	1	3.1577e-12	1.96547e-11	-0.0472052	TRUE	TRUE	FALSE
TAAATAGAGGAAGCAACGGC	YJL167W	ERG20	1.10617e-06	0.000227973	0.00636989	1996	149	0.0616833	1.10617e-06	5.44391e-06	-0.0205287	FALSE	FALSE	FALSE
AAGGCAAATCACCTTATGCA	YJR013W	GPI14	0.689248	0.689766	0.999622	1031	141	1	0.689248	0.831182	0.00237287	FALSE	FALSE	FALSE
GGTGTGAAACCATACCCTTC	YCR044C	PER1	0.0714288	0.0732946	0.999551	1333	146	1	0.0714288	0.176361	0.00780125	FALSE	FALSE	FALSE
AGGTTCGCCTGTTCTTTTGA	YDR137W	RGP1	0.161286	0.163314	0.999709	736	128	1	0.161286	0.325373	0.00797996	FALSE	FALSE	FALSE
CGCGTTGCAGACGGAGTTGT	YPL218W	SAR1	0	0	0.0018434	373	103	0.0203867	0	0	-0.151926	TRUE	TRUE	TRUE
ACTGTTTGCAGGATGTTTAA	YLR340W	RPP0	0.25662	0.258491	0.999777	464	108	1	0.25662	0.450181	0.00718183	FALSE	FALSE	FALSE
GCGTCGTAGTGAATGACACA	YNL287W	SEC21	2.57572e-14	2.84328e-12	0.826548	957	144	1	2.57572e-14	1.75144e-13	-0.0494697	TRUE	TRUE	FALSE
AACCGGAAGCCGGAAGGTCT	YDR322W	MRPL35	0.384138	0.385768	0.999808	454	99	1	0.384138	0.588949	-0.0062212	FALSE	FALSE	FALSE
ATTCGATCATCCAAAAGAGT	YLR270W	DCS1	2.22045e-16	7.54952e-13	0.459711	1273	154	1	2.22045e-16	1.61683e-15	-0.039281	TRUE	TRUE	FALSE
TTCGATGCCCATAAGATATA	YPR143W	RRP15	0	0	0.00509949	486	108	0.0501075	0	0	-0.182082	TRUE	TRUE	FALSE
AAAGGAAGGCGGAGTCGGAG	YBL078C	ATG8	0.643024	0.643728	0.999955	538	112	1	0.643024	0.799243	-0.00275714	FALSE	FALSE	FALSE
AGATGGCTTATTTAAGTTAC	YFR052W	RPN12	0.293534	0.295226	0.999691	580	119	1	0.293534	0.493968	-0.00738904	FALSE	FALSE	FALSE
TTTTACCTAGAATGGGGATG	YDR196C	CAB5	0	0	0.0204862	987	137	0.177961	0	0	-0.0778315	TRUE	TRUE	FALSE
GAGCGCTCTAACCTTCTGCC	YMR296C	LCB1	0.91655	0.916714	0.999745	586	109	1	0.91655	0.960195	0.000651069	FALSE	FALSE	FALSE
TTGTCAACATTGCCTGACCT	YDR356W	SPC110	0.514945	0.51593	0.999585	1289	138	1	0.514945	0.704919	0.00359414	FALSE	FALSE	FALSE
AAGGTATCAAGCAGTAAGGA	YGL123W	RPS2	0	0	0.00159339	506	126	0.0178433	0	0	-0.198033	TRUE	TRUE	TRUE
TTTTATTCCAACAGTATGGG	YIL061C	SNP1	0.261846	0.263338	0.999685	659	136	1	0.261846	0.456055	-0.00741325	FALSE	FALSE	FALSE
ACAGTATTGCTAATTGGCGT	YNL247W	NA	0.629739	0.630401	0.999605	1073	138	1	0.629739	0.789216	0.00237973	FALSE	FALSE	FALSE
GAAAATCTCTCCAGATCAAA	YCR036W	RBK1	0.30409	0.305713	0.999663	961	133	1	0.30409	0.505975	-0.00490215	FALSE	FALSE	FALSE
TGAATATAGGCCATTTTAAC	YMR235C	RNA1	0.00373921	0.00438891	0.999755	541	104	1	0.00373921	0.013546	0.0169374	FALSE	FALSE	FALSE
CAAGTTATAGCTTCTTCATC	YHR008C	SOD2	1.71629e-10	1.20014e-09	0.999655	744	148	1	1.71629e-10	1.00434e-09	-0.0345978	TRUE	TRUE	FALSE
TCATTCGGTATATGCAGATC	YLR239C	LIP2	0	0	0.282233	318	88	1	0	0	-0.113792	TRUE	TRUE	FALSE
TATATCTGTGTACGAATTGA	YDR201W	SPC19	0.0250934	0.0308078	0.834948	871	124	1	0.0250934	0.0743951	-0.0113142	FALSE	FALSE	FALSE
TCTTTCAAGGGCTGAGACAT	YDR356W	SPC110	0.597762	0.663396	0.191406	1558	144	1	0.597762	0.769964	0.00189759	FALSE	FALSE	FALSE
TGCTCCAAACGCAAATAAGG	YKL189W	HYM1	0	0	0.146992	627	114	0.901056	0	0	-0.106944	TRUE	TRUE	FALSE
AATCTGCGGTTCCAATGGAA	YKL041W	VPS24	0	0	7.51286e-07	822	130	1.54062e-05	0	0	-0.315233	TRUE	TRUE	TRUE
TAAGTGCGTTGGCTGTTCTG	YIL021W	RPB3	0	0	1.13559e-39	2536	152	1.01169e-36	0	0	-0.0948628	TRUE	TRUE	TRUE
TCGACCCTTTTGATAAAAGA	YLR025W	SNF7	5.77316e-15	1.42389e-09	0.0061869	743	136	0.0601292	5.77316e-15	4.02115e-14	-0.0548283	TRUE	TRUE	FALSE
AGCACTTGTAAAGTATATGC	YPR133C	SPN1	5.72209e-13	5.8032e-08	0.0050191	965	150	0.0494388	5.8032e-08	3.06686e-07	-0.0392844	TRUE	TRUE	TRUE
AAATTATCTTTATGTTCCAG	YJL085W	EXO70	0.10238	0.108071	0.926153	445	101	1	0.10238	0.233045	-0.0104985	FALSE	FALSE	FALSE
TTAGCGCTCTTGGTTATTGC	YML120C	NDI1	0.211761	0.213604	0.99941	1621	149	1	0.211761	0.39647	0.00589448	FALSE	FALSE	FALSE
GCTTCTATTTCCTGTTATGC	YMR053C	STB2	0.873115	0.873389	0.999989	236	74	1	0.873115	0.93827	-0.00152149	FALSE	FALSE	FALSE
GACTATTACGACAATAAAGC	YDR138W	HPR1	0.0757378	0.0774941	0.99957	1085	150	1	0.0757378	0.18444	0.0106437	FALSE	FALSE	FALSE
GTTACATAATAAGTGAAAGC	YLR368W	MDM30	0.316358	0.402005	0.424049	1869	147	1	0.316358	0.519934	-0.00348838	FALSE	FALSE	FALSE
TCGCCTGCTGCAAGATGAGC	YLR355C	ILV5	3.04683e-05	5.23343e-05	0.999761	614	115	1	3.04683e-05	0.000137073	-0.0244091	FALSE	FALSE	FALSE
GTACTGTCGAAGTATTGTTT	YOR249C	APC5	0.314849	0.316288	0.999462	1788	155	1	0.314849	0.518188	-0.00369203	FALSE	FALSE	FALSE
AGTGAAGAGTAGGCCATCGT	YMR165C	PAH1	1.20312e-06	9.52053e-06	0.554199	1005	132	1	1.20312e-06	5.90293e-06	-0.0248741	FALSE	FALSE	FALSE
GAGGGGATGTCATTAGGGAA	YGR183C	QCR9	0.836561	0.648542	0.000306696	1211	138	0.00400503	0.648542	0.803362	-0.00267023	FALSE	FALSE	FALSE
AAGTTACGCGTTTCGCGTTT	YBR088C	POL30	0.0036946	0.00430728	0.999801	403	98	1	0.0036946	0.0133965	0.0196229	FALSE	FALSE	FALSE
TCTTCTGTTCATCTCCAAAC	YMR064W	AEP1	0.45383	0.454868	0.999503	1318	152	1	0.45383	0.650868	-0.00345715	FALSE	FALSE	FALSE
GTTTCGCGAGGACCTCTCGA	YGL097W	SRM1	0.233512	0.235765	0.999746	552	100	1	0.233512	0.423066	-0.00702729	FALSE	FALSE	FALSE
TTCAATGGGAACCAAGAAAA	YKL169C	NA	0.839315	0.860393	0.847623	794	129	1	0.839315	0.92025	-0.00116227	FALSE	FALSE	FALSE
ATTGGGCGTTATTACCCGAG	YNL080C	EOS1	0.000657469	0.00287739	0.25135	571	115	1	0.000657469	0.00264339	-0.0219226	FALSE	FALSE	FALSE
GGGAGAGGGAGGAAACAAGG	YML128C	MSC1	0	3.33067e-15	4.29953e-25	1963	138	8.40821e-23	3.33067e-15	2.34023e-14	-0.0562473	TRUE	TRUE	TRUE
GGACAGCGATAATTGAGTGG	YJL061W	NUP82	0.815423	0.815741	0.999611	1003	130	1	0.815423	0.907699	-0.00108035	FALSE	FALSE	FALSE
ATATTACCCGTCAAAAAGGT	YOL139C	CDC33	0.423969	0.442738	0.169915	864	125	1	0.423969	0.62619	0.00413564	FALSE	FALSE	FALSE
AATTTATCTCCGAAAGCCCT	YDL111C	RRP42	0.0997563	0.10189	0.999765	697	124	1	0.0997563	0.228043	-0.00933581	FALSE	FALSE	FALSE
GGTGATGGAATCAATATTGA	YMR286W	MRPL33	0.877737	0.877932	0.999408	1744	150	1	0.877737	0.941003	0.000557826	FALSE	FALSE	FALSE
CGCCGAAAATAACCGGCCTC	YBL078C	ATG8	0.784909	0.785406	0.999829	290	76	1	0.784909	0.891422	0.00237529	FALSE	FALSE	FALSE
AAATAATGAAGGAATGCCAC	YPR186C	PZF1	0.954971	0.955046	0.99984	1117	137	1	0.954971	0.97703	0.000244648	FALSE	FALSE	FALSE
AAATTGTAGCTTGTATTAAT	YFR052W	RPN12	0.899136	0.8993	0.999606	898	135	1	0.899136	0.951851	-0.000661221	FALSE	FALSE	FALSE
TTATCGCGTAGACTTTCTAT	YLR102C	APC9	0.839317	0.839586	0.999874	640	122	1	0.839317	0.92025	0.00123514	FALSE	FALSE	FALSE
AACCGGTACTGTGTAATAAG	YBR141W-A	NA	2.48887e-07	7.87975e-07	0.999798	429	102	1	2.48887e-07	1.27091e-06	0.0350114	FALSE	FALSE	FALSE
GTGGCAATCACGACTGAAAA	YGR101W	PCP1	0.349946	0.394843	0.544488	676	110	1	0.349946	0.554179	-0.00468901	FALSE	FALSE	FALSE
GAGTGCAATTAGCTGCCGAA	YDR270W	CCC2	0	2.59792e-14	0.0363699	890	132	0.292198	0	0	-0.0578705	TRUE	TRUE	FALSE
TTACACTCGCAAAGATAATG	YGL073W	HSF1	0.235542	0.239338	0.620451	908	126	1	0.235542	0.425686	0.00537174	FALSE	FALSE	FALSE
AAAAGCAAATGCTGGGAAGT	YPL007C	TFC8	0.803059	0.803382	0.999601	1277	142	1	0.803059	0.902204	-0.00122518	FALSE	FALSE	FALSE
GGTTGTGCTGTAGTCAGCTA	YOR278W	HEM4	0.336184	0.337795	0.999681	966	125	1	0.336184	0.541311	0.00444175	FALSE	FALSE	FALSE
TAGCACAATAATGCTGACTA	YLR075W	RPL10	0	1.11022e-16	0.999566	1241	137	1	0	0	-0.0502919	TRUE	TRUE	FALSE
AAGCTGTCTGCTTCCTTACT	YEL059C-A	SOM1	0.982195	0.982227	0.999747	623	113	1	0.982195	0.990598	0.000124303	FALSE	FALSE	FALSE
AACTACGCGCAGTTTGAAAG	YOR350C	MNE1	0.847665	0.84787	0.99992	660	142	1	0.847665	0.924841	0.00133516	FALSE	FALSE	FALSE
ATTGATGCCAACTTTGTTCT	YOL146W	PSF3	0.527028	0.528146	0.99979	545	102	1	0.527028	0.715301	-0.00414952	FALSE	FALSE	FALSE
ATATAAGCTTCATTAAGTGA	YDR449C	UTP6	0.636357	0.637066	0.999622	931	128	1	0.636357	0.794759	-0.00224629	FALSE	FALSE	FALSE
AATCCAAGATTGGTGTGTAT	YHL038C	CBP2	0.734144	0.734614	0.999753	389	103	1	0.734144	0.860589	0.0035672	FALSE	FALSE	FALSE
TTATCGCGGCTTACGGCTTT	YER141W	COX15	0.171867	0.173624	0.999906	196	78	1	0.171867	0.341138	-0.0118513	FALSE	FALSE	FALSE
TTGATGAGGTAGCAGATTCC	YHR179W	OYE2	0.397329	0.398736	0.999861	722	119	1	0.397329	0.601697	0.0044885	FALSE	FALSE	FALSE
TCTTCTTTTATGTACTAGTA	YBR091C	TIM12	0.0483913	0.0501729	0.999547	1275	140	1	0.0483913	0.129145	-0.00994292	FALSE	FALSE	FALSE
AGTTGTATTTAGGCTTTACC	YPL215W	CBP3	0.151209	0.153246	0.999608	1204	138	1	0.151209	0.310575	0.00619477	FALSE	FALSE	FALSE
GAAAGAGCCACCAATTACAT	YDL212W	SHR3	0.193201	0.195329	0.999679	666	114	1	0.193201	0.371259	-0.00784431	FALSE	FALSE	FALSE
ATGGGCAAAGTCACTCAGAA	YDR081C	PDC2	0	0	0.00082921	1074	128	0.0099085	0	0	-0.125558	TRUE	TRUE	TRUE
TTGTTAATTGGCGTACCCTG	YJL038C	LOH1	0.102785	0.104701	0.999571	1389	149	1	0.102785	0.233635	0.00734007	FALSE	FALSE	FALSE
GAAGGAAGGAAAGCTCAATT	YGR178C	PBP1	2.45291e-05	4.36102e-05	0.999779	864	123	1	2.45291e-05	0.000111606	0.0203397	FALSE	FALSE	FALSE
GGGGTAGAACCAGAAGGGGA	YDL195W	SEC31	3.18251e-08	1.65499e-06	0.0567188	1068	129	0.42984	3.18251e-08	1.70208e-07	-0.0254109	FALSE	FALSE	FALSE
GTAAAAAGATAAAGAGTAGA	YAL003W	EFB1	0	0	4.39353e-05	1714	153	0.000665922	0	0	-0.0731105	TRUE	TRUE	TRUE
TGGCATGTCTTTGAAGAACG	YNL221C	POP1	0.580044	0.580803	0.999471	1575	148	1	0.580044	0.755886	-0.00225985	FALSE	FALSE	FALSE
TAAAAAACGAGATTTAATAA	YLR069C	MEF1	0.218828	0.22049	0.999671	1151	150	1	0.218828	0.404972	0.00657166	FALSE	FALSE	FALSE
ATTAATCGGCAACAAGAAAT	YGL225W	VRG4	0.271868	0.285654	0.826275	1654	153	1	0.271868	0.467217	-0.00552338	FALSE	FALSE	FALSE
TATTTGCTGTCTTTCTGACA	YDR468C	TLG1	0.0028819	0.00338073	0.99979	435	106	1	0.0028819	0.010652	0.0196944	FALSE	FALSE	FALSE
ATTCTCCGTGGTTGCAGCTG	YBR257W	POP4	0.465273	0.466247	0.999587	1145	153	1	0.465273	0.660544	0.00394103	FALSE	FALSE	FALSE
TCCGAAAGCCTCTATTTGCT	YKL013C	ARC19	0	3.55271e-15	0.138187	1434	150	0.862917	0	0	-0.0487317	TRUE	TRUE	FALSE
GTTACCCCGTCGGCGCGTAT	YBL033C	RIB1	0.000282939	0.00491391	0.0175189	937	122	0.154699	0.000282939	0.0011808	-0.0179595	FALSE	FALSE	FALSE
AGTCGCAATGCTTGGGTGTA	YHR122W	CIA2	0.00239362	0.00433566	0.701373	2390	157	1	0.00239362	0.00895457	-0.0113724	FALSE	FALSE	FALSE
TCCTCCTTATCGCTGGGACA	YBL074C	AAR2	0.171059	0.173222	0.999826	359	96	1	0.171059	0.340123	0.00946996	FALSE	FALSE	FALSE
AAGAAAAGGGCTCAAATTCG	YLL018C-A	COX19	0.03456	0.0362202	0.999382	2133	145	1	0.03456	0.0977656	0.0070081	FALSE	FALSE	FALSE
GTGAGACCATCTATCCGCCA	YER146W	LSM5	0.0472404	0.0487208	0.999724	586	133	1	0.0472404	0.126911	-0.0150268	FALSE	FALSE	FALSE
TACCGTCCAGGGCGACCTCG	YER017C	AFG3	0.0138463	0.0148591	0.999562	1084	147	1	0.0138463	0.0444912	-0.0163965	FALSE	FALSE	FALSE
CCGGTTGAGTAAGGAAGGGG	YER178W	PDA1	2.10386e-08	5.22705e-08	0.999855	441	140	1	2.10386e-08	1.13199e-07	-0.0419795	TRUE	TRUE	FALSE
AAATACGTATTTAGGTATAA	YGR120C	COG2	0.228936	0.23083	0.999701	633	121	1	0.228936	0.41813	0.00677868	FALSE	FALSE	FALSE
ATCGAAACTTTTGTTTCACA	YBR044C	TCM62	0.335229	0.336878	0.99969	883	122	1	0.335229	0.540316	0.00473682	FALSE	FALSE	FALSE
AAAAGATCATAATTTTGGAA	YDL193W	NUS1	0.601636	0.602372	0.999623	857	133	1	0.601636	0.77136	-0.00268965	FALSE	FALSE	FALSE
AAGTACTAAGGGGGTTGTCG	YPL084W	BRO1	0	0	2.75862e-07	873	123	5.9942e-06	0	0	-0.0887989	TRUE	TRUE	TRUE
GACGACGTCCGTTCCTTCCT	YGR180C	RNR4	2.88969e-05	5.14936e-05	0.933252	1363	135	1	2.88969e-05	0.000130223	0.0167351	FALSE	FALSE	FALSE
TCCGATGGGAGGACGCGCCA	YHR020W	NA	0	0	0.000111815	668	135	0.00158398	0	0	-0.200279	TRUE	TRUE	TRUE
TCCTGAAGAGGAGCTCGCTT	YGR116W	SPT6	0.209305	0.211028	0.999583	1184	149	1	0.209305	0.393251	-0.00635321	FALSE	FALSE	FALSE
AAATCTAGTGTTTCAAGTAG	YDR302W	GPI11	0.442594	0.443576	0.999614	851	149	1	0.442594	0.64141	-0.00467315	FALSE	FALSE	FALSE
TACTAGGTGACATTTTAGAG	YBR080C	SEC18	0.357522	0.358735	0.999625	878	150	1	0.357522	0.562546	-0.00497295	FALSE	FALSE	FALSE
AAGTTCAAAACATGTGGAAC	YJL076W	NET1	0.146705	0.148501	0.99968	827	141	1	0.146705	0.303989	0.00834655	FALSE	FALSE	FALSE
AACAAATAGGAATGGAATCA	YER043C	SAH1	0	7.83817e-14	5.11556e-10	1239	142	1.70902e-08	7.83817e-14	5.1719e-13	-0.0550096	TRUE	TRUE	TRUE
GGACCGTATTGTGACTCTCC	YGR179C	OKP1	0.837967	0.83238	0.969232	996	126	1	0.837967	0.92025	0.000944135	FALSE	FALSE	FALSE
ATTCTGTAAATATAACATCA	YGR102C	GTF1	0.589885	0.590684	0.99956	1309	138	1	0.589885	0.763498	0.00226373	FALSE	FALSE	FALSE
GCCCCAGTTTTCCGGTAGAA	YOR287C	RRP36	7.98805e-13	2.85663e-11	0.999667	817	130	1	7.98805e-13	5.10688e-12	-0.0447007	TRUE	TRUE	FALSE
GATGTACAAAGATTGTATTT	YNL163C	RIA1	0.690979	0.691457	0.999627	940	148	1	0.690979	0.832519	-0.00238629	FALSE	FALSE	FALSE
AGCTCAATATTATCATTACC	YOL005C	RPB11	0.255818	0.257551	0.999624	1013	138	1	0.255818	0.449265	0.00535908	FALSE	FALSE	FALSE
GTAGTTCATGTATTTATCTT	YDR069C	DOA4	0	0	1.10163e-17	892	133	9.20092e-16	0	0	-0.263057	TRUE	TRUE	TRUE
TCCATGTTTTGGCGTACTGA	YLR424W	SPP382	0.301692	0.303219	0.999477	1445	149	1	0.301692	0.503469	0.00505362	FALSE	FALSE	FALSE
AAAATGATATAATTACACAT	YGR119C	NUP57	1.52616e-06	3.52126e-06	0.999686	892	135	1	1.52616e-06	7.43782e-06	-0.027006	FALSE	FALSE	FALSE
TTTACTTTTATGTCGTGGAC	YIL157C	COA1	0.453454	0.458743	0.60293	1169	152	1	0.453454	0.650562	0.0038894	FALSE	FALSE	FALSE
GATATTTTATGCATCTTAAC	YGR095C	RRP46	0	0	0.326152	441	116	1	0	0	-0.108879	TRUE	TRUE	FALSE
GTTTTCGGGTAATGGCGAAA	YMR022W	UBC7	0	0	0.797973	464	106	1	0	0	-0.119828	TRUE	TRUE	FALSE
ATGACAATAGAGTAAGAATG	YNR027W	BUD17	0	0	0.00711463	566	116	0.0680729	0	0	-0.292946	TRUE	TRUE	FALSE
GCATTGTAGGGTAACCTGTT	YER051W	JHD1	0.760413	0.76083	0.999927	283	89	1	0.760413	0.874116	0.00241639	FALSE	FALSE	FALSE
AGTATCAAGTTTCTGCATTT	YPL029W	SUV3	0.995634	0.995641	0.99992	413	108	1	0.995634	0.997274	-3.65588e-05	FALSE	FALSE	FALSE
AAGGAAAACGAGGAATTCAG	YBL039W-B	NA	8.04653e-08	3.11451e-06	0.259588	1540	139	1	8.04653e-08	4.20254e-07	-0.0225018	FALSE	FALSE	FALSE
GTCCTATTTTCTTACGTGAA	YDR129C	SAC6	0.180367	0.182231	0.999151	2636	157	1	0.180367	0.353187	-0.00447023	FALSE	FALSE	FALSE
ATCAAGCCTGTTGAAAATAA	YGR229C	SMI1	0.275793	0.277243	0.999729	806	144	1	0.275793	0.472746	0.00646427	FALSE	FALSE	FALSE
TTCTGAGTAAAAGAGAAAGG	YKL192C	ACP1	0	0	2.84919e-13	793	122	1.47386e-11	0	0	-0.17766	TRUE	TRUE	TRUE
AAAAAGTTGCCATAATACAA	YKL085W	MDH1	0.0196281	0.0208107	0.999542	1639	155	1	0.0196281	0.0604063	0.00913853	FALSE	FALSE	FALSE
ATAAAATGTATTCCACCAGC	YGR103W	NOP7	0.967639	0.967684	0.999597	797	142	1	0.967639	0.983962	0.000289113	FALSE	FALSE	FALSE
ATGTGAAGTTATAAAACTGC	YKR004C	ECM9	0.466859	0.468007	0.999759	574	114	1	0.466859	0.661975	0.00416327	FALSE	FALSE	FALSE
AGCTCATGACAATCAAACCA	YMR031C	EIS1	0.254266	0.255914	0.999462	1473	149	1	0.254266	0.447519	-0.00523446	FALSE	FALSE	FALSE
TATCATCAAACGGCACGCGC	YLR306W	UBC12	0.663551	0.681195	0.651102	1047	127	1	0.663551	0.81403	-0.0020457	FALSE	FALSE	FALSE
TCGTTCATTTCGAGTTTCCA	YJL027C	NA	0.486902	0.431346	0.365972	1612	145	1	0.486902	0.680051	0.0026414	FALSE	FALSE	FALSE
ATGTAATAATATAGGCATTC	YPR016C	TIF6	0.396492	0.397833	0.999678	854	129	1	0.396492	0.60077	-0.00496755	FALSE	FALSE	FALSE
ATAGTTATCTATTTACGTAA	YFL017C	GNA1	0.348894	0.350444	0.999666	1058	128	1	0.348894	0.554179	-0.0045587	FALSE	FALSE	FALSE
GAACTTAGATGTAGAGTTAA	YPL118W	MRP51	0.768254	0.768667	0.999621	931	129	1	0.768254	0.878992	0.00157742	FALSE	FALSE	FALSE
CTAGTGCCTAATCATTATTT	YJR013W	GPI14	0.583427	0.584418	0.999985	176	62	1	0.583427	0.758534	0.00684883	FALSE	FALSE	FALSE
ATGCTTCCCTCCATACAGGC	YDR462W	MRPL28	0.106092	0.122061	0.093682	1026	142	0.63927	0.106092	0.238969	0.00843944	FALSE	FALSE	FALSE
ATGTCTCTGTCAGTAAACCT	YFR051C	RET2	0	0	5.36709e-08	1101	134	1.32004e-06	0	0	-0.104473	TRUE	TRUE	TRUE
TTTATGTAATTTCTATTTGG	YDL104C	QRI7	0.852279	0.852528	0.999666	801	127	1	0.852279	0.927691	-0.000839033	FALSE	FALSE	FALSE
GTTATATTGGCTGTCGTCAC	YPL126W	NAN1	0.000197337	0.000277564	0.999669	692	124	1	0.000197337	0.000835738	-0.0227355	FALSE	FALSE	FALSE
GGTGACGGAATATATTTCAA	YPR104C	FHL1	0	2.70894e-14	0.0862547	1579	143	0.598779	0	0	-0.0378055	TRUE	TRUE	FALSE
GAATTCCGTTGCCTCAGTTA	YJL085W	EXO70	0.307072	0.308769	0.999623	970	126	1	0.307072	0.509689	0.00525547	FALSE	FALSE	FALSE
AGGCGAGTTTGGTTTCAAAA	YFL039C	ACT1	0	1.55431e-15	0.999349	1461	138	1	0	0	-0.0629766	TRUE	TRUE	FALSE
ACAACATCAAATATCCGCCC	YNL282W	POP3	0.742633	0.743154	0.999944	322	89	1	0.742633	0.865782	-0.00239593	FALSE	FALSE	FALSE
TTTCTGCATGAGCTTCCTGT	YBR005W	RCR1	0.0648784	0.0668387	0.99953	1643	141	1	0.0648784	0.163614	0.00629683	FALSE	FALSE	FALSE
AAGGAAGTCAAGGGATTATT	YGL068W	MNP1	0.0134706	0.0145616	0.999496	1602	142	1	0.0134706	0.043406	0.00919182	FALSE	FALSE	FALSE
GGTGCAGAAAGCGTGCTGTC	YBL045C	COR1	0.0379566	0.0395523	0.999284	2726	154	1	0.0379566	0.105769	0.00678586	FALSE	FALSE	FALSE
TTCCGCTTATTACACAGTAC	YBR141W-A	NA	1.37668e-09	1.10019e-08	0.989638	482	111	1	1.37668e-09	7.79439e-09	0.0422612	FALSE	FALSE	FALSE
ATGTCGCATCAATCTTCTGT	YKL194C	MST1	0.601291	0.602077	0.999479	1257	137	1	0.601291	0.771041	-0.00249962	FALSE	FALSE	FALSE
AGAATGGGATATCCTTTTAC	YNL006W	LST8	0.00668163	0.00746235	0.999595	1325	139	1	0.00668163	0.0231389	0.011465	FALSE	FALSE	FALSE
AATCTCGAACTACCTTGGCA	YNL007C	SIS1	0.0325785	0.0343069	0.99992	376	99	1	0.0325785	0.0930122	-0.017071	FALSE	FALSE	FALSE
TCCGATTATAAAGTTGAAAA	YKL138C	MRPL31	0.879002	0.879197	0.999494	1496	143	1	0.879002	0.941603	-0.000573916	FALSE	FALSE	FALSE
TAAGTACGAAGGACTCAAGA	YLR105C	SEN2	6.80094e-05	0.00451195	0.00328641	1503	141	0.0340886	0.00451195	0.0160981	-0.0137017	FALSE	FALSE	FALSE
GAATAAAGAAAGGCTCAAAT	YDR121W	DPB4	0.345628	0.346904	0.99968	894	146	1	0.345628	0.551606	-0.0055663	FALSE	FALSE	FALSE
GTATGTGTTTATACGTGGGA	YJR020W	NA	0.713956	0.714474	0.999705	788	127	1	0.713956	0.846965	-0.00244967	FALSE	FALSE	FALSE
AAGAGGTCGAGACAACCAAC	YNL071W	LAT1	4.00389e-11	2.60466e-09	0.633389	1321	150	1	4.00389e-11	2.38833e-10	-0.0366902	TRUE	TRUE	FALSE
GACAAAGATGATAACGAGTC	YPL044C	NA	0.602683	0.603416	0.999601	889	136	1	0.602683	0.772186	-0.00306618	FALSE	FALSE	FALSE
TGCGCCATGTTTTCAATGAT	YJR024C	MDE1	0.185861	0.187285	0.999663	652	150	1	0.185861	0.360808	0.00940363	FALSE	FALSE	FALSE
TATACGTGTCATTCTGAACG	YOR204W	DED1	0.17614	0.178268	0.999653	823	124	1	0.17614	0.34682	-0.00737303	FALSE	FALSE	FALSE
TTGTTATATATATAATCTTC	YLR304C	ACO1	0.7426	0.743079	0.999711	761	123	1	0.7426	0.865782	-0.0017642	FALSE	FALSE	FALSE
GGATACTGTCATAAAACAAT	YLR195C	NMT1	0.484362	0.485474	0.999475	1615	137	1	0.484362	0.677991	0.00265748	FALSE	FALSE	FALSE
TATAATACTATAGTGATTAT	YMR308C	PSE1	0.000250946	0.00035923	0.999712	646	113	1	0.000250946	0.00105002	0.0206736	FALSE	FALSE	FALSE
ACGAGACACCAGCTGTGTGC	YNL103W	MET4	0.206446	0.208049	0.999732	947	153	1	0.206446	0.389522	-0.00616726	FALSE	FALSE	FALSE
TTGGCCGTTTTAACGCAAGT	YGL071W	AFT1	0	0	0.000290899	1123	151	0.00381739	0	0	-0.164761	TRUE	TRUE	TRUE
AGTTCAATAACCTTCCTCCA	YBR256C	RIB5	8.21345e-05	0.000128348	0.999782	645	116	1	8.21345e-05	0.000358255	-0.0242808	FALSE	FALSE	FALSE
TGCAACTTTATACACACGGC	YBR127C	VMA2	0.277874	0.279462	0.999608	1184	144	1	0.277874	0.475297	-0.00511893	FALSE	FALSE	FALSE
GTGCTCCCTTTTCTTGTAAT	YER012W	PRE1	0	0	0.334238	506	105	1	0	0	-0.124802	TRUE	TRUE	FALSE
TCAAATGTCACTTCATGGTC	YGR145W	ENP2	0.618817	0.61954	0.999845	583	118	1	0.618817	0.781761	0.00288737	FALSE	FALSE	FALSE
AGAAAGGCCGATGTCGTAAG	YPR116W	RRG8	0.770793	0.739676	0.43281	926	124	1	0.770793	0.880891	0.00143804	FALSE	FALSE	FALSE
TGCCACCGAATTCACATTCG	YDL126C	CDC48	0.0428282	0.0544752	0.15243	2466	154	0.926541	0.0428282	0.117306	0.00670075	FALSE	FALSE	FALSE
GATATATAAAACAGAAAAAG	YKL055C	OAR1	0	0	2.65012e-17	2780	146	2.12487e-15	0	0	-0.0823235	TRUE	TRUE	TRUE
GCGAATTTTCGCACGACTCT	YLR357W	RSC2	0.822394	0.822725	0.999757	738	118	1	0.822394	0.911538	0.00117715	FALSE	FALSE	FALSE
TCCTTGTCAGTGATGTCCAA	YHR036W	BRL1	0.603193	0.604082	0.999826	331	90	1	0.603193	0.772491	-0.0044006	FALSE	FALSE	FALSE
ATTCGTGTGAAGGTCATTAA	YOR020C	HSP10	0.00157144	0.0049944	0.0164871	1494	130	0.146394	0.00157144	0.00603364	0.0115514	FALSE	FALSE	FALSE
GAGTAATCTTCAAACACGAA	YMR270C	RRN9	0.551686	0.58465	0.681291	830	140	1	0.551686	0.735751	0.00379073	FALSE	FALSE	FALSE
GCATGCAAAGATAGTGTAGG	YMR166C	NA	0.244873	0.24689	0.999616	913	121	1	0.244873	0.436374	-0.00595534	FALSE	FALSE	FALSE
AACAATTACTTTTCCTAAAT	YEL032W	MCM3	0.360788	0.371996	0.615895	1107	133	1	0.360788	0.565989	-0.00434666	FALSE	FALSE	FALSE
TTTAGCATCCTCATTACAGA	YNL109W	NA	0.707125	0.707755	0.999749	542	104	1	0.707125	0.843368	0.00219973	FALSE	FALSE	FALSE
AGTTCGAGATACTCCGCACA	YLR005W	SSL1	0	1.93561e-11	0.000377032	1696	135	0.00482143	1.93561e-11	1.16675e-10	-0.0335442	TRUE	TRUE	TRUE
AATGCATTTGTAATTATGGA	YLR085C	ARP6	0	0	0.039897	484	112	0.317355	0	0	-0.14772	TRUE	TRUE	FALSE
ATTTTGTTAGACGCACAAAA	YER038C	KRE29	0.827645	0.846484	0.696426	1012	131	1	0.827645	0.914573	-0.00102777	FALSE	FALSE	FALSE
CTTATGTTTGGCGTGCTAAT	YDR331W	GPI8	0.784577	0.784942	0.999847	339	98	1	0.784577	0.891308	-0.00235805	FALSE	FALSE	FALSE
AACAAAGAAGCAAATACGGA	YDR208W	MSS4	0.536857	0.537588	0.999899	659	143	1	0.536857	0.724089	0.00420958	FALSE	FALSE	FALSE
GGTTATATGTAAAATACAGT	YGL145W	TIP20	0.107271	0.109335	0.999594	1234	142	1	0.107271	0.240962	-0.00722583	FALSE	FALSE	FALSE
AATTGTCCCAGAACTTGCGA	YER165W	PAB1	0	0	0.0240434	855	148	0.20314	0	0	-0.0875868	TRUE	TRUE	FALSE
TTTAAATCAATATTCGGCGA	YDR113C	PDS1	0.740842	0.741329	0.999888	718	117	1	0.740842	0.865227	0.00190763	FALSE	FALSE	FALSE
TACCATATTGGAGAGGCTTC	YPL262W	FUM1	0.149948	0.152289	0.999894	583	110	1	0.149948	0.308872	0.0086814	FALSE	FALSE	FALSE
TTGCATTTATTTTCCTTATA	YBR202W	MCM7	0.634345	0.635121	0.999731	703	113	1	0.634345	0.7935	-0.00272071	FALSE	FALSE	FALSE
GTAGAAACAGAACAAGAATG	YAL041W	CDC24	0	0	2.77903e-11	967	140	1.09765e-09	0	0	-0.173244	TRUE	TRUE	TRUE
GAAATAGGAGAAAACTAAAC	YGR197C	SNG1	0	0	1.65315e-06	659	125	3.21723e-05	0	0	-0.102387	TRUE	TRUE	TRUE
CCAGGGCTCGATAGCTTTCA	YLR439W	MRPL4	0.0264483	0.0280597	0.999913	236	81	1	0.0264483	0.0776973	0.0192292	FALSE	FALSE	FALSE
TAGTGTGGTGTACGCATGGT	YNL024C-A	KSH1	0.691413	0.691899	0.99966	830	140	1	0.691413	0.832791	0.00239676	FALSE	FALSE	FALSE
TATGGTAGCTGATTGTTTGA	YDR332W	IRC3	0.153996	0.155444	0.999733	582	146	1	0.153996	0.314865	0.00967224	FALSE	FALSE	FALSE
GGCTGGACGATCCAAATGCG	YCR009C	RVS161	0.0152845	0.01638	0.999361	1713	151	1	0.0152845	0.0485674	-0.00952593	FALSE	FALSE	FALSE
CCAGAACCTTCAGCAGTTCT	YML032C	RAD52	0.109771	0.106145	0.904331	122	60	1	0.109771	0.245068	-0.0202711	FALSE	FALSE	FALSE
TTTGGTTTGCCACCCGGCAT	YBR049C	REB1	0	0	2.39613e-06	799	142	4.55266e-05	0	0	-0.179553	TRUE	TRUE	TRUE
GAAACCTAATATGAGACGGT	YLR102C	APC9	0.34981	0.351217	0.999469	1934	151	1	0.34981	0.554179	0.00371121	FALSE	FALSE	FALSE
AATAATTTGCAGGTCCAAAT	YGL238W	CSE1	0.282242	0.283971	0.999507	1252	139	1	0.282242	0.480233	-0.00481534	FALSE	FALSE	FALSE
TGTATACCTTCCAGTTGCTA	YDR387C	NA	2.66716e-06	1.56466e-05	0.658948	1856	150	1	2.66716e-06	1.28424e-05	-0.0175711	FALSE	FALSE	FALSE
AAACCGTGCAAAACTTAACA	YNL080C	EOS1	0	0	2.10049e-13	2481	153	1.10801e-11	0	0	-0.0752442	TRUE	TRUE	TRUE
TATGTGCTGTTTATCAAGAT	YBR035C	PDX3	0.940487	0.940587	0.999654	809	126	1	0.940487	0.969539	-0.000490005	FALSE	FALSE	FALSE
TCTAGGCTTTTACTAATACA	YDR069C	DOA4	0	0	1.08289e-18	1433	141	1.05885e-16	0	0	-0.205374	TRUE	TRUE	TRUE
TTCGACCAAGTAATTTTCAA	YGR264C	MES1	0.82957	0.829821	0.999516	1154	152	1	0.82957	0.915691	0.000950249	FALSE	FALSE	FALSE
ACACCTTTACCATTGGTGAC	YNR038W	DBP6	0.864771	0.865016	0.99976	620	115	1	0.864771	0.93372	0.000953027	FALSE	FALSE	FALSE
GTCTTACATGTCTTTGTATT	YOR232W	MGE1	0.101265	0.103456	0.999632	788	121	1	0.101265	0.230703	0.00915334	FALSE	FALSE	FALSE
TAGTTAGCACCCCATACCGC	YFL024C	EPL1	0.112992	0.115143	0.999589	1197	134	1	0.112992	0.250288	0.00711886	FALSE	FALSE	FALSE
TTCCATTGACATTTCCCTAA	YGR073C	NA	0.662281	0.662897	0.999618	1005	134	1	0.662281	0.813219	-0.00264014	FALSE	FALSE	FALSE
AAAGCCCGAGCGAGGGTAAC	YBR003W	COQ1	0.935975	0.971652	0.592484	1659	153	1	0.935975	0.968471	-0.000368259	FALSE	FALSE	FALSE
ATAGGTATTATTGCTCAAAT	YNR021W	NA	0.156501	0.158738	0.999723	669	117	1	0.156501	0.318363	-0.008047	FALSE	FALSE	FALSE
GGGGCCAGTTCTGTCAACAT	YCR079W	PTC6	0.772712	0.763145	0.346459	1013	133	1	0.772712	0.881701	-0.001276	FALSE	FALSE	FALSE
TGGGAGCCTTCTCAATAAGT	YER074W-A	YOS1	0	0	4.59301e-07	1702	142	9.82047e-06	0	0	-0.100933	TRUE	TRUE	TRUE
AACAGAGGAGAGAAAGCATA	YJL006C	CTK2	0.00173284	0.0108657	0.0443076	1331	146	0.34558	0.00173284	0.00659334	-0.0147465	FALSE	FALSE	FALSE
AAAAAGATAATTATGGACGC	YPR116W	RRG8	0.49783	0.498806	0.999591	1076	141	1	0.49783	0.688477	0.00333481	FALSE	FALSE	FALSE
GAAAAATGCGAAAAATTTCC	YML130C	ERO1	0.246805	0.262323	0.763158	2567	156	1	0.246805	0.438527	0.00355796	FALSE	FALSE	FALSE
ATCGAACCAGATTTCTAGCC	YDR091C	RLI1	0.47209	0.473119	0.999444	1873	153	1	0.47209	0.666762	-0.0028162	FALSE	FALSE	FALSE
GGGGGATACAAAGGAAAACA	YDR324C	UTP4	0.514122	0.554632	0.238142	1055	129	1	0.514122	0.704085	0.00271786	FALSE	FALSE	FALSE
CAATTTTGTTGATTATACTG	YMR193W	MRPL24	0.77588	0.759505	0.679271	198	71	1	0.77588	0.883806	-0.00310724	FALSE	FALSE	FALSE
TGACCACGTGACTAATGAGC	YKL016C	ATP7	0.497642	0.49868	0.999479	1414	138	1	0.497642	0.688455	-0.00258118	FALSE	FALSE	FALSE
AACAAGGTAAACAAGTAAAT	YJR112W	NNF1	0	0	0.000110919	1443	140	0.00157686	0	0	-0.379939	TRUE	TRUE	TRUE
GGTCTAGGCGAAGGGACAAT	YGR082W	TOM20	0.236711	0.23862	0.999548	1253	132	1	0.236711	0.426965	0.00504489	FALSE	FALSE	FALSE
GAGCGAGGGTAACAGGGTTA	YBR003W	COQ1	0.852813	0.853037	0.999615	985	143	1	0.852813	0.927806	0.00101805	FALSE	FALSE	FALSE
AGGTAACAGTGTAAAGATTA	YPR187W	RPO26	1.04929e-11	1.62138e-10	0.999577	1102	151	1	1.04929e-11	6.3777e-11	-0.0409557	TRUE	TRUE	FALSE
GTTCACAGATTACTCACACA	YDL105W	NSE4	0.307052	0.308831	0.999752	524	107	1	0.307052	0.509689	0.00632146	FALSE	FALSE	FALSE
TATGGATTGCTAGTCTTAAG	YNR001W-A	NA	0.749219	0.749704	0.999852	244	78	1	0.749219	0.869275	-0.0035851	FALSE	FALSE	FALSE
TATTGCTTTTCAATAGGAGA	YIL075C	RPN2	3.61933e-14	3.20569e-11	0.465175	482	103	1	3.61933e-14	2.44038e-13	-0.0558298	TRUE	TRUE	FALSE
GAACGAAATGTTTTCAACAG	YDR116C	MRPL1	0.420341	0.421568	0.999712	687	127	1	0.420341	0.623474	-0.00519502	FALSE	FALSE	FALSE
GAATAGTACGATATCCATGT	YGR009C	SEC9	0.149616	0.151717	0.999607	1309	136	1	0.149616	0.308444	-0.00625224	FALSE	FALSE	FALSE
TGGCGGAATTCCCCTTGTGT	YNL061W	NOP2	0.903556	0.903707	0.999214	2544	153	1	0.903556	0.954095	-0.000383786	FALSE	FALSE	FALSE
GCATCAATCTTCTGTAGGGA	YKL194C	MST1	0.10383	0.106181	0.999929	698	110	1	0.10383	0.23521	-0.0086301	FALSE	FALSE	FALSE
TTTGTAGTAGCGATTTTCGC	YDR270W	CCC2	3.75759e-05	9.46551e-05	0.686501	524	107	1	3.75759e-05	0.000167545	-0.0286425	FALSE	FALSE	FALSE
TTTTGAGGAAATCGGTAAAA	YJL204C	RCY1	0.565489	0.566333	0.999652	782	127	1	0.565489	0.74488	-0.00336193	FALSE	FALSE	FALSE
TTAGGGGCAAAAGTTGGTAT	YIR006C	PAN1	0	0	3.98225e-20	1098	151	4.76562e-18	0	0	-0.363371	TRUE	TRUE	TRUE
GCAAGCATTTAAAATTAAAG	YBR154C	RPB5	0.74832	0.749494	0.817506	1644	151	1	0.74832	0.869219	-0.00136528	FALSE	FALSE	FALSE
TTTTGTTTTCAAGCCCTCGA	YMR094W	CTF13	0	0	5.82566e-05	720	111	0.000868218	0	0	-0.151119	TRUE	TRUE	TRUE
AAACCACATTATTGTTATTA	YJL010C	NOP9	0.123984	0.133544	0.37173	588	119	1	0.123984	0.267173	0.00955732	FALSE	FALSE	FALSE
ATGTTTAACAACCTGTTTTA	YDR388W	RVS167	0.0212414	0.03021	0.423118	438	105	1	0.0212414	0.064578	-0.01692	FALSE	FALSE	FALSE
TCAATGAACCTTTTCTGTTC	YMR282C	AEP2	0.00145983	0.00171686	0.999591	873	149	1	0.00145983	0.00562395	-0.0199251	FALSE	FALSE	FALSE
CAGAGGCGAAGCGCGGTGAT	YDR062W	LCB2	0.209957	0.212351	0.999903	190	67	1	0.209957	0.394056	-0.0133808	FALSE	FALSE	FALSE
CGCCATATACGAAACGCGTT	YNL312W	RFA2	0.0619093	0.0640956	0.99995	182	65	1	0.0619093	0.158066	-0.0165106	FALSE	FALSE	FALSE
GGGCTAGTACATGAGCGCGA	YNL162W	RPL42A	0.188664	0.213304	0.824404	1436	143	1	0.188664	0.364726	-0.00521109	FALSE	FALSE	FALSE
ACTGCGAAGCGAAACGTATC	YNL137C	NAM9	3.01117e-05	0.000676121	0.0711383	690	117	0.515254	3.01117e-05	0.000135545	-0.0237593	FALSE	FALSE	FALSE
ATAAAAGAGGAAAAGGGCAG	YDR494W	RSM28	0.000238135	0.000326561	0.999522	1199	138	1	0.000238135	0.000999021	-0.0172192	FALSE	FALSE	FALSE
TCCTGGCAGTTATAAGCTCT	YFR003C	YPI1	0.341864	0.343276	0.999567	1344	147	1	0.341864	0.547488	0.00424789	FALSE	FALSE	FALSE
TGAAATAAATCGTGTTCTAC	YJL050W	MTR4	0.0807446	0.083037	0.99976	623	112	1	0.0807446	0.19329	-0.010796	FALSE	FALSE	FALSE
GTAATATTTAACACGTTTAC	YGL120C	PRP43	0.310199	0.311892	0.999758	680	119	1	0.310199	0.513709	0.00552734	FALSE	FALSE	FALSE
TATTATTTGTGCTGGAAAGA	YMR293C	HER2	0.709979	0.688437	0.0351382	2398	154	0.28401	0.709979	0.844747	0.00116693	FALSE	FALSE	FALSE
GCCTGCTTTACCTCTTCCTT	YHR088W	RPF1	0	0	0.118954	802	126	0.767315	0	0	-0.0693575	TRUE	TRUE	FALSE
TTTATCTTTTATTTGTCGCC	YHR170W	NMD3	0.581122	0.581865	0.999583	1007	142	1	0.581122	0.756873	-0.00276915	FALSE	FALSE	FALSE
AGATTTATCGATATAAATTT	YDR129C	SAC6	0.22992	0.224488	0.209238	1068	135	1	0.22992	0.419564	0.00564221	FALSE	FALSE	FALSE
GCATATACATATATATATGG	YGL055W	OLE1	0	2.95319e-13	0.346633	695	122	1	0	0	-0.0678564	TRUE	TRUE	FALSE
GGGATTCCAATGTCAAGATA	YEL035C	UTR5	0	0	0.00611982	909	129	0.0595495	0	0	-0.128892	TRUE	TRUE	FALSE
GAATAACGAGGCCGGACGTT	YJL176C	SWI3	0.220397	0.256693	0.53856	1089	129	1	0.220397	0.406836	-0.0055565	FALSE	FALSE	FALSE
ATCATAAATCAGCACGCAAA	YNL080C	EOS1	0.600166	0.600913	0.999614	928	133	1	0.600166	0.770495	0.002573	FALSE	FALSE	FALSE
AAACAGCTTTCAGCAGGTGC	YPL020C	ULP1	0.0717949	0.0736099	0.999604	1239	150	1	0.0717949	0.17702	-0.00932783	FALSE	FALSE	FALSE
TGAAGTGAGGCTTCGAGATT	YGL111W	NSA1	0	2.22045e-16	1.69349e-06	781	121	3.28775e-05	2.22045e-16	1.61683e-15	-0.0788858	TRUE	TRUE	TRUE
ATATTTCACAAAGTATTCTA	YKL058W	TOA2	0	0	6.39268e-12	863	136	2.74099e-10	0	0	-0.281145	TRUE	TRUE	TRUE
TCTGTTTGCTTTGCCAGGTT	YOR061W	CKA2	0.184707	0.186399	0.999653	917	148	1	0.184707	0.358721	-0.00709786	FALSE	FALSE	FALSE
TGTACAGAAAAGATACATAA	YCR052W	RSC6	0.00873627	0.0155116	0.403182	1175	138	1	0.00873627	0.0296272	-0.0122177	FALSE	FALSE	FALSE
TTTAGCCTTAGTTGAATTAC	YGR062C	COX18	0.021982	0.0234989	0.999824	433	102	1	0.021982	0.0665772	-0.0162606	FALSE	FALSE	FALSE
GCAGCTTAGAAAATTCAGAC	YNL026W	SAM50	0.0077534	0.00855862	0.999768	441	112	1	0.0077534	0.0265978	-0.0213084	FALSE	FALSE	FALSE
TTGAACGTACGCAGTACTTG	YFL022C	FRS2	4.50558e-08	1.54216e-07	0.999734	436	114	1	4.50558e-08	2.39531e-07	-0.0570416	TRUE	TRUE	FALSE
GATGCCACCAGAACCAGCGC	YBR035C	PDX3	0.0182061	0.0191126	0.999733	513	138	1	0.0182061	0.056617	0.0181084	FALSE	FALSE	FALSE
TCGTTCGCAATGACCAAGTT	YIL021W	RPB3	0	0	4.9767e-17	1313	149	3.87409e-15	0	0	-0.247451	TRUE	TRUE	TRUE
ATTGGAGAACCAAAAGGATC	YAL034C-B	NA	0.102996	0.105151	0.999708	830	122	1	0.102996	0.233849	-0.00766418	FALSE	FALSE	FALSE
TCGTATTAATTTCAACCTTT	YJL023C	PET130	0.0790956	0.0812107	0.999647	904	124	1	0.0790956	0.190377	0.00956069	FALSE	FALSE	FALSE
GGTGAAACTGTTTAAAGATG	YJL074C	SMC3	3.42681e-06	1.24537e-05	0.611545	1362	137	1	3.42681e-06	1.64016e-05	-0.0201001	FALSE	FALSE	FALSE
ATAGCAGTAAAGGTTGTTGT	YDR529C	QCR7	0.267412	0.26909	0.999601	1001	138	1	0.267412	0.462334	0.00619297	FALSE	FALSE	FALSE
AGGCTATTTCTACAATCACC	YKL040C	NFU1	0.130375	0.132411	0.99958	1076	135	1	0.130375	0.27789	-0.0074348	FALSE	FALSE	FALSE
GAGTAATCTGTGAACGATCA	YDL105W	NSE4	0.702545	0.703088	0.999561	1203	137	1	0.702545	0.84127	0.00170973	FALSE	FALSE	FALSE
AACATCTCTCCATTCACTTT	YLR340W	RPP0	0.112173	0.114118	0.999732	620	128	1	0.112173	0.248905	0.00944414	FALSE	FALSE	FALSE
TCTCTTCAGACGCTTTACAG	YPL063W	TIM50	0	0	2.2819e-05	295	92	0.000366658	0	0	-0.254533	TRUE	TRUE	TRUE
ATATCAACTTCATTGCTTGG	YKL004W	AUR1	0.331313	0.33279	0.999636	742	132	1	0.331313	0.537136	-0.00597958	FALSE	FALSE	FALSE
TTTCTGCGCTGTTTCGGGAA	YNR017W	TIM23	0.0293483	0.0305263	0.999691	704	148	1	0.0293483	0.0850942	0.0140488	FALSE	FALSE	FALSE
GTGATAATAGTTTCTTTTAA	YOL133W	HRT1	0.814436	0.814721	0.999655	1125	146	1	0.814436	0.907104	-0.00103992	FALSE	FALSE	FALSE
GTCATGACAGAATATAGAAC	YHR038W	RRF1	0.131229	0.160719	0.286416	1612	141	1	0.131229	0.279284	-0.00597321	FALSE	FALSE	FALSE
AAAAGTTAAGCATATCAGAA	YJR102C	VPS25	0	0	0.199552	1487	146	1	0	0	-0.0552777	TRUE	TRUE	FALSE
TAATAGTGTCTTGGTGGATG	YJR064W	CCT5	0	0	0.00288221	794	141	0.0306493	0	0	-0.114453	TRUE	TRUE	TRUE
TTCAAGCCATTCACACCATG	YGL142C	GPI10	0.153098	0.155382	0.999748	547	109	1	0.153098	0.313655	-0.0084121	FALSE	FALSE	FALSE
GGGTGAAAGAGTCTCGGAGG	YGR065C	VHT1	0.734357	0.741796	0.900625	997	135	1	0.734357	0.860596	-0.00153759	FALSE	FALSE	FALSE
AATTATCTTTATGTTCCAGC	YJL085W	EXO70	0.0784263	0.0863512	0.551441	1219	138	1	0.0784263	0.189267	0.00733098	FALSE	FALSE	FALSE
GAAGAGATGAAGTTGCGCAA	YML065W	ORC1	0	9.88098e-15	0.999643	1044	136	1	0	0	-0.0503655	TRUE	TRUE	FALSE
TCTTCGCTGCGAGCGGAACC	YJR016C	ILV3	0	0	0.999623	895	133	1	0	0	-0.0754877	TRUE	TRUE	FALSE
AGTAGTGGCAAATACTACCT	YDR224C	HTB1	0	0	0.335119	424	100	1	0	0	-0.215695	TRUE	TRUE	FALSE
TATCAAGCACATAAAAGGGG	YNL237W	YTP1	0.0317946	0.0355051	0.943329	984	133	1	0.0317946	0.0911324	-0.0098977	FALSE	FALSE	FALSE
GTACTATATTTCCGTCATCT	YHR196W	UTP9	0.389926	0.398624	0.796548	1360	153	1	0.389926	0.594756	-0.0041848	FALSE	FALSE	FALSE
TGGCCTTATTTGCTATTCTA	YGR246C	BRF1	0.00275547	0.00328052	0.991981	509	108	1	0.00275547	0.0102129	0.019756	FALSE	FALSE	FALSE
TTTGTCATGCTTCACTTGAG	YMR270C	RRN9	0.97595	0.97599	0.999494	1369	137	1	0.97595	0.986906	0.000124651	FALSE	FALSE	FALSE
TGCACTTTGGATGGCAATTC	YGR264C	MES1	0.0212995	0.0287611	0.240558	2725	147	1	0.0212995	0.0647057	0.00635848	FALSE	FALSE	FALSE
TAGCATCATTACTTGTTTTG	YER061C	CEM1	0.72482	0.725289	0.999618	1014	140	1	0.72482	0.853914	0.00184629	FALSE	FALSE	FALSE
TCAAAGTACTAACACTTTAT	YLR128W	DCN1	0.0437261	0.0451689	0.999651	840	149	1	0.0437261	0.119479	0.0124646	FALSE	FALSE	FALSE
ATTCGAAACCTAATATGAGA	YLR102C	APC9	0.00587223	0.00670248	0.999648	915	114	1	0.00587223	0.0205759	0.0134116	FALSE	FALSE	FALSE
AGACAAGATTTTGGCCAAGA	YLR041W	NA	0.0609858	0.0629651	0.999695	802	123	1	0.0609858	0.156255	0.0106631	FALSE	FALSE	FALSE
TGGAAGATAGTTAAATAGAC	YBR038W	CHS2	0.0121839	0.0133391	0.999672	708	117	1	0.0121839	0.0397067	-0.0174669	FALSE	FALSE	FALSE
GTGACCTAGGCGACGCCACA	YFL037W	TUB2	0	0	3.68585e-18	1328	138	3.39691e-16	0	0	-0.168269	TRUE	TRUE	TRUE
ATCAGGCCTATATATATGAA	YLR199C	PBA1	0.262332	0.272169	0.892993	2464	159	1	0.262332	0.456603	-0.00368115	FALSE	FALSE	FALSE
AAGGCGATAAAACCTAATGT	YGR274C	TAF1	5.82825e-06	0.000214599	0.00117748	620	122	0.0134616	0.000214599	0.000905495	-0.0270015	FALSE	FALSE	FALSE
TAATGCATTTGAAATCTTCT	YFR002W	NIC96	0	0	0.000402242	545	124	0.00511121	0	0	-0.23506	TRUE	TRUE	TRUE
AACATTGATTTGCAAGTTGA	YAL044C	GCV3	0.110647	0.135663	0.741782	514	106	1	0.110647	0.246541	0.0106116	FALSE	FALSE	FALSE
TTGAAGCCATTTCAATGTGA	YJL096W	MRPL49	0.0263564	0.0280413	0.999745	566	111	1	0.0263564	0.0774842	0.0139453	FALSE	FALSE	FALSE
GAAGAGCCGCATAGTGATTA	YMR275C	BUL1	0.0690467	0.073715	0.475086	1170	140	1	0.0690467	0.172059	-0.007912	FALSE	FALSE	FALSE
GAAAGATCGATGCAAGTCAT	YDR315C	IPK1	0.380346	0.386977	0.958975	1249	135	1	0.380346	0.584817	-0.00353133	FALSE	FALSE	FALSE
GCTAAACAAATAACTCGAGG	YDL003W	MCD1	0	0	1.86893e-07	972	130	4.16253e-06	0	0	-0.179487	TRUE	TRUE	TRUE
TTGTTATACTAAACAACTTC	YPL066W	RGL1	0.0699665	0.0719137	0.999726	628	121	1	0.0699665	0.173338	-0.00989241	FALSE	FALSE	FALSE
TTAGTTTCACAGCGAAACGA	YGL061C	DUO1	0	0	8.62142e-09	657	120	2.44829e-07	0	0	-0.205526	TRUE	TRUE	TRUE
CATTTAACTAGACGAAAAAG	YPL271W	ATP15	8.81529e-05	0.000131607	0.999984	113	49	1	8.81529e-05	0.000383671	-0.0527099	TRUE	TRUE	FALSE
TGACGAATTTGTCGACGCAT	YHR197W	RIX1	0.337484	0.338925	0.999424	1370	146	1	0.337484	0.54275	-0.00527097	FALSE	FALSE	FALSE
GCAGATGATAAAACACAAGA	YKR086W	PRP16	0.749683	0.735399	0.737003	927	136	1	0.749683	0.869649	0.00161078	FALSE	FALSE	FALSE
GAAAAAAGTTCTAGATGTAT	YMR013C-A	NA	7.62948e-05	0.000732866	0.133678	2157	143	0.839994	7.62948e-05	0.000333873	-0.0136701	FALSE	FALSE	FALSE
GGAAAATGAACTGCACACAG	YPL031C	PHO85	0.748764	0.749221	0.999492	1399	135	1	0.748764	0.869275	-0.00139615	FALSE	FALSE	FALSE
GGTAAAGAAGCATTAAACAA	YKL208W	CBT1	0.0071756	0.00794723	0.999474	1595	145	1	0.0071756	0.0246896	0.0107558	FALSE	FALSE	FALSE
TAAACGCAAGGCACTTCACC	YGR155W	CYS4	9.45262e-08	2.84427e-06	0.348559	643	135	1	9.45262e-08	4.9145e-07	-0.0432811	TRUE	TRUE	FALSE
TAGAGTAGCTAGAAAAGCAA	YDR456W	NHX1	0	0	0.0992138	977	122	0.669046	0	0	-0.0653976	TRUE	TRUE	FALSE
ATAGGAAAGACTTCTGGTGG	YMR031C	EIS1	0.984981	0.985002	0.999551	1218	153	1	0.984981	0.992552	9.28578e-05	FALSE	FALSE	FALSE
GAATCTCACGGTTCATGGAT	YLR201C	COQ9	0.11443	0.116503	0.99951	1126	137	1	0.11443	0.252514	0.00772161	FALSE	FALSE	FALSE
AGCACTTCCTCCGCATCAGC	YDR511W	SDH7	0.674798	0.675292	0.999695	661	139	1	0.674798	0.820172	0.00284476	FALSE	FALSE	FALSE
CGGTGTGCTTTTATGAAGAC	YJR040W	GEF1	0.66055	0.661185	0.999832	308	93	1	0.66055	0.812046	-0.00365116	FALSE	FALSE	FALSE
GGGTAAACCACTTGTGCGCT	YKR002W	PAP1	0.599045	0.599753	0.999454	1623	149	1	0.599045	0.770447	-0.00219515	FALSE	FALSE	FALSE
TCTTCTGTAAGGAAATAGAA	YDR363W	ESC2	0.000642492	0.00084117	0.99975	600	110	1	0.000642492	0.00258707	-0.0207943	FALSE	FALSE	FALSE
TAAACAATGTTCGAGAGATG	YJL166W	QCR8	0.70328	0.70069	0.90498	1106	141	1	0.70328	0.841522	-0.00231722	FALSE	FALSE	FALSE
TAACTAAAGGAATTGCTTCA	YLR311C	NA	0.635724	0.636439	0.999586	1267	133	1	0.635724	0.794389	-0.00230492	FALSE	FALSE	FALSE
ACACTGTCAGTGTTCGTCAA	YNL263C	YIF1	0	0	3.65496e-26	2298	149	7.9204e-24	0	0	-0.0902181	TRUE	TRUE	TRUE
TGTGTTTTAATGTAGAAATG	YIL046W	MET30	0.456951	0.458121	0.999697	584	118	1	0.456951	0.653941	-0.00508481	FALSE	FALSE	FALSE
AGCAGTATATTAGCTGTCTT	YIL092W	NA	0.679614	0.692813	0.601384	1144	146	1	0.679614	0.823606	-0.00199541	FALSE	FALSE	FALSE
TTTCAATGGCAAATCTGGTC	YER025W	GCD11	0.897711	0.897864	0.999798	1134	148	1	0.897711	0.951588	-0.000620544	FALSE	FALSE	FALSE
GAGGAATGGAACATGGAGGA	YNL251C	NRD1	0	0	3.07059e-16	1289	152	2.21802e-14	0	0	-0.341966	TRUE	TRUE	TRUE
AACTATAATGAAACAGCAAG	YMR166C	NA	0.330927	0.332733	0.999696	656	108	1	0.330927	0.536727	-0.00529804	FALSE	FALSE	FALSE
ACAGCAATGTTGTTGACCCT	YNL158W	PGA1	0.285627	0.287107	0.999578	986	147	1	0.285627	0.483605	-0.00609074	FALSE	FALSE	FALSE
CCGAGAAATCCGGCCTGGTA	YMR256C	COX7	0.429455	0.430041	0.980262	554	114	1	0.429455	0.630806	-0.00636415	FALSE	FALSE	FALSE
ACATCACAGAGACTGAATAC	YDL059C	RAD59	0	0	7.632e-08	673	124	1.83214e-06	0	0	-0.215642	TRUE	TRUE	TRUE
TATAGACAGAGTACGTACAA	YOR125C	CAT5	0.00895442	0.00996165	0.999952	356	95	1	0.00895442	0.0302646	0.0215677	FALSE	FALSE	FALSE
GGTTGCAACGTCAGTACCAT	YLR338W	OPI9	0.35464	0.356055	0.999235	2853	152	1	0.35464	0.559542	0.00272814	FALSE	FALSE	FALSE
TCTTCGAGATTTAACCGGCT	YLR132C	USB1	0.0899611	0.10561	0.745887	822	112	1	0.0899611	0.211068	-0.00832533	FALSE	FALSE	FALSE
TCGCAGATTAATTCACACAT	YLL034C	RIX7	0.000545425	0.000685376	0.999801	418	113	1	0.000545425	0.00221513	-0.0300598	FALSE	FALSE	FALSE
TCCAAAAACGAAAGGAAAAT	YPR162C	ORC4	9.32153e-09	4.55323e-08	0.999682	689	127	1	9.32153e-09	5.10456e-08	-0.0349133	TRUE	TRUE	FALSE
TAACTACTATTTGATGTTAT	YOR205C	GEP3	0.970998	0.971047	0.999771	569	113	1	0.970998	0.985129	0.000217402	FALSE	FALSE	FALSE
CATATACATCGTAAGTGCGT	YIL021W	RPB3	1.47216e-13	5.41189e-12	0.999735	357	108	1	1.47216e-13	9.64238e-13	-0.100123	TRUE	TRUE	FALSE
TATGTTATTGCTAATTAAGT	YMR049C	ERB1	0.013226	0.0143876	0.999538	1257	130	1	0.013226	0.042722	0.0106989	FALSE	FALSE	FALSE
TGTTGTATTGTCATCTCGAG	YPR124W	CTR1	0.483522	0.484573	0.999573	1131	138	1	0.483522	0.677455	-0.00322625	FALSE	FALSE	FALSE
AGGACCCGCGAAAGCAGAAG	YMR117C	SPC24	0.0140606	0.0169256	0.781238	986	140	1	0.0140606	0.0449817	0.0115088	FALSE	FALSE	FALSE
GCCGCTCGCACGGAAATATT	YFR034C	PHO4	0.516406	0.517231	0.999922	133	57	1	0.516406	0.706369	-0.00731944	FALSE	FALSE	FALSE
TTCGTCATAATGGCCTTCTG	YPR137W	RRP9	0.350051	0.364605	0.874506	471	100	1	0.350051	0.554179	-0.00557721	FALSE	FALSE	FALSE
CCTGTTCCTAATAGACCTGG	YLR144C	ACF2	0.415128	0.416421	0.999864	249	81	1	0.415128	0.618947	-0.00765579	FALSE	FALSE	FALSE
TATGTATATAAGCTACAAAA	YGL240W	DOC1	0.850809	0.871963	0.666277	831	148	1	0.850809	0.92701	-0.00129385	FALSE	FALSE	FALSE
TATTCTCTCGAGCTCAGTTT	YFL017C	GNA1	0.0183989	0.0227226	0.738314	1478	150	1	0.0183989	0.0571501	-0.0115227	FALSE	FALSE	FALSE
AAGGGCAACCCGTTCCACGT	YLL007C	NA	0.237189	0.239151	0.999659	732	117	1	0.237189	0.42741	-0.00670068	FALSE	FALSE	FALSE
GTTCCCGCTCATCTTGCAGC	YLR355C	ILV5	0.771338	0.771798	0.999854	323	87	1	0.771338	0.880926	0.00230507	FALSE	FALSE	FALSE
GTATTTAGCCCTATGAACTG	YMR208W	ERG12	0.0177441	0.0189276	0.999449	1530	148	1	0.0177441	0.0552873	0.00942839	FALSE	FALSE	FALSE
GATTTAGGCAGGACCGGTGG	YGR090W	UTP22	0	0	0.0342466	1143	134	0.277924	0	0	-0.0571818	TRUE	TRUE	FALSE
GTGCCCGCGCGCTGTTCAAA	YPL172C	COX10	0.00104139	0.00131262	0.999861	500	106	1	0.00104139	0.00409656	0.0225326	FALSE	FALSE	FALSE
GGTTTTAATAACTCTTGTAC	YMR049C	ERB1	0.720523	0.72105	0.999583	1181	132	1	0.720523	0.851228	0.00145641	FALSE	FALSE	FALSE
ACTGCTTTGGCACACACAAG	YOL005C	RPB11	0	0	6.97791e-07	422	99	1.44571e-05	0	0	-0.340921	TRUE	TRUE	TRUE
GTTAAGTATGAACAAATTTT	YIL150C	MCM10	0.714384	0.714929	0.999618	904	124	1	0.714384	0.847266	-0.00188303	FALSE	FALSE	FALSE
GACGAAACGGGGCCATCCTG	YOR291W	YPK9	0	0	3.58606e-18	1382	137	3.34338e-16	0	0	-0.149611	TRUE	TRUE	TRUE
TAGTCACCAGTCTCACCAAC	YDR200C	VPS64	0.332029	0.333587	0.999674	955	134	1	0.332029	0.537607	0.00469713	FALSE	FALSE	FALSE
TCTCAAAAAACCCAGAGGAA	YDR437W	GPI19	9.20208e-06	1.64931e-05	0.999545	1133	146	1	9.20208e-06	4.30415e-05	-0.0233296	FALSE	FALSE	FALSE
ACAACTAATTCAGATATACC	YNL132W	KRE33	0.03474	0.0387409	0.610479	1150	135	1	0.03474	0.0981707	-0.00905792	FALSE	FALSE	FALSE
AGACTTCTGGTGGAGGGAGC	YMR031C	EIS1	0.521497	0.522474	0.999566	1471	144	1	0.521497	0.710424	0.002469	FALSE	FALSE	FALSE
GGAATTGAATTAATTCCGAT	YML030W	RCF1	0.419705	0.761342	0.000897205	3960	160	0.0106891	0.761342	0.874202	-0.000966504	FALSE	FALSE	FALSE
GCATGTCACTATGCACGTTG	YMR235C	RNA1	0.670351	0.671025	0.999658	792	117	1	0.670351	0.818558	0.00222904	FALSE	FALSE	FALSE
TATATAAATTGGCCCATTTC	YPL215W	CBP3	0.121597	0.123623	0.999716	881	133	1	0.121597	0.263471	0.0076826	FALSE	FALSE	FALSE
ATCAATGGCAAGCACATTGG	YDR512C	EMI1	0.109974	0.112231	0.999677	1083	124	1	0.109974	0.245452	0.00682226	FALSE	FALSE	FALSE
TTTCTTCTCTTATACTGATG	YJL090C	DPB11	0.61066	0.61166	0.999713	646	101	1	0.61066	0.776827	-0.00277359	FALSE	FALSE	FALSE
GAAAAGGAAAGGATATGTCA	YLR201C	COQ9	0.0776551	0.127489	0.0442951	930	134	0.34558	0.0776551	0.188199	0.00865256	FALSE	FALSE	FALSE
TTTAACTTACTCTATCCTTA	YGL011C	SCL1	4.79564e-08	1.91941e-07	0.99962	854	127	1	4.79564e-08	2.54782e-07	-0.0399301	TRUE	TRUE	FALSE
TACAAGCGATGAGTATAGAT	YDR429C	TIF35	0	0	1.57404e-13	881	123	8.52749e-12	0	0	-0.0780502	TRUE	TRUE	TRUE
AACCTTCTGGAAATTTCACC	YJL035C	TAD2	0.561449	0.562328	0.9996	957	134	1	0.561449	0.742517	-0.00293069	FALSE	FALSE	FALSE
GTCGAGCTGTAGGAAAACCT	YFR006W	NA	0.307395	0.314831	0.922477	582	111	1	0.307395	0.510119	-0.00630616	FALSE	FALSE	FALSE
GATGTTGAGCGTGAACAAAC	YNL071W	LAT1	0.0620285	0.0581836	0.375583	1846	150	1	0.0620285	0.158118	0.0066703	FALSE	FALSE	FALSE
TTTGCTGTGCAAATTGGGTA	YMR301C	ATM1	0.257313	0.259243	0.999905	623	115	1	0.257313	0.450607	0.00728819	FALSE	FALSE	FALSE
TAAAATAAATATATACGATT	YPR165W	RHO1	0	1.05872e-09	2.6005e-10	1883	156	9.10516e-09	1.05872e-09	6.01544e-09	-0.0419588	TRUE	TRUE	TRUE
TTTATGATATTGCTTTCAAA	YGL131C	SNT2	0.881426	0.881618	0.999864	539	117	1	0.881426	0.942805	0.000911799	FALSE	FALSE	FALSE
AATACAAATAGACGGTAGCA	YJR141W	NA	0.0279737	0.029507	0.999677	681	123	1	0.0279737	0.0816104	-0.0127682	FALSE	FALSE	FALSE
TCTTACTAATGCGTCAGTCG	YPL215W	CBP3	0.0951398	0.0969594	0.999557	963	145	1	0.0951398	0.220126	-0.0129461	FALSE	FALSE	FALSE
TCATCTCCGGTAAAGAAAAG	YKL082C	RRP14	0	0	0.685881	312	89	1	0	0	-0.116297	TRUE	TRUE	FALSE
TGAAGGGGTAGAAGCGCACC	YBL099W	ATP1	0.801149	0.801466	0.999458	1359	149	1	0.801149	0.901835	-0.00115625	FALSE	FALSE	FALSE
AGACTATGTTAGAAATTTGA	YER136W	GDI1	0.544194	0.54505	0.999643	719	134	1	0.544194	0.730788	-0.00393575	FALSE	FALSE	FALSE
GCCCCTCCAAATATTTCAGA	YDR177W	UBC1	0.495598	0.496244	0.958694	716	121	1	0.495598	0.687008	-0.00377372	FALSE	FALSE	FALSE
GAAGAACTAACTATCAAATA	YPR186C	PZF1	0.127789	0.130046	0.999706	653	114	1	0.127789	0.273341	-0.00850664	FALSE	FALSE	FALSE
TATTTTGCATCCGCACGACC	YML089C	NA	0.933415	0.933514	0.999663	664	132	1	0.933415	0.966766	0.000530452	FALSE	FALSE	FALSE
TGATCACCCTCTGAAGCTAT	YHR005C-A	TIM10	0.777294	0.77768	0.999855	412	107	1	0.777294	0.884914	-0.0021587	FALSE	FALSE	FALSE
AGAAAATATCCTTGCAGTGG	YGR280C	PXR1	0.106116	0.134203	0.629414	887	134	1	0.106116	0.238969	-0.00797938	FALSE	FALSE	FALSE
AGCCAGATAGTACGGTTGAA	YMR208W	ERG12	0.708213	0.708744	0.99994	502	112	1	0.708213	0.843647	-0.00244151	FALSE	FALSE	FALSE
GAAACAGTCTATCTAACTAA	YLR311C	NA	0.149735	0.151832	0.999674	948	131	1	0.149735	0.308513	-0.00704092	FALSE	FALSE	FALSE
GTGGGGTACGAAAGCATGAT	YMR280C	CAT8	0.374	0.375249	0.999477	1250	149	1	0.374	0.578276	-0.00528129	FALSE	FALSE	FALSE
TATTTATTGTATTGCTTTAC	YPR173C	VPS4	0	0	0.0870133	548	113	0.603523	0	0	-0.141881	TRUE	TRUE	FALSE
AGGCATTACACATAAATGAT	YIL125W	KGD1	0.0148169	0.015999	0.999625	854	131	1	0.0148169	0.0472504	0.0132455	FALSE	FALSE	FALSE
TTTCAGGCGAACCGAGACTA	YJL076W	NET1	0.521374	0.486488	0.447733	730	120	1	0.521374	0.710424	0.00316834	FALSE	FALSE	FALSE
ATTTGAACAAACAGTACAGT	YPR067W	ISA2	0.523273	0.524243	0.999713	544	120	1	0.523273	0.712116	-0.0048842	FALSE	FALSE	FALSE
TTTTCAGGCGATGAGCTTAA	YNL124W	NAF1	0	1.34648e-12	0.00384959	704	113	0.0393198	1.34648e-12	8.5199e-12	-0.0492222	TRUE	TRUE	TRUE
TGTCCAACAACTCGTAGGCT	YGL091C	NBP35	0.213239	0.258582	0.399242	1217	133	1	0.213239	0.397751	-0.00512023	FALSE	FALSE	FALSE
AACCGAAATAATGAAAAATT	YFL036W	RPO41	0.172076	0.174027	0.999398	2207	148	1	0.172076	0.341383	-0.00469524	FALSE	FALSE	FALSE
AGTGAAAAATGGAGATGGAG	YOR199W	NA	0.00198618	0.00238625	0.999662	829	126	1	0.00198618	0.00750386	-0.0173169	FALSE	FALSE	FALSE
GTGAACGGCTTAAACAACGA	YPR025C	CCL1	0.368008	0.379971	0.57625	2505	149	1	0.368008	0.573437	-0.00312544	FALSE	FALSE	FALSE
AACTTACTCTATCCTTACGG	YGL011C	SCL1	0	0	5.45569e-05	616	114	0.00081764	0	0	-0.260826	TRUE	TRUE	TRUE
GAAACTGAAGGTGGCACGCG	YMR146C	TIF34	0.747409	0.747783	0.999657	634	136	1	0.747409	0.869032	-0.00239301	FALSE	FALSE	FALSE
ATGCGCAATGTTACGTGGAT	YGR099W	TEL2	0	0	4.67044e-10	722	148	1.57343e-08	0	0	-0.309284	TRUE	TRUE	TRUE
TCTTATTGCCATTATTTCGA	YIL075C	RPN2	0.661314	0.661867	0.999448	1525	154	1	0.661314	0.812654	0.00168859	FALSE	FALSE	FALSE
TGCCTCTTTCTTATTTGCAG	YIL125W	KGD1	0.00518666	0.00579067	0.999622	740	137	1	0.00518666	0.0183098	-0.0241607	FALSE	FALSE	FALSE
TGACCCCATTATCAGGACTG	YHR116W	COX23	0.257372	0.259296	0.999764	477	106	1	0.257372	0.450611	0.00762105	FALSE	FALSE	FALSE
AAAAGACTGGACCACCACAG	YOR334W	MRS2	6.79635e-07	8.74838e-06	0.223789	912	135	1	6.79635e-07	3.38635e-06	-0.0302382	FALSE	FALSE	FALSE
ATGACCGACTCATCTCTGAA	YBR123C	TFC1	0.208162	0.210183	0.999758	492	111	1	0.208162	0.392022	0.00835863	FALSE	FALSE	FALSE
TTATAATGATTTAATCGACC	YPR067W	ISA2	0.05478	0.0566243	0.999645	1159	135	1	0.05478	0.143426	-0.00971496	FALSE	FALSE	FALSE
GCAACCGGGGCCGGGGTGGA	YOL051W	GAL11	0	0	3.08681e-11	1099	134	1.19565e-09	0	0	-0.189496	TRUE	TRUE	TRUE
TTCATGACAGTCGGTAGACG	YLR066W	SPC3	0	0	4.37019e-37	2659	155	2.48008e-34	0	0	-0.135122	TRUE	TRUE	TRUE
GCGGGTCACGGCCCGCTGAA	YMR276W	DSK2	3.33373e-08	3.79135e-07	0.651224	499	114	1	3.33373e-08	1.78177e-07	-0.0450103	TRUE	TRUE	FALSE
ATTATTTAATTTTGCTGCTA	YGR191W	HIP1	0.941589	0.941677	0.999591	1079	144	1	0.941589	0.969838	0.000322419	FALSE	FALSE	FALSE
AAACGATCTATAGGGACTAT	YGL001C	ERG26	0	0	3.59535e-13	915	142	1.80172e-11	0	0	-0.309186	TRUE	TRUE	TRUE
GATTTAAAATTTTCATTTAG	YNL182C	IPI3	0.171583	0.173615	0.999701	663	121	1	0.171583	0.340659	0.00816185	FALSE	FALSE	FALSE
TGTAGTTTAGTAATGCTATT	YLR045C	STU2	0.011271	0.0124674	0.99998	465	99	1	0.011271	0.0371696	0.0179962	FALSE	FALSE	FALSE
ATTCGGCGCGAGAAACTGAA	YGR082W	TOM20	1.64429e-07	1.03004e-05	0.0769527	1783	142	0.551391	1.64429e-07	8.45019e-07	-0.0187781	FALSE	FALSE	FALSE
ATGAGGAACAATTTTCGAGC	YDR023W	SES1	0.699507	0.700129	0.999866	579	108	1	0.699507	0.839032	0.00236865	FALSE	FALSE	FALSE
GTTTGTTTTCTACCATTCCT	YIL004C	BET1	0	0	3.91954e-06	838	126	7.27473e-05	0	0	-0.332197	TRUE	TRUE	TRUE
TATCTTCGGTTAGTATTATT	YJR122W	IBA57	0.000133302	0.000188033	0.999661	880	141	1	0.000133302	0.000572099	-0.0223895	FALSE	FALSE	FALSE
AACACGTTGTAAATTCACCA	YMR218C	TRS130	0.000527113	0.000689847	0.999622	1036	130	1	0.000527113	0.00214402	-0.0176083	FALSE	FALSE	FALSE
CGCAAGTGGGTAGATGAAAA	YGL238W	CSE1	0.645828	0.646451	0.999922	211	76	1	0.645828	0.801363	0.0042783	FALSE	FALSE	FALSE
TGAAGCCCATACGTCTATTG	YOL133W	HRT1	0.00422263	0.00518843	0.84849	753	142	1	0.00422263	0.0151534	-0.0172948	FALSE	FALSE	FALSE
TCGTTCTATAGGCGACAACT	YGR229C	SMI1	0.577219	0.577846	0.999716	683	147	1	0.577219	0.753798	0.00396475	FALSE	FALSE	FALSE
GATAGTATGAGTATTTACGT	YLL008W	DRS1	0.0744423	0.0765241	0.999678	841	123	1	0.0744423	0.182008	-0.00924538	FALSE	FALSE	FALSE
TGTACTGAAGAAATATAACT	YKL088W	CAB3	0.649101	0.649779	0.999612	1012	129	1	0.649101	0.803559	0.00205046	FALSE	FALSE	FALSE
TATAACTGTCTCCGCCGTGT	YLR311C	NA	8.91161e-09	6.40183e-08	0.999902	207	65	1	8.91161e-09	4.88675e-08	-0.0596887	TRUE	TRUE	FALSE
ATCAAGCACATAAAAGGGGA	YNL237W	YTP1	0.23096	0.265427	0.573394	1267	143	1	0.23096	0.420629	-0.00516608	FALSE	FALSE	FALSE
GGCAATACCGAAAAAGAAGA	YOR350C	MNE1	0	0	1.79659e-19	801	125	2.02888e-17	0	0	-0.140083	TRUE	TRUE	TRUE
TGCGTTTCAGTATAAACAAG	YFR003C	YPI1	9.95937e-12	2.10582e-10	0.999384	1532	143	1	9.95937e-12	6.06719e-11	-0.0281318	FALSE	FALSE	FALSE
ATAATATGTAACATAAAAAA	YER038W-A	NA	0.100592	0.102669	0.999689	788	127	1	0.100592	0.229654	-0.00943612	FALSE	FALSE	FALSE
TATAACAGCTACAAATTGGA	YGR172C	YIP1	0.141482	0.143524	0.999957	141	59	1	0.141482	0.296229	-0.016555	FALSE	FALSE	FALSE
TATAAATCTAGAGTTAGTAT	YJR006W	POL31	0.0110208	0.0118461	0.999649	1042	155	1	0.0110208	0.0364344	0.0117752	FALSE	FALSE	FALSE
GCTAATGGATGCTGAACATG	YDL056W	MBP1	0.760976	0.761482	0.999936	354	87	1	0.760976	0.874116	-0.00222596	FALSE	FALSE	FALSE
ATTTTATTTGTTGTCAGGTT	YER110C	KAP123	0.563675	0.56451	0.999391	1920	144	1	0.563675	0.744011	0.00212504	FALSE	FALSE	FALSE
TTCACATATACTAATACATA	YGR112W	SHY1	0.138801	0.140929	0.999507	1697	138	1	0.138801	0.291912	-0.00579731	FALSE	FALSE	FALSE
TTTTCAAAAACTCATCAATT	YLR312W-A	MRPL15	0.945522	0.945618	0.999934	651	116	1	0.945522	0.971703	0.000398521	FALSE	FALSE	FALSE
GAATTGTACTAGTAATACTT	YER006W	NUG1	0.724047	0.72448	0.999627	870	142	1	0.724047	0.853756	0.00200535	FALSE	FALSE	FALSE
CGATGAGATGTGCTCGAAAC	YNR038W	DBP6	0.603707	0.604374	0.999457	1204	150	1	0.603707	0.772801	0.00289237	FALSE	FALSE	FALSE
AGTGACCTAAACTTGTTTAC	YOR372C	NDD1	0	0	1.17843e-07	1364	144	2.74669e-06	0	0	-0.22155	TRUE	TRUE	TRUE
GATCTTGGGCCAAGCCCTTG	YLR378C	SEC61	0.00499286	0.00568724	0.999874	450	104	1	0.00499286	0.0177114	-0.0188627	FALSE	FALSE	FALSE
TATTTTGTTGTGAATTCTCC	YPR116W	RRG8	0.044253	0.0459382	0.999453	1898	147	1	0.044253	0.120672	-0.00915328	FALSE	FALSE	FALSE
TTCTCTCACAATTTCTTTGA	YPR133C	SPN1	0.147027	0.149086	0.999746	498	112	1	0.147027	0.304421	-0.00956753	FALSE	FALSE	FALSE
AAATTCAAACAGCGATGACA	YJL022W	NA	0.12148	0.123517	0.999706	567	121	1	0.12148	0.26336	-0.0105736	FALSE	FALSE	FALSE
GCCCGGAACGTGCTTCCCAT	YFR033C	QCR6	0.87129	0.906294	0.637331	1490	150	1	0.87129	0.937601	0.000732011	FALSE	FALSE	FALSE
TTATTGAAGACGTTATATAA	YGR116W	SPT6	4.88488e-11	5.23007e-10	0.999641	826	144	1	4.88488e-11	2.9009e-10	-0.0509974	TRUE	TRUE	FALSE
TTCTCATTCTTCTCTAGTGT	YLR428C	NA	0.621211	0.66644	0.6171	1327	137	1	0.621211	0.783427	0.00227934	FALSE	FALSE	FALSE
GATCTACGCTAACCGTGATA	YJR074W	MOG1	0.656697	0.657366	0.999711	701	121	1	0.656697	0.810209	0.00235851	FALSE	FALSE	FALSE
ATTACATTGGCGAAAGGTGA	YDL212W	SHR3	0.234379	0.236171	0.999517	1339	142	1	0.234379	0.424252	0.00546675	FALSE	FALSE	FALSE
TGGTACTCCTGAACCTAGCC	YGR009C	SEC9	0.916938	0.920081	0.849029	2371	157	1	0.916938	0.960195	-0.000343471	FALSE	FALSE	FALSE
CAACAGCTCAAATGTACGCA	YDL015C	TSC13	0.140687	0.142138	0.999913	438	130	1	0.140687	0.295259	0.00967167	FALSE	FALSE	FALSE
GAAAAGTATGGCAGAAACGG	YDR347W	MRP1	0.462656	0.463736	0.999478	1652	147	1	0.462656	0.659118	0.00312104	FALSE	FALSE	FALSE
GAAAAATTTGCGATGAGCTT	YKR024C	DBP7	3.37405e-10	2.66533e-08	0.343553	501	103	1	3.37405e-10	1.95729e-09	-0.0392363	TRUE	TRUE	FALSE
TATCAAGGTGCCAGATCTCA	YHR051W	COX6	3.31439e-05	6.93064e-05	0.783516	985	131	1	3.31439e-05	0.000148527	0.0187975	FALSE	FALSE	FALSE
TTTTGACCCGCTCGACGAAG	YGR215W	RSM27	0.227272	0.2292	0.9998	684	122	1	0.227272	0.41599	0.00615536	FALSE	FALSE	FALSE
TAATTGTAACAAACAAGGAA	YLR355C	ILV5	0.406319	0.407625	0.999872	488	111	1	0.406319	0.609897	-0.00520421	FALSE	FALSE	FALSE
TTCCGGTATTTCTCTGTTCA	YLR378C	SEC61	0.693595	0.694169	0.999715	636	116	1	0.693595	0.834917	-0.00206885	FALSE	FALSE	FALSE
GGTTTGTCATATACCCGTGA	YGL075C	MPS2	0.738034	0.738468	0.999587	1134	140	1	0.738034	0.863512	0.00161945	FALSE	FALSE	FALSE
TATCTCCATTACCCTCTTAT	YPR141C	KAR3	0	0	0.143518	703	122	0.886913	0	0	-0.145909	TRUE	TRUE	FALSE
TTGCAAAGGCGAAGAGAAGG	YIL097W	FYV10	0.815354	0.812929	0.812106	268	84	1	0.815354	0.907699	0.00227219	FALSE	FALSE	FALSE
TTTGTGCTTTTATCAATTGG	YIR010W	DSN1	0.228453	0.230168	0.999511	1241	149	1	0.228453	0.417676	0.00542984	FALSE	FALSE	FALSE
ATTCTATAAAATGTTCAATG	YDL102W	POL3	0	0	0.266165	1084	137	1	0	0	-0.0802862	TRUE	TRUE	FALSE
GAGTCAAGCATGGCAGCAGG	YJR013W	GPI14	0.673857	0.728189	0.0389353	3308	161	0.31125	0.673857	0.81965	-0.00108691	FALSE	FALSE	FALSE
AATTGCGTGCCTGAAATCTG	YIL083C	CAB2	0.0195579	0.0208525	0.999463	1421	142	1	0.0195579	0.0602135	0.00969574	FALSE	FALSE	FALSE
TTAGTGATATAACTACTCAT	YKL172W	EBP2	0.23239	0.234313	0.999383	1783	137	1	0.23239	0.421998	0.00423801	FALSE	FALSE	FALSE
TGTTTTACCTAGAATGGGGA	YDR196C	CAB5	1.35551e-06	2.65786e-06	0.999705	629	146	1	1.35551e-06	6.62628e-06	-0.0386977	TRUE	TRUE	FALSE
TGAAAAAGTGATTGGTATAG	YAL025C	MAK16	0	0	0.000259888	764	135	0.00344427	0	0	-0.179842	TRUE	TRUE	TRUE
GATTTTGAAATCAACAAAGT	YDR225W	HTA1	2.0354e-07	6.79013e-07	0.999516	1218	130	1	2.0354e-07	1.04267e-06	-0.0350395	TRUE	TRUE	FALSE
CCCGGTATACGAAATCGGAG	YML129C	COX14	0.00215874	0.0024928	0.999947	231	87	1	0.00215874	0.00810235	-0.0282065	FALSE	FALSE	FALSE
GAACCGTGCAAAATCAGAAA	YDR041W	RSM10	0.191576	0.208359	0.590253	1813	144	1	0.191576	0.369199	-0.00471226	FALSE	FALSE	FALSE
TCGATTGCTGAAACCATTAA	YEL058W	PCM1	0.247998	0.249664	0.999662	1055	141	1	0.247998	0.439964	-0.00574985	FALSE	FALSE	FALSE
AATATTATACAGCAAGAAAG	YKR023W	NA	0.0306823	0.0322709	0.999759	618	119	1	0.0306823	0.0883867	-0.0126193	FALSE	FALSE	FALSE
TTCTGCTATTTTCATTGTAC	YDL043C	PRP11	0.803919	0.804222	0.999819	308	99	1	0.803919	0.902943	-0.00231648	FALSE	FALSE	FALSE
AGAACAAGAGAACGATCTGT	YLR132C	USB1	0.598411	0.59927	0.999687	753	116	1	0.598411	0.770055	0.00284142	FALSE	FALSE	FALSE
TATCTGTTAAAAGACATGAG	YHR005C-A	TIM10	2.01061e-13	9.86129e-11	0.318212	923	140	1	2.01061e-13	1.31263e-12	-0.041697	TRUE	TRUE	FALSE
TCGAAAGGTCATTTGAAGCT	YDR115W	NA	0.433002	0.434147	0.999631	1127	144	1	0.433002	0.633728	-0.00341974	FALSE	FALSE	FALSE
GAGGCCCTTTCTTCTCTGGA	YPR025C	CCL1	0.832415	0.832703	0.999533	1248	134	1	0.832415	0.917039	0.00090901	FALSE	FALSE	FALSE
ACCCACTCTTCAAATCAAAT	YBR089W	NA	0.851612	0.851828	0.999938	653	137	1	0.851612	0.927333	-0.0011501	FALSE	FALSE	FALSE
TACTTCTTCTTAAAACAATT	YML105C	SEC65	0	0	0.000520926	669	111	0.00646562	0	0	-0.135947	TRUE	TRUE	TRUE
ATGTGGGAAACCCAAGATGG	YBL023C	MCM2	0	0	8.50856e-22	1585	138	1.26336e-19	0	0	-0.0805822	TRUE	TRUE	TRUE
AAAGTTCAGTAAAGACAGCT	YJL006C	CTK2	0	0	0.00154188	1649	149	0.0173149	0	0	-0.0625459	TRUE	TRUE	TRUE
GTAGGATATGTTTGTATATC	YPR047W	MSF1	0.968896	0.968945	0.999575	1207	140	1	0.968896	0.984276	-0.000193293	FALSE	FALSE	FALSE
CAATACTATGGTTCGAGCGG	YER154W	OXA1	0.0518862	0.0539458	0.999933	238	79	1	0.0518862	0.137148	0.0177161	FALSE	FALSE	FALSE
GCACTTATTCCAAATAGAAA	YPL183W-A	RTC6	0.879807	0.880003	0.999594	1394	143	1	0.879807	0.942087	-0.0006365	FALSE	FALSE	FALSE
GGCGGCCTTTCCGAGCGGTA	YDR231C	COX20	0.810756	0.811068	0.99933	2009	150	1	0.810756	0.905635	0.000913317	FALSE	FALSE	FALSE
GATATACGGAAAAGGTTAAT	YPL086C	ELP3	0	0	0.0251047	389	91	0.211217	0	0	-0.191187	TRUE	TRUE	FALSE
TTCGCGTTTAACTACCTTCG	YMR094W	CTF13	0	0	2.2359e-22	1169	130	3.44758e-20	0	0	-0.282072	TRUE	TRUE	TRUE
ATGCAATGGGTGTGGGCTCT	YDR276C	PMP3	0.173297	0.174942	0.999801	900	153	1	0.173297	0.343223	0.00797343	FALSE	FALSE	FALSE
ATGGTTTTGTTGAAAAAGCC	YMR212C	EFR3	0.000720518	0.00123804	0.820902	470	103	1	0.000720518	0.00288675	0.0210519	FALSE	FALSE	FALSE
AGCAAGATGCGCTGATATAT	YDR079W	PET100	0.615348	0.616131	0.999651	974	125	1	0.615348	0.779596	0.00231033	FALSE	FALSE	FALSE
AATATAAATCTCACTTTCCA	YDR347W	MRP1	0.285611	0.287413	0.999621	1017	128	1	0.285611	0.483605	-0.00451175	FALSE	FALSE	FALSE
TTCAAATTTTAAGCATCACC	YNR038W	DBP6	0.0641925	0.0674265	0.921179	461	112	1	0.0641925	0.162191	-0.0126289	FALSE	FALSE	FALSE
TTTTCATATACGGGATTTTC	YOR125C	CAT5	0.224063	0.225785	0.999607	950	141	1	0.224063	0.411621	0.00691206	FALSE	FALSE	FALSE
TTGGATGAGAACTTGGCCTA	YDR228C	PCF11	0	0	0.999686	457	109	1	0	0	-0.174672	TRUE	TRUE	FALSE
AGCCATTTGGGGGCGGGTTT	YDR353W	TRR1	0.028897	0.0338338	0.762855	856	122	1	0.028897	0.083907	-0.0122285	FALSE	FALSE	FALSE
TTCTTACCCTCCTTGGAATT	YHR022C-A	NA	0.818695	0.819069	0.999779	628	106	1	0.818695	0.909195	-0.00124259	FALSE	FALSE	FALSE
GGGCCCGCAATAACTGTAAT	YBR070C	ALG14	0.0407245	0.0535719	0.571574	1238	137	1	0.0407245	0.112311	-0.0082679	FALSE	FALSE	FALSE
TAGATAATAAAATACGCATT	YFL045C	SEC53	0.523902	0.524827	0.999699	689	127	1	0.523902	0.71261	0.00369381	FALSE	FALSE	FALSE
AGCAATATTATATCAACTTA	YNL312W	RFA2	9.54792e-15	6.55135e-09	0.00201749	1214	140	0.0220685	6.55135e-09	3.61723e-08	-0.0348563	TRUE	TRUE	TRUE
ACTGGGATAACCAGATTGCT	YPL158C	AIM44	0.371439	0.372737	0.999542	1196	146	1	0.371439	0.576448	0.00448939	FALSE	FALSE	FALSE
AAATCGTATTTTATATATCC	YOR063W	RPL3	0	0	3.13729e-13	2038	147	1.58206e-11	0	0	-0.211686	TRUE	TRUE	TRUE
ATAGACACGGAGGGATAGAC	YPL031C	PHO85	0.328468	0.499037	0.214614	566	112	1	0.328468	0.533928	-0.00656644	FALSE	FALSE	FALSE
GTGATGAATATCAGAACGCA	YKL053C-A	MDM35	0.00392603	0.00451235	0.99959	1220	134	1	0.00392603	0.0141775	-0.0141231	FALSE	FALSE	FALSE
TTTTCTGAGGCGAAGCAAAT	YPR165W	RHO1	0	0	0.0494074	771	149	0.379816	0	0	-0.201904	TRUE	TRUE	FALSE
AAAAATAAGGATGAAGCGGG	YNR017W	TIM23	0	4.996e-15	0.793991	836	128	1	0	0	-0.0613984	TRUE	TRUE	FALSE
CACGTATATCGCGCTGTTAA	YDR288W	NSE3	0.974138	0.97418	0.999746	683	125	1	0.974138	0.986532	-0.000196362	FALSE	FALSE	FALSE
AAATATTTCCGATTCGTTCG	YFR028C	CDC14	0.194631	0.196739	0.999807	733	121	1	0.194631	0.373024	0.00745763	FALSE	FALSE	FALSE
TGAGTGAAAGACGCGCCAGT	YNL090W	RHO2	3.28626e-14	9.60202e-10	0.0275496	647	113	0.228904	3.28626e-14	2.22329e-13	-0.0471632	TRUE	TRUE	FALSE
CTGGAACGTGCTTTCTCTCG	YHR179W	OYE2	0.0149045	0.0156038	0.999845	376	128	1	0.0149045	0.0474919	0.0207438	FALSE	FALSE	FALSE
AACCATCCAAAATAATGATT	YJR013W	GPI14	0.891965	0.892157	0.999734	583	111	1	0.891965	0.948519	0.000833116	FALSE	FALSE	FALSE
TATGCCTCCTCGGCAGGAGT	YDR246W	TRS23	0	0	2.35878e-06	882	130	4.49232e-05	0	0	-0.135159	TRUE	TRUE	TRUE
TAAATTATCCTTACGGACTT	YGR253C	PUP2	0.14265	0.144891	0.999931	586	113	1	0.14265	0.298053	0.00852888	FALSE	FALSE	FALSE
CGGTGGAACCGATATGTTGT	YPL265W	DIP5	0.394229	0.444211	0.784602	446	97	1	0.394229	0.5987	0.006116	FALSE	FALSE	FALSE
GCTGATATATTGGAATTATA	YDR079W	PET100	0.0289862	0.040094	0.288241	607	115	1	0.0289862	0.0841357	-0.0133271	FALSE	FALSE	FALSE
GCGGTGAAAGGGGATCGACA	YML128C	MSC1	0.13874	0.196453	0.231699	226	76	1	0.13874	0.291861	-0.0122868	FALSE	FALSE	FALSE
TTCGTGAGGTAGATGCGATG	YMR021C	MAC1	0	0	0.0245554	622	113	0.20703	0	0	-0.197528	TRUE	TRUE	FALSE
AGTGTAGAAAAATAATAATA	YNL117W	MLS1	0.174199	0.193116	0.724883	571	103	1	0.174199	0.344488	-0.00891738	FALSE	FALSE	FALSE
GATATTATATTGAACCGCCG	YJL174W	KRE9	0.943018	0.964325	0.496499	1770	150	1	0.943018	0.970267	-0.000251644	FALSE	FALSE	FALSE
AGGCAATATGCTTTACAAAC	YNL240C	NAR1	0.241558	0.243489	0.999597	1195	134	1	0.241558	0.433007	-0.005476	FALSE	FALSE	FALSE
TCTATACAGCGGTTTGGCAA	YML129C	COX14	0.370268	0.376011	0.935518	703	118	1	0.370268	0.57606	-0.00493034	FALSE	FALSE	FALSE
ATTAAAATAGCCTCTGAGAG	YMR275C	BUL1	0.216628	0.218614	0.99985	662	117	1	0.216628	0.402481	0.00742578	FALSE	FALSE	FALSE
TTAACATCAATCATTCTTCG	YJL030W	MAD2	0.624538	0.625143	0.999554	1223	155	1	0.624538	0.785646	-0.00247472	FALSE	FALSE	FALSE
GAAAACGTGCGGAATCTTCA	YPL268W	PLC1	0.860206	0.863773	0.931323	884	128	1	0.860206	0.931551	-0.000844519	FALSE	FALSE	FALSE
TTTGTTCTTTGATGTTAATT	YLR041W	NA	6.39105e-06	7.09144e-05	0.156538	900	134	0.942281	6.39105e-06	3.01572e-05	-0.024683	FALSE	FALSE	FALSE
AGGGTATGGTTTCACACCTT	YCR044C	PER1	0.00032622	0.000438245	0.999615	983	137	1	0.00032622	0.00135298	-0.0171644	FALSE	FALSE	FALSE
GTGTGTAGTGATTATCTAAG	YKL028W	TFA1	0.183255	0.185446	0.999763	566	110	1	0.183255	0.35689	-0.00834883	FALSE	FALSE	FALSE
TTTCTTAAAGTATAGATAAA	YCL005W-A	VMA9	0	0	1.35374e-09	844	131	4.27334e-08	0	0	-0.293926	TRUE	TRUE	TRUE
TAATATTGACGCGCCAAATG	YJL173C	RFA3	0.0228138	0.0241588	0.999635	991	135	1	0.0228138	0.0687847	-0.0113555	FALSE	FALSE	FALSE
TTACCGATCTTCTAATATTG	YMR148W	OSW5	0.423085	0.424373	0.999904	946	128	1	0.423085	0.625577	-0.00370108	FALSE	FALSE	FALSE
TTTGTACTGATGATCAGCAT	YER025W	GCD11	0	0	0.824034	801	136	1	0	0	-0.202873	TRUE	TRUE	FALSE
ATTTTAATGCGTTACCCCGT	YBL033C	RIB1	0.265345	0.267074	0.999562	1273	139	1	0.265345	0.460459	0.00462017	FALSE	FALSE	FALSE
AAAAATGGGACGAAACAAAT	YBR196C	PGI1	0.569245	0.570028	0.999422	1543	149	1	0.569245	0.747403	-0.00311088	FALSE	FALSE	FALSE
AGATGTGTAGTAAATCCTGC	YGR103W	NOP7	2.0366e-08	9.65024e-08	0.999796	382	101	1	2.0366e-08	1.09801e-07	-0.0449436	TRUE	TRUE	FALSE
TCATATTACTACAGATGTCT	YJL111W	CCT7	0.175535	0.177557	0.999723	623	122	1	0.175535	0.34608	-0.00955298	FALSE	FALSE	FALSE
AAGCAGTATATTAGCTGTCT	YIL092W	NA	0.585217	0.586145	0.999723	639	108	1	0.585217	0.760156	0.00321062	FALSE	FALSE	FALSE
AAGGTGCTATTATGAATGCA	YGR156W	PTI1	0.218972	0.220947	0.999763	601	121	1	0.218972	0.405147	-0.00805486	FALSE	FALSE	FALSE
ACCACCTACGTAAGGTAGGC	YOR174W	MED4	0	0	1.09095e-37	1765	156	6.72862e-35	0	0	-0.0991111	TRUE	TRUE	TRUE
GGATAGTGCACCACGAGACT	YER003C	PMI40	0.0681606	0.0699531	0.999477	1274	148	1	0.0681606	0.170444	0.00961465	FALSE	FALSE	FALSE
AGAAAAATATTTACGTAAGA	YDR050C	TPI1	0.323677	0.325097	0.999651	1025	145	1	0.323677	0.528989	0.00459572	FALSE	FALSE	FALSE
GCAAGTCATCGGACGTGGTG	YDR315C	IPK1	0.741885	0.742379	0.99967	804	118	1	0.741885	0.865733	-0.00146231	FALSE	FALSE	FALSE
TATTGAATTTTATTACCCTG	YNL118C	DCP2	0.836758	0.88685	0.397795	1534	150	1	0.836758	0.920023	-0.000868564	FALSE	FALSE	FALSE
TGGAATCAAGTCTACCGCTT	YNR042W	NA	0.243732	0.245325	0.999564	946	149	1	0.243732	0.435286	0.00633146	FALSE	FALSE	FALSE
AGTGATCCTGACCGGATATA	YDR129C	SAC6	0.0610698	0.0629211	0.999629	1081	137	1	0.0610698	0.156376	-0.00918879	FALSE	FALSE	FALSE
AATGAATGAATGAGGCGTTG	YDR376W	ARH1	0.828013	0.838804	0.346889	1229	131	1	0.828013	0.914727	-0.000910379	FALSE	FALSE	FALSE
CCTATCGTCATCATGTACCG	YPR116W	RRG8	0.0315017	0.0331653	0.999879	249	82	1	0.0315017	0.0904221	0.0181254	FALSE	FALSE	FALSE
TCGCTACCCGGAAACGATAA	YML030W	RCF1	0.631009	0.631674	0.999714	812	132	1	0.631009	0.790485	-0.0026937	FALSE	FALSE	FALSE
AGAGGTTACTTTGGCCAGTC	YOR281C	PLP2	0.40422	0.405435	0.999205	2721	157	1	0.40422	0.607775	0.00312071	FALSE	FALSE	FALSE
ACATGAAATCCAAAAGGTAA	YML098W	TAF13	0.253545	0.326167	0.43985	900	129	1	0.253545	0.446544	-0.0054411	FALSE	FALSE	FALSE
TTCTCTCTCATTCTTTCTTT	YLR378C	SEC61	2.77554e-11	3.82592e-09	0.318091	312	93	1	2.77554e-11	1.66553e-10	-0.0697324	TRUE	TRUE	FALSE
TGGACAGTGATTTTCGTTAA	YOL076W	MDM20	0.845714	0.845941	0.999926	884	144	1	0.845714	0.923844	0.0012617	FALSE	FALSE	FALSE
GATAGCGAAGGGAAAGATTT	YPL122C	TFB2	0.134515	0.136667	0.999681	898	129	1	0.134515	0.285068	-0.00736502	FALSE	FALSE	FALSE
AGAACTTAATCCATCAATTC	YPL002C	SNF8	0.83773	0.867472	0.550538	1363	143	1	0.83773	0.92025	-0.000814587	FALSE	FALSE	FALSE
TGAAATTCAAAGATACCTGA	YPR056W	TFB4	0	0	1.94172e-11	1016	138	7.98394e-10	0	0	-0.253911	TRUE	TRUE	TRUE
AGAACCGTTCATGCATTAAA	YLR166C	SEC10	0	0	8.79567e-18	1130	130	7.74986e-16	0	0	-0.229106	TRUE	TRUE	TRUE
AGCTACATGTGATATATATC	YNL080C	EOS1	6.66134e-16	3.29048e-12	0.381861	1516	144	1	6.66134e-16	4.78102e-15	-0.0340174	TRUE	TRUE	FALSE
TTCATGCTGAAGAATATGGC	YBR179C	FZO1	0.00159796	0.0025154	0.715252	898	121	1	0.00159796	0.0061208	-0.0160658	FALSE	FALSE	FALSE
TTACTGAAAATACATAGAGT	YDR271C	NA	0.0227831	0.0242521	0.999901	468	105	1	0.0227831	0.0687179	-0.0185149	FALSE	FALSE	FALSE
TGGCTGAACTGGGCGCTGCA	YCR009C	RVS161	3.9968e-15	4.52403e-10	0.0043152	1133	149	0.0433575	4.52403e-10	2.60929e-09	-0.0439305	TRUE	TRUE	TRUE
ATAATAAAAGCGAGAAGAAT	YMR227C	TAF7	0	0	0.451811	571	114	1	0	0	-0.0894206	TRUE	TRUE	FALSE
AGGCACCTAGTAATGATTTT	YDR137W	RGP1	0.689163	0.689649	0.999611	889	145	1	0.689163	0.831182	-0.00229144	FALSE	FALSE	FALSE
GAGTAAAGACGCAACGGTCA	YDR148C	KGD2	0.930744	0.930863	0.999538	1229	132	1	0.930744	0.965925	0.000398603	FALSE	FALSE	FALSE
ACGCACTATATAAACTTTCA	YGL171W	ROK1	0.0133998	0.0144735	0.999577	1104	138	1	0.0133998	0.0432299	-0.0119258	FALSE	FALSE	FALSE
TTAGTATCTACGCAGGGTAA	YOR065W	CYT1	5.9952e-15	2.67086e-07	8.38707e-08	1673	144	2.00141e-06	2.67086e-07	1.36124e-06	-0.0297349	FALSE	FALSE	FALSE
TTCGACCGTTTGCGATTCCG	YIL125W	KGD1	5.95467e-05	9.48845e-05	0.999634	897	129	1	5.95467e-05	0.000262878	0.0190591	FALSE	FALSE	FALSE
CGAGAAGGAGATTTCTGCTC	YMR288W	HSH155	0	0	0.99969	554	117	1	0	0	-0.09652	TRUE	TRUE	FALSE
GCTGCGAATTTGATGGCCAT	YJL195C	NA	0.420221	0.421557	0.999549	1254	129	1	0.420221	0.62341	0.00345132	FALSE	FALSE	FALSE
TTCGATTTTAGCCAGCAGTA	YER154W	OXA1	0.916082	0.676766	1.94925e-10	2620	151	6.94624e-09	0.676766	0.821816	0.00184531	FALSE	FALSE	FALSE
TCTAGCGAAAGCGAAAGTAA	YGR073C	NA	0.991549	0.991561	0.999569	1361	152	1	0.991549	0.995273	-5.49023e-05	FALSE	FALSE	FALSE
CAGACTGGGGCCTGCCTGTA	YDR462W	MRPL28	0.0127685	0.0139486	0.999851	262	81	1	0.0127685	0.0413596	0.0197351	FALSE	FALSE	FALSE
AGCATGGTAAGGAAAAATGC	YMR047C	NUP116	0.296247	0.297397	0.972906	909	131	1	0.296247	0.497351	0.00536015	FALSE	FALSE	FALSE
GATTACAAACGTTGCTAACA	YBR154C	RPB5	0.505119	0.45379	0.268655	1514	144	1	0.505119	0.695796	-0.00276972	FALSE	FALSE	FALSE
GTCAGCGAAGGCCAGGTAGT	YPL077C	NA	0.537586	0.538469	0.999406	2581	152	1	0.537586	0.724828	-0.0019264	FALSE	FALSE	FALSE
TGGAAAAGAATAACAATTAA	YBL051C	PIN4	0.170692	0.172745	0.999612	1132	137	1	0.170692	0.339816	-0.00642942	FALSE	FALSE	FALSE
GTACTGTTCAAGCAGCAAGC	YNL177C	MRPL22	0.706573	0.707225	0.999757	596	103	1	0.706573	0.843059	-0.00222248	FALSE	FALSE	FALSE
GGTGAAGCCTTACATTTGTG	YOL033W	MSE1	0.0195359	0.0209061	0.999673	1094	129	1	0.0195359	0.0601689	0.0105606	FALSE	FALSE	FALSE
TAAACAAACAAATATCACTA	YMR198W	CIK1	0.225064	0.227033	0.999641	889	125	1	0.225064	0.412567	0.00587364	FALSE	FALSE	FALSE
TCGCTAAGAAATTACTCATC	YDR487C	RIB3	0.392385	0.393997	0.999806	465	101	1	0.392385	0.596866	0.00540156	FALSE	FALSE	FALSE
TCTACGTAAGTCTTAAACAA	YCR028C-A	RIM1	0.25348	0.255068	0.999579	1167	149	1	0.25348	0.446527	0.00558452	FALSE	FALSE	FALSE
TGCAGATTGTTTAAGAAAAG	YLR115W	CFT2	0.000165334	0.000213889	0.999795	580	146	1	0.000165334	0.000705045	-0.0281646	FALSE	FALSE	FALSE
ATTCCTCTTGTTCAGTGGTA	YOL026C	MIM1	0.231327	0.222004	0.855396	892	119	1	0.231327	0.421185	0.00555935	FALSE	FALSE	FALSE
TATTATTCGAAGAACTCGTA	YMR257C	PET111	0.967626	0.967679	0.999603	803	128	1	0.967626	0.983962	-0.000260989	FALSE	FALSE	FALSE
GTAAAAAGTGACGCAAATAG	YKL122C	SRP21	0.301166	0.354289	0.0227554	2256	151	0.193892	0.301166	0.50301	0.00331396	FALSE	FALSE	FALSE
AGCGCGGGCCCTTGAACTTC	YBL045C	COR1	0.00598987	0.0276608	0.00014966	1611	137	0.00207249	0.0276608	0.0808742	0.00998374	FALSE	FALSE	FALSE
TGACCGAAGATGGTATCCGT	YDL193W	NUS1	0.664076	0.664665	0.999839	912	138	1	0.664076	0.814047	-0.00259808	FALSE	FALSE	FALSE
TTTCCGGGTAAGGATAATGC	YJL111W	CCT7	0.0205959	0.0215684	0.99965	676	150	1	0.0205959	0.0629979	0.0146626	FALSE	FALSE	FALSE
TCAAAAAATTGGACTTTGCA	YDL150W	RPC53	0.000290874	0.000547212	0.63452	782	127	1	0.000290874	0.00121202	-0.0203871	FALSE	FALSE	FALSE
AGAAAGCCATATAGATCTAT	YIR006C	PAN1	0	0	2.36807e-11	887	136	9.63817e-10	0	0	-0.259156	TRUE	TRUE	TRUE
AATGAAGCTAGTATTGGAAG	YHR128W	FUR1	0.693074	0.693634	0.999553	1106	133	1	0.693074	0.834416	-0.00176815	FALSE	FALSE	FALSE
TGCTATTTGGTCCCTAGGTC	YLR045C	STU2	0	0	7.85682e-14	1986	148	4.43633e-12	0	0	-0.215632	TRUE	TRUE	TRUE
TTGTTATATGCTTTTACTTC	YIL063C	YRB2	0.0940977	0.0959472	0.99974	551	123	1	0.0940977	0.218497	0.0101134	FALSE	FALSE	FALSE
GAGGGTGAGGTGCGATTATC	YBL030C	PET9	0.855846	0.794327	0.70017	852	122	1	0.855846	0.929088	0.00098061	FALSE	FALSE	FALSE
ATCATGATTAAATAAAATAT	YOR335C	ALA1	0.786824	0.802829	0.480529	656	119	1	0.786824	0.892579	0.00158619	FALSE	FALSE	FALSE
AGCAAGGATGCAGAAGAGAA	YPR088C	SRP54	0	0	5.1964e-10	1453	151	1.72883e-08	0	0	-0.190217	TRUE	TRUE	TRUE
TTAAGCTGTTGTTTTAAAAA	YLL018C-A	COX19	0.520421	0.521265	0.999601	944	147	1	0.520421	0.70971	-0.00455426	FALSE	FALSE	FALSE
GTATCAAATGAAGGCGTGTT	YOR326W	MYO2	0.465267	0.466347	0.99926	2011	149	1	0.465267	0.660544	-0.00279092	FALSE	FALSE	FALSE
GAAACATGATATATCTTTTA	YPL132W	COX11	0.603716	0.604476	0.999599	1071	134	1	0.603716	0.772801	0.00238059	FALSE	FALSE	FALSE
TGATGCGAAATTAAAGGCTG	YGL018C	JAC1	0.0153836	0.0164869	0.999442	1776	150	1	0.0153836	0.0488435	-0.00925131	FALSE	FALSE	FALSE
TATCGAGTTCTACTATTCAT	YMR256C	COX7	0.0169957	0.0222269	0.477737	749	128	1	0.0169957	0.0533079	0.0135585	FALSE	FALSE	FALSE
TAAACGCACATTCGTTCTAT	YGR229C	SMI1	0.113997	0.11621	0.999674	716	122	1	0.113997	0.252044	0.00813628	FALSE	FALSE	FALSE
TAAGCGGCGGAAATAACGCG	YHR051W	COX6	0.0917931	0.0938344	0.999613	1167	135	1	0.0917931	0.214237	0.00688131	FALSE	FALSE	FALSE
GACAATTTTCGGGCCTCGTT	YMR208W	ERG12	0.311022	0.312794	0.999885	481	104	1	0.311022	0.514348	-0.00669228	FALSE	FALSE	FALSE
TCCTGTTTAAGTTCGGCCAG	YPR186C	PZF1	0.0174404	0.016272	0.371383	642	111	1	0.0174404	0.0544547	0.0137419	FALSE	FALSE	FALSE
AAATGTAATCAACAATGAAA	YDL133W	SRF1	0.0320711	0.0336739	0.999783	624	118	1	0.0320711	0.0918226	0.0114563	FALSE	FALSE	FALSE
ATTCTCTTTGGAGTGATAGC	YOR036W	PEP12	0	0	6.73774e-10	548	117	2.20592e-08	0	0	-0.350294	TRUE	TRUE	TRUE
TTATTAATGTGTGCATTACC	YOR336W	KRE5	0.672429	0.681511	0.809132	1024	131	1	0.672429	0.819435	-0.00206487	FALSE	FALSE	FALSE
GTTTGATGCTCGCATTGGTT	YMR188C	MRPS17	0.28176	0.283464	0.999568	981	131	1	0.28176	0.47988	0.00564579	FALSE	FALSE	FALSE
AGGATGGTACATCAGGAAAC	YIL109C	SEC24	0.012626	0.0137165	0.999566	907	128	1	0.012626	0.0409774	-0.0168179	FALSE	FALSE	FALSE
AGCCTTCTTACTTCAAAGAA	YMR228W	MTF1	0.942623	0.942709	0.999569	904	141	1	0.942623	0.970267	0.00046274	FALSE	FALSE	FALSE
TTTCACCTGGCAAAGCTTCT	YBR079C	RPG1	1.68617e-07	5.59345e-07	0.999865	339	93	1	1.68617e-07	8.65986e-07	-0.0455276	TRUE	TRUE	FALSE
TGAAGATAGTGCAACACGTC	YKL080W	VMA5	0	2.72227e-13	9.64616e-05	1041	154	0.00138112	2.72227e-13	1.7572e-12	-0.0571411	TRUE	TRUE	TRUE
TACGCCAACTTGCGTTAAAA	YGL071W	AFT1	0	0	0.999936	515	110	1	0	0	-0.132412	TRUE	TRUE	FALSE
GTTATACATACTTGTTGAGT	YHR168W	MTG2	0.0816808	0.0876128	0.887545	370	93	1	0.0816808	0.195007	-0.0186046	FALSE	FALSE	FALSE
AACAACACCAACAAAATCGG	YHR098C	SFB3	0.00373345	0.0051248	0.795444	2453	154	1	0.00373345	0.0135312	0.00913062	FALSE	FALSE	FALSE
ACCAAATAGCAGTACTGTTC	YGL073W	HSF1	0	0	0.0308393	1275	145	0.25335	0	0	-0.166489	TRUE	TRUE	FALSE
GAAACCTCTTTCCTTGGAAC	YER165W	PAB1	0	0	0.00659558	1204	138	0.0635617	0	0	-0.137967	TRUE	TRUE	FALSE
TGAGAAATAATTTCCGTAAT	YPR112C	MRD1	0.541237	0.54222	0.999565	973	126	1	0.541237	0.728281	-0.00312694	FALSE	FALSE	FALSE
CCGCTGCAACATTATTTCGG	YBR084W	MIS1	0.776428	0.778755	0.882859	418	96	1	0.776428	0.884179	0.00185709	FALSE	FALSE	FALSE
ATGTCATTGAACTTTCTTCC	YJR034W	PET191	0.322648	0.323954	0.999618	826	149	1	0.322648	0.527785	-0.00555495	FALSE	FALSE	FALSE
TCGATATTTGATAATTTTCT	YGR104C	SRB5	2.36589e-05	9.28198e-05	0.583274	558	113	1	2.36589e-05	0.000108014	-0.0238244	FALSE	FALSE	FALSE
AAGGCCAAAGGAGGTTTATC	YDR245W	MNN10	0.0389373	0.0574534	0.296195	908	150	1	0.0389373	0.108014	-0.0120905	FALSE	FALSE	FALSE
ATATGGTGCAAAGATTATCA	YLR045C	STU2	0.0136539	0.0148394	0.999675	695	120	1	0.0136539	0.0439436	-0.0170063	FALSE	FALSE	FALSE
AAAAAATGATAAATATCGTG	YPL075W	GCR1	0.394518	0.433029	0.449168	1682	148	1	0.394518	0.599025	-0.00320542	FALSE	FALSE	FALSE
ACAAGAGGTTCAGCAGCGAT	YLR056W	ERG3	0.00787385	0.00860428	0.999503	1342	157	1	0.00787385	0.0269188	-0.0121084	FALSE	FALSE	FALSE
AGGGATTAACAATACGGTAA	YNL007C	SIS1	4.95651e-10	2.36048e-06	0.000404762	1447	138	0.00513509	2.36048e-06	1.13863e-05	-0.0246485	FALSE	FALSE	FALSE
TGTAGATTGCTGTGTTCAAT	YPL097W	MSY1	0.614006	0.614679	0.999422	1593	152	1	0.614006	0.779121	-0.0021905	FALSE	FALSE	FALSE
TCCTTTGATTCTGGTTACTC	YEL018W	EAF5	0.519001	0.518725	0.950005	1654	150	1	0.519001	0.708467	-0.00239033	FALSE	FALSE	FALSE
AAGGATCAAAGGGCACCGTA	YCR065W	HCM1	0.000175459	0.000339793	0.738435	1957	149	1	0.000175459	0.000745445	-0.0143254	FALSE	FALSE	FALSE
TTTAAGCACGTGCATAAATT	YPR085C	ASA1	0.431038	0.448595	0.521331	1701	140	1	0.431038	0.631859	0.00264872	FALSE	FALSE	FALSE
GACTGCATTAGGGAACGCTT	YKR038C	KAE1	0.807085	0.807377	0.999571	1228	150	1	0.807085	0.904887	0.00131804	FALSE	FALSE	FALSE
AAACAAGGTTTGATCCAGAA	YHL025W	SNF6	0.784908	0.785345	0.999681	712	112	1	0.784908	0.891422	-0.00148984	FALSE	FALSE	FALSE
AAAAGGAAAGGGCCATATAC	YBR243C	ALG7	0.699002	0.699562	0.999646	756	127	1	0.699002	0.838782	-0.00227194	FALSE	FALSE	FALSE
TTATTTTGGATGGTTTCATT	YJR013W	GPI14	0.658478	0.659094	0.999663	1132	138	1	0.658478	0.811657	-0.00199457	FALSE	FALSE	FALSE
TTGATAACTACAGTTTACTT	YDR454C	GUK1	0.115592	0.117541	0.999654	817	134	1	0.115592	0.254493	-0.00965459	FALSE	FALSE	FALSE
TATATGATTTTCACTTATTA	YJR040W	GEF1	0.997593	0.997596	0.99956	1255	138	1	0.997593	0.998464	-1.2846e-05	FALSE	FALSE	FALSE
GGTCTATATATCATTTGTAA	YPL228W	CET1	0.178254	0.18183	0.907501	2035	159	1	0.178254	0.350175	0.00504863	FALSE	FALSE	FALSE
TAATAATAACAACAAGCATA	YBR163W	EXO5	0.166222	0.168212	0.999635	905	134	1	0.166222	0.333233	-0.00833143	FALSE	FALSE	FALSE
TCTTAAAGGCATCACTCCTT	YLR457C	NBP1	0.643997	0.644689	0.999762	625	115	1	0.643997	0.799968	-0.00254908	FALSE	FALSE	FALSE
AACGCGTTAATATTATCTTT	YLR212C	TUB4	0.876537	0.829457	0.518483	433	107	1	0.876537	0.940093	-0.00102308	FALSE	FALSE	FALSE
AAAGAGACTAGTGAGAGAAA	YCL043C	PDI1	0.328106	0.32966	0.999496	1525	140	1	0.328106	0.533616	0.00395651	FALSE	FALSE	FALSE
TTAGCCCAAGGTTCTATCAA	YBR055C	PRP6	0.00340194	0.00394373	0.999491	1436	139	1	0.00340194	0.0124309	0.0107552	FALSE	FALSE	FALSE
TGAATGACTTCAATCCGTAA	YLR115W	CFT2	0.0625128	0.0644515	0.999923	886	129	1	0.0625128	0.158999	-0.00927131	FALSE	FALSE	FALSE
GGTCTTAAATATGCATTAAT	YNL237W	YTP1	0.055328	0.0571697	0.999682	990	136	1	0.055328	0.144578	0.0098265	FALSE	FALSE	FALSE
GCCCAACGATTGAAAAAGAA	YGL097W	SRM1	0.401002	0.402227	0.999649	718	131	1	0.401002	0.604861	0.00582861	FALSE	FALSE	FALSE
TCTTTCATGATCTCTGTTAT	YJL121C	RPE1	0.785123	0.785441	0.999721	566	127	1	0.785123	0.891422	0.00204262	FALSE	FALSE	FALSE
TTTCTGCTTTCACCAACAAG	YJL195C	NA	0.559657	0.560593	0.999746	494	107	1	0.559657	0.741431	-0.00395242	FALSE	FALSE	FALSE
TTGTTACACCGTTCTTAACC	YER023W	PRO3	0.712536	0.712951	0.999709	636	141	1	0.712536	0.846156	0.00232954	FALSE	FALSE	FALSE
AGCAACAAAACGACTTTCTT	YLR382C	NAM2	0.270619	0.272395	0.999752	505	112	1	0.270619	0.465989	0.00674648	FALSE	FALSE	FALSE
TAACAATACAACGGCCCCAT	YPL065W	VPS28	1.12428e-05	2.21043e-05	0.999696	887	121	1	1.12428e-05	5.24649e-05	-0.0235358	FALSE	FALSE	FALSE
AAATTTTCTGCGATGAGCAT	YNL112W	DBP2	0	3.10862e-15	0.000537321	1439	148	0.00664851	3.10862e-15	2.18805e-14	-0.0460598	TRUE	TRUE	TRUE
ATAGCATATTGCTTTTCAAT	YIL075C	RPN2	0.282651	0.284229	0.999452	1326	147	1	0.282651	0.480801	-0.00458828	FALSE	FALSE	FALSE
AAGTTGAGAACCACCCTCCC	YKL152C	GPM1	0.430463	0.485632	0.422669	1272	142	1	0.430463	0.63113	-0.00344571	FALSE	FALSE	FALSE
AAAATAACGTTGCGCGTGTT	YGR257C	MTM1	0.00162297	0.00194766	0.999468	1820	147	1	0.00162297	0.00621364	0.0111186	FALSE	FALSE	FALSE
GATTTCGAATCATGAATAGT	YLR025W	SNF7	0	0	0.000205065	717	123	0.00276803	0	0	-0.139368	TRUE	TRUE	TRUE
AGAGGGAGGAAACAAGGAGG	YML128C	MSC1	0	7.77156e-15	0.000417503	1027	151	0.00526343	7.77156e-15	5.38967e-14	-0.0600028	TRUE	TRUE	TRUE
GGCCTTTCTATAAGACAGGT	YPR116W	RRG8	0.673063	0.673777	0.99977	630	108	1	0.673063	0.819508	-0.00223725	FALSE	FALSE	FALSE
TACTTTGTGCTTTTATCAAT	YIR010W	DSN1	0.174317	0.176562	0.999871	350	92	1	0.174317	0.344551	0.0102422	FALSE	FALSE	FALSE
TGCGTACCGACGACCAGGCA	YLR229C	CDC42	0.016443	0.0237752	0.535323	2046	153	1	0.016443	0.0517564	0.00921868	FALSE	FALSE	FALSE
TGTCTCTGGATCGTGTAGAT	YIL153W	RRD1	0.196007	0.198255	0.999869	549	106	1	0.196007	0.374882	0.00763569	FALSE	FALSE	FALSE
AGAACTCGGTAAGTTCTGGA	YGL068W	MNP1	0.0175751	0.039922	0.326196	965	136	1	0.0175751	0.0548036	-0.0118569	FALSE	FALSE	FALSE
TCCTTGCGATTAATGTTACC	YML129C	COX14	0.595776	0.596476	0.999906	346	104	1	0.595776	0.768147	-0.0041379	FALSE	FALSE	FALSE
TAGTACTCTTTCCAAGGGAG	YHR050W-A	NA	0.716651	0.717127	0.999594	864	135	1	0.716651	0.848746	0.00225285	FALSE	FALSE	FALSE
TGTTCTTGTTTTGATCATTG	YIL156W-B	NA	0.262789	0.264603	0.999879	485	110	1	0.262789	0.457029	0.00707018	FALSE	FALSE	FALSE
TATCAATGACTCTTCGCCTG	YML098W	TAF13	4.26326e-14	1.00766e-09	0.0315038	950	126	0.258016	4.26326e-14	2.85774e-13	-0.0361297	TRUE	TRUE	FALSE
TCATAAGCTTTCTTCATATA	YLL033W	IRC19	0.000101527	0.00015938	0.999764	520	105	1	0.000101527	0.000439496	-0.0233737	FALSE	FALSE	FALSE
GATAACCTCATCCACTCTTC	YLR222C	UTP13	0.00172227	0.00203091	0.999604	1089	147	1	0.00172227	0.00656246	-0.0144255	FALSE	FALSE	FALSE
TCGAACAGCATATAGCAATA	YMR185W	RTP1	1.95399e-14	1.1553e-10	0.128176	1327	143	0.811141	1.95399e-14	1.33776e-13	-0.0365331	TRUE	TRUE	FALSE
GTTGTTTTCGTTTCGTGCTG	YNL244C	SUI1	0.893509	0.869937	0.650687	936	131	1	0.893509	0.949657	0.000643185	FALSE	FALSE	FALSE
GGTTACCCATGGAACGGCGA	YPL043W	NOP4	0	0	0.199964	1081	130	1	0	0	-0.0525662	TRUE	TRUE	FALSE
TTTATTTGTTATAGCATCAT	YDR464W	SPP41	0	0	2.29884e-08	821	124	5.98446e-07	0	0	-0.1652	TRUE	TRUE	TRUE
AGATACGCAGAATGATGACT	YPR086W	SUA7	0.867369	0.829699	0.69145	988	136	1	0.867369	0.934885	0.000782264	FALSE	FALSE	FALSE
TCATCCCAAAAGTTAGGTGA	YMR286W	MRPL33	0.582749	0.637094	0.00101384	1434	143	0.0118154	0.637094	0.794831	-0.0026959	FALSE	FALSE	FALSE
GGAGGAAAATGCAGCATAGA	YOR182C	RPS30B	0.267078	0.268686	0.999426	2146	157	1	0.267078	0.462304	0.00426956	FALSE	FALSE	FALSE
TTCTTTGCAAGAAAGACCAA	YGL233W	SEC15	0.406034	0.407238	0.999537	1367	150	1	0.406034	0.609591	-0.00393005	FALSE	FALSE	FALSE
TTTGAAATCGCTTTTGCCAA	YIR022W	SEC11	0.964177	0.929889	0.60691	721	125	1	0.964177	0.982312	0.000238474	FALSE	FALSE	FALSE
ATGCAAAAAATGCTTCCAAT	YHR005C-A	TIM10	0.028036	0.0297339	0.999771	704	117	1	0.028036	0.0817324	-0.0115027	FALSE	FALSE	FALSE
TAGTTACTCGCTGTATTGAA	YDR429C	TIF35	5.48683e-06	1.19185e-05	0.99977	573	106	1	5.48683e-06	2.59976e-05	-0.0317015	FALSE	FALSE	FALSE
TGCAATAATCAGTATGGTCC	YEL026W	SNU13	0.0699015	0.0718157	0.999513	1557	143	1	0.0699015	0.173316	-0.0082411	FALSE	FALSE	FALSE
GGCTTTATTTAGCTGGGCTT	YNL295W	NA	0	0	2.54554e-11	1194	141	1.02051e-09	0	0	-0.0955996	TRUE	TRUE	TRUE
TTTAGCATATGATGACAATG	YLR197W	NOP56	0.709831	0.723087	0.168386	445	105	0.992733	0.709831	0.844695	0.00245947	FALSE	FALSE	FALSE
TTCGTCAATGTTGAAGAAGT	YBR247C	ENP1	0	0	0.999611	805	140	1	0	0	-0.13337	TRUE	TRUE	FALSE
TGTCCAGTATTGAACAATAC	YGR175C	ERG1	0.0969171	0.0987212	0.999651	771	142	1	0.0969171	0.223464	0.0112131	FALSE	FALSE	FALSE
TGTTTTATGTAATTTCTATT	YDL104C	QRI7	0.251462	0.253387	0.999807	542	109	1	0.251462	0.444215	0.0070454	FALSE	FALSE	FALSE
GTGCTCTGCGCCTAAGGCTT	YLL035W	GRC3	0	0	0.191619	1083	135	1	0	0	-0.0585849	TRUE	TRUE	FALSE
AGGTATAGACTCCTCCTTTT	YMR188C	MRPS17	0.0992933	0.101438	0.999604	1154	132	1	0.0992933	0.227354	-0.00830084	FALSE	FALSE	FALSE
AGCACAAAATGTCACTAATA	YDR301W	CFT1	0.456259	0.457444	0.999536	1262	135	1	0.456259	0.653184	-0.00337752	FALSE	FALSE	FALSE
GGTGAATGACTAGAAACTGG	YMR093W	UTP15	0.0988775	0.100818	0.999163	3370	158	1	0.0988775	0.22681	0.00481135	FALSE	FALSE	FALSE
TCTATACAAACCACATCATA	YLR208W	SEC13	0.0185263	0.0249998	0.486214	870	124	1	0.0185263	0.0574646	0.0113156	FALSE	FALSE	FALSE
CACCATTGCTTCTATCTCTT	YLR340W	RPP0	0.436723	0.437732	0.999924	158	63	1	0.436723	0.636301	0.00844056	FALSE	FALSE	FALSE
AGCGATTATAGCATGAAGGG	YPR010C	RPA135	1.88116e-06	4.72247e-06	0.999696	783	119	1	1.88116e-06	9.13464e-06	-0.0278663	FALSE	FALSE	FALSE
TGCGGCTTATACGAGGGCCG	YMR202W	ERG2	0.46677	0.446892	0.366426	1789	153	1	0.46677	0.661967	0.00301465	FALSE	FALSE	FALSE
TAATTTGTTGTGGCTCTCCA	YGR178C	PBP1	0.889204	0.889355	0.999669	846	151	1	0.889204	0.946838	0.000809563	FALSE	FALSE	FALSE
GATCTGTTATTTATTCAAGT	YDL145C	COP1	0	0	0.999502	1060	150	1	0	0	-0.0692043	TRUE	TRUE	FALSE
TTGGTCAGATAACAGTCACC	YLL027W	ISA1	0.59558	0.596363	0.999771	496	113	1	0.59558	0.768018	0.00323506	FALSE	FALSE	FALSE
GGAAGTATTGATGGCCACTA	YDR194C	MSS116	0.154895	0.1567	0.999538	1362	153	1	0.154895	0.31614	0.00701383	FALSE	FALSE	FALSE
CCCGGCCTAGATGTAGATGA	YER012W	PRE1	0.00117037	0.00139777	0.999777	805	144	1	0.00117037	0.00455478	-0.0206024	FALSE	FALSE	FALSE
AGCAATCCATAACAGGGGAA	YNR001W-A	NA	0	3.89688e-14	1.18628e-11	301	90	4.97988e-10	3.89688e-14	2.62312e-13	-0.161681	TRUE	TRUE	TRUE
GGAATACAGAGGCAAGAGAA	YDR060W	MAK21	0	2.68563e-13	1.0776e-05	1672	143	0.000187422	2.68563e-13	1.73495e-12	-0.0383932	TRUE	TRUE	TRUE
TTATTGGTCAGACGCTCCCC	YDL204W	RTN2	0.0619671	0.0636726	0.999632	1086	148	1	0.0619671	0.158118	0.00901579	FALSE	FALSE	FALSE
TGTTGAAGATACCGTTCCGA	YDR495C	VPS3	0.0292955	0.0309696	0.999743	774	121	1	0.0292955	0.0850026	0.0112506	FALSE	FALSE	FALSE
GTAACTTTGCAACGAGCCTG	YPR178W	PRP4	0.120567	0.122652	0.99953	1686	144	1	0.120567	0.26204	0.00604141	FALSE	FALSE	FALSE
GGTAACCTCTTCTGCTTTCG	YMR117C	SPC24	0.159153	0.161034	0.999534	1690	152	1	0.159153	0.322041	0.00581306	FALSE	FALSE	FALSE
AATACATTTATACCAATAAA	YDR323C	PEP7	0.920714	0.950761	0.702148	622	114	1	0.920714	0.961616	0.000560107	FALSE	FALSE	FALSE
TTCCAGGCAGGGTAATACTT	YDR323C	PEP7	0.104489	0.112922	0.858027	1519	150	1	0.104489	0.236302	0.00692424	FALSE	FALSE	FALSE
TTCGTTGGAGCTCAGACTTA	YMR034C	NA	0.387873	0.389327	0.999848	389	102	1	0.387873	0.592413	0.0064365	FALSE	FALSE	FALSE
AATCGAGAAGTCATAAAATC	YGL145W	TIP20	0.719383	0.718596	0.964151	1189	138	1	0.719383	0.850469	0.00156693	FALSE	FALSE	FALSE
GGATGCATTAACGTCTTTCG	YHR009C	TDA3	0.819558	0.819852	0.99958	1145	141	1	0.819558	0.909443	-0.00113268	FALSE	FALSE	FALSE
TTTCCCCATATCATAACCGA	YPR107C	YTH1	0	0	2.6551e-09	776	120	7.88468e-08	0	0	-0.140226	TRUE	TRUE	TRUE
TTTTCATGTCGCTTTTCAAC	YPL173W	MRPL40	0.796561	0.788206	0.887643	447	105	1	0.796561	0.89909	-0.00159355	FALSE	FALSE	FALSE
ATGTTTGCTACTTCAGTTAA	YDR235W	PRP42	0.60271	0.603572	0.99971	736	113	1	0.60271	0.772186	0.00280226	FALSE	FALSE	FALSE
GAGAAGGATGTTTAGAGAAA	YLR052W	IES3	0.276069	0.277836	0.999553	1188	133	1	0.276069	0.473016	-0.00488509	FALSE	FALSE	FALSE
TCATATGATAATGCTTGGTA	YNR021W	NA	0.575901	0.576728	0.999897	602	121	1	0.575901	0.752935	-0.00316375	FALSE	FALSE	FALSE
CAGTTATAATTGACCAAAGA	YOR254C	SEC63	0.300501	0.302264	0.999912	379	99	1	0.300501	0.502213	0.00795691	FALSE	FALSE	FALSE
TTTCCCTTCCAAGACGGGTT	YML048W	GSF2	0.00808483	0.00893652	0.999589	1264	136	1	0.00808483	0.0276048	0.0113557	FALSE	FALSE	FALSE
ATTCAAGCAATATGCTTGTG	YNL103W	MET4	0.0469561	0.0509465	0.86842	760	115	1	0.0469561	0.126325	-0.0106706	FALSE	FALSE	FALSE
AAACTTCAAAAGCAAATGCT	YPL007C	TFC8	0.0218646	0.0233925	0.999798	371	95	1	0.0218646	0.0662715	0.0191082	FALSE	FALSE	FALSE
AATAATGTGCTTTGATTAGC	YDR405W	MRP20	0.904106	0.904262	0.999892	807	131	1	0.904106	0.954095	0.000644679	FALSE	FALSE	FALSE
GGCTGGGCCGACAAGAAAAA	YLR132C	USB1	1.38976e-08	6.01289e-08	0.999447	1713	152	1	1.38976e-08	7.563e-08	-0.0219263	FALSE	FALSE	FALSE
TTTTCAGTTCTTTGCCACTT	YDR212W	TCP1	0.0308333	0.0324512	0.999703	778	127	1	0.0308333	0.0887579	-0.012738	FALSE	FALSE	FALSE
TCTCAGATATAATAGCGGTA	YLR222C	UTP13	1.0482e-07	4.11673e-07	0.921471	449	107	1	1.0482e-07	5.43911e-07	-0.0429854	TRUE	TRUE	FALSE
TTTGTGGAGGAGTGCTTAAA	YCR028C-A	RIM1	0.00590943	0.00797712	0.183965	1778	156	1	0.00590943	0.0206923	-0.0130782	FALSE	FALSE	FALSE
TACGCAAGAGGAATGTGTAA	YJL176C	SWI3	0	0	1.96026e-12	963	131	8.97994e-11	0	0	-0.158935	TRUE	TRUE	TRUE
GAGCACGTGCTTACCGTCCA	YER017C	AFG3	0.0614811	0.063166	0.999463	1163	150	1	0.0614811	0.157123	0.00918211	FALSE	FALSE	FALSE
GACGGAGTTGTCGGGTAATG	YPL218W	SAR1	0	0	3.61246e-34	1562	140	1.60915e-31	0	0	-0.192479	TRUE	TRUE	TRUE
TAACTCGCGCAAAGACCGAA	YBR179C	FZO1	0.907435	0.907562	0.999594	890	148	1	0.907435	0.955814	0.000652908	FALSE	FALSE	FALSE
TAATACATATGATCAACTCA	YLR196W	PWP1	0.577134	0.577861	0.999625	1182	149	1	0.577134	0.753798	-0.00281806	FALSE	FALSE	FALSE
AGTGATATTCGCTTCGCTGG	YGL122C	NAB2	0	8.40217e-13	0.0508609	1007	128	0.389496	0	0	-0.0472013	TRUE	TRUE	FALSE
GGCCAGGTAGTAGGTGTCCG	YPL077C	NA	0	2.66454e-15	0.0472728	1089	139	0.366216	0	0	-0.0552557	TRUE	TRUE	FALSE
GTGGCTGGTACATTGAAGGT	YHR067W	HTD2	0.225684	0.227291	0.999682	758	141	1	0.225684	0.413556	-0.00944127	FALSE	FALSE	FALSE
GCGCAAAGGAGGGCCAATTC	YJL061W	NUP82	0.717333	0.717847	0.999632	923	131	1	0.717333	0.848908	0.001916	FALSE	FALSE	FALSE
TCATGACGACCACAAGGGCT	YLR378C	SEC61	0.830928	0.831221	0.999652	808	130	1	0.830928	0.916643	0.00120261	FALSE	FALSE	FALSE
GCTTATGCTATGGGAAGCGT	YLR312W-A	MRPL15	0.00158956	0.00316564	0.108039	595	112	0.717097	0.00158956	0.00609738	0.0190334	FALSE	FALSE	FALSE
TTAGAAACAATTCGAGTCAA	YFR003C	YPI1	0.182114	0.18421	0.999608	905	125	1	0.182114	0.35532	0.00653114	FALSE	FALSE	FALSE
GCCCATAGAGCTAGGCCGGT	YKL180W	RPL17A	0	0	0.074802	1492	143	0.537421	0	0	-0.0634812	TRUE	TRUE	FALSE
TCACTGTCCACGGACCGCCG	YOL076W	MDM20	0.728066	0.812195	0.501501	573	118	1	0.728066	0.856731	-0.00218221	FALSE	FALSE	FALSE
TCGTGAGGTTTATAGAGAGA	YFR037C	RSC8	0	1.01252e-13	1.55596e-06	494	108	3.04284e-05	1.01252e-13	6.67001e-13	-0.083635	TRUE	TRUE	TRUE
TTTTCTGAGTTGTTGCGCCT	YGL155W	CDC43	0.180625	0.183052	0.999786	516	102	1	0.180625	0.353441	0.00768778	FALSE	FALSE	FALSE
ATGAAAATACTATATATGGC	YLR002C	NOC3	0	0	2.79595e-13	955	152	1.45571e-11	0	0	-0.174859	TRUE	TRUE	TRUE
GTCATACCCTCAGATTTCAT	YLL027W	ISA1	0.812214	0.812479	0.999808	640	139	1	0.812214	0.906297	-0.00142544	FALSE	FALSE	FALSE
TAACTCTATCTAACTTGTGC	YHR168W	MTG2	0.822598	0.822908	0.999607	1091	133	1	0.822598	0.911538	-0.000966848	FALSE	FALSE	FALSE
TACCACTGCCCATGGGAGAA	YNL178W	RPS3	0	0	0.0698566	213	76	0.507806	0	0	-0.202912	TRUE	TRUE	FALSE
TACATTTTCATTACTTATTT	YHR172W	SPC97	0.0326482	0.0340291	0.99979	912	146	1	0.0326482	0.0931129	-0.0124643	FALSE	FALSE	FALSE
TCTTGAGTAAAATAAGGTGA	YER173W	RAD24	0.00115352	0.00142937	0.999639	927	128	1	0.00115352	0.00449794	-0.0155828	FALSE	FALSE	FALSE
TTATATATAAAAAGGACCGG	YPL265W	DIP5	0.143858	0.177282	0.027853	1576	135	0.231186	0.143858	0.299771	-0.00555581	FALSE	FALSE	FALSE
AAATCTCATATAAGCCTGCA	YGL001C	ERG26	0	0	1.05653e-36	1793	149	5.29452e-34	0	0	-0.174591	TRUE	TRUE	TRUE
GTCACAAATTGTCGGGAGTT	YLL011W	SOF1	0.342107	0.343526	0.999709	891	138	1	0.342107	0.547658	0.00575456	FALSE	FALSE	FALSE
GTGTCAGTTTACGTACGCTT	YOR095C	RKI1	0.0169479	0.0182312	0.999699	723	120	1	0.0169479	0.0531785	-0.013776	FALSE	FALSE	FALSE
TATATGCTGAATTTATTACC	YEL026W	SNU13	0.654797	0.655372	0.999638	879	140	1	0.654797	0.808834	-0.00244165	FALSE	FALSE	FALSE
ATAATTAACAGTCTTGCAGT	YKL019W	RAM2	0.991008	0.991024	0.999755	699	120	1	0.991008	0.995244	6.88564e-05	FALSE	FALSE	FALSE
GTGCAAGGTGAAAGTGGAAT	YKR025W	RPC37	0.162021	0.163858	0.999568	1050	147	1	0.162021	0.326774	0.00723853	FALSE	FALSE	FALSE
GCTCTTTGTAAGATAAATTT	YDR499W	LCD1	0.969059	0.969112	0.999854	531	111	1	0.969059	0.984283	0.000221929	FALSE	FALSE	FALSE
AAGGCATACAAAACAATTAA	YOL096C	COQ3	0.923911	0.924057	0.999793	430	98	1	0.923911	0.962994	0.000701007	FALSE	FALSE	FALSE
GCCCCCTTAGTATCTACGCA	YOR065W	CYT1	0.22447	0.228074	0.937381	702	143	1	0.22447	0.412036	0.0086329	FALSE	FALSE	FALSE
ATGAAAGCCCTATTTTGTGT	YNL173C	MDG1	0.35078	0.352231	0.999868	506	114	1	0.35078	0.555112	-0.00633812	FALSE	FALSE	FALSE
TTGAACCGCCGTGGTTACGA	YJL174W	KRE9	0.820058	0.820327	0.9269	383	96	1	0.820058	0.909827	0.00161852	FALSE	FALSE	FALSE
AATTATGTTTATATTTACCC	YGR083C	GCD2	0.00209091	0.00376272	0.687968	1148	133	1	0.00209091	0.00786425	0.0135326	FALSE	FALSE	FALSE
GTTTTATCTCCGATAGTACG	YLR100W	ERG27	0.539044	0.540022	0.999736	709	118	1	0.539044	0.726072	-0.00329281	FALSE	FALSE	FALSE
GGTATTTGTGCGCCCTTGTT	YBR268W	MRPL37	0.0117277	0.0342367	0.228139	1895	152	1	0.0117277	0.0384858	0.0102265	FALSE	FALSE	FALSE
TCTTTTCTCTGTCGGCGATG	YIR013C	GAT4	0.0386567	0.0406406	0.999838	608	107	1	0.0386567	0.107347	0.0112893	FALSE	FALSE	FALSE
GGAAAAAATGAAGAATTGAT	YCR054C	CTR86	0	0	2.0161e-08	2246	151	5.33785e-07	0	0	-0.0700115	TRUE	TRUE	TRUE
ATGTAGCCGAGTATATTTAA	YGR112W	SHY1	0.24413	0.318146	0.107263	1026	136	0.714316	0.24413	0.435802	-0.00551442	FALSE	FALSE	FALSE
ACTCTTGCAACCTCTTCTTG	YKL078W	DHR2	0.903457	0.903582	0.999689	682	146	1	0.903457	0.954095	-0.000814092	FALSE	FALSE	FALSE
GGTTTGAACAAACAAGAGGC	YLR438C-A	LSM3	0	0	3.18508e-10	2435	157	1.09605e-08	0	0	-0.065375	TRUE	TRUE	TRUE
AGGAGTCCAGTTAATAGGGA	YHR040W	BCD1	0.144571	0.146995	0.999793	530	106	1	0.144571	0.300654	-0.00986951	FALSE	FALSE	FALSE
GACAGGATACGAGTTTAGGC	YPL143W	RPL33A	1.74371e-08	7.86468e-08	0.999625	1051	136	1	1.74371e-08	9.43911e-08	-0.027231	FALSE	FALSE	FALSE
GGTTTGCAAAGGGAGAAAGT	YOR202W	HIS3	0.540435	0.550394	0.933441	1664	147	1	0.540435	0.727559	0.00244055	FALSE	FALSE	FALSE
GTGAATAGTGTGTCATTAGA	YNL075W	IMP4	0.228765	0.23094	0.999774	570	104	1	0.228765	0.418055	0.00754798	FALSE	FALSE	FALSE
TGTTGACGTTTTGCCGCTTT	YKR042W	UTH1	0.924872	0.925019	0.999731	678	109	1	0.924872	0.963073	0.000555523	FALSE	FALSE	FALSE
GATCTGCATATACCGAATGA	YLR239C	LIP2	0.0353941	0.0369279	0.999421	2400	154	1	0.0353941	0.099632	0.00703076	FALSE	FALSE	FALSE
TCGATAAAACATGTTTGTTT	YGR113W	DAM1	0	0	0.000158451	1479	148	0.00217918	0	0	-0.154271	TRUE	TRUE	TRUE
ATTTAAGTCGCTCATTGCGG	YMR112C	MED11	0.00712405	0.0079503	0.999832	449	110	1	0.00712405	0.0245333	-0.0192197	FALSE	FALSE	FALSE
ATACTTGGTACTTTCAAACC	YIL022W	TIM44	5.16254e-14	3.41971e-12	0.999462	1707	148	1	5.16254e-14	3.449e-13	-0.0356463	TRUE	TRUE	FALSE
GAGTCGTCCTTTGACTGACG	YCR054C	CTR86	0.57793	0.578652	0.999491	1199	153	1	0.57793	0.75399	0.00294114	FALSE	FALSE	FALSE
AGATAGAAACTGATGTAAGT	YLR009W	RLP24	3.7433e-06	7.81615e-06	0.999602	787	129	1	3.7433e-06	1.78738e-05	-0.0271578	FALSE	FALSE	FALSE
ACGTGAACAGATACGTATAG	YER154W	OXA1	0.0121033	0.0143055	0.867768	402	102	1	0.0121033	0.0394761	0.020313	FALSE	FALSE	FALSE
ACATAAAGAGACTGAAGACG	YPL255W	BBP1	0	0	1.93241e-05	538	117	0.000314281	0	0	-0.267217	TRUE	TRUE	TRUE
AATTACAACAGAATTAAGAA	YKL152C	GPM1	0.168647	0.170971	0.999675	702	113	1	0.168647	0.336915	0.00792825	FALSE	FALSE	FALSE
ACTAGTGATTAAATTAAACA	YDR086C	SSS1	0.267624	0.269252	0.999632	775	139	1	0.267624	0.462501	-0.00680683	FALSE	FALSE	FALSE
TTAGTGTGTTCGAAGGTACC	YIR011C	STS1	0.0103191	0.0114593	0.999789	514	105	1	0.0103191	0.034427	-0.0181095	FALSE	FALSE	FALSE
TGGTTGTTGGTCGGCAGCCT	YOR117W	RPT5	0.109636	0.11171	0.99962	773	129	1	0.109636	0.244901	-0.0104356	FALSE	FALSE	FALSE
TCCACGCTATTTGTCATGCG	YPR183W	DPM1	0.659865	0.660466	0.999445	1885	148	1	0.659865	0.812046	-0.00183651	FALSE	FALSE	FALSE
AGGCCGCCTTTTGCGCGCTG	YLL041C	SDH2	0.429729	0.431091	0.999719	647	117	1	0.429729	0.630901	0.00537158	FALSE	FALSE	FALSE
GGAGGTAATGAACTAGACCC	YMR053C	STB2	0.0574394	0.0734335	0.558374	1529	133	1	0.0574394	0.149171	-0.00695361	FALSE	FALSE	FALSE
TCGCTTCGCTGGTGGCAAAT	YGL122C	NAB2	0	0	0.00330962	845	125	0.0342849	0	0	-0.0920813	TRUE	TRUE	TRUE
TTTTCTAGCTCGACAGTCTC	YPL175W	SPT14	0.00191135	0.00243092	0.851655	549	112	1	0.00191135	0.00724163	-0.0200224	FALSE	FALSE	FALSE
GACCTTCATTGCTTACTCAT	YDL204W	RTN2	0.547812	0.594189	0.811798	408	104	1	0.547812	0.733313	0.00422847	FALSE	FALSE	FALSE
TACTACATATTTCCGCGCAG	YMR033W	ARP9	0.433854	0.434558	0.960466	1314	144	1	0.433854	0.634709	0.00336583	FALSE	FALSE	FALSE
AGTTGCTGTTTTCCCCTTTT	YDR191W	HST4	0.197509	0.199383	0.999584	884	135	1	0.197509	0.376648	-0.00882342	FALSE	FALSE	FALSE
TGCATTTTATAAGTTTATTT	YDL098C	SNU23	0.403776	0.427858	0.8407	861	124	1	0.403776	0.607445	0.00386255	FALSE	FALSE	FALSE
AACTATATATGTATGCGGTT	YLR007W	NSE1	0	0	0.374174	1234	150	1	0	0	-0.0723104	TRUE	TRUE	FALSE
TGGTTTGGCTTAAATCTTCG	YER018C	SPC25	0.345915	0.347291	0.999293	2228	158	1	0.345915	0.551703	0.00348591	FALSE	FALSE	FALSE
TCCAATTTGATTTGAAGAGT	YBR089W	NA	0.907704	0.900662	0.125157	1263	153	0.796435	0.907704	0.955814	-0.000512333	FALSE	FALSE	FALSE
TAGCTGTGTCTTTATTTTGC	YKL055C	OAR1	0.4999	0.500817	0.999594	881	144	1	0.4999	0.690506	0.00358795	FALSE	FALSE	FALSE
TTGGATAAAAGAGAATGGTG	YPR168W	NUT2	1.84054e-08	7.30543e-08	0.999822	624	130	1	1.84054e-08	9.94315e-08	-0.0541081	TRUE	TRUE	FALSE
GTGCTGGCATTGTTGTTTTC	YHR050W-A	NA	0.842726	0.84302	0.999706	699	114	1	0.842726	0.921961	0.00121412	FALSE	FALSE	FALSE
GGCATCACGAATAACGAGGC	YJL176C	SWI3	0.452152	0.491755	0.575769	671	113	1	0.452152	0.649589	-0.00399567	FALSE	FALSE	FALSE
AACGTAACGACGTTACCAAT	YKL110C	KTI12	0.960046	0.920278	0.165225	1015	132	0.98149	0.960046	0.980058	-0.000237019	FALSE	FALSE	FALSE
AAGGATATGGTGAATACTAG	YPL176C	TRE1	0.871643	0.871861	0.999605	1013	131	1	0.871643	0.93773	0.000734605	FALSE	FALSE	FALSE
AAGCAAATATTGAGACGAAA	YPR085C	ASA1	0.0970412	0.0991154	0.99946	1614	140	1	0.0970412	0.223511	0.00602063	FALSE	FALSE	FALSE
GTTCTGACTGATAAAAATTA	YFL016C	MDJ1	0.0318736	0.0863166	0.000810859	650	111	0.00973756	0.0863166	0.20419	-0.0110781	FALSE	FALSE	FALSE
TTTACACAACACAATGCTCG	YJR076C	CDC11	0.862968	0.863218	0.999729	571	112	1	0.862968	0.932652	-0.00105205	FALSE	FALSE	FALSE
TTAAATGCAACCTAAGCCTT	YLL035W	GRC3	0.201061	0.216941	0.749801	2028	149	1	0.201061	0.381607	-0.00406229	FALSE	FALSE	FALSE
GACGCACTGGTGGGAAGAAG	YAL041W	CDC24	0	0	0.00223305	729	109	0.0242282	0	0	-0.265207	TRUE	TRUE	TRUE
ATGTCAATCAGACTTGACTG	YOL022C	TSR4	0.47562	0.476898	0.999794	484	102	1	0.47562	0.669543	0.00420953	FALSE	FALSE	FALSE
GAATTGCAGTTTCCCACAAA	YPR133W-A	TOM5	0.819385	0.81971	0.999635	854	123	1	0.819385	0.909443	-0.00111172	FALSE	FALSE	FALSE
AGGGAAAAGGAGCCGAATTT	YKL195W	MIA40	0.373194	0.374527	0.999232	2235	152	1	0.373194	0.577864	0.00342138	FALSE	FALSE	FALSE
AGTAGCTGCTGAACAGTGGA	YHR068W	DYS1	0.0522311	0.0535386	0.587294	697	110	1	0.0522311	0.137879	0.00947731	FALSE	FALSE	FALSE
GGTTGCATGAATAAAAATTC	YFL036W	RPO41	0.999132	0.898458	0.0296702	1836	148	0.245001	0.999132	0.999382	-3.95429e-06	FALSE	FALSE	FALSE
AGGCCGACGTTCCCAGGCAG	YGR090W	UTP22	0	1.11022e-16	0.00298754	1711	136	0.0315165	1.11022e-16	8.16574e-16	-0.0411438	TRUE	TRUE	TRUE
GAATAATATCAATGTCTGTG	YOL008W	COQ10	0.448363	0.449569	0.999682	825	127	1	0.448363	0.647195	0.00380489	FALSE	FALSE	FALSE
TTGTAAAGTGAAGTTCTGCT	YDL133W	SRF1	0.896714	0.896893	0.999709	741	123	1	0.896714	0.950974	0.000689906	FALSE	FALSE	FALSE
ACCCTGCGTAGATACTAAGG	YOR065W	CYT1	0.741496	0.702616	0.0658694	899	145	0.485424	0.741496	0.865733	-0.00214016	FALSE	FALSE	FALSE
ATGATAGTAAGAAGTATGGA	YGR186W	TFG1	0	0	0.00511323	768	128	0.050181	0	0	-0.334429	TRUE	TRUE	FALSE
ATAATATATCCCAGAATTGA	YPL002C	SNF8	0	1.33227e-15	0.723774	1411	157	1	0	0	-0.0499412	TRUE	TRUE	FALSE
GTTGCGGTTTGTGGAAAAGA	YDR204W	COQ4	5.50781e-05	0.000938734	0.0615228	1248	131	0.461882	5.50781e-05	0.000243419	-0.0189195	FALSE	FALSE	FALSE
TGTCACAAATTGTCGGGAGT	YLL011W	SOF1	0.762437	0.762827	0.999496	1493	150	1	0.762437	0.875065	0.00118058	FALSE	FALSE	FALSE
TATAACAATAATCGAAAATG	YDR224C	HTB1	0.232252	0.264317	0.129926	1110	136	0.819625	0.232252	0.421998	-0.00559002	FALSE	FALSE	FALSE
GTAATGGAAAACGCGTCTTC	YNL039W	BDP1	0.758985	0.922043	0.00570195	2178	146	0.0557539	0.758985	0.873498	-0.00101325	FALSE	FALSE	FALSE
TGAGGGTATGGTCTCTCCCT	YPR093C	ASR1	0.114256	0.116385	0.999717	1015	131	1	0.114256	0.25244	0.00688163	FALSE	FALSE	FALSE
GGTAATAGTGACTAGCATTT	YGR102C	GTF1	0.000428046	0.00123454	0.414407	1817	148	1	0.000428046	0.00175892	0.0134906	FALSE	FALSE	FALSE
AATATGATTTACCTTCAAAT	YFR042W	KEG1	0.726796	0.574516	0.000406217	3342	155	0.00514542	0.574516	0.751737	0.00195774	FALSE	FALSE	FALSE
ATAAACGTCTTTTGGCAATG	YIR010W	DSN1	0.860044	0.860274	0.999341	1992	145	1	0.860044	0.931501	-0.000660358	FALSE	FALSE	FALSE
AGCTACTATCAGCACTCCGA	YOR210W	RPB10	0.0112475	0.0136856	0.720479	1774	155	1	0.0112475	0.0371229	0.0108169	FALSE	FALSE	FALSE
TCCATTGCAGTGATTTGATT	YPL244C	HUT1	0.533797	0.574373	0.724038	461	103	1	0.533797	0.721783	-0.00367894	FALSE	FALSE	FALSE
TGTGAAGGTTGTGCATATAA	YNL280C	ERG24	0.703052	0.703608	0.999739	747	121	1	0.703052	0.841522	-0.00195506	FALSE	FALSE	FALSE
ATGTTATATACAGATAATAG	YLR116W	MSL5	7.20532e-07	1.88377e-06	0.99986	332	97	1	7.20532e-07	3.58122e-06	-0.0424428	TRUE	TRUE	FALSE
TAGCATTATATTTGAGCCAT	YDR489W	SLD5	1.45912e-08	6.74733e-06	0.00922672	2268	153	0.085724	1.45912e-08	7.91996e-08	-0.0206648	FALSE	FALSE	FALSE
TACAATAAAATAGAGCCGAA	YOR340C	RPA43	0.750355	0.750753	0.999476	1256	147	1	0.750355	0.87006	0.00162136	FALSE	FALSE	FALSE
GGGCTTTTAAATGAGTCTTA	YPR033C	HTS1	0.0418209	0.0434133	0.999444	1456	151	1	0.0418209	0.114821	-0.00909857	FALSE	FALSE	FALSE
TGACTACGGAAATATGTCAT	YGR116W	SPT6	0.805926	0.806191	0.999673	798	148	1	0.805926	0.904252	-0.00143309	FALSE	FALSE	FALSE
GTTTCGTCACCGGTCATAAT	YGL007W	BRP1	0	0	0.000721663	1169	144	0.00878041	0	0	-0.0695564	TRUE	TRUE	TRUE
GTAGATAAAATTACGGCATC	YOR256C	TRE2	0	0	1.6919e-07	1221	141	3.85388e-06	0	0	-0.0724447	TRUE	TRUE	TRUE
TGTGAATTCGGTGGCAAAAA	YDL126C	CDC48	0.0849576	0.122156	0.16184	797	136	0.968823	0.0849576	0.201391	-0.00923312	FALSE	FALSE	FALSE
ATCTTTATAAATTAGTGCGA	YMR138W	CIN4	0.339244	0.340659	0.999601	925	139	1	0.339244	0.544297	0.00482356	FALSE	FALSE	FALSE
TCAAATGTTTGTGACTTTTC	YDL207W	GLE1	0.512489	0.513709	0.999944	252	78	1	0.512489	0.70293	0.00552902	FALSE	FALSE	FALSE
GATGAGCTTTCCTCGCGTCA	YOL102C	TPT1	0.337385	0.339018	0.999673	699	118	1	0.337385	0.5427	0.00526099	FALSE	FALSE	FALSE
ATACCAGTACTAGGCAACAT	YGR171C	MSM1	0.0411636	0.0426981	0.99942	1520	156	1	0.0411636	0.113288	0.00911714	FALSE	FALSE	FALSE
ATTTTGAAGAAGAGATCCCA	YLR457C	NBP1	0.00196485	0.00292058	0.739917	344	92	1	0.00196485	0.0074338	-0.0237158	FALSE	FALSE	FALSE
ATGCTAACGTAGGAAGAATA	YGR218W	CRM1	0	0	1.48069e-08	769	131	4.02446e-07	0	0	-0.346482	TRUE	TRUE	TRUE
TGTATTAATGTTTAGCATTC	YER058W	PET117	0.178067	0.179968	0.999629	827	137	1	0.178067	0.349979	-0.00803621	FALSE	FALSE	FALSE
ACCTTCTTGTTACCCTTCTT	YPR133C	SPN1	0	1.13243e-14	0.220245	138	55	1	0	0	-0.20936	TRUE	TRUE	FALSE
TGATGGGATTGCTGAATGGC	YJL061W	NUP82	0.244842	0.246645	0.9996	904	135	1	0.244842	0.436374	-0.0060045	FALSE	FALSE	FALSE
TGCTGCCGCGAAAAGAGAGA	YJL061W	NUP82	0	0	4.24305e-27	1285	147	9.72023e-25	0	0	-0.21595	TRUE	TRUE	TRUE
ATTGGTACTGGTTTGCTGGT	YDR508C	GNP1	0.13431	0.137873	0.369542	879	129	1	0.13431	0.284706	0.00721977	FALSE	FALSE	FALSE
AGTTAATCCTATATTAATCA	YER171W	RAD3	0	1.61379e-10	5.99962e-06	814	119	0.000108589	1.61379e-10	9.4505e-10	-0.0566008	TRUE	TRUE	TRUE
GTTCAGCAACTAAGCCTTTT	YGR104C	SRB5	0.877552	0.877745	0.999711	578	124	1	0.877552	0.94093	-0.000995401	FALSE	FALSE	FALSE
GGCATTACCCTACATTGTGG	YOL051W	GAL11	0.315383	0.302721	0.772427	1555	149	1	0.315383	0.51881	-0.0047762	FALSE	FALSE	FALSE
AGTATTTCAATTGACCAACG	YDR303C	RSC3	0	0	5.52197e-32	1861	139	2.01251e-29	0	0	-0.225667	TRUE	TRUE	TRUE
AAAATTACCCAATAAAAGAT	YBL019W	APN2	0.721717	0.989782	0.000944361	1641	150	0.0111381	0.989782	0.994372	5.85118e-05	FALSE	FALSE	FALSE
ACTGACATAGCTGTCTTCAA	YLR052W	IES3	0.641396	0.642043	0.999719	777	131	1	0.641396	0.798121	-0.00281986	FALSE	FALSE	FALSE
TATGCTAAACAAATAACTCG	YDL003W	MCD1	0	0	2.19243e-06	1378	145	4.20547e-05	0	0	-0.173785	TRUE	TRUE	TRUE
TGGCTATTTATGATGGCTTG	YOL001W	PHO80	0.0430183	0.0657552	0.184948	1447	138	1	0.0430183	0.117746	0.00761016	FALSE	FALSE	FALSE
TTGCGCCTGTGTTCTTCCGA	YDR178W	SDH4	0.0807047	0.0827966	0.999678	755	123	1	0.0807047	0.19329	0.00936528	FALSE	FALSE	FALSE
GTAATGGTAACCTAAGGCAA	YGL075C	MPS2	0.156678	0.213668	0.0941799	2140	152	0.641575	0.156678	0.318481	-0.00473008	FALSE	FALSE	FALSE
TAACCCTGTTACCCTCGCTC	YBR003W	COQ1	4.92783e-06	1.58989e-05	0.692243	543	119	1	4.92783e-06	2.33627e-05	-0.0312256	FALSE	FALSE	FALSE
ACGAAAAAAGGGTAACTCTT	YDR373W	FRQ1	0	0	0.000263443	667	130	0.00347988	0	0	-0.155392	TRUE	TRUE	TRUE
AGTAGTTATTAAAAGTGTTT	YLR197W	NOP56	0.982489	0.9825	0.999952	183	83	1	0.982489	0.990769	0.000212399	FALSE	FALSE	FALSE
TGAGTTGGGTGGTTCTACGT	YPL075W	GCR1	0	0	1.04442e-17	1021	134	8.81487e-16	0	0	-0.122364	TRUE	TRUE	TRUE
TTGTTTGGTTGTAGGAAGCA	YNR018W	RCF2	0.168541	0.170646	0.99968	706	119	1	0.168541	0.336789	0.00748344	FALSE	FALSE	FALSE
TTGTTGGGAGGACATGGCAA	YOR198C	BFR1	0.2333	0.234727	0.117056	1201	127	0.757509	0.2333	0.423008	0.00478822	FALSE	FALSE	FALSE
GAAATCTCGGCGCTGCTCGT	YOL123W	HRP1	0.078038	0.0802062	0.999912	720	120	1	0.078038	0.188624	-0.0101111	FALSE	FALSE	FALSE
TAAACGAGTATAGAATTCTT	YLR347C	KAP95	0	0	1.96139e-07	670	108	4.35635e-06	0	0	-0.257528	TRUE	TRUE	TRUE
TTGTAACGATTGGTAAGAAA	YDR224C	HTB1	0	0	2.82626e-06	644	120	5.33199e-05	0	0	-0.141575	TRUE	TRUE	TRUE
AAAAGAAACGCGATAATTAT	YLR007W	NSE1	0	0	8.98411e-07	567	107	1.82829e-05	0	0	-0.0944659	TRUE	TRUE	TRUE
GGTCAAATAGTGTACACATT	YMR078C	CTF18	0.00116991	0.00141105	0.999608	911	140	1	0.00116991	0.00455478	-0.0183313	FALSE	FALSE	FALSE
TATTCGGCGATATTCAGTAG	YIR013C	GAT4	0.471794	0.472912	0.999943	206	74	1	0.471794	0.666667	0.00656823	FALSE	FALSE	FALSE
TGTAACGTTATATAACGCTG	YHR143W-A	RPC10	0	5.03086e-12	0.000908927	913	134	0.0107807	5.03086e-12	3.09535e-11	-0.0637667	TRUE	TRUE	TRUE
AATTTAACATGTATATTGCC	YLR201C	COQ9	0.279817	0.281388	0.999634	1141	145	1	0.279817	0.477601	0.00509321	FALSE	FALSE	FALSE
TATTCAGCTATATGTTGATC	YPL147W	PXA1	0.496749	0.49995	0.893594	1324	145	1	0.496749	0.687575	0.00328936	FALSE	FALSE	FALSE
AGCACAAATAAGACAAAGAA	YOR250C	CLP1	4.44517e-07	1.48878e-05	0.0247585	1125	134	0.208523	4.44517e-07	2.23289e-06	-0.0225743	FALSE	FALSE	FALSE
TTGTGTCACGTGACATTGAA	YLR149C	NA	0.449952	0.45101	0.999573	1107	145	1	0.449952	0.648206	-0.00383793	FALSE	FALSE	FALSE
TACTGGACGGTAGAAAAATT	YGR062C	COX18	1.30485e-12	5.77183e-09	0.065613	1317	144	0.484425	1.30485e-12	8.26952e-12	-0.0342215	TRUE	TRUE	FALSE
TTTATCCATCTGCACAAACT	YBL074C	AAR2	0.0900579	0.0918125	0.999552	1329	157	1	0.0900579	0.211176	0.00743561	FALSE	FALSE	FALSE
TTTTCCGCACGACCCGGGCC	YKR042W	UTH1	0.000538238	0.000714478	0.999551	1058	127	1	0.000538238	0.00218705	-0.0170971	FALSE	FALSE	FALSE
ATCGGAATTAATTCAATTCC	YML030W	RCF1	0.475055	0.552765	0.270222	2439	154	1	0.475055	0.669217	-0.00257331	FALSE	FALSE	FALSE
ACAGAACAAGAATGTGGCTA	YAL041W	CDC24	0	0	7.99995e-11	1251	134	2.95593e-09	0	0	-0.0775897	TRUE	TRUE	TRUE
TTTTGATTGGCTGCAAAAAA	YDR148C	KGD2	0.0652717	0.13667	0.144254	1628	143	0.888349	0.0652717	0.164382	-0.00699134	FALSE	FALSE	FALSE
AAAAAGCACTCCTCGGGAGG	YDR129C	SAC6	5.45311e-08	1.06623e-06	0.29893	377	99	1	5.45311e-08	2.89137e-07	-0.0458863	TRUE	TRUE	FALSE
ATCCATCCTTGTGTATTACC	YPL266W	DIM1	0.516305	0.517378	0.999709	622	114	1	0.516305	0.706351	-0.00374331	FALSE	FALSE	FALSE
ATTTATTGTAGGGTTAGTAA	YGR210C	NA	0.160826	0.162867	0.999638	836	128	1	0.160826	0.32469	-0.00719052	FALSE	FALSE	FALSE
AAGCTCCGTCATCTACATCT	YER012W	PRE1	4.48168e-11	3.33596e-10	0.999951	614	149	1	4.48168e-11	2.66936e-10	-0.0513326	TRUE	TRUE	FALSE
GTGATCCAAACGCTAATGCC	YNR037C	RSM19	0.929203	0.929345	0.999932	446	95	1	0.929203	0.965201	-0.000632001	FALSE	FALSE	FALSE
AAACGCTACCACTGACCAAG	YOR362C	PRE10	0.23623	0.238404	0.999766	514	107	1	0.23623	0.426545	-0.00752636	FALSE	FALSE	FALSE
AAATCAAGAGGGAGAAGAGT	YPL094C	SEC62	0	0	5.54162e-15	767	121	3.5264e-13	0	0	-0.356019	TRUE	TRUE	TRUE
ATTATTCCTCGTATATAAAT	YPL215W	CBP3	2.79998e-13	1.21061e-11	0.999617	870	135	1	2.79998e-13	1.80591e-12	-0.0434651	TRUE	TRUE	FALSE
GTAGGGTTATAACATTATCC	YLL009C	COX17	0.00188843	0.00235974	0.999848	260	74	1	0.00188843	0.00716155	-0.0303727	FALSE	FALSE	FALSE
AGGGGTGTCTGCTACGGTCG	YHR008C	SOD2	6.2661e-13	3.96585e-10	0.0698264	980	143	0.507806	6.2661e-13	4.01883e-12	-0.0348674	TRUE	TRUE	FALSE
TAAACACGTACAGATGTTTT	YGR101W	PCP1	0.660617	0.661154	0.999541	998	151	1	0.660617	0.812046	-0.00287017	FALSE	FALSE	FALSE
ATAGCGCCGTCTTTATTACC	YBR143C	SUP45	0.0184934	0.0196598	0.999623	1079	142	1	0.0184934	0.0574212	0.0104922	FALSE	FALSE	FALSE
TACTCCATGTCTGAGGAGCT	YIR008C	PRI1	0.479378	0.480479	0.999804	514	111	1	0.479378	0.673178	0.00414284	FALSE	FALSE	FALSE
TCGAACGAATCGGAAATATT	YFR028C	CDC14	0.0341143	0.0623823	0.128369	797	125	0.811718	0.0341143	0.0967438	-0.0111424	FALSE	FALSE	FALSE
TACGGAAATTATTTCTCAAT	YPR112C	MRD1	0.553015	0.553809	0.99937	1800	156	1	0.553015	0.73697	0.00235633	FALSE	FALSE	FALSE
TGTCTCTTGTCAGACTCCTT	YLR203C	MSS51	0.97843	0.856067	0.401793	189	71	1	0.97843	0.988292	0.000300693	FALSE	FALSE	FALSE
TGATGTAAGAATATCACAAT	YLR261C	VPS63	0.209215	0.219725	0.855351	459	99	1	0.209215	0.393172	-0.00858194	FALSE	FALSE	FALSE
TTCACAGAGGTTTGGTGTAT	YPR161C	SGV1	0.117472	0.154622	0.560774	1028	139	1	0.117472	0.257035	-0.00835197	FALSE	FALSE	FALSE
TTGATCGAGGCGAGGCGAAA	YLR026C	SED5	0	0	1.36028e-07	695	117	3.15224e-06	0	0	-0.450888	TRUE	TRUE	TRUE
AAGAAGTGTTAGCACGCATT	YKL085W	MDH1	0.871861	0.872042	0.999577	988	150	1	0.871861	0.937839	0.000925525	FALSE	FALSE	FALSE
GAGTATACATTAACGATGGC	YIL019W	FAF1	0	1.11022e-16	0.999725	749	135	1	0	0	-0.0658444	TRUE	TRUE	FALSE
[truncated: 4,979 more rows]

## Sheet: Fig2B,S.Fig16
This table is identical to Supplemental Data 10.
The sections 'Figure 2B' and 'sf14 - gRNA effect vs SD of deviations' in figure_code.R describe how to generate both figures from this table.
genotype	TTTTCTCTTTTCGCTTAAAA	TATCCAAATTAACTGATGTG	GTGTATGGCGATATGAGAAT	TTTCCTTCAGTACTATTTCG	TTTCGTAAAAAGGAACCACC	TGGCAGGTTACACAAGATTT	AAATCTAGAGTTAGTATTGG	GAATCAGCAACACCGGAAGA	TACTTAGATCGAAGGGAAAA	TAATGAACAGTGCAAGTGCA	TAAATCATATGAGGAACGCT	ATCACCTGCACACGCTGTCC	GGCGTCGGTGATTAGGTGTC	AATTACTTACCGAAGAAAAT	GTGCCGTAAAGAGTCTAAAC	TGTCCGATAGATTCGTTATT	TCCTTATAACATCTGAGCAG	ATATTCGACTTTTGTATCTC	AGAGATGAGCTTAAATGATC	TTAGTAATACTAGTTGGAAT	TTGTTCTTTGCGTAACACGG	TTTTATATAATCGAAACTAA	TGCCGAGAATGACGACGGTC	GTGGAACACGACGATCAACG	GTAATGCACGGATGTTAAAC	TGAGCGTAGAAGTTGGCCCA	AGCACTGATATACAGGTTGC	ATTGTATACTCCCGATTAAG	GGGTTCATTGCTTGTATAGT	GAACTAAGCATTCTGTTAGA	AGGCAGTTCTAACCAGATTT	AAAAATTAAGGTAAAGGAAA	TCAGAATATTTAAACTGTGA	ATGTTTATAACCAAGACGTT	GTATTTCAATTGACCAACGT	TATAGGTTAGACTATGCAGG	GAGCATTTAGCAATTGTACA	TGCTTCCCGAAAGCCAAACT	AGAGAAGCTGTTGTCAGGGC	TAGTTCTTCCTCCCCTTCGG	AGCAATAAACACTAGAGAGA	TTGTTACTTGCCATTATTTT	GATATTTGGTCAACTACTAA	CTTTTCATCCTACAGTTGTT	TCGGTAACTAAAATCCGTTA	TATACTACTGTATAGGTGAA	GAAGAGAACTTTTGGTTTCT	ATGATGTGTCTTGGTTCTTT	TCCGTTCCTCATGGTGTGAA
BYa_3C_C4	-1.73472e-18	1.73472e-18	-2.60209e-18	1.73472e-18	-1.95156e-18	0	4.33681e-19	-2.1684e-19	-0.0909423	1.73472e-18	0	-7.58942e-19	-0.0035302	0.0172648	1.73472e-18	-1.73472e-18	3.46945e-18	-4.33681e-18	1.73472e-18	0	0	8.67362e-19	-3.46945e-18	-6.93889e-18	3.46945e-18	0.00287595	6.50521e-19	-8.67362e-19	1.19262e-18	-8.67362e-19	-0.0060809	-3.46945e-18	-1.73472e-18	1.73472e-18	-0.0693781	1.0842e-19	6.93889e-18	-0.042054	-6.50521e-19	0	1.73472e-18	3.46945e-18	-1.95156e-18	0	3.46945e-18	-4.33681e-19	2.60209e-18	-6.50521e-19	-0.0122519
BYa_1C_G1	-5.20417e-18	0	-2.60209e-18	0	-1.95156e-18	5.20417e-18	4.33681e-19	-2.1684e-19	-0.045925	0	0	9.75782e-19	-0.0657521	-0.0329048	1.73472e-18	-1.73472e-18	3.46945e-18	-4.33681e-18	1.73472e-18	0	0	8.67362e-19	-3.46945e-18	0	3.46945e-18	0.00367555	6.50521e-19	-8.67362e-19	1.19262e-18	-8.67362e-19	0.00649141	0	-1.73472e-18	1.73472e-18	-0.0956937	1.0842e-19	0	0.0152778	-6.50521e-19	-6.93889e-18	1.73472e-18	3.46945e-18	-1.95156e-18	3.46945e-18	0	-4.33681e-19	-8.67362e-19	2.81893e-18	-0.0411132
BYa_3C_B3	8.67362e-18	1.73472e-18	4.33681e-18	1.73472e-18	3.27429e-17	-1.73472e-18	2.81893e-17	-4.53197e-17	0.0219599	-1.73472e-18	6.93889e-18	-2.49366e-18	0.0830441	0.0691106	3.64292e-17	-1.56125e-17	-1.04083e-17	1.64799e-17	-5.20417e-18	6.93889e-18	6.93889e-18	8.67362e-19	-3.46945e-18	1.38778e-17	-3.46945e-18	0.0204662	-4.55365e-18	-1.47451e-17	8.13152e-18	-7.80626e-18	0.0219977	-1.38778e-17	-2.25514e-17	8.67362e-18	0.111272	-1.37694e-17	1.38778e-17	0.136541	6.28837e-18	-2.08167e-17	5.20417e-18	1.04083e-17	-1.95156e-18	-1.04083e-17	3.46945e-18	-1.0842e-17	9.54098e-18	1.32273e-17	0.090314
BYa_2C_D7	-1.73472e-18	1.73472e-18	-2.60209e-18	-5.20417e-18	-1.95156e-18	0	4.33681e-19	-2.1684e-19	-0.0306886	-1.73472e-18	-6.93889e-18	9.75782e-19	-0.0142779	-0.0650915	8.67362e-18	-1.73472e-18	0	-4.33681e-18	1.73472e-18	0	0	8.67362e-19	0	0	3.46945e-18	-0.00986047	2.38524e-18	6.07153e-18	8.13152e-18	-7.80626e-18	0.000180964	0	-1.73472e-18	1.73472e-18	-0.0569081	1.0842e-19	6.93889e-18	-0.0640353	-6.50521e-19	-3.46945e-18	-1.73472e-18	3.46945e-18	-1.95156e-18	0	0	-4.33681e-19	2.60209e-18	-6.50521e-19	-0.0316099
BYa_2C_F12	-1.73472e-18	NA	-2.60209e-18	-5.20417e-18	-1.95156e-18	0	4.33681e-19	-2.1684e-19	-0.0479783	-1.73472e-18	0	-2.49366e-18	0.00599533	-0.0529544	1.73472e-18	-1.73472e-18	0	-1.12757e-17	1.73472e-18	0	0	8.67362e-19	-3.46945e-18	0	3.46945e-18	0.000859075	6.50521e-19	-8.67362e-19	8.13152e-18	-4.33681e-18	0.00564227	-3.46945e-18	-1.73472e-18	1.73472e-18	-0.00805243	1.0842e-19	6.93889e-18	-0.0229973	-6.50521e-19	-6.93889e-18	1.73472e-18	3.46945e-18	-1.95156e-18	3.46945e-18	NA	-3.90313e-18	-4.33681e-18	-6.50521e-19	-0.0295331
BYa_1C_H6	NA	-1.73472e-18	-9.54098e-18	1.73472e-18	4.98733e-18	-1.73472e-18	4.33681e-19	1.01915e-17	0.0240265	-1.73472e-18	NA	-2.49366e-18	0.0198151	0.00314108	-5.20417e-18	-1.56125e-17	0	2.60209e-18	1.73472e-18	0	6.93889e-18	8.67362e-19	-3.46945e-18	-6.93889e-18	-3.46945e-18	0.00319314	-4.55365e-18	-8.67362e-19	NA	6.07153e-18	0.00487474	0	5.20417e-18	1.73472e-18	-0.000831976	1.0842e-19	0	0.0128348	-7.58942e-18	-6.93889e-18	-8.67362e-18	1.04083e-17	-1.95156e-18	NA	-1.04083e-17	3.03577e-18	-4.33681e-18	-6.50521e-19	NA
BYa_2C_H11	8.67362e-18	NA	4.33681e-18	1.73472e-18	-2.27682e-17	-1.73472e-18	-2.73219e-17	1.01915e-17	0.00854444	-1.56125e-17	6.93889e-18	-2.49366e-18	-0.00459347	NA	-1.9082e-17	-1.56125e-17	NA	1.64799e-17	-5.20417e-18	6.93889e-18	6.93889e-18	8.67362e-19	1.04083e-17	NA	-3.46945e-18	-0.00256909	-4.55365e-18	-1.47451e-17	8.13152e-18	-7.80626e-18	-0.00445851	-1.38778e-17	-2.25514e-17	8.67362e-18	0.0375439	-1.37694e-17	1.38778e-17	0.0236954	6.28837e-18	NA	5.20417e-18	1.04083e-17	-1.95156e-18	NA	-2.42861e-17	-1.0842e-17	-4.33681e-18	1.32273e-17	0.0857285
BYa_1C_B9	-1.73472e-18	0	-2.60209e-18	0	-1.95156e-18	-1.73472e-18	4.33681e-19	1.01915e-17	0.0171384	0	1.73472e-18	-2.49366e-18	-0.0381809	-0.0134347	1.73472e-18	-1.73472e-18	NA	-8.67362e-19	1.73472e-18	0	0	8.67362e-19	-1.73472e-18	0	3.46945e-18	-0.00542368	2.38524e-18	0	8.13152e-18	-8.67362e-19	-3.25545e-05	-3.46945e-18	-1.73472e-18	1.73472e-18	-0.061287	1.0842e-19	0	-0.0193655	-6.50521e-19	-3.46945e-18	1.73472e-18	3.46945e-18	-1.95156e-18	0	NA	-4.33681e-19	8.67362e-19	2.81893e-18	-0.043662
BYa_2C_B10	8.67362e-18	1.73472e-18	4.33681e-18	1.73472e-18	4.98733e-18	-1.73472e-18	4.33681e-19	1.01915e-17	0.0269635	1.21431e-17	NA	-2.49366e-18	-0.0145386	-0.0770902	8.67362e-18	-1.56125e-17	NA	1.64799e-17	-5.20417e-18	-6.93889e-18	6.93889e-18	8.67362e-19	1.04083e-17	-6.93889e-18	-3.46945e-18	0.00116111	-4.55365e-18	-8.67362e-19	8.13152e-18	-7.80626e-18	0.0439775	0	-8.67362e-18	8.67362e-18	0.0407063	-1.37694e-17	1.38778e-17	-0.0456586	6.28837e-18	-6.93889e-18	5.20417e-18	1.04083e-17	-1.95156e-18	NA	-1.04083e-17	3.03577e-18	9.54098e-18	-6.50521e-19	-0.0180502
BYa_2C_B8	-5.20417e-18	1.73472e-18	4.33681e-18	1.73472e-18	4.98733e-18	-1.73472e-18	4.33681e-19	1.01915e-17	NA	NA	6.93889e-18	-2.49366e-18	-0.0700633	-0.126493	-5.20417e-18	-1.56125e-17	NA	2.60209e-18	-5.20417e-18	6.93889e-18	0	-1.30104e-17	-3.46945e-18	-6.93889e-18	-3.46945e-18	-0.0334185	-4.55365e-18	-8.67362e-19	8.13152e-18	6.07153e-18	-0.00106397	0	-1.73472e-18	8.67362e-18	-0.110906	1.0842e-19	0	-0.0731925	6.28837e-18	-6.93889e-18	5.20417e-18	1.04083e-17	-1.95156e-18	3.46945e-18	3.46945e-18	3.03577e-18	-4.33681e-18	-6.50521e-19	NA
BYa_3C_F1	8.67362e-18	1.73472e-18	4.33681e-18	-1.21431e-17	4.98733e-18	-1.73472e-18	4.33681e-19	1.01915e-17	-0.0362943	-1.73472e-18	0	1.13841e-17	-0.0156859	-0.0320885	-5.20417e-18	1.21431e-17	3.46945e-18	1.64799e-17	-5.20417e-18	6.93889e-18	6.93889e-18	8.67362e-19	-3.46945e-18	1.38778e-17	-3.46945e-18	-0.0321618	-4.55365e-18	-8.67362e-19	8.13152e-18	6.07153e-18	0.00825685	-1.38778e-17	5.20417e-18	8.67362e-18	-0.0484431	1.0842e-19	1.38778e-17	0.00419019	6.28837e-18	-6.93889e-18	5.20417e-18	1.04083e-17	-1.95156e-18	-1.04083e-17	-1.04083e-17	-1.0842e-17	9.54098e-18	-6.50521e-19	0.0238406
BYa_2C_G5	NA	NA	-9.54098e-18	1.73472e-18	-8.89046e-18	NA	4.33681e-19	1.01915e-17	NA	NA	NA	9.75782e-19	0.0140167	NA	8.67362e-18	-1.56125e-17	NA	2.60209e-18	-5.20417e-18	6.93889e-18	6.93889e-18	NA	NA	-1.38778e-17	-3.46945e-18	0.0472634	-4.55365e-18	-1.47451e-17	8.13152e-18	6.07153e-18	-0.000772134	0	5.20417e-18	-5.20417e-18	0.0122796	NA	1.38778e-17	0.00544398	-7.58942e-18	-6.93889e-18	5.20417e-18	1.04083e-17	-1.95156e-18	NA	NA	-1.0842e-17	NA	NA	-0.0132077
BYa_2C_A11	-5.20417e-18	0	4.33681e-18	-5.20417e-18	4.98733e-18	-1.73472e-18	4.33681e-19	-3.68629e-18	0.0121947	-1.73472e-18	6.93889e-18	-2.49366e-18	0.0500368	0.0586407	8.67362e-18	-1.56125e-17	3.46945e-18	-1.12757e-17	-5.20417e-18	6.93889e-18	6.93889e-18	8.67362e-19	-3.46945e-18	0	-3.46945e-18	0.0142119	-4.55365e-18	-8.67362e-19	-1.96241e-17	6.07153e-18	0.0130857	0	-8.67362e-18	-5.20417e-18	0.0471717	1.0842e-19	1.38778e-17	0.043698	6.28837e-18	-6.93889e-18	5.20417e-18	1.04083e-17	-1.95156e-18	3.46945e-18	-1.04083e-17	3.03577e-18	-4.33681e-18	-6.50521e-19	-0.0205475
BYa_3C_E1	1.73472e-18	1.73472e-18	-2.60209e-18	-5.20417e-18	-1.95156e-18	5.20417e-18	4.33681e-19	-2.1684e-19	-0.0108389	-1.73472e-18	0	9.75782e-19	-0.086616	-0.0488837	1.73472e-18	-1.73472e-18	3.46945e-18	-8.67362e-19	1.73472e-18	0	0	-8.67362e-19	-3.46945e-18	-6.93889e-18	3.46945e-18	-0.0668365	2.38524e-18	-8.67362e-19	1.19262e-18	-8.67362e-19	-0.0161281	-3.46945e-18	-1.73472e-18	1.73472e-18	-0.0663453	1.0842e-19	0	-0.00324251	-6.50521e-19	0	1.73472e-18	3.46945e-18	-1.95156e-18	3.46945e-18	3.46945e-18	-3.90313e-18	2.60209e-18	2.1684e-19	-0.0252699
BYa_1C_E5	NA	NA	-5.11743e-17	1.73472e-18	3.27429e-17	-2.94903e-17	-2.73219e-17	1.01915e-17	NA	-1.56125e-17	NA	1.13841e-17	NA	0.0168664	3.64292e-17	-1.56125e-17	NA	1.64799e-17	-5.20417e-18	NA	6.93889e-18	NA	1.04083e-17	-1.38778e-17	5.20417e-17	-0.00623719	-4.55365e-18	1.30104e-17	8.13152e-18	-7.80626e-18	-0.0256115	1.38778e-17	-2.25514e-17	8.67362e-18	0.0162144	NA	1.38778e-17	0.0440247	6.28837e-18	3.46945e-17	6.07153e-17	1.04083e-17	-1.95156e-18	NA	-2.42861e-17	-1.0842e-17	-4.59702e-17	1.32273e-17	0.00344806
BYa_2C_C7	NA	0	-9.54098e-18	0	-8.89046e-18	-1.73472e-18	4.33681e-19	NA	NA	1.73472e-18	NA	NA	NA	NA	1.73472e-18	-1.73472e-18	0	-4.33681e-18	1.73472e-18	0	6.93889e-18	8.67362e-19	NA	0	3.46945e-18	0.0024656	6.50521e-19	-8.67362e-19	8.13152e-18	6.07153e-18	-0.000391924	0	-8.67362e-18	-5.20417e-18	0.00334811	NA	0	-0.0342036	-6.50521e-19	-3.46945e-18	1.73472e-18	3.46945e-18	-1.95156e-18	NA	NA	-4.33681e-19	8.67362e-19	NA	NA
BYa_3C_F6	-1.73472e-18	1.73472e-18	4.33681e-18	1.73472e-18	-1.95156e-18	5.20417e-18	4.33681e-19	-2.1684e-19	0.000535862	1.73472e-18	0	-2.49366e-18	0.0235074	0.00193873	1.73472e-18	1.21431e-17	3.46945e-18	-8.67362e-19	8.67362e-18	0	6.93889e-18	8.67362e-19	-3.46945e-18	0	1.04083e-17	0.00701596	2.38524e-18	-8.67362e-19	8.13152e-18	-8.67362e-19	-0.00120468	0	-1.73472e-18	1.73472e-18	-0.0037553	1.0842e-19	6.93889e-18	-0.0335521	-6.50521e-19	-6.93889e-18	0	3.46945e-18	-1.95156e-18	0	0	3.03577e-18	-8.67362e-19	-6.50521e-19	0.00445056
BYa_1C_B5	NA	NA	4.33681e-18	1.73472e-18	-8.89046e-18	-1.73472e-18	-2.73219e-17	NA	NA	1.73472e-18	0	-2.49366e-18	NA	0.00454275	1.73472e-18	NA	NA	1.64799e-17	-5.20417e-18	6.93889e-18	6.93889e-18	NA	NA	0	-3.46945e-18	0.0053846	2.38524e-18	-8.67362e-19	-5.74627e-18	-7.80626e-18	-0.0153577	-1.38778e-17	-8.67362e-18	8.67362e-18	0.0304066	1.0842e-19	-1.38778e-17	0.00294085	6.28837e-18	6.93889e-18	5.20417e-18	-1.73472e-17	-1.95156e-18	NA	0	3.03577e-18	-4.33681e-18	-6.50521e-19	-0.021815
BYa_1C_A12	-5.20417e-18	1.73472e-18	4.33681e-18	1.73472e-18	4.98733e-18	-1.73472e-18	4.33681e-19	-3.68629e-18	0.0271044	-1.73472e-18	0	NA	0.00193512	-0.00699152	8.67362e-18	1.21431e-17	NA	2.60209e-18	-5.20417e-18	6.93889e-18	6.93889e-18	-1.30104e-17	0	0	-3.46945e-18	0.0129612	2.38524e-18	NA	1.19262e-18	6.07153e-18	0.00574543	0	-8.67362e-18	8.67362e-18	0.0168458	1.0842e-19	-1.38778e-17	NA	6.28837e-18	6.93889e-18	5.20417e-18	1.04083e-17	-1.95156e-18	NA	3.46945e-18	3.03577e-18	NA	-6.50521e-19	0.0377877
BYa_3C_G3	-1.73472e-18	1.73472e-18	-2.60209e-18	-5.20417e-18	-8.89046e-18	-1.73472e-18	4.33681e-19	3.25261e-18	0.0270102	-1.73472e-18	NA	-2.49366e-18	0.0450373	-0.0109997	1.73472e-18	-1.73472e-18	NA	2.60209e-18	8.67362e-18	0	-6.93889e-18	-1.30104e-17	-3.46945e-18	0	1.04083e-17	0.000772371	2.38524e-18	-8.67362e-19	8.13152e-18	6.07153e-18	0.00641393	0	5.20417e-18	1.73472e-18	0.0289087	1.0842e-19	6.93889e-18	-0.0192657	-6.50521e-19	-6.93889e-18	1.73472e-18	-3.46945e-18	-1.95156e-18	NA	-1.04083e-17	3.03577e-18	-4.33681e-18	-6.50521e-19	0.0243779
BYa_2C_H10	1.73472e-18	1.73472e-18	-9.54098e-18	1.73472e-18	4.98733e-18	-1.73472e-18	4.33681e-19	-3.68629e-18	0.0212868	-1.73472e-18	NA	-2.49366e-18	0.0150738	0.0175138	-1.9082e-17	1.21431e-17	3.46945e-18	-4.33681e-18	-5.20417e-18	6.93889e-18	6.93889e-18	8.67362e-19	-3.46945e-18	-1.38778e-17	-3.46945e-18	-0.0168538	2.38524e-18	-8.67362e-19	8.13152e-18	-7.80626e-18	-0.0122451	0	5.20417e-18	8.67362e-18	-0.0143374	1.0842e-19	1.38778e-17	-0.00528241	-6.50521e-19	-6.93889e-18	-8.67362e-18	1.04083e-17	-1.95156e-18	NA	-1.04083e-17	-1.0842e-17	9.54098e-18	-6.50521e-19	-0.00425281
BYa_2C_H5	NA	-5.20417e-18	-2.60209e-18	-1.73472e-18	-1.95156e-18	1.73472e-18	4.33681e-19	-2.1684e-19	NA	0	NA	NA	0.0203521	-0.0915027	1.73472e-18	-1.73472e-18	NA	-4.33681e-18	1.73472e-18	NA	3.46945e-18	NA	NA	0	1.04083e-17	0.0150287	2.38524e-18	-8.67362e-19	1.19262e-18	-8.67362e-19	0.00408993	-3.46945e-18	-1.73472e-18	1.73472e-18	-0.00183077	1.0842e-19	0	0.0505186	-6.50521e-19	-3.46945e-18	1.73472e-18	3.46945e-18	-1.95156e-18	NA	3.46945e-18	-4.33681e-19	0	1.0842e-18	-0.0330158
BYa_3C_H6	NA	NA	4.33681e-18	NA	4.98733e-18	NA	2.81893e-17	1.01915e-17	NA	NA	NA	-2.49366e-18	0.0151945	NA	8.67362e-18	-1.73472e-18	NA	1.64799e-17	-5.20417e-18	NA	6.93889e-18	NA	NA	1.38778e-17	-3.46945e-18	-0.0103174	2.38524e-18	-8.67362e-19	8.13152e-18	-7.80626e-18	-0.0173653	-1.38778e-17	-2.25514e-17	8.67362e-18	-0.00685431	NA	1.38778e-17	NA	-2.14672e-17	6.93889e-18	5.20417e-18	1.04083e-17	-1.95156e-18	NA	NA	3.03577e-18	NA	NA	-0.00060112
BYa_2C_F6	NA	NA	4.33681e-18	NA	4.98733e-18	NA	-2.73219e-17	-3.68629e-18	NA	NA	NA	NA	NA	NA	8.67362e-18	1.21431e-17	-1.04083e-17	1.64799e-17	-5.20417e-18	6.93889e-18	6.93889e-18	NA	NA	NA	-3.46945e-18	NA	NA	-1.47451e-17	NA	NA	0.00178636	NA	NA	8.67362e-18	0.00966709	NA	NA	NA	NA	NA	NA	1.04083e-17	-1.95156e-18	NA	NA	NA	9.54098e-18	NA	0.0127673
BYa_1C_G6	NA	0	4.33681e-18	1.73472e-18	4.98733e-18	-1.73472e-18	4.33681e-19	1.01915e-17	NA	-1.73472e-18	1.73472e-18	-2.49366e-18	0.00616817	0.000293987	1.73472e-18	-1.56125e-17	NA	2.60209e-18	8.67362e-18	6.93889e-18	6.93889e-18	2.60209e-18	-3.46945e-18	0	-3.46945e-18	0.00269554	-4.55365e-18	6.07153e-18	8.13152e-18	-8.67362e-19	0.00662372	0	-8.67362e-18	8.67362e-18	0.0357749	1.0842e-19	1.38778e-17	-0.00683258	-7.58942e-18	-6.93889e-18	5.20417e-18	1.04083e-17	-1.95156e-18	3.46945e-18	-1.04083e-17	3.03577e-18	2.60209e-18	-6.50521e-19	-0.0101359
BYa_1C_E8	-5.20417e-18	1.73472e-18	-2.34188e-17	-5.20417e-18	4.98733e-18	-1.73472e-18	4.33681e-19	1.01915e-17	-0.0206945	-1.73472e-18	0	-2.49366e-18	-0.0266971	NA	8.67362e-18	1.21431e-17	NA	1.64799e-17	-5.20417e-18	NA	6.93889e-18	7.80626e-18	-3.46945e-18	NA	-3.46945e-18	-0.0214842	-4.55365e-18	-8.67362e-19	8.13152e-18	-7.80626e-18	-0.0159829	-1.38778e-17	-2.25514e-17	-4.68375e-17	-0.0194403	1.0842e-19	1.38778e-17	-0.072679	-2.14672e-17	6.93889e-18	-8.67362e-18	1.04083e-17	-1.95156e-18	3.46945e-18	0	-1.0842e-17	9.54098e-18	-6.50521e-19	0.00959858
BYa_3C_F4	-1.73472e-18	-5.20417e-18	-2.60209e-18	-5.20417e-18	-1.95156e-18	0	4.33681e-19	3.25261e-18	NA	-1.73472e-18	0	1.0842e-19	-0.038378	0.0610231	1.73472e-18	-1.73472e-18	-1.04083e-17	-8.67362e-19	5.20417e-18	0	-3.46945e-18	8.67362e-19	0	-6.93889e-18	3.46945e-18	0.0238206	6.50521e-19	-8.67362e-19	1.19262e-18	-8.67362e-19	0.0100297	-3.46945e-18	-1.73472e-18	1.73472e-18	0.0318671	1.0842e-19	6.93889e-18	0.0118101	-6.50521e-19	-3.46945e-18	1.73472e-18	3.46945e-18	-1.95156e-18	0	0	3.03577e-18	-4.33681e-18	2.81893e-18	0.00134328
BYa_2C_D10	-1.73472e-18	1.73472e-18	4.33681e-18	1.73472e-18	4.98733e-18	1.73472e-18	4.33681e-19	-3.68629e-18	-0.00389386	-1.73472e-18	0	-2.49366e-18	-0.0527216	0.0189202	8.67362e-18	-1.56125e-17	3.46945e-18	-1.12757e-17	-5.20417e-18	6.93889e-18	6.93889e-18	0	-3.46945e-18	0	-3.46945e-18	-0.0123539	-4.55365e-18	-8.67362e-19	-5.74627e-18	-7.80626e-18	-0.0129449	-1.38778e-17	5.20417e-18	-5.20417e-18	0.0214016	1.0842e-19	0	-0.00413372	6.28837e-18	6.93889e-18	5.20417e-18	-3.46945e-18	-1.95156e-18	3.46945e-18	3.46945e-18	3.03577e-18	8.67362e-19	-6.50521e-19	0.040578
BYa_2C_C4	8.67362e-18	1.73472e-18	4.33681e-18	1.73472e-18	4.98733e-18	-1.73472e-18	-2.73219e-17	1.01915e-17	-0.0261685	-1.73472e-18	-2.08167e-17	1.13841e-17	-0.0354979	-0.127914	-1.9082e-17	-1.56125e-17	3.46945e-18	1.64799e-17	-5.20417e-18	-2.08167e-17	6.93889e-18	NA	1.04083e-17	1.38778e-17	-3.46945e-18	-0.0270547	-4.55365e-18	-1.47451e-17	8.13152e-18	-7.80626e-18	-0.00845266	-1.38778e-17	-2.25514e-17	8.67362e-18	-0.0778205	-1.37694e-17	1.38778e-17	-0.100589	6.28837e-18	-2.08167e-17	5.20417e-18	1.04083e-17	-1.95156e-18	NA	3.46945e-18	-1.0842e-17	9.54098e-18	1.32273e-17	-0.105311
BYa_1C_D12	-1.73472e-18	-1.73472e-18	-9.54098e-18	-5.20417e-18	-8.89046e-18	-1.73472e-18	4.33681e-19	-3.68629e-18	0.0384709	-1.73472e-18	0	-2.49366e-18	0.0159127	0.0249486	8.67362e-18	-1.56125e-17	3.46945e-18	2.60209e-18	-5.20417e-18	3.46945e-18	-6.93889e-18	8.67362e-19	0	-1.38778e-17	-3.46945e-18	0.00514806	2.38524e-18	-8.67362e-19	8.13152e-18	6.07153e-18	0.0238182	0	-2.25514e-17	1.73472e-18	0.00743735	1.0842e-19	0	-0.00158053	-7.58942e-18	-3.46945e-18	5.20417e-18	-1.73472e-17	-1.95156e-18	3.46945e-18	-1.04083e-17	3.03577e-18	2.60209e-18	-6.50521e-19	-0.0289847
BYa_3C_F3	NA	NA	-9.54098e-18	-5.20417e-18	4.98733e-18	NA	4.33681e-19	NA	NA	NA	NA	-2.49366e-18	-0.00933676	-0.0127171	-5.20417e-18	NA	3.46945e-18	1.64799e-17	-5.20417e-18	0	NA	-8.67362e-19	NA	-1.38778e-17	1.04083e-17	0.0280427	-4.55365e-18	-8.67362e-19	8.13152e-18	6.07153e-18	0.00317885	0	NA	8.67362e-18	-0.0447254	NA	0	NA	-7.58942e-18	-6.93889e-18	5.20417e-18	-1.73472e-17	-1.95156e-18	3.46945e-18	NA	3.03577e-18	-4.33681e-18	-6.50521e-19	0.0290632
BYa_3C_G4	8.67362e-18	1.73472e-18	-5.11743e-17	1.73472e-18	3.27429e-17	-1.73472e-18	2.81893e-17	1.01915e-17	0.0304121	1.21431e-17	0	1.13841e-17	0.0371888	0.0161719	3.64292e-17	-1.56125e-17	3.46945e-18	-3.90313e-17	-5.20417e-18	6.93889e-18	6.93889e-18	8.67362e-19	1.04083e-17	-1.38778e-17	-3.46945e-18	0.0175635	-4.55365e-18	1.30104e-17	8.13152e-18	-7.80626e-18	-0.0143138	1.38778e-17	3.29597e-17	8.67362e-18	0.0729164	-1.37694e-17	1.38778e-17	0.138189	6.28837e-18	3.46945e-17	5.20417e-18	1.04083e-17	-1.95156e-18	NA	3.46945e-18	-1.0842e-17	9.54098e-18	1.32273e-17	0.0688483
BYa_3C_H3	-5.20417e-18	1.73472e-18	4.33681e-18	1.73472e-18	4.98733e-18	-1.73472e-18	4.33681e-19	1.01915e-17	0.0244446	1.21431e-17	6.93889e-18	1.13841e-17	-0.0386736	0.014772	8.67362e-18	1.21431e-17	-3.46945e-18	-1.12757e-17	-5.20417e-18	-2.08167e-17	6.93889e-18	8.67362e-19	1.04083e-17	1.38778e-17	-3.46945e-18	0.0136098	-4.55365e-18	-1.47451e-17	8.13152e-18	-7.80626e-18	-0.0398056	-1.38778e-17	-2.25514e-17	8.67362e-18	-0.0731963	-1.37694e-17	1.38778e-17	0.0631792	6.28837e-18	-2.08167e-17	-8.67362e-18	1.04083e-17	-1.95156e-18	-3.46945e-18	3.46945e-18	3.03577e-18	9.54098e-18	1.32273e-17	-0.0047224
BYa_2C_G8	NA	1.73472e-18	-2.60209e-18	-1.73472e-18	-1.95156e-18	5.20417e-18	4.33681e-19	1.51788e-18	0.0291619	1.73472e-18	0	9.75782e-19	-0.0336903	-0.0273612	-1.73472e-18	-1.73472e-18	NA	-8.67362e-19	1.73472e-18	0	0	8.67362e-19	0	0	3.46945e-18	0.00010629	-1.0842e-18	6.07153e-18	1.19262e-18	-8.67362e-19	-0.0017834	-3.46945e-18	-1.73472e-18	1.73472e-18	0.0153509	1.0842e-19	6.93889e-18	-0.0378353	-6.50521e-19	-3.46945e-18	1.73472e-18	3.46945e-18	-1.95156e-18	3.46945e-18	0	-4.33681e-19	-8.67362e-19	2.81893e-18	-0.0336391
BYa_1C_A10	-5.20417e-18	1.73472e-18	-2.60209e-18	-5.20417e-18	-1.95156e-18	5.20417e-18	4.33681e-19	3.25261e-18	-0.00765689	-1.73472e-18	1.73472e-18	9.75782e-19	0.0347461	-0.0353823	1.73472e-18	-1.73472e-18	1.73472e-18	2.60209e-18	1.73472e-18	0	0	8.67362e-19	-3.46945e-18	-1.38778e-17	3.46945e-18	-0.00146289	2.38524e-18	-8.67362e-19	1.19262e-18	-8.67362e-19	0.00810538	0	5.20417e-18	1.73472e-18	0.0361257	1.0842e-19	0	-0.06754	-6.50521e-19	-3.46945e-18	5.20417e-18	3.46945e-18	-1.95156e-18	NA	0	-4.33681e-19	-8.67362e-19	2.81893e-18	0.00870081
BYa_2C_F5	8.67362e-18	NA	-2.60209e-18	NA	4.98733e-18	-1.73472e-18	-2.73219e-17	NA	NA	-1.73472e-18	NA	-2.49366e-18	NA	NA	-1.9082e-17	NA	NA	1.64799e-17	NA	NA	6.93889e-18	NA	NA	NA	-3.46945e-18	NA	NA	NA	NA	NA	-0.000486384	-1.38778e-17	NA	NA	NA	1.0842e-19	NA	NA	NA	NA	NA	NA	-1.95156e-18	NA	NA	NA	9.54098e-18	-6.50521e-19	NA
BYa_1C_B11	-1.73472e-18	1.73472e-18	4.33681e-18	1.73472e-18	-1.95156e-18	-1.73472e-18	4.33681e-19	-2.1684e-19	0.00557242	-1.73472e-18	0	-2.49366e-18	-0.0431741	-0.0929454	1.73472e-18	-1.73472e-18	3.46945e-18	2.60209e-18	1.73472e-18	0	0	8.67362e-19	-3.46945e-18	0	3.46945e-18	-0.0308071	2.38524e-18	-8.67362e-19	8.13152e-18	6.07153e-18	0.00552594	0	-8.67362e-18	1.73472e-18	-0.11916	1.0842e-19	6.93889e-18	-0.0850588	-6.50521e-19	-6.93889e-18	-1.73472e-18	3.46945e-18	-1.95156e-18	1.73472e-18	-3.46945e-18	3.03577e-18	-4.33681e-18	-6.50521e-19	-0.0872625
BYa_3C_D6	-5.20417e-18	1.73472e-18	4.33681e-18	1.73472e-18	4.98733e-18	-1.73472e-18	4.33681e-19	1.01915e-17	-0.00198042	NA	NA	-2.49366e-18	-0.00951495	-0.0372475	1.73472e-18	-1.56125e-17	3.46945e-18	2.60209e-18	-5.20417e-18	6.93889e-18	6.93889e-18	NA	1.04083e-17	-6.93889e-18	-3.46945e-18	-0.0151073	-4.55365e-18	-1.47451e-17	8.13152e-18	6.07153e-18	0.00748347	0	-8.67362e-18	8.67362e-18	-0.0439193	1.0842e-19	0	-0.00899105	6.28837e-18	-6.93889e-18	5.20417e-18	1.04083e-17	-1.95156e-18	NA	-1.04083e-17	-1.0842e-17	NA	1.32273e-17	-0.0687819
BYa_1C_H3	-5.20417e-18	0	4.33681e-18	-5.20417e-18	-8.89046e-18	-1.73472e-18	4.33681e-19	-3.68629e-18	NA	0	6.93889e-18	-2.49366e-18	0.00644622	NA	-5.20417e-18	-1.73472e-18	3.46945e-18	2.60209e-18	-5.20417e-18	6.93889e-18	-6.93889e-18	8.67362e-19	-3.46945e-18	0	3.46945e-18	0.0320172	-4.55365e-18	6.07153e-18	-5.74627e-18	-8.67362e-19	-0.00234438	0	-1.73472e-18	-5.20417e-18	0.0433214	1.0842e-19	0	0.0288882	-6.50521e-19	-6.93889e-18	1.73472e-18	1.04083e-17	-1.95156e-18	NA	-1.04083e-17	-3.90313e-18	-8.67362e-19	2.1684e-19	-0.00545896
BYa_3C_G5	-5.20417e-18	1.73472e-18	4.33681e-18	1.73472e-18	4.98733e-18	-1.73472e-18	2.81893e-17	1.01915e-17	-0.0209497	-1.73472e-18	6.93889e-18	1.13841e-17	-0.0496783	-0.0410858	8.67362e-18	-1.56125e-17	3.46945e-18	1.64799e-17	-5.20417e-18	6.93889e-18	6.93889e-18	8.67362e-19	1.04083e-17	-6.93889e-18	-3.46945e-18	-0.0745279	-4.55365e-18	-1.47451e-17	8.13152e-18	-7.80626e-18	0.00511828	0	-2.25514e-17	8.67362e-18	-0.0890807	-1.37694e-17	1.38778e-17	-0.0701893	-2.14672e-17	-6.93889e-18	5.20417e-18	1.04083e-17	-1.95156e-18	3.46945e-18	3.46945e-18	-1.0842e-17	9.54098e-18	1.32273e-17	-0.034824
BYa_3C_B6	-5.20417e-18	-1.73472e-18	-2.60209e-18	1.73472e-18	-1.95156e-18	-1.73472e-18	4.33681e-19	3.25261e-18	NA	0	1.73472e-18	9.75782e-19	0.011455	0.0197623	1.73472e-18	-1.56125e-17	NA	-4.33681e-18	8.67362e-18	0	0	NA	3.46945e-18	-6.93889e-18	3.46945e-18	-0.0102074	-4.55365e-18	-8.67362e-19	1.19262e-18	-8.67362e-19	-0.0141451	0	-1.73472e-18	1.73472e-18	-0.0659377	1.0842e-19	6.93889e-18	-0.0891541	-6.50521e-19	-3.46945e-18	-1.73472e-18	3.46945e-18	-1.95156e-18	0	-1.04083e-17	3.03577e-18	NA	-6.50521e-19	-0.00471114
BYa_1C_H5	-5.20417e-18	1.73472e-18	4.33681e-18	1.73472e-18	4.98733e-18	-1.73472e-18	4.33681e-19	1.01915e-17	NA	NA	NA	-2.49366e-18	-0.0414703	NA	-5.20417e-18	-1.56125e-17	NA	2.60209e-18	1.73472e-18	6.93889e-18	6.93889e-18	NA	-3.46945e-18	0	-3.46945e-18	-0.0109805	NA	-8.67362e-19	8.13152e-18	6.07153e-18	-0.00117941	0	-8.67362e-18	8.67362e-18	-0.0140912	1.0842e-19	0	-0.0412594	6.28837e-18	-6.93889e-18	5.20417e-18	1.04083e-17	-1.95156e-18	3.46945e-18	3.46945e-18	3.03577e-18	-4.33681e-18	-6.50521e-19	-0.0287085
BYa_2C_A8	NA	1.73472e-18	-2.60209e-18	-5.20417e-18	-1.95156e-18	5.20417e-18	4.33681e-19	-3.68629e-18	0.00774236	-1.73472e-18	NA	-2.49366e-18	-0.0294589	0.0143557	1.73472e-18	-1.73472e-18	1.73472e-18	-8.67362e-19	1.73472e-18	-6.93889e-18	3.46945e-18	NA	0	0	3.46945e-18	0.00393072	6.50521e-19	-8.67362e-19	8.13152e-18	-8.67362e-19	-0.00679036	-3.46945e-18	-1.73472e-18	8.67362e-18	-0.0591659	1.0842e-19	0	0.00528969	-6.50521e-19	-6.93889e-18	5.20417e-18	3.46945e-18	-1.95156e-18	0	0	-2.1684e-18	-8.67362e-19	-6.50521e-19	-0.0374765
BYa_2C_D6	NA	1.73472e-18	-2.60209e-18	1.73472e-18	-1.95156e-18	1.73472e-18	4.33681e-19	-3.68629e-18	NA	0	NA	-2.49366e-18	-0.031958	-0.017482	1.73472e-18	1.21431e-17	NA	2.60209e-18	-5.20417e-18	-3.46945e-18	0	NA	-3.46945e-18	0	-3.46945e-18	-0.0203002	2.38524e-18	-8.67362e-19	8.13152e-18	-7.80626e-18	0.00128178	0	-8.67362e-18	-5.20417e-18	-0.123661	1.0842e-19	0	-0.0346918	-7.58942e-18	-6.93889e-18	1.73472e-18	-3.46945e-18	-1.95156e-18	NA	3.46945e-18	-1.0842e-17	2.60209e-18	1.32273e-17	-0.0168189
BYa_1C_A5	NA	NA	4.33681e-18	1.73472e-18	4.98733e-18	-1.73472e-18	4.33681e-19	1.01915e-17	NA	NA	NA	1.13841e-17	0.000207282	-0.0464489	-5.20417e-18	-1.56125e-17	NA	1.64799e-17	-5.20417e-18	-6.93889e-18	6.93889e-18	NA	-3.46945e-18	-6.93889e-18	-3.46945e-18	0.00190696	-4.55365e-18	-8.67362e-19	8.13152e-18	6.07153e-18	0.000981285	0	-2.25514e-17	8.67362e-18	-0.0790224	1.0842e-19	1.38778e-17	-0.110808	-7.58942e-18	-6.93889e-18	5.20417e-18	1.04083e-17	-1.95156e-18	-1.04083e-17	NA	3.03577e-18	9.54098e-18	-6.50521e-19	-0.0170461
BYa_1C_G8	NA	NA	-2.60209e-18	0	4.98733e-18	NA	4.33681e-19	-2.1684e-19	NA	0	NA	-2.49366e-18	0.0218214	-0.00901185	1.73472e-18	NA	NA	-4.33681e-18	-5.20417e-18	3.46945e-18	0	NA	-3.46945e-18	0	3.46945e-18	-0.0219606	6.50521e-19	-8.67362e-19	8.13152e-18	-8.67362e-19	-0.0210623	-3.46945e-18	-1.73472e-18	8.67362e-18	0.0205029	1.0842e-19	6.93889e-18	0.0159059	-6.50521e-19	-6.93889e-18	5.20417e-18	3.46945e-18	-1.95156e-18	NA	NA	3.03577e-18	2.60209e-18	-6.50521e-19	0.0205711
BYa_1C_G5	-5.20417e-18	0	-9.54098e-18	-1.73472e-18	4.98733e-18	-1.73472e-18	4.33681e-19	-3.68629e-18	-0.0328611	-1.73472e-18	6.93889e-18	-2.49366e-18	0.00427798	0.00766618	8.67362e-18	-1.56125e-17	3.46945e-18	2.60209e-18	8.67362e-18	0	6.93889e-18	-1.30104e-17	0	0	-3.46945e-18	0.0165047	-4.55365e-18	-8.67362e-19	8.13152e-18	-7.80626e-18	-0.0177267	0	-1.73472e-18	8.67362e-18	-0.0271487	NA	1.38778e-17	-0.00657271	6.28837e-18	-6.93889e-18	5.20417e-18	1.04083e-17	-1.95156e-18	3.46945e-18	-1.04083e-17	-1.0842e-17	-8.67362e-19	-6.50521e-19	-0.00714535
BYa_1C_A3	1.73472e-18	-1.73472e-18	-9.54098e-18	-5.20417e-18	-2.27682e-17	-1.73472e-18	4.33681e-19	-3.68629e-18	NA	0	0	-2.49366e-18	0.00109674	-0.0065639	8.67362e-18	-1.73472e-18	3.46945e-18	-1.12757e-17	-5.20417e-18	0	6.93889e-18	8.67362e-19	-3.46945e-18	-1.38778e-17	1.04083e-17	0.0130551	-4.55365e-18	-8.67362e-19	-1.96241e-17	6.07153e-18	-0.0173045	-3.46945e-18	-8.67362e-18	8.67362e-18	-0.00207207	1.0842e-19	6.93889e-18	-0.0150321	-7.58942e-18	-2.08167e-17	5.20417e-18	-3.46945e-18	-1.95156e-18	3.46945e-18	-1.04083e-17	-1.0842e-17	-8.67362e-19	-6.50521e-19	0.00524843
BYa_1C_G11	NA	1.73472e-18	4.33681e-18	1.73472e-18	4.98733e-18	-1.73472e-18	-2.73219e-17	1.01915e-17	0.00790829	-1.73472e-18	6.93889e-18	1.13841e-17	0.0101542	0.0227282	-5.20417e-18	-1.56125e-17	3.46945e-18	1.64799e-17	-5.20417e-18	6.93889e-18	6.93889e-18	8.67362e-19	1.04083e-17	0	-3.46945e-18	0.00359507	-4.55365e-18	-1.47451e-17	8.13152e-18	-7.80626e-18	0.010096	-1.38778e-17	-8.67362e-18	8.67362e-18	0.0633849	1.0842e-19	1.38778e-17	0.0420593	6.28837e-18	-6.93889e-18	5.20417e-18	1.04083e-17	-1.95156e-18	NA	-1.04083e-17	-1.0842e-17	9.54098e-18	-6.50521e-19	0.0202928
BYa_2C_A7	-1.73472e-18	NA	4.33681e-18	1.73472e-18	4.98733e-18	-1.73472e-18	-2.73219e-17	1.01915e-17	NA	NA	NA	-2.49366e-18	0.00850445	NA	-5.20417e-18	-1.56125e-17	NA	1.64799e-17	-5.20417e-18	6.93889e-18	6.93889e-18	NA	1.04083e-17	-1.38778e-17	-3.46945e-18	-0.0182305	-4.55365e-18	-1.47451e-17	8.13152e-18	6.07153e-18	0.00275698	-1.38778e-17	-2.25514e-17	8.67362e-18	-0.0418191	-1.37694e-17	0	-0.0593845	-2.14672e-17	-6.93889e-18	5.20417e-18	1.04083e-17	-1.95156e-18	1.73472e-17	3.46945e-18	-1.0842e-17	9.54098e-18	1.32273e-17	-0.102763
BYa_2C_C11	1.73472e-18	-5.20417e-18	-2.60209e-18	1.73472e-18	-1.95156e-18	-1.73472e-18	4.33681e-19	3.25261e-18	-0.0346296	-1.73472e-18	6.93889e-18	1.0842e-19	0.00425929	0.00653969	1.73472e-18	-1.73472e-18	3.46945e-18	2.60209e-18	1.73472e-18	0	0	-1.30104e-17	-3.46945e-18	0	3.46945e-18	-0.0367964	2.38524e-18	-8.67362e-19	8.13152e-18	6.07153e-18	-0.0198012	0	-8.67362e-18	1.73472e-18	-0.0681001	1.0842e-19	6.93889e-18	-0.0487195	6.28837e-18	-6.93889e-18	-1.73472e-18	-3.46945e-18	-1.95156e-18	-3.46945e-18	-1.04083e-17	3.03577e-18	-4.33681e-18	-6.50521e-19	-0.0942724
BYa_1C_A9	8.67362e-18	1.73472e-18	4.33681e-18	1.73472e-18	4.98733e-18	-1.73472e-18	2.81893e-17	1.01915e-17	-0.00276032	1.21431e-17	-2.08167e-17	1.13841e-17	-0.0496857	-0.0319064	-1.9082e-17	-1.56125e-17	3.46945e-18	1.64799e-17	-5.20417e-18	-2.08167e-17	6.93889e-18	8.67362e-19	1.04083e-17	1.38778e-17	-3.46945e-18	-0.000263552	-4.55365e-18	-1.47451e-17	8.13152e-18	-7.80626e-18	-0.0180296	-1.38778e-17	5.20417e-18	8.67362e-18	-0.0343713	-1.37694e-17	1.38778e-17	-0.0747871	-2.14672e-17	-6.93889e-18	5.20417e-18	1.04083e-17	-1.95156e-18	1.73472e-17	3.46945e-18	-1.0842e-17	9.54098e-18	1.32273e-17	-0.0863761
BYa_1C_D10	NA	NA	-2.60209e-18	NA	-1.95156e-18	NA	4.33681e-19	NA	NA	0	NA	-2.49366e-18	0.00921445	0.017103	-5.20417e-18	NA	NA	-8.67362e-19	1.73472e-18	NA	6.93889e-18	NA	0	0	3.46945e-18	0.00910707	6.50521e-19	-8.67362e-19	8.13152e-18	NA	0.000941063	-3.46945e-18	NA	8.67362e-18	0.0241864	NA	0	0.00921628	-6.50521e-19	-6.93889e-18	5.20417e-18	1.04083e-17	-1.95156e-18	NA	NA	-3.90313e-18	NA	1.0842e-18	NA
x_BY_BYx	-5.20417e-18	1.73472e-18	4.33681e-18	1.73472e-18	4.98733e-18	-1.73472e-18	2.81893e-17	1.01915e-17	0.0589367	-1.73472e-18	6.93889e-18	-2.49366e-18	0.0543327	0.022182	-1.9082e-17	-1.56125e-17	3.46945e-18	-1.12757e-17	-5.20417e-18	6.93889e-18	-2.08167e-17	-1.30104e-17	-3.46945e-18	0	2.42861e-17	-0.0588724	-4.55365e-18	-1.47451e-17	8.13152e-18	-7.80626e-18	-0.0468271	-1.38778e-17	5.20417e-18	8.67362e-18	-0.0316131	1.0842e-19	1.38778e-17	-0.0176644	6.28837e-18	-2.08167e-17	5.20417e-18	1.04083e-17	-1.95156e-18	-3.46945e-18	-1.04083e-17	3.03577e-18	9.54098e-18	-6.50521e-19	0.0453417
BYa_2C_A10	-5.20417e-18	1.73472e-18	4.33681e-18	-5.20417e-18	4.98733e-18	-1.73472e-18	4.33681e-19	1.01915e-17	0.0137992	-1.73472e-18	8.67362e-19	1.13841e-17	-0.000377226	-0.046961	-5.20417e-18	-1.73472e-18	NA	2.60209e-18	-5.20417e-18	6.93889e-18	6.93889e-18	8.67362e-19	-3.46945e-18	-6.93889e-18	3.46945e-18	-0.0121062	-4.55365e-18	-8.67362e-19	8.13152e-18	6.07153e-18	0.00626571	0	5.20417e-18	8.67362e-18	-0.0590412	1.0842e-19	0	-0.0399997	-6.50521e-19	-6.93889e-18	-8.67362e-18	1.04083e-17	-1.95156e-18	NA	-1.04083e-17	3.03577e-18	-4.33681e-18	-6.50521e-19	NA
BYa_3C_B1	-1.9082e-17	NA	4.33681e-18	1.73472e-18	4.98733e-18	-1.73472e-18	-2.73219e-17	1.01915e-17	NA	-1.73472e-18	6.93889e-18	1.13841e-17	-0.0602058	NA	-1.9082e-17	-1.56125e-17	NA	1.64799e-17	-5.20417e-18	6.93889e-18	6.93889e-18	NA	NA	1.38778e-17	-3.46945e-18	-0.0186479	-4.55365e-18	-1.47451e-17	8.13152e-18	-7.80626e-18	-0.00699406	-1.38778e-17	-2.25514e-17	8.67362e-18	-0.103763	NA	1.38778e-17	-0.0967659	6.28837e-18	6.93889e-18	5.20417e-18	1.04083e-17	-1.95156e-18	1.73472e-17	3.46945e-18	-1.0842e-17	9.54098e-18	1.32273e-17	0.00234222
BYa_2C_E5	-5.20417e-18	NA	4.33681e-18	1.73472e-18	4.98733e-18	-1.73472e-18	2.81893e-17	1.01915e-17	NA	NA	NA	-2.49366e-18	0.0293187	NA	8.67362e-18	-1.56125e-17	NA	-1.12757e-17	-5.20417e-18	NA	6.93889e-18	NA	NA	0	-3.46945e-18	0.00154861	-4.55365e-18	-1.47451e-17	8.13152e-18	6.07153e-18	-0.00942454	-1.38778e-17	5.20417e-18	8.67362e-18	0.0268623	NA	-1.38778e-17	-0.0789176	-6.50521e-19	-6.93889e-18	-8.67362e-18	-1.73472e-17	-1.95156e-18	0	-1.04083e-17	3.03577e-18	NA	-6.50521e-19	0.001068
BYa_3C_E4	NA	1.73472e-18	4.33681e-18	1.73472e-18	-2.27682e-17	-1.73472e-18	2.81893e-17	1.01915e-17	NA	-1.56125e-17	-2.08167e-17	1.13841e-17	0.0241546	0.0628656	-1.9082e-17	-1.56125e-17	3.46945e-18	1.64799e-17	-5.20417e-18	6.93889e-18	6.93889e-18	8.67362e-19	NA	1.38778e-17	-3.46945e-18	0.00336219	-4.55365e-18	-1.47451e-17	8.13152e-18	-7.80626e-18	-0.00147594	-1.38778e-17	5.20417e-18	8.67362e-18	0.0888092	-1.37694e-17	1.38778e-17	-0.00612981	-2.14672e-17	6.93889e-18	5.20417e-18	-4.51028e-17	-1.95156e-18	-1.04083e-17	3.46945e-18	-1.0842e-17	9.54098e-18	1.32273e-17	0.0176696
BYa_3C_H2	-1.73472e-18	1.73472e-18	-2.60209e-18	0	-1.95156e-18	0	4.33681e-19	-2.1684e-19	0.0366529	0	0	-2.49366e-18	0.00570496	0.0384018	1.73472e-18	-1.73472e-18	3.46945e-18	-8.67362e-19	1.73472e-18	-3.46945e-18	0	8.67362e-19	0	0	3.46945e-18	-0.00972251	6.50521e-19	0	1.19262e-18	-8.67362e-19	0.00825706	-3.46945e-18	-1.73472e-18	1.73472e-18	0.0538093	1.0842e-19	0	0.0101909	1.0842e-18	-3.46945e-18	1.73472e-18	6.93889e-18	-5.42101e-18	3.46945e-18	0	-4.33681e-19	-8.67362e-19	2.1684e-19	0.0304086
BYa_2C_B12	-1.73472e-18	0	-2.60209e-18	0	1.51788e-18	0	4.33681e-19	-2.1684e-19	0.00790848	-1.73472e-18	0	-2.49366e-18	-0.0452759	-0.0805101	-5.20417e-18	-1.73472e-18	NA	2.60209e-18	1.73472e-18	0	0	8.67362e-19	-3.46945e-18	0	3.46945e-18	-0.0204052	-4.55365e-18	-8.67362e-19	-2.27682e-18	-8.67362e-19	0.00350699	0	5.20417e-18	1.73472e-18	0.00656522	1.0842e-19	6.93889e-18	-0.0145418	-6.50521e-19	-6.93889e-18	5.20417e-18	3.46945e-18	-1.95156e-18	3.46945e-18	0	-3.90313e-18	-8.67362e-19	2.1684e-19	0.0351711
BYa_2C_H7	1.73472e-18	-5.20417e-18	-2.60209e-18	1.73472e-18	-1.95156e-18	-1.73472e-18	4.33681e-19	-2.1684e-19	-0.203925	0	0	-2.49366e-18	-0.0999128	-0.10969	-5.20417e-18	-1.56125e-17	0	-4.33681e-18	1.73472e-18	0	0	8.67362e-19	-3.46945e-18	0	3.46945e-18	-0.0747098	2.38524e-18	6.07153e-18	8.13152e-18	-8.67362e-19	0.00807977	0	-1.73472e-18	1.73472e-18	-0.191211	1.0842e-19	0	-0.182899	-6.50521e-19	-3.46945e-18	-1.73472e-18	3.46945e-18	-1.95156e-18	0	0	3.03577e-18	2.60209e-18	-6.50521e-19	-0.220396
BYa_3C_E3	0	1.73472e-18	-2.60209e-18	0	-1.95156e-18	0	4.33681e-19	-2.1684e-19	0.0082699	0	0	-2.49366e-18	0.0182122	0.0255594	1.73472e-18	-1.73472e-18	3.46945e-18	-4.33681e-18	8.67362e-18	0	0	8.67362e-19	-3.46945e-18	0	1.04083e-17	-0.0210754	6.50521e-19	0	1.19262e-18	-8.67362e-19	0.02401	-3.46945e-18	-1.73472e-18	1.73472e-18	-0.00712037	1.0842e-19	0	-0.0466195	-6.50521e-19	-3.46945e-18	1.73472e-18	3.46945e-18	-1.95156e-18	0	-1.04083e-17	-4.33681e-19	2.60209e-18	2.1684e-19	-0.00934134
BYa_2C_D12	-5.20417e-18	NA	-2.34188e-17	1.73472e-18	-8.89046e-18	NA	-1.34441e-17	1.01915e-17	NA	-1.73472e-18	0	-2.49366e-18	0.0113253	0.0514176	-5.20417e-18	-1.56125e-17	NA	2.60209e-18	-5.20417e-18	0	6.93889e-18	NA	-3.46945e-18	0	-3.46945e-18	0.007882	9.32414e-18	-8.67362e-19	8.13152e-18	6.07153e-18	0.000726472	0	-8.67362e-18	8.67362e-18	0.0406135	1.0842e-19	0	0.056283	-7.58942e-18	6.93889e-18	5.20417e-18	1.04083e-17	-1.95156e-18	NA	NA	3.03577e-18	NA	NA	0.0413742
BYa_3C_D4	-1.73472e-18	-1.73472e-18	-2.60209e-18	0	-1.95156e-18	-1.73472e-18	4.33681e-19	-2.1684e-19	-0.00134171	-1.73472e-18	0	-7.58942e-19	-0.0312868	-0.100802	-1.73472e-18	1.21431e-17	0	-4.33681e-18	1.73472e-18	0	0	-1.30104e-17	-3.46945e-18	-6.93889e-18	3.46945e-18	-0.0241946	2.38524e-18	-8.67362e-19	1.19262e-18	-8.67362e-19	-0.0134453	0	5.20417e-18	1.73472e-18	-0.102267	1.0842e-19	6.93889e-18	-0.070136	-6.50521e-19	-6.93889e-18	-1.73472e-18	3.46945e-18	-1.95156e-18	1.73472e-17	3.46945e-18	3.03577e-18	8.67362e-19	2.81893e-18	-0.0343577
BYa_3C_H1	-5.20417e-18	1.73472e-18	-2.60209e-18	-5.20417e-18	4.98733e-18	-1.73472e-18	4.33681e-19	-3.68629e-18	0.00459402	-1.73472e-18	-2.08167e-17	-2.49366e-18	0.00883863	0.019307	-5.20417e-18	-1.56125e-17	1.73472e-18	2.60209e-18	1.73472e-18	6.93889e-18	6.93889e-18	8.67362e-19	-3.46945e-18	-6.93889e-18	-3.46945e-18	-0.000777993	-4.55365e-18	-8.67362e-19	8.13152e-18	6.07153e-18	0.00231678	0	-8.67362e-18	-5.20417e-18	0.0546528	1.0842e-19	0	0.00720765	-7.58942e-18	-6.93889e-18	5.20417e-18	-3.46945e-18	-1.95156e-18	NA	-1.04083e-17	3.03577e-18	-4.33681e-18	1.32273e-17	0.0535389
BYa_3C_C6	8.67362e-18	1.73472e-18	4.33681e-18	1.73472e-18	3.27429e-17	-2.94903e-17	2.81893e-17	1.01915e-17	0.0513246	1.21431e-17	-2.08167e-17	1.13841e-17	0.0677232	0.0928442	3.64292e-17	-1.56125e-17	3.46945e-18	1.64799e-17	-5.20417e-18	6.93889e-18	-4.85723e-17	2.86229e-17	1.04083e-17	-1.38778e-17	5.20417e-17	0.0719021	-4.55365e-18	-1.47451e-17	8.13152e-18	-7.80626e-18	-0.0321118	1.38778e-17	-2.25514e-17	8.67362e-18	0.0609775	-1.37694e-17	1.38778e-17	0.0700477	6.28837e-18	3.46945e-17	5.20417e-18	1.04083e-17	-1.95156e-18	1.73472e-17	3.46945e-18	-1.0842e-17	-4.59702e-17	1.32273e-17	0.0696647
BYa_3C_G6	NA	NA	-2.60209e-18	NA	-1.95156e-18	0	4.33681e-19	-2.1684e-19	NA	NA	NA	NA	0.00604552	NA	1.73472e-18	NA	NA	2.60209e-18	8.67362e-18	NA	6.93889e-18	NA	NA	NA	-3.46945e-18	0.0164962	-4.55365e-18	-8.67362e-19	1.19262e-18	-7.80626e-18	-0.00617563	0	-8.67362e-18	1.73472e-18	-0.00568179	NA	0	NA	6.28837e-18	-6.93889e-18	5.20417e-18	3.46945e-18	-1.95156e-18	NA	NA	3.03577e-18	NA	NA	NA
BYa_3C_F7	NA	NA	4.33681e-18	NA	-1.95156e-18	NA	4.33681e-19	1.01915e-17	NA	NA	NA	1.13841e-17	-0.0424854	NA	1.73472e-18	-1.56125e-17	NA	2.60209e-18	-5.20417e-18	0	6.93889e-18	NA	NA	1.38778e-17	3.46945e-18	0.0109795	-4.55365e-18	-1.47451e-17	8.13152e-18	-7.80626e-18	-0.00771295	0	-8.67362e-18	8.67362e-18	-0.00698017	NA	1.38778e-17	-0.0150629	6.28837e-18	0	5.20417e-18	1.04083e-17	-1.95156e-18	NA	NA	-1.0842e-17	NA	1.32273e-17	-0.00490678
BYa_2C_F7	NA	1.73472e-18	4.33681e-18	-5.20417e-18	3.27429e-17	NA	2.81893e-17	1.01915e-17	NA	-1.73472e-18	NA	-2.49366e-18	0.00846429	0.0287904	8.67362e-18	NA	3.46945e-18	1.64799e-17	-5.20417e-18	6.93889e-18	-2.08167e-17	NA	-3.46945e-18	1.38778e-17	2.42861e-17	0.0224664	NA	1.30104e-17	8.13152e-18	-7.80626e-18	0.00539666	-1.38778e-17	5.20417e-18	8.67362e-18	0.0302865	1.0842e-19	4.16334e-17	0.0287078	-2.14672e-17	6.93889e-18	5.20417e-18	1.04083e-17	-1.95156e-18	NA	-1.04083e-17	3.03577e-18	-4.33681e-18	-6.50521e-19	NA
BYa_2C_A12	-1.73472e-18	-1.73472e-18	-2.60209e-18	0	-1.95156e-18	-1.73472e-18	4.33681e-19	-2.1684e-19	0.0170876	-1.73472e-18	0	1.0842e-19	0.00463506	0.0171116	1.73472e-18	-1.73472e-18	0	-8.67362e-19	1.73472e-18	3.46945e-18	0	8.67362e-19	0	0	3.46945e-18	-0.0337219	2.38524e-18	-8.67362e-19	1.19262e-18	-8.67362e-19	0.0139941	-3.46945e-18	-1.73472e-18	1.73472e-18	-0.0425358	1.0842e-19	0	0.0662128	-6.50521e-19	-3.46945e-18	1.73472e-18	3.46945e-18	-1.95156e-18	3.46945e-18	3.46945e-18	-4.33681e-19	2.60209e-18	-6.50521e-19	0.000985669
BYa_3C_D5	-5.20417e-18	1.73472e-18	-2.60209e-18	-5.20417e-18	4.98733e-18	-1.73472e-18	4.33681e-19	-3.68629e-18	0.0222589	-1.73472e-18	NA	-2.49366e-18	0.0344214	-0.00701087	-5.20417e-18	NA	-1.04083e-17	2.60209e-18	-5.20417e-18	0	6.93889e-18	NA	-3.46945e-18	0	-3.46945e-18	0.00440984	-4.55365e-18	-8.67362e-19	-5.74627e-18	6.07153e-18	-0.0110246	0	5.20417e-18	-5.20417e-18	0.037882	1.0842e-19	0	-0.0049821	6.28837e-18	6.93889e-18	-1.73472e-18	-3.46945e-18	-1.95156e-18	3.46945e-18	-3.46945e-18	3.03577e-18	-4.33681e-18	-6.50521e-19	-0.0185047
BYa_2C_B5	NA	NA	4.33681e-18	1.73472e-18	4.98733e-18	-1.73472e-18	4.33681e-19	-3.68629e-18	NA	NA	NA	1.13841e-17	0.000411527	NA	-5.20417e-18	NA	NA	1.64799e-17	1.73472e-18	-2.08167e-17	0	NA	NA	-6.93889e-18	-3.46945e-18	0.0027952	-4.55365e-18	-1.47451e-17	8.13152e-18	6.07153e-18	-0.0445616	-1.38778e-17	-8.67362e-18	-5.20417e-18	-0.0372158	1.0842e-19	1.38778e-17	-0.0604218	6.28837e-18	-6.93889e-18	-8.67362e-18	1.04083e-17	-1.95156e-18	3.46945e-18	NA	3.03577e-18	2.60209e-18	-6.50521e-19	-0.123905
BYa_3C_G1	-1.73472e-18	-1.73472e-18	-2.60209e-18	1.73472e-18	-8.89046e-18	0	4.33681e-19	-2.1684e-19	-0.0544722	-1.73472e-18	0	-2.49366e-18	-0.0203432	-0.0910096	1.73472e-18	-1.73472e-18	0	-8.67362e-19	1.73472e-18	0	6.93889e-18	8.67362e-19	0	0	3.46945e-18	-0.0192065	6.50521e-19	-4.33681e-18	-5.74627e-18	-8.67362e-19	-0.000623834	0	-1.73472e-18	1.73472e-18	-0.112345	1.0842e-19	0	-0.0321222	-6.50521e-19	0	1.73472e-18	1.04083e-17	1.51788e-18	3.46945e-18	0	-3.90313e-18	-8.67362e-19	-6.50521e-19	-0.0545305
BYa_2C_B3	NA	NA	4.33681e-18	1.73472e-18	3.27429e-17	-1.73472e-18	4.33681e-19	1.01915e-17	NA	-1.73472e-18	0	NA	-0.00861975	0.0317834	8.67362e-18	1.21431e-17	NA	1.64799e-17	-5.20417e-18	6.93889e-18	-2.08167e-17	8.67362e-19	-3.46945e-18	1.38778e-17	-3.46945e-18	0.0100101	9.32414e-18	-8.67362e-19	8.13152e-18	-7.80626e-18	0.0111327	-1.38778e-17	5.20417e-18	8.67362e-18	0.125045	1.0842e-19	1.38778e-17	-0.0133054	-2.14672e-17	-2.08167e-17	5.20417e-18	1.04083e-17	-1.95156e-18	1.73472e-17	-1.04083e-17	3.03577e-18	9.54098e-18	1.32273e-17	0.0364525
BYa_2C_G1	NA	NA	4.33681e-18	1.73472e-18	-1.95156e-18	-1.73472e-18	4.33681e-19	3.25261e-18	NA	NA	NA	9.75782e-19	0.00761958	-0.0104092	-5.20417e-18	-1.56125e-17	NA	-1.12757e-17	1.73472e-18	NA	6.93889e-18	NA	-3.46945e-18	1.38778e-17	-3.46945e-18	-0.00495743	-4.55365e-18	-8.67362e-19	8.13152e-18	-4.33681e-18	-0.00361198	0	-1.73472e-18	1.73472e-18	-0.0239679	1.0842e-19	0	-0.0329859	-6.50521e-19	-6.93889e-18	-1.73472e-18	3.46945e-18	-1.95156e-18	NA	NA	3.03577e-18	NA	1.32273e-17	NA
BYa_2C_C8	-5.20417e-18	NA	4.33681e-18	1.73472e-18	4.98733e-18	-1.73472e-18	4.33681e-19	-3.68629e-18	-0.0184852	-1.73472e-18	NA	1.13841e-17	-0.00412555	NA	8.67362e-18	-1.56125e-17	-3.46945e-18	1.64799e-17	-5.20417e-18	6.93889e-18	6.93889e-18	NA	-3.46945e-18	NA	-3.46945e-18	-0.00546862	-4.55365e-18	-8.67362e-19	8.13152e-18	6.07153e-18	-0.00521994	0	5.20417e-18	8.67362e-18	-0.00609769	1.0842e-19	1.38778e-17	0.00561322	6.28837e-18	-6.93889e-18	-8.67362e-18	1.04083e-17	-1.95156e-18	0	-1.04083e-17	3.03577e-18	-4.33681e-18	-6.50521e-19	-0.0107567
BYa_2C_E11	-5.20417e-18	0	-2.60209e-18	-5.20417e-18	-1.95156e-18	0	4.33681e-19	-2.1684e-19	0.00122799	0	0	1.0842e-19	-0.0182756	0.00875957	1.73472e-18	-1.73472e-18	3.46945e-18	-8.67362e-19	1.73472e-18	3.46945e-18	0	8.67362e-19	0	-6.93889e-18	3.46945e-18	-0.00604127	2.38524e-18	-8.67362e-19	1.19262e-18	-8.67362e-19	0.010806	-3.46945e-18	-1.73472e-18	1.73472e-18	0.0474602	1.0842e-19	0	0.0122601	-6.50521e-19	-3.46945e-18	1.73472e-18	3.46945e-18	-1.95156e-18	NA	-3.46945e-18	-2.1684e-18	2.60209e-18	-6.50521e-19	0.0477154
BYa_2C_B7	NA	NA	4.33681e-18	NA	4.98733e-18	NA	4.33681e-19	1.01915e-17	NA	NA	6.93889e-18	1.13841e-17	-0.00189664	-0.0472139	-5.20417e-18	-1.56125e-17	-1.04083e-17	1.64799e-17	-5.20417e-18	-6.93889e-18	6.93889e-18	NA	-3.46945e-18	-6.93889e-18	-3.46945e-18	-0.0329571	-4.55365e-18	-8.67362e-19	8.13152e-18	6.07153e-18	0.000281604	-1.38778e-17	-8.67362e-18	8.67362e-18	-0.0397124	-1.37694e-17	1.38778e-17	-0.0370855	6.28837e-18	-6.93889e-18	5.20417e-18	1.04083e-17	-1.95156e-18	NA	-1.04083e-17	-1.0842e-17	-4.33681e-18	-6.50521e-19	-0.00277822
BYa_3C_D1	-1.73472e-18	0	-2.60209e-18	-5.20417e-18	-1.95156e-18	5.20417e-18	4.33681e-19	3.25261e-18	-0.00481631	-1.73472e-18	0	-2.49366e-18	0.0164131	-0.0187277	1.73472e-18	-1.73472e-18	0	-4.33681e-18	1.73472e-18	0	0	8.67362e-19	0	-6.93889e-18	3.46945e-18	-0.0191547	2.38524e-18	-8.67362e-19	8.13152e-18	6.07153e-18	0.0100758	0	-1.73472e-18	1.73472e-18	0.0440954	1.0842e-19	6.93889e-18	0.0395787	-6.50521e-19	-3.46945e-18	1.73472e-18	3.46945e-18	-1.95156e-18	NA	-3.46945e-18	3.03577e-18	-8.67362e-19	-6.50521e-19	0.000903421
BYa_2C_G10	NA	1.73472e-18	-2.60209e-18	0	-1.95156e-18	-1.73472e-18	4.33681e-19	-2.1684e-19	-0.0111401	1.73472e-18	8.67362e-19	-7.58942e-19	0.0152009	0.0109884	1.73472e-18	-1.73472e-18	0	2.60209e-18	1.73472e-18	0	0	8.67362e-19	0	0	3.46945e-18	-0.0257775	2.38524e-18	-8.67362e-19	-5.74627e-18	-8.67362e-19	-0.00820251	0	-8.67362e-18	8.67362e-18	0.0525406	1.0842e-19	6.93889e-18	-0.0757267	-6.50521e-19	-6.93889e-18	1.73472e-18	3.46945e-18	-1.95156e-18	0	3.46945e-18	-2.1684e-18	-8.67362e-19	-6.50521e-19	0.00395483
BYa_3C_C7	1.73472e-18	1.73472e-18	-2.60209e-18	1.73472e-18	-8.89046e-18	5.20417e-18	4.33681e-19	1.01915e-17	0.013354	-1.73472e-18	NA	-2.49366e-18	0.0126396	0.0348257	-5.20417e-18	-1.73472e-18	3.46945e-18	2.60209e-18	-5.20417e-18	6.93889e-18	-6.93889e-18	8.67362e-19	NA	6.93889e-18	-3.46945e-18	0.000879915	2.38524e-18	0	8.13152e-18	6.07153e-18	-0.00798406	-1.38778e-17	5.20417e-18	8.67362e-18	0.00868505	1.0842e-19	6.93889e-18	0.0646198	-7.58942e-18	-6.93889e-18	5.20417e-18	1.04083e-17	-1.95156e-18	NA	-3.46945e-18	-3.90313e-18	2.60209e-18	-6.50521e-19	0.0173384
BYa_3C_A6	NA	1.73472e-18	4.33681e-18	1.73472e-18	-2.27682e-17	-1.73472e-18	-2.73219e-17	1.01915e-17	-0.00145581	1.21431e-17	6.93889e-18	1.13841e-17	0.0434717	0.0374682	-1.9082e-17	1.21431e-17	1.73472e-18	-1.12757e-17	-5.20417e-18	0	6.93889e-18	NA	1.04083e-17	1.38778e-17	-3.46945e-18	0.0386574	-4.55365e-18	1.30104e-17	8.13152e-18	-7.80626e-18	-0.00243287	1.38778e-17	-2.25514e-17	8.67362e-18	0.0812748	1.0842e-19	-1.38778e-17	0.0591377	6.28837e-18	3.46945e-17	5.20417e-18	1.04083e-17	-1.95156e-18	NA	-1.04083e-17	-1.0842e-17	9.54098e-18	1.32273e-17	0.0429038
BYa_3C_H4	-5.20417e-18	NA	4.33681e-18	1.73472e-18	-2.27682e-17	-1.73472e-18	4.33681e-19	-3.68629e-18	-0.0192144	-1.73472e-18	6.93889e-18	1.13841e-17	-0.00169366	-0.0447286	8.67362e-18	1.21431e-17	3.46945e-18	2.60209e-18	2.25514e-17	-2.08167e-17	6.93889e-18	8.67362e-19	-3.46945e-18	0	-3.46945e-18	-0.0212792	-4.55365e-18	-8.67362e-19	8.13152e-18	6.07153e-18	-0.0294355	0	5.20417e-18	8.67362e-18	-0.062692	1.0842e-19	1.38778e-17	0.0135388	-2.14672e-17	6.93889e-18	5.20417e-18	1.04083e-17	-1.95156e-18	NA	-1.04083e-17	3.03577e-18	9.54098e-18	-6.50521e-19	-0.0211062
BYa_2C_F11	1.73472e-18	1.73472e-18	-2.60209e-18	NA	-1.95156e-18	-1.73472e-18	4.33681e-19	-2.1684e-19	-0.049014	-1.73472e-18	0	-7.58942e-19	0.0167328	0.0242239	1.73472e-18	-1.73472e-18	-3.46945e-18	-4.33681e-18	1.73472e-18	6.93889e-18	6.93889e-18	-1.30104e-17	0	0	-3.46945e-18	-0.0384794	9.32414e-18	-8.67362e-19	1.19262e-18	-8.67362e-19	-0.00883038	-3.46945e-18	-1.73472e-18	1.73472e-18	-0.020043	1.0842e-19	0	-0.0234104	-6.50521e-19	-3.46945e-18	1.73472e-18	3.46945e-18	-1.95156e-18	0	0	-4.33681e-19	NA	-6.50521e-19	0.0172925
BYa_1C_B12	-5.20417e-18	1.73472e-18	4.33681e-18	1.73472e-18	4.98733e-18	-1.73472e-18	4.33681e-19	1.01915e-17	0.00977085	-1.73472e-18	6.93889e-18	1.13841e-17	0.0124805	-0.0466235	-1.9082e-17	-1.56125e-17	NA	1.64799e-17	8.67362e-18	6.93889e-18	6.93889e-18	-1.30104e-17	1.04083e-17	1.38778e-17	-3.46945e-18	-0.0133731	-4.55365e-18	-1.47451e-17	8.13152e-18	-7.80626e-18	0.00226777	0	5.20417e-18	8.67362e-18	-0.0544952	-1.37694e-17	1.38778e-17	-0.0743925	-2.14672e-17	-6.93889e-18	5.20417e-18	1.04083e-17	-1.95156e-18	1.73472e-17	3.46945e-18	3.03577e-18	9.54098e-18	1.32273e-17	-0.0665318
BYa_2C_C12	-1.73472e-18	1.73472e-18	-9.54098e-18	-1.73472e-18	4.98733e-18	-1.73472e-18	2.81893e-17	NA	NA	NA	NA	NA	NA	0.00197429	-1.9082e-17	-1.73472e-18	NA	2.60209e-18	-5.20417e-18	0	6.93889e-18	NA	-1.73472e-18	-6.93889e-18	NA	NA	-4.55365e-18	-8.67362e-19	1.19262e-18	NA	0.0168989	0	-1.73472e-18	1.73472e-18	-0.00157089	NA	6.93889e-18	0.117815	-7.58942e-18	6.93889e-18	1.73472e-18	1.04083e-17	-1.95156e-18	NA	NA	3.03577e-18	8.67362e-19	NA	0.0350159
BYa_1C_G10	-1.9082e-17	2.94903e-17	5.9848e-17	1.73472e-18	3.27429e-17	2.60209e-17	-2.73219e-17	1.01915e-17	-0.0375315	NA	NA	1.13841e-17	0.0395694	0.0369885	3.64292e-17	-1.56125e-17	NA	1.64799e-17	-5.20417e-18	3.46945e-17	6.93889e-18	2.86229e-17	1.04083e-17	-1.38778e-17	-3.46945e-18	0.00862487	-4.55365e-18	1.30104e-17	-4.73796e-17	-7.80626e-18	0.0110616	1.38778e-17	-2.25514e-17	8.67362e-18	0.0318486	4.17418e-17	1.38778e-17	0.0606995	6.28837e-18	3.46945e-17	6.07153e-17	1.04083e-17	-1.95156e-18	-3.81639e-17	-2.42861e-17	-1.0842e-17	-4.59702e-17	1.32273e-17	-0.0162132
BYa_1C_C11	NA	NA	-2.60209e-18	-5.20417e-18	-8.89046e-18	NA	4.33681e-19	-2.1684e-19	-0.00790916	-1.73472e-18	0	-2.49366e-18	NA	NA	8.67362e-18	-1.73472e-18	NA	2.60209e-18	-5.20417e-18	0	NA	-1.30104e-17	-3.46945e-18	6.93889e-18	-3.46945e-18	0.0455563	2.38524e-18	-8.67362e-19	1.19262e-18	-7.80626e-18	0.00143488	-6.93889e-18	5.20417e-18	1.73472e-18	-0.0172872	1.0842e-19	6.93889e-18	-0.0118975	-7.58942e-18	-3.46945e-18	1.73472e-18	1.04083e-17	-1.95156e-18	NA	NA	-1.0842e-17	-4.33681e-18	-6.50521e-19	-0.00353792
BYa_2C_A1	-1.73472e-18	0	-2.60209e-18	1.73472e-18	-1.95156e-18	-1.73472e-18	4.33681e-19	-2.1684e-19	NA	NA	8.67362e-19	-2.49366e-18	-0.0515568	-0.00624313	1.73472e-18	-1.73472e-18	0	-8.67362e-19	-5.20417e-18	NA	0	8.67362e-19	1.73472e-18	0	3.46945e-18	-0.0183272	2.38524e-18	-8.67362e-19	1.19262e-18	-8.67362e-19	-0.0108948	-3.46945e-18	-1.73472e-18	1.73472e-18	-0.0184561	1.0842e-19	0	-0.0323188	-6.50521e-19	0	1.73472e-18	3.46945e-18	-1.95156e-18	NA	0	-4.33681e-19	-8.67362e-19	2.1684e-19	-0.0507771
BYa_1C_H11	-5.20417e-18	1.73472e-18	-2.34188e-17	-5.20417e-18	4.98733e-18	1.73472e-18	4.33681e-19	-3.68629e-18	0.0433792	0	8.67362e-19	4.44523e-18	0.0273528	0.0265335	-5.20417e-18	-1.56125e-17	NA	-1.12757e-17	-5.20417e-18	6.93889e-18	6.93889e-18	8.67362e-19	-3.46945e-18	-1.38778e-17	2.42861e-17	0.00963808	-4.55365e-18	-1.47451e-17	8.13152e-18	6.07153e-18	-0.00313448	-1.38778e-17	5.20417e-18	-5.20417e-18	0.0613042	1.39862e-17	1.38778e-17	0.00399018	-2.14672e-17	6.93889e-18	5.20417e-18	1.04083e-17	-1.95156e-18	NA	0	3.03577e-18	-8.67362e-19	1.32273e-17	0.0360523
BYa_2C_E4	NA	NA	NA	NA	NA	NA	NA	NA	NA	NA	NA	NA	NA	NA	NA	NA	NA	NA	NA	NA	NA	NA	NA	NA	1.04083e-17	0.0045966	NA	NA	1.19262e-18	NA	NA	NA	NA	1.73472e-18	NA	NA	NA	NA	NA	NA	NA	NA	NA	NA	NA	NA	NA	NA	NA
BYa_1C_B2	8.67362e-18	1.73472e-18	4.33681e-18	1.73472e-18	-8.89046e-18	-1.73472e-18	4.33681e-19	-3.68629e-18	-0.0147849	-1.73472e-18	6.93889e-18	-2.49366e-18	-0.00586025	0.0362818	-5.20417e-18	-1.56125e-17	-1.04083e-17	2.60209e-18	-5.20417e-18	6.93889e-18	6.93889e-18	-1.30104e-17	-3.46945e-18	-6.93889e-18	-3.46945e-18	-0.0028976	-4.55365e-18	-1.47451e-17	8.13152e-18	6.07153e-18	0.0169855	0	-8.67362e-18	8.67362e-18	-0.005372	1.0842e-19	0	-0.0172054	6.28837e-18	-6.93889e-18	-8.67362e-18	-3.46945e-18	-1.95156e-18	3.46945e-18	3.46945e-18	3.03577e-18	9.54098e-18	-6.50521e-19	-0.011786
BYa_2C_G11	-5.20417e-18	1.73472e-18	4.33681e-18	-1.21431e-17	4.98733e-18	-1.73472e-18	4.33681e-19	1.01915e-17	0.00835422	-1.73472e-18	-2.08167e-17	1.13841e-17	0.00953239	-0.0941535	-5.20417e-18	-1.56125e-17	-1.04083e-17	2.60209e-18	-5.20417e-18	-6.93889e-18	6.93889e-18	-6.07153e-18	-3.46945e-18	-6.93889e-18	-3.46945e-18	-0.0222527	-4.55365e-18	-8.67362e-19	8.13152e-18	6.07153e-18	0.02066	0	-8.67362e-18	8.67362e-18	-0.00569697	1.0842e-19	0	0.021842	6.28837e-18	-6.93889e-18	-8.67362e-18	1.04083e-17	-1.95156e-18	NA	-1.04083e-17	3.03577e-18	9.54098e-18	-6.50521e-19	0.00673681
BYa_2C_A5	NA	NA	-2.60209e-18	NA	4.98733e-18	-1.73472e-18	4.33681e-19	1.01915e-17	NA	NA	NA	NA	-0.0218612	NA	-5.20417e-18	NA	3.46945e-18	2.60209e-18	-5.20417e-18	6.93889e-18	6.93889e-18	8.67362e-19	-3.46945e-18	-6.93889e-18	-3.46945e-18	NA	-4.55365e-18	-8.67362e-19	NA	NA	0.00207887	-1.38778e-17	-8.67362e-18	8.67362e-18	-0.0168054	1.0842e-19	1.38778e-17	NA	6.28837e-18	-6.93889e-18	5.20417e-18	1.04083e-17	-1.95156e-18	NA	NA	3.03577e-18	NA	1.32273e-17	0.0167684
BYa_1C_A4	-5.20417e-18	1.73472e-18	4.33681e-18	1.73472e-18	4.98733e-18	-1.73472e-18	4.33681e-19	-3.68629e-18	-0.000221819	-1.73472e-18	6.93889e-18	-2.49366e-18	-0.0100445	-0.128516	-5.20417e-18	-1.56125e-17	3.46945e-18	2.60209e-18	-5.20417e-18	6.93889e-18	6.93889e-18	-1.30104e-17	-3.46945e-18	1.38778e-17	-3.46945e-18	0.00327206	-4.55365e-18	-1.47451e-17	8.13152e-18	6.07153e-18	0.00187094	0	-8.67362e-18	8.67362e-18	-0.114477	1.0842e-19	0	-0.0936767	-2.14672e-17	0	5.20417e-18	1.04083e-17	-1.95156e-18	3.46945e-18	3.46945e-18	3.03577e-18	9.54098e-18	1.32273e-17	-0.119642
BYa_1C_C2	NA	-1.73472e-18	4.33681e-18	-5.20417e-18	4.98733e-18	-1.73472e-18	4.33681e-19	1.01915e-17	0.00981657	-1.73472e-18	6.93889e-18	-2.49366e-18	-0.0382095	-0.0206653	-5.20417e-18	-1.56125e-17	3.46945e-18	2.60209e-18	1.73472e-18	6.93889e-18	0	8.67362e-19	-3.46945e-18	-6.93889e-18	-3.46945e-18	0.00173593	2.38524e-18	-8.67362e-19	8.13152e-18	6.07153e-18	-0.00157452	0	5.20417e-18	8.67362e-18	-0.101102	1.0842e-19	0	-0.0986212	-7.58942e-18	-6.93889e-18	5.20417e-18	1.04083e-17	-1.95156e-18	3.46945e-18	-1.04083e-17	3.03577e-18	9.54098e-18	-6.50521e-19	-0.0288346
BYa_1C_D2	NA	1.73472e-18	-2.60209e-18	NA	-1.95156e-18	1.73472e-18	NA	NA	NA	NA	3.46945e-18	-2.49366e-18	NA	0.104005	1.73472e-18	-1.73472e-18	-1.04083e-17	NA	8.67362e-18	3.46945e-18	NA	8.67362e-19	-3.46945e-18	0	-3.46945e-18	0.0144202	2.38524e-18	-8.67362e-19	8.13152e-18	-7.80626e-18	0.0177219	NA	-8.67362e-18	1.73472e-18	0.0522048	1.0842e-19	0	NA	-6.50521e-19	-3.46945e-18	-8.67362e-18	6.93889e-18	NA	NA	NA	NA	-4.33681e-18	2.81893e-18	0.0488529
BYa_1C_F3	NA	1.73472e-18	4.33681e-18	-5.20417e-18	3.27429e-17	0	-2.73219e-17	-3.68629e-18	0.0182608	NA	6.93889e-18	4.44523e-18	NA	0.00674914	-1.9082e-17	NA	NA	NA	1.73472e-18	NA	6.93889e-18	NA	NA	0	3.46945e-18	0.0272046	NA	NA	8.13152e-18	6.07153e-18	-0.00817102	NA	NA	8.67362e-18	0.0117753	1.0842e-19	1.38778e-17	0.00942638	-6.50521e-19	NA	NA	-4.51028e-17	-1.95156e-18	NA	3.46945e-18	NA	NA	-6.50521e-19	0.0112023
BYa_1C_H4	NA	1.73472e-18	4.33681e-18	1.73472e-18	-2.27682e-17	5.20417e-18	4.33681e-19	-3.68629e-18	0.0183145	0	0	-2.49366e-18	0.00286406	0.0461898	8.67362e-18	-1.73472e-18	NA	2.60209e-18	-5.20417e-18	0	-6.93889e-18	8.67362e-19	-3.46945e-18	1.38778e-17	-3.46945e-18	-0.0102538	2.38524e-18	6.07153e-18	-5.74627e-18	6.07153e-18	-0.000885566	-6.93889e-18	-8.67362e-18	8.67362e-18	0.00512392	1.0842e-19	0	0.0668005	-7.58942e-18	-6.93889e-18	5.20417e-18	-3.46945e-18	-1.95156e-18	-3.46945e-18	0	3.03577e-18	2.60209e-18	-6.50521e-19	0.0840927
BYa_2C_F1	-5.20417e-18	NA	4.33681e-18	1.73472e-18	4.98733e-18	-1.73472e-18	4.33681e-19	1.01915e-17	NA	NA	6.93889e-18	-7.58942e-19	-0.0177492	0.0174278	8.67362e-18	-1.73472e-18	NA	1.64799e-17	8.67362e-18	6.93889e-18	6.93889e-18	NA	1.73472e-18	1.38778e-17	-3.46945e-18	0.00131711	-4.55365e-18	-1.47451e-17	8.13152e-18	6.07153e-18	-0.00887054	-1.38778e-17	5.20417e-18	-1.9082e-17	0.000695802	NA	0	0.0653545	6.28837e-18	6.93889e-18	5.20417e-18	1.04083e-17	-1.58294e-17	NA	NA	3.03577e-18	NA	-6.50521e-19	NA
BYa_2C_F8	-1.73472e-18	0	-2.60209e-18	0	-1.95156e-18	5.20417e-18	4.33681e-19	-3.68629e-18	NA	1.73472e-18	NA	1.0842e-19	NA	0.0279883	1.73472e-18	-1.73472e-18	0	-8.67362e-19	-5.20417e-18	0	6.93889e-18	NA	3.46945e-18	0	3.46945e-18	-0.00228592	-1.0842e-18	-8.67362e-19	1.19262e-18	NA	-0.00441999	0	-1.73472e-18	1.73472e-18	0.0512725	1.0842e-19	1.38778e-17	NA	-6.50521e-19	6.93889e-18	-1.73472e-18	3.46945e-18	-1.95156e-18	NA	NA	-4.33681e-19	-8.67362e-19	-6.50521e-19	0.0168447
BYa_3C_B4	-1.73472e-18	1.73472e-18	-2.60209e-18	1.73472e-18	-1.95156e-18	0	4.33681e-19	-2.1684e-19	0.0390169	0	0	-7.58942e-19	0.0669309	-0.000315489	1.73472e-18	-1.73472e-18	3.46945e-18	-8.67362e-19	1.73472e-18	3.46945e-18	0	8.67362e-19	-3.46945e-18	0	3.46945e-18	-0.011468	6.50521e-19	0	1.19262e-18	-8.67362e-19	0.0202256	-3.46945e-18	-1.73472e-18	1.73472e-18	0.0673431	1.0842e-19	0	0.0632739	-6.50521e-19	-3.46945e-18	1.73472e-18	3.46945e-18	-1.95156e-18	3.46945e-18	0	-4.33681e-19	0	-6.50521e-19	-0.0205847
BYa_3C_C5	8.67362e-18	1.73472e-18	-5.11743e-17	1.73472e-18	4.98733e-18	-1.73472e-18	-2.73219e-17	1.01915e-17	-0.00636305	-1.56125e-17	-2.08167e-17	1.13841e-17	0.0633055	0.0341697	8.67362e-18	-1.56125e-17	NA	1.64799e-17	-5.20417e-18	6.93889e-18	6.93889e-18	8.67362e-19	1.04083e-17	1.38778e-17	-3.46945e-18	0.0368063	-4.55365e-18	-1.47451e-17	8.13152e-18	-7.80626e-18	0.00118969	-1.38778e-17	5.20417e-18	8.67362e-18	0.0420479	-1.37694e-17	-1.38778e-17	0.0280879	6.28837e-18	-2.08167e-17	5.20417e-18	1.04083e-17	-1.95156e-18	NA	3.46945e-18	-1.0842e-17	9.54098e-18	1.32273e-17	-0.00495296
BYa_3C_A7	1.73472e-18	-1.73472e-18	-2.60209e-18	0	-1.95156e-18	-1.73472e-18	4.33681e-19	-2.1684e-19	0.00575333	0	NA	1.0842e-19	0.0419262	0.0239831	1.73472e-18	-1.73472e-18	0	-8.67362e-19	1.73472e-18	0	0	8.67362e-19	-3.46945e-18	0	3.46945e-18	0.0261245	6.50521e-19	-8.67362e-19	1.19262e-18	-8.67362e-19	-0.00476547	0	-1.73472e-18	1.73472e-18	0.0409678	1.0842e-19	6.93889e-18	0.0231817	-6.50521e-19	-3.46945e-18	1.73472e-18	3.46945e-18	-1.95156e-18	NA	0	1.30104e-18	2.60209e-18	-6.50521e-19	0.0190532
BYa_2C_F10	8.67362e-18	1.73472e-18	-2.60209e-18	1.73472e-18	-8.89046e-18	-1.73472e-18	4.33681e-19	3.25261e-18	0.0151697	-1.73472e-18	NA	-2.49366e-18	-0.0358303	-0.0392387	1.73472e-18	NA	-1.04083e-17	-4.33681e-18	1.73472e-18	NA	0	NA	-3.46945e-18	-6.93889e-18	3.46945e-18	-0.0208321	2.38524e-18	-8.67362e-19	8.13152e-18	6.07153e-18	0.00668221	0	-1.73472e-18	-5.20417e-18	-0.0792659	1.0842e-19	0	-0.064503	6.28837e-18	-6.93889e-18	-8.67362e-18	1.04083e-17	-1.95156e-18	NA	-3.46945e-18	3.03577e-18	9.54098e-18	NA	-0.0102015
BYa_1C_C1	NA	1.73472e-18	4.33681e-18	1.73472e-18	4.98733e-18	NA	4.33681e-19	1.01915e-17	NA	5.20417e-18	0	NA	0.0451477	0.00299511	-1.9082e-17	1.21431e-17	3.46945e-18	1.64799e-17	-5.20417e-18	6.93889e-18	6.93889e-18	NA	-3.46945e-18	-1.38778e-17	5.20417e-17	0.00966427	NA	-1.47451e-17	-4.73796e-17	-7.80626e-18	0.00776624	-1.38778e-17	-2.25514e-17	8.67362e-18	0.0955357	1.0842e-19	1.38778e-17	0.0487304	-2.14672e-17	-2.08167e-17	5.20417e-18	1.04083e-17	-1.95156e-18	NA	NA	3.03577e-18	9.54098e-18	1.32273e-17	0.0173867
BYa_1C_G2	-1.73472e-18	1.73472e-18	-2.60209e-18	-1.73472e-18	-1.95156e-18	0	4.33681e-19	-2.1684e-19	-0.00476238	-1.73472e-18	3.46945e-18	-7.58942e-19	0.0503437	0.00395665	1.73472e-18	-1.73472e-18	0	-8.67362e-19	1.73472e-18	0	-3.46945e-18	8.67362e-19	-3.46945e-18	0	3.46945e-18	-0.0178546	2.38524e-18	-8.67362e-19	8.13152e-18	6.07153e-18	0.00714636	-3.46945e-18	-1.73472e-18	1.73472e-18	-0.0105449	1.0842e-19	6.93889e-18	0.0284639	-6.50521e-19	-6.93889e-18	1.73472e-18	3.46945e-18	-1.95156e-18	-3.46945e-18	-1.04083e-17	3.03577e-18	8.67362e-19	-6.50521e-19	0.0276334
BYa_2C_D5	NA	1.73472e-18	-5.11743e-17	1.73472e-18	3.27429e-17	-1.73472e-18	2.81893e-17	1.01915e-17	0.0287784	1.21431e-17	-2.08167e-17	1.13841e-17	0.0256063	0.0781688	3.64292e-17	-1.56125e-17	3.46945e-18	1.64799e-17	-5.20417e-18	-2.08167e-17	6.93889e-18	8.67362e-19	1.04083e-17	-1.38778e-17	5.20417e-17	-0.0095475	-4.55365e-18	1.30104e-17	8.13152e-18	-7.80626e-18	-0.00698324	-4.16334e-17	-2.25514e-17	8.67362e-18	-0.00501125	-1.37694e-17	1.38778e-17	0.0259422	-2.14672e-17	-2.08167e-17	5.20417e-18	1.04083e-17	-1.95156e-18	NA	3.46945e-18	-1.0842e-17	9.54098e-18	1.32273e-17	0.0964407
BYa_1C_A11	-5.20417e-18	1.73472e-18	4.33681e-18	1.73472e-18	-8.89046e-18	-1.73472e-18	4.33681e-19	-3.68629e-18	0.0207707	-1.73472e-18	6.93889e-18	-2.49366e-18	0.00452036	NA	8.67362e-18	-1.56125e-17	3.46945e-18	-1.12757e-17	-5.20417e-18	0	0	8.67362e-19	-3.46945e-18	-6.93889e-18	3.46945e-18	-0.0072416	-4.55365e-18	-8.67362e-19	8.13152e-18	6.07153e-18	0.00561626	0	-8.67362e-18	8.67362e-18	-0.0334525	1.0842e-19	1.38778e-17	0.0211714	-7.58942e-18	-3.46945e-18	5.20417e-18	1.04083e-17	-1.95156e-18	-1.04083e-17	-1.04083e-17	3.03577e-18	-4.33681e-18	-6.50521e-19	0.0268259
BYa_1C_B7	NA	-2.60209e-17	4.33681e-18	NA	-2.27682e-17	-2.94903e-17	NA	NA	0.012271	NA	NA	NA	-0.000382658	0.0208723	NA	NA	NA	1.64799e-17	-5.20417e-18	NA	NA	2.86229e-17	NA	NA	NA	0.04569	1.06469e-16	NA	NA	-7.80626e-18	NA	NA	NA	NA	0.0372541	-6.92805e-17	NA	0.0811983	6.28837e-18	3.46945e-17	NA	NA	-1.95156e-18	NA	NA	NA	9.54098e-18	-4.22839e-17	NA
BYa_1C_B3	-5.20417e-18	NA	-9.54098e-18	NA	4.98733e-18	NA	NA	NA	NA	NA	NA	NA	NA	NA	-5.20417e-18	NA	NA	NA	NA	NA	NA	NA	NA	-6.93889e-18	NA	NA	NA	NA	8.13152e-18	NA	NA	NA	NA	NA	NA	NA	NA	NA	NA	NA	NA	NA	-1.95156e-18	NA	NA	NA	NA	NA	NA
BYa_2C_E6	-5.20417e-18	1.73472e-18	4.33681e-18	1.73472e-18	4.98733e-18	-1.73472e-18	4.33681e-19	-3.68629e-18	-0.0179634	-1.73472e-18	6.93889e-18	-2.49366e-18	-0.0266125	-0.0935319	-5.20417e-18	-1.56125e-17	-1.04083e-17	-1.12757e-17	8.67362e-18	6.93889e-18	0	8.67362e-19	-3.46945e-18	-6.93889e-18	-3.46945e-18	-0.0456041	-4.55365e-18	-8.67362e-19	8.13152e-18	6.07153e-18	0.00536433	0	-8.67362e-18	8.67362e-18	-0.16578	1.0842e-19	0	-0.0827669	6.28837e-18	-6.93889e-18	5.20417e-18	-3.46945e-18	-1.95156e-18	3.46945e-18	-1.04083e-17	3.03577e-18	9.54098e-18	-6.50521e-19	-0.12064
BYa_3C_E6	NA	NA	-2.60209e-18	NA	-1.95156e-18	NA	4.33681e-19	NA	NA	NA	NA	NA	NA	0.0180177	1.73472e-18	NA	NA	-4.33681e-18	8.67362e-18	NA	NA	NA	NA	NA	1.04083e-17	NA	2.38524e-18	NA	NA	-4.33681e-18	0.0169083	NA	NA	NA	0.0251238	NA	NA	NA	-6.50521e-19	NA	5.20417e-18	3.46945e-18	-1.95156e-18	NA	NA	NA	NA	NA	NA
BYa_3C_E2	-5.20417e-18	1.73472e-18	4.33681e-18	-5.20417e-18	4.98733e-18	-1.73472e-18	4.33681e-19	-3.68629e-18	-0.0107438	-1.73472e-18	0	-7.58942e-19	-0.0101491	0.0257095	-5.20417e-18	-1.56125e-17	3.46945e-18	-4.33681e-18	-5.20417e-18	0	6.93889e-18	0	0	-6.93889e-18	-3.46945e-18	0.0252338	-4.55365e-18	-8.67362e-19	8.13152e-18	2.60209e-18	-0.00834897	0	-8.67362e-18	8.67362e-18	-0.00814804	1.0842e-19	6.93889e-18	-0.0510429	6.28837e-18	-6.93889e-18	5.20417e-18	1.04083e-17	-1.95156e-18	-1.04083e-17	-1.04083e-17	-4.33681e-19	-4.33681e-18	2.81893e-18	-0.0336373
BYa_1C_A6	-5.20417e-18	1.73472e-18	4.33681e-18	1.73472e-18	-8.89046e-18	-1.73472e-18	4.33681e-19	3.25261e-18	0.010271	-1.73472e-18	6.93889e-18	-2.49366e-18	-0.00106519	0.0207409	1.73472e-18	-1.73472e-18	3.46945e-18	2.60209e-18	1.73472e-18	NA	6.93889e-18	NA	-3.46945e-18	-6.93889e-18	3.46945e-18	0.0211354	-4.55365e-18	-8.67362e-19	8.13152e-18	6.07153e-18	0.00420743	0	5.20417e-18	1.73472e-18	0.0563559	NA	0	0.0648404	-6.50521e-19	-6.93889e-18	5.20417e-18	1.04083e-17	-1.95156e-18	NA	NA	3.03577e-18	2.60209e-18	-6.50521e-19	0.0312498
BYa_1C_C3	NA	NA	-9.54098e-18	-5.20417e-18	4.98733e-18	NA	4.33681e-19	1.01915e-17	NA	NA	NA	-2.49366e-18	-0.0407491	NA	-5.20417e-18	-1.56125e-17	NA	2.60209e-18	1.73472e-18	NA	0	NA	-3.46945e-18	0	3.46945e-18	-0.0153147	-4.55365e-18	-8.67362e-19	8.13152e-18	6.07153e-18	0.000283246	0	5.20417e-18	1.73472e-18	-0.0224505	NA	6.93889e-18	-0.0383162	-7.58942e-18	-6.93889e-18	-1.73472e-18	1.04083e-17	-1.95156e-18	NA	NA	3.03577e-18	2.60209e-18	1.32273e-17	-0.134322
BYa_1C_E11	8.67362e-18	1.73472e-18	4.33681e-18	1.73472e-18	4.98733e-18	-1.73472e-18	4.33681e-19	1.01915e-17	0.00160687	-1.73472e-18	6.93889e-18	-2.49366e-18	-0.03118	0.0256963	-5.20417e-18	-1.56125e-17	3.46945e-18	2.60209e-18	-5.20417e-18	6.93889e-18	6.93889e-18	8.67362e-19	-3.46945e-18	-6.93889e-18	-3.46945e-18	-0.0172425	-4.55365e-18	-1.47451e-17	8.13152e-18	6.07153e-18	-0.00986544	0	-8.67362e-18	8.67362e-18	-0.0900287	1.0842e-19	0	-0.0523188	-7.58942e-18	-6.93889e-18	5.20417e-18	1.04083e-17	-1.95156e-18	NA	-1.04083e-17	3.03577e-18	9.54098e-18	-6.50521e-19	-0.0372629
BYa_1C_C12	-5.20417e-18	1.73472e-18	4.33681e-18	1.73472e-18	4.98733e-18	-1.73472e-18	4.33681e-19	-3.68629e-18	0.00553087	-1.73472e-18	6.93889e-18	1.13841e-17	0.0390116	0.00366107	-5.20417e-18	1.21431e-17	3.46945e-18	2.60209e-18	-5.20417e-18	6.93889e-18	-6.93889e-18	8.67362e-19	-3.46945e-18	-6.93889e-18	-3.46945e-18	0.00705997	-4.55365e-18	-8.67362e-19	8.13152e-18	6.07153e-18	0.0273402	-1.38778e-17	-2.25514e-17	8.67362e-18	0.0848851	1.0842e-19	0	0.101525	6.28837e-18	-6.93889e-18	-8.67362e-18	1.04083e-17	-1.95156e-18	3.46945e-18	-1.04083e-17	3.03577e-18	2.60209e-18	-6.50521e-19	0.00792839
BYa_3C_B7	-1.73472e-18	-5.20417e-18	-2.60209e-18	NA	-1.95156e-18	0	4.33681e-19	3.25261e-18	-0.0455114	0	0	9.75782e-19	-0.00280598	-0.0301371	1.73472e-18	-1.73472e-18	0	2.60209e-18	1.73472e-18	0	6.93889e-18	8.67362e-19	0	0	3.46945e-18	0.0273133	6.50521e-19	-8.67362e-19	1.19262e-18	-8.67362e-19	-0.00959219	0	-1.73472e-18	1.73472e-18	0.0162781	1.0842e-19	0	-0.0471649	-6.50521e-19	-3.46945e-18	-1.73472e-18	3.46945e-18	-1.95156e-18	-3.46945e-18	0	-4.33681e-19	2.60209e-18	-6.50521e-19	-0.0177238
BYa_3C_D2	-5.20417e-18	1.73472e-18	4.33681e-18	1.73472e-18	4.98733e-18	-1.73472e-18	4.33681e-19	-3.68629e-18	0.0061548	-1.73472e-18	6.93889e-18	-2.49366e-18	-0.0827319	-0.113317	-5.20417e-18	-1.56125e-17	-1.04083e-17	2.60209e-18	8.67362e-18	6.93889e-18	6.93889e-18	8.67362e-19	-3.46945e-18	-6.93889e-18	-3.46945e-18	-0.0933285	-4.55365e-18	-8.67362e-19	8.13152e-18	6.07153e-18	-0.0195013	0	-8.67362e-18	-5.20417e-18	-0.130484	-1.37694e-17	0	-0.144084	-7.58942e-18	-6.93889e-18	5.20417e-18	-3.46945e-18	-1.95156e-18	-1.04083e-17	-1.04083e-17	-1.0842e-17	9.54098e-18	-6.50521e-19	-0.018908
BYa_3C_G2	-1.73472e-18	1.73472e-18	4.33681e-18	1.73472e-18	4.98733e-18	-1.73472e-18	4.33681e-19	1.01915e-17	-0.0011467	0	NA	-2.49366e-18	0.00689659	0.0479161	8.67362e-18	1.21431e-17	3.46945e-18	2.60209e-18	-5.20417e-18	6.93889e-18	-6.93889e-18	8.67362e-19	-3.46945e-18	0	2.42861e-17	0.00159687	-4.55365e-18	-8.67362e-19	8.13152e-18	-7.80626e-18	-0.014821	-1.38778e-17	-8.67362e-18	-1.9082e-17	-0.0252981	1.0842e-19	1.38778e-17	0.0336747	-7.58942e-18	-6.93889e-18	-8.67362e-18	1.04083e-17	-1.95156e-18	0	-1.04083e-17	-1.0842e-17	9.54098e-18	-6.50521e-19	0.0341337
BYa_1C_D5	NA	1.73472e-18	-2.60209e-18	-1.73472e-18	NA	NA	NA	NA	NA	NA	NA	NA	NA	NA	1.73472e-18	NA	NA	-8.67362e-19	8.67362e-18	NA	NA	NA	NA	NA	-3.46945e-18	NA	NA	NA	NA	NA	0.00173988	NA	NA	NA	NA	NA	0	NA	NA	NA	NA	3.46945e-18	NA	NA	NA	3.03577e-18	-8.67362e-19	NA	NA
BYa_2C_H6	NA	NA	-5.11743e-17	NA	NA	NA	2.81893e-17	NA	NA	NA	NA	NA	NA	NA	3.64292e-17	NA	NA	NA	-5.20417e-18	6.93889e-18	NA	NA	NA	NA	5.20417e-17	NA	-4.55365e-18	NA	NA	NA	NA	NA	NA	NA	-0.00642155	NA	NA	NA	NA	6.93889e-18	5.20417e-18	NA	-1.95156e-18	NA	NA	-1.0842e-17	NA	NA	NA
BYa_3C_C3	-5.20417e-18	1.73472e-18	4.33681e-18	-5.20417e-18	-2.27682e-17	-1.73472e-18	-2.73219e-17	-3.68629e-18	NA	-1.73472e-18	6.93889e-18	1.0842e-19	-0.00726312	0.126941	-5.20417e-18	1.21431e-17	0	2.60209e-18	8.67362e-18	0	NA	NA	NA	6.93889e-18	-3.46945e-18	0.0640847	-4.55365e-18	-8.67362e-19	8.13152e-18	-7.80626e-18	0.014962	1.38778e-17	-8.67362e-18	8.67362e-18	0.0639524	1.0842e-19	0	NA	6.28837e-18	-6.93889e-18	5.20417e-18	1.04083e-17	-1.95156e-18	3.46945e-18	-1.04083e-17	3.03577e-18	9.54098e-18	-6.50521e-19	0.0961295
BYa_3C_C2	NA	1.73472e-18	4.33681e-18	1.73472e-18	-1.95156e-18	0	4.33681e-19	-3.68629e-18	0.000229588	-1.73472e-18	0	NA	-0.0655168	-0.00410531	1.73472e-18	-1.73472e-18	NA	-4.33681e-18	-5.20417e-18	0	0	-8.67362e-19	-3.46945e-18	6.93889e-18	1.04083e-17	-0.000229279	-4.55365e-18	-8.67362e-19	-5.74627e-18	-8.67362e-19	-0.0245134	-3.46945e-18	5.20417e-18	8.67362e-18	-0.0082861	1.0842e-19	0	-0.0221482	-6.50521e-19	-6.93889e-18	1.73472e-18	1.04083e-17	-1.95156e-18	-1.04083e-17	3.46945e-18	-4.33681e-19	0	-6.50521e-19	-0.0680053
BYa_1C_C5	1.73472e-18	1.73472e-18	4.33681e-18	1.73472e-18	4.98733e-18	-1.73472e-18	4.33681e-19	-3.68629e-18	0.00692445	-1.73472e-18	6.93889e-18	-2.49366e-18	0.0298031	-0.0349395	-5.20417e-18	-1.73472e-18	-1.04083e-17	1.64799e-17	-5.20417e-18	-6.93889e-18	6.93889e-18	-6.07153e-18	-3.46945e-18	1.38778e-17	-3.46945e-18	0.00208067	-4.55365e-18	-8.67362e-19	8.13152e-18	6.07153e-18	0.00272361	-1.38778e-17	5.20417e-18	-5.20417e-18	-0.0084121	1.0842e-19	0	-0.00835928	-7.58942e-18	-6.93889e-18	-8.67362e-18	1.04083e-17	-1.95156e-18	3.46945e-18	-1.04083e-17	3.03577e-18	-4.33681e-18	-6.50521e-19	-0.0247318
BYa_2C_E12	NA	NA	5.9848e-17	NA	4.98733e-18	NA	4.33681e-19	NA	NA	NA	NA	NA	-0.00160839	NA	-1.9082e-17	NA	NA	1.64799e-17	-5.20417e-18	6.93889e-18	6.93889e-18	NA	-3.46945e-18	NA	-3.46945e-18	-0.00102516	NA	NA	NA	-7.80626e-18	0.000430949	-1.38778e-17	-8.67362e-18	-1.9082e-17	0.137762	NA	6.93889e-18	NA	NA	-6.93889e-18	5.20417e-18	1.04083e-17	-1.95156e-18	NA	NA	NA	NA	-6.50521e-19	NA
BYa_1C_D11	8.67362e-18	1.73472e-18	4.33681e-18	1.73472e-18	4.98733e-18	-1.73472e-18	2.81893e-17	1.01915e-17	0.0104462	1.21431e-17	-2.08167e-17	-2.49366e-18	-0.0280702	0.0385135	8.67362e-18	NA	3.46945e-18	1.64799e-17	-5.20417e-18	6.93889e-18	6.93889e-18	8.67362e-19	1.04083e-17	1.38778e-17	-3.46945e-18	0.00939544	-4.55365e-18	-1.47451e-17	8.13152e-18	-7.80626e-18	0.0152032	-1.38778e-17	5.20417e-18	8.67362e-18	0.0159636	-1.37694e-17	1.38778e-17	0.0819196	6.28837e-18	-6.93889e-18	5.20417e-18	1.04083e-17	-1.95156e-18	-1.04083e-17	3.46945e-18	-1.0842e-17	9.54098e-18	1.32273e-17	-0.0291776
BYa_1C_F2	1.73472e-18	1.73472e-18	-2.60209e-18	-1.73472e-18	-1.95156e-18	0	4.33681e-19	-2.1684e-19	-0.0284373	-1.73472e-18	0	-2.49366e-18	-0.0242537	0.0456816	1.73472e-18	-1.73472e-18	3.46945e-18	2.60209e-18	1.73472e-18	0	0	8.67362e-19	-1.73472e-18	0	3.46945e-18	-0.000191709	2.38524e-18	-8.67362e-19	1.19262e-18	-8.67362e-19	-0.00299534	0	-1.73472e-18	1.73472e-18	-0.0139008	1.0842e-19	0	0.051814	-6.50521e-19	-3.46945e-18	1.73472e-18	3.46945e-18	-1.95156e-18	-3.46945e-18	3.46945e-18	-4.33681e-19	2.60209e-18	0	0.0512643
BYa_3C_F5	-5.20417e-18	-5.20417e-18	4.33681e-18	0	4.98733e-18	5.20417e-18	2.81893e-17	-3.68629e-18	-0.0277163	-1.73472e-18	6.93889e-18	-2.49366e-18	-0.000546904	NA	-5.20417e-18	-1.73472e-18	3.46945e-18	-1.12757e-17	-5.20417e-18	0	6.93889e-18	-1.30104e-17	-3.46945e-18	-1.38778e-17	-3.46945e-18	-0.00638218	-4.55365e-18	-8.67362e-19	8.13152e-18	-8.67362e-19	-0.0165628	0	5.20417e-18	8.67362e-18	-0.036119	1.0842e-19	0	0.0743592	-2.14672e-17	6.93889e-18	5.20417e-18	-1.73472e-17	-1.95156e-18	3.46945e-18	-3.46945e-18	-1.0842e-17	2.60209e-18	-6.50521e-19	0.0367076
BYa_1C_E6	NA	1.73472e-18	4.33681e-18	NA	4.98733e-18	NA	-2.73219e-17	1.01915e-17	0.00128025	-1.73472e-18	6.93889e-18	NA	0.0190482	0.00763131	8.67362e-18	-1.56125e-17	NA	1.64799e-17	-5.20417e-18	6.93889e-18	6.93889e-18	NA	NA	0	-3.46945e-18	0.0236651	-4.55365e-18	-1.47451e-17	8.13152e-18	6.07153e-18	0.0012312	1.38778e-17	-2.25514e-17	8.67362e-18	0.0106838	NA	0	0.0113425	-6.50521e-19	6.93889e-18	5.20417e-18	1.04083e-17	-1.95156e-18	NA	NA	NA	9.54098e-18	NA	NA
BYa_2C_C1	-1.73472e-18	-1.73472e-18	-2.60209e-18	1.73472e-18	-1.95156e-18	1.73472e-18	4.33681e-19	-2.1684e-19	0.0192289	-1.73472e-18	-3.46945e-18	-2.49366e-18	0.00713089	0.0120899	1.73472e-18	-1.73472e-18	0	-8.67362e-19	1.73472e-18	0	0	8.67362e-19	0	0	3.46945e-18	-0.00302902	2.38524e-18	-8.67362e-19	1.19262e-18	-8.67362e-19	-0.0195125	-3.46945e-18	-1.73472e-18	1.73472e-18	-0.00180594	1.0842e-19	0	0.0130041	-6.50521e-19	-3.46945e-18	1.73472e-18	3.46945e-18	-1.95156e-18	-1.73472e-18	0	-3.90313e-18	0	-6.50521e-19	0.0148865
BYa_3C_A5	NA	1.73472e-18	-5.11743e-17	1.56125e-17	4.98733e-18	-1.73472e-18	-2.73219e-17	1.01915e-17	NA	-1.73472e-18	6.93889e-18	-2.49366e-18	0.0304209	0.101515	8.67362e-18	1.21431e-17	-1.04083e-17	1.64799e-17	-5.20417e-18	0	6.93889e-18	8.67362e-19	0	0	-3.46945e-18	0.0307586	-4.55365e-18	-8.67362e-19	8.13152e-18	-7.80626e-18	0.0270881	0	-2.25514e-17	8.67362e-18	0.0884445	1.0842e-19	1.38778e-17	0.11255	6.28837e-18	6.93889e-18	5.20417e-18	1.04083e-17	-1.95156e-18	1.73472e-17	-1.04083e-17	NA	9.54098e-18	-6.50521e-19	0.100451
BYa_1C_C9	1.73472e-18	NA	NA	NA	NA	NA	NA	NA	NA	NA	NA	NA	NA	NA	-5.20417e-18	NA	NA	NA	NA	NA	NA	NA	NA	NA	NA	NA	NA	NA	NA	NA	NA	0	NA	NA	NA	NA	NA	NA	NA	NA	NA	NA	NA	NA	NA	NA	NA	NA	NA
BYa_1C_B6	-1.73472e-18	NA	4.33681e-18	-5.20417e-18	-1.95156e-18	NA	NA	-2.1684e-19	NA	NA	NA	NA	-0.0162892	NA	1.73472e-18	-1.56125e-17	NA	NA	1.73472e-18	-3.46945e-18	0	NA	NA	NA	3.46945e-18	NA	6.50521e-19	0	NA	NA	-0.00404035	NA	-1.73472e-18	1.73472e-18	0.0595456	NA	6.93889e-18	0.0404988	-6.50521e-19	NA	1.73472e-18	3.46945e-18	-1.95156e-18	0	NA	NA	NA	2.1684e-19	NA
BYa_2C_B6	NA	1.73472e-18	4.33681e-18	1.73472e-18	-2.27682e-17	-1.73472e-18	-2.73219e-17	1.01915e-17	NA	-1.56125e-17	-2.08167e-17	1.13841e-17	0.0348418	NA	3.64292e-17	-1.56125e-17	NA	1.64799e-17	-5.20417e-18	-2.08167e-17	NA	8.67362e-19	1.04083e-17	1.38778e-17	-3.46945e-18	0.000709122	-4.55365e-18	NA	8.13152e-18	-7.80626e-18	0.0168438	1.38778e-17	-2.25514e-17	8.67362e-18	0.0699065	4.17418e-17	1.38778e-17	0.100178	6.28837e-18	3.46945e-17	5.20417e-18	1.04083e-17	-1.95156e-18	NA	NA	-1.0842e-17	9.54098e-18	1.32273e-17	0.0868347
BYa_1C_D6	-1.73472e-18	1.73472e-18	4.33681e-18	-5.20417e-18	4.98733e-18	0	2.81893e-17	-2.1684e-19	NA	NA	0	-2.49366e-18	0.0254412	0.140209	8.67362e-18	-1.73472e-18	0	-1.12757e-17	1.73472e-18	0	0	8.67362e-19	1.73472e-18	0	3.46945e-18	0.0239851	2.38524e-18	0	1.19262e-18	-8.67362e-19	0.0187161	-3.46945e-18	5.20417e-18	1.73472e-18	0.0866688	1.0842e-19	1.38778e-17	0.0563177	-6.50521e-19	-6.93889e-18	-8.67362e-18	-1.73472e-17	-1.95156e-18	NA	0	3.03577e-18	2.60209e-18	-6.50521e-19	0.105288
BYa_3C_A4	8.67362e-18	-1.73472e-18	-9.54098e-18	-5.20417e-18	-2.27682e-17	-1.73472e-18	4.33681e-19	-3.68629e-18	-0.00560664	-1.73472e-18	-6.93889e-18	-2.49366e-18	0.0227411	0.0221733	8.67362e-18	-1.73472e-18	3.46945e-18	2.60209e-18	-5.20417e-18	-6.93889e-18	6.93889e-18	8.67362e-19	-3.46945e-18	-1.38778e-17	-3.46945e-18	0.0356639	-4.55365e-18	-1.47451e-17	8.13152e-18	6.07153e-18	0.0188103	0	-8.67362e-18	-5.20417e-18	-0.0179488	1.0842e-19	-1.38778e-17	0.0381817	-6.50521e-19	-2.08167e-17	-8.67362e-18	1.04083e-17	-1.95156e-18	-1.04083e-17	3.46945e-18	3.03577e-18	NA	-6.50521e-19	0.0230717
BYa_2C_B11	NA	1.73472e-18	-2.60209e-18	1.73472e-18	-1.95156e-18	-1.73472e-18	4.33681e-19	-2.1684e-19	0.0229541	-1.73472e-18	6.93889e-18	-2.49366e-18	0.0648423	0.0134519	1.73472e-18	-1.56125e-17	NA	-4.33681e-18	1.73472e-18	0	6.93889e-18	0	-3.46945e-18	-6.93889e-18	1.04083e-17	0.0052477	2.38524e-18	-8.67362e-19	8.13152e-18	6.07153e-18	0.00287627	-3.46945e-18	-1.73472e-18	8.67362e-18	0.0792404	1.0842e-19	0	0.0434067	-6.50521e-19	-6.93889e-18	5.20417e-18	3.46945e-18	-1.95156e-18	3.46945e-18	-1.04083e-17	-4.33681e-19	-8.67362e-19	-6.50521e-19	0.0402246
BYa_2C_D4	NA	NA	4.33681e-18	1.73472e-18	4.98733e-18	-1.73472e-18	NA	NA	0.0175357	-1.56125e-17	6.93889e-18	NA	0.0269421	0.00650368	-1.9082e-17	-1.56125e-17	NA	1.64799e-17	-5.20417e-18	-2.08167e-17	6.93889e-18	NA	-3.46945e-18	1.38778e-17	-3.46945e-18	0.00851543	-4.55365e-18	NA	NA	6.07153e-18	0.00133303	-1.38778e-17	-2.25514e-17	8.67362e-18	0.0404655	1.0842e-19	1.38778e-17	NA	-2.14672e-17	6.93889e-18	5.20417e-18	1.04083e-17	-1.95156e-18	NA	NA	NA	9.54098e-18	1.32273e-17	NA
BYa_1C_F10	-1.73472e-18	1.73472e-18	-2.34188e-17	0	4.98733e-18	-1.73472e-18	-2.73219e-17	1.01915e-17	NA	NA	6.93889e-18	-2.49366e-18	0.0209357	0.0714562	8.67362e-18	1.21431e-17	NA	1.64799e-17	-5.20417e-18	6.93889e-18	6.93889e-18	8.67362e-19	0	0	-3.46945e-18	NA	2.38524e-18	-8.67362e-19	1.19262e-18	6.07153e-18	0.012275	-1.38778e-17	-2.25514e-17	-5.20417e-18	0.0574792	1.0842e-19	1.38778e-17	0.0900908	-2.14672e-17	-2.08167e-17	NA	-1.73472e-17	-1.95156e-18	NA	0	3.03577e-18	-8.67362e-19	-6.50521e-19	0.077805
BYa_1C_B8	NA	NA	4.33681e-18	1.73472e-18	4.98733e-18	-1.73472e-18	4.33681e-19	3.25261e-18	NA	-1.73472e-18	NA	-2.49366e-18	NA	0.0175615	-5.20417e-18	NA	3.46945e-18	1.64799e-17	-5.20417e-18	NA	NA	-1.30104e-17	-3.46945e-18	-6.93889e-18	3.46945e-18	0.00979291	2.38524e-18	-8.67362e-19	8.13152e-18	6.07153e-18	0.00314796	-1.38778e-17	-8.67362e-18	1.73472e-18	0.0369413	1.0842e-19	0	-0.0022172	6.28837e-18	6.93889e-18	5.20417e-18	1.04083e-17	-1.95156e-18	NA	-1.04083e-17	3.03577e-18	9.54098e-18	-6.50521e-19	-0.0305413
BYa_1C_F8	NA	-5.20417e-18	4.33681e-18	0	-1.95156e-18	1.73472e-18	NA	3.25261e-18	NA	NA	6.93889e-18	NA	-0.00471789	NA	1.73472e-18	NA	NA	NA	1.73472e-18	0	-3.46945e-18	8.67362e-19	NA	0	-3.46945e-18	NA	NA	NA	NA	-8.67362e-19	0.00688234	0	NA	1.73472e-18	-0.0242203	NA	0	-0.0131175	NA	-6.93889e-18	1.73472e-18	1.04083e-17	-1.95156e-18	NA	NA	-4.33681e-19	9.54098e-18	NA	0.0164984
BYa_1C_H2	-5.20417e-18	0	-2.60209e-18	1.73472e-18	-1.95156e-18	1.73472e-18	4.33681e-19	-2.1684e-19	0.0150479	-1.73472e-18	0	-2.49366e-18	0.00535464	0.0432197	1.73472e-18	-1.73472e-18	-1.04083e-17	2.60209e-18	1.73472e-18	0	0	8.67362e-19	-3.46945e-18	-6.93889e-18	3.46945e-18	-0.0187973	2.38524e-18	6.07153e-18	1.19262e-18	6.07153e-18	0.00256388	-3.46945e-18	-1.73472e-18	1.73472e-18	0.0127352	1.0842e-19	6.93889e-18	0.00837337	-6.50521e-19	-3.46945e-18	1.73472e-18	3.46945e-18	-1.95156e-18	NA	3.46945e-18	3.03577e-18	2.60209e-18	-6.50521e-19	0.00437083
BYa_3C_A1	-1.73472e-18	-1.73472e-18	-2.60209e-18	0	-1.95156e-18	NA	4.33681e-19	3.25261e-18	0.0228079	-1.73472e-18	1.73472e-18	-7.58942e-19	0.0286895	0.0903107	1.73472e-18	-1.73472e-18	3.46945e-18	-8.67362e-19	1.73472e-18	3.46945e-18	-2.08167e-17	8.67362e-19	-1.73472e-18	0	3.46945e-18	0.0119381	6.50521e-19	-8.67362e-19	2.92735e-18	-8.67362e-19	0.0279511	-6.93889e-18	-1.73472e-18	1.73472e-18	0.054333	-1.37694e-17	6.93889e-18	0.00190903	-6.50521e-19	-6.93889e-18	0	6.93889e-18	-1.95156e-18	0	0	3.03577e-18	2.60209e-18	2.1684e-19	0.0670389
BYa_3C_C1	NA	NA	4.33681e-18	1.73472e-18	4.98733e-18	NA	2.81893e-17	-3.68629e-18	NA	NA	NA	1.13841e-17	0.0280187	NA	-1.9082e-17	NA	NA	-1.12757e-17	-5.20417e-18	NA	6.93889e-18	NA	NA	0	-3.46945e-18	0.0602904	2.38524e-18	-8.67362e-19	1.19262e-18	-7.80626e-18	0.00357095	-1.38778e-17	-2.25514e-17	8.67362e-18	0.0585256	-1.37694e-17	0	0.10323	-2.14672e-17	-2.08167e-17	5.20417e-18	1.04083e-17	-1.95156e-18	NA	-3.46945e-18	3.03577e-18	NA	-6.50521e-19	0.0588593
BYa_1C_H10	NA	NA	NA	NA	NA	0	NA	NA	NA	-1.73472e-18	NA	NA	0.0244497	NA	NA	-1.73472e-18	NA	2.60209e-18	NA	NA	0	NA	NA	NA	-3.46945e-18	NA	-1.0842e-18	-8.67362e-19	8.13152e-18	-8.67362e-19	NA	NA	-1.73472e-18	NA	0.0499993	1.0842e-19	NA	NA	-6.50521e-19	-6.93889e-18	1.73472e-18	NA	-1.95156e-18	NA	NA	NA	NA	NA	NA
BYa_2C_D8	NA	NA	-2.60209e-18	NA	NA	NA	NA	-2.1684e-19	NA	NA	NA	NA	0.0109945	NA	-1.9082e-17	NA	NA	NA	NA	6.93889e-18	NA	NA	NA	NA	NA	NA	-1.0842e-18	NA	NA	NA	0.00771663	NA	NA	1.73472e-18	NA	NA	6.93889e-18	0.0348181	NA	NA	NA	NA	-1.95156e-18	NA	NA	NA	NA	NA	0.034382
BYa_2C_E8	NA	NA	4.33681e-18	NA	-8.89046e-18	NA	4.33681e-19	1.01915e-17	NA	NA	NA	9.75782e-19	-0.000269644	NA	1.73472e-18	-1.73472e-18	0	-8.67362e-19	1.73472e-18	0	0	NA	0	1.38778e-17	3.46945e-18	-0.00524616	-4.55365e-18	-8.67362e-19	8.13152e-18	-7.80626e-18	-0.00573022	0	-8.67362e-18	1.73472e-18	-0.00188767	1.0842e-19	0	-0.0400708	-2.14672e-17	-6.93889e-18	5.20417e-18	3.46945e-18	-1.95156e-18	NA	NA	-1.0842e-17	8.67362e-19	-6.50521e-19	NA
BYa_1C_A2	NA	NA	5.9848e-17	NA	NA	NA	NA	NA	NA	NA	NA	NA	NA	NA	-1.9082e-17	NA	NA	1.64799e-17	-5.20417e-18	NA	6.93889e-18	NA	NA	-1.38778e-17	NA	NA	NA	NA	-4.73796e-17	NA	-0.00298202	NA	8.84709e-17	NA	NA	NA	NA	NA	NA	NA	NA	-4.51028e-17	NA	NA	NA	NA	NA	NA	NA
BYa_2C_C6	NA	NA	-9.54098e-18	0	-1.95156e-18	NA	NA	-3.68629e-18	NA	-1.73472e-18	NA	NA	0.0105182	0.0240384	-5.20417e-18	-1.73472e-18	NA	2.60209e-18	8.67362e-18	0	-6.93889e-18	NA	NA	0	3.46945e-18	NA	2.38524e-18	-8.67362e-19	8.13152e-18	6.07153e-18	0.00330687	0	5.20417e-18	8.67362e-18	NA	NA	NA	0.0197983	6.28837e-18	-6.93889e-18	-8.67362e-18	1.04083e-17	-1.95156e-18	NA	NA	3.03577e-18	NA	NA	0.0114449
BYa_2C_G7	8.67362e-18	0	-2.60209e-18	0	-1.95156e-18	-1.73472e-18	4.33681e-19	-2.1684e-19	-0.0269463	0	8.67362e-19	9.75782e-19	-0.0185101	-0.0291917	1.73472e-18	-1.73472e-18	3.46945e-18	2.60209e-18	8.67362e-18	-3.46945e-18	NA	8.67362e-19	-1.73472e-18	0	1.04083e-17	0.00893159	6.50521e-19	0	1.19262e-18	-8.67362e-19	-0.0150971	-5.20417e-18	-8.67362e-18	1.73472e-18	0.0199644	1.0842e-19	1.38778e-17	0.0074527	-6.50521e-19	-3.46945e-18	1.73472e-18	-3.46945e-18	-1.95156e-18	0	-1.04083e-17	3.03577e-18	-8.67362e-19	-6.50521e-19	0.0135023
BYa_1C_F6	NA	1.73472e-18	4.33681e-18	1.73472e-18	4.98733e-18	-1.73472e-18	4.33681e-19	1.01915e-17	0.0290089	-1.73472e-18	0	NA	0.00709635	NA	-1.9082e-17	1.21431e-17	-1.04083e-17	-4.33681e-18	1.73472e-18	0	0	NA	0	0	NA	0.000226306	9.32414e-18	-8.67362e-19	8.13152e-18	-7.80626e-18	0.00230855	-4.16334e-17	-8.67362e-18	8.67362e-18	-0.00359909	1.0842e-19	0	0.0973129	-7.58942e-18	-6.93889e-18	5.20417e-18	-1.73472e-17	-1.95156e-18	NA	NA	-4.33681e-19	-4.33681e-18	-6.50521e-19	NA
BYa_1C_A7	NA	1.73472e-18	4.33681e-18	1.73472e-18	-8.89046e-18	5.20417e-18	4.33681e-19	-3.68629e-18	NA	NA	0	-2.49366e-18	0.0127342	0.0711182	8.67362e-18	-1.73472e-18	NA	2.60209e-18	-1.73472e-18	0	6.93889e-18	8.67362e-19	0	0	3.46945e-18	NA	-4.55365e-18	2.60209e-18	1.19262e-18	6.07153e-18	0.0326715	0	-1.73472e-18	1.73472e-18	0.0436944	1.0842e-19	0	0.000949494	6.28837e-18	-6.93889e-18	1.73472e-18	-3.46945e-18	-1.95156e-18	NA	3.46945e-18	3.03577e-18	NA	-6.50521e-19	0.0775513
BYa_3C_D3	NA	NA	4.33681e-18	1.73472e-18	3.27429e-17	NA	4.33681e-19	NA	NA	-1.73472e-18	6.93889e-18	NA	NA	NA	3.64292e-17	-1.56125e-17	0	-1.12757e-17	NA	NA	6.93889e-18	NA	NA	NA	1.04083e-17	NA	NA	-8.67362e-19	8.13152e-18	6.07153e-18	-0.0146357	1.38778e-17	5.20417e-18	-5.20417e-18	-0.0388547	1.0842e-19	NA	0.013446	NA	NA	NA	-1.73472e-17	-1.95156e-18	NA	NA	NA	2.60209e-18	NA	NA
BYa_2C_C10	8.67362e-18	1.73472e-18	4.33681e-18	1.73472e-18	4.98733e-18	-1.73472e-18	2.81893e-17	1.01915e-17	-0.0204577	-1.56125e-17	NA	1.13841e-17	0.00547737	-0.0869708	-1.9082e-17	-1.56125e-17	NA	1.64799e-17	-5.20417e-18	6.93889e-18	6.93889e-18	8.67362e-19	1.04083e-17	1.38778e-17	-3.46945e-18	-0.017182	-4.55365e-18	-1.47451e-17	8.13152e-18	-7.80626e-18	0.0105276	-1.38778e-17	-2.25514e-17	8.67362e-18	0.00662381	-1.37694e-17	1.38778e-17	-0.00246563	-2.14672e-17	6.93889e-18	5.20417e-18	1.04083e-17	-1.95156e-18	1.73472e-17	3.46945e-18	-1.0842e-17	9.54098e-18	1.32273e-17	-0.0456718
BYa_3C_A3	NA	-1.73472e-18	-9.54098e-18	0	4.98733e-18	0	4.33681e-19	3.25261e-18	NA	NA	NA	-2.49366e-18	0.0436705	NA	8.67362e-18	-1.73472e-18	3.46945e-18	2.60209e-18	-5.20417e-18	0	6.93889e-18	NA	-3.46945e-18	0	-3.46945e-18	0.16942	2.38524e-18	2.60209e-18	1.19262e-18	-8.67362e-19	0.011764	-1.38778e-17	NA	1.73472e-18	0.116026	1.0842e-19	0	0.106069	-6.50521e-19	-6.93889e-18	1.73472e-18	1.04083e-17	-1.95156e-18	3.46945e-18	NA	3.03577e-18	-8.67362e-19	-6.50521e-19	-0.00902594
BYa_1C_D1	NA	NA	NA	NA	4.98733e-18	-1.73472e-18	-2.73219e-17	-3.68629e-18	NA	-1.73472e-18	NA	-2.49366e-18	-0.0313272	NA	8.67362e-18	-1.73472e-18	NA	2.60209e-18	8.67362e-18	6.93889e-18	-4.85723e-17	NA	-1.73472e-18	-1.38778e-17	-3.46945e-18	0.013435	NA	-8.67362e-19	8.13152e-18	-8.67362e-19	0.00819921	NA	5.20417e-18	8.67362e-18	0.0517236	-6.83047e-18	1.38778e-17	NA	-6.50521e-19	6.93889e-18	1.73472e-18	1.04083e-17	-1.95156e-18	NA	-1.04083e-17	NA	-8.67362e-19	NA	0.00682998
BYa_1C_F9	NA	1.73472e-18	NA	NA	4.98733e-18	NA	NA	NA	NA	NA	NA	NA	NA	NA	NA	NA	NA	NA	NA	NA	NA	NA	-3.46945e-18	NA	NA	NA	NA	NA	NA	NA	NA	0	NA	NA	NA	NA	NA	NA	NA	NA	NA	NA	NA	NA	NA	NA	NA	NA	NA
BYa_1C_E12	8.67362e-18	1.73472e-18	4.33681e-18	1.73472e-18	4.98733e-18	-1.73472e-18	-2.73219e-17	1.01915e-17	0.0284226	NA	6.93889e-18	1.13841e-17	-0.00970037	NA	8.67362e-18	-1.56125e-17	NA	1.64799e-17	-5.20417e-18	-2.08167e-17	6.93889e-18	8.67362e-19	NA	1.38778e-17	-3.46945e-18	-0.00496829	2.38524e-18	-1.47451e-17	8.13152e-18	-7.80626e-18	0.0120005	-1.38778e-17	5.20417e-18	8.67362e-18	0.0146511	1.0842e-19	1.38778e-17	-0.060121	-2.14672e-17	NA	5.20417e-18	1.04083e-17	-1.95156e-18	NA	NA	-1.0842e-17	9.54098e-18	1.32273e-17	0.0210048
BYa_2C_C5	NA	NA	NA	1.73472e-18	NA	NA	NA	NA	NA	NA	NA	NA	0.00254093	NA	-5.20417e-18	NA	NA	1.64799e-17	NA	NA	NA	NA	1.04083e-17	NA	NA	NA	-4.55365e-18	-8.67362e-19	NA	NA	0.000386115	-1.38778e-17	-2.25514e-17	NA	0.00356722	NA	0	NA	NA	-6.93889e-18	NA	1.04083e-17	-1.95156e-18	NA	NA	3.03577e-18	NA	NA	NA
BYa_2C_D3	1.73472e-18	1.73472e-18	-2.34188e-17	NA	NA	NA	4.33681e-19	NA	NA	NA	6.93889e-18	NA	NA	NA	-1.9082e-17	-1.73472e-18	NA	-8.67362e-19	-5.20417e-18	0	0	8.67362e-19	NA	0	-3.46945e-18	NA	2.38524e-18	0	8.13152e-18	-8.67362e-19	NA	0	NA	NA	0.0334321	-1.37694e-17	1.38778e-17	NA	-6.50521e-19	-6.93889e-18	5.20417e-18	NA	-1.95156e-18	NA	NA	NA	9.54098e-18	-6.50521e-19	0.0561146
BYa_1C_D9	NA	NA	4.33681e-18	1.73472e-18	-1.95156e-18	-1.73472e-18	4.33681e-19	NA	0.0194659	1.21431e-17	0	NA	NA	NA	8.67362e-18	1.21431e-17	NA	-1.12757e-17	NA	2.08167e-17	NA	-1.30104e-17	1.04083e-17	NA	-3.46945e-18	NA	2.38524e-18	NA	NA	6.07153e-18	NA	NA	NA	8.67362e-18	-0.00872034	1.0842e-19	NA	NA	6.28837e-18	NA	NA	NA	NA	NA	3.46945e-18	3.03577e-18	-4.33681e-18	1.32273e-17	NA
BYa_2C_E7	NA	NA	4.33681e-18	1.73472e-18	-1.95156e-18	-1.73472e-18	4.33681e-19	-2.1684e-19	NA	-1.73472e-18	NA	NA	-0.0150564	0.0231585	-5.20417e-18	-1.56125e-17	NA	-4.33681e-18	1.73472e-18	6.93889e-18	NA	-1.30104e-17	NA	0	-3.46945e-18	-0.0153494	-4.55365e-18	-8.67362e-19	NA	6.07153e-18	0.00380416	NA	NA	1.73472e-18	0.00706755	NA	0	0.000124435	-6.50521e-19	NA	5.20417e-18	NA	NA	NA	-3.46945e-18	3.03577e-18	-4.33681e-18	1.32273e-17	NA
BYa_1C_B1	NA	NA	NA	NA	NA	NA	NA	1.01915e-17	NA	-1.56125e-17	NA	NA	NA	0.0791479	NA	-1.56125e-17	NA	NA	NA	NA	NA	NA	1.04083e-17	-1.38778e-17	-3.46945e-18	NA	NA	NA	NA	-7.80626e-18	NA	NA	NA	NA	NA	NA	NA	NA	NA	NA	NA	NA	NA	NA	NA	NA	NA	NA	0.00686387
BYa_2C_D1	NA	NA	-2.60209e-18	NA	NA	NA	NA	NA	NA	0	NA	NA	NA	NA	NA	-1.73472e-18	NA	NA	NA	NA	NA	NA	NA	NA	NA	NA	NA	NA	NA	NA	NA	NA	-1.73472e-18	NA	-0.00415872	NA	NA	NA	-2.38524e-18	NA	NA	NA	NA	NA	NA	NA	NA	NA	-0.00176514
BYa_2C_A6	NA	NA	4.33681e-18	NA	NA	0	NA	NA	NA	-1.73472e-18	0	NA	NA	NA	NA	NA	NA	NA	NA	NA	NA	NA	1.04083e-17	NA	NA	NA	NA	NA	NA	6.07153e-18	NA	NA	NA	NA	NA	NA	NA	NA	NA	NA	NA	NA	NA	NA	NA	NA	NA	NA	NA
BYa_1C_E10	NA	NA	4.33681e-18	NA	NA	NA	NA	NA	NA	NA	NA	NA	NA	NA	NA	-1.56125e-17	NA	NA	NA	NA	NA	NA	NA	NA	NA	NA	NA	NA	NA	-7.80626e-18	NA	NA	NA	NA	0.0325111	-1.37694e-17	NA	NA	NA	NA	NA	NA	NA	NA	NA	NA	NA	NA	NA
BYa_2C_C3	NA	NA	NA	NA	NA	NA	NA	NA	NA	NA	NA	NA	NA	NA	NA	NA	NA	2.60209e-18	NA	NA	NA	NA	NA	NA	NA	NA	NA	NA	NA	NA	NA	NA	NA	NA	NA	NA	NA	NA	NA	NA	NA	NA	NA	NA	NA	NA	NA	2.81893e-18	NA
BYa_1C_H8	NA	NA	NA	NA	NA	NA	NA	NA	NA	NA	NA	NA	NA	NA	NA	NA	NA	NA	-5.20417e-18	NA	NA	NA	NA	NA	NA	NA	NA	NA	NA	NA	NA	NA	NA	NA	NA	1.0842e-19	NA	NA	6.28837e-18	NA	NA	NA	NA	NA	NA	NA	NA	NA	NA
[truncated: 5,000 more columns]

## Sheet: Fig2C,2D
The sections 'Figure 2C' and 'Figure 2D' in figure_code.R describe how to generate both figures from this table.
genotype	guide	value	mean.geno.fit	guide.model.coef
BYa_3C_C4	TCCGTTCCTCATGGTGTGAA	-0.0122519	0.039266	-0.0984882
BYa_1C_G1	TCCGTTCCTCATGGTGTGAA	-0.0411132	0.0289702	-0.0984882
BYa_3C_B3	TCCGTTCCTCATGGTGTGAA	0.090314	-0.23572	-0.0984882
BYa_2C_D7	TCCGTTCCTCATGGTGTGAA	-0.0316099	0.0612684	-0.0984882
BYa_2C_F12	TCCGTTCCTCATGGTGTGAA	-0.0295331	0.0259349	-0.0984882
BYa_2C_H11	TCCGTTCCTCATGGTGTGAA	0.0857285	-0.161533	-0.0984882
BYa_1C_B9	TCCGTTCCTCATGGTGTGAA	-0.043662	0.0430107	-0.0984882
BYa_2C_B10	TCCGTTCCTCATGGTGTGAA	-0.0180502	0.116819	-0.0984882
BYa_3C_F1	TCCGTTCCTCATGGTGTGAA	0.0238406	0.126127	-0.0984882
BYa_2C_G5	TCCGTTCCTCATGGTGTGAA	-0.0132077	-0.10332	-0.0984882
BYa_2C_A11	TCCGTTCCTCATGGTGTGAA	-0.0205475	-0.086374	-0.0984882
BYa_3C_E1	TCCGTTCCTCATGGTGTGAA	-0.0252699	0.0177745	-0.0984882
BYa_1C_E5	TCCGTTCCTCATGGTGTGAA	0.00344806	-0.276086	-0.0984882
BYa_3C_F6	TCCGTTCCTCATGGTGTGAA	0.00445056	-0.0318124	-0.0984882
BYa_1C_B5	TCCGTTCCTCATGGTGTGAA	-0.021815	-0.0829849	-0.0984882
BYa_1C_A12	TCCGTTCCTCATGGTGTGAA	0.0377877	-0.0449305	-0.0984882
BYa_3C_G3	TCCGTTCCTCATGGTGTGAA	0.0243779	-0.067857	-0.0984882
BYa_2C_H10	TCCGTTCCTCATGGTGTGAA	-0.00425281	-0.0587601	-0.0984882
BYa_2C_H5	TCCGTTCCTCATGGTGTGAA	-0.0330158	0.0130835	-0.0984882
BYa_3C_H6	TCCGTTCCTCATGGTGTGAA	-0.00060112	-0.106889	-0.0984882
BYa_2C_F6	TCCGTTCCTCATGGTGTGAA	0.0127673	-0.15908	-0.0984882
BYa_1C_G6	TCCGTTCCTCATGGTGTGAA	-0.0101359	-0.0669823	-0.0984882
BYa_1C_E8	TCCGTTCCTCATGGTGTGAA	0.00959858	-0.0781349	-0.0984882
BYa_3C_F4	TCCGTTCCTCATGGTGTGAA	0.00134328	0.0237891	-0.0984882
BYa_2C_D10	TCCGTTCCTCATGGTGTGAA	0.040578	-0.0688544	-0.0984882
BYa_2C_C4	TCCGTTCCTCATGGTGTGAA	-0.105311	0.200853	-0.0984882
BYa_1C_D12	TCCGTTCCTCATGGTGTGAA	-0.0289847	-0.0794869	-0.0984882
BYa_3C_F3	TCCGTTCCTCATGGTGTGAA	0.0290632	-0.092209	-0.0984882
BYa_3C_G4	TCCGTTCCTCATGGTGTGAA	0.0688483	-0.214394	-0.0984882
BYa_3C_H3	TCCGTTCCTCATGGTGTGAA	-0.0047224	-0.128542	-0.0984882
BYa_2C_G8	TCCGTTCCTCATGGTGTGAA	-0.0336391	0.0230026	-0.0984882
BYa_1C_A10	TCCGTTCCTCATGGTGTGAA	0.00870081	0.049741	-0.0984882
BYa_1C_B11	TCCGTTCCTCATGGTGTGAA	-0.0872625	0.0610954	-0.0984882
BYa_3C_D6	TCCGTTCCTCATGGTGTGAA	-0.0687819	0.115788	-0.0984882
BYa_1C_H3	TCCGTTCCTCATGGTGTGAA	-0.00545896	-0.0407537	-0.0984882
BYa_3C_G5	TCCGTTCCTCATGGTGTGAA	-0.034824	0.147186	-0.0984882
BYa_3C_B6	TCCGTTCCTCATGGTGTGAA	-0.00471114	0.0661497	-0.0984882
BYa_1C_H5	TCCGTTCCTCATGGTGTGAA	-0.0287085	0.114729	-0.0984882
BYa_2C_A8	TCCGTTCCTCATGGTGTGAA	-0.0374765	-3.55295e-05	-0.0984882
BYa_2C_D6	TCCGTTCCTCATGGTGTGAA	-0.0168189	0.107277	-0.0984882
BYa_1C_A5	TCCGTTCCTCATGGTGTGAA	-0.0170461	0.143879	-0.0984882
BYa_1C_G8	TCCGTTCCTCATGGTGTGAA	0.0205711	0.0701911	-0.0984882
BYa_1C_G5	TCCGTTCCTCATGGTGTGAA	-0.00714535	-0.0617527	-0.0984882
BYa_1C_A3	TCCGTTCCTCATGGTGTGAA	0.00524843	-0.0617634	-0.0984882
BYa_1C_G11	TCCGTTCCTCATGGTGTGAA	0.0202928	0.122419	-0.0984882
BYa_2C_A7	TCCGTTCCTCATGGTGTGAA	-0.102763	0.193301	-0.0984882
BYa_2C_C11	TCCGTTCCTCATGGTGTGAA	-0.0942724	0.0679092	-0.0984882
BYa_1C_A9	TCCGTTCCTCATGGTGTGAA	-0.0863761	0.172478	-0.0984882
x_BY_BYx	TCCGTTCCTCATGGTGTGAA	0.0453417	-0.105875	-0.0984882
BYa_3C_B1	TCCGTTCCTCATGGTGTGAA	0.00234222	0.249058	-0.0984882
BYa_2C_E5	TCCGTTCCTCATGGTGTGAA	0.001068	-0.0840925	-0.0984882
BYa_3C_E4	TCCGTTCCTCATGGTGTGAA	0.0176696	-0.177506	-0.0984882
BYa_3C_H2	TCCGTTCCTCATGGTGTGAA	0.0304086	0.00204881	-0.0984882
BYa_2C_B12	TCCGTTCCTCATGGTGTGAA	0.0351711	-0.0262284	-0.0984882
BYa_2C_H7	TCCGTTCCTCATGGTGTGAA	-0.220396	0.0580247	-0.0984882
BYa_3C_E3	TCCGTTCCTCATGGTGTGAA	-0.00934134	-0.00128058	-0.0984882
BYa_2C_D12	TCCGTTCCTCATGGTGTGAA	0.0413742	-0.0929127	-0.0984882
BYa_3C_D4	TCCGTTCCTCATGGTGTGAA	-0.0343577	0.0193833	-0.0984882
BYa_3C_H1	TCCGTTCCTCATGGTGTGAA	0.0535389	0.0840083	-0.0984882
BYa_3C_C6	TCCGTTCCTCATGGTGTGAA	0.0696647	-0.261627	-0.0984882
BYa_3C_F7	TCCGTTCCTCATGGTGTGAA	-0.00490678	0.137671	-0.0984882
BYa_2C_A12	TCCGTTCCTCATGGTGTGAA	0.000985669	0.0108774	-0.0984882
BYa_3C_D5	TCCGTTCCTCATGGTGTGAA	-0.0185047	-0.0769159	-0.0984882
BYa_2C_B5	TCCGTTCCTCATGGTGTGAA	-0.123905	0.124608	-0.0984882
BYa_3C_G1	TCCGTTCCTCATGGTGTGAA	-0.0545305	-0.00710422	-0.0984882
BYa_2C_B3	TCCGTTCCTCATGGTGTGAA	0.0364525	-0.146473	-0.0984882
BYa_2C_C8	TCCGTTCCTCATGGTGTGAA	-0.0107567	-0.0976337	-0.0984882
BYa_2C_E11	TCCGTTCCTCATGGTGTGAA	0.0477154	-0.0072402	-0.0984882
BYa_2C_B7	TCCGTTCCTCATGGTGTGAA	-0.00277822	0.158042	-0.0984882
BYa_3C_D1	TCCGTTCCTCATGGTGTGAA	0.000903421	0.0311354	-0.0984882
BYa_2C_G10	TCCGTTCCTCATGGTGTGAA	0.00395483	-7.5201e-06	-0.0984882
BYa_3C_C7	TCCGTTCCTCATGGTGTGAA	0.0173384	-0.0650463	-0.0984882
BYa_3C_A6	TCCGTTCCTCATGGTGTGAA	0.0429038	-0.194353	-0.0984882
BYa_3C_H4	TCCGTTCCTCATGGTGTGAA	-0.0211062	-0.0945658	-0.0984882
BYa_2C_F11	TCCGTTCCTCATGGTGTGAA	0.0172925	0.0475962	-0.0984882
BYa_1C_B12	TCCGTTCCTCATGGTGTGAA	-0.0665318	0.132801	-0.0984882
BYa_2C_C12	TCCGTTCCTCATGGTGTGAA	0.0350159	-0.0790903	-0.0984882
BYa_1C_G10	TCCGTTCCTCATGGTGTGAA	-0.0162132	-0.357678	-0.0984882
BYa_1C_C11	TCCGTTCCTCATGGTGTGAA	-0.00353792	-0.0570743	-0.0984882
BYa_2C_A1	TCCGTTCCTCATGGTGTGAA	-0.0507771	0.0338011	-0.0984882
BYa_1C_H11	TCCGTTCCTCATGGTGTGAA	0.0360523	-0.0922785	-0.0984882
BYa_1C_B2	TCCGTTCCTCATGGTGTGAA	-0.011786	0.0979422	-0.0984882
BYa_2C_G11	TCCGTTCCTCATGGTGTGAA	0.00673681	0.0992543	-0.0984882
BYa_2C_A5	TCCGTTCCTCATGGTGTGAA	0.0167684	0.0900689	-0.0984882
BYa_1C_A4	TCCGTTCCTCATGGTGTGAA	-0.119642	0.131691	-0.0984882
BYa_1C_C2	TCCGTTCCTCATGGTGTGAA	-0.0288346	0.089997	-0.0984882
BYa_1C_D2	TCCGTTCCTCATGGTGTGAA	0.0488529	0.0225783	-0.0984882
BYa_1C_F3	TCCGTTCCTCATGGTGTGAA	0.0112023	-0.0601494	-0.0984882
BYa_1C_H4	TCCGTTCCTCATGGTGTGAA	0.0840927	-0.0739889	-0.0984882
BYa_2C_F8	TCCGTTCCTCATGGTGTGAA	0.0168447	-0.026055	-0.0984882
BYa_3C_B4	TCCGTTCCTCATGGTGTGAA	-0.0205847	0.00969645	-0.0984882
BYa_3C_C5	TCCGTTCCTCATGGTGTGAA	-0.00495296	-0.159322	-0.0984882
BYa_3C_A7	TCCGTTCCTCATGGTGTGAA	0.0190532	-0.00338423	-0.0984882
BYa_2C_F10	TCCGTTCCTCATGGTGTGAA	-0.0102015	0.0647241	-0.0984882
BYa_1C_C1	TCCGTTCCTCATGGTGTGAA	0.0173867	-0.162722	-0.0984882
BYa_1C_G2	TCCGTTCCTCATGGTGTGAA	0.0276334	0.028127	-0.0984882
BYa_2C_D5	TCCGTTCCTCATGGTGTGAA	0.0964407	-0.230092	-0.0984882
BYa_1C_A11	TCCGTTCCTCATGGTGTGAA	0.0268259	0.0949163	-0.0984882
BYa_2C_E6	TCCGTTCCTCATGGTGTGAA	-0.12064	0.0847563	-0.0984882
BYa_3C_E2	TCCGTTCCTCATGGTGTGAA	-0.0336373	-0.0509253	-0.0984882
BYa_1C_A6	TCCGTTCCTCATGGTGTGAA	0.0312498	0.0685995	-0.0984882
BYa_1C_C3	TCCGTTCCTCATGGTGTGAA	-0.134322	0.127225	-0.0984882
BYa_1C_E11	TCCGTTCCTCATGGTGTGAA	-0.0372629	0.126313	-0.0984882
BYa_1C_C12	TCCGTTCCTCATGGTGTGAA	0.00792839	0.0984595	-0.0984882
BYa_3C_B7	TCCGTTCCTCATGGTGTGAA	-0.0177238	0.00820609	-0.0984882
BYa_3C_D2	TCCGTTCCTCATGGTGTGAA	-0.018908	0.105982	-0.0984882
BYa_3C_G2	TCCGTTCCTCATGGTGTGAA	0.0341337	-0.0975449	-0.0984882
BYa_3C_C3	TCCGTTCCTCATGGTGTGAA	0.0961295	-0.110179	-0.0984882
BYa_3C_C2	TCCGTTCCTCATGGTGTGAA	-0.0680053	-0.0218825	-0.0984882
BYa_1C_C5	TCCGTTCCTCATGGTGTGAA	-0.0247318	0.0979302	-0.0984882
BYa_1C_D11	TCCGTTCCTCATGGTGTGAA	-0.0291776	0.154443	-0.0984882
BYa_1C_F2	TCCGTTCCTCATGGTGTGAA	0.0512643	0.0152402	-0.0984882
BYa_3C_F5	TCCGTTCCTCATGGTGTGAA	0.0367076	-0.0614503	-0.0984882
BYa_2C_C1	TCCGTTCCTCATGGTGTGAA	0.0148865	-0.00522038	-0.0984882
BYa_3C_A5	TCCGTTCCTCATGGTGTGAA	0.100451	-0.164239	-0.0984882
BYa_2C_B6	TCCGTTCCTCATGGTGTGAA	0.0868347	-0.28778	-0.0984882
BYa_1C_D6	TCCGTTCCTCATGGTGTGAA	0.105288	-0.073579	-0.0984882
BYa_3C_A4	TCCGTTCCTCATGGTGTGAA	0.0230717	-0.114498	-0.0984882
BYa_2C_B11	TCCGTTCCTCATGGTGTGAA	0.0402246	0.0458814	-0.0984882
BYa_1C_F10	TCCGTTCCTCATGGTGTGAA	0.077805	-0.0907989	-0.0984882
BYa_1C_B8	TCCGTTCCTCATGGTGTGAA	-0.0305413	0.0829911	-0.0984882
BYa_1C_F8	TCCGTTCCTCATGGTGTGAA	0.0164984	-0.0115651	-0.0984882
BYa_1C_H2	TCCGTTCCTCATGGTGTGAA	0.00437083	0.0404624	-0.0984882
BYa_3C_A1	TCCGTTCCTCATGGTGTGAA	0.0670389	-0.0377363	-0.0984882
BYa_3C_C1	TCCGTTCCTCATGGTGTGAA	0.0588593	-0.25271	-0.0984882
BYa_2C_D8	TCCGTTCCTCATGGTGTGAA	0.034382	-0.0463798	-0.0984882
BYa_2C_C6	TCCGTTCCTCATGGTGTGAA	0.0114449	-0.0828312	-0.0984882
BYa_2C_G7	TCCGTTCCTCATGGTGTGAA	0.0135023	0.00146523	-0.0984882
BYa_1C_A7	TCCGTTCCTCATGGTGTGAA	0.0775513	-0.039632	-0.0984882
BYa_2C_C10	TCCGTTCCTCATGGTGTGAA	-0.0456718	0.206159	-0.0984882
BYa_3C_A3	TCCGTTCCTCATGGTGTGAA	-0.00902594	-0.0586422	-0.0984882
BYa_1C_D1	TCCGTTCCTCATGGTGTGAA	0.00682998	-0.0791843	-0.0984882
BYa_1C_E12	TCCGTTCCTCATGGTGTGAA	0.0210048	0.167644	-0.0984882
BYa_2C_D3	TCCGTTCCTCATGGTGTGAA	0.0561146	0.0471816	-0.0984882
BYa_1C_B1	TCCGTTCCTCATGGTGTGAA	0.00686387	-0.222279	-0.0984882
BYa_2C_D1	TCCGTTCCTCATGGTGTGAA	-0.00176514	0.00136119	-0.0984882
BYa_3C_C4	ATACGGGTAAGCAGTTATTC	-0.0359448	0.039266	-0.348454
BYa_1C_G1	ATACGGGTAAGCAGTTATTC	-0.0197387	0.0289702	-0.348454
BYa_3C_B3	ATACGGGTAAGCAGTTATTC	0.0935922	-0.23572	-0.348454
BYa_2C_D7	ATACGGGTAAGCAGTTATTC	-0.0452639	0.0612684	-0.348454
BYa_2C_F12	ATACGGGTAAGCAGTTATTC	-0.0112203	0.0259349	-0.348454
BYa_1C_H6	ATACGGGTAAGCAGTTATTC	0.0234614	0.090398	-0.348454
BYa_2C_H11	ATACGGGTAAGCAGTTATTC	0.034615	-0.161533	-0.348454
BYa_1C_B9	ATACGGGTAAGCAGTTATTC	-0.000487077	0.0430107	-0.348454
BYa_2C_B10	ATACGGGTAAGCAGTTATTC	-0.0155004	0.116819	-0.348454
BYa_2C_B8	ATACGGGTAAGCAGTTATTC	-0.0562514	0.110759	-0.348454
BYa_3C_F1	ATACGGGTAAGCAGTTATTC	0.016395	0.126127	-0.348454
BYa_2C_G5	ATACGGGTAAGCAGTTATTC	0.0636324	-0.10332	-0.348454
BYa_2C_A11	ATACGGGTAAGCAGTTATTC	0.0377933	-0.086374	-0.348454
BYa_3C_E1	ATACGGGTAAGCAGTTATTC	-0.0851538	0.0177745	-0.348454
BYa_1C_E5	ATACGGGTAAGCAGTTATTC	0.0119688	-0.276086	-0.348454
BYa_2C_C7	ATACGGGTAAGCAGTTATTC	0.0126087	-0.035509	-0.348454
BYa_3C_F6	ATACGGGTAAGCAGTTATTC	0.031017	-0.0318124	-0.348454
BYa_1C_B5	ATACGGGTAAGCAGTTATTC	0.0397172	-0.0829849	-0.348454
BYa_1C_A12	ATACGGGTAAGCAGTTATTC	0.0831598	-0.0449305	-0.348454
BYa_3C_G3	ATACGGGTAAGCAGTTATTC	-0.0367332	-0.067857	-0.348454
BYa_2C_H10	ATACGGGTAAGCAGTTATTC	0.0127311	-0.0587601	-0.348454
BYa_2C_H5	ATACGGGTAAGCAGTTATTC	-0.0259322	0.0130835	-0.348454
BYa_3C_H6	ATACGGGTAAGCAGTTATTC	0.0207051	-0.106889	-0.348454
BYa_1C_G6	ATACGGGTAAGCAGTTATTC	-0.0133162	-0.0669823	-0.348454
BYa_1C_E8	ATACGGGTAAGCAGTTATTC	-0.0321912	-0.0781349	-0.348454
BYa_3C_F4	ATACGGGTAAGCAGTTATTC	0.0418313	0.0237891	-0.348454
BYa_2C_D10	ATACGGGTAAGCAGTTATTC	0.049731	-0.0688544	-0.348454
BYa_2C_C4	ATACGGGTAAGCAGTTATTC	-0.00742061	0.200853	-0.348454
BYa_1C_D12	ATACGGGTAAGCAGTTATTC	0.00213674	-0.0794869	-0.348454
BYa_3C_G4	ATACGGGTAAGCAGTTATTC	0.103825	-0.214394	-0.348454
BYa_3C_H3	ATACGGGTAAGCAGTTATTC	0.0605637	-0.128542	-0.348454
BYa_2C_G8	ATACGGGTAAGCAGTTATTC	-0.0582674	0.0230026	-0.348454
BYa_1C_A10	ATACGGGTAAGCAGTTATTC	0.00144368	0.049741	-0.348454
BYa_1C_B11	ATACGGGTAAGCAGTTATTC	-0.14046	0.0610954	-0.348454
BYa_3C_D6	ATACGGGTAAGCAGTTATTC	0.0187787	0.115788	-0.348454
BYa_1C_H3	ATACGGGTAAGCAGTTATTC	0.0383731	-0.0407537	-0.348454
BYa_3C_G5	ATACGGGTAAGCAGTTATTC	-0.0505806	0.147186	-0.348454
BYa_3C_B6	ATACGGGTAAGCAGTTATTC	-0.033412	0.0661497	-0.348454
BYa_1C_H5	ATACGGGTAAGCAGTTATTC	-0.0248728	0.114729	-0.348454
BYa_2C_A8	ATACGGGTAAGCAGTTATTC	0.0663458	-3.55295e-05	-0.348454
BYa_2C_D6	ATACGGGTAAGCAGTTATTC	-0.0631664	0.107277	-0.348454
BYa_1C_A5	ATACGGGTAAGCAGTTATTC	-0.0198307	0.143879	-0.348454
BYa_1C_G8	ATACGGGTAAGCAGTTATTC	-0.018612	0.0701911	-0.348454
BYa_1C_G5	ATACGGGTAAGCAGTTATTC	0.0364323	-0.0617527	-0.348454
BYa_1C_A3	ATACGGGTAAGCAGTTATTC	0.0169819	-0.0617634	-0.348454
BYa_2C_A7	ATACGGGTAAGCAGTTATTC	-0.0509722	0.193301	-0.348454
BYa_2C_C11	ATACGGGTAAGCAGTTATTC	-0.0810896	0.0679092	-0.348454
BYa_1C_A9	ATACGGGTAAGCAGTTATTC	-0.090972	0.172478	-0.348454
BYa_1C_D10	ATACGGGTAAGCAGTTATTC	0.00235702	0.0635043	-0.348454
x_BY_BYx	ATACGGGTAAGCAGTTATTC	0.0152162	-0.105875	-0.348454
BYa_2C_A10	ATACGGGTAAGCAGTTATTC	-0.0644826	0.0924455	-0.348454
BYa_3C_B1	ATACGGGTAAGCAGTTATTC	-0.0798368	0.249058	-0.348454
BYa_2C_E5	ATACGGGTAAGCAGTTATTC	0.0199681	-0.0840925	-0.348454
BYa_3C_E4	ATACGGGTAAGCAGTTATTC	0.115065	-0.177506	-0.348454
BYa_3C_H2	ATACGGGTAAGCAGTTATTC	-0.0529667	0.00204881	-0.348454
BYa_2C_B12	ATACGGGTAAGCAGTTATTC	0.0467771	-0.0262284	-0.348454
BYa_2C_H7	ATACGGGTAAGCAGTTATTC	-0.0754702	0.0580247	-0.348454
BYa_3C_E3	ATACGGGTAAGCAGTTATTC	-0.00118009	-0.00128058	-0.348454
BYa_2C_D12	ATACGGGTAAGCAGTTATTC	0.0113632	-0.0929127	-0.348454
BYa_3C_D4	ATACGGGTAAGCAGTTATTC	-0.0501723	0.0193833	-0.348454
BYa_3C_H1	ATACGGGTAAGCAGTTATTC	-0.0661756	0.0840083	-0.348454
BYa_3C_C6	ATACGGGTAAGCAGTTATTC	0.135851	-0.261627	-0.348454
BYa_3C_G6	ATACGGGTAAGCAGTTATTC	0.0191663	-0.00477625	-0.348454
BYa_2C_F7	ATACGGGTAAGCAGTTATTC	0.0429615	-0.147159	-0.348454
BYa_2C_A12	ATACGGGTAAGCAGTTATTC	-0.0576727	0.0108774	-0.348454
BYa_3C_D5	ATACGGGTAAGCAGTTATTC	-0.0433669	-0.0769159	-0.348454
BYa_2C_B5	ATACGGGTAAGCAGTTATTC	-0.0448723	0.124608	-0.348454
BYa_3C_G1	ATACGGGTAAGCAGTTATTC	-0.0157548	-0.00710422	-0.348454
BYa_2C_B3	ATACGGGTAAGCAGTTATTC	0.0394812	-0.146473	-0.348454
BYa_2C_G1	ATACGGGTAAGCAGTTATTC	0.0122777	0.12564	-0.348454
BYa_2C_C8	ATACGGGTAAGCAGTTATTC	0.0343421	-0.0976337	-0.348454
BYa_2C_E11	ATACGGGTAAGCAGTTATTC	-0.0242063	-0.0072402	-0.348454
BYa_2C_B7	ATACGGGTAAGCAGTTATTC	-0.0148404	0.158042	-0.348454
BYa_3C_D1	ATACGGGTAAGCAGTTATTC	-0.0332331	0.0311354	-0.348454
BYa_2C_G10	ATACGGGTAAGCAGTTATTC	-0.00264911	-7.5201e-06	-0.348454
BYa_3C_C7	ATACGGGTAAGCAGTTATTC	-0.098784	-0.0650463	-0.348454
BYa_3C_A6	ATACGGGTAAGCAGTTATTC	0.0306793	-0.194353	-0.348454
BYa_3C_H4	ATACGGGTAAGCAGTTATTC	0.0148096	-0.0945658	-0.348454
BYa_1C_B12	ATACGGGTAAGCAGTTATTC	-0.00908012	0.132801	-0.348454
BYa_2C_C12	ATACGGGTAAGCAGTTATTC	0.00161496	-0.0790903	-0.348454
BYa_1C_G10	ATACGGGTAAGCAGTTATTC	0.0870243	-0.357678	-0.348454
BYa_1C_C11	ATACGGGTAAGCAGTTATTC	-0.0255586	-0.0570743	-0.348454
BYa_2C_A1	ATACGGGTAAGCAGTTATTC	-0.0661577	0.0338011	-0.348454
BYa_1C_H11	ATACGGGTAAGCAGTTATTC	0.0194419	-0.0922785	-0.348454
BYa_1C_B2	ATACGGGTAAGCAGTTATTC	0.117329	0.0979422	-0.348454
BYa_2C_G11	ATACGGGTAAGCAGTTATTC	-0.0933711	0.0992543	-0.348454
BYa_1C_A4	ATACGGGTAAGCAGTTATTC	-0.0972281	0.131691	-0.348454
BYa_1C_C2	ATACGGGTAAGCAGTTATTC	0.0291497	0.089997	-0.348454
BYa_1C_H4	ATACGGGTAAGCAGTTATTC	-0.00189051	-0.0739889	-0.348454
BYa_2C_F1	ATACGGGTAAGCAGTTATTC	0.0113167	-0.0997984	-0.348454
BYa_2C_F8	ATACGGGTAAGCAGTTATTC	0.00659537	-0.026055	-0.348454
BYa_3C_B4	ATACGGGTAAGCAGTTATTC	0.0762981	0.00969645	-0.348454
BYa_3C_C5	ATACGGGTAAGCAGTTATTC	0.0616758	-0.159322	-0.348454
BYa_3C_A7	ATACGGGTAAGCAGTTATTC	0.0523429	-0.00338423	-0.348454
BYa_2C_F10	ATACGGGTAAGCAGTTATTC	0.050555	0.0647241	-0.348454
BYa_1C_C1	ATACGGGTAAGCAGTTATTC	0.0125761	-0.162722	-0.348454
BYa_1C_G2	ATACGGGTAAGCAGTTATTC	-0.00524249	0.028127	-0.348454
BYa_2C_D5	ATACGGGTAAGCAGTTATTC	0.0285305	-0.230092	-0.348454
BYa_1C_A11	ATACGGGTAAGCAGTTATTC	0.0960365	0.0949163	-0.348454
BYa_2C_E6	ATACGGGTAAGCAGTTATTC	-0.0401605	0.0847563	-0.348454
BYa_3C_E2	ATACGGGTAAGCAGTTATTC	-0.0636015	-0.0509253	-0.348454
BYa_1C_A6	ATACGGGTAAGCAGTTATTC	-0.00793436	0.0685995	-0.348454
BYa_1C_C3	ATACGGGTAAGCAGTTATTC	0.0363137	0.127225	-0.348454
BYa_1C_E11	ATACGGGTAAGCAGTTATTC	-0.0301292	0.126313	-0.348454
BYa_1C_C12	ATACGGGTAAGCAGTTATTC	-0.072111	0.0984595	-0.348454
BYa_3C_B7	ATACGGGTAAGCAGTTATTC	-0.0387444	0.00820609	-0.348454
BYa_3C_D2	ATACGGGTAAGCAGTTATTC	-0.0777036	0.105982	-0.348454
BYa_3C_G2	ATACGGGTAAGCAGTTATTC	0.0561081	-0.0975449	-0.348454
BYa_3C_C3	ATACGGGTAAGCAGTTATTC	0.0313416	-0.110179	-0.348454
BYa_3C_C2	ATACGGGTAAGCAGTTATTC	0.00717076	-0.0218825	-0.348454
BYa_1C_C5	ATACGGGTAAGCAGTTATTC	0.0216707	0.0979302	-0.348454
BYa_2C_E12	ATACGGGTAAGCAGTTATTC	0.054876	-0.150234	-0.348454
BYa_1C_D11	ATACGGGTAAGCAGTTATTC	-0.0163511	0.154443	-0.348454
BYa_1C_F2	ATACGGGTAAGCAGTTATTC	0.0305643	0.0152402	-0.348454
BYa_3C_F5	ATACGGGTAAGCAGTTATTC	-0.00324654	-0.0614503	-0.348454
BYa_2C_C1	ATACGGGTAAGCAGTTATTC	-0.0376449	-0.00522038	-0.348454
BYa_3C_A5	ATACGGGTAAGCAGTTATTC	0.0833237	-0.164239	-0.348454
BYa_2C_B6	ATACGGGTAAGCAGTTATTC	0.0403671	-0.28778	-0.348454
BYa_1C_D6	ATACGGGTAAGCAGTTATTC	0.0887111	-0.073579	-0.348454
BYa_3C_A4	ATACGGGTAAGCAGTTATTC	-0.00618113	-0.114498	-0.348454
BYa_2C_B11	ATACGGGTAAGCAGTTATTC	-0.062069	0.0458814	-0.348454
BYa_2C_D4	ATACGGGTAAGCAGTTATTC	0.0126965	0.153723	-0.348454
BYa_1C_B8	ATACGGGTAAGCAGTTATTC	-0.0175629	0.0829911	-0.348454
BYa_1C_F8	ATACGGGTAAGCAGTTATTC	-0.0117775	-0.0115651	-0.348454
BYa_1C_H2	ATACGGGTAAGCAGTTATTC	-0.0198099	0.0404624	-0.348454
BYa_3C_A1	ATACGGGTAAGCAGTTATTC	-0.00871144	-0.0377363	-0.348454
BYa_3C_C1	ATACGGGTAAGCAGTTATTC	0.0557708	-0.25271	-0.348454
BYa_2C_C6	ATACGGGTAAGCAGTTATTC	0.0507878	-0.0828312	-0.348454
BYa_2C_G7	ATACGGGTAAGCAGTTATTC	-0.042041	0.00146523	-0.348454
BYa_1C_F6	ATACGGGTAAGCAGTTATTC	0.00612827	-0.0707216	-0.348454
BYa_1C_A7	ATACGGGTAAGCAGTTATTC	0.0399744	-0.039632	-0.348454
BYa_2C_C10	ATACGGGTAAGCAGTTATTC	-0.0715597	0.206159	-0.348454
BYa_3C_A3	ATACGGGTAAGCAGTTATTC	-0.0119651	-0.0586422	-0.348454
BYa_1C_E12	ATACGGGTAAGCAGTTATTC	-0.00813385	0.167644	-0.348454
BYa_2C_E7	ATACGGGTAAGCAGTTATTC	0.00868476	0.0613285	-0.348454
BYa_3C_C4	ATGCAAGCAGTACTTAAGGA	-0.0123162	0.039266	-0.286857
BYa_1C_G1	ATGCAAGCAGTACTTAAGGA	-0.109337	0.0289702	-0.286857
BYa_3C_B3	ATGCAAGCAGTACTTAAGGA	0.0590804	-0.23572	-0.286857
BYa_2C_D7	ATGCAAGCAGTACTTAAGGA	-0.144746	0.0612684	-0.286857
BYa_2C_F12	ATGCAAGCAGTACTTAAGGA	-0.0212531	0.0259349	-0.286857
BYa_1C_H6	ATGCAAGCAGTACTTAAGGA	-0.0115423	0.090398	-0.286857
BYa_2C_H11	ATGCAAGCAGTACTTAAGGA	0.149486	-0.161533	-0.286857
BYa_1C_B9	ATGCAAGCAGTACTTAAGGA	-0.00372854	0.0430107	-0.286857
BYa_2C_B10	ATGCAAGCAGTACTTAAGGA	-0.0502197	0.116819	-0.286857
BYa_2C_B8	ATGCAAGCAGTACTTAAGGA	-0.136046	0.110759	-0.286857
BYa_3C_F1	ATGCAAGCAGTACTTAAGGA	-0.0483449	0.126127	-0.286857
BYa_2C_G5	ATGCAAGCAGTACTTAAGGA	0.0136129	-0.10332	-0.286857
BYa_2C_A11	ATGCAAGCAGTACTTAAGGA	0.0300668	-0.086374	-0.286857
BYa_3C_E1	ATGCAAGCAGTACTTAAGGA	-0.115855	0.0177745	-0.286857
BYa_1C_E5	ATGCAAGCAGTACTTAAGGA	0.0254495	-0.276086	-0.286857
BYa_2C_C7	ATGCAAGCAGTACTTAAGGA	0.0161691	-0.035509	-0.286857
BYa_3C_F6	ATGCAAGCAGTACTTAAGGA	-0.0472884	-0.0318124	-0.286857
BYa_1C_B5	ATGCAAGCAGTACTTAAGGA	-0.00784818	-0.0829849	-0.286857
BYa_1C_A12	ATGCAAGCAGTACTTAAGGA	0.053157	-0.0449305	-0.286857
BYa_3C_G3	ATGCAAGCAGTACTTAAGGA	0.0116487	-0.067857	-0.286857
BYa_2C_H10	ATGCAAGCAGTACTTAAGGA	-0.0142701	-0.0587601	-0.286857
BYa_2C_H5	ATGCAAGCAGTACTTAAGGA	-0.0303188	0.0130835	-0.286857
BYa_3C_H6	ATGCAAGCAGTACTTAAGGA	0.0235575	-0.106889	-0.286857
BYa_1C_G6	ATGCAAGCAGTACTTAAGGA	0.041028	-0.0669823	-0.286857
BYa_1C_E8	ATGCAAGCAGTACTTAAGGA	0.019018	-0.0781349	-0.286857
BYa_3C_F4	ATGCAAGCAGTACTTAAGGA	0.069576	0.0237891	-0.286857
BYa_2C_D10	ATGCAAGCAGTACTTAAGGA	-0.0165832	-0.0688544	-0.286857
BYa_2C_C4	ATGCAAGCAGTACTTAAGGA	-0.144661	0.200853	-0.286857
BYa_1C_D12	ATGCAAGCAGTACTTAAGGA	0.0548685	-0.0794869	-0.286857
BYa_3C_F3	ATGCAAGCAGTACTTAAGGA	0.0494815	-0.092209	-0.286857
BYa_3C_G4	ATGCAAGCAGTACTTAAGGA	0.128095	-0.214394	-0.286857
BYa_3C_H3	ATGCAAGCAGTACTTAAGGA	-0.0129939	-0.128542	-0.286857
BYa_2C_G8	ATGCAAGCAGTACTTAAGGA	-0.0918996	0.0230026	-0.286857
BYa_1C_A10	ATGCAAGCAGTACTTAAGGA	-0.0888554	0.049741	-0.286857
BYa_2C_F5	ATGCAAGCAGTACTTAAGGA	0.0865597	-0.143913	-0.286857
BYa_1C_B11	ATGCAAGCAGTACTTAAGGA	-0.164976	0.0610954	-0.286857
BYa_3C_D6	ATGCAAGCAGTACTTAAGGA	-0.0494594	0.115788	-0.286857
BYa_1C_H3	ATGCAAGCAGTACTTAAGGA	0.0486981	-0.0407537	-0.286857
BYa_3C_G5	ATGCAAGCAGTACTTAAGGA	-0.0247418	0.147186	-0.286857
BYa_3C_B6	ATGCAAGCAGTACTTAAGGA	-0.0801199	0.0661497	-0.286857
BYa_1C_H5	ATGCAAGCAGTACTTAAGGA	-0.0723685	0.114729	-0.286857
BYa_2C_A8	ATGCAAGCAGTACTTAAGGA	0.0393782	-3.55295e-05	-0.286857
BYa_2C_D6	ATGCAAGCAGTACTTAAGGA	-0.002021	0.107277	-0.286857
BYa_1C_A5	ATGCAAGCAGTACTTAAGGA	-0.10899	0.143879	-0.286857
BYa_1C_G8	ATGCAAGCAGTACTTAAGGA	-0.0367304	0.0701911	-0.286857
BYa_1C_G5	ATGCAAGCAGTACTTAAGGA	-0.0202699	-0.0617527	-0.286857
BYa_1C_A3	ATGCAAGCAGTACTTAAGGA	-0.001943	-0.0617634	-0.286857
BYa_1C_G11	ATGCAAGCAGTACTTAAGGA	-0.0782949	0.122419	-0.286857
BYa_2C_A7	ATGCAAGCAGTACTTAAGGA	-0.0608719	0.193301	-0.286857
BYa_2C_C11	ATGCAAGCAGTACTTAAGGA	-0.0295288	0.0679092	-0.286857
BYa_1C_A9	ATGCAAGCAGTACTTAAGGA	-0.0918464	0.172478	-0.286857
BYa_1C_D10	ATGCAAGCAGTACTTAAGGA	0.0142967	0.0635043	-0.286857
x_BY_BYx	ATGCAAGCAGTACTTAAGGA	-0.0342502	-0.105875	-0.286857
BYa_2C_A10	ATGCAAGCAGTACTTAAGGA	-0.0143927	0.0924455	-0.286857
BYa_3C_B1	ATGCAAGCAGTACTTAAGGA	-0.164164	0.249058	-0.286857
BYa_2C_E5	ATGCAAGCAGTACTTAAGGA	0.0534017	-0.0840925	-0.286857
BYa_3C_E4	ATGCAAGCAGTACTTAAGGA	0.071572	-0.177506	-0.286857
BYa_3C_H2	ATGCAAGCAGTACTTAAGGA	0.0225708	0.00204881	-0.286857
BYa_2C_B12	ATGCAAGCAGTACTTAAGGA	-0.0700837	-0.0262284	-0.286857
BYa_2C_H7	ATGCAAGCAGTACTTAAGGA	-0.124157	0.0580247	-0.286857
BYa_3C_E3	ATGCAAGCAGTACTTAAGGA	-0.181414	-0.00128058	-0.286857
BYa_2C_D12	ATGCAAGCAGTACTTAAGGA	0.0381904	-0.0929127	-0.286857
BYa_3C_D4	ATGCAAGCAGTACTTAAGGA	-0.0322031	0.0193833	-0.286857
BYa_3C_H1	ATGCAAGCAGTACTTAAGGA	-0.109366	0.0840083	-0.286857
BYa_3C_C6	ATGCAAGCAGTACTTAAGGA	0.171353	-0.261627	-0.286857
BYa_3C_G6	ATGCAAGCAGTACTTAAGGA	-0.00602389	-0.00477625	-0.286857
BYa_3C_F7	ATGCAAGCAGTACTTAAGGA	-0.0143563	0.137671	-0.286857
BYa_2C_F7	ATGCAAGCAGTACTTAAGGA	0.145905	-0.147159	-0.286857
BYa_2C_A12	ATGCAAGCAGTACTTAAGGA	-0.0189955	0.0108774	-0.286857
BYa_3C_D5	ATGCAAGCAGTACTTAAGGA	0.0365886	-0.0769159	-0.286857
BYa_2C_B5	ATGCAAGCAGTACTTAAGGA	-0.0252249	0.124608	-0.286857
BYa_3C_G1	ATGCAAGCAGTACTTAAGGA	-0.0347762	-0.00710422	-0.286857
BYa_2C_B3	ATGCAAGCAGTACTTAAGGA	0.0646914	-0.146473	-0.286857
BYa_2C_G1	ATGCAAGCAGTACTTAAGGA	0.025552	0.12564	-0.286857
BYa_2C_C8	ATGCAAGCAGTACTTAAGGA	0.126419	-0.0976337	-0.286857
BYa_2C_E11	ATGCAAGCAGTACTTAAGGA	0.0769131	-0.0072402	-0.286857
BYa_2C_B7	ATGCAAGCAGTACTTAAGGA	-0.0736698	0.158042	-0.286857
BYa_3C_D1	ATGCAAGCAGTACTTAAGGA	-0.0341425	0.0311354	-0.286857
BYa_2C_G10	ATGCAAGCAGTACTTAAGGA	-0.00169663	-7.5201e-06	-0.286857
BYa_3C_C7	ATGCAAGCAGTACTTAAGGA	-0.0108304	-0.0650463	-0.286857
BYa_3C_A6	ATGCAAGCAGTACTTAAGGA	0.162987	-0.194353	-0.286857
BYa_3C_H4	ATGCAAGCAGTACTTAAGGA	-0.0659251	-0.0945658	-0.286857
BYa_2C_F11	ATGCAAGCAGTACTTAAGGA	-0.0528002	0.0475962	-0.286857
BYa_1C_B12	ATGCAAGCAGTACTTAAGGA	-0.0905415	0.132801	-0.286857
BYa_2C_C12	ATGCAAGCAGTACTTAAGGA	-0.040009	-0.0790903	-0.286857
BYa_1C_G10	ATGCAAGCAGTACTTAAGGA	0.0855149	-0.357678	-0.286857
BYa_1C_C11	ATGCAAGCAGTACTTAAGGA	0.0141395	-0.0570743	-0.286857
BYa_2C_A1	ATGCAAGCAGTACTTAAGGA	-0.0276064	0.0338011	-0.286857
BYa_1C_H11	ATGCAAGCAGTACTTAAGGA	0.0533826	-0.0922785	-0.286857
BYa_1C_B2	ATGCAAGCAGTACTTAAGGA	0.0198055	0.0979422	-0.286857
BYa_2C_G11	ATGCAAGCAGTACTTAAGGA	-0.0894863	0.0992543	-0.286857
BYa_2C_A5	ATGCAAGCAGTACTTAAGGA	-0.029637	0.0900689	-0.286857
BYa_1C_A4	ATGCAAGCAGTACTTAAGGA	-0.0386889	0.131691	-0.286857
BYa_1C_C2	ATGCAAGCAGTACTTAAGGA	-0.0660959	0.089997	-0.286857
BYa_1C_F3	ATGCAAGCAGTACTTAAGGA	0.105917	-0.0601494	-0.286857
BYa_1C_H4	ATGCAAGCAGTACTTAAGGA	0.0325359	-0.0739889	-0.286857
BYa_2C_F1	ATGCAAGCAGTACTTAAGGA	0.0686693	-0.0997984	-0.286857
BYa_2C_F8	ATGCAAGCAGTACTTAAGGA	0.00210279	-0.026055	-0.286857
BYa_3C_B4	ATGCAAGCAGTACTTAAGGA	0.0615536	0.00969645	-0.286857
BYa_3C_C5	ATGCAAGCAGTACTTAAGGA	0.0328057	-0.159322	-0.286857
BYa_3C_A7	ATGCAAGCAGTACTTAAGGA	-0.0284539	-0.00338423	-0.286857
BYa_2C_F10	ATGCAAGCAGTACTTAAGGA	-0.0353896	0.0647241	-0.286857
BYa_1C_C1	ATGCAAGCAGTACTTAAGGA	0.0590159	-0.162722	-0.286857
BYa_1C_G2	ATGCAAGCAGTACTTAAGGA	-0.00763939	0.028127	-0.286857
BYa_2C_D5	ATGCAAGCAGTACTTAAGGA	0.0984147	-0.230092	-0.286857
BYa_1C_A11	ATGCAAGCAGTACTTAAGGA	-0.0514071	0.0949163	-0.286857
BYa_2C_E6	ATGCAAGCAGTACTTAAGGA	-0.0932375	0.0847563	-0.286857
BYa_3C_E6	ATGCAAGCAGTACTTAAGGA	0.026314	-0.0753577	-0.286857
BYa_3C_E2	ATGCAAGCAGTACTTAAGGA	0.0163002	-0.0509253	-0.286857
BYa_1C_A6	ATGCAAGCAGTACTTAAGGA	-0.0207076	0.0685995	-0.286857
BYa_1C_C3	ATGCAAGCAGTACTTAAGGA	-0.0381698	0.127225	-0.286857
BYa_1C_E11	ATGCAAGCAGTACTTAAGGA	-0.0180579	0.126313	-0.286857
BYa_1C_C12	ATGCAAGCAGTACTTAAGGA	-0.0284258	0.0984595	-0.286857
BYa_3C_B7	ATGCAAGCAGTACTTAAGGA	-0.008033	0.00820609	-0.286857
BYa_3C_D2	ATGCAAGCAGTACTTAAGGA	-0.0236097	0.105982	-0.286857
BYa_3C_G2	ATGCAAGCAGTACTTAAGGA	0.0203858	-0.0975449	-0.286857
BYa_3C_C3	ATGCAAGCAGTACTTAAGGA	0.168562	-0.110179	-0.286857
BYa_3C_C2	ATGCAAGCAGTACTTAAGGA	-0.00566461	-0.0218825	-0.286857
BYa_1C_C5	ATGCAAGCAGTACTTAAGGA	-0.0257819	0.0979302	-0.286857
BYa_2C_E12	ATGCAAGCAGTACTTAAGGA	0.00359864	-0.150234	-0.286857
BYa_1C_D11	ATGCAAGCAGTACTTAAGGA	0.00670427	0.154443	-0.286857
BYa_1C_F2	ATGCAAGCAGTACTTAAGGA	0.0615247	0.0152402	-0.286857
BYa_3C_F5	ATGCAAGCAGTACTTAAGGA	0.0382835	-0.0614503	-0.286857
BYa_1C_E6	ATGCAAGCAGTACTTAAGGA	0.0201196	-0.116142	-0.286857
BYa_2C_C1	ATGCAAGCAGTACTTAAGGA	-0.0423107	-0.00522038	-0.286857
BYa_3C_A5	ATGCAAGCAGTACTTAAGGA	0.151703	-0.164239	-0.286857
BYa_1C_B6	ATGCAAGCAGTACTTAAGGA	0.0186571	0.0224092	-0.286857
BYa_2C_B6	ATGCAAGCAGTACTTAAGGA	0.130959	-0.28778	-0.286857
BYa_1C_D6	ATGCAAGCAGTACTTAAGGA	0.0451319	-0.073579	-0.286857
BYa_3C_A4	ATGCAAGCAGTACTTAAGGA	0.0854263	-0.114498	-0.286857
BYa_2C_B11	ATGCAAGCAGTACTTAAGGA	0.0038854	0.0458814	-0.286857
BYa_2C_D4	ATGCAAGCAGTACTTAAGGA	-0.051939	0.153723	-0.286857
BYa_1C_B8	ATGCAAGCAGTACTTAAGGA	-0.00843795	0.0829911	-0.286857
BYa_1C_F8	ATGCAAGCAGTACTTAAGGA	0.0684792	-0.0115651	-0.286857
BYa_1C_H2	ATGCAAGCAGTACTTAAGGA	-0.0175991	0.0404624	-0.286857
BYa_3C_A1	ATGCAAGCAGTACTTAAGGA	-0.00116347	-0.0377363	-0.286857
BYa_3C_C1	ATGCAAGCAGTACTTAAGGA	0.126783	-0.25271	-0.286857
BYa_2C_E8	ATGCAAGCAGTACTTAAGGA	-0.144199	0.062899	-0.286857
BYa_2C_C6	ATGCAAGCAGTACTTAAGGA	0.0568593	-0.0828312	-0.286857
BYa_2C_G7	ATGCAAGCAGTACTTAAGGA	0.0487971	0.00146523	-0.286857
BYa_1C_F6	ATGCAAGCAGTACTTAAGGA	0.0433655	-0.0707216	-0.286857
BYa_1C_A7	ATGCAAGCAGTACTTAAGGA	0.0997585	-0.039632	-0.286857
BYa_3C_D3	ATGCAAGCAGTACTTAAGGA	0.107554	-0.119137	-0.286857
BYa_2C_C10	ATGCAAGCAGTACTTAAGGA	-0.0967849	0.206159	-0.286857
BYa_3C_A3	ATGCAAGCAGTACTTAAGGA	0.0922006	-0.0586422	-0.286857
BYa_1C_E12	ATGCAAGCAGTACTTAAGGA	-0.0123519	0.167644	-0.286857
BYa_1C_D9	ATGCAAGCAGTACTTAAGGA	0.104596	-0.136884	-0.286857
BYa_2C_E7	ATGCAAGCAGTACTTAAGGA	0.0309929	0.0613285	-0.286857
BYa_3C_C4	ATTGGTCACTCGTTACGGAA	0.00174361	0.039266	-0.153364
BYa_1C_G1	ATTGGTCACTCGTTACGGAA	-0.0197277	0.0289702	-0.153364
BYa_3C_B3	ATTGGTCACTCGTTACGGAA	0.153285	-0.23572	-0.153364
BYa_2C_D7	ATTGGTCACTCGTTACGGAA	-0.0859791	0.0612684	-0.153364
BYa_2C_F12	ATTGGTCACTCGTTACGGAA	-0.0181461	0.0259349	-0.153364
BYa_1C_H6	ATTGGTCACTCGTTACGGAA	0.0177981	0.090398	-0.153364
BYa_2C_H11	ATTGGTCACTCGTTACGGAA	0.0785996	-0.161533	-0.153364
BYa_1C_B9	ATTGGTCACTCGTTACGGAA	-0.0270075	0.0430107	-0.153364
BYa_2C_B10	ATTGGTCACTCGTTACGGAA	0.0251987	0.116819	-0.153364
BYa_2C_B8	ATTGGTCACTCGTTACGGAA	-0.123041	0.110759	-0.153364
BYa_3C_F1	ATTGGTCACTCGTTACGGAA	0.0712253	0.126127	-0.153364
BYa_2C_G5	ATTGGTCACTCGTTACGGAA	0.00184926	-0.10332	-0.153364
BYa_2C_A11	ATTGGTCACTCGTTACGGAA	-0.0188713	-0.086374	-0.153364
BYa_3C_E1	ATTGGTCACTCGTTACGGAA	-0.00295389	0.0177745	-0.153364
BYa_1C_E5	ATTGGTCACTCGTTACGGAA	-0.0161456	-0.276086	-0.153364
BYa_2C_C7	ATTGGTCACTCGTTACGGAA	0.0261462	-0.035509	-0.153364
BYa_3C_F6	ATTGGTCACTCGTTACGGAA	0.0155585	-0.0318124	-0.153364
BYa_1C_B5	ATTGGTCACTCGTTACGGAA	-0.0220045	-0.0829849	-0.153364
BYa_1C_A12	ATTGGTCACTCGTTACGGAA	0.0467503	-0.0449305	-0.153364
BYa_3C_G3	ATTGGTCACTCGTTACGGAA	-0.047645	-0.067857	-0.153364
BYa_2C_H10	ATTGGTCACTCGTTACGGAA	-0.0682742	-0.0587601	-0.153364
BYa_2C_H5	ATTGGTCACTCGTTACGGAA	-0.0255294	0.0130835	-0.153364
BYa_3C_H6	ATTGGTCACTCGTTACGGAA	-0.0133248	-0.106889	-0.153364
BYa_1C_G6	ATTGGTCACTCGTTACGGAA	0.0300555	-0.0669823	-0.153364
BYa_1C_E8	ATTGGTCACTCGTTACGGAA	-0.0210411	-0.0781349	-0.153364
BYa_3C_F4	ATTGGTCACTCGTTACGGAA	-0.00727766	0.0237891	-0.153364
BYa_2C_D10	ATTGGTCACTCGTTACGGAA	-0.00173394	-0.0688544	-0.153364
BYa_2C_C4	ATTGGTCACTCGTTACGGAA	-0.147138	0.200853	-0.153364
BYa_1C_D12	ATTGGTCACTCGTTACGGAA	-0.0308686	-0.0794869	-0.153364
BYa_3C_F3	ATTGGTCACTCGTTACGGAA	0.0425094	-0.092209	-0.153364
BYa_3C_G4	ATTGGTCACTCGTTACGGAA	0.0245807	-0.214394	-0.153364
BYa_3C_H3	ATTGGTCACTCGTTACGGAA	-0.0311575	-0.128542	-0.153364
BYa_2C_G8	ATTGGTCACTCGTTACGGAA	-0.0488537	0.0230026	-0.153364
BYa_1C_A10	ATTGGTCACTCGTTACGGAA	-0.0350684	0.049741	-0.153364
BYa_1C_B11	ATTGGTCACTCGTTACGGAA	-0.0672561	0.0610954	-0.153364
BYa_3C_D6	ATTGGTCACTCGTTACGGAA	-0.0453015	0.115788	-0.153364
BYa_1C_H3	ATTGGTCACTCGTTACGGAA	0.045137	-0.0407537	-0.153364
BYa_3C_G5	ATTGGTCACTCGTTACGGAA	-0.0252346	0.147186	-0.153364
BYa_3C_B6	ATTGGTCACTCGTTACGGAA	-0.00542064	0.0661497	-0.153364
BYa_1C_H5	ATTGGTCACTCGTTACGGAA	-0.0852911	0.114729	-0.153364
BYa_2C_A8	ATTGGTCACTCGTTACGGAA	-0.00890498	-3.55295e-05	-0.153364
BYa_2C_D6	ATTGGTCACTCGTTACGGAA	0.00840549	0.107277	-0.153364
BYa_1C_A5	ATTGGTCACTCGTTACGGAA	-0.0843015	0.143879	-0.153364
BYa_1C_G8	ATTGGTCACTCGTTACGGAA	-0.0192962	0.0701911	-0.153364
BYa_1C_G5	ATTGGTCACTCGTTACGGAA	0.00809262	-0.0617527	-0.153364
BYa_1C_A3	ATTGGTCACTCGTTACGGAA	-0.0112686	-0.0617634	-0.153364
BYa_1C_G11	ATTGGTCACTCGTTACGGAA	0.043731	0.122419	-0.153364
BYa_2C_A7	ATTGGTCACTCGTTACGGAA	-0.0375745	0.193301	-0.153364
BYa_2C_C11	ATTGGTCACTCGTTACGGAA	-0.0519683	0.0679092	-0.153364
BYa_1C_A9	ATTGGTCACTCGTTACGGAA	-0.105787	0.172478	-0.153364
BYa_1C_D10	ATTGGTCACTCGTTACGGAA	0.00745293	0.0635043	-0.153364
x_BY_BYx	ATTGGTCACTCGTTACGGAA	0.0435276	-0.105875	-0.153364
BYa_2C_A10	ATTGGTCACTCGTTACGGAA	-0.0556534	0.0924455	-0.153364
BYa_3C_B1	ATTGGTCACTCGTTACGGAA	-0.103915	0.249058	-0.153364
BYa_2C_E5	ATTGGTCACTCGTTACGGAA	0.00948435	-0.0840925	-0.153364
BYa_3C_E4	ATTGGTCACTCGTTACGGAA	0.0851085	-0.177506	-0.153364
BYa_3C_H2	ATTGGTCACTCGTTACGGAA	0.0752752	0.00204881	-0.153364
BYa_2C_B12	ATTGGTCACTCGTTACGGAA	0.0507049	-0.0262284	-0.153364
BYa_2C_H7	ATTGGTCACTCGTTACGGAA	-0.143147	0.0580247	-0.153364
BYa_3C_E3	ATTGGTCACTCGTTACGGAA	0.0229461	-0.00128058	-0.153364
BYa_2C_D12	ATTGGTCACTCGTTACGGAA	0.0485255	-0.0929127	-0.153364
BYa_3C_D4	ATTGGTCACTCGTTACGGAA	-0.0201591	0.0193833	-0.153364
BYa_3C_H1	ATTGGTCACTCGTTACGGAA	-0.0808846	0.0840083	-0.153364
BYa_3C_C6	ATTGGTCACTCGTTACGGAA	0.144204	-0.261627	-0.153364
BYa_3C_G6	ATTGGTCACTCGTTACGGAA	-0.0190238	-0.00477625	-0.153364
BYa_3C_F7	ATTGGTCACTCGTTACGGAA	-0.0290492	0.137671	-0.153364
BYa_2C_F7	ATTGGTCACTCGTTACGGAA	0.0543772	-0.147159	-0.153364
BYa_2C_A12	ATTGGTCACTCGTTACGGAA	0.0640256	0.0108774	-0.153364
BYa_3C_D5	ATTGGTCACTCGTTACGGAA	0.000662403	-0.0769159	-0.153364
BYa_2C_B5	ATTGGTCACTCGTTACGGAA	0.00608443	0.124608	-0.153364
BYa_3C_G1	ATTGGTCACTCGTTACGGAA	-0.0692756	-0.00710422	-0.153364
BYa_2C_B3	ATTGGTCACTCGTTACGGAA	0.0722145	-0.146473	-0.153364
BYa_2C_G1	ATTGGTCACTCGTTACGGAA	-0.0385431	0.12564	-0.153364
BYa_2C_C8	ATTGGTCACTCGTTACGGAA	-0.0109606	-0.0976337	-0.153364
BYa_2C_E11	ATTGGTCACTCGTTACGGAA	-0.0292805	-0.0072402	-0.153364
BYa_2C_B7	ATTGGTCACTCGTTACGGAA	-0.0632907	0.158042	-0.153364
BYa_3C_D1	ATTGGTCACTCGTTACGGAA	-0.1044	0.0311354	-0.153364
BYa_2C_G10	ATTGGTCACTCGTTACGGAA	0.0327885	-7.5201e-06	-0.153364
BYa_3C_C7	ATTGGTCACTCGTTACGGAA	-0.0607959	-0.0650463	-0.153364
BYa_3C_A6	ATTGGTCACTCGTTACGGAA	0.0227061	-0.194353	-0.153364
BYa_3C_H4	ATTGGTCACTCGTTACGGAA	-0.0717366	-0.0945658	-0.153364
BYa_2C_F11	ATTGGTCACTCGTTACGGAA	-0.0428302	0.0475962	-0.153364
BYa_1C_B12	ATTGGTCACTCGTTACGGAA	-0.0325871	0.132801	-0.153364
BYa_2C_C12	ATTGGTCACTCGTTACGGAA	0.110868	-0.0790903	-0.153364
BYa_1C_G10	ATTGGTCACTCGTTACGGAA	0.0952078	-0.357678	-0.153364
BYa_1C_C11	ATTGGTCACTCGTTACGGAA	-0.00190816	-0.0570743	-0.153364
BYa_2C_A1	ATTGGTCACTCGTTACGGAA	-0.0438129	0.0338011	-0.153364
BYa_1C_H11	ATTGGTCACTCGTTACGGAA	-0.0267423	-0.0922785	-0.153364
BYa_1C_B2	ATTGGTCACTCGTTACGGAA	0.0360241	0.0979422	-0.153364
BYa_2C_G11	ATTGGTCACTCGTTACGGAA	0.0651176	0.0992543	-0.153364
BYa_2C_A5	ATTGGTCACTCGTTACGGAA	-0.0138614	0.0900689	-0.153364
BYa_1C_A4	ATTGGTCACTCGTTACGGAA	-0.131612	0.131691	-0.153364
BYa_1C_C2	ATTGGTCACTCGTTACGGAA	-0.0287334	0.089997	-0.153364
BYa_1C_D2	ATTGGTCACTCGTTACGGAA	0.0155863	0.0225783	-0.153364
BYa_1C_F3	ATTGGTCACTCGTTACGGAA	0.0459782	-0.0601494	-0.153364
BYa_1C_H4	ATTGGTCACTCGTTACGGAA	0.066205	-0.0739889	-0.153364
BYa_2C_F1	ATTGGTCACTCGTTACGGAA	0.00180408	-0.0997984	-0.153364
BYa_2C_F8	ATTGGTCACTCGTTACGGAA	0.0272921	-0.026055	-0.153364
BYa_3C_B4	ATTGGTCACTCGTTACGGAA	-0.0391023	0.00969645	-0.153364
BYa_3C_C5	ATTGGTCACTCGTTACGGAA	-0.04081	-0.159322	-0.153364
BYa_3C_A7	ATTGGTCACTCGTTACGGAA	0.000401796	-0.00338423	-0.153364
BYa_2C_F10	ATTGGTCACTCGTTACGGAA	-0.0821182	0.0647241	-0.153364
BYa_1C_C1	ATTGGTCACTCGTTACGGAA	0.065026	-0.162722	-0.153364
BYa_1C_G2	ATTGGTCACTCGTTACGGAA	-0.0489752	0.028127	-0.153364
BYa_2C_D5	ATTGGTCACTCGTTACGGAA	0.0221737	-0.230092	-0.153364
BYa_1C_A11	ATTGGTCACTCGTTACGGAA	-0.00202585	0.0949163	-0.153364
BYa_2C_E6	ATTGGTCACTCGTTACGGAA	-0.110482	0.0847563	-0.153364
BYa_3C_E6	ATTGGTCACTCGTTACGGAA	0.00404392	-0.0753577	-0.153364
BYa_3C_E2	ATTGGTCACTCGTTACGGAA	-0.0153388	-0.0509253	-0.153364
BYa_1C_A6	ATTGGTCACTCGTTACGGAA	-0.00397033	0.0685995	-0.153364
BYa_1C_C3	ATTGGTCACTCGTTACGGAA	-0.0629219	0.127225	-0.153364
BYa_1C_E11	ATTGGTCACTCGTTACGGAA	-0.0129717	0.126313	-0.153364
BYa_1C_C12	ATTGGTCACTCGTTACGGAA	-0.0159363	0.0984595	-0.153364
BYa_3C_B7	ATTGGTCACTCGTTACGGAA	-0.104588	0.00820609	-0.153364
BYa_3C_D2	ATTGGTCACTCGTTACGGAA	-0.0581382	0.105982	-0.153364
BYa_3C_G2	ATTGGTCACTCGTTACGGAA	0.047541	-0.0975449	-0.153364
BYa_3C_C3	ATTGGTCACTCGTTACGGAA	0.15749	-0.110179	-0.153364
BYa_3C_C2	ATTGGTCACTCGTTACGGAA	-0.0990959	-0.0218825	-0.153364
BYa_1C_C5	ATTGGTCACTCGTTACGGAA	-0.0960645	0.0979302	-0.153364
BYa_2C_E12	ATTGGTCACTCGTTACGGAA	0.112152	-0.150234	-0.153364
BYa_1C_D11	ATTGGTCACTCGTTACGGAA	0.021044	0.154443	-0.153364
BYa_1C_F2	ATTGGTCACTCGTTACGGAA	0.0316506	0.0152402	-0.153364
BYa_3C_F5	ATTGGTCACTCGTTACGGAA	0.0133005	-0.0614503	-0.153364
BYa_1C_E6	ATTGGTCACTCGTTACGGAA	0.0360259	-0.116142	-0.153364
BYa_2C_C1	ATTGGTCACTCGTTACGGAA	-0.0527841	-0.00522038	-0.153364
BYa_3C_A5	ATTGGTCACTCGTTACGGAA	0.212035	-0.164239	-0.153364
BYa_2C_B6	ATTGGTCACTCGTTACGGAA	0.0960044	-0.28778	-0.153364
BYa_1C_D6	ATTGGTCACTCGTTACGGAA	0.0615825	-0.073579	-0.153364
BYa_3C_A4	ATTGGTCACTCGTTACGGAA	0.0147777	-0.114498	-0.153364
BYa_2C_B11	ATTGGTCACTCGTTACGGAA	0.035322	0.0458814	-0.153364
BYa_2C_D4	ATTGGTCACTCGTTACGGAA	-0.0207789	0.153723	-0.153364
BYa_1C_F10	ATTGGTCACTCGTTACGGAA	0.108722	-0.0907989	-0.153364
BYa_1C_F8	ATTGGTCACTCGTTACGGAA	0.0587481	-0.0115651	-0.153364
BYa_1C_H2	ATTGGTCACTCGTTACGGAA	-0.0141775	0.0404624	-0.153364
BYa_3C_A1	ATTGGTCACTCGTTACGGAA	0.0942322	-0.0377363	-0.153364
BYa_3C_C1	ATTGGTCACTCGTTACGGAA	0.105882	-0.25271	-0.153364
BYa_2C_E8	ATTGGTCACTCGTTACGGAA	-0.00572653	0.062899	-0.153364
BYa_2C_C6	ATTGGTCACTCGTTACGGAA	0.0311444	-0.0828312	-0.153364
BYa_2C_G7	ATTGGTCACTCGTTACGGAA	0.0116463	0.00146523	-0.153364
BYa_1C_A7	ATTGGTCACTCGTTACGGAA	0.0674934	-0.039632	-0.153364
BYa_2C_C10	ATTGGTCACTCGTTACGGAA	-0.0603603	0.206159	-0.153364
BYa_3C_A3	ATTGGTCACTCGTTACGGAA	0.0903898	-0.0586422	-0.153364
BYa_1C_D1	ATTGGTCACTCGTTACGGAA	-0.0447612	-0.0791843	-0.153364
BYa_1C_E12	ATTGGTCACTCGTTACGGAA	0.00763081	0.167644	-0.153364
BYa_2C_D3	ATTGGTCACTCGTTACGGAA	0.0210418	0.0471816	-0.153364
BYa_1C_D9	ATTGGTCACTCGTTACGGAA	0.0150416	-0.136884	-0.153364
BYa_2C_E7	ATTGGTCACTCGTTACGGAA	0.0231609	0.0613285	-0.153364
BYa_2C_D1	ATTGGTCACTCGTTACGGAA	0.0784024	0.00136119	-0.153364
BYa_3C_C4	GGTATATACAGTATTTTCCA	-0.109118	0.039266	-0.291668
BYa_1C_G1	GGTATATACAGTATTTTCCA	-0.0315341	0.0289702	-0.291668
BYa_3C_B3	GGTATATACAGTATTTTCCA	0.226477	-0.23572	-0.291668
BYa_2C_D7	GGTATATACAGTATTTTCCA	-0.0981771	0.0612684	-0.291668
BYa_2C_F12	GGTATATACAGTATTTTCCA	-0.0296271	0.0259349	-0.291668
BYa_1C_H6	GGTATATACAGTATTTTCCA	0.028886	0.090398	-0.291668
BYa_2C_H11	GGTATATACAGTATTTTCCA	0.0496026	-0.161533	-0.291668
BYa_1C_B9	GGTATATACAGTATTTTCCA	-0.0502404	0.0430107	-0.291668
BYa_2C_B10	GGTATATACAGTATTTTCCA	-0.0534214	0.116819	-0.291668
BYa_2C_B8	GGTATATACAGTATTTTCCA	-0.117448	0.110759	-0.291668
BYa_3C_F1	GGTATATACAGTATTTTCCA	-0.0749353	0.126127	-0.291668
BYa_2C_G5	GGTATATACAGTATTTTCCA	0.00040337	-0.10332	-0.291668
BYa_2C_A11	GGTATATACAGTATTTTCCA	-0.0119844	-0.086374	-0.291668
BYa_3C_E1	GGTATATACAGTATTTTCCA	-0.0607919	0.0177745	-0.291668
BYa_1C_E5	GGTATATACAGTATTTTCCA	0.0661374	-0.276086	-0.291668
BYa_2C_C7	GGTATATACAGTATTTTCCA	0.0234672	-0.035509	-0.291668
BYa_3C_F6	GGTATATACAGTATTTTCCA	0.0255655	-0.0318124	-0.291668
BYa_1C_B5	GGTATATACAGTATTTTCCA	-0.0382202	-0.0829849	-0.291668
BYa_1C_A12	GGTATATACAGTATTTTCCA	0.07629	-0.0449305	-0.291668
BYa_3C_G3	GGTATATACAGTATTTTCCA	0.034669	-0.067857	-0.291668
BYa_2C_H10	GGTATATACAGTATTTTCCA	-0.00271623	-0.0587601	-0.291668
BYa_2C_H5	GGTATATACAGTATTTTCCA	0.0367343	0.0130835	-0.291668
BYa_3C_H6	GGTATATACAGTATTTTCCA	-0.0060995	-0.106889	-0.291668
BYa_1C_G6	GGTATATACAGTATTTTCCA	-0.0111318	-0.0669823	-0.291668
BYa_1C_E8	GGTATATACAGTATTTTCCA	0.00619845	-0.0781349	-0.291668
BYa_3C_F4	GGTATATACAGTATTTTCCA	0.0327622	0.0237891	-0.291668
BYa_2C_D10	GGTATATACAGTATTTTCCA	0.0368052	-0.0688544	-0.291668
BYa_2C_C4	GGTATATACAGTATTTTCCA	-0.132342	0.200853	-0.291668
BYa_1C_D12	GGTATATACAGTATTTTCCA	0.0642468	-0.0794869	-0.291668
BYa_3C_F3	GGTATATACAGTATTTTCCA	0.049638	-0.092209	-0.291668
BYa_3C_G4	GGTATATACAGTATTTTCCA	0.125806	-0.214394	-0.291668
BYa_3C_H3	GGTATATACAGTATTTTCCA	0.0574298	-0.128542	-0.291668
BYa_2C_G8	GGTATATACAGTATTTTCCA	-0.0102562	0.0230026	-0.291668
BYa_1C_A10	GGTATATACAGTATTTTCCA	-0.126154	0.049741	-0.291668
BYa_2C_F5	GGTATATACAGTATTTTCCA	0.0281644	-0.143913	-0.291668
BYa_1C_B11	GGTATATACAGTATTTTCCA	-0.122003	0.0610954	-0.291668
BYa_3C_D6	GGTATATACAGTATTTTCCA	-0.0612517	0.115788	-0.291668
BYa_1C_H3	GGTATATACAGTATTTTCCA	0.0269906	-0.0407537	-0.291668
BYa_3C_G5	GGTATATACAGTATTTTCCA	-0.0530403	0.147186	-0.291668
BYa_3C_B6	GGTATATACAGTATTTTCCA	-0.00419642	0.0661497	-0.291668
BYa_1C_H5	GGTATATACAGTATTTTCCA	-0.0197768	0.114729	-0.291668
BYa_2C_A8	GGTATATACAGTATTTTCCA	-0.00573565	-3.55295e-05	-0.291668
BYa_2C_D6	GGTATATACAGTATTTTCCA	-0.0234756	0.107277	-0.291668
BYa_1C_A5	GGTATATACAGTATTTTCCA	-0.0260421	0.143879	-0.291668
BYa_1C_G8	GGTATATACAGTATTTTCCA	-0.0135985	0.0701911	-0.291668
BYa_1C_G5	GGTATATACAGTATTTTCCA	0.0502869	-0.0617527	-0.291668
BYa_1C_A3	GGTATATACAGTATTTTCCA	0.0237414	-0.0617634	-0.291668
BYa_1C_G11	GGTATATACAGTATTTTCCA	-0.0559703	0.122419	-0.291668
BYa_2C_A7	GGTATATACAGTATTTTCCA	-0.0216278	0.193301	-0.291668
BYa_2C_C11	GGTATATACAGTATTTTCCA	-0.0176564	0.0679092	-0.291668
BYa_1C_A9	GGTATATACAGTATTTTCCA	-0.11638	0.172478	-0.291668
BYa_1C_D10	GGTATATACAGTATTTTCCA	0.0111342	0.0635043	-0.291668
x_BY_BYx	GGTATATACAGTATTTTCCA	-0.0231596	-0.105875	-0.291668
BYa_2C_A10	GGTATATACAGTATTTTCCA	-0.0698655	0.0924455	-0.291668
BYa_3C_B1	GGTATATACAGTATTTTCCA	-0.0340249	0.249058	-0.291668
BYa_2C_E5	GGTATATACAGTATTTTCCA	-0.00119279	-0.0840925	-0.291668
BYa_3C_E4	GGTATATACAGTATTTTCCA	-0.0129872	-0.177506	-0.291668
BYa_3C_H2	GGTATATACAGTATTTTCCA	0.00568234	0.00204881	-0.291668
BYa_2C_B12	GGTATATACAGTATTTTCCA	-0.0214958	-0.0262284	-0.291668
BYa_2C_H7	GGTATATACAGTATTTTCCA	-0.149	0.0580247	-0.291668
BYa_3C_E3	GGTATATACAGTATTTTCCA	0.0233542	-0.00128058	-0.291668
BYa_2C_D12	GGTATATACAGTATTTTCCA	0.127246	-0.0929127	-0.291668
BYa_3C_D4	GGTATATACAGTATTTTCCA	-0.0199721	0.0193833	-0.291668
BYa_3C_H1	GGTATATACAGTATTTTCCA	-0.00762023	0.0840083	-0.291668
BYa_3C_C6	GGTATATACAGTATTTTCCA	0.162872	-0.261627	-0.291668
BYa_3C_G6	GGTATATACAGTATTTTCCA	-0.025374	-0.00477625	-0.291668
BYa_3C_F7	GGTATATACAGTATTTTCCA	-0.0382376	0.137671	-0.291668
BYa_2C_F7	GGTATATACAGTATTTTCCA	0.0298056	-0.147159	-0.291668
BYa_2C_A12	GGTATATACAGTATTTTCCA	-0.0136943	0.0108774	-0.291668
BYa_3C_D5	GGTATATACAGTATTTTCCA	0.0122635	-0.0769159	-0.291668
BYa_2C_B5	GGTATATACAGTATTTTCCA	-0.0114914	0.124608	-0.291668
BYa_3C_G1	GGTATATACAGTATTTTCCA	-0.0458226	-0.00710422	-0.291668
BYa_2C_B3	GGTATATACAGTATTTTCCA	0.0564747	-0.146473	-0.291668
BYa_2C_G1	GGTATATACAGTATTTTCCA	-0.017816	0.12564	-0.291668
BYa_2C_C8	GGTATATACAGTATTTTCCA	0.0272498	-0.0976337	-0.291668
BYa_2C_E11	GGTATATACAGTATTTTCCA	0.0138006	-0.0072402	-0.291668
BYa_2C_B7	GGTATATACAGTATTTTCCA	-0.0251945	0.158042	-0.291668
BYa_3C_D1	GGTATATACAGTATTTTCCA	-0.0126676	0.0311354	-0.291668
BYa_2C_G10	GGTATATACAGTATTTTCCA	-0.0383603	-7.5201e-06	-0.291668
BYa_3C_C7	GGTATATACAGTATTTTCCA	0.0386667	-0.0650463	-0.291668
BYa_3C_A6	GGTATATACAGTATTTTCCA	0.0368216	-0.194353	-0.291668
BYa_3C_H4	GGTATATACAGTATTTTCCA	-0.0432448	-0.0945658	-0.291668
BYa_2C_F11	GGTATATACAGTATTTTCCA	0.0306348	0.0475962	-0.291668
BYa_1C_B12	GGTATATACAGTATTTTCCA	-0.14336	0.132801	-0.291668
BYa_2C_C12	GGTATATACAGTATTTTCCA	0.0105318	-0.0790903	-0.291668
BYa_1C_G10	GGTATATACAGTATTTTCCA	0.125757	-0.357678	-0.291668
BYa_1C_C11	GGTATATACAGTATTTTCCA	-0.0195134	-0.0570743	-0.291668
BYa_2C_A1	GGTATATACAGTATTTTCCA	-0.045825	0.0338011	-0.291668
BYa_1C_H11	GGTATATACAGTATTTTCCA	0.0820661	-0.0922785	-0.291668
BYa_1C_B2	GGTATATACAGTATTTTCCA	-0.0210069	0.0979422	-0.291668
BYa_2C_G11	GGTATATACAGTATTTTCCA	-0.0875362	0.0992543	-0.291668
BYa_2C_A5	GGTATATACAGTATTTTCCA	0.0458278	0.0900689	-0.291668
BYa_1C_A4	GGTATATACAGTATTTTCCA	-0.111397	0.131691	-0.291668
BYa_1C_C2	GGTATATACAGTATTTTCCA	-0.0925534	0.089997	-0.291668
BYa_1C_F3	GGTATATACAGTATTTTCCA	-0.01745	-0.0601494	-0.291668
BYa_1C_H4	GGTATATACAGTATTTTCCA	-0.0344941	-0.0739889	-0.291668
BYa_2C_F1	GGTATATACAGTATTTTCCA	0.0168422	-0.0997984	-0.291668
BYa_2C_F8	GGTATATACAGTATTTTCCA	0.0460038	-0.026055	-0.291668
BYa_3C_B4	GGTATATACAGTATTTTCCA	0.0113253	0.00969645	-0.291668
BYa_3C_C5	GGTATATACAGTATTTTCCA	0.0219065	-0.159322	-0.291668
BYa_3C_A7	GGTATATACAGTATTTTCCA	0.0619632	-0.00338423	-0.291668
BYa_2C_F10	GGTATATACAGTATTTTCCA	-0.0183039	0.0647241	-0.291668
BYa_1C_C1	GGTATATACAGTATTTTCCA	0.0202931	-0.162722	-0.291668
BYa_1C_G2	GGTATATACAGTATTTTCCA	-0.022188	0.028127	-0.291668
BYa_2C_D5	GGTATATACAGTATTTTCCA	0.0440903	-0.230092	-0.291668
BYa_1C_A11	GGTATATACAGTATTTTCCA	-0.0260848	0.0949163	-0.291668
BYa_2C_E6	GGTATATACAGTATTTTCCA	-0.042687	0.0847563	-0.291668
BYa_3C_E6	GGTATATACAGTATTTTCCA	0.0128497	-0.0753577	-0.291668
BYa_3C_E2	GGTATATACAGTATTTTCCA	-0.0117466	-0.0509253	-0.291668
BYa_1C_A6	GGTATATACAGTATTTTCCA	-0.0034723	0.0685995	-0.291668
BYa_1C_C3	GGTATATACAGTATTTTCCA	-0.0443857	0.127225	-0.291668
BYa_1C_E11	GGTATATACAGTATTTTCCA	-0.0542808	0.126313	-0.291668
BYa_1C_C12	GGTATATACAGTATTTTCCA	-0.0848467	0.0984595	-0.291668
BYa_3C_B7	GGTATATACAGTATTTTCCA	-0.0151329	0.00820609	-0.291668
BYa_3C_D2	GGTATATACAGTATTTTCCA	-0.121266	0.105982	-0.291668
BYa_3C_G2	GGTATATACAGTATTTTCCA	0.0242594	-0.0975449	-0.291668
BYa_1C_D5	GGTATATACAGTATTTTCCA	0.0185223	-0.00132559	-0.291668
BYa_3C_C3	GGTATATACAGTATTTTCCA	0.126413	-0.110179	-0.291668
BYa_3C_C2	GGTATATACAGTATTTTCCA	0.0427089	-0.0218825	-0.291668
BYa_1C_C5	GGTATATACAGTATTTTCCA	-0.0204668	0.0979302	-0.291668
BYa_1C_D11	GGTATATACAGTATTTTCCA	-0.0335878	0.154443	-0.291668
BYa_1C_F2	GGTATATACAGTATTTTCCA	0.0205032	0.0152402	-0.291668
BYa_3C_F5	GGTATATACAGTATTTTCCA	0.00365608	-0.0614503	-0.291668
BYa_1C_E6	GGTATATACAGTATTTTCCA	-0.0144609	-0.116142	-0.291668
BYa_2C_C1	GGTATATACAGTATTTTCCA	0.0375332	-0.00522038	-0.291668
BYa_3C_A5	GGTATATACAGTATTTTCCA	0.111902	-0.164239	-0.291668
BYa_1C_B6	GGTATATACAGTATTTTCCA	0.0508665	0.0224092	-0.291668
BYa_2C_B6	GGTATATACAGTATTTTCCA	0.0597676	-0.28778	-0.291668
BYa_1C_D6	GGTATATACAGTATTTTCCA	0.0124796	-0.073579	-0.291668
BYa_3C_A4	GGTATATACAGTATTTTCCA	0.0443876	-0.114498	-0.291668
BYa_2C_B11	GGTATATACAGTATTTTCCA	0.044033	0.0458814	-0.291668
BYa_2C_D4	GGTATATACAGTATTTTCCA	0.0156272	0.153723	-0.291668
BYa_1C_F10	GGTATATACAGTATTTTCCA	0.0492403	-0.0907989	-0.291668
BYa_1C_B8	GGTATATACAGTATTTTCCA	-0.000489991	0.0829911	-0.291668
BYa_1C_F8	GGTATATACAGTATTTTCCA	0.0548934	-0.0115651	-0.291668
BYa_1C_H2	GGTATATACAGTATTTTCCA	-0.0049565	0.0404624	-0.291668
BYa_3C_A1	GGTATATACAGTATTTTCCA	0.0613788	-0.0377363	-0.291668
BYa_3C_C1	GGTATATACAGTATTTTCCA	0.100138	-0.25271	-0.291668
BYa_2C_D8	GGTATATACAGTATTTTCCA	0.0160459	-0.0463798	-0.291668
BYa_2C_E8	GGTATATACAGTATTTTCCA	-0.0422553	0.062899	-0.291668
BYa_2C_C6	GGTATATACAGTATTTTCCA	0.0364977	-0.0828312	-0.291668
BYa_2C_G7	GGTATATACAGTATTTTCCA	-0.0208686	0.00146523	-0.291668
BYa_1C_F6	GGTATATACAGTATTTTCCA	0.0149011	-0.0707216	-0.291668
BYa_1C_A7	GGTATATACAGTATTTTCCA	0.0320664	-0.039632	-0.291668
BYa_2C_C10	GGTATATACAGTATTTTCCA	-0.0318219	0.206159	-0.291668
BYa_3C_A3	GGTATATACAGTATTTTCCA	0.166092	-0.0586422	-0.291668
BYa_1C_D1	GGTATATACAGTATTTTCCA	-0.0337066	-0.0791843	-0.291668
BYa_1C_E12	GGTATATACAGTATTTTCCA	-0.0162392	0.167644	-0.291668
BYa_2C_E7	GGTATATACAGTATTTTCCA	-0.00669321	0.0613285	-0.291668
BYa_3C_C4	ATTGCTTTTCCATTCTTCCA	-0.0358725	0.039266	-0.143432
BYa_1C_G1	ATTGCTTTTCCATTCTTCCA	-0.0610422	0.0289702	-0.143432
BYa_3C_B3	ATTGCTTTTCCATTCTTCCA	0.0851605	-0.23572	-0.143432
BYa_2C_D7	ATTGCTTTTCCATTCTTCCA	-0.0609222	0.0612684	-0.143432
BYa_2C_F12	ATTGCTTTTCCATTCTTCCA	0.000479838	0.0259349	-0.143432
BYa_1C_H6	ATTGCTTTTCCATTCTTCCA	0.0152042	0.090398	-0.143432
BYa_2C_H11	ATTGCTTTTCCATTCTTCCA	0.0247567	-0.161533	-0.143432
BYa_1C_B9	ATTGCTTTTCCATTCTTCCA	-0.00841003	0.0430107	-0.143432
BYa_2C_B10	ATTGCTTTTCCATTCTTCCA	-0.0100545	0.116819	-0.143432
BYa_2C_B8	ATTGCTTTTCCATTCTTCCA	0.00170926	0.110759	-0.143432
BYa_3C_F1	ATTGCTTTTCCATTCTTCCA	-0.083648	0.126127	-0.143432
BYa_2C_A11	ATTGCTTTTCCATTCTTCCA	0.0543116	-0.086374	-0.143432
BYa_3C_E1	ATTGCTTTTCCATTCTTCCA	-0.00603759	0.0177745	-0.143432
BYa_1C_E5	ATTGCTTTTCCATTCTTCCA	-0.00607844	-0.276086	-0.143432
BYa_2C_C7	ATTGCTTTTCCATTCTTCCA	0.00402378	-0.035509	-0.143432
BYa_3C_F6	ATTGCTTTTCCATTCTTCCA	0.035893	-0.0318124	-0.143432
BYa_1C_A12	ATTGCTTTTCCATTCTTCCA	0.00305237	-0.0449305	-0.143432
BYa_3C_G3	ATTGCTTTTCCATTCTTCCA	0.00164539	-0.067857	-0.143432
BYa_2C_H10	ATTGCTTTTCCATTCTTCCA	-0.0187403	-0.0587601	-0.143432
BYa_2C_H5	ATTGCTTTTCCATTCTTCCA	-0.00649715	0.0130835	-0.143432
BYa_1C_G6	ATTGCTTTTCCATTCTTCCA	0.0495715	-0.0669823	-0.143432
BYa_1C_E8	ATTGCTTTTCCATTCTTCCA	-0.0384986	-0.0781349	-0.143432
BYa_3C_F4	ATTGCTTTTCCATTCTTCCA	-0.0253638	0.0237891	-0.143432
BYa_2C_D10	ATTGCTTTTCCATTCTTCCA	-0.0555296	-0.0688544	-0.143432
BYa_2C_C4	ATTGCTTTTCCATTCTTCCA	-0.0966964	0.200853	-0.143432
BYa_1C_D12	ATTGCTTTTCCATTCTTCCA	0.0253377	-0.0794869	-0.143432
BYa_3C_F3	ATTGCTTTTCCATTCTTCCA	0.0254186	-0.092209	-0.143432
BYa_3C_G4	ATTGCTTTTCCATTCTTCCA	0.042652	-0.214394	-0.143432
BYa_3C_H3	ATTGCTTTTCCATTCTTCCA	-0.00193944	-0.128542	-0.143432
BYa_2C_G8	ATTGCTTTTCCATTCTTCCA	-0.0175926	0.0230026	-0.143432
BYa_1C_A10	ATTGCTTTTCCATTCTTCCA	0.00485479	0.049741	-0.143432
BYa_1C_B11	ATTGCTTTTCCATTCTTCCA	-0.0967191	0.0610954	-0.143432
BYa_3C_D6	ATTGCTTTTCCATTCTTCCA	-0.0161316	0.115788	-0.143432
BYa_1C_H3	ATTGCTTTTCCATTCTTCCA	0.0099792	-0.0407537	-0.143432
BYa_3C_G5	ATTGCTTTTCCATTCTTCCA	-0.0147795	0.147186	-0.143432
BYa_3C_B6	ATTGCTTTTCCATTCTTCCA	-0.00289782	0.0661497	-0.143432
BYa_2C_D6	ATTGCTTTTCCATTCTTCCA	-0.0184984	0.107277	-0.143432
BYa_1C_A5	ATTGCTTTTCCATTCTTCCA	-0.04875	0.143879	-0.143432
BYa_1C_G8	ATTGCTTTTCCATTCTTCCA	0.000662902	0.0701911	-0.143432
BYa_1C_G5	ATTGCTTTTCCATTCTTCCA	0.0140068	-0.0617527	-0.143432
BYa_1C_A3	ATTGCTTTTCCATTCTTCCA	-0.00458462	-0.0617634	-0.143432
BYa_1C_G11	ATTGCTTTTCCATTCTTCCA	-0.0160608	0.122419	-0.143432
BYa_2C_A7	ATTGCTTTTCCATTCTTCCA	-0.10917	0.193301	-0.143432
BYa_2C_C11	ATTGCTTTTCCATTCTTCCA	-0.00265473	0.0679092	-0.143432
BYa_1C_A9	ATTGCTTTTCCATTCTTCCA	-0.0520714	0.172478	-0.143432
x_BY_BYx	ATTGCTTTTCCATTCTTCCA	0.00855298	-0.105875	-0.143432
BYa_2C_A10	ATTGCTTTTCCATTCTTCCA	-0.0119577	0.0924455	-0.143432
BYa_3C_B1	ATTGCTTTTCCATTCTTCCA	-0.133556	0.249058	-0.143432
BYa_3C_E4	ATTGCTTTTCCATTCTTCCA	0.0103213	-0.177506	-0.143432
BYa_3C_H2	ATTGCTTTTCCATTCTTCCA	0.00986551	0.00204881	-0.143432
BYa_2C_B12	ATTGCTTTTCCATTCTTCCA	0.00138944	-0.0262284	-0.143432
BYa_2C_H7	ATTGCTTTTCCATTCTTCCA	-0.118485	0.0580247	-0.143432
BYa_3C_E3	ATTGCTTTTCCATTCTTCCA	0.00805647	-0.00128058	-0.143432
BYa_3C_D4	ATTGCTTTTCCATTCTTCCA	0.00789594	0.0193833	-0.143432
BYa_3C_H1	ATTGCTTTTCCATTCTTCCA	0.0714539	0.0840083	-0.143432
BYa_3C_C6	ATTGCTTTTCCATTCTTCCA	0.0405273	-0.261627	-0.143432
BYa_2C_A12	ATTGCTTTTCCATTCTTCCA	-0.0470707	0.0108774	-0.143432
BYa_3C_D5	ATTGCTTTTCCATTCTTCCA	0.00751464	-0.0769159	-0.143432
BYa_3C_G1	ATTGCTTTTCCATTCTTCCA	0.0189849	-0.00710422	-0.143432
BYa_2C_C8	ATTGCTTTTCCATTCTTCCA	0.0101567	-0.0976337	-0.143432
BYa_2C_E11	ATTGCTTTTCCATTCTTCCA	0.0314654	-0.0072402	-0.143432
BYa_3C_D1	ATTGCTTTTCCATTCTTCCA	0.0262664	0.0311354	-0.143432
BYa_2C_G10	ATTGCTTTTCCATTCTTCCA	-0.0141503	-7.5201e-06	-0.143432
BYa_3C_A6	ATTGCTTTTCCATTCTTCCA	0.0147527	-0.194353	-0.143432
BYa_3C_H4	ATTGCTTTTCCATTCTTCCA	-0.00269844	-0.0945658	-0.143432
BYa_2C_F11	ATTGCTTTTCCATTCTTCCA	-0.0230757	0.0475962	-0.143432
BYa_1C_B12	ATTGCTTTTCCATTCTTCCA	-0.0246435	0.132801	-0.143432
BYa_2C_C12	ATTGCTTTTCCATTCTTCCA	0.0287758	-0.0790903	-0.143432
BYa_1C_G10	ATTGCTTTTCCATTCTTCCA	0.0126543	-0.357678	-0.143432
BYa_1C_C11	ATTGCTTTTCCATTCTTCCA	0.0125635	-0.0570743	-0.143432
BYa_2C_A1	ATTGCTTTTCCATTCTTCCA	-0.0401255	0.0338011	-0.143432
BYa_1C_H11	ATTGCTTTTCCATTCTTCCA	0.0205124	-0.0922785	-0.143432
BYa_1C_B2	ATTGCTTTTCCATTCTTCCA	0.000393609	0.0979422	-0.143432
BYa_2C_G11	ATTGCTTTTCCATTCTTCCA	-0.0321232	0.0992543	-0.143432
BYa_2C_A5	ATTGCTTTTCCATTCTTCCA	-0.00480105	0.0900689	-0.143432
BYa_1C_A4	ATTGCTTTTCCATTCTTCCA	-0.0855977	0.131691	-0.143432
BYa_1C_C2	ATTGCTTTTCCATTCTTCCA	-0.0631434	0.089997	-0.143432
BYa_1C_F3	ATTGCTTTTCCATTCTTCCA	-0.0249649	-0.0601494	-0.143432
BYa_1C_H4	ATTGCTTTTCCATTCTTCCA	0.0222771	-0.0739889	-0.143432
BYa_2C_F1	ATTGCTTTTCCATTCTTCCA	-0.00248877	-0.0997984	-0.143432
BYa_2C_F8	ATTGCTTTTCCATTCTTCCA	0.0607903	-0.026055	-0.143432
BYa_3C_B4	ATTGCTTTTCCATTCTTCCA	0.0499103	0.00969645	-0.143432
BYa_3C_C5	ATTGCTTTTCCATTCTTCCA	0.012225	-0.159322	-0.143432
BYa_3C_A7	ATTGCTTTTCCATTCTTCCA	0.00831071	-0.00338423	-0.143432
BYa_2C_F10	ATTGCTTTTCCATTCTTCCA	0.0227092	0.0647241	-0.143432
BYa_1C_C1	ATTGCTTTTCCATTCTTCCA	0.0354835	-0.162722	-0.143432
BYa_1C_G2	ATTGCTTTTCCATTCTTCCA	-0.0132052	0.028127	-0.143432
BYa_2C_D5	ATTGCTTTTCCATTCTTCCA	0.0662901	-0.230092	-0.143432
BYa_1C_A11	ATTGCTTTTCCATTCTTCCA	-0.000656163	0.0949163	-0.143432
BYa_2C_E6	ATTGCTTTTCCATTCTTCCA	-0.0455062	0.0847563	-0.143432
BYa_3C_E2	ATTGCTTTTCCATTCTTCCA	-0.0161605	-0.0509253	-0.143432
BYa_1C_A6	ATTGCTTTTCCATTCTTCCA	0.0161412	0.0685995	-0.143432
BYa_1C_E11	ATTGCTTTTCCATTCTTCCA	0.00445815	0.126313	-0.143432
BYa_1C_C12	ATTGCTTTTCCATTCTTCCA	0.0460069	0.0984595	-0.143432
BYa_3C_B7	ATTGCTTTTCCATTCTTCCA	-0.0168197	0.00820609	-0.143432
BYa_3C_D2	ATTGCTTTTCCATTCTTCCA	-0.0435847	0.105982	-0.143432
BYa_3C_G2	ATTGCTTTTCCATTCTTCCA	0.0128116	-0.0975449	-0.143432
BYa_3C_C3	ATTGCTTTTCCATTCTTCCA	0.00708782	-0.110179	-0.143432
BYa_3C_C2	ATTGCTTTTCCATTCTTCCA	-0.00487048	-0.0218825	-0.143432
BYa_1C_C5	ATTGCTTTTCCATTCTTCCA	0.0110046	0.0979302	-0.143432
BYa_1C_D11	ATTGCTTTTCCATTCTTCCA	-0.0721743	0.154443	-0.143432
BYa_1C_F2	ATTGCTTTTCCATTCTTCCA	0.00812505	0.0152402	-0.143432
BYa_3C_F5	ATTGCTTTTCCATTCTTCCA	0.00625004	-0.0614503	-0.143432
BYa_2C_C1	ATTGCTTTTCCATTCTTCCA	-0.0040775	-0.00522038	-0.143432
BYa_3C_A5	ATTGCTTTTCCATTCTTCCA	0.0942785	-0.164239	-0.143432
BYa_2C_B6	ATTGCTTTTCCATTCTTCCA	0.0584573	-0.28778	-0.143432
BYa_1C_D6	ATTGCTTTTCCATTCTTCCA	0.0830141	-0.073579	-0.143432
BYa_3C_A4	ATTGCTTTTCCATTCTTCCA	0.0208431	-0.114498	-0.143432
BYa_2C_B11	ATTGCTTTTCCATTCTTCCA	0.0409739	0.0458814	-0.143432
BYa_2C_D4	ATTGCTTTTCCATTCTTCCA	-0.013759	0.153723	-0.143432
BYa_1C_B8	ATTGCTTTTCCATTCTTCCA	0.0202218	0.0829911	-0.143432
BYa_1C_F8	ATTGCTTTTCCATTCTTCCA	0.0194093	-0.0115651	-0.143432
BYa_1C_H2	ATTGCTTTTCCATTCTTCCA	-5.8575e-05	0.0404624	-0.143432
BYa_3C_A1	ATTGCTTTTCCATTCTTCCA	0.047174	-0.0377363	-0.143432
BYa_2C_E8	ATTGCTTTTCCATTCTTCCA	-0.0019304	0.062899	-0.143432
BYa_2C_G7	ATTGCTTTTCCATTCTTCCA	0.0235862	0.00146523	-0.143432
BYa_1C_F6	ATTGCTTTTCCATTCTTCCA	0.0525826	-0.0707216	-0.143432
BYa_1C_A7	ATTGCTTTTCCATTCTTCCA	-0.00589349	-0.039632	-0.143432
BYa_2C_C10	ATTGCTTTTCCATTCTTCCA	-0.0242161	0.206159	-0.143432
BYa_3C_A3	ATTGCTTTTCCATTCTTCCA	0.0875186	-0.0586422	-0.143432
BYa_1C_D1	ATTGCTTTTCCATTCTTCCA	0.0190625	-0.0791843	-0.143432
BYa_1C_E12	ATTGCTTTTCCATTCTTCCA	0.00384125	0.167644	-0.143432
BYa_2C_E7	ATTGCTTTTCCATTCTTCCA	-0.00789013	0.0613285	-0.143432
BYa_1C_E10	ATTGCTTTTCCATTCTTCCA	0.00739477	-0.217717	-0.143432
BYa_3C_C4	GTGGCGGAATACGCTGGGGA	-0.0524452	0.039266	-0.20106
BYa_1C_G1	GTGGCGGAATACGCTGGGGA	0.0157432	0.0289702	-0.20106
BYa_3C_B3	GTGGCGGAATACGCTGGGGA	0.162226	-0.23572	-0.20106
BYa_2C_D7	GTGGCGGAATACGCTGGGGA	-0.0659993	0.0612684	-0.20106
BYa_2C_F12	GTGGCGGAATACGCTGGGGA	0.00966537	0.0259349	-0.20106
BYa_1C_H6	GTGGCGGAATACGCTGGGGA	0.00477666	0.090398	-0.20106
BYa_2C_H11	GTGGCGGAATACGCTGGGGA	0.121009	-0.161533	-0.20106
BYa_1C_B9	GTGGCGGAATACGCTGGGGA	-0.0118886	0.0430107	-0.20106
BYa_2C_B10	GTGGCGGAATACGCTGGGGA	-0.0341844	0.116819	-0.20106
BYa_2C_B8	GTGGCGGAATACGCTGGGGA	-0.169286	0.110759	-0.20106
BYa_3C_F1	GTGGCGGAATACGCTGGGGA	-0.114219	0.126127	-0.20106
BYa_2C_G5	GTGGCGGAATACGCTGGGGA	0.017423	-0.10332	-0.20106
BYa_2C_A11	GTGGCGGAATACGCTGGGGA	-0.0106208	-0.086374	-0.20106
BYa_3C_E1	GTGGCGGAATACGCTGGGGA	0.0432345	0.0177745	-0.20106
BYa_1C_E5	GTGGCGGAATACGCTGGGGA	-0.026574	-0.276086	-0.20106
BYa_2C_C7	GTGGCGGAATACGCTGGGGA	0.0419166	-0.035509	-0.20106
BYa_3C_F6	GTGGCGGAATACGCTGGGGA	-0.106406	-0.0318124	-0.20106
BYa_1C_B5	GTGGCGGAATACGCTGGGGA	0.00535417	-0.0829849	-0.20106
BYa_1C_A12	GTGGCGGAATACGCTGGGGA	0.0313054	-0.0449305	-0.20106
BYa_3C_G3	GTGGCGGAATACGCTGGGGA	0.0367847	-0.067857	-0.20106
BYa_2C_H10	GTGGCGGAATACGCTGGGGA	-0.0587289	-0.0587601	-0.20106
BYa_2C_H5	GTGGCGGAATACGCTGGGGA	-0.0287358	0.0130835	-0.20106
BYa_3C_H6	GTGGCGGAATACGCTGGGGA	-0.00458948	-0.106889	-0.20106
BYa_2C_F6	GTGGCGGAATACGCTGGGGA	0.0214797	-0.15908	-0.20106
BYa_1C_G6	GTGGCGGAATACGCTGGGGA	0.00404544	-0.0669823	-0.20106
BYa_1C_E8	GTGGCGGAATACGCTGGGGA	0.00451254	-0.0781349	-0.20106
BYa_3C_F4	GTGGCGGAATACGCTGGGGA	0.0889945	0.0237891	-0.20106
BYa_2C_D10	GTGGCGGAATACGCTGGGGA	-0.0318107	-0.0688544	-0.20106
BYa_2C_C4	GTGGCGGAATACGCTGGGGA	-0.128534	0.200853	-0.20106
BYa_1C_D12	GTGGCGGAATACGCTGGGGA	-0.0169322	-0.0794869	-0.20106
BYa_3C_F3	GTGGCGGAATACGCTGGGGA	0.0871764	-0.092209	-0.20106
BYa_3C_G4	GTGGCGGAATACGCTGGGGA	0.101089	-0.214394	-0.20106
BYa_3C_H3	GTGGCGGAATACGCTGGGGA	0.0385259	-0.128542	-0.20106
BYa_2C_G8	GTGGCGGAATACGCTGGGGA	-0.0355441	0.0230026	-0.20106
BYa_1C_A10	GTGGCGGAATACGCTGGGGA	-0.0487507	0.049741	-0.20106
BYa_2C_F5	GTGGCGGAATACGCTGGGGA	0.0195707	-0.143913	-0.20106
BYa_1C_B11	GTGGCGGAATACGCTGGGGA	-0.0888579	0.0610954	-0.20106
BYa_3C_D6	GTGGCGGAATACGCTGGGGA	0.00324443	0.115788	-0.20106
BYa_1C_H3	GTGGCGGAATACGCTGGGGA	0.118234	-0.0407537	-0.20106
BYa_3C_G5	GTGGCGGAATACGCTGGGGA	-0.0173079	0.147186	-0.20106
BYa_3C_B6	GTGGCGGAATACGCTGGGGA	0.0461836	0.0661497	-0.20106
BYa_1C_H5	GTGGCGGAATACGCTGGGGA	-0.0273259	0.114729	-0.20106
BYa_2C_A8	GTGGCGGAATACGCTGGGGA	-0.0223778	-3.55295e-05	-0.20106
BYa_2C_D6	GTGGCGGAATACGCTGGGGA	-0.0195087	0.107277	-0.20106
BYa_1C_A5	GTGGCGGAATACGCTGGGGA	-0.113051	0.143879	-0.20106
BYa_1C_G8	GTGGCGGAATACGCTGGGGA	-0.00903027	0.0701911	-0.20106
BYa_1C_G5	GTGGCGGAATACGCTGGGGA	0.0143054	-0.0617527	-0.20106
BYa_1C_A3	GTGGCGGAATACGCTGGGGA	0.0551856	-0.0617634	-0.20106
BYa_1C_G11	GTGGCGGAATACGCTGGGGA	-0.00922657	0.122419	-0.20106
BYa_2C_A7	GTGGCGGAATACGCTGGGGA	-0.073003	0.193301	-0.20106
BYa_2C_C11	GTGGCGGAATACGCTGGGGA	0.0478244	0.0679092	-0.20106
BYa_1C_A9	GTGGCGGAATACGCTGGGGA	-0.110202	0.172478	-0.20106
x_BY_BYx	GTGGCGGAATACGCTGGGGA	0.0169989	-0.105875	-0.20106
BYa_2C_A10	GTGGCGGAATACGCTGGGGA	-0.053977	0.0924455	-0.20106
BYa_3C_B1	GTGGCGGAATACGCTGGGGA	-0.0478499	0.249058	-0.20106
BYa_2C_E5	GTGGCGGAATACGCTGGGGA	-0.0335742	-0.0840925	-0.20106
BYa_3C_E4	GTGGCGGAATACGCTGGGGA	0.0712507	-0.177506	-0.20106
BYa_3C_H2	GTGGCGGAATACGCTGGGGA	0.000453156	0.00204881	-0.20106
BYa_2C_B12	GTGGCGGAATACGCTGGGGA	0.0246495	-0.0262284	-0.20106
BYa_2C_H7	GTGGCGGAATACGCTGGGGA	-0.109038	0.0580247	-0.20106
BYa_3C_E3	GTGGCGGAATACGCTGGGGA	-0.0202125	-0.00128058	-0.20106
BYa_2C_D12	GTGGCGGAATACGCTGGGGA	0.093709	-0.0929127	-0.20106
BYa_3C_D4	GTGGCGGAATACGCTGGGGA	0.0850703	0.0193833	-0.20106
BYa_3C_H1	GTGGCGGAATACGCTGGGGA	-0.138182	0.0840083	-0.20106
BYa_3C_C6	GTGGCGGAATACGCTGGGGA	0.0534568	-0.261627	-0.20106
BYa_3C_G6	GTGGCGGAATACGCTGGGGA	-0.00515669	-0.00477625	-0.20106
BYa_3C_F7	GTGGCGGAATACGCTGGGGA	0.00378814	0.137671	-0.20106
BYa_2C_F7	GTGGCGGAATACGCTGGGGA	0.135762	-0.147159	-0.20106
BYa_2C_A12	GTGGCGGAATACGCTGGGGA	0.0301405	0.0108774	-0.20106
BYa_3C_D5	GTGGCGGAATACGCTGGGGA	0.0186993	-0.0769159	-0.20106
BYa_2C_B5	GTGGCGGAATACGCTGGGGA	-0.0131865	0.124608	-0.20106
BYa_3C_G1	GTGGCGGAATACGCTGGGGA	-0.0334957	-0.00710422	-0.20106
BYa_2C_B3	GTGGCGGAATACGCTGGGGA	-0.0157616	-0.146473	-0.20106
BYa_2C_G1	GTGGCGGAATACGCTGGGGA	0.0162657	0.12564	-0.20106
BYa_2C_C8	GTGGCGGAATACGCTGGGGA	-0.0204635	-0.0976337	-0.20106
BYa_2C_E11	GTGGCGGAATACGCTGGGGA	0.0505138	-0.0072402	-0.20106
BYa_2C_B7	GTGGCGGAATACGCTGGGGA	-0.0528339	0.158042	-0.20106
BYa_3C_D1	GTGGCGGAATACGCTGGGGA	-0.0327475	0.0311354	-0.20106
BYa_2C_G10	GTGGCGGAATACGCTGGGGA	-0.036099	-7.5201e-06	-0.20106
BYa_3C_C7	GTGGCGGAATACGCTGGGGA	-0.0289923	-0.0650463	-0.20106
BYa_3C_A6	GTGGCGGAATACGCTGGGGA	0.126798	-0.194353	-0.20106
BYa_3C_H4	GTGGCGGAATACGCTGGGGA	-0.00712155	-0.0945658	-0.20106
BYa_2C_F11	GTGGCGGAATACGCTGGGGA	0.0122932	0.0475962	-0.20106
BYa_1C_B12	GTGGCGGAATACGCTGGGGA	-0.0341389	0.132801	-0.20106
BYa_2C_C12	GTGGCGGAATACGCTGGGGA	-0.0188493	-0.0790903	-0.20106
BYa_1C_G10	GTGGCGGAATACGCTGGGGA	-0.00673508	-0.357678	-0.20106
BYa_1C_C11	GTGGCGGAATACGCTGGGGA	0.0153061	-0.0570743	-0.20106
BYa_2C_A1	GTGGCGGAATACGCTGGGGA	-0.0464754	0.0338011	-0.20106
BYa_1C_H11	GTGGCGGAATACGCTGGGGA	0.0901347	-0.0922785	-0.20106
BYa_1C_B2	GTGGCGGAATACGCTGGGGA	-0.0264487	0.0979422	-0.20106
BYa_2C_G11	GTGGCGGAATACGCTGGGGA	-0.0118541	0.0992543	-0.20106
BYa_1C_A4	GTGGCGGAATACGCTGGGGA	-0.112008	0.131691	-0.20106
BYa_1C_C2	GTGGCGGAATACGCTGGGGA	-0.0235442	0.089997	-0.20106
BYa_1C_D2	GTGGCGGAATACGCTGGGGA	0.031225	0.0225783	-0.20106
BYa_1C_H4	GTGGCGGAATACGCTGGGGA	0.053183	-0.0739889	-0.20106
BYa_2C_F1	GTGGCGGAATACGCTGGGGA	0.0204115	-0.0997984	-0.20106
BYa_2C_F8	GTGGCGGAATACGCTGGGGA	0.00920996	-0.026055	-0.20106
BYa_3C_B4	GTGGCGGAATACGCTGGGGA	0.0392472	0.00969645	-0.20106
BYa_3C_C5	GTGGCGGAATACGCTGGGGA	0.0330153	-0.159322	-0.20106
BYa_3C_A7	GTGGCGGAATACGCTGGGGA	0.0154228	-0.00338423	-0.20106
BYa_2C_F10	GTGGCGGAATACGCTGGGGA	-0.0803854	0.0647241	-0.20106
BYa_1C_C1	GTGGCGGAATACGCTGGGGA	0.120893	-0.162722	-0.20106
BYa_1C_G2	GTGGCGGAATACGCTGGGGA	-0.0845274	0.028127	-0.20106
BYa_2C_D5	GTGGCGGAATACGCTGGGGA	0.0470541	-0.230092	-0.20106
BYa_1C_A11	GTGGCGGAATACGCTGGGGA	-0.0346719	0.0949163	-0.20106
BYa_1C_B7	GTGGCGGAATACGCTGGGGA	0.0430963	-0.618394	-0.20106
BYa_2C_E6	GTGGCGGAATACGCTGGGGA	-0.123992	0.0847563	-0.20106
BYa_3C_E2	GTGGCGGAATACGCTGGGGA	-0.011744	-0.0509253	-0.20106
BYa_1C_A6	GTGGCGGAATACGCTGGGGA	-0.00819693	0.0685995	-0.20106
BYa_1C_C3	GTGGCGGAATACGCTGGGGA	-0.0287571	0.127225	-0.20106
BYa_1C_E11	GTGGCGGAATACGCTGGGGA	-0.0790222	0.126313	-0.20106
BYa_1C_C12	GTGGCGGAATACGCTGGGGA	-0.0949345	0.0984595	-0.20106
BYa_3C_B7	GTGGCGGAATACGCTGGGGA	-0.0398963	0.00820609	-0.20106
BYa_3C_D2	GTGGCGGAATACGCTGGGGA	-0.0421388	0.105982	-0.20106
BYa_3C_G2	GTGGCGGAATACGCTGGGGA	0.0202362	-0.0975449	-0.20106
BYa_3C_C3	GTGGCGGAATACGCTGGGGA	0.0880755	-0.110179	-0.20106
BYa_3C_C2	GTGGCGGAATACGCTGGGGA	-0.0275844	-0.0218825	-0.20106
BYa_1C_C5	GTGGCGGAATACGCTGGGGA	0.0324364	0.0979302	-0.20106
BYa_2C_E12	GTGGCGGAATACGCTGGGGA	-0.024207	-0.150234	-0.20106
BYa_1C_D11	GTGGCGGAATACGCTGGGGA	-0.0825543	0.154443	-0.20106
BYa_1C_F2	GTGGCGGAATACGCTGGGGA	0.00967897	0.0152402	-0.20106
BYa_3C_F5	GTGGCGGAATACGCTGGGGA	-0.00976826	-0.0614503	-0.20106
BYa_1C_E6	GTGGCGGAATACGCTGGGGA	0.0696276	-0.116142	-0.20106
BYa_2C_C1	GTGGCGGAATACGCTGGGGA	-0.066637	-0.00522038	-0.20106
BYa_3C_A5	GTGGCGGAATACGCTGGGGA	0.166208	-0.164239	-0.20106
BYa_1C_B6	GTGGCGGAATACGCTGGGGA	0.0117641	0.0224092	-0.20106
BYa_2C_B6	GTGGCGGAATACGCTGGGGA	0.0503123	-0.28778	-0.20106
BYa_1C_D6	GTGGCGGAATACGCTGGGGA	0.140005	-0.073579	-0.20106
BYa_3C_A4	GTGGCGGAATACGCTGGGGA	0.0112792	-0.114498	-0.20106
BYa_2C_B11	GTGGCGGAATACGCTGGGGA	0.0137361	0.0458814	-0.20106
BYa_1C_F10	GTGGCGGAATACGCTGGGGA	0.0416612	-0.0907989	-0.20106
BYa_1C_F8	GTGGCGGAATACGCTGGGGA	0.0316603	-0.0115651	-0.20106
BYa_1C_H2	GTGGCGGAATACGCTGGGGA	0.000770849	0.0404624	-0.20106
BYa_3C_A1	GTGGCGGAATACGCTGGGGA	0.0186056	-0.0377363	-0.20106
BYa_3C_C1	GTGGCGGAATACGCTGGGGA	0.0664173	-0.25271	-0.20106
BYa_2C_D8	GTGGCGGAATACGCTGGGGA	0.0484807	-0.0463798	-0.20106
BYa_2C_E8	GTGGCGGAATACGCTGGGGA	0.0222363	0.062899	-0.20106
BYa_2C_C6	GTGGCGGAATACGCTGGGGA	0.0352274	-0.0828312	-0.20106
BYa_2C_G7	GTGGCGGAATACGCTGGGGA	-0.0111881	0.00146523	-0.20106
BYa_1C_F6	GTGGCGGAATACGCTGGGGA	0.00722126	-0.0707216	-0.20106
BYa_1C_A7	GTGGCGGAATACGCTGGGGA	0.0858823	-0.039632	-0.20106
BYa_3C_D3	GTGGCGGAATACGCTGGGGA	0.0257923	-0.119137	-0.20106
BYa_2C_C10	GTGGCGGAATACGCTGGGGA	-0.10753	0.206159	-0.20106
BYa_3C_A3	GTGGCGGAATACGCTGGGGA	0.11605	-0.0586422	-0.20106
BYa_1C_E12	GTGGCGGAATACGCTGGGGA	-0.0271476	0.167644	-0.20106
BYa_1C_D9	GTGGCGGAATACGCTGGGGA	-0.0423958	-0.136884	-0.20106
BYa_2C_E7	GTGGCGGAATACGCTGGGGA	-0.0166029	0.0613285	-0.20106
BYa_3C_C4	ATTTTGTTCAAGGAAGAATA	-0.0175325	0.039266	-0.286207
BYa_1C_G1	ATTTTGTTCAAGGAAGAATA	-0.0554591	0.0289702	-0.286207
BYa_3C_B3	ATTTTGTTCAAGGAAGAATA	0.158778	-0.23572	-0.286207
BYa_2C_D7	ATTTTGTTCAAGGAAGAATA	-0.0711685	0.0612684	-0.286207
BYa_2C_F12	ATTTTGTTCAAGGAAGAATA	-0.0228022	0.0259349	-0.286207
BYa_1C_H6	ATTTTGTTCAAGGAAGAATA	-0.0175633	0.090398	-0.286207
BYa_1C_B9	ATTTTGTTCAAGGAAGAATA	-0.032565	0.0430107	-0.286207
BYa_2C_B10	ATTTTGTTCAAGGAAGAATA	-0.0606298	0.116819	-0.286207
BYa_2C_B8	ATTTTGTTCAAGGAAGAATA	-0.082708	0.110759	-0.286207
BYa_3C_F1	ATTTTGTTCAAGGAAGAATA	-0.0245582	0.126127	-0.286207
BYa_2C_A11	ATTTTGTTCAAGGAAGAATA	0.0489945	-0.086374	-0.286207
BYa_3C_E1	ATTTTGTTCAAGGAAGAATA	-0.0403659	0.0177745	-0.286207
BYa_1C_E5	ATTTTGTTCAAGGAAGAATA	0.0354062	-0.276086	-0.286207
BYa_2C_C7	ATTTTGTTCAAGGAAGAATA	-0.00181039	-0.035509	-0.286207
BYa_3C_F6	ATTTTGTTCAAGGAAGAATA	-0.0759037	-0.0318124	-0.286207
BYa_1C_B5	ATTTTGTTCAAGGAAGAATA	-0.0452	-0.0829849	-0.286207
BYa_1C_A12	ATTTTGTTCAAGGAAGAATA	0.000373678	-0.0449305	-0.286207
BYa_3C_G3	ATTTTGTTCAAGGAAGAATA	0.0303603	-0.067857	-0.286207
BYa_2C_H10	ATTTTGTTCAAGGAAGAATA	-0.00450675	-0.0587601	-0.286207
BYa_2C_H5	ATTTTGTTCAAGGAAGAATA	-0.00643454	0.0130835	-0.286207
BYa_1C_G6	ATTTTGTTCAAGGAAGAATA	0.0519508	-0.0669823	-0.286207
BYa_1C_E8	ATTTTGTTCAAGGAAGAATA	-0.0493822	-0.0781349	-0.286207
BYa_3C_F4	ATTTTGTTCAAGGAAGAATA	-0.0278519	0.0237891	-0.286207
BYa_2C_D10	ATTTTGTTCAAGGAAGAATA	0.00568988	-0.0688544	-0.286207
BYa_2C_C4	ATTTTGTTCAAGGAAGAATA	-0.115435	0.200853	-0.286207
BYa_1C_D12	ATTTTGTTCAAGGAAGAATA	0.0337819	-0.0794869	-0.286207
BYa_3C_G4	ATTTTGTTCAAGGAAGAATA	0.0955869	-0.214394	-0.286207
BYa_3C_H3	ATTTTGTTCAAGGAAGAATA	0.0631976	-0.128542	-0.286207
BYa_2C_G8	ATTTTGTTCAAGGAAGAATA	-0.0668308	0.0230026	-0.286207
BYa_1C_A10	ATTTTGTTCAAGGAAGAATA	-0.0389296	0.049741	-0.286207
BYa_1C_B11	ATTTTGTTCAAGGAAGAATA	-0.0661369	0.0610954	-0.286207
BYa_3C_D6	ATTTTGTTCAAGGAAGAATA	-0.00671571	0.115788	-0.286207
BYa_1C_H3	ATTTTGTTCAAGGAAGAATA	0.0525491	-0.0407537	-0.286207
BYa_3C_G5	ATTTTGTTCAAGGAAGAATA	-0.104735	0.147186	-0.286207
BYa_3C_B6	ATTTTGTTCAAGGAAGAATA	-0.0539841	0.0661497	-0.286207
BYa_1C_H5	ATTTTGTTCAAGGAAGAATA	-0.0313514	0.114729	-0.286207
BYa_2C_A8	ATTTTGTTCAAGGAAGAATA	-0.0275057	-3.55295e-05	-0.286207
BYa_2C_D6	ATTTTGTTCAAGGAAGAATA	-0.0580941	0.107277	-0.286207
BYa_1C_A5	ATTTTGTTCAAGGAAGAATA	-0.062053	0.143879	-0.286207
BYa_1C_G5	ATTTTGTTCAAGGAAGAATA	0.0314772	-0.0617527	-0.286207
BYa_1C_A3	ATTTTGTTCAAGGAAGAATA	0.0269002	-0.0617634	-0.286207
BYa_1C_G11	ATTTTGTTCAAGGAAGAATA	0.00165339	0.122419	-0.286207
BYa_2C_A7	ATTTTGTTCAAGGAAGAATA	-0.0153914	0.193301	-0.286207
BYa_2C_C11	ATTTTGTTCAAGGAAGAATA	-0.023407	0.0679092	-0.286207
BYa_1C_A9	ATTTTGTTCAAGGAAGAATA	-0.0586328	0.172478	-0.286207
BYa_1C_D10	ATTTTGTTCAAGGAAGAATA	0.00654337	0.0635043	-0.286207
x_BY_BYx	ATTTTGTTCAAGGAAGAATA	-0.0161632	-0.105875	-0.286207
BYa_2C_A10	ATTTTGTTCAAGGAAGAATA	-0.0850308	0.0924455	-0.286207
BYa_3C_B1	ATTTTGTTCAAGGAAGAATA	-0.0378757	0.249058	-0.286207
BYa_2C_E5	ATTTTGTTCAAGGAAGAATA	0.0286509	-0.0840925	-0.286207
BYa_3C_E4	ATTTTGTTCAAGGAAGAATA	0.0841228	-0.177506	-0.286207
BYa_3C_H2	ATTTTGTTCAAGGAAGAATA	0.0448057	0.00204881	-0.286207
[truncated: 55,817 more rows]

## Sheet: Fig3A,3B
The section 'Figure 3 histograms' in figure_code.R describe how to generate both figures from this table.
[truncated: 461 more rows]

[truncated: 16 more sheets: Fig3C,3D,3E, Fig4A, Fig4B, Fig4C, Fig4D, S.Fig2, S.Fig5, S.Fig6, S.Fig7, S.Fig8, S.Fig9, S.Fig10, S.Fig12, S.Fig14,S.Fig15, S.Fig17, S.Fig18]
